# Supplementary material for: Modeling membrane geometries implicitly in Rosetta
Source: Protein Sci. 2024 Feb 15;33(3):e4908. doi: 10.1002/pro.4908 (PMC10868433; doi:10.1002/pro.4908)
Supplement: Supplementary file 2 — Data S2. Supporting Information [file PRO-33-e4908-s001.gz]

Archive with 108 entries (83 files):
- mp_geo_demos
- mp_geo_demos/design
- mp_geo_demos/design/1EK9_tr_ignorechain.span
- mp_geo_demos/design/1EK9_tr_ignorechain.pdb
- mp_geo_demos/design/mp_seqrecov_franklin2019_nopore.sh
- mp_geo_demos/design/franklin2019_designed_pdbs.list
- mp_geo_demos/design/2.analyze_with_ref2015_memb.py
- mp_geo_demos/design/fixbb_franklin2019_nopore.sh
- mp_geo_demos/design/fixbb_franklin2019.sh
- mp_geo_demos/design/franklin2019_nopore_designed_pdbs.list
- mp_geo_demos/design/output
- mp_geo_demos/design/output/1EK9_franklin2019.sc
- mp_geo_demos/design/output/1EK9_franklin2019_nopore.sc
- mp_geo_demos/design/output/franklin2019_1EK9_tr_ignorechain_0001.pdb
- mp_geo_demos/design/output/franklin2019_nopore_1EK9_tr_ignorechain_0001.pdb
- mp_geo_demos/design/native_pds.list
- mp_geo_demos/design/mp_seqrecov_franklin2019.sh
- mp_geo_demos/mp_optimize_geometry
- mp_geo_demos/mp_optimize_geometry/2jqy.span
- mp_geo_demos/mp_optimize_geometry/6mhq.pdb
- mp_geo_demos/mp_optimize_geometry/2jqy_opt_geo_params.sh
- mp_geo_demos/mp_optimize_geometry/output_files
- mp_geo_demos/mp_optimize_geometry/output_files/2jqy_opt_geo_params.log
- mp_geo_demos/mp_optimize_geometry/output_files/6mhq_double_vesicle_opt_params.txt
- mp_geo_demos/mp_optimize_geometry/output_files/6mhq_opt_geo_params.log
- mp_geo_demos/mp_optimize_geometry/output_files/6b3r_opt_geo_test.log
- mp_geo_demos/mp_optimize_geometry/output_files/2jqy_bicelle_opt_params.txt
- mp_geo_demos/mp_optimize_geometry/output_files/6b3r_vesicle_opt_params.txt
- mp_geo_demos/mp_optimize_geometry/output_files/6b3r_opt_geo_params.log
- mp_geo_demos/mp_optimize_geometry/6b3r_opt_geo_params.sh
- mp_geo_demos/mp_optimize_geometry/6b3r.span
- mp_geo_demos/mp_optimize_geometry/6mhq_opt_geo_params.sh
- mp_geo_demos/mp_optimize_geometry/6mhq.span
- mp_geo_demos/mp_optimize_geometry/6b3r.pdb
- mp_geo_demos/mp_optimize_geometry/2jqy.pdb
- mp_geo_demos/refinement_in_two_membranes
- mp_geo_demos/refinement_in_two_membranes/double_vesicle
- mp_geo_demos/refinement_in_two_membranes/double_vesicle/output
- mp_geo_demos/refinement_in_two_membranes/double_vesicle/output/relax_dves_frkln_1.out
- mp_geo_demos/refinement_in_two_membranes/double_vesicle/output/relax_dves_frkln_1.sc
- mp_geo_demos/refinement_in_two_membranes/double_vesicle/output/relax_dves_frkln_1rms.sc
- mp_geo_demos/refinement_in_two_membranes/double_vesicle/options_frkln.txt
- mp_geo_demos/refinement_in_two_membranes/double_vesicle/relax.sh
- mp_geo_demos/refinement_in_two_membranes/mp_transition_6mhq_dves.pdb
- mp_geo_demos/refinement_in_two_membranes/slab
- mp_geo_demos/refinement_in_two_membranes/slab/options_frkln.txt
- mp_geo_demos/refinement_in_two_membranes/slab/relax.sh
- mp_geo_demos/refinement_in_two_membranes/slab/output
- mp_geo_demos/refinement_in_two_membranes/slab/output/relax_slab_frkln_1.out
- mp_geo_demos/refinement_in_two_membranes/slab/output/relax_slab_frkln_1.sc
- mp_geo_demos/refinement_in_two_membranes/slab/output/relax_slab_frkln_1rms.sc
- mp_geo_demos/refinement_in_two_membranes/6mhq_ignorechain.span
- mp_geo_demos/refinement_in_two_membranes/6mhq_ignorechain.pdb
- mp_geo_demos/refinement_in_two_membranes/mp_transition_6mhq_slab.pdb
- mp_geo_demos/membrane_relax.xml
- mp_geo_demos/protien_protein_docking_micelle
- mp_geo_demos/protien_protein_docking_micelle/slab
- mp_geo_demos/protien_protein_docking_micelle/slab/1afo_mpdock_slab_1.sc
- mp_geo_demos/protien_protein_docking_micelle/slab/prepack_output
- mp_geo_demos/protien_protein_docking_micelle/slab/prepack_output/1afo_prepack_topscore.pdb
- mp_geo_demos/protien_protein_docking_micelle/slab/docking_prepack.sh
- mp_geo_demos/protien_protein_docking_micelle/slab/mp_dock.sh
- mp_geo_demos/protien_protein_docking_micelle/slab/1afo_mpdock_slab_1.out
- mp_geo_demos/protien_protein_docking_micelle/1afo_aligned_ignorechain.pdb
- mp_geo_demos/protien_protein_docking_micelle/prepack_output
- mp_geo_demos/protien_protein_docking_micelle/micelle
- mp_geo_demos/protien_protein_docking_micelle/micelle/1afo_mpdock_bicelle1_1.sc
- mp_geo_demos/protien_protein_docking_micelle/micelle/prepack_output
- mp_geo_demos/protien_protein_docking_micelle/micelle/prepack_output/1afo_prepack_topscore.pdb
- mp_geo_demos/protien_protein_docking_micelle/micelle/mp_dock.sh
- mp_geo_demos/protien_protein_docking_micelle/micelle/1afo_mpdock_bicelle1_1.out
- mp_geo_demos/protien_protein_docking_micelle/micelle/docking_prepack.sh
- mp_geo_demos/protien_protein_docking_micelle/1afo_aligned_ignorechain.span
- mp_geo_demos/refinement_in_micelle
- mp_geo_demos/refinement_in_micelle/prep
- mp_geo_demos/refinement_in_micelle/prep/2ndj_rcsb.pdb
- mp_geo_demos/refinement_in_micelle/prep/2ndj_opm_A.pdb
- mp_geo_demos/refinement_in_micelle/prep/2ndj_opm_A.span
- mp_geo_demos/refinement_in_micelle/prep/4_2ndj_mp.pdb
- mp_geo_demos/refinement_in_micelle/micelle
- mp_geo_demos/refinement_in_micelle/micelle/2ndj_4_relax_bicelle_frkln_1.sc
- mp_geo_demos/refinement_in_micelle/micelle/2ndj_4_relax_bicelle_frkln_1.out
- mp_geo_demos/refinement_in_micelle/micelle/relax.sh
- mp_geo_demos/refinement_in_micelle/slab
- mp_geo_demos/refinement_in_micelle/slab/2ndj_4_relax_slab_frkln_1.sc
- mp_geo_demos/refinement_in_micelle/slab/relax.sh
- mp_geo_demos/refinement_in_micelle/slab/2ndj_4_relax_slab_frkln_1.out
- mp_geo_demos/refinement_in_curved_membrane
- mp_geo_demos/refinement_in_curved_membrane/mp_transition_vesicle_6b3r_center120.pdb
- mp_geo_demos/refinement_in_curved_membrane/slab
- mp_geo_demos/refinement_in_curved_membrane/slab/relax.sh
- mp_geo_demos/refinement_in_curved_membrane/slab/output
- mp_geo_demos/refinement_in_curved_membrane/slab/output/relax_slab_1_6b3r_center120_0001.pdb
- mp_geo_demos/refinement_in_curved_membrane/slab/output/relax_slab_1_score.sc
- mp_geo_demos/refinement_in_curved_membrane/slab/options_frkln.txt
- mp_geo_demos/refinement_in_curved_membrane/6b3r_center120.pdb
- mp_geo_demos/refinement_in_curved_membrane/6b3r_center120.span
- mp_geo_demos/refinement_in_curved_membrane/6b3r_opm_ignorechain.pdb
- mp_geo_demos/refinement_in_curved_membrane/mp_transition_bfactor_slab.sh
- mp_geo_demos/refinement_in_curved_membrane/mp_transition_slab_6b3r_center120.pdb
- mp_geo_demos/refinement_in_curved_membrane/vesicle
- mp_geo_demos/refinement_in_curved_membrane/vesicle/output
- mp_geo_demos/refinement_in_curved_membrane/vesicle/output/relax_ves_1_6b3r_center120_0001.pdb
- mp_geo_demos/refinement_in_curved_membrane/vesicle/output/relax_ves_1_score.sc
- mp_geo_demos/refinement_in_curved_membrane/vesicle/options_frkln.txt
- mp_geo_demos/refinement_in_curved_membrane/vesicle/relax.sh
- mp_geo_demos/refinement_in_curved_membrane/mp_transition_bfactor_vesicle.sh
- mp_geo_demos/refinement_in_curved_membrane/6b3r_opm_ignorechain_0001.pdb
