# Supplementary material for: Modeling membrane geometries implicitly in Rosetta
Source: Protein Sci. 2024 Feb 15;33(3):e4908. doi: 10.1002/pro.4908 (PMC10868433; doi:10.1002/pro.4908)
Supplement: Supplementary file 2 — Data S2. Supporting Information [file PRO-33-e4908-s001.gz › mp_geo_demos/design/1EK9_tr_ignorechain.span]

Rosetta-generated spanfile from SpanningTopology object
12 1284
antiparallel
n2c
	41	53
	61	76
	247	257
	279	293
	469	481
	489	504
	675	685
	708	721
	897	909
	917	932
	1103	1113
	1136	1149
