# Supplementary material for: Modeling membrane geometries implicitly in Rosetta
Source: Protein Sci. 2024 Feb 15;33(3):e4908. doi: 10.1002/pro.4908 (PMC10868433; doi:10.1002/pro.4908)
Supplement: Supplementary file 2 — Data S2. Supporting Information [file PRO-33-e4908-s001.gz › mp_geo_demos/design/1EK9_tr_ignorechain.pdb]

ATOM      1  N   GLU A   1     -18.387  24.594  65.914  1.00 54.33           N
ATOM      2  CA  GLU A   1     -18.383  24.343  67.393  1.00 52.89           C
ATOM      3  C   GLU A   1     -19.184  23.115  67.745  1.00 50.13           C
ATOM      4  O   GLU A   1     -18.600  22.258  68.428  1.00 48.79           O
ATOM      5  CB  GLU A   1     -18.591  25.577  68.216  1.00 57.23           C
ATOM      6  CG  GLU A   1     -18.923  25.392  69.703  1.00 65.33           C
ATOM      7  CD  GLU A   1     -20.394  25.664  69.925  1.00 69.42           C
ATOM      8  OE1 GLU A   1     -21.044  26.290  69.021  1.00 71.51           O
ATOM      9  OE2 GLU A   1     -20.877  25.245  70.976  1.00 69.38           O
ATOM     10  N   ASN A   2     -20.406  22.849  67.277  1.00 44.45           N
ATOM     11  CA  ASN A   2     -21.000  21.545  67.624  1.00 41.48           C
ATOM     12  C   ASN A   2     -20.605  20.583  66.495  1.00 42.08           C
ATOM     13  O   ASN A   2     -19.933  20.992  65.569  1.00 45.00           O
ATOM     14  CB  ASN A   2     -22.503  21.618  67.909  1.00 43.31           C
ATOM     15  CG  ASN A   2     -23.325  22.035  66.669  1.00 48.90           C
ATOM     16  OD1 ASN A   2     -22.857  21.833  65.571  1.00 50.03           O
ATOM     17  ND2 ASN A   2     -24.570  22.492  66.838  1.00 45.25           N
ATOM     18  N   LEU A   3     -20.894  19.324  66.573  1.00 41.88           N
ATOM     19  CA  LEU A   3     -20.511  18.324  65.558  1.00 41.92           C
ATOM     20  C   LEU A   3     -21.125  18.523  64.157  1.00 46.88           C
ATOM     21  O   LEU A   3     -20.415  18.318  63.129  1.00 46.58           O
ATOM     22  CB  LEU A   3     -20.899  16.964  66.106  1.00 39.46           C
ATOM     23  CG  LEU A   3     -20.722  15.807  65.136  1.00 40.67           C
ATOM     24  CD1 LEU A   3     -19.275  15.691  64.675  1.00 37.82           C
ATOM     25  CD2 LEU A   3     -21.243  14.548  65.739  1.00 41.48           C
ATOM     26  N   MET A   4     -22.373  18.952  64.089  1.00 48.75           N
ATOM     27  CA  MET A   4     -23.028  19.262  62.800  1.00 52.32           C
ATOM     28  C   MET A   4     -22.263  20.378  62.112  1.00 50.00           C
ATOM     29  O   MET A   4     -21.906  20.293  60.917  1.00 48.52           O
ATOM     30  CB  MET A   4     -24.466  19.718  63.106  1.00 59.75           C
ATOM     31  CG  MET A   4     -25.362  20.116  61.965  1.00 70.35           C
ATOM     32  SE  MET A   4     -26.312  21.788  62.263  1.00 88.67           S
ATOM     33  CE  MET A   4     -24.894  22.741  61.266  1.00 72.70           C
ATOM     34  N   GLN A   5     -21.918  21.436  62.851  1.00 46.89           N
ATOM     35  CA  GLN A   5     -21.158  22.516  62.221  1.00 47.46           C
ATOM     36  C   GLN A   5     -19.769  22.077  61.816  1.00 49.73           C
ATOM     37  O   GLN A   5     -19.296  22.505  60.775  1.00 50.95           O
ATOM     38  CB  GLN A   5     -21.084  23.734  63.146  1.00 49.80           C
ATOM     39  CG  GLN A   5     -22.495  24.198  63.547  1.00 52.45           C
ATOM     40  CD  GLN A   5     -22.419  25.207  64.662  1.00 57.44           C
ATOM     41  OE1 GLN A   5     -21.631  25.015  65.600  1.00 56.12           O
ATOM     42  NE2 GLN A   5     -23.215  26.269  64.623  1.00 57.34           N
ATOM     43  N   VAL A   6     -19.097  21.213  62.617  1.00 46.98           N
ATOM     44  CA  VAL A   6     -17.751  20.805  62.215  1.00 44.65           C
ATOM     45  C   VAL A   6     -17.809  19.991  60.931  1.00 45.08           C
ATOM     46  O   VAL A   6     -16.941  20.116  60.079  1.00 45.52           O
ATOM     47  CB  VAL A   6     -17.070  19.991  63.343  1.00 43.57           C
ATOM     48  CG1 VAL A   6     -15.815  19.336  62.870  1.00 40.72           C
ATOM     49  CG2 VAL A   6     -16.763  20.924  64.522  1.00 42.28           C
ATOM     50  N   TYR A   7     -18.714  19.021  60.869  1.00 43.70           N
ATOM     51  CA  TYR A   7     -18.861  18.186  59.706  1.00 45.34           C
ATOM     52  C   TYR A   7     -19.222  18.972  58.417  1.00 49.54           C
ATOM     53  O   TYR A   7     -18.575  18.725  57.369  1.00 48.39           O
ATOM     54  CB  TYR A   7     -19.883  17.097  59.943  1.00 44.25           C
ATOM     55  CG  TYR A   7     -20.210  16.357  58.677  1.00 46.38           C
ATOM     56  CD1 TYR A   7     -19.259  15.516  58.096  1.00 45.56           C
ATOM     57  CD2 TYR A   7     -21.448  16.519  58.037  1.00 46.64           C
ATOM     58  CE1 TYR A   7     -19.496  14.870  56.918  1.00 46.17           C
ATOM     59  CE2 TYR A   7     -21.704  15.845  56.850  1.00 46.74           C
ATOM     60  CZ  TYR A   7     -20.749  15.026  56.305  1.00 49.85           C
ATOM     61  OH  TYR A   7     -20.975  14.357  55.104  1.00 52.65           O
ATOM     62  N   GLN A   8     -20.065  19.991  58.531  1.00 51.80           N
ATOM     63  CA  GLN A   8     -20.430  20.802  57.379  1.00 56.58           C
ATOM     64  C   GLN A   8     -19.200  21.550  56.896  1.00 56.67           C
ATOM     65  O   GLN A   8     -18.975  21.661  55.693  1.00 54.84           O
ATOM     66  CB  GLN A   8     -21.572  21.784  57.666  1.00 59.49           C
ATOM     67  CG  GLN A   8     -22.797  21.194  58.315  1.00 65.86           C
ATOM     68  CD  GLN A   8     -23.796  20.522  57.417  1.00 74.64           C
ATOM     69  OE1 GLN A   8     -23.453  19.692  56.557  1.00 76.39           O
ATOM     70  NE2 GLN A   8     -25.097  20.835  57.659  1.00 76.01           N
ATOM     71  N   GLN A   9     -18.360  22.011  57.850  1.00 55.59           N
ATOM     72  CA  GLN A   9     -17.144  22.694  57.414  1.00 55.62           C
ATOM     73  C   GLN A   9     -16.205  21.667  56.799  1.00 55.24           C
ATOM     74  O   GLN A   9     -15.574  21.913  55.777  1.00 56.83           O
ATOM     75  CB  GLN A   9     -16.506  23.498  58.532  1.00 57.23           C
ATOM     76  CG  GLN A   9     -17.357  24.671  59.049  1.00 61.34           C
ATOM     77  CD  GLN A   9     -16.988  25.145  60.456  1.00 64.99           C
ATOM     78  OE1 GLN A   9     -15.968  24.754  61.047  1.00 63.13           O
ATOM     79  NE2 GLN A   9     -17.974  25.748  61.157  1.00 65.23           N
ATOM     80  N   ALA A  10     -16.158  20.454  57.356  1.00 52.57           N
ATOM     81  CA  ALA A  10     -15.315  19.441  56.743  1.00 51.69           C
ATOM     82  C   ALA A  10     -15.787  19.072  55.312  1.00 52.42           C
ATOM     83  O   ALA A  10     -14.954  18.911  54.427  1.00 52.12           O
ATOM     84  CB  ALA A  10     -15.269  18.219  57.620  1.00 49.50           C
ATOM     85  N   ARG A  11     -17.079  18.777  55.122  1.00 51.43           N
ATOM     86  CA  ARG A  11     -17.619  18.355  53.854  1.00 53.69           C
ATOM     87  C   ARG A  11     -17.314  19.298  52.706  1.00 55.34           C
ATOM     88  O   ARG A  11     -16.826  18.810  51.684  1.00 56.07           O
ATOM     89  CB  ARG A  11     -19.138  18.107  53.919  1.00 54.20           C
ATOM     90  CG  ARG A  11     -19.706  17.283  52.749  1.00 55.76           C
ATOM     91  CD  ARG A  11     -21.240  17.178  52.918  1.00 57.71           C
ATOM     92  NE  ARG A  11     -21.732  18.503  53.251  1.00 60.26           N
ATOM     93  CZ  ARG A  11     -22.911  18.808  53.765  1.00 65.54           C
ATOM     94  NH1 ARG A  11     -23.808  17.866  54.024  1.00 65.87           N
ATOM     95  NH2 ARG A  11     -23.192  20.068  54.079  1.00 66.37           N
ATOM     96  N   LEU A  12     -17.390  20.613  52.870  1.00 56.31           N
ATOM     97  CA  LEU A  12     -17.091  21.457  51.707  1.00 58.20           C
ATOM     98  C   LEU A  12     -15.633  21.499  51.335  1.00 57.19           C
ATOM     99  O   LEU A  12     -15.306  21.620  50.150  1.00 57.37           O
ATOM    100  CB  LEU A  12     -17.646  22.870  51.849  1.00 61.21           C
ATOM    101  CG  LEU A  12     -17.956  23.396  53.237  1.00 64.31           C
ATOM    102  CD1 LEU A  12     -16.716  24.039  53.842  1.00 66.35           C
ATOM    103  CD2 LEU A  12     -19.098  24.411  53.150  1.00 66.35           C
ATOM    104  N   SER A  13     -14.714  21.380  52.296  1.00 53.75           N
ATOM    105  CA  SER A  13     -13.317  21.516  51.938  1.00 50.79           C
ATOM    106  C   SER A  13     -12.459  20.285  51.992  1.00 47.83           C
ATOM    107  O   SER A  13     -11.270  20.404  51.631  1.00 45.95           O
ATOM    108  CB  SER A  13     -12.677  22.596  52.837  1.00 54.82           C
ATOM    109  OG  SER A  13     -12.457  22.039  54.162  1.00 58.80           O
ATOM    110  N   ASN A  14     -12.940  19.152  52.474  1.00 45.12           N
ATOM    111  CA  ASN A  14     -12.029  18.025  52.625  1.00 43.87           C
ATOM    112  C   ASN A  14     -11.411  17.595  51.302  1.00 45.77           C
ATOM    113  O   ASN A  14     -12.126  17.174  50.396  1.00 45.64           O
ATOM    114  CB  ASN A  14     -12.720  16.861  53.335  1.00 43.95           C
ATOM    115  CG  ASN A  14     -11.730  15.774  53.654  1.00 46.94           C
ATOM    116  OD1 ASN A  14     -11.519  14.817  52.910  1.00 46.11           O
ATOM    117  ND2 ASN A  14     -11.041  15.966  54.799  1.00 45.03           N
ATOM    118  N   PRO A  15     -10.089  17.613  51.199  1.00 45.20           N
ATOM    119  CA  PRO A  15      -9.402  17.341  49.985  1.00 45.59           C
ATOM    120  C   PRO A  15      -9.315  15.868  49.634  1.00 47.99           C
ATOM    121  O   PRO A  15      -9.169  15.542  48.466  1.00 47.30           O
ATOM    122  CB  PRO A  15      -8.012  17.988  50.186  1.00 46.27           C
ATOM    123  CG  PRO A  15      -7.793  17.981  51.670  1.00 46.19           C
ATOM    124  CD  PRO A  15      -9.175  18.095  52.283  1.00 44.49           C
ATOM    125  N   GLU A  16      -9.409  14.953  50.589  1.00 46.14           N
ATOM    126  CA  GLU A  16      -9.435  13.521  50.294  1.00 45.83           C
ATOM    127  C   GLU A  16     -10.754  13.143  49.615  1.00 46.51           C
ATOM    128  O   GLU A  16     -10.758  12.284  48.695  1.00 45.55           O
ATOM    129  CB  GLU A  16      -9.284  12.674  51.564  1.00 47.91           C
ATOM    130  CG  GLU A  16      -7.862  12.545  52.106  1.00 48.64           C
ATOM    131  CD  GLU A  16      -7.302  13.811  52.726  1.00 48.60           C
ATOM    132  OE1 GLU A  16      -6.091  14.025  52.563  1.00 50.78           O
ATOM    133  OE2 GLU A  16      -8.019  14.602  53.370  1.00 46.97           O
ATOM    134  N   LEU A  17     -11.851  13.706  50.080  1.00 44.31           N
ATOM    135  CA  LEU A  17     -13.157  13.430  49.471  1.00 46.10           C
ATOM    136  C   LEU A  17     -13.213  14.133  48.092  1.00 48.49           C
ATOM    137  O   LEU A  17     -13.655  13.553  47.109  1.00 48.02           O
ATOM    138  CB  LEU A  17     -14.283  13.993  50.329  1.00 43.14           C
ATOM    139  CG  LEU A  17     -15.611  13.257  50.511  1.00 44.94           C
ATOM    140  CD1 LEU A  17     -16.810  14.182  50.703  1.00 43.56           C
ATOM    141  CD2 LEU A  17     -15.867  12.163  49.523  1.00 42.73           C
ATOM    142  N   ARG A  18     -12.805  15.405  48.059  1.00 48.73           N
ATOM    143  CA  ARG A  18     -12.769  16.181  46.811  1.00 50.10           C
ATOM    144  C   ARG A  18     -11.919  15.538  45.740  1.00 50.57           C
ATOM    145  O   ARG A  18     -12.338  15.528  44.582  1.00 52.79           O
ATOM    146  CB  ARG A  18     -12.383  17.624  47.092  1.00 48.09           C
ATOM    147  CG  ARG A  18     -13.613  18.338  47.655  1.00 50.31           C
ATOM    148  CD  ARG A  18     -13.257  19.617  48.296  1.00 53.03           C
ATOM    149  NE  ARG A  18     -12.364  20.427  47.466  1.00 54.93           N
ATOM    150  CZ  ARG A  18     -12.558  21.735  47.280  1.00 58.62           C
ATOM    151  NH1 ARG A  18     -13.599  22.329  47.865  1.00 56.76           N
ATOM    152  NH2 ARG A  18     -11.704  22.440  46.551  1.00 57.48           N
ATOM    153  N   LYS A  19     -10.828  14.865  46.120  1.00 49.34           N
ATOM    154  CA  LYS A  19     -10.010  14.132  45.155  1.00 49.27           C
ATOM    155  C   LYS A  19     -10.771  12.907  44.671  1.00 50.19           C
ATOM    156  O   LYS A  19     -10.656  12.520  43.507  1.00 50.10           O
ATOM    157  CB  LYS A  19      -8.675  13.731  45.735  1.00 50.08           C
ATOM    158  CG  LYS A  19      -8.008  12.475  45.153  1.00 52.28           C
ATOM    159  CD  LYS A  19      -7.267  12.799  43.914  1.00 55.67           C
ATOM    160  CE  LYS A  19      -6.311  11.672  43.499  1.00 59.02           C
ATOM    161  NZ  LYS A  19      -7.010  10.354  43.448  1.00 60.32           N
ATOM    162  N   SER A  20     -11.491  12.248  45.577  1.00 47.11           N
ATOM    163  CA  SER A  20     -12.268  11.076  45.211  1.00 45.67           C
ATOM    164  C   SER A  20     -13.403  11.455  44.210  1.00 46.63           C
ATOM    165  O   SER A  20     -13.718  10.680  43.352  1.00 44.30           O
ATOM    166  CB  SER A  20     -12.789  10.416  46.465  1.00 45.19           C
ATOM    167  OG  SER A  20     -13.505   9.237  46.224  1.00 45.38           O
ATOM    168  N   ALA A  21     -14.056  12.594  44.395  1.00 45.89           N
ATOM    169  CA  ALA A  21     -15.087  13.084  43.520  1.00 46.62           C
ATOM    170  C   ALA A  21     -14.486  13.322  42.114  1.00 48.38           C
ATOM    171  O   ALA A  21     -15.141  13.064  41.128  1.00 49.78           O
ATOM    172  CB  ALA A  21     -15.663  14.393  44.051  1.00 44.98           C
ATOM    173  N   ALA A  22     -13.244  13.824  42.053  1.00 46.63           N
ATOM    174  CA  ALA A  22     -12.524  14.058  40.839  1.00 46.52           C
ATOM    175  C   ALA A  22     -12.254  12.743  40.119  1.00 48.22           C
ATOM    176  O   ALA A  22     -12.269  12.711  38.873  1.00 49.73           O
ATOM    177  CB  ALA A  22     -11.211  14.786  41.099  1.00 45.09           C
ATOM    178  N   ASP A  23     -11.845  11.700  40.837  1.00 44.41           N
ATOM    179  CA  ASP A  23     -11.630  10.401  40.242  1.00 45.45           C
ATOM    180  C   ASP A  23     -12.939   9.858  39.638  1.00 48.39           C
ATOM    181  O   ASP A  23     -12.907   9.152  38.617  1.00 47.60           O
ATOM    182  CB  ASP A  23     -11.168   9.365  41.272  1.00 45.83           C
ATOM    183  CG  ASP A  23      -9.772   9.643  41.788  1.00 49.97           C
ATOM    184  OD1 ASP A  23      -9.020  10.398  41.139  1.00 51.30           O
ATOM    185  OD2 ASP A  23      -9.399   9.139  42.852  1.00 51.31           O
ATOM    186  N   ARG A  24     -14.053  10.085  40.338  1.00 47.01           N
ATOM    187  CA  ARG A  24     -15.326   9.627  39.907  1.00 49.10           C
ATOM    188  C   ARG A  24     -15.689  10.355  38.601  1.00 50.11           C
ATOM    189  O   ARG A  24     -16.145   9.698  37.667  1.00 50.58           O
ATOM    190  CB  ARG A  24     -16.419   9.849  40.951  1.00 48.66           C
ATOM    191  CG  ARG A  24     -17.797   9.282  40.541  1.00 50.96           C
ATOM    192  CD  ARG A  24     -18.919  10.061  41.194  1.00 54.43           C
ATOM    193  NE  ARG A  24     -18.550  11.461  41.197  1.00 61.82           N
ATOM    194  CZ  ARG A  24     -19.224  12.448  41.767  1.00 64.46           C
ATOM    195  NH1 ARG A  24     -20.354  12.192  42.413  1.00 64.22           N
ATOM    196  NH2 ARG A  24     -18.736  13.685  41.713  1.00 61.60           N
ATOM    197  N   ASP A  25     -15.545  11.687  38.586  1.00 48.99           N
ATOM    198  CA  ASP A  25     -15.882  12.500  37.431  1.00 49.18           C
ATOM    199  C   ASP A  25     -15.085  12.083  36.210  1.00 51.25           C
ATOM    200  O   ASP A  25     -15.645  11.936  35.106  1.00 51.71           O
ATOM    201  CB  ASP A  25     -15.659  13.976  37.707  1.00 49.45           C
ATOM    202  CG  ASP A  25     -16.609  14.510  38.767  1.00 50.75           C
ATOM    203  OD1 ASP A  25     -16.353  15.637  39.260  1.00 52.24           O
ATOM    204  OD2 ASP A  25     -17.590  13.819  39.141  1.00 51.20           O
ATOM    205  N   ALA A  26     -13.788  11.848  36.405  1.00 48.71           N
ATOM    206  CA  ALA A  26     -12.952  11.428  35.302  1.00 47.54           C
ATOM    207  C   ALA A  26     -13.458  10.104  34.740  1.00 50.78           C
ATOM    208  O   ALA A  26     -13.390   9.880  33.516  1.00 49.90           O
ATOM    209  CB  ALA A  26     -11.513  11.344  35.713  1.00 44.99           C
ATOM    210  N   ALA A  27     -13.827   9.167  35.625  1.00 48.83           N
ATOM    211  CA  ALA A  27     -14.282   7.854  35.213  1.00 48.92           C
ATOM    212  C   ALA A  27     -15.597   7.925  34.436  1.00 50.25           C
ATOM    213  O   ALA A  27     -15.733   7.199  33.448  1.00 51.28           O
ATOM    214  CB  ALA A  27     -14.439   6.872  36.385  1.00 47.67           C
ATOM    215  N   PHE A  28     -16.535   8.744  34.851  1.00 48.52           N
ATOM    216  CA  PHE A  28     -17.767   8.931  34.117  1.00 50.54           C
ATOM    217  C   PHE A  28     -17.483   9.569  32.747  1.00 52.29           C
ATOM    218  O   PHE A  28     -17.794   8.947  31.737  1.00 51.68           O
ATOM    219  CB  PHE A  28     -18.809   9.726  34.891  1.00 48.94           C
ATOM    220  CG  PHE A  28     -19.649   8.806  35.723  1.00 52.25           C
ATOM    221  CD1 PHE A  28     -19.220   8.420  36.990  1.00 53.49           C
ATOM    222  CD2 PHE A  28     -20.795   8.228  35.225  1.00 53.40           C
ATOM    223  CE1 PHE A  28     -19.970   7.522  37.750  1.00 54.41           C
ATOM    224  CE2 PHE A  28     -21.550   7.337  35.975  1.00 54.26           C
ATOM    225  CZ  PHE A  28     -21.149   6.985  37.246  1.00 53.50           C
ATOM    226  N   GLU A  29     -16.665  10.637  32.726  1.00 51.33           N
ATOM    227  CA  GLU A  29     -16.298  11.338  31.519  1.00 52.44           C
ATOM    228  C   GLU A  29     -15.638  10.407  30.520  1.00 54.43           C
ATOM    229  O   GLU A  29     -15.906  10.498  29.317  1.00 55.19           O
ATOM    230  CB  GLU A  29     -15.373  12.516  31.797  1.00 53.16           C
ATOM    231  CG  GLU A  29     -14.788  13.187  30.554  1.00 56.63           C
ATOM    232  CD  GLU A  29     -15.876  13.663  29.599  1.00 58.38           C
ATOM    233  OE1 GLU A  29     -15.916  13.163  28.468  1.00 58.81           O
ATOM    234  OE2 GLU A  29     -16.715  14.472  30.008  1.00 57.24           O
ATOM    235  N   LYS A  30     -14.925   9.389  31.027  1.00 51.47           N
ATOM    236  CA  LYS A  30     -14.234   8.444  30.203  1.00 49.40           C
ATOM    237  C   LYS A  30     -15.204   7.574  29.408  1.00 49.98           C
ATOM    238  O   LYS A  30     -14.770   6.925  28.448  1.00 46.93           O
ATOM    239  CB  LYS A  30     -13.244   7.599  31.003  1.00 49.44           C
ATOM    240  CG  LYS A  30     -12.276   6.794  30.202  1.00 50.40           C
ATOM    241  CD  LYS A  30     -11.138   6.138  30.993  1.00 48.46           C
ATOM    242  CE  LYS A  30      -9.899   6.217  30.097  1.00 54.39           C
ATOM    243  NZ  LYS A  30      -9.476   4.882  29.628  1.00 55.24           N
ATOM    244  N   ILE A  31     -16.467   7.494  29.807  1.00 49.62           N
ATOM    245  CA  ILE A  31     -17.465   6.754  29.019  1.00 51.03           C
ATOM    246  C   ILE A  31     -17.548   7.370  27.601  1.00 53.57           C
ATOM    247  O   ILE A  31     -17.546   6.644  26.628  1.00 53.29           O
ATOM    248  CB  ILE A  31     -18.832   6.787  29.714  1.00 51.02           C
ATOM    249  CG1 ILE A  31     -18.731   6.034  31.067  1.00 49.48           C
ATOM    250  CG2 ILE A  31     -19.917   6.154  28.851  1.00 48.69           C
ATOM    251  CD1 ILE A  31     -19.942   6.139  31.936  1.00 45.78           C
ATOM    252  N   ASN A  32     -17.450   8.695  27.494  1.00 52.98           N
ATOM    253  CA  ASN A  32     -17.408   9.401  26.227  1.00 53.35           C
ATOM    254  C   ASN A  32     -16.204   8.974  25.436  1.00 55.33           C
ATOM    255  O   ASN A  32     -16.392   8.646  24.266  1.00 56.78           O
ATOM    256  CB  ASN A  32     -17.376  10.901  26.417  1.00 50.10           C
ATOM    257  CG  ASN A  32     -18.606  11.393  27.086  1.00 52.75           C
ATOM    258  OD1 ASN A  32     -18.545  12.389  27.810  1.00 59.08           O
ATOM    259  ND2 ASN A  32     -19.752  10.746  26.863  1.00 52.00           N
ATOM    260  N   GLU A  33     -15.020   8.849  26.050  1.00 52.34           N
ATOM    261  CA  GLU A  33     -13.896   8.362  25.283  1.00 51.72           C
ATOM    262  C   GLU A  33     -14.061   6.913  24.843  1.00 53.08           C
ATOM    263  O   GLU A  33     -13.651   6.559  23.737  1.00 52.42           O
ATOM    264  CB  GLU A  33     -12.591   8.571  26.049  1.00 52.05           C
ATOM    265  CG  GLU A  33     -11.355   7.942  25.455  1.00 51.04           C
ATOM    266  CD  GLU A  33     -10.147   8.085  26.382  1.00 55.69           C
ATOM    267  OE1 GLU A  33      -9.027   7.738  25.927  1.00 53.33           O
ATOM    268  OE2 GLU A  33     -10.308   8.609  27.530  1.00 51.09           O
ATOM    269  N   ALA A  34     -14.658   6.044  25.681  1.00 51.73           N
ATOM    270  CA  ALA A  34     -14.863   4.652  25.304  1.00 51.51           C
ATOM    271  C   ALA A  34     -15.914   4.469  24.185  1.00 53.16           C
ATOM    272  O   ALA A  34     -15.915   3.429  23.496  1.00 51.87           O
ATOM    273  CB  ALA A  34     -15.286   3.825  26.507  1.00 50.48           C
ATOM    274  N   ARG A  35     -16.866   5.392  24.088  1.00 52.64           N
ATOM    275  CA  ARG A  35     -17.902   5.337  23.062  1.00 55.18           C
ATOM    276  C   ARG A  35     -17.381   5.795  21.672  1.00 57.41           C
ATOM    277  O   ARG A  35     -17.890   5.399  20.635  1.00 56.75           O
ATOM    278  CB  ARG A  35     -19.044   6.290  23.415  1.00 54.10           C
ATOM    279  CG  ARG A  35     -20.232   6.076  22.486  1.00 57.56           C
ATOM    280  CD  ARG A  35     -21.413   6.954  22.807  1.00 57.46           C
ATOM    281  NE  ARG A  35     -21.880   6.865  24.170  1.00 59.42           N
ATOM    282  CZ  ARG A  35     -21.711   7.739  25.161  1.00 60.46           C
ATOM    283  NH1 ARG A  35     -22.268   7.487  26.342  1.00 59.63           N
ATOM    284  NH2 ARG A  35     -21.026   8.856  25.004  1.00 57.46           N
ATOM    285  N   SER A  36     -16.336   6.619  21.701  1.00 56.94           N
ATOM    286  CA  SER A  36     -15.741   7.290  20.569  1.00 58.05           C
ATOM    287  C   SER A  36     -15.318   6.454  19.376  1.00 59.53           C
ATOM    288  O   SER A  36     -15.689   6.834  18.250  1.00 61.54           O
ATOM    289  CB  SER A  36     -14.658   8.280  21.040  1.00 56.44           C
ATOM    290  OG  SER A  36     -13.383   7.684  21.057  1.00 57.86           O
ATOM    291  N   PRO A  37     -14.793   5.239  19.538  1.00 59.53           N
ATOM    292  CA  PRO A  37     -14.487   4.368  18.400  1.00 58.83           C
ATOM    293  C   PRO A  37     -15.711   3.859  17.638  1.00 59.98           C
ATOM    294  O   PRO A  37     -15.551   3.366  16.532  1.00 58.97           O
ATOM    295  CB  PRO A  37     -13.715   3.188  18.996  1.00 57.90           C
ATOM    296  CG  PRO A  37     -13.238   3.665  20.322  1.00 59.38           C
ATOM    297  CD  PRO A  37     -14.223   4.727  20.790  1.00 58.16           C
ATOM    298  N   LEU A  38     -16.913   3.990  18.177  1.00 58.98           N
ATOM    299  CA  LEU A  38     -18.171   3.577  17.611  1.00 59.27           C
ATOM    300  C   LEU A  38     -18.855   4.685  16.781  1.00 60.91           C
ATOM    301  O   LEU A  38     -19.953   4.528  16.234  1.00 59.89           O
ATOM    302  CB  LEU A  38     -19.159   3.203  18.729  1.00 58.86           C
ATOM    303  CG  LEU A  38     -18.812   1.948  19.516  1.00 60.65           C
ATOM    304  CD1 LEU A  38     -19.680   1.841  20.772  1.00 59.88           C
ATOM    305  CD2 LEU A  38     -18.927   0.699  18.657  1.00 58.23           C
ATOM    306  N   LEU A  39     -18.200   5.828  16.739  1.00 60.15           N
ATOM    307  CA  LEU A  39     -18.663   6.993  16.009  1.00 61.07           C
ATOM    308  C   LEU A  39     -17.759   7.234  14.804  1.00 60.96           C
ATOM    309  O   LEU A  39     -16.706   6.622  14.677  1.00 59.92           O
ATOM    310  CB  LEU A  39     -18.628   8.208  16.920  1.00 61.76           C
ATOM    311  CG  LEU A  39     -19.867   8.513  17.759  1.00 63.09           C
ATOM    312  CD1 LEU A  39     -20.126   7.443  18.784  1.00 63.77           C
ATOM    313  CD2 LEU A  39     -19.668   9.851  18.435  1.00 64.44           C
ATOM    314  N   PRO A  40     -18.184   8.079  13.883  1.00 61.20           N
ATOM    315  CA  PRO A  40     -17.402   8.350  12.684  1.00 60.19           C
ATOM    316  C   PRO A  40     -16.047   8.973  13.013  1.00 59.66           C
ATOM    317  O   PRO A  40     -15.977   9.923  13.767  1.00 59.35           O
ATOM    318  CB  PRO A  40     -18.256   9.375  11.923  1.00 60.80           C
ATOM    319  CG  PRO A  40     -19.631   9.254  12.470  1.00 62.29           C
ATOM    320  CD  PRO A  40     -19.497   8.770  13.882  1.00 61.15           C
ATOM    321  N   GLN A  41     -14.983   8.469  12.409  1.00 58.41           N
ATOM    322  CA  GLN A  41     -13.637   8.990  12.448  1.00 57.80           C
ATOM    323  C   GLN A  41     -13.324   9.626  11.050  1.00 61.30           C
ATOM    324  O   GLN A  41     -13.290   8.975  10.021  1.00 60.52           O
ATOM    325  CB  GLN A  41     -12.653   7.855  12.703  1.00 56.86           C
ATOM    326  CG  GLN A  41     -13.044   6.878  13.831  1.00 56.50           C
ATOM    327  CD  GLN A  41     -13.130   7.577  15.185  1.00 52.65           C
ATOM    328  OE1 GLN A  41     -14.209   7.689  15.799  1.00 51.66           O
ATOM    329  NE2 GLN A  41     -12.048   8.226  15.536  1.00 46.70           N
ATOM    330  N   LEU A  42     -12.985  10.900  11.033  1.00 61.94           N
ATOM    331  CA  LEU A  42     -12.797  11.689   9.824  1.00 62.79           C
ATOM    332  C   LEU A  42     -11.492  12.462   9.879  1.00 64.31           C
ATOM    333  O   LEU A  42     -11.386  13.285  10.770  1.00 63.79           O
ATOM    334  CB  LEU A  42     -13.952  12.725   9.764  1.00 63.25           C
ATOM    335  CG  LEU A  42     -13.972  13.658   8.541  1.00 65.25           C
ATOM    336  CD1 LEU A  42     -14.127  12.828   7.266  1.00 64.59           C
ATOM    337  CD2 LEU A  42     -15.063  14.706   8.602  1.00 64.73           C
ATOM    338  N   GLY A  43     -10.514  12.195   9.017  1.00 64.90           N
ATOM    339  CA  GLY A  43      -9.273  12.937   8.947  1.00 65.53           C
ATOM    340  C   GLY A  43      -8.930  13.456   7.509  1.00 67.93           C
ATOM    341  O   GLY A  43      -9.487  13.040   6.501  1.00 66.68           O
ATOM    342  N   LEU A  44      -8.092  14.465   7.459  1.00 67.71           N
ATOM    343  CA  LEU A  44      -7.576  15.118   6.290  1.00 68.17           C
ATOM    344  C   LEU A  44      -6.081  14.852   6.156  1.00 69.50           C
ATOM    345  O   LEU A  44      -5.326  15.196   7.048  1.00 70.44           O
ATOM    346  CB  LEU A  44      -7.767  16.648   6.348  1.00 68.02           C
ATOM    347  CG  LEU A  44      -6.937  17.399   5.277  1.00 69.24           C
ATOM    348  CD1 LEU A  44      -7.453  17.103   3.877  1.00 70.40           C
ATOM    349  CD2 LEU A  44      -6.905  18.884   5.533  1.00 69.27           C
ATOM    350  N   GLY A  45      -5.671  14.246   5.067  1.00 68.93           N
ATOM    351  CA  GLY A  45      -4.291  13.982   4.720  1.00 70.02           C
ATOM    352  C   GLY A  45      -3.917  14.731   3.416  1.00 72.63           C
ATOM    353  O   GLY A  45      -4.768  15.102   2.594  1.00 71.75           O
ATOM    354  N   ALA A  46      -2.630  14.969   3.249  1.00 72.28           N
ATOM    355  CA  ALA A  46      -2.142  15.705   2.087  1.00 73.14           C
ATOM    356  C   ALA A  46      -0.640  15.577   2.061  1.00 75.35           C
ATOM    357  O   ALA A  46      -0.028  15.654   3.103  1.00 74.56           O
ATOM    358  CB  ALA A  46      -2.532  17.171   2.202  1.00 72.88           C
ATOM    359  N   ASP A  47      -0.062  15.314   0.887  1.00 76.38           N
ATOM    360  CA  ASP A  47       1.370  15.227   0.778  1.00 77.81           C
ATOM    361  C   ASP A  47       1.951  15.663  -0.566  1.00 78.50           C
ATOM    362  O   ASP A  47       1.246  15.974  -1.502  1.00 78.23           O
ATOM    363  CB  ASP A  47       1.908  13.859   1.161  1.00 79.72           C
ATOM    364  CG  ASP A  47       1.044  12.703   0.755  1.00 81.74           C
ATOM    365  OD1 ASP A  47       1.324  12.139  -0.316  1.00 82.81           O
ATOM    366  OD2 ASP A  47       0.168  12.305   1.562  1.00 83.99           O
ATOM    367  N   TYR A  48       3.269  15.689  -0.609  1.00 77.69           N
ATOM    368  CA  TYR A  48       4.065  16.010  -1.766  1.00 77.94           C
ATOM    369  C   TYR A  48       5.231  15.025  -1.785  1.00 78.38           C
ATOM    370  O   TYR A  48       5.842  14.827  -0.753  1.00 78.38           O
ATOM    371  CB  TYR A  48       4.582  17.454  -1.712  1.00 79.64           C
ATOM    372  CG  TYR A  48       5.774  17.706  -2.614  1.00 81.22           C
ATOM    373  CD1 TYR A  48       7.063  17.470  -2.137  1.00 81.82           C
ATOM    374  CD2 TYR A  48       5.628  18.148  -3.923  1.00 81.56           C
ATOM    375  CE1 TYR A  48       8.170  17.656  -2.926  1.00 82.27           C
ATOM    376  CE2 TYR A  48       6.738  18.357  -4.725  1.00 82.18           C
ATOM    377  CZ  TYR A  48       8.005  18.101  -4.222  1.00 83.64           C
ATOM    378  OH  TYR A  48       9.114  18.303  -5.018  1.00 84.26           O
ATOM    379  N   THR A  49       5.551  14.439  -2.938  1.00 77.18           N
ATOM    380  CA  THR A  49       6.663  13.501  -3.048  1.00 76.34           C
ATOM    381  C   THR A  49       7.524  13.764  -4.296  1.00 77.37           C
ATOM    382  O   THR A  49       7.004  13.875  -5.402  1.00 76.67           O
ATOM    383  CB  THR A  49       6.198  12.028  -3.199  1.00 75.52           C
ATOM    384  OG1 THR A  49       5.232  11.695  -2.207  1.00 76.70           O
ATOM    385  CG2 THR A  49       7.367  11.072  -3.080  1.00 73.28           C
ATOM    386  N   TYR A  50       8.833  13.780  -4.127  1.00 75.69           N
ATOM    387  CA  TYR A  50       9.739  13.940  -5.237  1.00 76.04           C
ATOM    388  C   TYR A  50      10.505  12.630  -5.430  1.00 76.40           C
ATOM    389  O   TYR A  50      11.051  12.103  -4.461  1.00 76.15           O
ATOM    390  CB  TYR A  50      10.711  15.106  -5.050  1.00 77.49           C
ATOM    391  CG  TYR A  50      11.787  15.067  -6.129  1.00 78.80           C
ATOM    392  CD1 TYR A  50      13.089  14.703  -5.824  1.00 79.38           C
ATOM    393  CD2 TYR A  50      11.468  15.346  -7.460  1.00 79.34           C
ATOM    394  CE1 TYR A  50      14.054  14.642  -6.801  1.00 80.23           C
ATOM    395  CE2 TYR A  50      12.428  15.284  -8.449  1.00 79.56           C
ATOM    396  CZ  TYR A  50      13.719  14.935  -8.118  1.00 81.23           C
ATOM    397  OH  TYR A  50      14.693  14.859  -9.090  1.00 81.36           O
ATOM    398  N   SER A  51      10.500  12.081  -6.646  1.00 74.35           N
ATOM    399  CA  SER A  51      11.204  10.821  -6.909  1.00 73.58           C
ATOM    400  C   SER A  51      12.250  11.013  -8.000  1.00 73.27           C
ATOM    401  O   SER A  51      12.105  11.853  -8.879  1.00 72.55           O
ATOM    402  CB  SER A  51      10.261   9.682  -7.287  1.00 73.11           C
ATOM    403  OG  SER A  51       8.965   9.946  -6.812  1.00 74.34           O
ATOM    404  N   ASN A  52      13.329  10.260  -7.902  1.00 71.69           N
ATOM    405  CA  ASN A  52      14.435  10.373  -8.827  1.00 71.46           C
ATOM    406  C   ASN A  52      14.930   8.964  -9.163  1.00 71.50           C
ATOM    407  O   ASN A  52      15.443   8.240  -8.298  1.00 70.11           O
ATOM    408  CB  ASN A  52      15.507  11.309  -8.289  1.00 71.87           C
ATOM    409  CG  ASN A  52      16.860  11.047  -8.926  1.00 76.27           C
ATOM    410  OD1 ASN A  52      17.666  10.267  -8.414  1.00 76.85           O
ATOM    411  ND2 ASN A  52      17.107  11.650 -10.075  1.00 76.26           N
ATOM    412  N   GLY A  53      14.565   8.521 -10.380  1.00 67.70           N
ATOM    413  CA  GLY A  53      14.811   7.182 -10.822  1.00 64.96           C
ATOM    414  C   GLY A  53      16.267   6.857 -11.005  1.00 66.75           C
ATOM    415  O   GLY A  53      17.131   7.745 -11.064  1.00 66.95           O
ATOM    416  N   TYR A  54      16.592   5.574 -11.111  1.00 66.43           N
ATOM    417  CA  TYR A  54      17.982   5.222 -11.378  1.00 69.22           C
ATOM    418  C   TYR A  54      18.046   3.757 -11.708  1.00 70.32           C
ATOM    419  O   TYR A  54      16.998   3.102 -11.692  1.00 69.02           O
ATOM    420  CB  TYR A  54      18.926   5.641 -10.268  1.00 72.02           C
ATOM    421  CG  TYR A  54      18.885   4.920  -8.932  1.00 74.45           C
ATOM    422  CD1 TYR A  54      18.327   5.540  -7.815  1.00 75.68           C
ATOM    423  CD2 TYR A  54      19.488   3.684  -8.762  1.00 75.17           C
ATOM    424  CE1 TYR A  54      18.332   4.918  -6.577  1.00 76.60           C
ATOM    425  CE2 TYR A  54      19.506   3.060  -7.521  1.00 76.57           C
ATOM    426  CZ  TYR A  54      18.932   3.682  -6.433  1.00 77.16           C
ATOM    427  OH  TYR A  54      18.984   3.058  -5.204  1.00 76.26           O
ATOM    428  N   ARG A  55      19.215   3.279 -12.096  1.00 72.86           N
ATOM    429  CA  ARG A  55      19.397   1.879 -12.446  1.00 75.95           C
ATOM    430  C   ARG A  55      18.202   1.298 -13.192  1.00 78.60           C
ATOM    431  O   ARG A  55      17.318   0.748 -12.527  1.00 79.62           O
ATOM    432  CB  ARG A  55      19.631   1.092 -11.142  1.00 77.61           C
ATOM    433  CG  ARG A  55      19.878  -0.385 -11.303  1.00 80.27           C
ATOM    434  CD  ARG A  55      19.698  -1.154  -9.979  1.00 80.25           C
ATOM    435  NE  ARG A  55      19.724  -2.601 -10.231  1.00 81.41           N
ATOM    436  CZ  ARG A  55      18.706  -3.429 -10.016  1.00 83.95           C
ATOM    437  NH1 ARG A  55      18.798  -4.741 -10.307  1.00 81.82           N
ATOM    438  NH2 ARG A  55      17.581  -2.950  -9.478  1.00 83.24           N
ATOM    439  N   ASP A  56      18.095   1.517 -14.503  1.00 77.48           N
ATOM    440  CA  ASP A  56      16.985   0.966 -15.335  1.00 77.49           C
ATOM    441  C   ASP A  56      15.716   1.794 -15.291  1.00 77.78           C
ATOM    442  O   ASP A  56      14.705   1.416 -15.890  1.00 77.85           O
ATOM    443  CB  ASP A  56      16.728  -0.500 -14.944  1.00 78.57           C
ATOM    444  CG  ASP A  56      15.980  -1.371 -15.922  1.00 78.70           C
ATOM    445  OD1 ASP A  56      14.742  -1.260 -16.079  1.00 77.66           O
ATOM    446  OD2 ASP A  56      16.636  -2.332 -16.407  1.00 79.55           O
ATOM    447  N   ALA A  57      15.749   2.923 -14.588  1.00 76.35           N
ATOM    448  CA  ALA A  57      14.647   3.896 -14.516  1.00 74.72           C
ATOM    449  C   ALA A  57      15.314   5.264 -14.400  1.00 73.94           C
ATOM    450  O   ALA A  57      14.689   6.277 -14.112  1.00 70.80           O
ATOM    451  CB  ALA A  57      13.675   3.695 -13.383  1.00 75.60           C
ATOM    452  N   ASN A  58      16.624   5.260 -14.623  1.00 73.84           N
ATOM    453  CA  ASN A  58      17.341   6.517 -14.736  1.00 76.55           C
ATOM    454  C   ASN A  58      16.699   7.312 -15.893  1.00 77.51           C
ATOM    455  O   ASN A  58      16.277   6.730 -16.897  1.00 76.63           O
ATOM    456  CB  ASN A  58      18.817   6.306 -15.043  1.00 78.38           C
ATOM    457  CG  ASN A  58      19.583   7.613 -15.066  1.00 82.01           C
ATOM    458  OD1 ASN A  58      19.005   8.705 -14.962  1.00 82.20           O
ATOM    459  ND2 ASN A  58      20.899   7.512 -15.199  1.00 81.54           N
ATOM    460  N   GLY A  59      16.491   8.600 -15.685  1.00 77.83           N
ATOM    461  CA  GLY A  59      15.825   9.422 -16.645  1.00 78.91           C
ATOM    462  C   GLY A  59      14.337   9.618 -16.396  1.00 80.89           C
ATOM    463  O   GLY A  59      13.725  10.366 -17.142  1.00 80.67           O
ATOM    464  N   ILE A  60      13.744   8.978 -15.368  1.00 80.54           N
ATOM    465  CA  ILE A  60      12.332   9.224 -15.075  1.00 80.37           C
ATOM    466  C   ILE A  60      12.175   9.776 -13.671  1.00 80.68           C
ATOM    467  O   ILE A  60      12.576   9.136 -12.701  1.00 81.00           O
ATOM    468  CB  ILE A  60      11.359   8.044 -15.240  1.00 81.58           C
ATOM    469  CG1 ILE A  60       9.962   8.496 -14.788  1.00 81.52           C
ATOM    470  CG2 ILE A  60      11.818   6.827 -14.455  1.00 82.69           C
ATOM    471  CD1 ILE A  60       8.990   7.377 -14.496  1.00 83.53           C
ATOM    472  N   ASN A  61      11.807  11.043 -13.583  1.00 78.75           N
ATOM    473  CA  ASN A  61      11.640  11.720 -12.310  1.00 78.20           C
ATOM    474  C   ASN A  61      10.207  12.226 -12.225  1.00 79.33           C
ATOM    475  O   ASN A  61       9.504  12.277 -13.220  1.00 77.49           O
ATOM    476  CB  ASN A  61      12.574  12.899 -12.096  1.00 76.23           C
ATOM    477  CG  ASN A  61      14.032  12.578 -12.337  1.00 78.83           C
ATOM    478  OD1 ASN A  61      14.819  13.504 -12.608  1.00 80.68           O
ATOM    479  ND2 ASN A  61      14.430  11.297 -12.317  1.00 76.22           N
ATOM    480  N   SER A  62       9.812  12.559 -10.991  1.00 79.38           N
ATOM    481  CA  SER A  62       8.476  13.041 -10.784  1.00 79.82           C
ATOM    482  C   SER A  62       8.305  13.753  -9.473  1.00 80.56           C
ATOM    483  O   SER A  62       9.108  13.588  -8.562  1.00 80.74           O
ATOM    484  CB  SER A  62       7.481  11.870 -10.819  1.00 81.15           C
ATOM    485  OG  SER A  62       7.800  10.875  -9.857  1.00 82.02           O
ATOM    486  N   ASN A  63       7.224  14.509  -9.412  1.00 79.68           N
ATOM    487  CA  ASN A  63       6.815  15.063  -8.150  1.00 80.72           C
ATOM    488  C   ASN A  63       5.299  15.081  -8.111  1.00 81.00           C
ATOM    489  O   ASN A  63       4.620  15.607  -8.993  1.00 81.11           O
ATOM    490  CB  ASN A  63       7.554  16.297  -7.689  1.00 82.36           C
ATOM    491  CG  ASN A  63       7.546  17.457  -8.635  1.00 82.91           C
ATOM    492  OD1 ASN A  63       6.471  17.791  -9.179  1.00 81.91           O
ATOM    493  ND2 ASN A  63       8.716  18.043  -8.853  1.00 80.95           N
ATOM    494  N   ALA A  64       4.805  14.353  -7.116  1.00 78.72           N
ATOM    495  CA  ALA A  64       3.394  14.176  -6.869  1.00 77.74           C
ATOM    496  C   ALA A  64       2.930  14.952  -5.632  1.00 78.28           C
ATOM    497  O   ALA A  64       3.679  15.271  -4.710  1.00 77.45           O
ATOM    498  CB  ALA A  64       3.082  12.699  -6.718  1.00 77.80           C
ATOM    499  N   THR A  65       1.659  15.287  -5.655  1.00 77.02           N
ATOM    500  CA  THR A  65       0.970  16.036  -4.616  1.00 76.35           C
ATOM    501  C   THR A  65      -0.350  15.307  -4.444  1.00 77.60           C
ATOM    502  O   THR A  65      -0.912  14.870  -5.455  1.00 77.57           O
ATOM    503  CB  THR A  65       0.769  17.492  -5.068  1.00 77.59           C
ATOM    504  OG1 THR A  65       1.892  18.278  -4.646  1.00 78.35           O
ATOM    505  CG2 THR A  65      -0.490  18.126  -4.509  1.00 78.46           C
ATOM    506  N   SER A  66      -0.761  15.020  -3.209  1.00 75.50           N
ATOM    507  CA  SER A  66      -2.056  14.375  -2.993  1.00 74.56           C
ATOM    508  C   SER A  66      -2.702  14.989  -1.769  1.00 74.26           C
ATOM    509  O   SER A  66      -2.021  15.633  -0.981  1.00 73.72           O
ATOM    510  CB  SER A  66      -2.010  12.865  -2.848  1.00 75.13           C
ATOM    511  OG  SER A  66      -0.837  12.418  -2.234  1.00 77.21           O
ATOM    512  N   ALA A  67      -4.014  14.838  -1.670  1.00 72.05           N
ATOM    513  CA  ALA A  67      -4.751  15.394  -0.557  1.00 71.17           C
ATOM    514  C   ALA A  67      -6.071  14.664  -0.514  1.00 71.66           C
ATOM    515  O   ALA A  67      -6.583  14.414  -1.580  1.00 70.14           O
ATOM    516  CB  ALA A  67      -4.928  16.891  -0.716  1.00 71.28           C
ATOM    517  N   SER A  68      -6.552  14.261   0.682  1.00 71.13           N
ATOM    518  CA  SER A  68      -7.835  13.587   0.789  1.00 70.86           C
ATOM    519  C   SER A  68      -8.500  13.685   2.147  1.00 72.14           C
ATOM    520  O   SER A  68      -7.843  13.926   3.153  1.00 72.53           O
ATOM    521  CB  SER A  68      -7.764  12.099   0.454  1.00 70.75           C
ATOM    522  OG  SER A  68      -6.753  11.421   1.137  1.00 69.80           O
ATOM    523  N   LEU A  69      -9.830  13.540   2.140  1.00 70.97           N
ATOM    524  CA  LEU A  69     -10.637  13.438   3.339  1.00 70.99           C
ATOM    525  C   LEU A  69     -10.938  11.955   3.480  1.00 71.82           C
ATOM    526  O   LEU A  69     -11.328  11.360   2.487  1.00 70.52           O
ATOM    527  CB  LEU A  69     -12.001  14.108   3.287  1.00 70.69           C
ATOM    528  CG  LEU A  69     -12.109  15.615   3.226  1.00 73.46           C
ATOM    529  CD1 LEU A  69     -13.514  16.054   3.631  1.00 73.74           C
ATOM    530  CD2 LEU A  69     -11.053  16.310   4.078  1.00 74.31           C
ATOM    531  N   GLN A  70     -10.604  11.356   4.625  1.00 70.45           N
ATOM    532  CA  GLN A  70     -10.912   9.946   4.820  1.00 69.82           C
ATOM    533  C   GLN A  70     -11.853   9.779   6.017  1.00 69.47           C
ATOM    534  O   GLN A  70     -11.923  10.597   6.925  1.00 68.75           O
ATOM    535  CB  GLN A  70      -9.663   9.071   4.938  1.00 71.21           C
ATOM    536  CG  GLN A  70      -8.653   9.308   3.828  1.00 73.18           C
ATOM    537  CD  GLN A  70      -7.485   8.350   3.838  1.00 76.13           C
ATOM    538  OE1 GLN A  70      -7.684   7.143   3.784  1.00 77.19           O
ATOM    539  NE2 GLN A  70      -6.268   8.883   3.888  1.00 76.14           N
ATOM    540  N   LEU A  71     -12.700   8.776   5.920  1.00 67.91           N
ATOM    541  CA  LEU A  71     -13.707   8.527   6.929  1.00 67.95           C
ATOM    542  C   LEU A  71     -13.803   7.047   7.224  1.00 68.02           C
ATOM    543  O   LEU A  71     -13.784   6.245   6.310  1.00 66.39           O
ATOM    544  CB  LEU A  71     -15.084   9.077   6.548  1.00 68.67           C
ATOM    545  CG  LEU A  71     -16.246   8.489   7.364  1.00 70.19           C
ATOM    546  CD1 LEU A  71     -17.170   9.574   7.892  1.00 69.94           C
ATOM    547  CD2 LEU A  71     -16.998   7.495   6.506  1.00 70.65           C
ATOM    548  N   THR A  72     -13.791   6.699   8.519  1.00 66.58           N
ATOM    549  CA  THR A  72     -13.997   5.308   8.907  1.00 65.57           C
ATOM    550  C   THR A  72     -15.190   5.229   9.847  1.00 65.01           C
ATOM    551  O   THR A  72     -15.495   6.176  10.569  1.00 65.55           O
ATOM    552  CB  THR A  72     -12.797   4.649   9.566  1.00 68.08           C
ATOM    553  OG1 THR A  72     -12.603   5.256  10.862  1.00 70.35           O
ATOM    554  CG2 THR A  72     -11.548   4.788   8.703  1.00 65.78           C
ATOM    555  N   GLN A  73     -15.909   4.128   9.777  1.00 63.44           N
ATOM    556  CA  GLN A  73     -17.115   3.941  10.580  1.00 62.90           C
ATOM    557  C   GLN A  73     -17.306   2.457  10.835  1.00 63.22           C
ATOM    558  O   GLN A  73     -17.326   1.634   9.914  1.00 61.36           O
ATOM    559  CB  GLN A  73     -18.369   4.548   9.957  1.00 62.62           C
ATOM    560  CG  GLN A  73     -19.659   4.176  10.671  1.00 62.56           C
ATOM    561  CD  GLN A  73     -19.728   4.684  12.113  1.00 65.19           C
ATOM    562  OE1 GLN A  73     -19.629   5.891  12.390  1.00 65.37           O
ATOM    563  NE2 GLN A  73     -19.939   3.753  13.042  1.00 61.42           N
ATOM    564  N   SER A  74     -17.365   2.124  12.130  1.00 61.84           N
ATOM    565  CA  SER A  74     -17.456   0.742  12.555  1.00 60.01           C
ATOM    566  C   SER A  74     -18.861   0.246  12.289  1.00 59.47           C
ATOM    567  O   SER A  74     -19.829   0.942  12.564  1.00 59.10           O
ATOM    568  CB  SER A  74     -17.135   0.654  14.066  1.00 61.99           C
ATOM    569  OG  SER A  74     -16.758  -0.667  14.411  1.00 62.06           O
ATOM    570  N   ILE A  75     -18.988  -0.941  11.730  1.00 59.45           N
ATOM    571  CA  ILE A  75     -20.333  -1.452  11.436  1.00 60.44           C
ATOM    572  C   ILE A  75     -20.629  -2.571  12.414  1.00 59.25           C
ATOM    573  O   ILE A  75     -21.660  -2.602  13.059  1.00 57.73           O
ATOM    574  CB  ILE A  75     -20.448  -1.955   9.966  1.00 60.44           C
ATOM    575  CG1 ILE A  75     -20.226  -0.807   8.971  1.00 60.08           C
ATOM    576  CG2 ILE A  75     -21.793  -2.601   9.728  1.00 59.94           C
ATOM    577  CD1 ILE A  75     -21.209   0.343   9.123  1.00 58.65           C
ATOM    578  N   PHE A  76     -19.682  -3.491  12.492  1.00 60.28           N
ATOM    579  CA  PHE A  76     -19.807  -4.601  13.423  1.00 61.31           C
ATOM    580  C   PHE A  76     -18.451  -4.793  14.085  1.00 62.30           C
ATOM    581  O   PHE A  76     -17.461  -5.098  13.398  1.00 61.78           O
ATOM    582  CB  PHE A  76     -20.247  -5.895  12.731  1.00 62.69           C
ATOM    583  CG  PHE A  76     -20.361  -7.066  13.679  1.00 64.49           C
ATOM    584  CD1 PHE A  76     -19.336  -7.999  13.768  1.00 65.74           C
ATOM    585  CD2 PHE A  76     -21.463  -7.198  14.511  1.00 64.99           C
ATOM    586  CE1 PHE A  76     -19.438  -9.072  14.639  1.00 66.90           C
ATOM    587  CE2 PHE A  76     -21.564  -8.260  15.379  1.00 66.21           C
ATOM    588  CZ  PHE A  76     -20.555  -9.203  15.442  1.00 66.37           C
ATOM    589  N   ASP A  77     -18.396  -4.554  15.391  1.00 60.93           N
ATOM    590  CA  ASP A  77     -17.145  -4.770  16.136  1.00 60.55           C
ATOM    591  C   ASP A  77     -17.497  -4.992  17.612  1.00 61.47           C
ATOM    592  O   ASP A  77     -17.616  -4.003  18.344  1.00 57.48           O
ATOM    593  CB  ASP A  77     -16.168  -3.620  15.979  1.00 59.40           C
ATOM    594  CG  ASP A  77     -14.745  -3.970  16.400  1.00 60.75           C
ATOM    595  OD1 ASP A  77     -13.819  -3.237  15.978  1.00 59.15           O
ATOM    596  OD2 ASP A  77     -14.535  -4.976  17.139  1.00 62.55           O
ATOM    597  N   MET A  78     -17.749  -6.251  17.996  1.00 61.85           N
ATOM    598  CA  MET A  78     -18.102  -6.554  19.383  1.00 64.72           C
ATOM    599  C   MET A  78     -17.115  -5.954  20.402  1.00 62.53           C
ATOM    600  O   MET A  78     -17.537  -5.198  21.258  1.00 61.74           O
ATOM    601  CB  MET A  78     -18.292  -8.038  19.630  1.00 68.24           C
ATOM    602  CG  MET A  78     -19.732  -8.462  19.432  1.00 75.52           C
ATOM    603  SE  MET A  78     -20.982  -7.676  20.658  1.00 88.53           S
ATOM    604  CE  MET A  78     -21.294  -9.577  21.484  1.00 76.66           C
ATOM    605  N   SER A  79     -15.832  -6.092  20.159  1.00 60.52           N
ATOM    606  CA  SER A  79     -14.783  -5.518  20.949  1.00 60.30           C
ATOM    607  C   SER A  79     -14.963  -4.031  21.219  1.00 61.60           C
ATOM    608  O   SER A  79     -14.793  -3.651  22.393  1.00 60.93           O
ATOM    609  CB  SER A  79     -13.400  -5.877  20.391  1.00 59.95           C
ATOM    610  OG  SER A  79     -12.809  -4.775  19.754  1.00 65.29           O
ATOM    611  N   LYS A  80     -15.517  -3.236  20.293  1.00 59.30           N
ATOM    612  CA  LYS A  80     -15.743  -1.820  20.579  1.00 58.83           C
ATOM    613  C   LYS A  80     -16.969  -1.575  21.435  1.00 58.49           C
ATOM    614  O   LYS A  80     -17.044  -0.573  22.166  1.00 59.40           O
ATOM    615  CB  LYS A  80     -15.796  -0.974  19.304  1.00 59.18           C
ATOM    616  CG  LYS A  80     -14.432  -0.832  18.618  1.00 60.67           C
ATOM    617  CD  LYS A  80     -14.650  -0.389  17.179  1.00 64.36           C
ATOM    618  CE  LYS A  80     -13.540   0.489  16.622  1.00 64.67           C
ATOM    619  NZ  LYS A  80     -12.399  -0.307  16.110  1.00 65.43           N
ATOM    620  N   TRP A  81     -17.974  -2.425  21.323  1.00 56.47           N
ATOM    621  CA  TRP A  81     -19.135  -2.307  22.192  1.00 57.24           C
ATOM    622  C   TRP A  81     -18.726  -2.736  23.623  1.00 55.73           C
ATOM    623  O   TRP A  81     -19.196  -2.182  24.588  1.00 53.46           O
ATOM    624  CB  TRP A  81     -20.270  -3.197  21.690  1.00 57.97           C
ATOM    625  CG  TRP A  81     -20.911  -2.592  20.486  1.00 60.62           C
ATOM    626  CD1 TRP A  81     -20.663  -2.898  19.175  1.00 61.25           C
ATOM    627  CD2 TRP A  81     -21.833  -1.491  20.481  1.00 61.44           C
ATOM    628  NE1 TRP A  81     -21.407  -2.075  18.361  1.00 61.22           N
ATOM    629  CE2 TRP A  81     -22.134  -1.207  19.135  1.00 61.72           C
ATOM    630  CE3 TRP A  81     -22.436  -0.732  21.489  1.00 61.90           C
ATOM    631  CZ2 TRP A  81     -23.035  -0.217  18.771  1.00 61.51           C
ATOM    632  CZ3 TRP A  81     -23.318   0.258  21.131  1.00 63.14           C
ATOM    633  CH2 TRP A  81     -23.613   0.510  19.770  1.00 62.90           C
ATOM    634  N   ARG A  82     -17.922  -3.786  23.692  1.00 53.77           N
ATOM    635  CA  ARG A  82     -17.455  -4.373  24.919  1.00 55.16           C
ATOM    636  C   ARG A  82     -16.645  -3.390  25.803  1.00 55.28           C
ATOM    637  O   ARG A  82     -17.055  -3.151  26.918  1.00 55.73           O
ATOM    638  CB  ARG A  82     -16.620  -5.616  24.634  1.00 54.30           C
ATOM    639  CG  ARG A  82     -16.484  -6.477  25.902  1.00 56.15           C
ATOM    640  CD  ARG A  82     -17.858  -7.067  26.151  1.00 55.83           C
ATOM    641  NE  ARG A  82     -18.115  -8.153  25.194  1.00 56.73           N
ATOM    642  CZ  ARG A  82     -19.277  -8.762  25.137  1.00 57.81           C
ATOM    643  NH1 ARG A  82     -20.262  -8.309  25.899  1.00 57.57           N
ATOM    644  NH2 ARG A  82     -19.464  -9.808  24.335  1.00 59.26           N
ATOM    645  N   ALA A  83     -15.746  -2.611  25.169  1.00 52.62           N
ATOM    646  CA  ALA A  83     -14.982  -1.573  25.803  1.00 52.46           C
ATOM    647  C   ALA A  83     -15.854  -0.487  26.380  1.00 53.43           C
ATOM    648  O   ALA A  83     -15.568   0.019  27.487  1.00 53.10           O
ATOM    649  CB  ALA A  83     -13.924  -0.979  24.890  1.00 50.47           C
ATOM    650  N   LEU A  84     -16.933  -0.144  25.670  1.00 51.11           N
ATOM    651  CA  LEU A  84     -17.846   0.850  26.184  1.00 50.54           C
ATOM    652  C   LEU A  84     -18.509   0.301  27.461  1.00 52.41           C
ATOM    653  O   LEU A  84     -18.698   1.083  28.421  1.00 50.28           O
ATOM    654  CB  LEU A  84     -18.901   1.268  25.162  1.00 49.14           C
ATOM    655  CG  LEU A  84     -20.011   2.187  25.668  1.00 50.11           C
ATOM    656  CD1 LEU A  84     -19.508   3.500  26.216  1.00 48.15           C
ATOM    657  CD2 LEU A  84     -21.067   2.440  24.555  1.00 51.88           C
ATOM    658  N   THR A  85     -18.948  -0.968  27.430  1.00 50.10           N
ATOM    659  CA  THR A  85     -19.666  -1.496  28.570  1.00 53.13           C
ATOM    660  C   THR A  85     -18.691  -1.678  29.759  1.00 51.22           C
ATOM    661  O   THR A  85     -19.020  -1.381  30.863  1.00 48.68           O
ATOM    662  CB  THR A  85     -20.427  -2.795  28.290  1.00 54.98           C
ATOM    663  OG1 THR A  85     -19.478  -3.766  27.869  1.00 62.97           O
ATOM    664  CG2 THR A  85     -21.420  -2.617  27.165  1.00 54.01           C
ATOM    665  N   LEU A  86     -17.460  -2.025  29.475  1.00 51.96           N
ATOM    666  CA  LEU A  86     -16.406  -2.153  30.475  1.00 52.16           C
ATOM    667  C   LEU A  86     -16.157  -0.800  31.147  1.00 53.07           C
ATOM    668  O   LEU A  86     -16.226  -0.714  32.390  1.00 53.48           O
ATOM    669  CB  LEU A  86     -15.177  -2.683  29.804  1.00 52.02           C
ATOM    670  CG  LEU A  86     -14.661  -4.087  30.016  1.00 54.60           C
ATOM    671  CD1 LEU A  86     -15.608  -5.002  30.785  1.00 53.78           C
ATOM    672  CD2 LEU A  86     -14.170  -4.699  28.714  1.00 52.52           C
ATOM    673  N   GLN A  87     -16.064   0.270  30.367  1.00 49.88           N
ATOM    674  CA  GLN A  87     -15.923   1.605  30.947  1.00 49.58           C
ATOM    675  C   GLN A  87     -17.165   1.985  31.710  1.00 51.67           C
ATOM    676  O   GLN A  87     -17.043   2.695  32.740  1.00 52.08           O
ATOM    677  CB  GLN A  87     -15.581   2.676  29.913  1.00 48.82           C
ATOM    678  CG  GLN A  87     -15.227   4.039  30.488  1.00 50.83           C
ATOM    679  CD  GLN A  87     -14.111   4.007  31.530  1.00 49.64           C
ATOM    680  OE1 GLN A  87     -14.237   4.695  32.553  1.00 50.61           O
ATOM    681  NE2 GLN A  87     -13.110   3.160  31.311  1.00 43.72           N
ATOM    682  N   GLU A  88     -18.367   1.597  31.270  1.00 49.13           N
ATOM    683  CA  GLU A  88     -19.542   1.977  32.074  1.00 50.53           C
ATOM    684  C   GLU A  88     -19.498   1.246  33.457  1.00 50.30           C
ATOM    685  O   GLU A  88     -19.927   1.780  34.477  1.00 49.57           O
ATOM    686  CB  GLU A  88     -20.840   1.617  31.348  1.00 51.36           C
ATOM    687  CG  GLU A  88     -21.011   2.380  30.042  1.00 54.10           C
ATOM    688  CD  GLU A  88     -22.205   1.915  29.189  1.00 55.80           C
ATOM    689  OE1 GLU A  88     -22.571   0.718  29.215  1.00 53.47           O
ATOM    690  OE2 GLU A  88     -22.747   2.783  28.472  1.00 55.32           O
ATOM    691  N   LYS A  89     -19.044   0.014  33.467  1.00 47.94           N
ATOM    692  CA  LYS A  89     -18.955  -0.759  34.701  1.00 50.14           C
ATOM    693  C   LYS A  89     -17.861  -0.177  35.624  1.00 50.49           C
ATOM    694  O   LYS A  89     -18.178   0.087  36.780  1.00 49.68           O
ATOM    695  CB  LYS A  89     -18.709  -2.240  34.428  1.00 48.35           C
ATOM    696  CG  LYS A  89     -19.980  -2.981  34.034  1.00 50.48           C
ATOM    697  CD  LYS A  89     -19.696  -4.437  33.711  1.00 51.63           C
ATOM    698  CE  LYS A  89     -20.812  -5.024  32.820  1.00 52.64           C
ATOM    699  NZ  LYS A  89     -22.160  -4.950  33.482  1.00 50.94           N
ATOM    700  N   ALA A  90     -16.739   0.306  35.023  1.00 48.08           N
ATOM    701  CA  ALA A  90     -15.706   0.983  35.747  1.00 48.44           C
ATOM    702  C   ALA A  90     -16.232   2.262  36.385  1.00 50.34           C
ATOM    703  O   ALA A  90     -15.873   2.558  37.551  1.00 50.22           O
ATOM    704  CB  ALA A  90     -14.472   1.303  34.890  1.00 47.72           C
ATOM    705  N   ALA A  91     -17.081   3.021  35.682  1.00 46.82           N
ATOM    706  CA  ALA A  91     -17.628   4.209  36.283  1.00 47.48           C
ATOM    707  C   ALA A  91     -18.497   3.779  37.462  1.00 48.77           C
ATOM    708  O   ALA A  91     -18.431   4.418  38.497  1.00 49.03           O
ATOM    709  CB  ALA A  91     -18.406   5.131  35.352  1.00 46.79           C
ATOM    710  N   GLY A  92     -19.261   2.698  37.320  1.00 47.27           N
ATOM    711  CA  GLY A  92     -20.151   2.253  38.354  1.00 47.92           C
ATOM    712  C   GLY A  92     -19.333   1.907  39.621  1.00 49.14           C
ATOM    713  O   GLY A  92     -19.683   2.315  40.692  1.00 49.40           O
ATOM    714  N   ILE A  93     -18.217   1.236  39.471  1.00 48.78           N
ATOM    715  CA  ILE A  93     -17.331   0.898  40.601  1.00 48.13           C
ATOM    716  C   ILE A  93     -16.744   2.137  41.285  1.00 50.46           C
ATOM    717  O   ILE A  93     -16.784   2.275  42.493  1.00 49.21           O
ATOM    718  CB  ILE A  93     -16.264  -0.040  40.082  1.00 47.83           C
ATOM    719  CG1 ILE A  93     -16.877  -1.419  39.869  1.00 46.42           C
ATOM    720  CG2 ILE A  93     -15.043  -0.075  41.008  1.00 48.72           C
ATOM    721  CD1 ILE A  93     -16.004  -2.312  39.019  1.00 44.85           C
ATOM    722  N   GLN A  94     -16.296   3.120  40.504  1.00 50.15           N
ATOM    723  CA  GLN A  94     -15.805   4.398  40.985  1.00 50.06           C
ATOM    724  C   GLN A  94     -16.882   5.146  41.749  1.00 51.26           C
ATOM    725  O   GLN A  94     -16.576   5.903  42.690  1.00 50.97           O
ATOM    726  CB  GLN A  94     -15.256   5.266  39.841  1.00 50.02           C
ATOM    727  CG  GLN A  94     -14.124   6.217  40.151  1.00 50.70           C
ATOM    728  CD  GLN A  94     -13.027   5.680  41.060  1.00 54.64           C
ATOM    729  OE1 GLN A  94     -12.866   6.216  42.158  1.00 55.70           O
ATOM    730  NE2 GLN A  94     -12.286   4.690  40.673  1.00 53.30           N
ATOM    731  N   ASP A  95     -18.131   5.049  41.315  1.00 50.80           N
ATOM    732  CA  ASP A  95     -19.211   5.713  42.013  1.00 50.66           C
ATOM    733  C   ASP A  95     -19.383   5.155  43.455  1.00 50.22           C
ATOM    734  O   ASP A  95     -19.716   5.858  44.403  1.00 48.84           O
ATOM    735  CB  ASP A  95     -20.505   5.484  41.254  1.00 52.76           C
ATOM    736  CG  ASP A  95     -21.538   6.444  41.724  1.00 55.88           C
ATOM    737  OD1 ASP A  95     -22.615   6.016  42.107  1.00 59.83           O
ATOM    738  OD2 ASP A  95     -21.203   7.650  41.808  1.00 57.68           O
ATOM    739  N   VAL A  96     -19.252   3.856  43.597  1.00 47.92           N
ATOM    740  CA  VAL A  96     -19.455   3.186  44.877  1.00 48.75           C
ATOM    741  C   VAL A  96     -18.283   3.531  45.801  1.00 50.73           C
ATOM    742  O   VAL A  96     -18.485   3.896  46.970  1.00 50.26           O
ATOM    743  CB  VAL A  96     -19.589   1.666  44.732  1.00 47.57           C
ATOM    744  CG1 VAL A  96     -19.499   1.011  46.113  1.00 47.83           C
ATOM    745  CG2 VAL A  96     -20.935   1.328  44.093  1.00 47.09           C
ATOM    746  N   THR A  97     -17.070   3.590  45.212  1.00 49.74           N
ATOM    747  CA  THR A  97     -15.928   4.019  45.977  1.00 48.37           C
ATOM    748  C   THR A  97     -16.112   5.454  46.419  1.00 49.59           C
ATOM    749  O   THR A  97     -15.873   5.730  47.609  1.00 48.55           O
ATOM    750  CB  THR A  97     -14.518   3.640  45.513  1.00 50.48           C
ATOM    751  OG1 THR A  97     -13.638   4.772  45.510  1.00 53.52           O
ATOM    752  CG2 THR A  97     -14.384   2.808  44.261  1.00 46.18           C
ATOM    753  N   TYR A  98     -16.749   6.316  45.629  1.00 45.22           N
ATOM    754  CA  TYR A  98     -17.050   7.653  46.098  1.00 45.05           C
ATOM    755  C   TYR A  98     -17.993   7.602  47.293  1.00 47.42           C
ATOM    756  O   TYR A  98     -17.942   8.469  48.175  1.00 46.94           O
ATOM    757  CB  TYR A  98     -17.644   8.541  45.003  1.00 43.87           C
ATOM    758  CG  TYR A  98     -17.871   9.944  45.506  1.00 43.74           C
ATOM    759  CD1 TYR A  98     -16.790  10.744  45.874  1.00 44.27           C
ATOM    760  CD2 TYR A  98     -19.136  10.468  45.641  1.00 43.32           C
ATOM    761  CE1 TYR A  98     -16.968  12.022  46.341  1.00 42.92           C
ATOM    762  CE2 TYR A  98     -19.320  11.753  46.091  1.00 44.04           C
ATOM    763  CZ  TYR A  98     -18.233  12.516  46.442  1.00 44.92           C
ATOM    764  OH  TYR A  98     -18.424  13.783  46.922  1.00 48.10           O
ATOM    765  N   GLN A  99     -18.989   6.699  47.236  1.00 46.77           N
ATOM    766  CA  GLN A  99     -19.993   6.605  48.288  1.00 47.92           C
ATOM    767  C   GLN A  99     -19.310   6.105  49.580  1.00 47.26           C
ATOM    768  O   GLN A  99     -19.631   6.511  50.673  1.00 47.77           O
ATOM    769  CB  GLN A  99     -21.099   5.627  47.903  1.00 49.82           C
ATOM    770  CG  GLN A  99     -22.081   6.189  46.852  1.00 54.18           C
ATOM    771  CD  GLN A  99     -23.178   5.168  46.601  1.00 59.36           C
ATOM    772  OE1 GLN A  99     -22.938   4.052  46.210  1.00 60.70           O
ATOM    773  NE2 GLN A  99     -24.399   5.539  46.951  1.00 63.83           N
ATOM    774  N   THR A 100     -18.374   5.211  49.416  1.00 45.07           N
ATOM    775  CA  THR A 100     -17.546   4.661  50.479  1.00 46.57           C
ATOM    776  C   THR A 100     -16.697   5.764  51.132  1.00 47.78           C
ATOM    777  O   THR A 100     -16.663   5.873  52.367  1.00 47.49           O
ATOM    778  CB  THR A 100     -16.625   3.520  50.004  1.00 45.58           C
ATOM    779  OG1 THR A 100     -17.401   2.418  49.533  1.00 44.02           O
ATOM    780  CG2 THR A 100     -15.853   2.966  51.205  1.00 46.55           C
ATOM    781  N   ASP A 101     -16.159   6.678  50.322  1.00 45.25           N
ATOM    782  CA  ASP A 101     -15.366   7.772  50.824  1.00 44.72           C
ATOM    783  C   ASP A 101     -16.218   8.824  51.495  1.00 45.59           C
ATOM    784  O   ASP A 101     -15.707   9.435  52.456  1.00 45.88           O
ATOM    785  CB  ASP A 101     -14.510   8.436  49.717  1.00 44.74           C
ATOM    786  CG  ASP A 101     -13.524   7.472  49.139  1.00 46.73           C
ATOM    787  OD1 ASP A 101     -13.346   6.402  49.758  1.00 46.63           O
ATOM    788  OD2 ASP A 101     -12.869   7.752  48.109  1.00 47.99           O
ATOM    789  N   GLN A 102     -17.479   8.984  51.098  1.00 43.04           N
ATOM    790  CA  GLN A 102     -18.350   9.972  51.719  1.00 43.81           C
ATOM    791  C   GLN A 102     -18.594   9.533  53.175  1.00 45.90           C
ATOM    792  O   GLN A 102     -18.730  10.343  54.114  1.00 46.15           O
ATOM    793  CB  GLN A 102     -19.707  10.113  51.008  1.00 42.96           C
ATOM    794  CG  GLN A 102     -19.634  10.977  49.732  1.00 45.51           C
ATOM    795  CD  GLN A 102     -20.973  10.981  49.011  1.00 47.51           C
ATOM    796  OE1 GLN A 102     -21.379   9.950  48.452  1.00 46.94           O
ATOM    797  NE2 GLN A 102     -21.664  12.097  49.030  1.00 48.30           N
ATOM    798  N   GLN A 103     -18.792   8.246  53.331  1.00 44.03           N
ATOM    799  CA  GLN A 103     -19.203   7.677  54.604  1.00 45.80           C
ATOM    800  C   GLN A 103     -17.983   7.681  55.535  1.00 47.76           C
ATOM    801  O   GLN A 103     -18.077   7.919  56.747  1.00 47.96           O
ATOM    802  CB  GLN A 103     -19.770   6.289  54.281  1.00 46.63           C
ATOM    803  CG  GLN A 103     -20.190   5.432  55.399  1.00 50.53           C
ATOM    804  CD  GLN A 103     -20.660   4.009  55.017  1.00 50.56           C
ATOM    805  OE1 GLN A 103     -19.883   3.047  54.733  1.00 48.84           O
ATOM    806  NE2 GLN A 103     -21.980   3.854  55.091  1.00 45.02           N
ATOM    807  N   THR A 104     -16.785   7.479  54.951  1.00 45.15           N
ATOM    808  CA  THR A 104     -15.530   7.577  55.664  1.00 42.94           C
ATOM    809  C   THR A 104     -15.311   8.989  56.189  1.00 44.29           C
ATOM    810  O   THR A 104     -14.870   9.127  57.343  1.00 44.14           O
ATOM    811  CB  THR A 104     -14.347   7.145  54.804  1.00 42.29           C
ATOM    812  OG1 THR A 104     -14.427   5.725  54.628  1.00 42.96           O
ATOM    813  CG2 THR A 104     -12.993   7.471  55.415  1.00 44.05           C
ATOM    814  N   LEU A 105     -15.678  10.033  55.473  1.00 41.30           N
ATOM    815  CA  LEU A 105     -15.534  11.370  56.008  1.00 41.36           C
ATOM    816  C   LEU A 105     -16.400  11.553  57.247  1.00 42.78           C
ATOM    817  O   LEU A 105     -15.953  12.236  58.198  1.00 42.06           O
ATOM    818  CB  LEU A 105     -15.807  12.457  54.997  1.00 40.23           C
ATOM    819  CG  LEU A 105     -15.825  13.884  55.548  1.00 42.26           C
ATOM    820  CD1 LEU A 105     -14.410  14.252  56.031  1.00 41.33           C
ATOM    821  CD2 LEU A 105     -16.282  14.866  54.441  1.00 41.43           C
ATOM    822  N   ILE A 106     -17.636  11.083  57.220  1.00 39.54           N
ATOM    823  CA  ILE A 106     -18.510  11.251  58.358  1.00 40.72           C
ATOM    824  C   ILE A 106     -17.919  10.509  59.593  1.00 42.28           C
ATOM    825  O   ILE A 106     -17.788  11.059  60.674  1.00 40.63           O
ATOM    826  CB  ILE A 106     -19.890  10.652  58.036  1.00 41.97           C
ATOM    827  CG1 ILE A 106     -20.590  11.467  56.894  1.00 41.57           C
ATOM    828  CG2 ILE A 106     -20.754  10.601  59.277  1.00 39.65           C
ATOM    829  CD1 ILE A 106     -21.832  10.749  56.364  1.00 38.10           C
ATOM    830  N   LEU A 107     -17.526   9.265  59.419  1.00 41.12           N
ATOM    831  CA  LEU A 107     -16.948   8.460  60.494  1.00 41.23           C
ATOM    832  C   LEU A 107     -15.648   9.069  61.032  1.00 42.56           C
ATOM    833  O   LEU A 107     -15.438   9.127  62.264  1.00 41.07           O
ATOM    834  CB  LEU A 107     -16.655   7.073  59.966  1.00 41.74           C
ATOM    835  CG  LEU A 107     -16.136   6.011  60.921  1.00 44.37           C
ATOM    836  CD1 LEU A 107     -17.016   5.874  62.109  1.00 45.42           C
ATOM    837  CD2 LEU A 107     -16.047   4.634  60.233  1.00 46.08           C
ATOM    838  N   ASN A 108     -14.734   9.475  60.151  1.00 38.78           N
ATOM    839  CA  ASN A 108     -13.501  10.111  60.562  1.00 38.69           C
ATOM    840  C   ASN A 108     -13.723  11.449  61.232  1.00 38.79           C
ATOM    841  O   ASN A 108     -12.918  11.772  62.151  1.00 39.56           O
ATOM    842  CB  ASN A 108     -12.540  10.384  59.399  1.00 38.07           C
ATOM    843  CG  ASN A 108     -11.877   9.136  58.955  1.00 43.49           C
ATOM    844  OD1 ASN A 108     -11.013   9.159  58.028  1.00 47.75           O
ATOM    845  ND2 ASN A 108     -12.315   8.009  59.515  1.00 36.97           N
ATOM    846  N   THR A 109     -14.737  12.223  60.848  1.00 36.62           N
ATOM    847  CA  THR A 109     -14.944  13.520  61.441  1.00 36.88           C
ATOM    848  C   THR A 109     -15.544  13.337  62.830  1.00 39.37           C
ATOM    849  O   THR A 109     -15.277  14.124  63.773  1.00 38.18           O
ATOM    850  CB  THR A 109     -15.868  14.402  60.555  1.00 40.59           C
ATOM    851  OG1 THR A 109     -15.231  14.582  59.274  1.00 40.77           O
ATOM    852  CG2 THR A 109     -16.096  15.744  61.186  1.00 37.28           C
ATOM    853  N   ALA A 110     -16.508  12.399  62.936  1.00 37.91           N
ATOM    854  CA  ALA A 110     -17.182  12.272  64.239  1.00 37.72           C
ATOM    855  C   ALA A 110     -16.164  11.662  65.217  1.00 39.53           C
ATOM    856  O   ALA A 110     -16.116  12.053  66.387  1.00 42.30           O
ATOM    857  CB  ALA A 110     -18.418  11.407  64.112  1.00 37.37           C
ATOM    858  N   THR A 111     -15.331  10.712  64.747  1.00 36.69           N
ATOM    859  CA  THR A 111     -14.288  10.121  65.499  1.00 35.81           C
ATOM    860  C   THR A 111     -13.312  11.179  66.000  1.00 39.92           C
ATOM    861  O   THR A 111     -13.071  11.304  67.212  1.00 40.43           O
ATOM    862  CB  THR A 111     -13.546   9.042  64.702  1.00 37.86           C
ATOM    863  OG1 THR A 111     -14.494   8.028  64.371  1.00 39.98           O
ATOM    864  CG2 THR A 111     -12.436   8.354  65.503  1.00 37.15           C
ATOM    865  N   ALA A 112     -12.799  12.072  65.150  1.00 36.72           N
ATOM    866  CA  ALA A 112     -11.873  13.102  65.595  1.00 34.76           C
ATOM    867  C   ALA A 112     -12.478  14.085  66.568  1.00 36.84           C
ATOM    868  O   ALA A 112     -11.731  14.630  67.434  1.00 37.00           O
ATOM    869  CB  ALA A 112     -11.319  13.898  64.426  1.00 34.15           C
ATOM    870  N   TYR A 113     -13.746  14.373  66.432  1.00 35.11           N
ATOM    871  CA  TYR A 113     -14.466  15.300  67.263  1.00 35.50           C
ATOM    872  C   TYR A 113     -14.541  14.683  68.692  1.00 36.12           C
ATOM    873  O   TYR A 113     -14.202  15.330  69.640  1.00 35.21           O
ATOM    874  CB  TYR A 113     -15.892  15.463  66.674  1.00 35.70           C
ATOM    875  CG  TYR A 113     -16.746  16.471  67.387  1.00 37.28           C
ATOM    876  CD1 TYR A 113     -17.442  16.133  68.540  1.00 37.42           C
ATOM    877  CD2 TYR A 113     -16.855  17.779  66.920  1.00 37.53           C
ATOM    878  CE1 TYR A 113     -18.211  17.083  69.231  1.00 37.71           C
ATOM    879  CE2 TYR A 113     -17.581  18.748  67.632  1.00 37.28           C
ATOM    880  CZ  TYR A 113     -18.289  18.367  68.750  1.00 39.29           C
ATOM    881  OH  TYR A 113     -19.064  19.321  69.433  1.00 41.79           O
ATOM    882  N   PHE A 114     -14.939  13.429  68.802  1.00 36.76           N
ATOM    883  CA  PHE A 114     -15.021  12.729  70.087  1.00 37.17           C
ATOM    884  C   PHE A 114     -13.607  12.503  70.672  1.00 38.45           C
ATOM    885  O   PHE A 114     -13.448  12.616  71.884  1.00 37.80           O
ATOM    886  CB  PHE A 114     -15.838  11.443  69.985  1.00 36.93           C
ATOM    887  CG  PHE A 114     -17.325  11.745  69.801  1.00 42.33           C
ATOM    888  CD1 PHE A 114     -18.050  11.258  68.738  1.00 44.24           C
ATOM    889  CD2 PHE A 114     -17.978  12.560  70.718  1.00 42.82           C
ATOM    890  CE1 PHE A 114     -19.417  11.545  68.647  1.00 44.58           C
ATOM    891  CE2 PHE A 114     -19.334  12.884  70.586  1.00 44.49           C
ATOM    892  CZ  PHE A 114     -20.037  12.413  69.525  1.00 43.59           C
ATOM    893  N   ASN A 115     -12.543  12.391  69.853  1.00 35.07           N
ATOM    894  CA  ASN A 115     -11.192  12.245  70.321  1.00 35.57           C
ATOM    895  C   ASN A 115     -10.771  13.513  70.981  1.00 36.74           C
ATOM    896  O   ASN A 115     -10.153  13.421  72.057  1.00 38.22           O
ATOM    897  CB  ASN A 115     -10.080  11.827  69.342  1.00 33.65           C
ATOM    898  CG  ASN A 115     -10.205  10.393  68.947  1.00 38.18           C
ATOM    899  OD1 ASN A 115      -9.600   9.969  67.967  1.00 41.45           O
ATOM    900  ND2 ASN A 115     -11.032   9.638  69.676  1.00 35.20           N
ATOM    901  N   VAL A 116     -11.245  14.659  70.504  1.00 35.51           N
ATOM    902  CA  VAL A 116     -10.976  15.924  71.171  1.00 33.41           C
ATOM    903  C   VAL A 116     -11.680  16.001  72.527  1.00 35.46           C
ATOM    904  O   VAL A 116     -11.044  16.370  73.532  1.00 34.96           O
ATOM    905  CB  VAL A 116     -11.384  17.148  70.361  1.00 34.30           C
ATOM    906  CG1 VAL A 116     -11.279  18.383  71.236  1.00 32.64           C
ATOM    907  CG2 VAL A 116     -10.498  17.315  69.135  1.00 34.89           C
ATOM    908  N   LEU A 117     -12.970  15.704  72.578  1.00 34.06           N
ATOM    909  CA  LEU A 117     -13.715  15.781  73.780  1.00 34.63           C
ATOM    910  C   LEU A 117     -13.162  14.784  74.820  1.00 36.76           C
ATOM    911  O   LEU A 117     -13.186  15.113  75.997  1.00 37.62           O
ATOM    912  CB  LEU A 117     -15.188  15.436  73.518  1.00 34.88           C
ATOM    913  CG  LEU A 117     -16.064  16.357  72.675  1.00 35.33           C
ATOM    914  CD1 LEU A 117     -17.517  15.878  72.793  1.00 33.77           C
ATOM    915  CD2 LEU A 117     -15.920  17.789  73.171  1.00 35.21           C
ATOM    916  N   ASN A 118     -12.701  13.596  74.425  1.00 34.76           N
ATOM    917  CA  ASN A 118     -12.117  12.598  75.276  1.00 32.91           C
ATOM    918  C   ASN A 118     -10.812  13.127  75.836  1.00 35.85           C
ATOM    919  O   ASN A 118     -10.608  13.046  77.064  1.00 35.21           O
ATOM    920  CB  ASN A 118     -11.798  11.337  74.487  1.00 36.82           C
ATOM    921  CG  ASN A 118     -11.818  10.058  75.319  1.00 42.31           C
ATOM    922  OD1 ASN A 118     -11.760  10.092  76.569  1.00 47.00           O
ATOM    923  ND2 ASN A 118     -12.051   8.926  74.649  1.00 44.07           N
ATOM    924  N   ALA A 119      -9.950  13.776  75.017  1.00 31.45           N
ATOM    925  CA  ALA A 119      -8.750  14.399  75.559  1.00 32.47           C
ATOM    926  C   ALA A 119      -9.051  15.592  76.465  1.00 34.22           C
ATOM    927  O   ALA A 119      -8.302  15.877  77.440  1.00 35.33           O
ATOM    928  CB  ALA A 119      -7.774  14.809  74.473  1.00 32.12           C
ATOM    929  N   ILE A 120     -10.111  16.342  76.210  1.00 32.46           N
ATOM    930  CA  ILE A 120     -10.492  17.416  77.127  1.00 31.27           C
ATOM    931  C   ILE A 120     -10.866  16.796  78.506  1.00 34.46           C
ATOM    932  O   ILE A 120     -10.479  17.327  79.552  1.00 35.29           O
ATOM    933  CB  ILE A 120     -11.678  18.189  76.574  1.00 32.09           C
ATOM    934  CG1 ILE A 120     -11.213  19.178  75.444  1.00 33.96           C
ATOM    935  CG2 ILE A 120     -12.395  18.960  77.685  1.00 30.69           C
ATOM    936  CD1 ILE A 120     -12.425  19.735  74.619  1.00 34.73           C
ATOM    937  N   ASP A 121     -11.603  15.689  78.558  1.00 32.88           N
ATOM    938  CA  ASP A 121     -12.011  15.063  79.797  1.00 32.94           C
ATOM    939  C   ASP A 121     -10.795  14.533  80.583  1.00 35.52           C
ATOM    940  O   ASP A 121     -10.705  14.692  81.796  1.00 37.72           O
ATOM    941  CB  ASP A 121     -12.949  13.843  79.570  1.00 32.72           C
ATOM    942  CG  ASP A 121     -14.365  14.254  79.291  1.00 37.68           C
ATOM    943  OD1 ASP A 121     -15.148  13.422  78.796  1.00 41.57           O
ATOM    944  OD2 ASP A 121     -14.742  15.415  79.561  1.00 42.82           O
ATOM    945  N   VAL A 122      -9.853  13.868  79.906  1.00 34.76           N
ATOM    946  CA  VAL A 122      -8.673  13.345  80.528  1.00 32.91           C
ATOM    947  C   VAL A 122      -7.905  14.448  81.219  1.00 35.06           C
ATOM    948  O   VAL A 122      -7.391  14.287  82.374  1.00 34.11           O
ATOM    949  CB  VAL A 122      -7.775  12.596  79.512  1.00 33.55           C
ATOM    950  CG1 VAL A 122      -6.432  12.300  80.147  1.00 32.91           C
ATOM    951  CG2 VAL A 122      -8.456  11.282  79.057  1.00 30.44           C
ATOM    952  N   LEU A 123      -7.764  15.575  80.530  1.00 30.77           N
ATOM    953  CA  LEU A 123      -7.031  16.692  81.053  1.00 30.49           C
ATOM    954  C   LEU A 123      -7.796  17.332  82.235  1.00 33.71           C
ATOM    955  O   LEU A 123      -7.216  17.703  83.302  1.00 31.29           O
ATOM    956  CB  LEU A 123      -6.704  17.728  79.976  1.00 30.38           C
ATOM    957  CG  LEU A 123      -6.149  19.053  80.525  1.00 33.91           C
ATOM    958  CD1 LEU A 123      -4.721  18.815  81.131  1.00 30.04           C
ATOM    959  CD2 LEU A 123      -6.070  20.178  79.415  1.00 31.63           C
ATOM    960  N   SER A 124      -9.108  17.434  82.121  1.00 30.72           N
ATOM    961  CA  SER A 124      -9.898  17.982  83.199  1.00 32.51           C
ATOM    962  C   SER A 124      -9.898  17.064  84.448  1.00 34.11           C
ATOM    963  O   SER A 124      -9.783  17.566  85.563  1.00 34.11           O
ATOM    964  CB  SER A 124     -11.339  18.229  82.667  1.00 37.56           C
ATOM    965  OG  SER A 124     -12.227  18.453  83.760  1.00 45.39           O
ATOM    966  N   TYR A 125      -9.929  15.739  84.317  1.00 33.95           N
ATOM    967  CA  TYR A 125      -9.797  14.802  85.403  1.00 32.21           C
ATOM    968  C   TYR A 125      -8.341  14.809  86.000  1.00 33.22           C
ATOM    969  O   TYR A 125      -8.127  14.691  87.222  1.00 31.89           O
ATOM    970  CB  TYR A 125     -10.152  13.388  84.962  1.00 33.59           C
ATOM    971  CG  TYR A 125     -11.646  13.191  84.792  1.00 37.34           C
ATOM    972  CD1 TYR A 125     -12.533  13.672  85.783  1.00 38.42           C
ATOM    973  CD2 TYR A 125     -12.168  12.537  83.685  1.00 37.53           C
ATOM    974  CE1 TYR A 125     -13.903  13.563  85.616  1.00 40.62           C
ATOM    975  CE2 TYR A 125     -13.548  12.448  83.526  1.00 40.37           C
ATOM    976  CZ  TYR A 125     -14.393  12.961  84.498  1.00 40.07           C
ATOM    977  OH  TYR A 125     -15.762  12.809  84.366  1.00 45.66           O
ATOM    978  N   THR A 126      -7.362  14.980  85.158  1.00 30.63           N
ATOM    979  CA  THR A 126      -5.972  14.997  85.619  1.00 30.31           C
ATOM    980  C   THR A 126      -5.840  16.247  86.495  1.00 33.87           C
ATOM    981  O   THR A 126      -5.176  16.231  87.551  1.00 32.01           O
ATOM    982  CB  THR A 126      -4.958  14.974  84.455  1.00 33.30           C
ATOM    983  OG1 THR A 126      -5.167  13.743  83.683  1.00 30.23           O
ATOM    984  CG2 THR A 126      -3.510  14.940  84.970  1.00 33.35           C
ATOM    985  N   GLN A 127      -6.390  17.386  86.032  1.00 30.74           N
ATOM    986  CA  GLN A 127      -6.310  18.601  86.833  1.00 32.40           C
ATOM    987  C   GLN A 127      -7.122  18.463  88.121  1.00 32.98           C
ATOM    988  O   GLN A 127      -6.744  19.064  89.110  1.00 33.46           O
ATOM    989  CB  GLN A 127      -6.741  19.832  86.032  1.00 34.56           C
ATOM    990  CG  GLN A 127      -5.705  20.040  84.894  1.00 39.34           C
ATOM    991  CD  GLN A 127      -5.970  21.226  84.030  1.00 42.65           C
ATOM    992  OE1 GLN A 127      -5.014  21.885  83.537  1.00 43.70           O
ATOM    993  NE2 GLN A 127      -7.265  21.480  83.758  1.00 39.63           N
ATOM    994  N   ALA A 128      -8.311  17.839  88.111  1.00 31.32           N
ATOM    995  CA  ALA A 128      -9.072  17.639  89.298  1.00 31.28           C
ATOM    996  C   ALA A 128      -8.248  16.722  90.235  1.00 33.81           C
ATOM    997  O   ALA A 128      -8.204  16.948  91.431  1.00 33.66           O
ATOM    998  CB  ALA A 128     -10.424  16.970  89.050  1.00 30.23           C
ATOM    999  N   GLN A 129      -7.589  15.694  89.727  1.00 33.02           N
ATOM   1000  CA  GLN A 129      -6.732  14.858  90.599  1.00 30.11           C
ATOM   1001  C   GLN A 129      -5.559  15.663  91.162  1.00 30.22           C
ATOM   1002  O   GLN A 129      -5.273  15.616  92.383  1.00 30.97           O
ATOM   1003  CB  GLN A 129      -6.234  13.662  89.838  1.00 29.64           C
ATOM   1004  CG  GLN A 129      -5.326  12.733  90.629  1.00 27.42           C
ATOM   1005  CD  GLN A 129      -4.805  11.644  89.663  1.00 34.93           C
ATOM   1006  OE1 GLN A 129      -4.899  11.770  88.445  1.00 40.31           O
ATOM   1007  NE2 GLN A 129      -4.198  10.657  90.189  1.00 33.08           N
ATOM   1008  N   LYS A 130      -4.943  16.503  90.353  1.00 29.20           N
ATOM   1009  CA  LYS A 130      -3.830  17.341  90.861  1.00 32.24           C
ATOM   1010  C   LYS A 130      -4.312  18.231  92.026  1.00 33.65           C
ATOM   1011  O   LYS A 130      -3.597  18.440  93.015  1.00 28.43           O
ATOM   1012  CB  LYS A 130      -3.369  18.277  89.758  1.00 31.65           C
ATOM   1013  CG  LYS A 130      -2.300  19.273  90.154  1.00 35.65           C
ATOM   1014  CD  LYS A 130      -1.914  20.201  88.974  1.00 39.50           C
ATOM   1015  CE  LYS A 130      -2.976  21.286  88.817  1.00 46.00           C
ATOM   1016  NZ  LYS A 130      -2.692  22.213  87.621  1.00 51.03           N
ATOM   1017  N   GLU A 131      -5.491  18.867  91.860  1.00 32.42           N
ATOM   1018  CA  GLU A 131      -6.010  19.743  92.891  1.00 34.33           C
ATOM   1019  C   GLU A 131      -6.404  18.940  94.122  1.00 34.13           C
ATOM   1020  O   GLU A 131      -6.104  19.466  95.225  1.00 34.98           O
ATOM   1021  CB  GLU A 131      -7.220  20.564  92.380  1.00 38.07           C
ATOM   1022  CG  GLU A 131      -6.827  21.428  91.188  1.00 48.23           C
ATOM   1023  CD  GLU A 131      -7.997  21.787  90.294  1.00 58.77           C
ATOM   1024  OE1 GLU A 131      -9.166  21.802  90.778  1.00 59.88           O
ATOM   1025  OE2 GLU A 131      -7.768  22.080  89.081  1.00 65.12           O
ATOM   1026  N   ALA A 132      -6.930  17.703  94.001  1.00 29.67           N
ATOM   1027  CA  ALA A 132      -7.203  16.966  95.233  1.00 30.72           C
ATOM   1028  C   ALA A 132      -5.900  16.613  95.945  1.00 31.38           C
ATOM   1029  O   ALA A 132      -5.866  16.655  97.167  1.00 31.91           O
ATOM   1030  CB  ALA A 132      -7.980  15.654  94.963  1.00 26.99           C
ATOM   1031  N   ILE A 133      -4.842  16.218  95.234  1.00 29.91           N
ATOM   1032  CA  ILE A 133      -3.570  15.865  95.880  1.00 30.18           C
ATOM   1033  C   ILE A 133      -2.970  17.119  96.475  1.00 33.04           C
ATOM   1034  O   ILE A 133      -2.383  17.102  97.575  1.00 31.25           O
ATOM   1035  CB  ILE A 133      -2.577  15.204  94.934  1.00 30.85           C
ATOM   1036  CG1 ILE A 133      -3.139  13.815  94.480  1.00 32.30           C
ATOM   1037  CG2 ILE A 133      -1.203  15.036  95.618  1.00 31.04           C
ATOM   1038  CD1 ILE A 133      -2.414  13.441  93.189  1.00 38.78           C
ATOM   1039  N   TYR A 134      -3.066  18.210  95.729  1.00 32.70           N
ATOM   1040  CA  TYR A 134      -2.574  19.468  96.238  1.00 33.92           C
ATOM   1041  C   TYR A 134      -3.254  19.829  97.574  1.00 34.38           C
ATOM   1042  O   TYR A 134      -2.552  20.164  98.534  1.00 33.14           O
ATOM   1043  CB  TYR A 134      -2.763  20.559  95.178  1.00 36.70           C
ATOM   1044  CG  TYR A 134      -2.353  21.871  95.712  1.00 43.28           C
ATOM   1045  CD1 TYR A 134      -0.994  22.224  95.723  1.00 47.64           C
ATOM   1046  CD2 TYR A 134      -3.264  22.696  96.390  1.00 45.49           C
ATOM   1047  CE1 TYR A 134      -0.604  23.432  96.258  1.00 50.97           C
ATOM   1048  CE2 TYR A 134      -2.883  23.889  96.913  1.00 48.35           C
ATOM   1049  CZ  TYR A 134      -1.557  24.240  96.863  1.00 52.43           C
ATOM   1050  OH  TYR A 134      -1.167  25.435  97.428  1.00 60.61           O
ATOM   1051  N   ARG A 135      -4.576  19.658  97.750  1.00 32.60           N
ATOM   1052  CA  ARG A 135      -5.228  19.910  98.993  1.00 32.77           C
ATOM   1053  C   ARG A 135      -4.703  18.969 100.064  1.00 34.78           C
ATOM   1054  O   ARG A 135      -4.607  19.381 101.221  1.00 32.21           O
ATOM   1055  CB  ARG A 135      -6.781  19.790  98.953  1.00 33.42           C
ATOM   1056  CG  ARG A 135      -7.403  20.809  98.008  1.00 39.85           C
ATOM   1057  CD  ARG A 135      -8.917  20.774  98.052  1.00 44.59           C
ATOM   1058  NE  ARG A 135      -9.564  19.625  97.395  1.00 46.58           N
ATOM   1059  CZ  ARG A 135      -9.852  19.616  96.094  1.00 49.10           C
ATOM   1060  NH1 ARG A 135      -9.517  20.657  95.340  1.00 49.39           N
ATOM   1061  NH2 ARG A 135     -10.497  18.588  95.552  1.00 46.79           N
ATOM   1062  N   GLN A 136      -4.469  17.687  99.752  1.00 35.03           N
ATOM   1063  CA  GLN A 136      -3.961  16.755 100.762  1.00 34.33           C
ATOM   1064  C   GLN A 136      -2.559  17.232 101.174  1.00 33.59           C
ATOM   1065  O   GLN A 136      -2.232  17.242 102.388  1.00 33.35           O
ATOM   1066  CB  GLN A 136      -3.834  15.304 100.238  1.00 35.35           C
ATOM   1067  CG  GLN A 136      -5.147  14.653  99.852  1.00 40.31           C
ATOM   1068  CD  GLN A 136      -5.946  14.243 101.090  1.00 44.92           C
ATOM   1069  OE1 GLN A 136      -5.349  14.152 102.229  1.00 38.63           O
ATOM   1070  NE2 GLN A 136      -7.323  14.030 100.889  1.00 40.17           N
ATOM   1071  N   LEU A 137      -1.757  17.644 100.236  1.00 32.02           N
ATOM   1072  CA  LEU A 137      -0.374  18.112 100.516  1.00 33.58           C
ATOM   1073  C   LEU A 137      -0.385  19.364 101.414  1.00 33.17           C
ATOM   1074  O   LEU A 137       0.354  19.492 102.398  1.00 30.21           O
ATOM   1075  CB  LEU A 137       0.320  18.459  99.185  1.00 32.46           C
ATOM   1076  CG  LEU A 137       1.773  18.980  99.177  1.00 34.60           C
ATOM   1077  CD1 LEU A 137       2.654  18.128 100.066  1.00 30.89           C
ATOM   1078  CD2 LEU A 137       2.283  19.067  97.716  1.00 29.93           C
ATOM   1079  N   ASP A 138      -1.344  20.231 101.141  1.00 33.37           N
ATOM   1080  CA  ASP A 138      -1.486  21.490 101.867  1.00 34.13           C
ATOM   1081  C   ASP A 138      -1.946  21.291 103.314  1.00 33.97           C
ATOM   1082  O   ASP A 138      -1.312  21.709 104.276  1.00 31.88           O
ATOM   1083  CB  ASP A 138      -2.529  22.396 101.196  1.00 37.53           C
ATOM   1084  CG  ASP A 138      -2.455  23.781 101.809  1.00 43.83           C
ATOM   1085  OD1 ASP A 138      -3.443  24.338 102.257  1.00 48.22           O
ATOM   1086  OD2 ASP A 138      -1.357  24.329 101.925  1.00 46.95           O
ATOM   1087  N   GLN A 139      -2.907  20.396 103.453  1.00 34.32           N
ATOM   1088  CA  GLN A 139      -3.439  20.109 104.795  1.00 35.39           C
ATOM   1089  C   GLN A 139      -2.430  19.313 105.622  1.00 34.29           C
ATOM   1090  O   GLN A 139      -2.239  19.539 106.871  1.00 31.70           O
ATOM   1091  CB  GLN A 139      -4.829  19.482 104.629  1.00 37.59           C
ATOM   1092  CG  GLN A 139      -5.040  18.221 105.325  1.00 47.54           C
ATOM   1093  CD  GLN A 139      -6.420  17.608 105.019  1.00 60.08           C
ATOM   1094  OE1 GLN A 139      -6.667  16.887 104.014  1.00 59.85           O
ATOM   1095  NE2 GLN A 139      -7.357  17.930 105.931  1.00 57.22           N
ATOM   1096  N   THR A 140      -1.708  18.424 104.918  1.00 30.03           N
ATOM   1097  CA  THR A 140      -0.639  17.686 105.582  1.00 30.63           C
ATOM   1098  C   THR A 140       0.526  18.544 106.024  1.00 28.56           C
ATOM   1099  O   THR A 140       1.107  18.397 107.107  1.00 27.45           O
ATOM   1100  CB  THR A 140      -0.192  16.537 104.646  1.00 37.45           C
ATOM   1101  OG1 THR A 140      -1.338  15.641 104.476  1.00 43.11           O
ATOM   1102  CG2 THR A 140       0.970  15.803 105.222  1.00 32.89           C
ATOM   1103  N   THR A 141       0.910  19.510 105.203  1.00 26.79           N
ATOM   1104  CA  THR A 141       1.966  20.451 105.634  1.00 28.69           C
ATOM   1105  C   THR A 141       1.550  21.228 106.908  1.00 28.54           C
ATOM   1106  O   THR A 141       2.369  21.490 107.789  1.00 29.12           O
ATOM   1107  CB  THR A 141       2.256  21.414 104.450  1.00 31.46           C
ATOM   1108  OG1 THR A 141       2.752  20.577 103.383  1.00 29.11           O
ATOM   1109  CG2 THR A 141       3.217  22.536 104.774  1.00 27.62           C
ATOM   1110  N   GLN A 142       0.300  21.639 107.003  1.00 27.69           N
ATOM   1111  CA  GLN A 142      -0.237  22.438 108.085  1.00 30.29           C
ATOM   1112  C   GLN A 142      -0.286  21.624 109.345  1.00 31.52           C
ATOM   1113  O   GLN A 142       0.223  22.003 110.423  1.00 28.59           O
ATOM   1114  CB  GLN A 142      -1.640  22.986 107.702  1.00 33.38           C
ATOM   1115  CG  GLN A 142      -2.101  24.122 108.609  1.00 39.04           C
ATOM   1116  CD  GLN A 142      -2.587  23.631 110.011  1.00 42.15           C
ATOM   1117  OE1 GLN A 142      -2.535  24.384 110.976  1.00 40.50           O
ATOM   1118  NE2 GLN A 142      -2.917  22.362 110.130  1.00 32.40           N
ATOM   1119  N   ARG A 143      -0.663  20.306 109.138  1.00 29.84           N
ATOM   1120  CA  ARG A 143      -0.695  19.410 110.245  1.00 28.92           C
ATOM   1121  C   ARG A 143       0.671  19.067 110.760  1.00 29.78           C
ATOM   1122  O   ARG A 143       0.880  18.870 112.006  1.00 24.67           O
ATOM   1123  CB  ARG A 143      -1.476  18.128 109.934  1.00 32.72           C
ATOM   1124  CG  ARG A 143      -3.004  18.364 109.764  1.00 34.11           C
ATOM   1125  CD  ARG A 143      -3.585  17.003 109.313  1.00 39.60           C
ATOM   1126  NE  ARG A 143      -4.929  17.110 108.929  1.00 46.63           N
ATOM   1127  CZ  ARG A 143      -5.651  16.465 107.981  1.00 53.44           C
ATOM   1128  NH1 ARG A 143      -5.193  15.628 107.037  1.00 45.28           N
ATOM   1129  NH2 ARG A 143      -6.954  16.807 107.968  1.00 52.43           N
ATOM   1130  N   PHE A 144       1.599  18.863 109.819  1.00 30.59           N
ATOM   1131  CA  PHE A 144       2.980  18.615 110.241  1.00 29.49           C
ATOM   1132  C   PHE A 144       3.505  19.765 111.125  1.00 27.78           C
ATOM   1133  O   PHE A 144       4.209  19.546 112.072  1.00 26.01           O
ATOM   1134  CB  PHE A 144       3.885  18.320 109.018  1.00 27.55           C
ATOM   1135  CG  PHE A 144       5.340  18.534 109.329  1.00 29.54           C
ATOM   1136  CD1 PHE A 144       6.032  17.613 110.080  1.00 30.27           C
ATOM   1137  CD2 PHE A 144       5.995  19.674 108.937  1.00 29.69           C
ATOM   1138  CE1 PHE A 144       7.373  17.784 110.435  1.00 30.03           C
ATOM   1139  CE2 PHE A 144       7.339  19.843 109.269  1.00 30.57           C
ATOM   1140  CZ  PHE A 144       8.034  18.915 110.013  1.00 30.53           C
ATOM   1141  N   ASN A 145       3.320  20.993 110.678  1.00 31.41           N
ATOM   1142  CA  ASN A 145       3.810  22.199 111.347  1.00 31.53           C
ATOM   1143  C   ASN A 145       3.219  22.293 112.757  1.00 35.61           C
ATOM   1144  O   ASN A 145       3.851  22.794 113.650  1.00 36.30           O
ATOM   1145  CB  ASN A 145       3.423  23.425 110.534  1.00 26.42           C
ATOM   1146  CG  ASN A 145       4.538  23.794 109.572  1.00 31.11           C
ATOM   1147  OD1 ASN A 145       5.511  24.336 110.078  1.00 31.05           O
ATOM   1148  ND2 ASN A 145       4.479  23.480 108.329  1.00 21.76           N
ATOM   1149  N   VAL A 146       2.002  21.782 112.968  1.00 34.82           N
ATOM   1150  CA  VAL A 146       1.364  21.870 114.263  1.00 37.17           C
ATOM   1151  C   VAL A 146       1.550  20.594 115.038  1.00 39.05           C
ATOM   1152  O   VAL A 146       1.012  20.436 116.099  1.00 37.16           O
ATOM   1153  CB  VAL A 146      -0.122  22.273 114.137  1.00 41.03           C
ATOM   1154  CG1 VAL A 146      -1.074  21.260 113.482  1.00 39.47           C
ATOM   1155  CG2 VAL A 146      -0.644  22.563 115.490  1.00 47.95           C
ATOM   1156  N   GLY A 147       2.360  19.638 114.541  1.00 36.95           N
ATOM   1157  CA  GLY A 147       2.688  18.454 115.295  1.00 35.19           C
ATOM   1158  C   GLY A 147       1.667  17.326 115.216  1.00 37.52           C
ATOM   1159  O   GLY A 147       1.760  16.407 115.999  1.00 36.86           O
ATOM   1160  N   LEU A 148       0.665  17.385 114.315  1.00 36.06           N
ATOM   1161  CA  LEU A 148      -0.324  16.355 114.241  1.00 37.70           C
ATOM   1162  C   LEU A 148       0.097  15.152 113.344  1.00 39.06           C
ATOM   1163  O   LEU A 148      -0.566  14.108 113.403  1.00 36.22           O
ATOM   1164  CB  LEU A 148      -1.691  16.885 113.796  1.00 39.24           C
ATOM   1165  CG  LEU A 148      -2.338  17.935 114.730  1.00 43.80           C
ATOM   1166  CD1 LEU A 148      -3.574  18.550 114.111  1.00 43.79           C
ATOM   1167  CD2 LEU A 148      -2.640  17.300 116.061  1.00 44.06           C
ATOM   1168  N   VAL A 149       1.043  15.311 112.428  1.00 32.39           N
ATOM   1169  CA  VAL A 149       1.489  14.239 111.568  1.00 33.48           C
ATOM   1170  C   VAL A 149       3.013  14.333 111.403  1.00 34.51           C
ATOM   1171  O   VAL A 149       3.605  15.416 111.577  1.00 30.66           O
ATOM   1172  CB  VAL A 149       0.792  14.185 110.181  1.00 34.03           C
ATOM   1173  CG1 VAL A 149      -0.737  14.024 110.255  1.00 32.36           C
ATOM   1174  CG2 VAL A 149       1.186  15.342 109.247  1.00 31.70           C
ATOM   1175  N   ALA A 150       3.649  13.214 111.061  1.00 30.74           N
ATOM   1176  CA  ALA A 150       5.089  13.180 110.826  1.00 31.49           C
ATOM   1177  C   ALA A 150       5.374  13.819 109.440  1.00 31.88           C
ATOM   1178  O   ALA A 150       4.527  13.804 108.550  1.00 25.62           O
ATOM   1179  CB  ALA A 150       5.594  11.723 110.815  1.00 32.29           C
ATOM   1180  N   ILE A 151       6.601  14.279 109.278  1.00 28.47           N
ATOM   1181  CA  ILE A 151       7.045  14.846 108.007  1.00 29.58           C
ATOM   1182  C   ILE A 151       7.007  13.779 106.885  1.00 28.97           C
ATOM   1183  O   ILE A 151       6.732  14.070 105.745  1.00 22.55           O
ATOM   1184  CB  ILE A 151       8.493  15.393 108.145  1.00 31.69           C
ATOM   1185  CG1 ILE A 151       8.793  16.324 106.937  1.00 33.02           C
ATOM   1186  CG2 ILE A 151       9.496  14.252 108.272  1.00 30.06           C
ATOM   1187  CD1 ILE A 151       9.911  17.279 107.172  1.00 33.46           C
ATOM   1188  N   THR A 152       7.113  12.469 107.254  1.00 26.05           N
ATOM   1189  CA  THR A 152       6.847  11.438 106.259  1.00 27.40           C
ATOM   1190  C   THR A 152       5.625  11.559 105.439  1.00 25.88           C
ATOM   1191  O   THR A 152       5.741  11.285 104.245  1.00 22.70           O
ATOM   1192  CB  THR A 152       7.140  10.001 106.791  1.00 33.60           C
ATOM   1193  OG1 THR A 152       6.437   8.901 106.149  1.00 35.34           O
ATOM   1194  CG2 THR A 152       7.322   9.993 108.207  1.00 17.04           C
ATOM   1195  N   ASP A 153       4.462  11.996 105.965  1.00 26.52           N
ATOM   1196  CA  ASP A 153       3.230  12.182 105.221  1.00 27.04           C
ATOM   1197  C   ASP A 153       3.341  13.333 104.214  1.00 27.45           C
ATOM   1198  O   ASP A 153       2.870  13.222 103.067  1.00 26.80           O
ATOM   1199  CB  ASP A 153       2.055  12.544 106.177  1.00 27.65           C
ATOM   1200  CG  ASP A 153       1.761  11.376 107.140  1.00 29.35           C
ATOM   1201  OD1 ASP A 153       2.502  10.354 107.230  1.00 27.98           O
ATOM   1202  OD2 ASP A 153       0.710  11.487 107.738  1.00 28.72           O
ATOM   1203  N   VAL A 154       4.037  14.371 104.584  1.00 26.62           N
ATOM   1204  CA  VAL A 154       4.276  15.495 103.581  1.00 23.74           C
ATOM   1205  C   VAL A 154       5.168  15.008 102.448  1.00 25.17           C
ATOM   1206  O   VAL A 154       4.858  15.203 101.311  1.00 24.56           O
ATOM   1207  CB  VAL A 154       4.992  16.655 104.258  1.00 25.37           C
ATOM   1208  CG1 VAL A 154       5.292  17.786 103.292  1.00 25.87           C
ATOM   1209  CG2 VAL A 154       4.181  17.208 105.439  1.00 23.18           C
ATOM   1210  N   GLN A 155       6.257  14.300 102.756  1.00 23.78           N
ATOM   1211  CA  GLN A 155       7.168  13.802 101.736  1.00 25.53           C
ATOM   1212  C   GLN A 155       6.553  12.774 100.808  1.00 27.05           C
ATOM   1213  O   GLN A 155       6.797  12.857  99.578  1.00 27.18           O
ATOM   1214  CB  GLN A 155       8.431  13.249 102.417  1.00 25.88           C
ATOM   1215  CG  GLN A 155       9.243  14.364 103.082  1.00 21.93           C
ATOM   1216  CD  GLN A 155      10.237  13.951 104.126  1.00 31.53           C
ATOM   1217  OE1 GLN A 155      11.262  14.563 104.370  1.00 30.85           O
ATOM   1218  NE2 GLN A 155       9.916  12.872 104.788  1.00 23.55           N
ATOM   1219  N   ASN A 156       5.650  11.884 101.335  1.00 24.46           N
ATOM   1220  CA  ASN A 156       4.895  11.013 100.432  1.00 25.39           C
ATOM   1221  C   ASN A 156       3.902  11.724  99.578  1.00 26.08           C
ATOM   1222  O   ASN A 156       3.766  11.406  98.379  1.00 24.77           O
ATOM   1223  CB  ASN A 156       4.153   9.881 101.253  1.00 22.97           C
ATOM   1224  CG  ASN A 156       5.147   8.984 101.996  1.00 30.17           C
ATOM   1225  OD1 ASN A 156       6.369   8.857 101.695  1.00 26.72           O
ATOM   1226  ND2 ASN A 156       4.617   8.329 103.012  1.00 18.14           N
ATOM   1227  N   ALA A 157       3.209  12.767 100.149  1.00 23.01           N
ATOM   1228  CA  ALA A 157       2.212  13.462  99.308  1.00 25.31           C
ATOM   1229  C   ALA A 157       2.896  14.298  98.212  1.00 26.87           C
ATOM   1230  O   ALA A 157       2.408  14.391  97.118  1.00 28.04           O
ATOM   1231  CB  ALA A 157       1.350  14.374 100.236  1.00 24.83           C
ATOM   1232  N   ARG A 158       4.040  14.873  98.495  1.00 25.96           N
ATOM   1233  CA  ARG A 158       4.787  15.691  97.515  1.00 25.75           C
ATOM   1234  C   ARG A 158       5.250  14.834  96.332  1.00 27.54           C
ATOM   1235  O   ARG A 158       5.226  15.261  95.184  1.00 29.14           O
ATOM   1236  CB  ARG A 158       6.057  16.282  98.212  1.00 22.10           C
ATOM   1237  CG  ARG A 158       7.015  17.010  97.231  1.00 23.00           C
ATOM   1238  CD  ARG A 158       6.381  18.199  96.616  1.00 31.75           C
ATOM   1239  NE  ARG A 158       6.070  19.163  97.663  1.00 41.35           N
ATOM   1240  CZ  ARG A 158       5.588  20.389  97.435  1.00 51.82           C
ATOM   1241  NH1 ARG A 158       5.263  20.872  96.234  1.00 50.07           N
ATOM   1242  NH2 ARG A 158       5.366  21.129  98.508  1.00 52.21           N
ATOM   1243  N   ALA A 159       5.781  13.623  96.613  1.00 25.60           N
ATOM   1244  CA  ALA A 159       6.168  12.716  95.548  1.00 26.45           C
ATOM   1245  C   ALA A 159       4.979  12.424  94.607  1.00 28.28           C
ATOM   1246  O   ALA A 159       5.137  12.470  93.355  1.00 29.12           O
ATOM   1247  CB  ALA A 159       6.788  11.435  96.051  1.00 25.57           C
ATOM   1248  N   GLN A 160       3.825  12.168  95.192  1.00 26.98           N
ATOM   1249  CA  GLN A 160       2.594  11.882  94.419  1.00 30.20           C
ATOM   1250  C   GLN A 160       2.182  13.058  93.563  1.00 28.89           C
ATOM   1251  O   GLN A 160       1.848  12.924  92.408  1.00 27.25           O
ATOM   1252  CB  GLN A 160       1.473  11.614  95.421  1.00 33.43           C
ATOM   1253  CG  GLN A 160       0.312  10.867  94.886  1.00 50.33           C
ATOM   1254  CD  GLN A 160       0.427   9.358  95.169  1.00 57.39           C
ATOM   1255  OE1 GLN A 160      -0.511   8.579  94.920  1.00 56.66           O
ATOM   1256  NE2 GLN A 160       1.619   8.990  95.692  1.00 55.35           N
ATOM   1257  N   TYR A 161       2.173  14.242  94.207  1.00 26.41           N
ATOM   1258  CA  TYR A 161       1.836  15.477  93.496  1.00 28.42           C
ATOM   1259  C   TYR A 161       2.756  15.679  92.298  1.00 29.64           C
ATOM   1260  O   TYR A 161       2.322  16.045  91.200  1.00 28.34           O
ATOM   1261  CB  TYR A 161       1.960  16.650  94.494  1.00 26.72           C
ATOM   1262  CG  TYR A 161       1.613  18.020  93.919  1.00 30.69           C
ATOM   1263  CD1 TYR A 161       0.324  18.301  93.492  1.00 31.40           C
ATOM   1264  CD2 TYR A 161       2.563  19.020  93.800  1.00 31.59           C
ATOM   1265  CE1 TYR A 161      -0.025  19.533  92.985  1.00 33.46           C
ATOM   1266  CE2 TYR A 161       2.233  20.269  93.274  1.00 33.61           C
ATOM   1267  CZ  TYR A 161       0.915  20.507  92.878  1.00 34.73           C
ATOM   1268  OH  TYR A 161       0.585  21.705  92.389  1.00 36.79           O
ATOM   1269  N   ASP A 162       4.068  15.515  92.484  1.00 28.72           N
ATOM   1270  CA  ASP A 162       4.991  15.666  91.329  1.00 31.68           C
ATOM   1271  C   ASP A 162       4.692  14.726  90.210  1.00 31.60           C
ATOM   1272  O   ASP A 162       4.909  15.110  89.049  1.00 32.33           O
ATOM   1273  CB  ASP A 162       6.502  15.505  91.782  1.00 31.55           C
ATOM   1274  CG  ASP A 162       6.930  16.690  92.595  1.00 36.27           C
ATOM   1275  OD1 ASP A 162       7.976  16.624  93.265  1.00 36.33           O
ATOM   1276  OD2 ASP A 162       6.190  17.732  92.668  1.00 35.84           O
ATOM   1277  N   THR A 163       4.295  13.485  90.502  1.00 29.73           N
ATOM   1278  CA  THR A 163       3.878  12.562  89.467  1.00 33.34           C
ATOM   1279  C   THR A 163       2.649  13.102  88.725  1.00 32.26           C
ATOM   1280  O   THR A 163       2.645  13.065  87.492  1.00 30.17           O
ATOM   1281  CB  THR A 163       3.475  11.153  90.024  1.00 36.87           C
ATOM   1282  OG1 THR A 163       4.561  10.644  90.822  1.00 40.19           O
ATOM   1283  CG2 THR A 163       3.142  10.165  88.927  1.00 34.26           C
ATOM   1284  N   VAL A 164       1.679  13.669  89.445  1.00 29.19           N
ATOM   1285  CA  VAL A 164       0.468  14.092  88.680  1.00 31.77           C
ATOM   1286  C   VAL A 164       0.779  15.348  87.866  1.00 32.28           C
ATOM   1287  O   VAL A 164       0.306  15.443  86.728  1.00 30.31           O
ATOM   1288  CB  VAL A 164      -0.784  14.236  89.568  1.00 32.82           C
ATOM   1289  CG1 VAL A 164      -0.575  15.423  90.550  1.00 37.06           C
ATOM   1290  CG2 VAL A 164      -2.039  14.600  88.773  1.00 32.09           C
ATOM   1291  N   LEU A 165       1.739  16.193  88.324  1.00 28.97           N
ATOM   1292  CA  LEU A 165       2.161  17.329  87.481  1.00 29.99           C
ATOM   1293  C   LEU A 165       2.717  16.855  86.146  1.00 31.61           C
ATOM   1294  O   LEU A 165       2.458  17.477  85.072  1.00 32.85           O
ATOM   1295  CB  LEU A 165       3.223  18.238  88.165  1.00 29.98           C
ATOM   1296  CG  LEU A 165       2.764  19.031  89.396  1.00 34.73           C
ATOM   1297  CD1 LEU A 165       3.843  19.944  89.989  1.00 31.82           C
ATOM   1298  CD2 LEU A 165       1.506  19.908  89.084  1.00 37.53           C
ATOM   1299  N   ALA A 166       3.524  15.787  86.166  1.00 27.73           N
ATOM   1300  CA  ALA A 166       4.072  15.224  84.948  1.00 30.13           C
ATOM   1301  C   ALA A 166       2.974  14.633  84.101  1.00 31.76           C
ATOM   1302  O   ALA A 166       2.988  14.792  82.870  1.00 31.46           O
ATOM   1303  CB  ALA A 166       5.153  14.160  85.253  1.00 27.78           C
ATOM   1304  N   ASN A 167       1.982  13.992  84.747  1.00 30.58           N
ATOM   1305  CA  ASN A 167       0.907  13.431  83.909  1.00 31.53           C
ATOM   1306  C   ASN A 167       0.142  14.567  83.230  1.00 33.27           C
ATOM   1307  O   ASN A 167      -0.413  14.349  82.180  1.00 31.62           O
ATOM   1308  CB  ASN A 167      -0.066  12.564  84.664  1.00 31.00           C
ATOM   1309  CG  ASN A 167       0.596  11.329  85.245  1.00 39.53           C
ATOM   1310  OD1 ASN A 167       1.660  10.918  84.768  1.00 35.98           O
ATOM   1311  ND2 ASN A 167       0.004  10.794  86.362  1.00 37.60           N
ATOM   1312  N   GLU A 168      -0.044  15.704  83.923  1.00 28.94           N
ATOM   1313  CA  GLU A 168      -0.760  16.799  83.318  1.00 33.63           C
ATOM   1314  C   GLU A 168      -0.126  17.306  81.996  1.00 33.15           C
ATOM   1315  O   GLU A 168      -0.821  17.810  81.129  1.00 32.13           O
ATOM   1316  CB  GLU A 168      -0.829  17.990  84.305  1.00 33.30           C
ATOM   1317  CG  GLU A 168      -1.612  19.093  83.674  1.00 39.46           C
ATOM   1318  CD  GLU A 168      -1.695  20.289  84.608  1.00 46.07           C
ATOM   1319  OE1 GLU A 168      -2.636  21.074  84.409  1.00 52.13           O
ATOM   1320  OE2 GLU A 168      -0.838  20.460  85.495  1.00 44.39           O
ATOM   1321  N   LEU A 169       1.187  17.324  81.911  1.00 33.37           N
ATOM   1322  CA  LEU A 169       1.887  17.739  80.690  1.00 35.32           C
ATOM   1323  C   LEU A 169       1.478  16.810  79.565  1.00 35.85           C
ATOM   1324  O   LEU A 169       1.229  17.260  78.434  1.00 34.29           O
ATOM   1325  CB  LEU A 169       3.419  17.613  80.828  1.00 37.99           C
ATOM   1326  CG  LEU A 169       4.133  18.560  81.761  1.00 41.96           C
ATOM   1327  CD1 LEU A 169       3.484  19.903  81.933  1.00 46.34           C
ATOM   1328  CD2 LEU A 169       4.378  18.059  83.140  1.00 49.67           C
ATOM   1329  N   THR A 170       1.521  15.484  79.825  1.00 34.36           N
ATOM   1330  CA  THR A 170       1.127  14.596  78.770  1.00 34.08           C
ATOM   1331  C   THR A 170      -0.346  14.691  78.443  1.00 36.44           C
ATOM   1332  O   THR A 170      -0.659  14.738  77.229  1.00 37.20           O
ATOM   1333  CB  THR A 170       1.737  13.175  78.851  1.00 37.31           C
ATOM   1334  OG1 THR A 170       0.773  12.121  78.808  1.00 46.94           O
ATOM   1335  CG2 THR A 170       2.737  13.036  79.861  1.00 28.37           C
ATOM   1336  N   ALA A 171      -1.281  14.818  79.442  1.00 32.07           N
ATOM   1337  CA  ALA A 171      -2.688  14.948  79.091  1.00 32.82           C
ATOM   1338  C   ALA A 171      -2.915  16.191  78.177  1.00 36.33           C
ATOM   1339  O   ALA A 171      -3.782  16.264  77.304  1.00 32.65           O
ATOM   1340  CB  ALA A 171      -3.539  15.150  80.350  1.00 30.49           C
ATOM   1341  N   ARG A 172      -2.178  17.252  78.489  1.00 37.13           N
ATOM   1342  CA  ARG A 172      -2.236  18.509  77.740  1.00 37.90           C
ATOM   1343  C   ARG A 172      -1.720  18.353  76.310  1.00 39.17           C
ATOM   1344  O   ARG A 172      -2.317  18.861  75.378  1.00 39.81           O
ATOM   1345  CB  ARG A 172      -1.483  19.548  78.487  1.00 40.42           C
ATOM   1346  CG  ARG A 172      -1.022  20.769  77.686  1.00 49.68           C
ATOM   1347  CD  ARG A 172      -2.176  21.703  77.518  1.00 49.85           C
ATOM   1348  NE  ARG A 172      -2.547  22.283  78.816  1.00 53.67           N
ATOM   1349  CZ  ARG A 172      -3.581  23.119  78.959  1.00 53.19           C
ATOM   1350  NH1 ARG A 172      -4.339  23.527  77.918  1.00 48.89           N
ATOM   1351  NH2 ARG A 172      -3.878  23.561  80.153  1.00 47.63           N
ATOM   1352  N   ASN A 173      -0.665  17.589  76.120  1.00 38.45           N
ATOM   1353  CA  ASN A 173      -0.076  17.360  74.840  1.00 38.96           C
ATOM   1354  C   ASN A 173      -1.000  16.515  73.961  1.00 39.46           C
ATOM   1355  O   ASN A 173      -1.126  16.812  72.771  1.00 36.55           O
ATOM   1356  CB  ASN A 173       1.302  16.711  74.943  1.00 37.62           C
ATOM   1357  CG  ASN A 173       1.975  16.628  73.584  1.00 38.25           C
ATOM   1358  OD1 ASN A 173       2.228  17.650  72.948  1.00 39.02           O
ATOM   1359  ND2 ASN A 173       2.387  15.435  73.221  1.00 36.26           N
ATOM   1360  N   ASN A 174      -1.663  15.519  74.558  1.00 37.01           N
ATOM   1361  CA  ASN A 174      -2.597  14.674  73.869  1.00 37.04           C
ATOM   1362  C   ASN A 174      -3.798  15.507  73.397  1.00 36.95           C
ATOM   1363  O   ASN A 174      -4.353  15.225  72.380  1.00 37.84           O
ATOM   1364  CB  ASN A 174      -3.088  13.483  74.727  1.00 36.04           C
ATOM   1365  CG  ASN A 174      -2.021  12.479  75.096  1.00 40.21           C
ATOM   1366  OD1 ASN A 174      -2.215  11.629  76.010  1.00 43.06           O
ATOM   1367  ND2 ASN A 174      -0.922  12.502  74.403  1.00 37.06           N
ATOM   1368  N   LEU A 175      -4.227  16.515  74.140  1.00 35.93           N
ATOM   1369  CA  LEU A 175      -5.306  17.396  73.744  1.00 35.46           C
ATOM   1370  C   LEU A 175      -4.885  18.337  72.615  1.00 38.79           C
ATOM   1371  O   LEU A 175      -5.583  18.372  71.613  1.00 37.16           O
ATOM   1372  CB  LEU A 175      -5.865  18.200  74.912  1.00 34.94           C
ATOM   1373  CG  LEU A 175      -6.827  19.355  74.542  1.00 34.65           C
ATOM   1374  CD1 LEU A 175      -8.120  18.894  73.798  1.00 31.93           C
ATOM   1375  CD2 LEU A 175      -7.212  20.055  75.826  1.00 34.15           C
ATOM   1376  N   ASP A 176      -3.701  18.971  72.684  1.00 36.77           N
ATOM   1377  CA  ASP A 176      -3.168  19.728  71.551  1.00 38.62           C
ATOM   1378  C   ASP A 176      -3.044  18.892  70.286  1.00 38.89           C
ATOM   1379  O   ASP A 176      -3.509  19.328  69.259  1.00 38.58           O
ATOM   1380  CB  ASP A 176      -1.745  20.261  71.844  1.00 39.47           C
ATOM   1381  CG  ASP A 176      -1.735  21.251  72.984  1.00 44.67           C
ATOM   1382  OD1 ASP A 176      -0.765  21.391  73.739  1.00 47.01           O
ATOM   1383  OD2 ASP A 176      -2.790  21.870  73.237  1.00 47.24           O
ATOM   1384  N   ASN A 177      -2.492  17.681  70.342  1.00 37.54           N
ATOM   1385  CA  ASN A 177      -2.409  16.825  69.198  1.00 37.98           C
ATOM   1386  C   ASN A 177      -3.759  16.326  68.659  1.00 39.51           C
ATOM   1387  O   ASN A 177      -3.868  16.150  67.426  1.00 39.19           O
ATOM   1388  CB  ASN A 177      -1.347  15.760  69.408  1.00 38.36           C
ATOM   1389  CG  ASN A 177       0.038  16.424  69.354  1.00 46.06           C
ATOM   1390  OD1 ASN A 177       0.140  17.605  68.986  1.00 45.94           O
ATOM   1391  ND2 ASN A 177       1.077  15.711  69.695  1.00 47.14           N
ATOM   1392  N   ALA A 178      -4.774  16.129  69.462  1.00 34.88           N
ATOM   1393  CA  ALA A 178      -6.106  15.732  68.972  1.00 36.26           C
ATOM   1394  C   ALA A 178      -6.746  16.910  68.217  1.00 36.93           C
ATOM   1395  O   ALA A 178      -7.454  16.708  67.238  1.00 36.68           O
ATOM   1396  CB  ALA A 178      -7.036  15.305  70.091  1.00 34.57           C
ATOM   1397  N   VAL A 179      -6.500  18.131  68.709  1.00 35.85           N
ATOM   1398  CA  VAL A 179      -6.948  19.347  68.083  1.00 36.15           C
ATOM   1399  C   VAL A 179      -6.350  19.505  66.657  1.00 39.00           C
ATOM   1400  O   VAL A 179      -7.068  19.872  65.737  1.00 38.64           O
ATOM   1401  CB  VAL A 179      -6.671  20.543  68.980  1.00 38.70           C
ATOM   1402  CG1 VAL A 179      -6.708  21.860  68.232  1.00 39.28           C
ATOM   1403  CG2 VAL A 179      -7.705  20.624  70.143  1.00 37.39           C
ATOM   1404  N   GLU A 180      -5.088  19.192  66.458  1.00 37.80           N
ATOM   1405  CA  GLU A 180      -4.459  19.177  65.171  1.00 39.94           C
ATOM   1406  C   GLU A 180      -4.978  18.041  64.302  1.00 41.25           C
ATOM   1407  O   GLU A 180      -5.032  18.242  63.056  1.00 40.65           O
ATOM   1408  CB  GLU A 180      -2.923  19.097  65.294  1.00 39.03           C
ATOM   1409  CG  GLU A 180      -2.399  20.280  66.072  1.00 39.88           C
ATOM   1410  CD  GLU A 180      -2.680  21.583  65.304  1.00 46.03           C
ATOM   1411  OE1 GLU A 180      -2.819  21.502  64.060  1.00 43.12           O
ATOM   1412  OE2 GLU A 180      -2.831  22.657  65.960  1.00 40.27           O
ATOM   1413  N   GLN A 181      -5.281  16.863  64.882  1.00 38.97           N
ATOM   1414  CA  GLN A 181      -5.926  15.854  64.015  1.00 40.53           C
ATOM   1415  C   GLN A 181      -7.259  16.405  63.496  1.00 40.16           C
ATOM   1416  O   GLN A 181      -7.593  16.261  62.325  1.00 40.72           O
ATOM   1417  CB  GLN A 181      -6.130  14.514  64.673  1.00 41.26           C
ATOM   1418  CG  GLN A 181      -4.820  13.843  65.027  1.00 47.95           C
ATOM   1419  CD  GLN A 181      -4.268  13.174  63.752  1.00 54.69           C
ATOM   1420  OE1 GLN A 181      -5.030  12.536  63.020  1.00 54.86           O
ATOM   1421  NE2 GLN A 181      -2.992  13.342  63.481  1.00 53.99           N
ATOM   1422  N   LEU A 182      -8.032  17.074  64.331  1.00 36.60           N
ATOM   1423  CA  LEU A 182      -9.267  17.633  63.899  1.00 39.20           C
ATOM   1424  C   LEU A 182      -9.032  18.727  62.845  1.00 40.47           C
ATOM   1425  O   LEU A 182      -9.792  18.724  61.893  1.00 39.37           O
ATOM   1426  CB  LEU A 182     -10.096  18.104  65.072  1.00 39.24           C
ATOM   1427  CG  LEU A 182     -11.571  18.443  64.905  1.00 40.59           C
ATOM   1428  CD1 LEU A 182     -11.577  19.722  64.144  1.00 48.65           C
ATOM   1429  CD2 LEU A 182     -12.366  17.380  64.139  1.00 38.09           C
ATOM   1430  N   ARG A 183      -7.984  19.558  62.946  1.00 39.22           N
ATOM   1431  CA  ARG A 183      -7.729  20.567  61.926  1.00 40.71           C
ATOM   1432  C   ARG A 183      -7.345  19.930  60.589  1.00 42.23           C
ATOM   1433  O   ARG A 183      -7.682  20.465  59.509  1.00 43.47           O
ATOM   1434  CB  ARG A 183      -6.603  21.502  62.381  1.00 41.71           C
ATOM   1435  CG  ARG A 183      -6.310  22.654  61.418  1.00 44.85           C
ATOM   1436  CD  ARG A 183      -4.864  23.162  61.387  1.00 48.22           C
ATOM   1437  NE  ARG A 183      -4.310  23.550  62.686  1.00 46.24           N
ATOM   1438  CZ  ARG A 183      -4.424  24.758  63.203  1.00 51.88           C
ATOM   1439  NH1 ARG A 183      -5.019  25.763  62.560  1.00 47.08           N
ATOM   1440  NH2 ARG A 183      -3.946  24.999  64.423  1.00 53.21           N
ATOM   1441  N   GLN A 184      -6.629  18.787  60.640  1.00 39.70           N
ATOM   1442  CA  GLN A 184      -6.249  18.093  59.440  1.00 40.32           C
ATOM   1443  C   GLN A 184      -7.455  17.633  58.617  1.00 43.73           C
ATOM   1444  O   GLN A 184      -7.425  17.754  57.386  1.00 42.36           O
ATOM   1445  CB  GLN A 184      -5.315  16.918  59.659  1.00 40.38           C
ATOM   1446  CG  GLN A 184      -4.630  16.486  58.327  1.00 44.39           C
ATOM   1447  CD  GLN A 184      -3.545  15.472  58.561  1.00 47.85           C
ATOM   1448  OE1 GLN A 184      -3.258  15.105  59.727  1.00 46.89           O
ATOM   1449  NE2 GLN A 184      -2.916  15.004  57.498  1.00 43.65           N
ATOM   1450  N   ILE A 185      -8.484  17.108  59.276  1.00 42.36           N
ATOM   1451  CA  ILE A 185      -9.666  16.619  58.528  1.00 45.17           C
ATOM   1452  C   ILE A 185     -10.633  17.710  58.068  1.00 46.01           C
ATOM   1453  O   ILE A 185     -11.216  17.689  56.989  1.00 48.34           O
ATOM   1454  CB  ILE A 185     -10.432  15.618  59.411  1.00 45.88           C
ATOM   1455  CG1 ILE A 185      -9.519  14.400  59.580  1.00 46.07           C
ATOM   1456  CG2 ILE A 185     -11.730  15.146  58.742  1.00 47.60           C
ATOM   1457  CD1 ILE A 185      -9.986  13.397  60.608  1.00 49.33           C
ATOM   1458  N   THR A 186     -10.814  18.681  58.899  1.00 43.21           N
ATOM   1459  CA  THR A 186     -11.759  19.748  58.772  1.00 43.43           C
ATOM   1460  C   THR A 186     -11.183  20.998  58.139  1.00 44.52           C
ATOM   1461  O   THR A 186     -11.927  21.808  57.643  1.00 45.12           O
ATOM   1462  CB  THR A 186     -12.062  19.956  60.267  1.00 48.14           C
ATOM   1463  OG1 THR A 186     -13.302  19.354  60.669  1.00 52.71           O
ATOM   1464  CG2 THR A 186     -11.768  21.328  60.774  1.00 42.32           C
ATOM   1465  N   GLY A 187      -9.873  21.217  58.229  1.00 43.82           N
ATOM   1466  CA  GLY A 187      -9.263  22.445  57.717  1.00 44.59           C
ATOM   1467  C   GLY A 187      -9.184  23.549  58.766  1.00 48.22           C
ATOM   1468  O   GLY A 187      -8.398  24.494  58.578  1.00 48.22           O
ATOM   1469  N   ASN A 188      -9.954  23.484  59.863  1.00 47.00           N
ATOM   1470  CA  ASN A 188     -10.103  24.558  60.833  1.00 48.33           C
ATOM   1471  C   ASN A 188      -9.573  24.256  62.245  1.00 50.62           C
ATOM   1472  O   ASN A 188      -9.560  23.099  62.761  1.00 45.98           O
ATOM   1473  CB  ASN A 188     -11.628  24.838  61.020  1.00 49.78           C
ATOM   1474  CG  ASN A 188     -12.277  25.325  59.734  1.00 55.47           C
ATOM   1475  OD1 ASN A 188     -11.620  26.050  59.007  1.00 56.58           O
ATOM   1476  ND2 ASN A 188     -13.490  24.935  59.417  1.00 57.85           N
ATOM   1477  N   TYR A 189      -9.306  25.355  62.942  1.00 51.00           N
ATOM   1478  CA  TYR A 189      -8.924  25.291  64.342  1.00 53.28           C
ATOM   1479  C   TYR A 189     -10.119  25.630  65.220  1.00 52.65           C
ATOM   1480  O   TYR A 189     -10.720  26.671  65.003  1.00 52.68           O
ATOM   1481  CB  TYR A 189      -7.716  26.202  64.633  1.00 55.70           C
ATOM   1482  CG  TYR A 189      -7.525  26.366  66.127  1.00 59.91           C
ATOM   1483  CD1 TYR A 189      -7.997  27.495  66.783  1.00 61.55           C
ATOM   1484  CD2 TYR A 189      -6.941  25.360  66.891  1.00 61.28           C
ATOM   1485  CE1 TYR A 189      -7.894  27.621  68.163  1.00 62.25           C
ATOM   1486  CE2 TYR A 189      -6.805  25.483  68.254  1.00 62.98           C
ATOM   1487  CZ  TYR A 189      -7.301  26.607  68.886  1.00 63.96           C
ATOM   1488  OH  TYR A 189      -7.167  26.732  70.235  1.00 65.73           O
ATOM   1489  N   TYR A 190     -10.571  24.718  66.097  1.00 52.04           N
ATOM   1490  CA  TYR A 190     -11.710  25.004  66.979  1.00 51.38           C
ATOM   1491  C   TYR A 190     -11.265  25.249  68.430  1.00 53.76           C
ATOM   1492  O   TYR A 190     -10.736  24.343  69.111  1.00 52.91           O
ATOM   1493  CB  TYR A 190     -12.750  23.870  66.949  1.00 51.06           C
ATOM   1494  CG  TYR A 190     -13.303  23.649  65.564  1.00 50.88           C
ATOM   1495  CD1 TYR A 190     -12.790  22.624  64.781  1.00 50.71           C
ATOM   1496  CD2 TYR A 190     -14.231  24.527  64.978  1.00 50.65           C
ATOM   1497  CE1 TYR A 190     -13.220  22.420  63.489  1.00 49.53           C
ATOM   1498  CE2 TYR A 190     -14.681  24.323  63.676  1.00 50.13           C
ATOM   1499  CZ  TYR A 190     -14.156  23.273  62.946  1.00 52.16           C
ATOM   1500  OH  TYR A 190     -14.544  23.076  61.626  1.00 53.64           O
ATOM   1501  N   PRO A 191     -11.509  26.471  68.933  1.00 51.70           N
ATOM   1502  CA  PRO A 191     -11.163  26.854  70.289  1.00 50.70           C
ATOM   1503  C   PRO A 191     -12.149  26.312  71.282  1.00 50.11           C
ATOM   1504  O   PRO A 191     -11.845  26.270  72.485  1.00 49.19           O
ATOM   1505  CB  PRO A 191     -11.251  28.396  70.290  1.00 51.07           C
ATOM   1506  CG  PRO A 191     -12.231  28.700  69.210  1.00 51.66           C
ATOM   1507  CD  PRO A 191     -12.090  27.603  68.172  1.00 50.56           C
ATOM   1508  N   GLU A 192     -13.317  25.895  70.802  1.00 48.67           N
ATOM   1509  CA  GLU A 192     -14.287  25.278  71.682  1.00 49.73           C
ATOM   1510  C   GLU A 192     -15.232  24.393  70.895  1.00 46.55           C
ATOM   1511  O   GLU A 192     -15.420  24.585  69.697  1.00 45.09           O
ATOM   1512  CB  GLU A 192     -15.004  26.299  72.567  1.00 54.00           C
ATOM   1513  CG  GLU A 192     -15.804  27.347  71.866  1.00 60.55           C
ATOM   1514  CD  GLU A 192     -16.517  28.248  72.884  1.00 66.47           C
ATOM   1515  OE1 GLU A 192     -17.769  28.122  72.957  1.00 65.69           O
ATOM   1516  OE2 GLU A 192     -15.827  29.046  73.579  1.00 68.99           O
ATOM   1517  N   LEU A 193     -15.730  23.358  71.570  1.00 41.33           N
ATOM   1518  CA  LEU A 193     -16.608  22.383  70.931  1.00 40.70           C
ATOM   1519  C   LEU A 193     -17.808  22.197  71.815  1.00 41.33           C
ATOM   1520  O   LEU A 193     -17.685  22.579  73.017  1.00 41.97           O
ATOM   1521  CB  LEU A 193     -15.911  21.021  70.748  1.00 38.70           C
ATOM   1522  CG  LEU A 193     -14.743  20.911  69.808  1.00 40.88           C
ATOM   1523  CD1 LEU A 193     -14.311  19.429  69.746  1.00 38.93           C
ATOM   1524  CD2 LEU A 193     -15.048  21.462  68.389  1.00 38.14           C
ATOM   1525  N   ALA A 194     -18.893  21.572  71.321  1.00 39.58           N
ATOM   1526  CA  ALA A 194     -20.049  21.305  72.175  1.00 40.30           C
ATOM   1527  C   ALA A 194     -19.797  19.961  72.834  1.00 42.72           C
ATOM   1528  O   ALA A 194     -19.405  19.000  72.157  1.00 40.01           O
ATOM   1529  CB  ALA A 194     -21.383  21.199  71.368  1.00 39.87           C
ATOM   1530  N   ALA A 195     -19.857  19.939  74.191  1.00 41.78           N
ATOM   1531  CA  ALA A 195     -19.536  18.715  74.912  1.00 39.98           C
ATOM   1532  C   ALA A 195     -20.643  17.692  74.989  1.00 39.34           C
ATOM   1533  O   ALA A 195     -21.856  17.997  74.904  1.00 40.80           O
ATOM   1534  CB  ALA A 195     -19.148  19.096  76.364  1.00 40.82           C
ATOM   1535  N   LEU A 196     -20.283  16.444  75.293  1.00 37.77           N
ATOM   1536  CA  LEU A 196     -21.330  15.450  75.461  1.00 37.99           C
ATOM   1537  C   LEU A 196     -22.187  15.787  76.667  1.00 40.86           C
ATOM   1538  O   LEU A 196     -21.646  16.055  77.788  1.00 38.11           O
ATOM   1539  CB  LEU A 196     -20.724  14.076  75.674  1.00 37.32           C
ATOM   1540  CG  LEU A 196     -21.607  12.850  75.833  1.00 39.42           C
ATOM   1541  CD1 LEU A 196     -22.416  12.558  74.545  1.00 40.59           C
ATOM   1542  CD2 LEU A 196     -20.701  11.671  76.156  1.00 39.19           C
ATOM   1543  N   ASN A 197     -23.524  15.585  76.504  1.00 41.27           N
ATOM   1544  CA  ASN A 197     -24.407  15.856  77.642  1.00 41.02           C
ATOM   1545  C   ASN A 197     -24.376  14.641  78.522  1.00 40.95           C
ATOM   1546  O   ASN A 197     -25.039  13.658  78.212  1.00 42.31           O
ATOM   1547  CB  ASN A 197     -25.875  16.021  77.151  1.00 46.23           C
ATOM   1548  CG  ASN A 197     -26.786  16.607  78.218  1.00 51.90           C
ATOM   1549  OD1 ASN A 197     -27.725  17.359  77.869  1.00 56.55           O
ATOM   1550  ND2 ASN A 197     -26.576  16.295  79.540  1.00 46.30           N
ATOM   1551  N   VAL A 198     -23.647  14.611  79.636  1.00 41.67           N
ATOM   1552  CA  VAL A 198     -23.672  13.378  80.407  1.00 41.89           C
ATOM   1553  C   VAL A 198     -24.797  13.385  81.374  1.00 44.62           C
ATOM   1554  O   VAL A 198     -24.977  12.306  81.951  1.00 47.77           O
ATOM   1555  CB  VAL A 198     -22.312  13.066  81.099  1.00 42.33           C
ATOM   1556  CG1 VAL A 198     -21.280  12.706  80.020  1.00 41.54           C
ATOM   1557  CG2 VAL A 198     -21.754  14.274  81.812  1.00 41.20           C
ATOM   1558  N   GLU A 199     -25.551  14.458  81.645  1.00 46.65           N
ATOM   1559  CA  GLU A 199     -26.742  14.278  82.489  1.00 49.88           C
ATOM   1560  C   GLU A 199     -27.843  13.615  81.658  1.00 51.31           C
ATOM   1561  O   GLU A 199     -28.600  12.826  82.220  1.00 53.50           O
ATOM   1562  CB  GLU A 199     -27.266  15.596  83.050  1.00 53.85           C
ATOM   1563  CG  GLU A 199     -26.438  16.820  82.620  1.00 62.76           C
ATOM   1564  CD  GLU A 199     -25.373  17.086  83.644  1.00 68.85           C
ATOM   1565  OE1 GLU A 199     -25.240  16.232  84.566  1.00 74.47           O
ATOM   1566  OE2 GLU A 199     -24.669  18.111  83.553  1.00 70.95           O
ATOM   1567  N   ASN A 200     -27.944  13.891  80.348  1.00 51.37           N
ATOM   1568  CA  ASN A 200     -28.952  13.240  79.498  1.00 52.30           C
ATOM   1569  C   ASN A 200     -28.502  12.035  78.704  1.00 52.91           C
ATOM   1570  O   ASN A 200     -29.312  11.455  77.924  1.00 53.69           O
ATOM   1571  CB  ASN A 200     -29.494  14.227  78.457  1.00 57.42           C
ATOM   1572  CG  ASN A 200     -30.852  14.651  78.878  1.00 66.16           C
ATOM   1573  OD1 ASN A 200     -31.875  14.148  78.327  1.00 69.18           O
ATOM   1574  ND2 ASN A 200     -30.906  15.390  79.983  1.00 65.27           N
ATOM   1575  N   PHE A 201     -27.249  11.644  78.826  1.00 47.89           N
ATOM   1576  CA  PHE A 201     -26.799  10.444  78.117  1.00 45.60           C
ATOM   1577  C   PHE A 201     -27.471   9.130  78.548  1.00 47.94           C
ATOM   1578  O   PHE A 201     -27.583   8.744  79.762  1.00 50.42           O
ATOM   1579  CB  PHE A 201     -25.254  10.390  78.380  1.00 42.78           C
ATOM   1580  CG  PHE A 201     -24.585   9.204  77.800  1.00 38.40           C
ATOM   1581  CD1 PHE A 201     -24.149   9.230  76.494  1.00 34.78           C
ATOM   1582  CD2 PHE A 201     -24.500   8.035  78.518  1.00 35.58           C
ATOM   1583  CE1 PHE A 201     -23.500   8.169  75.937  1.00 34.80           C
ATOM   1584  CE2 PHE A 201     -23.939   6.931  77.957  1.00 35.73           C
ATOM   1585  CZ  PHE A 201     -23.370   7.002  76.667  1.00 34.62           C
ATOM   1586  N   LYS A 202     -27.687   8.233  77.587  1.00 46.54           N
ATOM   1587  CA  LYS A 202     -28.322   6.922  77.819  1.00 47.28           C
ATOM   1588  C   LYS A 202     -27.716   5.970  76.802  1.00 45.29           C
ATOM   1589  O   LYS A 202     -27.296   6.462  75.760  1.00 46.26           O
ATOM   1590  CB  LYS A 202     -29.826   6.997  77.375  1.00 52.79           C
ATOM   1591  CG  LYS A 202     -30.751   7.667  78.395  1.00 61.04           C
ATOM   1592  CD  LYS A 202     -31.842   8.456  77.674  1.00 65.27           C
ATOM   1593  CE  LYS A 202     -32.168   9.788  78.353  1.00 67.67           C
ATOM   1594  NZ  LYS A 202     -31.914  10.932  77.381  1.00 68.74           N
ATOM   1595  N   THR A 203     -27.803   4.667  76.994  1.00 42.33           N
ATOM   1596  CA  THR A 203     -27.378   3.712  76.009  1.00 41.33           C
ATOM   1597  C   THR A 203     -28.591   2.872  75.573  1.00 44.43           C
ATOM   1598  O   THR A 203     -29.697   2.922  76.137  1.00 45.16           O
ATOM   1599  CB  THR A 203     -26.323   2.725  76.518  1.00 42.79           C
ATOM   1600  OG1 THR A 203     -26.870   2.042  77.641  1.00 43.66           O
ATOM   1601  CG2 THR A 203     -25.046   3.409  76.975  1.00 38.62           C
ATOM   1602  N   ASP A 204     -28.476   2.324  74.363  1.00 44.62           N
ATOM   1603  CA  ASP A 204     -29.547   1.520  73.772  1.00 45.23           C
ATOM   1604  C   ASP A 204     -28.946   0.242  73.284  1.00 44.37           C
ATOM   1605  O   ASP A 204     -27.932   0.306  72.563  1.00 44.71           O
ATOM   1606  CB  ASP A 204     -30.157   2.273  72.568  1.00 47.41           C
ATOM   1607  CG  ASP A 204     -30.962   3.457  73.032  1.00 51.29           C
ATOM   1608  OD1 ASP A 204     -31.843   3.228  73.909  1.00 53.57           O
ATOM   1609  OD2 ASP A 204     -30.655   4.597  72.636  1.00 55.45           O
ATOM   1610  N   LYS A 205     -29.577  -0.894  73.547  1.00 44.77           N
ATOM   1611  CA  LYS A 205     -29.045  -2.149  73.067  1.00 46.81           C
ATOM   1612  C   LYS A 205     -29.214  -2.148  71.540  1.00 46.80           C
ATOM   1613  O   LYS A 205     -30.110  -1.500  71.014  1.00 45.68           O
ATOM   1614  CB  LYS A 205     -29.705  -3.321  73.770  1.00 49.15           C
ATOM   1615  CG  LYS A 205     -29.810  -3.110  75.308  1.00 58.43           C
ATOM   1616  CD  LYS A 205     -28.459  -2.816  75.971  1.00 57.14           C
ATOM   1617  CE  LYS A 205     -28.595  -2.163  77.369  1.00 59.49           C
ATOM   1618  NZ  LYS A 205     -28.450  -0.645  77.377  1.00 56.33           N
ATOM   1619  N   PRO A 206     -28.246  -2.714  70.844  1.00 44.32           N
ATOM   1620  CA  PRO A 206     -28.261  -2.754  69.395  1.00 44.36           C
ATOM   1621  C   PRO A 206     -29.271  -3.779  68.901  1.00 46.39           C
ATOM   1622  O   PRO A 206     -29.612  -4.738  69.596  1.00 45.31           O
ATOM   1623  CB  PRO A 206     -26.850  -3.243  69.063  1.00 43.28           C
ATOM   1624  CG  PRO A 206     -26.506  -4.154  70.215  1.00 43.92           C
ATOM   1625  CD  PRO A 206     -27.033  -3.379  71.404  1.00 43.06           C
ATOM   1626  N   GLN A 207     -29.581  -3.722  67.624  1.00 47.38           N
ATOM   1627  CA  GLN A 207     -30.507  -4.739  67.031  1.00 47.49           C
ATOM   1628  C   GLN A 207     -29.806  -6.070  67.094  1.00 46.03           C
ATOM   1629  O   GLN A 207     -28.586  -6.074  67.211  1.00 46.38           O
ATOM   1630  CB  GLN A 207     -30.771  -4.305  65.583  1.00 50.55           C
ATOM   1631  CG  GLN A 207     -31.547  -2.995  65.561  1.00 56.11           C
ATOM   1632  CD  GLN A 207     -32.930  -3.176  66.229  1.00 62.50           C
ATOM   1633  OE1 GLN A 207     -33.403  -2.278  66.918  1.00 66.34           O
ATOM   1634  NE2 GLN A 207     -33.588  -4.327  66.007  1.00 61.86           N
ATOM   1635  N   PRO A 208     -30.511  -7.184  67.029  1.00 44.12           N
ATOM   1636  CA  PRO A 208     -29.926  -8.496  67.087  1.00 43.57           C
ATOM   1637  C   PRO A 208     -28.858  -8.602  66.024  1.00 45.24           C
ATOM   1638  O   PRO A 208     -29.016  -8.000  64.960  1.00 44.72           O
ATOM   1639  CB  PRO A 208     -31.123  -9.447  66.829  1.00 43.96           C
ATOM   1640  CG  PRO A 208     -32.327  -8.665  67.254  1.00 43.77           C
ATOM   1641  CD  PRO A 208     -32.014  -7.214  66.964  1.00 43.84           C
ATOM   1642  N   VAL A 209     -27.814  -9.413  66.238  1.00 44.75           N
ATOM   1643  CA  VAL A 209     -26.729  -9.477  65.266  1.00 43.84           C
ATOM   1644  C   VAL A 209     -27.123 -10.076  63.923  1.00 45.62           C
ATOM   1645  O   VAL A 209     -26.518  -9.772  62.879  1.00 42.75           O
ATOM   1646  CB  VAL A 209     -25.476 -10.140  65.836  1.00 43.33           C
ATOM   1647  CG1 VAL A 209     -25.567 -11.657  65.838  1.00 42.95           C
ATOM   1648  CG2 VAL A 209     -24.231  -9.675  65.055  1.00 42.07           C
ATOM   1649  N   ASN A 210     -28.050 -11.044  63.924  1.00 47.25           N
ATOM   1650  CA  ASN A 210     -28.559 -11.607  62.667  1.00 47.51           C
ATOM   1651  C   ASN A 210     -29.208 -10.551  61.788  1.00 46.51           C
ATOM   1652  O   ASN A 210     -28.975 -10.532  60.610  1.00 50.48           O
ATOM   1653  CB  ASN A 210     -29.593 -12.675  62.962  1.00 49.81           C
ATOM   1654  CG  ASN A 210     -28.930 -13.912  63.445  1.00 54.00           C
ATOM   1655  OD1 ASN A 210     -29.603 -14.774  64.021  1.00 60.24           O
ATOM   1656  ND2 ASN A 210     -27.593 -14.007  63.289  1.00 56.40           N
ATOM   1657  N   ALA A 211     -30.003  -9.676  62.327  1.00 45.04           N
ATOM   1658  CA  ALA A 211     -30.624  -8.604  61.580  1.00 44.86           C
ATOM   1659  C   ALA A 211     -29.596  -7.619  61.044  1.00 47.23           C
ATOM   1660  O   ALA A 211     -29.754  -7.115  59.928  1.00 47.16           O
ATOM   1661  CB  ALA A 211     -31.624  -7.871  62.501  1.00 44.19           C
ATOM   1662  N   LEU A 212     -28.529  -7.306  61.812  1.00 45.43           N
ATOM   1663  CA  LEU A 212     -27.518  -6.347  61.327  1.00 42.39           C
ATOM   1664  C   LEU A 212     -26.774  -7.014  60.191  1.00 40.96           C
ATOM   1665  O   LEU A 212     -26.436  -6.358  59.218  1.00 42.05           O
ATOM   1666  CB  LEU A 212     -26.518  -5.942  62.440  1.00 43.17           C
ATOM   1667  CG  LEU A 212     -27.066  -5.202  63.660  1.00 43.76           C
ATOM   1668  CD1 LEU A 212     -26.026  -5.207  64.808  1.00 45.53           C
ATOM   1669  CD2 LEU A 212     -27.405  -3.797  63.322  1.00 43.26           C
ATOM   1670  N   LEU A 213     -26.485  -8.303  60.315  1.00 40.41           N
ATOM   1671  CA  LEU A 213     -25.780  -9.053  59.283  1.00 44.07           C
ATOM   1672  C   LEU A 213     -26.559  -9.079  57.951  1.00 47.62           C
ATOM   1673  O   LEU A 213     -25.998  -8.845  56.865  1.00 45.32           O
ATOM   1674  CB  LEU A 213     -25.504 -10.489  59.736  1.00 44.00           C
ATOM   1675  CG  LEU A 213     -24.327 -10.608  60.730  1.00 47.69           C
ATOM   1676  CD1 LEU A 213     -24.379 -11.912  61.553  1.00 47.26           C
ATOM   1677  CD2 LEU A 213     -22.997 -10.484  59.999  1.00 45.48           C
ATOM   1678  N   LYS A 214     -27.883  -9.259  58.044  1.00 49.48           N
ATOM   1679  CA  LYS A 214     -28.748  -9.256  56.861  1.00 50.73           C
ATOM   1680  C   LYS A 214     -28.750  -7.904  56.198  1.00 49.95           C
ATOM   1681  O   LYS A 214     -28.737  -7.847  54.994  1.00 51.16           O
ATOM   1682  CB  LYS A 214     -30.207  -9.551  57.231  1.00 54.72           C
ATOM   1683  CG  LYS A 214     -30.643 -10.980  57.138  1.00 62.80           C
ATOM   1684  CD  LYS A 214     -32.114 -11.169  57.543  1.00 65.67           C
ATOM   1685  CE  LYS A 214     -33.070 -10.185  56.870  1.00 68.32           C
ATOM   1686  NZ  LYS A 214     -33.508 -10.586  55.485  1.00 69.63           N
ATOM   1687  N   GLU A 215     -28.968  -6.830  56.945  1.00 49.02           N
ATOM   1688  CA  GLU A 215     -28.955  -5.478  56.381  1.00 48.14           C
ATOM   1689  C   GLU A 215     -27.595  -5.159  55.761  1.00 49.85           C
ATOM   1690  O   GLU A 215     -27.513  -4.611  54.635  1.00 48.77           O
ATOM   1691  CB  GLU A 215     -29.328  -4.526  57.495  1.00 49.65           C
ATOM   1692  CG  GLU A 215     -29.226  -3.062  57.160  1.00 55.06           C
ATOM   1693  CD  GLU A 215     -30.434  -2.563  56.388  1.00 61.71           C
ATOM   1694  OE1 GLU A 215     -30.565  -1.314  56.268  1.00 63.44           O
ATOM   1695  OE2 GLU A 215     -31.253  -3.411  55.916  1.00 60.49           O
ATOM   1696  N   ALA A 216     -26.479  -5.574  56.437  1.00 47.38           N
ATOM   1697  CA  ALA A 216     -25.142  -5.325  55.873  1.00 46.66           C
ATOM   1698  C   ALA A 216     -25.004  -6.033  54.536  1.00 46.44           C
ATOM   1699  O   ALA A 216     -24.355  -5.511  53.630  1.00 45.24           O
ATOM   1700  CB  ALA A 216     -24.018  -5.816  56.790  1.00 43.80           C
ATOM   1701  N   GLU A 217     -25.453  -7.277  54.454  1.00 47.46           N
ATOM   1702  CA  GLU A 217     -25.307  -8.058  53.232  1.00 52.68           C
ATOM   1703  C   GLU A 217     -26.039  -7.411  52.013  1.00 52.52           C
ATOM   1704  O   GLU A 217     -25.640  -7.583  50.896  1.00 52.81           O
ATOM   1705  CB  GLU A 217     -25.821  -9.490  53.439  1.00 57.14           C
ATOM   1706  CG  GLU A 217     -24.808 -10.638  53.451  1.00 66.82           C
ATOM   1707  CD  GLU A 217     -23.875 -10.775  54.636  1.00 74.74           C
ATOM   1708  OE1 GLU A 217     -24.166 -11.583  55.574  1.00 76.78           O
ATOM   1709  OE2 GLU A 217     -22.773 -10.167  54.603  1.00 76.68           O
ATOM   1710  N   LYS A 218     -27.044  -6.640  52.239  1.00 50.21           N
ATOM   1711  CA  LYS A 218     -27.834  -5.911  51.271  1.00 51.51           C
ATOM   1712  C   LYS A 218     -27.224  -4.562  50.956  1.00 50.96           C
ATOM   1713  O   LYS A 218     -27.330  -4.082  49.811  1.00 51.68           O
ATOM   1714  CB  LYS A 218     -29.218  -5.649  51.928  1.00 54.48           C
ATOM   1715  CG  LYS A 218     -30.429  -5.556  51.072  1.00 60.49           C
ATOM   1716  CD  LYS A 218     -31.637  -5.009  51.866  1.00 65.28           C
ATOM   1717  CE  LYS A 218     -32.219  -6.030  52.841  1.00 69.38           C
ATOM   1718  NZ  LYS A 218     -33.531  -5.501  53.451  1.00 70.91           N
ATOM   1719  N   ARG A 219     -26.627  -3.880  51.943  1.00 48.01           N
ATOM   1720  CA  ARG A 219     -26.231  -2.503  51.793  1.00 46.12           C
ATOM   1721  C   ARG A 219     -24.761  -2.164  52.033  1.00 46.23           C
ATOM   1722  O   ARG A 219     -24.355  -1.005  51.815  1.00 43.37           O
ATOM   1723  CB  ARG A 219     -27.064  -1.635  52.729  1.00 48.99           C
ATOM   1724  CG  ARG A 219     -28.569  -1.797  52.697  1.00 56.09           C
ATOM   1725  CD  ARG A 219     -29.177  -0.646  51.900  1.00 65.03           C
ATOM   1726  NE  ARG A 219     -30.628  -0.767  51.739  1.00 71.82           N
ATOM   1727  CZ  ARG A 219     -31.485  -0.583  52.747  1.00 74.24           C
ATOM   1728  NH1 ARG A 219     -31.044  -0.280  53.962  1.00 72.76           N
ATOM   1729  NH2 ARG A 219     -32.790  -0.705  52.540  1.00 75.67           N
ATOM   1730  N   ASN A 220     -23.947  -3.094  52.501  1.00 44.54           N
ATOM   1731  CA  ASN A 220     -22.558  -2.681  52.735  1.00 45.12           C
ATOM   1732  C   ASN A 220     -21.935  -2.223  51.400  1.00 46.24           C
ATOM   1733  O   ASN A 220     -21.846  -3.037  50.462  1.00 45.21           O
ATOM   1734  CB  ASN A 220     -21.793  -3.792  53.414  1.00 43.49           C
ATOM   1735  CG  ASN A 220     -20.346  -3.395  53.662  1.00 50.89           C
ATOM   1736  OD1 ASN A 220     -19.994  -2.857  54.727  1.00 52.92           O
ATOM   1737  ND2 ASN A 220     -19.479  -3.785  52.756  1.00 44.52           N
ATOM   1738  N   LEU A 221     -21.271  -1.072  51.421  1.00 46.29           N
ATOM   1739  CA  LEU A 221     -20.607  -0.513  50.250  1.00 46.27           C
ATOM   1740  C   LEU A 221     -19.439  -1.322  49.735  1.00 49.24           C
ATOM   1741  O   LEU A 221     -19.324  -1.528  48.508  1.00 49.37           O
ATOM   1742  CB  LEU A 221     -20.252   0.948  50.497  1.00 45.69           C
ATOM   1743  CG  LEU A 221     -21.524   1.779  50.672  1.00 48.45           C
ATOM   1744  CD1 LEU A 221     -21.199   3.239  51.014  1.00 48.97           C
ATOM   1745  CD2 LEU A 221     -22.408   1.683  49.438  1.00 47.50           C
ATOM   1746  N   SER A 222     -18.595  -1.871  50.606  1.00 46.86           N
ATOM   1747  CA  SER A 222     -17.489  -2.710  50.209  1.00 48.19           C
ATOM   1748  C   SER A 222     -17.971  -3.965  49.477  1.00 48.50           C
ATOM   1749  O   SER A 222     -17.269  -4.531  48.638  1.00 47.24           O
ATOM   1750  CB  SER A 222     -16.665  -3.182  51.429  1.00 48.83           C
ATOM   1751  OG  SER A 222     -15.799  -2.108  51.812  1.00 56.23           O
ATOM   1752  N   LEU A 223     -18.989  -4.598  50.006  1.00 47.35           N
ATOM   1753  CA  LEU A 223     -19.421  -5.810  49.364  1.00 50.19           C
ATOM   1754  C   LEU A 223     -20.231  -5.517  48.079  1.00 49.44           C
ATOM   1755  O   LEU A 223     -20.059  -6.266  47.132  1.00 47.21           O
ATOM   1756  CB  LEU A 223     -19.909  -6.814  50.379  1.00 52.68           C
ATOM   1757  CG  LEU A 223     -21.236  -6.906  51.023  1.00 56.23           C
ATOM   1758  CD1 LEU A 223     -22.246  -6.588  50.001  1.00 60.71           C
ATOM   1759  CD2 LEU A 223     -21.560  -8.308  51.510  1.00 56.63           C
ATOM   1760  N   LEU A 224     -20.969  -4.382  47.965  1.00 48.10           N
ATOM   1761  CA  LEU A 224     -21.544  -3.976  46.662  1.00 49.67           C
ATOM   1762  C   LEU A 224     -20.385  -3.840  45.654  1.00 51.65           C
ATOM   1763  O   LEU A 224     -20.297  -4.607  44.656  1.00 51.02           O
ATOM   1764  CB  LEU A 224     -22.260  -2.643  46.753  1.00 49.02           C
ATOM   1765  CG  LEU A 224     -22.671  -1.942  45.429  1.00 51.18           C
ATOM   1766  CD1 LEU A 224     -23.513  -2.899  44.574  1.00 51.62           C
ATOM   1767  CD2 LEU A 224     -23.469  -0.667  45.694  1.00 48.66           C
ATOM   1768  N   GLN A 225     -19.343  -3.098  46.045  1.00 50.15           N
ATOM   1769  CA  GLN A 225     -18.178  -2.972  45.161  1.00 50.83           C
ATOM   1770  C   GLN A 225     -17.529  -4.289  44.770  1.00 50.99           C
ATOM   1771  O   GLN A 225     -17.056  -4.489  43.616  1.00 49.34           O
ATOM   1772  CB  GLN A 225     -17.139  -2.034  45.736  1.00 53.27           C
ATOM   1773  CG  GLN A 225     -16.146  -1.607  44.654  1.00 55.97           C
ATOM   1774  CD  GLN A 225     -15.217  -0.555  45.172  1.00 60.13           C
ATOM   1775  OE1 GLN A 225     -14.042  -0.822  45.356  1.00 64.14           O
ATOM   1776  NE2 GLN A 225     -15.744   0.629  45.463  1.00 62.67           N
ATOM   1777  N   ALA A 226     -17.446  -5.252  45.690  1.00 47.74           N
ATOM   1778  CA  ALA A 226     -16.854  -6.531  45.322  1.00 46.12           C
ATOM   1779  C   ALA A 226     -17.743  -7.260  44.296  1.00 47.85           C
ATOM   1780  O   ALA A 226     -17.226  -8.123  43.571  1.00 44.99           O
ATOM   1781  CB  ALA A 226     -16.594  -7.422  46.522  1.00 44.30           C
ATOM   1782  N   ARG A 227     -19.072  -7.076  44.402  1.00 47.09           N
ATOM   1783  CA  ARG A 227     -20.032  -7.695  43.518  1.00 48.33           C
ATOM   1784  C   ARG A 227     -19.952  -7.037  42.117  1.00 48.79           C
ATOM   1785  O   ARG A 227     -19.826  -7.724  41.133  1.00 48.96           O
ATOM   1786  CB  ARG A 227     -21.458  -7.551  44.049  1.00 48.01           C
ATOM   1787  CG  ARG A 227     -21.844  -8.536  45.132  1.00 49.03           C
ATOM   1788  CD  ARG A 227     -23.317  -8.404  45.495  1.00 52.03           C
ATOM   1789  NE  ARG A 227     -23.760  -7.071  45.807  1.00 57.68           N
ATOM   1790  CZ  ARG A 227     -24.172  -6.589  46.987  1.00 60.42           C
ATOM   1791  NH1 ARG A 227     -24.252  -7.365  48.071  1.00 57.50           N
ATOM   1792  NH2 ARG A 227     -24.586  -5.319  47.048  1.00 57.21           N
ATOM   1793  N   LEU A 228     -19.719  -5.724  42.061  1.00 48.86           N
ATOM   1794  CA  LEU A 228     -19.513  -5.007  40.824  1.00 47.26           C
ATOM   1795  C   LEU A 228     -18.229  -5.395  40.169  1.00 51.29           C
ATOM   1796  O   LEU A 228     -18.180  -5.464  38.900  1.00 51.51           O
ATOM   1797  CB  LEU A 228     -19.586  -3.486  40.997  1.00 46.41           C
ATOM   1798  CG  LEU A 228     -20.917  -2.966  41.506  1.00 46.57           C
ATOM   1799  CD1 LEU A 228     -20.939  -1.448  41.562  1.00 44.99           C
ATOM   1800  CD2 LEU A 228     -22.098  -3.514  40.700  1.00 48.59           C
ATOM   1801  N   SER A 229     -17.182  -5.672  40.975  1.00 48.73           N
ATOM   1802  CA  SER A 229     -15.917  -6.117  40.427  1.00 47.67           C
ATOM   1803  C   SER A 229     -15.997  -7.529  39.917  1.00 47.33           C
ATOM   1804  O   SER A 229     -15.176  -7.914  39.075  1.00 46.81           O
ATOM   1805  CB  SER A 229     -14.762  -5.983  41.437  1.00 47.61           C
ATOM   1806  OG  SER A 229     -14.782  -4.618  41.860  1.00 51.89           O
ATOM   1807  N   GLN A 230     -16.788  -8.390  40.572  1.00 45.79           N
ATOM   1808  CA  GLN A 230     -16.921  -9.751  40.070  1.00 45.80           C
ATOM   1809  C   GLN A 230     -17.643  -9.694  38.670  1.00 47.96           C
ATOM   1810  O   GLN A 230     -17.273 -10.408  37.761  1.00 46.51           O
ATOM   1811  CB  GLN A 230     -17.782 -10.614  40.971  1.00 45.33           C
ATOM   1812  CG  GLN A 230     -17.848 -12.065  40.496  1.00 42.62           C
ATOM   1813  CD  GLN A 230     -18.861 -12.868  41.280  1.00 44.69           C
ATOM   1814  OE1 GLN A 230     -19.922 -12.365  41.653  1.00 46.94           O
ATOM   1815  NE2 GLN A 230     -18.542 -14.114  41.512  1.00 43.65           N
ATOM   1816  N   ASP A 231     -18.650  -8.855  38.550  1.00 47.76           N
ATOM   1817  CA  ASP A 231     -19.405  -8.652  37.329  1.00 51.85           C
ATOM   1818  C   ASP A 231     -18.514  -8.084  36.216  1.00 53.85           C
ATOM   1819  O   ASP A 231     -18.494  -8.647  35.114  1.00 54.56           O
ATOM   1820  CB  ASP A 231     -20.551  -7.674  37.607  1.00 52.56           C
ATOM   1821  CG  ASP A 231     -21.327  -7.297  36.354  1.00 56.91           C
ATOM   1822  OD1 ASP A 231     -21.300  -6.107  35.948  1.00 60.06           O
ATOM   1823  OD2 ASP A 231     -22.018  -8.188  35.809  1.00 57.33           O
ATOM   1824  N   LEU A 232     -17.580  -7.216  36.595  1.00 50.61           N
ATOM   1825  CA  LEU A 232     -16.623  -6.640  35.673  1.00 51.46           C
ATOM   1826  C   LEU A 232     -15.692  -7.743  35.168  1.00 53.26           C
ATOM   1827  O   LEU A 232     -15.469  -7.926  33.941  1.00 51.95           O
ATOM   1828  CB  LEU A 232     -15.879  -5.539  36.387  1.00 51.73           C
ATOM   1829  CG  LEU A 232     -14.914  -4.567  35.756  1.00 54.15           C
ATOM   1830  CD1 LEU A 232     -13.519  -5.167  35.709  1.00 56.15           C
ATOM   1831  CD2 LEU A 232     -15.375  -4.130  34.395  1.00 52.86           C
ATOM   1832  N   ALA A 233     -15.265  -8.600  36.085  1.00 49.41           N
ATOM   1833  CA  ALA A 233     -14.408  -9.693  35.663  1.00 49.86           C
ATOM   1834  C   ALA A 233     -15.144 -10.587  34.648  1.00 50.75           C
ATOM   1835  O   ALA A 233     -14.489 -11.260  33.839  1.00 48.11           O
ATOM   1836  CB  ALA A 233     -13.910 -10.510  36.841  1.00 47.58           C
ATOM   1837  N   ARG A 234     -16.453 -10.764  34.858  1.00 51.13           N
ATOM   1838  CA  ARG A 234     -17.264 -11.618  34.017  1.00 52.66           C
ATOM   1839  C   ARG A 234     -17.356 -11.027  32.592  1.00 52.61           C
ATOM   1840  O   ARG A 234     -17.046 -11.694  31.642  1.00 51.73           O
ATOM   1841  CB  ARG A 234     -18.653 -11.747  34.600  1.00 54.22           C
ATOM   1842  CG  ARG A 234     -19.560 -12.667  33.812  1.00 59.07           C
ATOM   1843  CD  ARG A 234     -20.835 -12.972  34.587  1.00 65.66           C
ATOM   1844  NE  ARG A 234     -20.834 -14.403  34.880  1.00 71.84           N
ATOM   1845  CZ  ARG A 234     -21.041 -14.947  36.069  1.00 75.58           C
ATOM   1846  NH1 ARG A 234     -21.260 -14.172  37.131  1.00 73.89           N
ATOM   1847  NH2 ARG A 234     -21.010 -16.277  36.204  1.00 75.71           N
ATOM   1848  N   GLU A 235     -17.622  -9.732  32.497  1.00 52.03           N
ATOM   1849  CA  GLU A 235     -17.566  -8.948  31.289  1.00 53.05           C
ATOM   1850  C   GLU A 235     -16.211  -9.037  30.609  1.00 54.95           C
ATOM   1851  O   GLU A 235     -16.149  -9.085  29.367  1.00 56.28           O
ATOM   1852  CB  GLU A 235     -17.919  -7.495  31.604  1.00 54.56           C
ATOM   1853  CG  GLU A 235     -18.410  -6.647  30.439  1.00 58.64           C
ATOM   1854  CD  GLU A 235     -19.589  -7.264  29.674  1.00 61.94           C
ATOM   1855  OE1 GLU A 235     -19.659  -7.091  28.457  1.00 64.35           O
ATOM   1856  OE2 GLU A 235     -20.397  -7.994  30.229  1.00 62.53           O
ATOM   1857  N   GLN A 236     -15.108  -9.152  31.373  1.00 51.80           N
ATOM   1858  CA  GLN A 236     -13.783  -9.248  30.782  1.00 49.76           C
ATOM   1859  C   GLN A 236     -13.544 -10.582  30.091  1.00 49.84           C
ATOM   1860  O   GLN A 236     -12.654 -10.718  29.253  1.00 48.02           O
ATOM   1861  CB  GLN A 236     -12.700  -8.944  31.834  1.00 48.18           C
ATOM   1862  CG  GLN A 236     -12.551  -7.446  32.089  1.00 48.44           C
ATOM   1863  CD  GLN A 236     -11.733  -7.136  33.359  1.00 50.34           C
ATOM   1864  OE1 GLN A 236     -11.597  -7.979  34.256  1.00 48.49           O
ATOM   1865  NE2 GLN A 236     -11.226  -5.931  33.444  1.00 47.43           N
ATOM   1866  N   ILE A 237     -14.270 -11.625  30.511  1.00 49.02           N
ATOM   1867  CA  ILE A 237     -14.186 -12.912  29.818  1.00 49.44           C
ATOM   1868  C   ILE A 237     -14.842 -12.715  28.409  1.00 51.92           C
ATOM   1869  O   ILE A 237     -14.310 -13.117  27.380  1.00 50.91           O
ATOM   1870  CB  ILE A 237     -14.894 -14.058  30.549  1.00 49.61           C
ATOM   1871  CG1 ILE A 237     -14.256 -14.302  31.936  1.00 48.13           C
ATOM   1872  CG2 ILE A 237     -14.835 -15.351  29.702  1.00 48.04           C
ATOM   1873  CD1 ILE A 237     -15.004 -15.388  32.719  1.00 46.84           C
ATOM   1874  N   ARG A 238     -16.004 -12.107  28.376  1.00 50.90           N
ATOM   1875  CA  ARG A 238     -16.668 -11.832  27.107  1.00 52.80           C
ATOM   1876  C   ARG A 238     -15.759 -11.023  26.158  1.00 55.78           C
ATOM   1877  O   ARG A 238     -15.457 -11.502  25.040  1.00 55.70           O
ATOM   1878  CB  ARG A 238     -17.990 -11.157  27.365  1.00 50.94           C
ATOM   1879  CG  ARG A 238     -18.950 -12.069  28.127  1.00 53.88           C
ATOM   1880  CD  ARG A 238     -20.278 -11.364  28.270  1.00 56.14           C
ATOM   1881  NE  ARG A 238     -21.146 -12.001  29.234  1.00 61.60           N
ATOM   1882  CZ  ARG A 238     -21.330 -11.573  30.495  1.00 64.95           C
ATOM   1883  NH1 ARG A 238     -20.721 -10.467  30.913  1.00 63.25           N
ATOM   1884  NH2 ARG A 238     -22.138 -12.227  31.337  1.00 63.94           N
ATOM   1885  N   GLN A 239     -15.069 -10.011  26.696  1.00 54.39           N
ATOM   1886  CA  GLN A 239     -14.094  -9.233  25.930  1.00 53.35           C
ATOM   1887  C   GLN A 239     -12.988 -10.105  25.405  1.00 54.92           C
ATOM   1888  O   GLN A 239     -12.577  -9.924  24.247  1.00 56.23           O
ATOM   1889  CB  GLN A 239     -13.513  -8.080  26.727  1.00 53.28           C
ATOM   1890  CG  GLN A 239     -12.268  -7.410  26.136  1.00 53.11           C
ATOM   1891  CD  GLN A 239     -11.748  -6.297  27.042  1.00 56.36           C
ATOM   1892  OE1 GLN A 239     -11.425  -6.540  28.225  1.00 55.77           O
ATOM   1893  NE2 GLN A 239     -11.715  -5.055  26.511  1.00 53.17           N
ATOM   1894  N   ALA A 240     -12.532 -11.078  26.175  1.00 52.60           N
ATOM   1895  CA  ALA A 240     -11.485 -11.977  25.690  1.00 53.94           C
ATOM   1896  C   ALA A 240     -12.058 -12.809  24.529  1.00 55.00           C
ATOM   1897  O   ALA A 240     -11.395 -13.047  23.518  1.00 53.50           O
ATOM   1898  CB  ALA A 240     -10.996 -12.911  26.795  1.00 53.21           C
ATOM   1899  N   GLN A 241     -13.311 -13.206  24.686  1.00 54.11           N
ATOM   1900  CA  GLN A 241     -14.007 -14.074  23.761  1.00 56.18           C
ATOM   1901  C   GLN A 241     -14.292 -13.400  22.412  1.00 57.26           C
ATOM   1902  O   GLN A 241     -14.113 -13.996  21.375  1.00 56.24           O
ATOM   1903  CB  GLN A 241     -15.315 -14.585  24.376  1.00 55.17           C
ATOM   1904  CG  GLN A 241     -15.077 -15.830  25.218  1.00 54.15           C
ATOM   1905  CD  GLN A 241     -16.318 -16.175  26.003  1.00 53.53           C
ATOM   1906  OE1 GLN A 241     -17.135 -15.308  26.239  1.00 52.96           O
ATOM   1907  NE2 GLN A 241     -16.541 -17.444  26.272  1.00 54.05           N
ATOM   1908  N   ASP A 242     -14.457 -12.092  22.451  1.00 57.42           N
ATOM   1909  CA  ASP A 242     -14.602 -11.255  21.293  1.00 57.51           C
ATOM   1910  C   ASP A 242     -13.393 -11.326  20.345  1.00 59.28           C
ATOM   1911  O   ASP A 242     -13.576 -11.018  19.186  1.00 61.61           O
ATOM   1912  CB  ASP A 242     -14.756  -9.790  21.682  1.00 55.45           C
ATOM   1913  CG  ASP A 242     -16.053  -9.435  22.301  1.00 54.72           C
ATOM   1914  OD1 ASP A 242     -16.115  -8.308  22.837  1.00 56.74           O
ATOM   1915  OD2 ASP A 242     -17.046 -10.192  22.251  1.00 58.06           O
ATOM   1916  N   GLY A 243     -12.216 -11.765  20.732  1.00 58.43           N
ATOM   1917  CA  GLY A 243     -11.099 -11.854  19.800  1.00 59.25           C
ATOM   1918  C   GLY A 243     -11.298 -12.925  18.708  1.00 61.92           C
ATOM   1919  O   GLY A 243     -10.428 -13.096  17.843  1.00 60.49           O
ATOM   1920  N   HIS A 244     -12.340 -13.755  18.829  1.00 61.21           N
ATOM   1921  CA  HIS A 244     -12.606 -14.816  17.879  1.00 62.33           C
ATOM   1922  C   HIS A 244     -13.499 -14.340  16.734  1.00 63.60           C
ATOM   1923  O   HIS A 244     -13.531 -14.964  15.683  1.00 64.97           O
ATOM   1924  CB  HIS A 244     -13.373 -15.964  18.533  1.00 61.97           C
ATOM   1925  CG  HIS A 244     -12.504 -16.874  19.331  1.00 63.01           C
ATOM   1926  ND1 HIS A 244     -12.883 -17.320  20.571  1.00 63.57           N
ATOM   1927  CD2 HIS A 244     -11.281 -17.394  19.085  1.00 63.69           C
ATOM   1928  CE1 HIS A 244     -11.933 -18.097  21.045  1.00 64.00           C
ATOM   1929  NE2 HIS A 244     -10.951 -18.161  20.167  1.00 64.60           N
ATOM   1930  N   LEU A 245     -14.302 -13.327  16.998  1.00 62.44           N
ATOM   1931  CA  LEU A 245     -15.249 -12.803  16.073  1.00 61.62           C
ATOM   1932  C   LEU A 245     -14.648 -11.936  14.933  1.00 63.55           C
ATOM   1933  O   LEU A 245     -13.572 -11.320  15.038  1.00 63.47           O
ATOM   1934  CB  LEU A 245     -16.256 -11.965  16.854  1.00 60.19           C
ATOM   1935  CG  LEU A 245     -16.972 -12.616  18.033  1.00 61.45           C
ATOM   1936  CD1 LEU A 245     -17.883 -11.612  18.780  1.00 60.38           C
ATOM   1937  CD2 LEU A 245     -17.766 -13.824  17.585  1.00 60.81           C
ATOM   1938  N   PRO A 246     -15.374 -11.902  13.817  1.00 61.68           N
ATOM   1939  CA  PRO A 246     -15.024 -11.083  12.679  1.00 61.61           C
ATOM   1940  C   PRO A 246     -15.454  -9.638  12.897  1.00 61.86           C
ATOM   1941  O   PRO A 246     -16.415  -9.329  13.607  1.00 59.53           O
ATOM   1942  CB  PRO A 246     -15.915 -11.631  11.556  1.00 61.69           C
ATOM   1943  CG  PRO A 246     -17.166 -12.022  12.275  1.00 62.83           C
ATOM   1944  CD  PRO A 246     -16.643 -12.635  13.577  1.00 62.15           C
ATOM   1945  N   THR A 247     -14.858  -8.790  12.080  1.00 62.15           N
ATOM   1946  CA  THR A 247     -15.195  -7.371  12.090  1.00 63.65           C
ATOM   1947  C   THR A 247     -15.681  -6.921  10.704  1.00 65.49           C
ATOM   1948  O   THR A 247     -15.189  -7.397   9.652  1.00 64.16           O
ATOM   1949  CB  THR A 247     -13.941  -6.567  12.513  1.00 64.18           C
ATOM   1950  OG1 THR A 247     -14.083  -5.208  12.140  1.00 69.59           O
ATOM   1951  CG2 THR A 247     -12.693  -7.088  11.849  1.00 63.15           C
ATOM   1952  N   LEU A 248     -16.510  -5.886  10.715  1.00 65.36           N
ATOM   1953  CA  LEU A 248     -16.997  -5.279   9.488  1.00 66.43           C
ATOM   1954  C   LEU A 248     -16.976  -3.752   9.595  1.00 67.39           C
ATOM   1955  O   LEU A 248     -17.698  -3.119  10.380  1.00 68.04           O
ATOM   1956  CB  LEU A 248     -18.384  -5.795   9.148  1.00 67.25           C
ATOM   1957  CG  LEU A 248     -18.946  -5.603   7.725  1.00 69.55           C
ATOM   1958  CD1 LEU A 248     -19.619  -4.253   7.590  1.00 69.96           C
ATOM   1959  CD2 LEU A 248     -17.880  -5.757   6.643  1.00 69.75           C
ATOM   1960  N   ASP A 249     -16.100  -3.146   8.805  1.00 66.16           N
ATOM   1961  CA  ASP A 249     -15.934  -1.711   8.762  1.00 66.68           C
ATOM   1962  C   ASP A 249     -16.309  -1.090   7.418  1.00 69.33           C
ATOM   1963  O   ASP A 249     -16.296  -1.726   6.362  1.00 69.61           O
ATOM   1964  CB  ASP A 249     -14.476  -1.376   9.133  1.00 66.90           C
ATOM   1965  CG  ASP A 249     -14.223  -1.711  10.594  1.00 68.03           C
ATOM   1966  OD1 ASP A 249     -13.571  -2.737  10.861  1.00 67.28           O
ATOM   1967  OD2 ASP A 249     -14.832  -1.028  11.455  1.00 65.67           O
ATOM   1968  N   LEU A 250     -16.677   0.160   7.476  1.00 69.17           N
ATOM   1969  CA  LEU A 250     -16.966   1.018   6.358  1.00 70.25           C
ATOM   1970  C   LEU A 250     -15.852   2.080   6.224  1.00 71.83           C
ATOM   1971  O   LEU A 250     -15.462   2.736   7.202  1.00 71.40           O
ATOM   1972  CB  LEU A 250     -18.298   1.744   6.600  1.00 69.66           C
ATOM   1973  CG  LEU A 250     -18.713   2.709   5.487  1.00 71.13           C
ATOM   1974  CD1 LEU A 250     -20.231   2.791   5.405  1.00 71.56           C
ATOM   1975  CD2 LEU A 250     -18.115   4.096   5.676  1.00 70.98           C
ATOM   1976  N   THR A 251     -15.431   2.315   4.993  1.00 71.69           N
ATOM   1977  CA  THR A 251     -14.452   3.336   4.654  1.00 71.81           C
ATOM   1978  C   THR A 251     -15.069   4.255   3.597  1.00 72.51           C
ATOM   1979  O   THR A 251     -15.985   3.868   2.868  1.00 71.98           O
ATOM   1980  CB  THR A 251     -13.171   2.710   4.077  1.00 74.69           C
ATOM   1981  OG1 THR A 251     -13.540   1.560   3.280  1.00 75.16           O
ATOM   1982  CG2 THR A 251     -12.228   2.278   5.204  1.00 73.30           C
ATOM   1983  N   ALA A 252     -14.603   5.488   3.540  1.00 70.95           N
ATOM   1984  CA  ALA A 252     -15.093   6.437   2.539  1.00 70.93           C
ATOM   1985  C   ALA A 252     -14.041   7.513   2.400  1.00 72.18           C
ATOM   1986  O   ALA A 252     -13.274   7.693   3.344  1.00 72.05           O
ATOM   1987  CB  ALA A 252     -16.434   7.052   2.906  1.00 70.45           C
ATOM   1988  N   SER A 253     -13.912   8.086   1.201  1.00 71.32           N
ATOM   1989  CA  SER A 253     -12.976   9.150   0.978  1.00 70.93           C
ATOM   1990  C   SER A 253     -13.225   9.912  -0.320  1.00 74.26           C
ATOM   1991  O   SER A 253     -13.913   9.496  -1.259  1.00 73.64           O
ATOM   1992  CB  SER A 253     -11.538   8.646   0.933  1.00 70.29           C
ATOM   1993  OG  SER A 253     -11.443   7.528   0.103  1.00 68.20           O
ATOM   1994  N   THR A 254     -12.509  11.021  -0.388  1.00 74.96           N
ATOM   1995  CA  THR A 254     -12.453  11.842  -1.572  1.00 76.48           C
ATOM   1996  C   THR A 254     -11.095  12.518  -1.573  1.00 78.02           C
ATOM   1997  O   THR A 254     -10.718  13.147  -0.586  1.00 77.70           O
ATOM   1998  CB  THR A 254     -13.588  12.863  -1.690  1.00 77.43           C
ATOM   1999  OG1 THR A 254     -13.441  13.509  -2.962  1.00 78.31           O
ATOM   2000  CG2 THR A 254     -13.560  13.890  -0.572  1.00 77.28           C
ATOM   2001  N   GLY A 255     -10.315  12.230  -2.614  1.00 78.07           N
ATOM   2002  CA  GLY A 255      -8.998  12.793  -2.746  1.00 78.51           C
ATOM   2003  C   GLY A 255      -8.645  13.108  -4.204  1.00 79.66           C
ATOM   2004  O   GLY A 255      -9.318  12.694  -5.155  1.00 79.55           O
ATOM   2005  N   ILE A 256      -7.665  13.976  -4.363  1.00 79.23           N
ATOM   2006  CA  ILE A 256      -7.145  14.327  -5.675  1.00 79.43           C
ATOM   2007  C   ILE A 256      -5.645  14.035  -5.653  1.00 80.39           C
ATOM   2008  O   ILE A 256      -5.071  13.842  -4.576  1.00 79.92           O
ATOM   2009  CB  ILE A 256      -7.419  15.787  -6.080  1.00 80.26           C
ATOM   2010  CG1 ILE A 256      -6.530  16.790  -5.350  1.00 80.88           C
ATOM   2011  CG2 ILE A 256      -8.895  16.141  -5.941  1.00 80.52           C
ATOM   2012  CD1 ILE A 256      -7.003  17.240  -4.005  1.00 82.13           C
ATOM   2013  N   SER A 257      -5.027  13.988  -6.818  1.00 79.49           N
ATOM   2014  CA  SER A 257      -3.581  13.805  -6.938  1.00 79.58           C
ATOM   2015  C   SER A 257      -3.089  14.274  -8.305  1.00 80.08           C
ATOM   2016  O   SER A 257      -3.737  14.055  -9.317  1.00 79.76           O
ATOM   2017  CB  SER A 257      -3.126  12.378  -6.680  1.00 79.14           C
ATOM   2018  OG  SER A 257      -3.694  11.492  -7.610  1.00 79.70           O
ATOM   2019  N   ASP A 258      -1.987  15.008  -8.303  1.00 79.68           N
ATOM   2020  CA  ASP A 258      -1.396  15.530  -9.528  1.00 79.56           C
ATOM   2021  C   ASP A 258      -0.353  14.548 -10.037  1.00 80.10           C
ATOM   2022  O   ASP A 258      -0.717  13.408 -10.261  1.00 80.96           O
ATOM   2023  CB  ASP A 258      -0.965  16.974  -9.368  1.00 80.42           C
ATOM   2024  CG  ASP A 258      -2.169  17.901  -9.283  1.00 81.83           C
ATOM   2025  OD1 ASP A 258      -2.031  19.131  -9.393  1.00 83.29           O
ATOM   2026  OD2 ASP A 258      -3.308  17.399  -9.132  1.00 82.46           O
ATOM   2027  N   THR A 259       0.890  14.877 -10.183  1.00 79.65           N
ATOM   2028  CA  THR A 259       1.952  14.048 -10.743  1.00 79.34           C
ATOM   2029  C   THR A 259       2.343  14.566 -12.158  1.00 79.83           C
ATOM   2030  O   THR A 259       1.606  14.487 -13.144  1.00 79.04           O
ATOM   2031  CB  THR A 259       1.853  12.524 -10.947  1.00 78.48           C
ATOM   2032  OG1 THR A 259       1.036  11.816 -10.039  1.00 78.80           O
ATOM   2033  CG2 THR A 259       3.269  11.943 -10.832  1.00 77.14           C
ATOM   2034  N   SER A 260       3.567  15.023 -12.210  1.00 78.91           N
ATOM   2035  CA  SER A 260       4.194  15.490 -13.431  1.00 79.48           C
ATOM   2036  C   SER A 260       5.482  14.680 -13.544  1.00 80.43           C
ATOM   2037  O   SER A 260       6.104  14.464 -12.497  1.00 79.90           O
ATOM   2038  CB  SER A 260       4.512  16.975 -13.293  1.00 80.57           C
ATOM   2039  OG  SER A 260       5.633  17.156 -12.438  1.00 82.65           O
ATOM   2040  N   TYR A 261       5.823  14.153 -14.721  1.00 77.92           N
ATOM   2041  CA  TYR A 261       7.079  13.393 -14.814  1.00 78.33           C
ATOM   2042  C   TYR A 261       8.102  14.253 -15.535  1.00 78.88           C
ATOM   2043  O   TYR A 261       7.720  15.332 -15.979  1.00 79.12           O
ATOM   2044  CB  TYR A 261       6.929  12.021 -15.474  1.00 78.07           C
ATOM   2045  CG  TYR A 261       5.942  11.119 -14.769  1.00 78.15           C
ATOM   2046  CD1 TYR A 261       4.576  11.360 -14.867  1.00 78.23           C
ATOM   2047  CD2 TYR A 261       6.369  10.043 -13.991  1.00 78.43           C
ATOM   2048  CE1 TYR A 261       3.661  10.556 -14.225  1.00 78.41           C
ATOM   2049  CE2 TYR A 261       5.453   9.225 -13.340  1.00 78.09           C
ATOM   2050  CZ  TYR A 261       4.103   9.487 -13.465  1.00 78.72           C
ATOM   2051  OH  TYR A 261       3.190   8.694 -12.824  1.00 77.85           O
ATOM   2052  N   SER A 262       9.364  13.851 -15.603  1.00 78.18           N
ATOM   2053  CA  SER A 262      10.365  14.656 -16.286  1.00 79.55           C
ATOM   2054  C   SER A 262      11.704  13.929 -16.380  1.00 81.19           C
ATOM   2055  O   SER A 262      11.927  12.917 -15.718  1.00 81.14           O
ATOM   2056  CB  SER A 262      10.537  16.024 -15.634  1.00 80.20           C
ATOM   2057  OG  SER A 262      11.705  16.061 -14.838  1.00 83.21           O
ATOM   2058  N   GLY A 263      12.537  14.354 -17.330  1.00 81.31           N
ATOM   2059  CA  GLY A 263      13.827  13.730 -17.543  1.00 81.71           C
ATOM   2060  C   GLY A 263      14.021  13.052 -18.906  1.00 82.63           C
ATOM   2061  O   GLY A 263      13.087  12.796 -19.666  1.00 81.98           O
ATOM   2062  N   SER A 264      15.264  12.632 -19.169  1.00 82.06           N
ATOM   2063  CA  SER A 264      15.631  11.977 -20.407  1.00 81.77           C
ATOM   2064  C   SER A 264      14.567  11.040 -20.952  1.00 82.18           C
ATOM   2065  O   SER A 264      14.137  11.216 -22.105  1.00 82.16           O
ATOM   2066  CB  SER A 264      16.932  11.173 -20.272  1.00 82.98           C
ATOM   2067  OG  SER A 264      16.632   9.824 -19.915  1.00 85.72           O
ATOM   2068  N   LYS A 265      14.168  10.031 -20.183  1.00 81.05           N
ATOM   2069  CA  LYS A 265      13.263   9.015 -20.687  1.00 80.59           C
ATOM   2070  C   LYS A 265      11.789   9.279 -20.449  1.00 81.70           C
ATOM   2071  O   LYS A 265      11.005   8.322 -20.402  1.00 82.46           O
ATOM   2072  CB  LYS A 265      13.677   7.675 -20.078  1.00 81.89           C
ATOM   2073  CG  LYS A 265      13.119   6.421 -20.725  1.00 83.25           C
ATOM   2074  CD  LYS A 265      13.804   6.047 -22.030  1.00 84.55           C
ATOM   2075  CE  LYS A 265      13.382   6.884 -23.224  1.00 84.19           C
ATOM   2076  NZ  LYS A 265      14.476   6.924 -24.260  1.00 84.05           N
ATOM   2077  N   THR A 266      11.342  10.530 -20.318  1.00 81.08           N
ATOM   2078  CA  THR A 266       9.906  10.692 -20.073  1.00 81.77           C
ATOM   2079  C   THR A 266       9.083  10.276 -21.289  1.00 83.46           C
ATOM   2080  O   THR A 266       8.015   9.671 -21.156  1.00 84.59           O
ATOM   2081  CB  THR A 266       9.499  12.112 -19.680  1.00 83.50           C
ATOM   2082  OG1 THR A 266      10.627  12.831 -19.173  1.00 83.19           O
ATOM   2083  CG2 THR A 266       8.403  12.026 -18.614  1.00 82.81           C
ATOM   2084  N   ARG A 267       9.490  10.737 -22.462  1.00 82.80           N
ATOM   2085  CA  ARG A 267       8.781  10.413 -23.704  1.00 82.61           C
ATOM   2086  C   ARG A 267       9.632   9.462 -24.563  1.00 83.70           C
ATOM   2087  O   ARG A 267      10.463   8.688 -24.059  1.00 83.51           O
ATOM   2088  CB  ARG A 267       8.493  11.705 -24.473  1.00 82.25           C
ATOM   2089  CG  ARG A 267       7.109  12.297 -24.269  1.00 82.92           C
ATOM   2090  CD  ARG A 267       6.846  12.628 -22.819  1.00 84.27           C
ATOM   2091  NE  ARG A 267       5.471  13.069 -22.570  1.00 84.07           N
ATOM   2092  CZ  ARG A 267       5.111  13.712 -21.463  1.00 85.43           C
ATOM   2093  NH1 ARG A 267       6.024  13.940 -20.524  1.00 84.51           N
ATOM   2094  NH2 ARG A 267       3.855  14.101 -21.259  1.00 83.44           N
ATOM   2095  N   GLY A 268       9.461   9.564 -25.879  1.00 83.32           N
ATOM   2096  CA  GLY A 268      10.223   8.750 -26.812  1.00 82.73           C
ATOM   2097  C   GLY A 268      10.056   7.275 -26.484  1.00 83.60           C
ATOM   2098  O   GLY A 268      10.937   6.681 -25.871  1.00 85.00           O
ATOM   2099  N   ALA A 269       8.934   6.686 -26.891  1.00 82.43           N
ATOM   2100  CA  ALA A 269       8.668   5.268 -26.672  1.00 81.84           C
ATOM   2101  C   ALA A 269       8.117   4.985 -25.277  1.00 82.65           C
ATOM   2102  O   ALA A 269       8.075   3.846 -24.831  1.00 82.63           O
ATOM   2103  CB  ALA A 269       9.906   4.438 -26.971  1.00 81.44           C
ATOM   2104  N   ALA A 270       7.549   6.005 -24.656  1.00 82.19           N
ATOM   2105  CA  ALA A 270       6.969   5.857 -23.331  1.00 82.26           C
ATOM   2106  C   ALA A 270       5.505   5.437 -23.476  1.00 83.11           C
ATOM   2107  O   ALA A 270       5.035   4.537 -22.795  1.00 84.18           O
ATOM   2108  CB  ALA A 270       7.109   7.166 -22.557  1.00 82.54           C
ATOM   2109  N   GLY A 271       4.781   6.088 -24.365  1.00 82.21           N
ATOM   2110  CA  GLY A 271       3.396   5.783 -24.645  1.00 81.78           C
ATOM   2111  C   GLY A 271       2.388   6.367 -23.676  1.00 83.15           C
ATOM   2112  O   GLY A 271       1.689   5.596 -22.999  1.00 84.31           O
ATOM   2113  N   THR A 272       2.365   7.667 -23.446  1.00 81.79           N
ATOM   2114  CA  THR A 272       1.324   8.244 -22.559  1.00 81.90           C
ATOM   2115  C   THR A 272       1.470   7.948 -21.067  1.00 81.89           C
ATOM   2116  O   THR A 272       1.048   8.731 -20.226  1.00 81.26           O
ATOM   2117  CB  THR A 272      -0.062   7.840 -23.108  1.00 82.98           C
ATOM   2118  OG1 THR A 272      -0.426   8.805 -24.116  1.00 82.22           O
ATOM   2119  CG2 THR A 272      -1.155   7.730 -22.073  1.00 81.43           C
ATOM   2120  N   GLN A 273       2.180   6.924 -20.702  1.00 81.44           N
ATOM   2121  CA  GLN A 273       2.467   6.463 -19.352  1.00 82.22           C
ATOM   2122  C   GLN A 273       3.064   7.529 -18.440  1.00 82.66           C
ATOM   2123  O   GLN A 273       2.734   7.580 -17.256  1.00 82.57           O
ATOM   2124  CB  GLN A 273       3.376   5.229 -19.503  1.00 82.31           C
ATOM   2125  CG  GLN A 273       4.296   4.866 -18.377  1.00 83.34           C
ATOM   2126  CD  GLN A 273       5.161   3.655 -18.746  1.00 85.16           C
ATOM   2127  OE1 GLN A 273       5.854   3.613 -19.789  1.00 85.28           O
ATOM   2128  NE2 GLN A 273       5.114   2.647 -17.898  1.00 84.36           N
ATOM   2129  N   TYR A 274       3.896   8.419 -18.983  1.00 81.28           N
ATOM   2130  CA  TYR A 274       4.511   9.485 -18.217  1.00 80.64           C
ATOM   2131  C   TYR A 274       3.962  10.872 -18.528  1.00 80.72           C
ATOM   2132  O   TYR A 274       4.672  11.869 -18.385  1.00 79.16           O
ATOM   2133  CB  TYR A 274       6.032   9.458 -18.402  1.00 80.96           C
ATOM   2134  CG  TYR A 274       6.633   8.089 -18.163  1.00 81.95           C
ATOM   2135  CD1 TYR A 274       6.495   7.444 -16.942  1.00 82.67           C
ATOM   2136  CD2 TYR A 274       7.342   7.440 -19.163  1.00 82.27           C
ATOM   2137  CE1 TYR A 274       7.032   6.180 -16.740  1.00 83.36           C
ATOM   2138  CE2 TYR A 274       7.888   6.187 -18.972  1.00 82.66           C
ATOM   2139  CZ  TYR A 274       7.754   5.572 -17.751  1.00 83.97           C
ATOM   2140  OH  TYR A 274       8.296   4.318 -17.553  1.00 84.24           O
ATOM   2141  N   ASP A 275       2.697  10.961 -18.916  1.00 80.09           N
ATOM   2142  CA  ASP A 275       2.120  12.289 -19.204  1.00 80.83           C
ATOM   2143  C   ASP A 275       1.821  12.930 -17.851  1.00 81.89           C
ATOM   2144  O   ASP A 275       2.337  12.446 -16.862  1.00 81.81           O
ATOM   2145  CB  ASP A 275       0.893  12.127 -20.076  1.00 81.15           C
ATOM   2146  CG  ASP A 275       1.229  11.747 -21.520  1.00 81.66           C
ATOM   2147  OD1 ASP A 275       0.288  11.790 -22.333  1.00 81.27           O
ATOM   2148  OD2 ASP A 275       2.394  11.421 -21.851  1.00 80.52           O
ATOM   2149  N   ASP A 276       0.983  13.960 -17.757  1.00 80.96           N
ATOM   2150  CA  ASP A 276       0.565  14.524 -16.477  1.00 79.31           C
ATOM   2151  C   ASP A 276      -0.823  13.972 -16.140  1.00 80.69           C
ATOM   2152  O   ASP A 276      -1.674  13.859 -17.021  1.00 80.12           O
ATOM   2153  CB  ASP A 276       0.461  16.046 -16.543  1.00 78.28           C
ATOM   2154  CG  ASP A 276       1.806  16.726 -16.519  1.00 77.28           C
ATOM   2155  OD1 ASP A 276       1.826  17.964 -16.344  1.00 77.28           O
ATOM   2156  OD2 ASP A 276       2.827  16.037 -16.662  1.00 75.59           O
ATOM   2157  N   SER A 277      -1.018  13.526 -14.902  1.00 80.78           N
ATOM   2158  CA  SER A 277      -2.329  13.002 -14.513  1.00 81.10           C
ATOM   2159  C   SER A 277      -2.866  13.859 -13.386  1.00 81.09           C
ATOM   2160  O   SER A 277      -2.088  14.410 -12.622  1.00 79.90           O
ATOM   2161  CB  SER A 277      -2.321  11.523 -14.120  1.00 81.18           C
ATOM   2162  OG  SER A 277      -1.069  11.111 -13.649  1.00 82.70           O
ATOM   2163  N   ASN A 278      -4.167  14.098 -13.387  1.00 80.47           N
ATOM   2164  CA  ASN A 278      -4.774  14.886 -12.333  1.00 80.75           C
ATOM   2165  C   ASN A 278      -5.969  14.133 -11.768  1.00 81.73           C
ATOM   2166  O   ASN A 278      -7.039  14.705 -11.753  1.00 82.61           O
ATOM   2167  CB  ASN A 278      -5.163  16.276 -12.798  1.00 80.41           C
ATOM   2168  CG  ASN A 278      -3.951  17.152 -13.122  1.00 84.71           C
ATOM   2169  OD1 ASN A 278      -2.845  17.062 -12.544  1.00 82.88           O
ATOM   2170  ND2 ASN A 278      -4.149  18.040 -14.091  1.00 83.99           N
ATOM   2171  N   MET A 279      -5.762  12.919 -11.254  1.00 81.11           N
ATOM   2172  CA  MET A 279      -6.804  12.106 -10.681  1.00 80.38           C
ATOM   2173  C   MET A 279      -7.746  12.850  -9.715  1.00 80.05           C
ATOM   2174  O   MET A 279      -7.507  13.927  -9.180  1.00 78.52           O
ATOM   2175  CB  MET A 279      -6.294  10.921  -9.872  1.00 82.71           C
ATOM   2176  CG  MET A 279      -5.474   9.777 -10.378  1.00 86.00           C
ATOM   2177  SE  MET A 279      -5.126   9.604 -12.230  1.00 98.96           S
ATOM   2178  CE  MET A 279      -6.791   8.652 -12.564  1.00 84.07           C
ATOM   2179  N   GLY A 280      -8.825  12.146  -9.442  1.00 79.39           N
ATOM   2180  CA  GLY A 280      -9.883  12.584  -8.535  1.00 79.78           C
ATOM   2181  C   GLY A 280     -10.702  11.326  -8.244  1.00 81.08           C
ATOM   2182  O   GLY A 280     -11.083  10.620  -9.172  1.00 80.70           O
ATOM   2183  N   GLN A 281     -10.858  10.944  -6.976  1.00 80.53           N
ATOM   2184  CA  GLN A 281     -11.605   9.718  -6.680  1.00 79.39           C
ATOM   2185  C   GLN A 281     -12.529   9.883  -5.475  1.00 78.64           C
ATOM   2186  O   GLN A 281     -12.210  10.566  -4.520  1.00 78.64           O
ATOM   2187  CB  GLN A 281     -10.653   8.547  -6.447  1.00 80.55           C
ATOM   2188  CG  GLN A 281     -10.051   7.895  -7.681  1.00 83.01           C
ATOM   2189  CD  GLN A 281     -11.014   6.999  -8.445  1.00 84.98           C
ATOM   2190  OE1 GLN A 281     -10.600   6.039  -9.089  1.00 86.54           O
ATOM   2191  NE2 GLN A 281     -12.305   7.308  -8.378  1.00 83.60           N
ATOM   2192  N   ASN A 282     -13.722   9.345  -5.582  1.00 76.75           N
ATOM   2193  CA  ASN A 282     -14.694   9.256  -4.505  1.00 76.18           C
ATOM   2194  C   ASN A 282     -14.908   7.777  -4.200  1.00 76.64           C
ATOM   2195  O   ASN A 282     -15.262   7.046  -5.131  1.00 74.94           O
ATOM   2196  CB  ASN A 282     -16.049   9.841  -4.857  1.00 75.27           C
ATOM   2197  CG  ASN A 282     -16.011  11.339  -4.891  1.00 78.00           C
ATOM   2198  OD1 ASN A 282     -15.057  11.944  -4.391  1.00 77.33           O
ATOM   2199  ND2 ASN A 282     -17.040  11.948  -5.474  1.00 77.41           N
ATOM   2200  N   LYS A 283     -14.572   7.338  -2.968  1.00 75.09           N
ATOM   2201  CA  LYS A 283     -14.718   5.929  -2.658  1.00 74.54           C
ATOM   2202  C   LYS A 283     -15.669   5.678  -1.492  1.00 75.06           C
ATOM   2203  O   LYS A 283     -16.055   6.558  -0.761  1.00 74.85           O
ATOM   2204  CB  LYS A 283     -13.374   5.249  -2.367  1.00 74.55           C
ATOM   2205  CG  LYS A 283     -12.406   5.179  -3.511  1.00 75.26           C
ATOM   2206  CD  LYS A 283     -10.988   4.899  -3.050  1.00 76.93           C
ATOM   2207  CE  LYS A 283     -10.000   5.078  -4.192  1.00 77.99           C
ATOM   2208  NZ  LYS A 283      -8.697   4.397  -3.927  1.00 80.32           N
ATOM   2209  N   VAL A 284     -16.164   4.459  -1.430  1.00 74.23           N
ATOM   2210  CA  VAL A 284     -16.945   3.899  -0.330  1.00 74.17           C
ATOM   2211  C   VAL A 284     -16.694   2.400  -0.432  1.00 75.16           C
ATOM   2212  O   VAL A 284     -16.700   1.860  -1.552  1.00 75.41           O
ATOM   2213  CB  VAL A 284     -18.467   4.100  -0.317  1.00 75.40           C
ATOM   2214  CG1 VAL A 284     -18.855   5.514   0.062  1.00 75.83           C
ATOM   2215  CG2 VAL A 284     -19.116   3.704  -1.634  1.00 75.41           C
ATOM   2216  N   GLY A 285     -16.290   1.791   0.683  1.00 73.40           N
ATOM   2217  CA  GLY A 285     -15.961   0.375   0.678  1.00 72.82           C
ATOM   2218  C   GLY A 285     -16.259  -0.235   2.045  1.00 73.36           C
ATOM   2219  O   GLY A 285     -16.440   0.495   3.037  1.00 73.61           O
ATOM   2220  N   LEU A 286     -16.388  -1.554   2.055  1.00 70.43           N
ATOM   2221  CA  LEU A 286     -16.635  -2.329   3.238  1.00 69.79           C
ATOM   2222  C   LEU A 286     -15.453  -3.259   3.411  1.00 71.17           C
ATOM   2223  O   LEU A 286     -14.959  -3.786   2.420  1.00 70.27           O
ATOM   2224  CB  LEU A 286     -17.914  -3.144   3.126  1.00 70.13           C
ATOM   2225  CG  LEU A 286     -19.226  -2.375   3.284  1.00 71.17           C
ATOM   2226  CD1 LEU A 286     -20.400  -3.274   2.992  1.00 70.95           C
ATOM   2227  CD2 LEU A 286     -19.359  -1.779   4.683  1.00 72.07           C
ATOM   2228  N   SER A 287     -14.998  -3.424   4.659  1.00 69.89           N
ATOM   2229  CA  SER A 287     -13.862  -4.283   4.916  1.00 68.64           C
ATOM   2230  C   SER A 287     -14.239  -5.308   5.988  1.00 68.14           C
ATOM   2231  O   SER A 287     -14.894  -4.962   6.974  1.00 68.89           O
ATOM   2232  CB  SER A 287     -12.650  -3.435   5.303  1.00 70.30           C
ATOM   2233  OG  SER A 287     -11.516  -4.274   5.475  1.00 73.98           O
ATOM   2234  N   PHE A 288     -13.990  -6.580   5.715  1.00 64.67           N
ATOM   2235  CA  PHE A 288     -14.344  -7.700   6.582  1.00 62.28           C
ATOM   2236  C   PHE A 288     -13.047  -8.399   6.918  1.00 64.94           C
ATOM   2237  O   PHE A 288     -12.169  -8.599   6.060  1.00 63.88           O
ATOM   2238  CB  PHE A 288     -15.295  -8.672   5.915  1.00 61.07           C
ATOM   2239  CG  PHE A 288     -15.625  -9.954   6.670  1.00 58.57           C
ATOM   2240  CD1 PHE A 288     -14.850 -11.080   6.532  1.00 57.34           C
ATOM   2241  CD2 PHE A 288     -16.785 -10.032   7.427  1.00 58.56           C
ATOM   2242  CE1 PHE A 288     -15.208 -12.257   7.163  1.00 57.76           C
ATOM   2243  CE2 PHE A 288     -17.150 -11.208   8.077  1.00 58.25           C
ATOM   2244  CZ  PHE A 288     -16.346 -12.320   7.958  1.00 57.08           C
ATOM   2245  N   SER A 289     -12.948  -8.727   8.210  1.00 64.32           N
ATOM   2246  CA  SER A 289     -11.735  -9.361   8.699  1.00 64.07           C
ATOM   2247  C   SER A 289     -12.112 -10.444   9.690  1.00 64.07           C
ATOM   2248  O   SER A 289     -13.071 -10.264  10.450  1.00 65.55           O
ATOM   2249  CB  SER A 289     -10.824  -8.287   9.297  1.00 64.43           C
ATOM   2250  OG  SER A 289      -9.612  -8.862   9.739  1.00 68.58           O
ATOM   2251  N   LEU A 290     -11.495 -11.613   9.568  1.00 63.03           N
ATOM   2252  CA  LEU A 290     -11.843 -12.762  10.408  1.00 62.90           C
ATOM   2253  C   LEU A 290     -10.573 -13.492  10.777  1.00 65.12           C
ATOM   2254  O   LEU A 290      -9.916 -14.066   9.898  1.00 63.94           O
ATOM   2255  CB  LEU A 290     -12.781 -13.725   9.722  1.00 62.86           C
ATOM   2256  CG  LEU A 290     -13.441 -14.926  10.426  1.00 64.58           C
ATOM   2257  CD1 LEU A 290     -12.739 -16.214  10.074  1.00 64.60           C
ATOM   2258  CD2 LEU A 290     -13.591 -14.801  11.949  1.00 63.62           C
ATOM   2259  N   PRO A 291     -10.317 -13.561  12.091  1.00 64.83           N
ATOM   2260  CA  PRO A 291      -9.143 -14.211  12.598  1.00 64.55           C
ATOM   2261  C   PRO A 291      -8.895 -15.656  12.213  1.00 64.48           C
ATOM   2262  O   PRO A 291      -7.794 -15.851  11.705  1.00 65.76           O
ATOM   2263  CB  PRO A 291      -9.153 -13.934  14.113  1.00 64.78           C
ATOM   2264  CG  PRO A 291     -10.082 -12.793  14.300  1.00 65.35           C
ATOM   2265  CD  PRO A 291     -11.076 -12.853  13.154  1.00 64.33           C
ATOM   2266  N   ILE A 292      -9.616 -16.709  12.453  1.00 63.43           N
ATOM   2267  CA  ILE A 292      -9.113 -18.072  12.119  1.00 64.23           C
ATOM   2268  C   ILE A 292      -8.019 -18.644  13.012  1.00 64.52           C
ATOM   2269  O   ILE A 292      -8.311 -19.713  13.582  1.00 64.32           O
ATOM   2270  CB  ILE A 292      -8.698 -18.326  10.658  1.00 65.63           C
ATOM   2271  CG1 ILE A 292      -9.808 -17.949   9.671  1.00 66.54           C
ATOM   2272  CG2 ILE A 292      -8.346 -19.801  10.414  1.00 64.39           C
ATOM   2273  CD1 ILE A 292      -9.231 -17.618   8.329  1.00 67.03           C
ATOM   2274  N   TYR A 293      -6.797 -18.110  13.117  1.00 63.22           N
ATOM   2275  CA  TYR A 293      -5.813 -18.741  14.020  1.00 63.55           C
ATOM   2276  C   TYR A 293      -4.621 -17.858  14.375  1.00 64.39           C
ATOM   2277  O   TYR A 293      -3.866 -17.404  13.509  1.00 63.15           O
ATOM   2278  CB  TYR A 293      -5.296 -20.078  13.491  1.00 64.54           C
ATOM   2279  CG  TYR A 293      -4.285 -20.713  14.428  1.00 66.01           C
ATOM   2280  CD1 TYR A 293      -4.711 -21.392  15.575  1.00 67.15           C
ATOM   2281  CD2 TYR A 293      -2.927 -20.627  14.184  1.00 66.02           C
ATOM   2282  CE1 TYR A 293      -3.807 -21.966  16.444  1.00 66.52           C
ATOM   2283  CE2 TYR A 293      -2.013 -21.210  15.039  1.00 66.49           C
ATOM   2284  CZ  TYR A 293      -2.464 -21.869  16.167  1.00 67.65           C
ATOM   2285  OH  TYR A 293      -1.540 -22.428  17.002  1.00 70.05           O
ATOM   2286  N   GLN A 294      -4.416 -17.586  15.681  1.00 63.04           N
ATOM   2287  CA  GLN A 294      -3.296 -16.721  16.066  1.00 60.79           C
ATOM   2288  C   GLN A 294      -2.344 -17.324  17.089  1.00 62.55           C
ATOM   2289  O   GLN A 294      -1.979 -16.670  18.095  1.00 62.35           O
ATOM   2290  CB  GLN A 294      -3.827 -15.350  16.558  1.00 60.17           C
ATOM   2291  CG  GLN A 294      -4.741 -14.656  15.600  1.00 56.91           C
ATOM   2292  CD  GLN A 294      -5.492 -13.464  16.122  1.00 55.11           C
ATOM   2293  OE1 GLN A 294      -5.100 -12.316  15.909  1.00 57.47           O
ATOM   2294  NE2 GLN A 294      -6.611 -13.718  16.738  1.00 54.00           N
ATOM   2295  N   GLY A 295      -1.907 -18.558  16.854  1.00 60.51           N
ATOM   2296  CA  GLY A 295      -0.929 -19.169  17.737  1.00 60.32           C
ATOM   2297  C   GLY A 295      -1.455 -19.565  19.121  1.00 60.05           C
ATOM   2298  O   GLY A 295      -0.663 -20.006  19.944  1.00 61.30           O
ATOM   2299  N   GLY A 296      -2.740 -19.470  19.361  1.00 57.92           N
ATOM   2300  CA  GLY A 296      -3.355 -19.822  20.626  1.00 58.93           C
ATOM   2301  C   GLY A 296      -3.605 -18.541  21.445  1.00 60.24           C
ATOM   2302  O   GLY A 296      -4.098 -18.620  22.560  1.00 59.71           O
ATOM   2303  N   MET A 297      -3.269 -17.379  20.900  1.00 58.90           N
ATOM   2304  CA  MET A 297      -3.363 -16.130  21.641  1.00 60.08           C
ATOM   2305  C   MET A 297      -4.736 -15.984  22.276  1.00 60.04           C
ATOM   2306  O   MET A 297      -4.868 -15.781  23.500  1.00 56.30           O
ATOM   2307  CB  MET A 297      -3.047 -14.915  20.759  1.00 61.73           C
ATOM   2308  CG  MET A 297      -3.410 -13.584  21.370  1.00 65.10           C
ATOM   2309  SE  MET A 297      -3.056 -12.057  20.234  1.00 76.01           S
ATOM   2310  CE  MET A 297      -1.166 -12.479  20.067  1.00 64.46           C
ATOM   2311  N   VAL A 298      -5.766 -16.013  21.411  1.00 57.41           N
ATOM   2312  CA  VAL A 298      -7.142 -15.892  21.949  1.00 57.74           C
ATOM   2313  C   VAL A 298      -7.329 -17.232  22.640  1.00 60.65           C
ATOM   2314  O   VAL A 298      -6.450 -18.080  22.432  1.00 62.65           O
ATOM   2315  CB  VAL A 298      -8.173 -15.626  20.853  1.00 56.64           C
ATOM   2316  CG1 VAL A 298      -9.588 -15.479  21.392  1.00 55.20           C
ATOM   2317  CG2 VAL A 298      -7.799 -14.343  20.114  1.00 56.02           C
ATOM   2318  N   ASN A 299      -8.277 -17.571  23.440  1.00 60.84           N
ATOM   2319  CA  ASN A 299      -8.195 -18.928  24.081  1.00 60.96           C
ATOM   2320  C   ASN A 299      -7.270 -18.786  25.306  1.00 57.57           C
ATOM   2321  O   ASN A 299      -7.748 -19.063  26.339  1.00 57.95           O
ATOM   2322  CB  ASN A 299      -7.708 -20.061  23.212  1.00 61.59           C
ATOM   2323  CG  ASN A 299      -8.743 -20.678  22.260  1.00 69.65           C
ATOM   2324  OD1 ASN A 299      -9.866 -20.169  22.037  1.00 70.29           O
ATOM   2325  ND2 ASN A 299      -8.328 -21.775  21.629  1.00 67.45           N
ATOM   2326  N   SER A 300      -5.997 -18.395  25.161  1.00 54.04           N
ATOM   2327  CA  SER A 300      -5.126 -18.163  26.287  1.00 54.73           C
ATOM   2328  C   SER A 300      -5.583 -16.929  27.051  1.00 54.58           C
ATOM   2329  O   SER A 300      -5.907 -17.033  28.245  1.00 56.15           O
ATOM   2330  CB  SER A 300      -3.677 -18.049  25.866  1.00 53.92           C
ATOM   2331  OG  SER A 300      -2.873 -17.684  26.951  1.00 55.91           O
ATOM   2332  N   GLN A 301      -5.909 -15.869  26.323  1.00 52.34           N
ATOM   2333  CA  GLN A 301      -6.542 -14.700  26.937  1.00 52.17           C
ATOM   2334  C   GLN A 301      -7.869 -15.064  27.590  1.00 53.21           C
ATOM   2335  O   GLN A 301      -8.270 -14.415  28.564  1.00 53.30           O
ATOM   2336  CB  GLN A 301      -6.699 -13.547  25.932  1.00 51.88           C
ATOM   2337  CG  GLN A 301      -5.371 -13.024  25.425  1.00 53.52           C
ATOM   2338  CD  GLN A 301      -5.475 -12.044  24.235  1.00 56.75           C
ATOM   2339  OE1 GLN A 301      -4.539 -11.312  23.996  1.00 55.44           O
ATOM   2340  NE2 GLN A 301      -6.600 -11.983  23.532  1.00 53.59           N
ATOM   2341  N   VAL A 302      -8.655 -15.950  26.968  1.00 51.55           N
ATOM   2342  CA  VAL A 302      -9.931 -16.368  27.552  1.00 52.62           C
ATOM   2343  C   VAL A 302      -9.721 -17.085  28.897  1.00 53.06           C
ATOM   2344  O   VAL A 302     -10.440 -16.808  29.839  1.00 52.57           O
ATOM   2345  CB  VAL A 302     -10.712 -17.304  26.585  1.00 53.10           C
ATOM   2346  CG1 VAL A 302     -11.946 -17.904  27.217  1.00 51.12           C
ATOM   2347  CG2 VAL A 302     -11.115 -16.512  25.338  1.00 52.92           C
ATOM   2348  N   LYS A 303      -8.832 -18.054  28.923  1.00 53.44           N
ATOM   2349  CA  LYS A 303      -8.504 -18.848  30.097  1.00 55.19           C
ATOM   2350  C   LYS A 303      -7.917 -18.017  31.251  1.00 53.94           C
ATOM   2351  O   LYS A 303      -8.408 -18.129  32.345  1.00 55.03           O
ATOM   2352  CB  LYS A 303      -7.539 -19.958  29.741  1.00 57.07           C
ATOM   2353  CG  LYS A 303      -8.080 -21.012  28.811  1.00 61.29           C
ATOM   2354  CD  LYS A 303      -6.974 -22.044  28.558  1.00 64.08           C
ATOM   2355  CE  LYS A 303      -7.429 -23.138  27.621  1.00 66.48           C
ATOM   2356  NZ  LYS A 303      -8.660 -23.804  28.161  1.00 71.85           N
ATOM   2357  N   GLN A 304      -7.007 -17.092  30.955  1.00 50.48           N
ATOM   2358  CA  GLN A 304      -6.520 -16.098  31.897  1.00 49.83           C
ATOM   2359  C   GLN A 304      -7.681 -15.309  32.460  1.00 52.38           C
ATOM   2360  O   GLN A 304      -7.768 -15.120  33.678  1.00 52.85           O
ATOM   2361  CB  GLN A 304      -5.601 -15.096  31.214  1.00 48.17           C
ATOM   2362  CG  GLN A 304      -4.220 -15.631  30.943  1.00 48.21           C
ATOM   2363  CD  GLN A 304      -3.454 -14.704  30.020  1.00 50.09           C
ATOM   2364  OE1 GLN A 304      -3.175 -13.549  30.355  1.00 49.02           O
ATOM   2365  NE2 GLN A 304      -3.255 -15.160  28.767  1.00 50.84           N
ATOM   2366  N   ALA A 305      -8.598 -14.880  31.582  1.00 48.75           N
ATOM   2367  CA  ALA A 305      -9.727 -14.125  32.096  1.00 48.15           C
ATOM   2368  C   ALA A 305     -10.656 -14.977  32.975  1.00 48.96           C
ATOM   2369  O   ALA A 305     -11.458 -14.400  33.743  1.00 47.51           O
ATOM   2370  CB  ALA A 305     -10.514 -13.493  30.957  1.00 47.70           C
ATOM   2371  N   GLN A 306     -10.721 -16.286  32.698  1.00 46.96           N
ATOM   2372  CA  GLN A 306     -11.560 -17.149  33.512  1.00 49.62           C
ATOM   2373  C   GLN A 306     -10.956 -17.285  34.912  1.00 50.35           C
ATOM   2374  O   GLN A 306     -11.682 -17.094  35.868  1.00 51.00           O
ATOM   2375  CB  GLN A 306     -11.806 -18.511  32.873  1.00 49.75           C
ATOM   2376  CG  GLN A 306     -12.744 -18.376  31.708  1.00 54.11           C
ATOM   2377  CD  GLN A 306     -12.761 -19.569  30.773  1.00 54.11           C
ATOM   2378  OE1 GLN A 306     -11.777 -20.242  30.485  1.00 55.18           O
ATOM   2379  NE2 GLN A 306     -13.952 -19.828  30.297  1.00 56.64           N
ATOM   2380  N   TYR A 307      -9.635 -17.491  34.979  1.00 50.58           N
ATOM   2381  CA  TYR A 307      -8.922 -17.488  36.262  1.00 49.79           C
ATOM   2382  C   TYR A 307      -9.131 -16.161  36.969  1.00 50.99           C
ATOM   2383  O   TYR A 307      -9.403 -16.147  38.173  1.00 52.81           O
ATOM   2384  CB  TYR A 307      -7.434 -17.684  36.047  1.00 48.78           C
ATOM   2385  CG  TYR A 307      -7.112 -19.106  35.683  1.00 49.79           C
ATOM   2386  CD1 TYR A 307      -6.366 -19.390  34.533  1.00 50.44           C
ATOM   2387  CD2 TYR A 307      -7.597 -20.170  36.450  1.00 50.11           C
ATOM   2388  CE1 TYR A 307      -6.102 -20.701  34.174  1.00 50.03           C
ATOM   2389  CE2 TYR A 307      -7.334 -21.474  36.098  1.00 50.56           C
ATOM   2390  CZ  TYR A 307      -6.620 -21.728  34.946  1.00 52.67           C
ATOM   2391  OH  TYR A 307      -6.303 -23.024  34.582  1.00 55.23           O
ATOM   2392  N   ASN A 308      -9.076 -15.048  36.217  1.00 47.94           N
ATOM   2393  CA  ASN A 308      -9.256 -13.734  36.798  1.00 48.59           C
ATOM   2394  C   ASN A 308     -10.639 -13.620  37.428  1.00 49.75           C
ATOM   2395  O   ASN A 308     -10.861 -12.888  38.414  1.00 49.96           O
ATOM   2396  CB  ASN A 308      -8.986 -12.616  35.794  1.00 47.68           C
ATOM   2397  CG  ASN A 308      -9.063 -11.242  36.435  1.00 50.74           C
ATOM   2398  OD1 ASN A 308     -10.095 -10.552  36.348  1.00 51.66           O
ATOM   2399  ND2 ASN A 308      -7.984 -10.821  37.061  1.00 46.15           N
ATOM   2400  N   PHE A 309     -11.613 -14.291  36.799  1.00 47.25           N
ATOM   2401  CA  PHE A 309     -12.969 -14.294  37.306  1.00 45.72           C
ATOM   2402  C   PHE A 309     -13.049 -15.096  38.626  1.00 46.13           C
ATOM   2403  O   PHE A 309     -13.911 -14.787  39.430  1.00 45.07           O
ATOM   2404  CB  PHE A 309     -13.960 -14.894  36.305  1.00 44.43           C
ATOM   2405  CG  PHE A 309     -15.361 -14.977  36.854  1.00 42.10           C
ATOM   2406  CD1 PHE A 309     -16.132 -13.848  37.015  1.00 41.51           C
ATOM   2407  CD2 PHE A 309     -15.844 -16.190  37.276  1.00 41.24           C
ATOM   2408  CE1 PHE A 309     -17.399 -13.931  37.544  1.00 42.17           C
ATOM   2409  CE2 PHE A 309     -17.128 -16.274  37.783  1.00 41.87           C
ATOM   2410  CZ  PHE A 309     -17.887 -15.149  37.936  1.00 40.84           C
ATOM   2411  N   VAL A 310     -12.310 -16.204  38.752  1.00 47.05           N
ATOM   2412  CA  VAL A 310     -12.321 -16.914  40.026  1.00 49.13           C
ATOM   2413  C   VAL A 310     -11.594 -16.130  41.093  1.00 50.39           C
ATOM   2414  O   VAL A 310     -12.115 -16.066  42.197  1.00 52.26           O
ATOM   2415  CB  VAL A 310     -11.956 -18.407  40.013  1.00 50.96           C
ATOM   2416  CG1 VAL A 310     -11.537 -18.881  38.651  1.00 51.73           C
ATOM   2417  CG2 VAL A 310     -10.944 -18.813  41.076  1.00 51.10           C
ATOM   2418  N   GLY A 311     -10.515 -15.422  40.736  1.00 48.09           N
ATOM   2419  CA  GLY A 311      -9.861 -14.541  41.698  1.00 47.63           C
ATOM   2420  C   GLY A 311     -10.844 -13.497  42.167  1.00 48.99           C
ATOM   2421  O   GLY A 311     -10.925 -13.254  43.359  1.00 48.36           O
ATOM   2422  N   ALA A 312     -11.671 -12.921  41.263  1.00 45.27           N
ATOM   2423  CA  ALA A 312     -12.611 -11.888  41.713  1.00 44.30           C
ATOM   2424  C   ALA A 312     -13.709 -12.509  42.588  1.00 45.12           C
ATOM   2425  O   ALA A 312     -14.364 -11.846  43.392  1.00 43.32           O
ATOM   2426  CB  ALA A 312     -13.195 -11.136  40.529  1.00 43.96           C
ATOM   2427  N   SER A 313     -13.988 -13.766  42.357  1.00 45.40           N
ATOM   2428  CA  SER A 313     -14.957 -14.511  43.169  1.00 49.15           C
ATOM   2429  C   SER A 313     -14.400 -14.819  44.594  1.00 50.83           C
ATOM   2430  O   SER A 313     -15.151 -14.847  45.568  1.00 48.89           O
ATOM   2431  CB  SER A 313     -15.316 -15.773  42.419  1.00 48.77           C
ATOM   2432  OG  SER A 313     -16.242 -15.494  41.326  1.00 54.95           O
ATOM   2433  N   GLU A 314     -13.078 -15.030  44.688  1.00 49.63           N
ATOM   2434  CA  GLU A 314     -12.425 -15.242  45.980  1.00 48.30           C
ATOM   2435  C   GLU A 314     -12.345 -13.913  46.705  1.00 49.45           C
ATOM   2436  O   GLU A 314     -12.816 -13.881  47.839  1.00 51.00           O
ATOM   2437  CB  GLU A 314     -11.079 -15.873  45.781  1.00 48.22           C
ATOM   2438  CG  GLU A 314     -11.105 -17.235  45.134  1.00 44.99           C
ATOM   2439  CD  GLU A 314     -11.852 -18.300  45.904  1.00 52.55           C
ATOM   2440  OE1 GLU A 314     -12.045 -18.146  47.140  1.00 54.91           O
ATOM   2441  OE2 GLU A 314     -12.100 -19.409  45.326  1.00 49.82           O
ATOM   2442  N   GLN A 315     -12.149 -12.788  45.969  1.00 48.46           N
ATOM   2443  CA  GLN A 315     -12.248 -11.463  46.572  1.00 48.49           C
ATOM   2444  C   GLN A 315     -13.628 -11.178  47.114  1.00 48.57           C
ATOM   2445  O   GLN A 315     -13.776 -10.407  48.057  1.00 49.31           O
ATOM   2446  CB  GLN A 315     -11.816 -10.330  45.605  1.00 48.29           C
ATOM   2447  CG  GLN A 315     -10.323 -10.436  45.281  1.00 51.33           C
ATOM   2448  CD  GLN A 315      -9.810  -9.372  44.312  1.00 56.75           C
ATOM   2449  OE1 GLN A 315     -10.511  -8.964  43.366  1.00 57.75           O
ATOM   2450  NE2 GLN A 315      -8.572  -8.903  44.518  1.00 57.18           N
ATOM   2451  N   LEU A 316     -14.674 -11.684  46.465  1.00 46.35           N
ATOM   2452  CA  LEU A 316     -16.022 -11.371  46.960  1.00 45.58           C
ATOM   2453  C   LEU A 316     -16.211 -12.107  48.301  1.00 44.62           C
ATOM   2454  O   LEU A 316     -16.906 -11.593  49.111  1.00 44.52           O
ATOM   2455  CB  LEU A 316     -17.100 -11.818  46.011  1.00 44.08           C
ATOM   2456  CG  LEU A 316     -18.525 -11.271  45.970  1.00 46.50           C
ATOM   2457  CD1 LEU A 316     -19.466 -12.343  45.398  1.00 48.00           C
ATOM   2458  CD2 LEU A 316     -19.108 -10.687  47.207  1.00 44.77           C
ATOM   2459  N   GLU A 317     -15.825 -13.379  48.373  1.00 45.21           N
ATOM   2460  CA  GLU A 317     -15.852 -14.177  49.596  1.00 48.94           C
ATOM   2461  C   GLU A 317     -14.948 -13.567  50.690  1.00 49.75           C
ATOM   2462  O   GLU A 317     -15.482 -13.319  51.765  1.00 53.74           O
ATOM   2463  CB  GLU A 317     -15.469 -15.603  49.291  1.00 50.51           C
ATOM   2464  CG  GLU A 317     -15.338 -16.552  50.504  1.00 55.33           C
ATOM   2465  CD  GLU A 317     -16.613 -16.723  51.311  1.00 59.49           C
ATOM   2466  OE1 GLU A 317     -16.510 -17.187  52.489  1.00 60.71           O
ATOM   2467  OE2 GLU A 317     -17.729 -16.405  50.796  1.00 55.58           O
ATOM   2468  N   SER A 318     -13.772 -12.981  50.333  1.00 47.78           N
ATOM   2469  CA  SER A 318     -13.036 -12.167  51.274  1.00 46.80           C
ATOM   2470  C   SER A 318     -13.848 -11.011  51.739  1.00 48.04           C
ATOM   2471  O   SER A 318     -13.722 -10.666  52.924  1.00 48.92           O
ATOM   2472  CB  SER A 318     -11.725 -11.591  50.697  1.00 45.71           C
ATOM   2473  OG  SER A 318     -10.908 -12.726  50.413  1.00 49.32           O
ATOM   2474  N   ALA A 319     -14.561 -10.305  50.830  1.00 44.67           N
ATOM   2475  CA  ALA A 319     -15.242  -9.103  51.313  1.00 45.41           C
ATOM   2476  C   ALA A 319     -16.366  -9.495  52.270  1.00 45.42           C
ATOM   2477  O   ALA A 319     -16.754  -8.684  53.128  1.00 47.25           O
ATOM   2478  CB  ALA A 319     -15.776  -8.231  50.174  1.00 45.66           C
ATOM   2479  N   HIS A 320     -17.032 -10.587  51.937  1.00 44.46           N
ATOM   2480  CA  HIS A 320     -18.104 -11.078  52.761  1.00 47.62           C
ATOM   2481  C   HIS A 320     -17.577 -11.435  54.195  1.00 45.87           C
ATOM   2482  O   HIS A 320     -18.174 -11.028  55.171  1.00 46.22           O
ATOM   2483  CB  HIS A 320     -18.777 -12.301  52.145  1.00 47.49           C
ATOM   2484  CG  HIS A 320     -19.837 -12.885  53.033  1.00 52.46           C
ATOM   2485  ND1 HIS A 320     -20.915 -12.167  53.553  1.00 54.79           N
ATOM   2486  CD2 HIS A 320     -19.934 -14.134  53.559  1.00 53.50           C
ATOM   2487  CE1 HIS A 320     -21.641 -13.002  54.308  1.00 53.98           C
ATOM   2488  NE2 HIS A 320     -21.087 -14.210  54.279  1.00 53.79           N
ATOM   2489  N   ARG A 321     -16.506 -12.178  54.309  1.00 42.49           N
ATOM   2490  CA  ARG A 321     -15.900 -12.482  55.628  1.00 42.67           C
ATOM   2491  C   ARG A 321     -15.544 -11.205  56.361  1.00 44.25           C
ATOM   2492  O   ARG A 321     -15.904 -11.089  57.533  1.00 46.32           O
ATOM   2493  CB  ARG A 321     -14.661 -13.341  55.408  1.00 40.22           C
ATOM   2494  CG  ARG A 321     -15.072 -14.714  54.944  1.00 34.83           C
ATOM   2495  CD  ARG A 321     -13.909 -15.645  54.967  1.00 39.38           C
ATOM   2496  NE  ARG A 321     -14.236 -16.999  54.500  1.00 38.53           N
ATOM   2497  CZ  ARG A 321     -13.456 -18.054  54.675  1.00 41.10           C
ATOM   2498  NH1 ARG A 321     -12.294 -17.933  55.345  1.00 44.99           N
ATOM   2499  NH2 ARG A 321     -13.782 -19.258  54.219  1.00 41.39           N
ATOM   2500  N   SER A 322     -15.047 -10.180  55.664  1.00 43.08           N
ATOM   2501  CA  SER A 322     -14.745  -8.894  56.278  1.00 43.96           C
ATOM   2502  C   SER A 322     -15.968  -8.184  56.803  1.00 45.62           C
ATOM   2503  O   SER A 322     -15.932  -7.487  57.852  1.00 46.32           O
ATOM   2504  CB  SER A 322     -13.943  -8.044  55.278  1.00 44.52           C
ATOM   2505  OG  SER A 322     -13.651  -6.766  55.795  1.00 49.86           O
ATOM   2506  N   VAL A 323     -17.119  -8.281  56.124  1.00 46.71           N
ATOM   2507  CA  VAL A 323     -18.261  -7.523  56.691  1.00 44.85           C
ATOM   2508  C   VAL A 323     -18.836  -8.356  57.803  1.00 42.11           C
ATOM   2509  O   VAL A 323     -19.216  -7.786  58.755  1.00 44.36           O
ATOM   2510  CB  VAL A 323     -19.349  -6.989  55.725  1.00 48.29           C
ATOM   2511  CG1 VAL A 323     -18.813  -6.871  54.309  1.00 46.95           C
ATOM   2512  CG2 VAL A 323     -20.666  -7.798  55.825  1.00 47.23           C
ATOM   2513  N   VAL A 324     -18.815  -9.656  57.732  1.00 42.07           N
ATOM   2514  CA  VAL A 324     -19.200 -10.446  58.906  1.00 44.46           C
ATOM   2515  C   VAL A 324     -18.331 -10.105  60.151  1.00 45.12           C
ATOM   2516  O   VAL A 324     -18.858  -9.925  61.242  1.00 44.47           O
ATOM   2517  CB  VAL A 324     -19.062 -11.955  58.588  1.00 42.08           C
ATOM   2518  CG1 VAL A 324     -19.154 -12.766  59.882  1.00 41.50           C
ATOM   2519  CG2 VAL A 324     -20.184 -12.419  57.675  1.00 42.18           C
ATOM   2520  N   GLN A 325     -17.006 -10.001  59.952  1.00 45.87           N
ATOM   2521  CA  GLN A 325     -16.075  -9.691  61.029  1.00 45.65           C
ATOM   2522  C   GLN A 325     -16.368  -8.327  61.542  1.00 44.94           C
ATOM   2523  O   GLN A 325     -16.508  -8.223  62.759  1.00 43.99           O
ATOM   2524  CB  GLN A 325     -14.587  -9.830  60.642  1.00 47.33           C
ATOM   2525  CG  GLN A 325     -13.526  -9.550  61.717  1.00 49.57           C
ATOM   2526  CD  GLN A 325     -13.403  -8.094  62.155  1.00 55.53           C
ATOM   2527  OE1 GLN A 325     -13.581  -7.204  61.426  1.00 57.08           O
ATOM   2528  NE2 GLN A 325     -13.095  -7.892  63.417  1.00 56.99           N
ATOM   2529  N   THR A 326     -16.526  -7.317  60.681  1.00 42.18           N
ATOM   2530  CA  THR A 326     -16.811  -5.975  61.169  1.00 41.98           C
ATOM   2531  C   THR A 326     -18.149  -5.831  61.837  1.00 41.85           C
ATOM   2532  O   THR A 326     -18.286  -4.948  62.721  1.00 44.83           O
ATOM   2533  CB  THR A 326     -16.717  -5.008  59.954  1.00 46.29           C
ATOM   2534  OG1 THR A 326     -15.455  -5.257  59.289  1.00 51.34           O
ATOM   2535  CG2 THR A 326     -16.839  -3.592  60.381  1.00 44.22           C
ATOM   2536  N   VAL A 327     -19.246  -6.454  61.328  1.00 42.11           N
ATOM   2537  CA  VAL A 327     -20.498  -6.189  62.075  1.00 40.45           C
ATOM   2538  C   VAL A 327     -20.561  -6.986  63.381  1.00 38.70           C
ATOM   2539  O   VAL A 327     -21.099  -6.472  64.327  1.00 39.42           O
ATOM   2540  CB  VAL A 327     -21.820  -6.369  61.314  1.00 43.94           C
ATOM   2541  CG1 VAL A 327     -21.667  -6.283  59.797  1.00 44.42           C
ATOM   2542  CG2 VAL A 327     -22.619  -7.606  61.715  1.00 43.13           C
ATOM   2543  N   ARG A 328     -20.071  -8.192  63.428  1.00 37.09           N
ATOM   2544  CA  ARG A 328     -20.104  -8.983  64.676  1.00 40.47           C
ATOM   2545  C   ARG A 328     -19.150  -8.458  65.775  1.00 40.86           C
ATOM   2546  O   ARG A 328     -19.564  -8.346  66.926  1.00 41.36           O
ATOM   2547  CB  ARG A 328     -19.729 -10.403  64.332  1.00 37.25           C
ATOM   2548  CG  ARG A 328     -20.867 -11.211  63.687  1.00 42.60           C
ATOM   2549  CD  ARG A 328     -20.339 -12.564  63.376  1.00 43.69           C
ATOM   2550  NE  ARG A 328     -21.305 -13.460  62.840  1.00 52.12           N
ATOM   2551  CZ  ARG A 328     -22.313 -14.005  63.536  1.00 55.90           C
ATOM   2552  NH1 ARG A 328     -22.495 -13.701  64.834  1.00 54.22           N
ATOM   2553  NH2 ARG A 328     -23.114 -14.876  62.908  1.00 54.34           N
ATOM   2554  N   SER A 329     -18.006  -7.929  65.389  1.00 39.01           N
ATOM   2555  CA  SER A 329     -17.082  -7.332  66.352  1.00 39.11           C
ATOM   2556  C   SER A 329     -17.629  -5.950  66.711  1.00 40.97           C
ATOM   2557  O   SER A 329     -17.686  -5.610  67.908  1.00 40.82           O
ATOM   2558  CB  SER A 329     -15.650  -7.404  65.770  1.00 38.53           C
ATOM   2559  OG  SER A 329     -15.418  -6.319  64.910  1.00 47.59           O
ATOM   2560  N   SER A 330     -18.331  -5.255  65.771  1.00 38.91           N
ATOM   2561  CA  SER A 330     -18.936  -3.979  66.182  1.00 37.79           C
ATOM   2562  C   SER A 330     -20.089  -4.185  67.161  1.00 37.60           C
ATOM   2563  O   SER A 330     -20.405  -3.326  67.995  1.00 38.12           O
ATOM   2564  CB  SER A 330     -19.459  -3.163  64.974  1.00 40.44           C
ATOM   2565  OG  SER A 330     -18.411  -2.944  64.058  1.00 45.53           O
ATOM   2566  N   PHE A 331     -20.893  -5.175  66.892  1.00 37.74           N
ATOM   2567  CA  PHE A 331     -22.009  -5.510  67.800  1.00 39.18           C
ATOM   2568  C   PHE A 331     -21.417  -5.838  69.204  1.00 39.50           C
ATOM   2569  O   PHE A 331     -21.927  -5.372  70.206  1.00 40.67           O
ATOM   2570  CB  PHE A 331     -22.643  -6.782  67.206  1.00 37.55           C
ATOM   2571  CG  PHE A 331     -23.699  -7.443  68.043  1.00 38.72           C
ATOM   2572  CD1 PHE A 331     -24.978  -6.904  68.063  1.00 39.75           C
ATOM   2573  CD2 PHE A 331     -23.446  -8.591  68.752  1.00 37.89           C
ATOM   2574  CE1 PHE A 331     -25.995  -7.522  68.780  1.00 40.87           C
ATOM   2575  CE2 PHE A 331     -24.453  -9.203  69.469  1.00 39.78           C
ATOM   2576  CZ  PHE A 331     -25.738  -8.681  69.471  1.00 38.31           C
ATOM   2577  N   ASN A 332     -20.468  -6.747  69.243  1.00 37.33           N
ATOM   2578  CA  ASN A 332     -19.761  -7.119  70.478  1.00 39.06           C
ATOM   2579  C   ASN A 332     -19.178  -5.906  71.224  1.00 38.98           C
ATOM   2580  O   ASN A 332     -19.477  -5.686  72.406  1.00 41.44           O
ATOM   2581  CB  ASN A 332     -18.624  -8.059  70.072  1.00 37.58           C
ATOM   2582  CG  ASN A 332     -19.106  -9.455  69.729  1.00 38.64           C
ATOM   2583  OD1 ASN A 332     -18.365 -10.273  69.180  1.00 42.38           O
ATOM   2584  ND2 ASN A 332     -20.321  -9.735  70.034  1.00 37.88           N
ATOM   2585  N   ASN A 333     -18.523  -4.999  70.501  1.00 36.24           N
ATOM   2586  CA  ASN A 333     -17.935  -3.811  71.108  1.00 36.15           C
ATOM   2587  C   ASN A 333     -18.939  -2.903  71.661  1.00 36.41           C
ATOM   2588  O   ASN A 333     -18.678  -2.260  72.675  1.00 38.16           O
ATOM   2589  CB  ASN A 333     -17.035  -3.055  70.080  1.00 38.54           C
ATOM   2590  CG  ASN A 333     -15.823  -3.851  69.663  1.00 39.17           C
ATOM   2591  OD1 ASN A 333     -15.501  -4.911  70.257  1.00 37.77           O
ATOM   2592  ND2 ASN A 333     -15.200  -3.478  68.515  1.00 36.93           N
ATOM   2593  N   ILE A 334     -20.137  -2.750  71.012  1.00 37.64           N
ATOM   2594  CA  ILE A 334     -21.144  -1.862  71.604  1.00 36.88           C
ATOM   2595  C   ILE A 334     -21.667  -2.493  72.878  1.00 34.22           C
ATOM   2596  O   ILE A 334     -22.051  -1.761  73.743  1.00 37.07           O
ATOM   2597  CB  ILE A 334     -22.341  -1.667  70.614  1.00 42.07           C
ATOM   2598  CG1 ILE A 334     -22.009  -0.661  69.552  1.00 45.11           C
ATOM   2599  CG2 ILE A 334     -23.574  -1.150  71.327  1.00 43.09           C
ATOM   2600  CD1 ILE A 334     -23.019  -0.654  68.390  1.00 53.74           C
ATOM   2601  N   ASN A 335     -21.895  -3.785  72.895  1.00 35.60           N
ATOM   2602  CA  ASN A 335     -22.466  -4.465  74.062  1.00 38.47           C
ATOM   2603  C   ASN A 335     -21.440  -4.403  75.204  1.00 38.36           C
ATOM   2604  O   ASN A 335     -21.802  -4.089  76.339  1.00 40.06           O
ATOM   2605  CB  ASN A 335     -22.836  -5.931  73.779  1.00 40.40           C
ATOM   2606  CG  ASN A 335     -24.146  -6.073  72.967  1.00 43.14           C
ATOM   2607  OD1 ASN A 335     -25.080  -5.327  73.122  1.00 44.46           O
ATOM   2608  ND2 ASN A 335     -24.178  -7.016  72.097  1.00 40.58           N
ATOM   2609  N   ALA A 336     -20.165  -4.594  74.881  1.00 36.22           N
ATOM   2610  CA  ALA A 336     -19.124  -4.485  75.952  1.00 35.19           C
ATOM   2611  C   ALA A 336     -19.031  -3.064  76.396  1.00 37.07           C
ATOM   2612  O   ALA A 336     -18.926  -2.797  77.621  1.00 36.95           O
ATOM   2613  CB  ALA A 336     -17.782  -4.912  75.359  1.00 35.44           C
ATOM   2614  N   SER A 337     -19.223  -2.091  75.449  1.00 35.04           N
ATOM   2615  CA  SER A 337     -19.245  -0.695  75.932  1.00 34.98           C
ATOM   2616  C   SER A 337     -20.278  -0.425  76.931  1.00 35.37           C
ATOM   2617  O   SER A 337     -20.061   0.442  77.788  1.00 38.64           O
ATOM   2618  CB  SER A 337     -19.562   0.266  74.775  1.00 38.31           C
ATOM   2619  OG  SER A 337     -18.448   0.189  73.900  1.00 44.13           O
ATOM   2620  N   ILE A 338     -21.525  -0.865  76.632  1.00 35.88           N
ATOM   2621  CA  ILE A 338     -22.633  -0.604  77.560  1.00 33.72           C
ATOM   2622  C   ILE A 338     -22.284  -1.258  78.890  1.00 31.80           C
ATOM   2623  O   ILE A 338     -22.523  -0.690  79.909  1.00 36.22           O
ATOM   2624  CB  ILE A 338     -23.937  -1.232  76.995  1.00 35.42           C
ATOM   2625  CG1 ILE A 338     -24.382  -0.409  75.742  1.00 35.75           C
ATOM   2626  CG2 ILE A 338     -25.039  -1.342  78.068  1.00 35.67           C
ATOM   2627  CD1 ILE A 338     -25.549  -1.142  74.991  1.00 36.04           C
ATOM   2628  N   SER A 339     -21.813  -2.493  78.903  1.00 33.85           N
ATOM   2629  CA  SER A 339     -21.396  -3.172  80.132  1.00 35.04           C
ATOM   2630  C   SER A 339     -20.220  -2.468  80.837  1.00 34.76           C
ATOM   2631  O   SER A 339     -20.214  -2.370  82.105  1.00 37.15           O
ATOM   2632  CB  SER A 339     -20.842  -4.538  79.754  1.00 38.25           C
ATOM   2633  OG  SER A 339     -21.898  -5.429  79.527  1.00 45.55           O
ATOM   2634  N   SER A 340     -19.310  -1.833  80.074  1.00 33.64           N
ATOM   2635  CA  SER A 340     -18.200  -1.090  80.722  1.00 34.20           C
ATOM   2636  C   SER A 340     -18.693   0.177  81.324  1.00 33.41           C
ATOM   2637  O   SER A 340     -18.230   0.613  82.416  1.00 33.74           O
ATOM   2638  CB  SER A 340     -17.072  -0.673  79.741  1.00 33.88           C
ATOM   2639  OG  SER A 340     -16.462  -1.847  79.278  1.00 42.50           O
ATOM   2640  N   ILE A 341     -19.651   0.813  80.615  1.00 32.27           N
ATOM   2641  CA  ILE A 341     -20.226   2.064  81.217  1.00 30.69           C
ATOM   2642  C   ILE A 341     -20.796   1.693  82.549  1.00 32.25           C
ATOM   2643  O   ILE A 341     -20.634   2.418  83.515  1.00 37.89           O
ATOM   2644  CB  ILE A 341     -21.277   2.677  80.279  1.00 31.64           C
ATOM   2645  CG1 ILE A 341     -20.516   3.288  79.081  1.00 32.36           C
ATOM   2646  CG2 ILE A 341     -22.120   3.713  80.999  1.00 30.97           C
ATOM   2647  CD1 ILE A 341     -21.341   3.449  77.762  1.00 35.05           C
ATOM   2648  N   ASN A 342     -21.566   0.610  82.602  1.00 33.26           N
ATOM   2649  CA  ASN A 342     -22.255   0.259  83.832  1.00 33.74           C
ATOM   2650  C   ASN A 342     -21.224  -0.129  84.893  1.00 31.41           C
ATOM   2651  O   ASN A 342     -21.357   0.279  86.028  1.00 34.86           O
ATOM   2652  CB  ASN A 342     -23.210  -0.909  83.549  1.00 35.52           C
ATOM   2653  CG  ASN A 342     -24.379  -0.479  82.665  1.00 42.26           C
ATOM   2654  OD1 ASN A 342     -24.965  -1.315  81.944  1.00 49.33           O
ATOM   2655  ND2 ASN A 342     -24.732   0.768  82.725  1.00 38.60           N
ATOM   2656  N   ALA A 343     -20.274  -0.946  84.538  1.00 29.34           N
ATOM   2657  CA  ALA A 343     -19.204  -1.355  85.502  1.00 30.82           C
ATOM   2658  C   ALA A 343     -18.364  -0.196  85.991  1.00 30.48           C
ATOM   2659  O   ALA A 343     -18.014  -0.102  87.185  1.00 32.54           O
ATOM   2660  CB  ALA A 343     -18.311  -2.373  84.768  1.00 31.37           C
ATOM   2661  N   TYR A 344     -18.041   0.795  85.120  1.00 28.46           N
ATOM   2662  CA  TYR A 344     -17.346   1.994  85.630  1.00 29.17           C
ATOM   2663  C   TYR A 344     -18.177   3.026  86.274  1.00 31.40           C
ATOM   2664  O   TYR A 344     -17.645   3.748  87.193  1.00 34.77           O
ATOM   2665  CB  TYR A 344     -16.519   2.689  84.533  1.00 30.41           C
ATOM   2666  CG  TYR A 344     -15.347   1.844  84.127  1.00 34.65           C
ATOM   2667  CD1 TYR A 344     -15.205   1.423  82.825  1.00 35.77           C
ATOM   2668  CD2 TYR A 344     -14.299   1.648  85.013  1.00 33.84           C
ATOM   2669  CE1 TYR A 344     -14.081   0.681  82.428  1.00 35.33           C
ATOM   2670  CE2 TYR A 344     -13.258   0.782  84.669  1.00 35.83           C
ATOM   2671  CZ  TYR A 344     -13.133   0.382  83.380  1.00 40.33           C
ATOM   2672  OH  TYR A 344     -12.080  -0.443  82.981  1.00 46.96           O
ATOM   2673  N   LYS A 345     -19.520   3.105  86.042  1.00 31.88           N
ATOM   2674  CA  LYS A 345     -20.299   3.976  86.926  1.00 29.45           C
ATOM   2675  C   LYS A 345     -20.180   3.374  88.332  1.00 29.17           C
ATOM   2676  O   LYS A 345     -20.238   4.116  89.243  1.00 33.48           O
ATOM   2677  CB  LYS A 345     -21.831   3.947  86.566  1.00 31.41           C
ATOM   2678  CG  LYS A 345     -22.122   4.768  85.338  1.00 37.57           C
ATOM   2679  CD  LYS A 345     -23.630   5.137  85.215  1.00 40.37           C
ATOM   2680  CE  LYS A 345     -24.271   3.872  84.779  1.00 36.45           C
ATOM   2681  NZ  LYS A 345     -25.573   4.264  84.065  1.00 49.23           N
ATOM   2682  N   GLN A 346     -20.340   2.056  88.512  1.00 29.52           N
ATOM   2683  CA  GLN A 346     -20.351   1.461  89.854  1.00 31.81           C
ATOM   2684  C   GLN A 346     -18.944   1.628  90.513  1.00 32.60           C
ATOM   2685  O   GLN A 346     -18.838   1.944  91.672  1.00 33.96           O
ATOM   2686  CB  GLN A 346     -20.668  -0.024  89.739  1.00 31.85           C
ATOM   2687  CG  GLN A 346     -20.528  -0.924  91.008  1.00 39.55           C
ATOM   2688  CD  GLN A 346     -21.054  -0.382  92.327  1.00 46.63           C
ATOM   2689  OE1 GLN A 346     -20.541  -0.680  93.468  1.00 46.82           O
ATOM   2690  NE2 GLN A 346     -22.122   0.386  92.221  1.00 43.94           N
ATOM   2691  N   ALA A 347     -17.876   1.406  89.753  1.00 31.26           N
ATOM   2692  CA  ALA A 347     -16.486   1.586  90.245  1.00 29.80           C
ATOM   2693  C   ALA A 347     -16.213   2.973  90.726  1.00 29.84           C
ATOM   2694  O   ALA A 347     -15.568   3.127  91.788  1.00 31.81           O
ATOM   2695  CB  ALA A 347     -15.468   1.168  89.185  1.00 26.80           C
ATOM   2696  N   VAL A 348     -16.758   4.022  90.090  1.00 29.20           N
ATOM   2697  CA  VAL A 348     -16.617   5.372  90.628  1.00 27.20           C
ATOM   2698  C   VAL A 348     -17.286   5.525  91.960  1.00 29.08           C
ATOM   2699  O   VAL A 348     -16.767   6.237  92.830  1.00 33.88           O
ATOM   2700  CB  VAL A 348     -17.248   6.409  89.680  1.00 30.07           C
ATOM   2701  CG1 VAL A 348     -17.357   7.811  90.296  1.00 29.51           C
ATOM   2702  CG2 VAL A 348     -16.467   6.484  88.402  1.00 29.29           C
ATOM   2703  N   VAL A 349     -18.498   5.007  92.158  1.00 30.59           N
ATOM   2704  CA  VAL A 349     -19.132   5.133  93.461  1.00 28.34           C
ATOM   2705  C   VAL A 349     -18.307   4.387  94.524  1.00 29.25           C
ATOM   2706  O   VAL A 349     -18.178   4.872  95.657  1.00 32.08           O
ATOM   2707  CB  VAL A 349     -20.558   4.432  93.401  1.00 29.70           C
ATOM   2708  CG1 VAL A 349     -21.147   4.332  94.784  1.00 30.80           C
ATOM   2709  CG2 VAL A 349     -21.492   5.290  92.511  1.00 31.97           C
ATOM   2710  N   SER A 350     -17.961   3.110  94.292  1.00 28.09           N
ATOM   2711  CA  SER A 350     -17.215   2.392  95.320  1.00 27.29           C
ATOM   2712  C   SER A 350     -15.782   2.924  95.461  1.00 28.00           C
ATOM   2713  O   SER A 350     -15.283   3.044  96.627  1.00 29.83           O
ATOM   2714  CB  SER A 350     -17.209   0.888  95.048  1.00 27.65           C
ATOM   2715  OG  SER A 350     -16.612   0.680  93.774  1.00 32.52           O
ATOM   2716  N   ALA A 351     -15.219   3.524  94.442  1.00 25.03           N
ATOM   2717  CA  ALA A 351     -13.871   4.146  94.671  1.00 26.64           C
ATOM   2718  C   ALA A 351     -14.040   5.392  95.474  1.00 29.69           C
ATOM   2719  O   ALA A 351     -13.161   5.735  96.288  1.00 30.46           O
ATOM   2720  CB  ALA A 351     -13.167   4.464  93.326  1.00 24.75           C
ATOM   2721  N   GLN A 352     -15.195   6.134  95.313  1.00 29.42           N
ATOM   2722  CA  GLN A 352     -15.341   7.344  96.138  1.00 26.83           C
ATOM   2723  C   GLN A 352     -15.664   6.931  97.539  1.00 29.15           C
ATOM   2724  O   GLN A 352     -15.126   7.427  98.526  1.00 32.59           O
ATOM   2725  CB  GLN A 352     -16.514   8.221  95.543  1.00 29.27           C
ATOM   2726  CG  GLN A 352     -16.941   9.343  96.514  1.00 30.17           C
ATOM   2727  CD  GLN A 352     -15.872  10.439  96.546  1.00 33.10           C
ATOM   2728  OE1 GLN A 352     -15.576  10.987  95.483  1.00 35.63           O
ATOM   2729  NE2 GLN A 352     -15.333  10.804  97.684  1.00 37.35           N
ATOM   2730  N   SER A 353     -16.379   5.835  97.701  1.00 28.73           N
ATOM   2731  CA  SER A 353     -16.656   5.497  99.122  1.00 28.74           C
ATOM   2732  C   SER A 353     -15.381   4.897  99.779  1.00 29.90           C
ATOM   2733  O   SER A 353     -15.140   5.014 100.988  1.00 30.01           O
ATOM   2734  CB  SER A 353     -17.878   4.576  99.093  1.00 31.13           C
ATOM   2735  OG  SER A 353     -17.747   3.756 100.146  1.00 45.19           O
ATOM   2736  N   SER A 354     -14.519   4.229  98.982  1.00 28.29           N
ATOM   2737  CA  SER A 354     -13.251   3.713  99.549  1.00 25.97           C
ATOM   2738  C   SER A 354     -12.342   4.878  99.865  1.00 25.25           C
ATOM   2739  O   SER A 354     -11.614   4.933 100.844  1.00 29.77           O
ATOM   2740  CB  SER A 354     -12.634   2.755  98.535  1.00 26.25           C
ATOM   2741  OG  SER A 354     -11.410   2.273  99.063  1.00 31.84           O
ATOM   2742  N   LEU A 355     -12.310   5.933  99.023  1.00 27.29           N
ATOM   2743  CA  LEU A 355     -11.528   7.093  99.395  1.00 27.08           C
ATOM   2744  C   LEU A 355     -12.010   7.671 100.704  1.00 28.70           C
ATOM   2745  O   LEU A 355     -11.159   7.989 101.558  1.00 29.44           O
ATOM   2746  CB  LEU A 355     -11.563   8.161  98.298  1.00 25.85           C
ATOM   2747  CG  LEU A 355     -11.000   9.563  98.577  1.00 28.66           C
ATOM   2748  CD1 LEU A 355      -9.473   9.561  98.939  1.00 25.94           C
ATOM   2749  CD2 LEU A 355     -11.173  10.397  97.300  1.00 28.64           C
ATOM   2750  N   ASP A 356     -13.316   7.940 100.931  1.00 28.59           N
ATOM   2751  CA  ASP A 356     -13.735   8.511 102.221  1.00 28.15           C
ATOM   2752  C   ASP A 356     -13.398   7.575 103.354  1.00 28.04           C
ATOM   2753  O   ASP A 356     -13.151   8.049 104.463  1.00 32.43           O
ATOM   2754  CB  ASP A 356     -15.300   8.675 102.289  1.00 30.49           C
ATOM   2755  CG  ASP A 356     -15.822   9.494 101.123  1.00 34.84           C
ATOM   2756  OD1 ASP A 356     -16.896   9.205 100.647  1.00 39.78           O
ATOM   2757  OD2 ASP A 356     -15.172  10.380 100.561  1.00 38.92           O
ATOM   2758  N   ALA A 357     -13.423   6.275 103.170  1.00 27.93           N
ATOM   2759  CA  ALA A 357     -13.059   5.361 104.274  1.00 27.68           C
ATOM   2760  C   ALA A 357     -11.553   5.474 104.562  1.00 30.10           C
ATOM   2761  O   ALA A 357     -11.156   5.337 105.702  1.00 30.69           O
ATOM   2762  CB  ALA A 357     -13.385   3.943 103.782  1.00 28.33           C
ATOM   2763  N   MET A 358     -10.700   5.667 103.529  1.00 30.29           N
ATOM   2764  CA  MET A 358      -9.241   5.835 103.742  1.00 27.71           C
ATOM   2765  C   MET A 358      -9.044   7.090 104.555  1.00 28.74           C
ATOM   2766  O   MET A 358      -8.248   7.068 105.497  1.00 29.57           O
ATOM   2767  CB  MET A 358      -8.465   6.036 102.415  1.00 26.21           C
ATOM   2768  CG  MET A 358      -8.396   4.897 101.432  1.00 30.54           C
ATOM   2769  SE  MET A 358      -7.892   3.288 102.375  1.00 42.41           S
ATOM   2770  CE  MET A 358      -7.498   2.259 100.759  1.00 25.83           C
ATOM   2771  N   GLU A 359      -9.755   8.186 104.219  1.00 28.92           N
ATOM   2772  CA  GLU A 359      -9.663   9.395 105.076  1.00 29.96           C
ATOM   2773  C   GLU A 359     -10.087   9.237 106.486  1.00 31.62           C
ATOM   2774  O   GLU A 359      -9.369   9.642 107.413  1.00 33.38           O
ATOM   2775  CB  GLU A 359     -10.405  10.585 104.466  1.00 33.68           C
ATOM   2776  CG  GLU A 359      -9.958  10.714 103.033  1.00 39.50           C
ATOM   2777  CD  GLU A 359     -10.083  12.067 102.416  1.00 50.09           C
ATOM   2778  OE1 GLU A 359     -11.094  12.301 101.757  1.00 54.45           O
ATOM   2779  OE2 GLU A 359      -9.172  12.912 102.519  1.00 51.15           O
ATOM   2780  N   ALA A 360     -11.131   8.428 106.746  1.00 32.48           N
ATOM   2781  CA  ALA A 360     -11.594   8.210 108.108  1.00 29.58           C
ATOM   2782  C   ALA A 360     -10.551   7.351 108.739  1.00 31.27           C
ATOM   2783  O   ALA A 360     -10.303   7.546 109.942  1.00 35.00           O
ATOM   2784  CB  ALA A 360     -12.991   7.507 108.098  1.00 29.57           C
ATOM   2785  N   GLY A 361     -10.045   6.284 108.052  1.00 29.77           N
ATOM   2786  CA  GLY A 361      -9.090   5.423 108.746  1.00 27.73           C
ATOM   2787  C   GLY A 361      -7.757   6.152 109.030  1.00 30.93           C
ATOM   2788  O   GLY A 361      -7.165   6.005 110.117  1.00 28.37           O
ATOM   2789  N   TYR A 362      -7.319   6.986 108.082  1.00 28.96           N
ATOM   2790  CA  TYR A 362      -6.125   7.820 108.390  1.00 30.25           C
ATOM   2791  C   TYR A 362      -6.298   8.670 109.622  1.00 32.57           C
ATOM   2792  O   TYR A 362      -5.355   8.836 110.366  1.00 34.09           O
ATOM   2793  CB  TYR A 362      -5.883   8.732 107.204  1.00 28.77           C
ATOM   2794  CG  TYR A 362      -4.704   9.705 107.211  1.00 30.11           C
ATOM   2795  CD1 TYR A 362      -4.881  10.992 106.673  1.00 31.83           C
ATOM   2796  CD2 TYR A 362      -3.457   9.352 107.697  1.00 27.48           C
ATOM   2797  CE1 TYR A 362      -3.830  11.904 106.632  1.00 31.96           C
ATOM   2798  CE2 TYR A 362      -2.435  10.234 107.692  1.00 27.00           C
ATOM   2799  CZ  TYR A 362      -2.598  11.504 107.149  1.00 32.10           C
ATOM   2800  OH  TYR A 362      -1.511  12.398 107.121  1.00 28.31           O
ATOM   2801  N   SER A 363      -7.471   9.270 109.890  1.00 33.68           N
ATOM   2802  CA  SER A 363      -7.587  10.140 111.067  1.00 34.33           C
ATOM   2803  C   SER A 363      -7.631   9.319 112.345  1.00 38.27           C
ATOM   2804  O   SER A 363      -7.340   9.853 113.432  1.00 40.94           O
ATOM   2805  CB  SER A 363      -8.866  11.003 110.884  1.00 37.68           C
ATOM   2806  OG  SER A 363      -9.968  10.167 111.217  1.00 46.72           O
ATOM   2807  N   VAL A 364      -7.808   7.994 112.328  1.00 35.47           N
ATOM   2808  CA  VAL A 364      -7.704   7.231 113.583  1.00 35.77           C
ATOM   2809  C   VAL A 364      -6.550   6.259 113.567  1.00 38.25           C
ATOM   2810  O   VAL A 364      -6.518   5.370 114.414  1.00 39.54           O
ATOM   2811  CB  VAL A 364      -9.010   6.433 113.897  1.00 36.93           C
ATOM   2812  CG1 VAL A 364     -10.192   7.396 114.014  1.00 36.41           C
ATOM   2813  CG2 VAL A 364      -9.340   5.406 112.822  1.00 36.73           C
ATOM   2814  N   GLY A 365      -5.638   6.348 112.573  1.00 37.15           N
ATOM   2815  CA  GLY A 365      -4.453   5.514 112.567  1.00 33.82           C
ATOM   2816  C   GLY A 365      -4.594   4.153 111.922  1.00 36.38           C
ATOM   2817  O   GLY A 365      -3.653   3.365 111.990  1.00 36.81           O
ATOM   2818  N   THR A 366      -5.679   3.801 111.220  1.00 34.70           N
ATOM   2819  CA  THR A 366      -5.726   2.416 110.685  1.00 32.65           C
ATOM   2820  C   THR A 366      -5.411   2.424 109.203  1.00 32.06           C
ATOM   2821  O   THR A 366      -5.405   1.389 108.538  1.00 34.66           O
ATOM   2822  CB  THR A 366      -7.120   1.802 110.850  1.00 37.57           C
ATOM   2823  OG1 THR A 366      -8.055   2.659 110.147  1.00 35.42           O
ATOM   2824  CG2 THR A 366      -7.514   1.745 112.341  1.00 34.07           C
ATOM   2825  N   ARG A 367      -5.135   3.602 108.660  1.00 29.04           N
ATOM   2826  CA  ARG A 367      -4.735   3.800 107.285  1.00 28.33           C
ATOM   2827  C   ARG A 367      -3.662   4.884 107.302  1.00 28.56           C
ATOM   2828  O   ARG A 367      -3.679   5.679 108.187  1.00 27.87           O
ATOM   2829  CB  ARG A 367      -5.848   4.180 106.314  1.00 26.61           C
ATOM   2830  CG  ARG A 367      -6.867   3.024 106.145  1.00 26.75           C
ATOM   2831  CD  ARG A 367      -6.422   2.012 105.082  1.00 33.66           C
ATOM   2832  NE  ARG A 367      -6.948   0.686 105.379  1.00 28.87           N
ATOM   2833  CZ  ARG A 367      -8.148   0.244 105.177  1.00 46.20           C
ATOM   2834  NH1 ARG A 367      -8.921   1.197 104.608  1.00 58.64           N
ATOM   2835  NH2 ARG A 367      -8.683  -0.952 105.519  1.00 30.50           N
ATOM   2836  N   THR A 368      -2.845   4.959 106.247  1.00 29.04           N
ATOM   2837  CA  THR A 368      -1.869   6.060 106.159  1.00 26.59           C
ATOM   2838  C   THR A 368      -2.232   7.065 105.104  1.00 27.36           C
ATOM   2839  O   THR A 368      -3.132   6.839 104.310  1.00 29.13           O
ATOM   2840  CB  THR A 368      -0.475   5.520 105.829  1.00 28.94           C
ATOM   2841  OG1 THR A 368      -0.516   4.991 104.511  1.00 30.61           O
ATOM   2842  CG2 THR A 368      -0.042   4.356 106.775  1.00 27.98           C
ATOM   2843  N   ILE A 369      -1.458   8.163 105.002  1.00 27.35           N
ATOM   2844  CA  ILE A 369      -1.695   9.156 103.904  1.00 26.77           C
ATOM   2845  C   ILE A 369      -1.465   8.451 102.565  1.00 26.72           C
ATOM   2846  O   ILE A 369      -1.988   8.834 101.524  1.00 25.69           O
ATOM   2847  CB  ILE A 369      -0.736  10.365 104.025  1.00 28.59           C
ATOM   2848  CG1 ILE A 369      -1.095  11.584 103.084  1.00 28.68           C
ATOM   2849  CG2 ILE A 369       0.718  10.021 103.710  1.00 23.08           C
ATOM   2850  CD1 ILE A 369      -2.473  12.081 103.335  1.00 37.19           C
ATOM   2851  N   VAL A 370      -0.607   7.448 102.522  1.00 25.79           N
ATOM   2852  CA  VAL A 370      -0.367   6.710 101.245  1.00 24.74           C
ATOM   2853  C   VAL A 370      -1.650   6.040 100.776  1.00 25.19           C
ATOM   2854  O   VAL A 370      -1.950   6.117  99.596  1.00 24.47           O
ATOM   2855  CB  VAL A 370       0.734   5.681 101.439  1.00 28.02           C
ATOM   2856  CG1 VAL A 370       1.007   4.842 100.156  1.00 28.73           C
ATOM   2857  CG2 VAL A 370       2.040   6.339 101.923  1.00 27.58           C
ATOM   2858  N   ASP A 371      -2.457   5.480 101.683  1.00 26.50           N
ATOM   2859  CA  ASP A 371      -3.757   4.876 101.367  1.00 26.40           C
ATOM   2860  C   ASP A 371      -4.729   5.906 100.802  1.00 25.26           C
ATOM   2861  O   ASP A 371      -5.389   5.626  99.826  1.00 28.12           O
ATOM   2862  CB  ASP A 371      -4.366   4.230 102.622  1.00 25.93           C
ATOM   2863  CG  ASP A 371      -3.556   2.990 103.042  1.00 27.92           C
ATOM   2864  OD1 ASP A 371      -3.275   2.107 102.161  1.00 26.54           O
ATOM   2865  OD2 ASP A 371      -3.162   2.916 104.212  1.00 29.92           O
ATOM   2866  N   VAL A 372      -4.721   7.114 101.325  1.00 23.97           N
ATOM   2867  CA  VAL A 372      -5.553   8.193 100.863  1.00 25.76           C
ATOM   2868  C   VAL A 372      -5.093   8.630  99.496  1.00 28.32           C
ATOM   2869  O   VAL A 372      -5.917   8.785  98.638  1.00 27.07           O
ATOM   2870  CB  VAL A 372      -5.516   9.395 101.832  1.00 27.52           C
ATOM   2871  CG1 VAL A 372      -6.225  10.640 101.221  1.00 26.63           C
ATOM   2872  CG2 VAL A 372      -6.116   9.060 103.190  1.00 24.83           C
ATOM   2873  N   LEU A 373      -3.771   8.804  99.256  1.00 28.21           N
ATOM   2874  CA  LEU A 373      -3.327   9.176  97.904  1.00 28.98           C
ATOM   2875  C   LEU A 373      -3.630   8.062  96.919  1.00 28.68           C
ATOM   2876  O   LEU A 373      -3.989   8.359  95.801  1.00 29.29           O
ATOM   2877  CB  LEU A 373      -1.765   9.424  97.885  1.00 27.86           C
ATOM   2878  CG  LEU A 373      -1.359  10.491  98.935  1.00 30.93           C
ATOM   2879  CD1 LEU A 373       0.146  10.477  99.307  1.00 30.91           C
ATOM   2880  CD2 LEU A 373      -1.737  11.859  98.404  1.00 30.12           C
ATOM   2881  N   ASP A 374      -3.373   6.781  97.233  1.00 27.77           N
ATOM   2882  CA  ASP A 374      -3.731   5.660  96.340  1.00 27.17           C
ATOM   2883  C   ASP A 374      -5.232   5.596  96.005  1.00 29.14           C
ATOM   2884  O   ASP A 374      -5.587   5.302  94.856  1.00 27.41           O
ATOM   2885  CB  ASP A 374      -3.406   4.289  96.970  1.00 28.28           C
ATOM   2886  CG  ASP A 374      -1.887   4.109  97.195  1.00 32.95           C
ATOM   2887  OD1 ASP A 374      -1.081   4.760  96.491  1.00 33.19           O
ATOM   2888  OD2 ASP A 374      -1.530   3.324  98.045  1.00 33.99           O
ATOM   2889  N   ALA A 375      -6.096   5.921  96.958  1.00 27.29           N
ATOM   2890  CA  ALA A 375      -7.552   5.867  96.726  1.00 27.69           C
ATOM   2891  C   ALA A 375      -7.981   7.012  95.833  1.00 29.07           C
ATOM   2892  O   ALA A 375      -8.965   6.903  95.130  1.00 33.38           O
ATOM   2893  CB  ALA A 375      -8.275   5.854  98.052  1.00 24.66           C
ATOM   2894  N   THR A 376      -7.287   8.123  95.896  1.00 29.99           N
ATOM   2895  CA  THR A 376      -7.508   9.283  95.027  1.00 30.90           C
ATOM   2896  C   THR A 376      -7.140   8.922  93.589  1.00 32.74           C
ATOM   2897  O   THR A 376      -7.875   9.208  92.663  1.00 35.93           O
ATOM   2898  CB  THR A 376      -6.577  10.436  95.445  1.00 29.43           C
ATOM   2899  OG1 THR A 376      -6.923  10.850  96.799  1.00 29.41           O
ATOM   2900  CG2 THR A 376      -6.767  11.656  94.514  1.00 29.18           C
ATOM   2901  N   THR A 377      -6.053   8.170  93.376  1.00 32.40           N
ATOM   2902  CA  THR A 377      -5.703   7.671  92.047  1.00 32.14           C
ATOM   2903  C   THR A 377      -6.743   6.658  91.581  1.00 32.08           C
ATOM   2904  O   THR A 377      -7.084   6.652  90.368  1.00 32.33           O
ATOM   2905  CB  THR A 377      -4.327   6.973  92.041  1.00 33.68           C
ATOM   2906  OG1 THR A 377      -3.382   7.902  92.491  1.00 37.63           O
ATOM   2907  CG2 THR A 377      -3.873   6.414  90.668  1.00 33.74           C
ATOM   2908  N   THR A 378      -7.138   5.704  92.385  1.00 29.54           N
ATOM   2909  CA  THR A 378      -8.158   4.760  91.914  1.00 29.03           C
ATOM   2910  C   THR A 378      -9.441   5.517  91.497  1.00 29.77           C
ATOM   2911  O   THR A 378     -10.006   5.172  90.509  1.00 29.58           O
ATOM   2912  CB  THR A 378      -8.499   3.819  93.078  1.00 32.56           C
ATOM   2913  OG1 THR A 378      -7.279   3.298  93.545  1.00 32.11           O
ATOM   2914  CG2 THR A 378      -9.538   2.775  92.717  1.00 26.10           C
ATOM   2915  N   LEU A 379      -9.949   6.463  92.277  1.00 27.90           N
ATOM   2916  CA  LEU A 379     -11.136   7.214  91.917  1.00 28.83           C
ATOM   2917  C   LEU A 379     -11.017   7.910  90.589  1.00 30.64           C
ATOM   2918  O   LEU A 379     -11.869   7.856  89.697  1.00 32.79           O
ATOM   2919  CB  LEU A 379     -11.388   8.305  92.987  1.00 26.61           C
ATOM   2920  CG  LEU A 379     -12.535   9.254  92.621  1.00 30.65           C
ATOM   2921  CD1 LEU A 379     -13.928   8.449  92.492  1.00 29.43           C
ATOM   2922  CD2 LEU A 379     -12.704  10.330  93.715  1.00 28.62           C
ATOM   2923  N   TYR A 380      -9.918   8.687  90.394  1.00 32.27           N
ATOM   2924  CA  TYR A 380      -9.734   9.444  89.165  1.00 31.12           C
ATOM   2925  C   TYR A 380      -9.497   8.579  87.995  1.00 31.53           C
ATOM   2926  O   TYR A 380     -10.016   8.898  86.898  1.00 35.36           O
ATOM   2927  CB  TYR A 380      -8.596  10.517  89.294  1.00 32.06           C
ATOM   2928  CG  TYR A 380      -9.225  11.673  90.048  1.00 32.48           C
ATOM   2929  CD1 TYR A 380     -10.149  12.499  89.413  1.00 33.40           C
ATOM   2930  CD2 TYR A 380      -8.999  11.830  91.398  1.00 31.99           C
ATOM   2931  CE1 TYR A 380     -10.798  13.497  90.133  1.00 33.21           C
ATOM   2932  CE2 TYR A 380      -9.655  12.790  92.134  1.00 32.47           C
ATOM   2933  CZ  TYR A 380     -10.566  13.623  91.473  1.00 37.28           C
ATOM   2934  OH  TYR A 380     -11.182  14.635  92.201  1.00 40.50           O
ATOM   2935  N   ASN A 381      -8.889   7.397  88.189  1.00 30.42           N
ATOM   2936  CA  ASN A 381      -8.738   6.462  87.093  1.00 31.02           C
ATOM   2937  C   ASN A 381     -10.151   5.904  86.681  1.00 32.99           C
ATOM   2938  O   ASN A 381     -10.369   5.649  85.479  1.00 30.20           O
ATOM   2939  CB  ASN A 381      -7.876   5.279  87.476  1.00 33.83           C
ATOM   2940  CG  ASN A 381      -6.370   5.580  87.584  1.00 43.70           C
ATOM   2941  OD1 ASN A 381      -5.591   4.681  87.886  1.00 46.44           O
ATOM   2942  ND2 ASN A 381      -5.945   6.788  87.233  1.00 39.67           N
ATOM   2943  N   ALA A 382     -10.969   5.529  87.650  1.00 27.96           N
ATOM   2944  CA  ALA A 382     -12.295   5.033  87.353  1.00 30.21           C
ATOM   2945  C   ALA A 382     -13.108   6.125  86.563  1.00 31.11           C
ATOM   2946  O   ALA A 382     -13.826   5.822  85.667  1.00 33.99           O
ATOM   2947  CB  ALA A 382     -13.042   4.714  88.648  1.00 28.10           C
ATOM   2948  N   LYS A 383     -13.037   7.386  86.968  1.00 31.16           N
ATOM   2949  CA  LYS A 383     -13.696   8.491  86.328  1.00 32.58           C
ATOM   2950  C   LYS A 383     -13.240   8.635  84.891  1.00 33.72           C
ATOM   2951  O   LYS A 383     -14.066   8.857  83.968  1.00 35.32           O
ATOM   2952  CB  LYS A 383     -13.448   9.818  87.067  1.00 30.07           C
ATOM   2953  CG  LYS A 383     -14.129   9.855  88.418  1.00 33.10           C
ATOM   2954  CD  LYS A 383     -13.914  11.254  89.065  1.00 33.90           C
ATOM   2955  CE  LYS A 383     -14.852  11.338  90.260  1.00 42.61           C
ATOM   2956  NZ  LYS A 383     -15.437  12.654  90.474  1.00 47.98           N
ATOM   2957  N   GLN A 384     -11.921   8.554  84.659  1.00 31.04           N
ATOM   2958  CA  GLN A 384     -11.460   8.556  83.299  1.00 32.90           C
ATOM   2959  C   GLN A 384     -12.029   7.424  82.484  1.00 33.76           C
ATOM   2960  O   GLN A 384     -12.357   7.643  81.316  1.00 36.17           O
ATOM   2961  CB  GLN A 384      -9.913   8.504  83.138  1.00 35.74           C
ATOM   2962  CG  GLN A 384      -9.310   9.747  83.639  1.00 43.55           C
ATOM   2963  CD  GLN A 384      -7.778   9.934  83.427  1.00 49.19           C
ATOM   2964  OE1 GLN A 384      -7.090   9.346  82.608  1.00 50.64           O
ATOM   2965  NE2 GLN A 384      -7.268  10.809  84.226  1.00 46.51           N
ATOM   2966  N   GLU A 385     -11.994   6.180  82.961  1.00 34.40           N
ATOM   2967  CA  GLU A 385     -12.480   5.034  82.222  1.00 32.82           C
ATOM   2968  C   GLU A 385     -13.983   5.145  81.907  1.00 33.00           C
ATOM   2969  O   GLU A 385     -14.363   4.645  80.803  1.00 34.37           O
ATOM   2970  CB  GLU A 385     -12.248   3.704  82.963  1.00 34.80           C
ATOM   2971  CG  GLU A 385     -10.812   3.396  83.263  1.00 41.59           C
ATOM   2972  CD  GLU A 385     -10.089   2.805  82.046  1.00 48.70           C
ATOM   2973  OE1 GLU A 385      -8.968   2.276  82.205  1.00 53.55           O
ATOM   2974  OE2 GLU A 385     -10.685   2.672  80.964  1.00 49.39           O
ATOM   2975  N   LEU A 386     -14.781   5.685  82.798  1.00 31.41           N
ATOM   2976  CA  LEU A 386     -16.230   5.863  82.557  1.00 31.61           C
ATOM   2977  C   LEU A 386     -16.439   6.852  81.435  1.00 33.24           C
ATOM   2978  O   LEU A 386     -17.034   6.552  80.406  1.00 35.31           O
ATOM   2979  CB  LEU A 386     -16.903   6.387  83.856  1.00 29.09           C
ATOM   2980  CG  LEU A 386     -18.314   6.923  83.665  1.00 31.61           C
ATOM   2981  CD1 LEU A 386     -19.223   5.820  83.072  1.00 29.14           C
ATOM   2982  CD2 LEU A 386     -18.844   7.493  84.986  1.00 33.16           C
ATOM   2983  N   ALA A 387     -15.706   7.985  81.467  1.00 33.73           N
ATOM   2984  CA  ALA A 387     -15.816   8.990  80.388  1.00 32.87           C
ATOM   2985  C   ALA A 387     -15.335   8.407  79.107  1.00 35.14           C
ATOM   2986  O   ALA A 387     -16.048   8.579  78.068  1.00 39.23           O
ATOM   2987  CB  ALA A 387     -15.063  10.268  80.666  1.00 31.23           C
ATOM   2988  N   ASN A 388     -14.277   7.612  79.052  1.00 35.28           N
ATOM   2989  CA  ASN A 388     -13.840   6.997  77.774  1.00 34.55           C
ATOM   2990  C   ASN A 388     -14.755   5.914  77.271  1.00 35.98           C
ATOM   2991  O   ASN A 388     -14.821   5.743  76.029  1.00 36.28           O
ATOM   2992  CB  ASN A 388     -12.404   6.412  77.947  1.00 39.84           C
ATOM   2993  CG  ASN A 388     -11.805   5.708  76.775  1.00 46.20           C
ATOM   2994  OD1 ASN A 388     -11.606   4.485  76.790  1.00 50.35           O
ATOM   2995  ND2 ASN A 388     -11.484   6.471  75.726  1.00 45.10           N
ATOM   2996  N   ALA A 389     -15.442   5.135  78.106  1.00 33.45           N
ATOM   2997  CA  ALA A 389     -16.318   4.056  77.645  1.00 31.17           C
ATOM   2998  C   ALA A 389     -17.520   4.673  76.899  1.00 32.71           C
ATOM   2999  O   ALA A 389     -18.108   4.058  76.010  1.00 33.48           O
ATOM   3000  CB  ALA A 389     -16.802   3.234  78.870  1.00 30.40           C
ATOM   3001  N   ARG A 390     -17.995   5.826  77.343  1.00 32.01           N
ATOM   3002  CA  ARG A 390     -19.093   6.500  76.676  1.00 32.53           C
ATOM   3003  C   ARG A 390     -18.668   6.993  75.296  1.00 35.50           C
ATOM   3004  O   ARG A 390     -19.443   6.845  74.352  1.00 38.97           O
ATOM   3005  CB  ARG A 390     -19.561   7.698  77.449  1.00 28.55           C
ATOM   3006  CG  ARG A 390     -20.150   7.444  78.789  1.00 30.51           C
ATOM   3007  CD  ARG A 390     -20.671   8.840  79.257  1.00 35.60           C
ATOM   3008  NE  ARG A 390     -21.114   8.712  80.622  1.00 37.68           N
ATOM   3009  CZ  ARG A 390     -20.478   9.292  81.646  1.00 38.20           C
ATOM   3010  NH1 ARG A 390     -19.395  10.091  81.508  1.00 37.10           N
ATOM   3011  NH2 ARG A 390     -21.014   9.137  82.804  1.00 39.91           N
ATOM   3012  N   TYR A 391     -17.500   7.623  75.132  1.00 34.20           N
ATOM   3013  CA  TYR A 391     -17.050   7.911  73.787  1.00 34.88           C
ATOM   3014  C   TYR A 391     -16.875   6.651  72.980  1.00 36.50           C
ATOM   3015  O   TYR A 391     -17.290   6.689  71.821  1.00 36.35           O
ATOM   3016  CB  TYR A 391     -15.739   8.676  73.762  1.00 35.78           C
ATOM   3017  CG  TYR A 391     -15.928   9.974  74.458  1.00 35.91           C
ATOM   3018  CD1 TYR A 391     -15.304  10.249  75.680  1.00 36.44           C
ATOM   3019  CD2 TYR A 391     -16.787  10.951  73.896  1.00 37.16           C
ATOM   3020  CE1 TYR A 391     -15.498  11.457  76.315  1.00 34.78           C
ATOM   3021  CE2 TYR A 391     -16.988  12.153  74.549  1.00 37.00           C
ATOM   3022  CZ  TYR A 391     -16.333  12.383  75.757  1.00 36.92           C
ATOM   3023  OH  TYR A 391     -16.504  13.611  76.392  1.00 40.85           O
ATOM   3024  N   ASN A 392     -16.301   5.566  73.486  1.00 36.52           N
ATOM   3025  CA  ASN A 392     -16.210   4.325  72.749  1.00 37.96           C
ATOM   3026  C   ASN A 392     -17.614   3.768  72.385  1.00 39.22           C
ATOM   3027  O   ASN A 392     -17.748   3.176  71.341  1.00 39.77           O
ATOM   3028  CB  ASN A 392     -15.522   3.198  73.520  1.00 45.05           C
ATOM   3029  CG  ASN A 392     -14.016   3.343  73.655  1.00 51.16           C
ATOM   3030  OD1 ASN A 392     -13.385   2.568  74.379  1.00 58.84           O
ATOM   3031  ND2 ASN A 392     -13.425   4.289  72.971  1.00 52.62           N
ATOM   3032  N   TYR A 393     -18.612   3.880  73.230  1.00 35.39           N
ATOM   3033  CA  TYR A 393     -19.977   3.464  72.891  1.00 33.26           C
ATOM   3034  C   TYR A 393     -20.404   4.262  71.627  1.00 35.98           C
ATOM   3035  O   TYR A 393     -20.899   3.675  70.693  1.00 35.66           O
ATOM   3036  CB  TYR A 393     -20.908   3.826  74.027  1.00 32.23           C
ATOM   3037  CG  TYR A 393     -22.412   3.731  73.664  1.00 33.87           C
ATOM   3038  CD1 TYR A 393     -22.974   2.489  73.412  1.00 32.11           C
ATOM   3039  CD2 TYR A 393     -23.177   4.876  73.558  1.00 34.50           C
ATOM   3040  CE1 TYR A 393     -24.297   2.400  73.079  1.00 36.45           C
ATOM   3041  CE2 TYR A 393     -24.513   4.818  73.215  1.00 36.30           C
ATOM   3042  CZ  TYR A 393     -25.059   3.561  72.969  1.00 38.71           C
ATOM   3043  OH  TYR A 393     -26.388   3.420  72.659  1.00 45.91           O
ATOM   3044  N   LEU A 394     -20.263   5.603  71.649  1.00 37.10           N
ATOM   3045  CA  LEU A 394     -20.702   6.434  70.540  1.00 38.35           C
ATOM   3046  C   LEU A 394     -19.941   6.189  69.259  1.00 39.99           C
ATOM   3047  O   LEU A 394     -20.578   6.156  68.196  1.00 44.03           O
ATOM   3048  CB  LEU A 394     -20.664   7.928  70.867  1.00 35.97           C
ATOM   3049  CG  LEU A 394     -21.504   8.413  72.008  1.00 36.25           C
ATOM   3050  CD1 LEU A 394     -21.125   9.836  72.276  1.00 35.63           C
ATOM   3051  CD2 LEU A 394     -23.035   8.343  71.726  1.00 38.31           C
ATOM   3052  N   ILE A 395     -18.652   5.904  69.308  1.00 39.35           N
ATOM   3053  CA  ILE A 395     -17.863   5.571  68.164  1.00 41.01           C
ATOM   3054  C   ILE A 395     -18.337   4.248  67.593  1.00 41.41           C
ATOM   3055  O   ILE A 395     -18.429   4.076  66.369  1.00 42.05           O
ATOM   3056  CB  ILE A 395     -16.362   5.468  68.480  1.00 43.11           C
ATOM   3057  CG1 ILE A 395     -15.851   6.839  68.919  1.00 44.54           C
ATOM   3058  CG2 ILE A 395     -15.602   5.025  67.218  1.00 43.37           C
ATOM   3059  CD1 ILE A 395     -16.101   7.907  67.883  1.00 49.63           C
ATOM   3060  N   ASN A 396     -18.567   3.260  68.445  1.00 38.34           N
ATOM   3061  CA  ASN A 396     -19.000   1.951  67.968  1.00 38.01           C
ATOM   3062  C   ASN A 396     -20.364   2.021  67.302  1.00 38.87           C
ATOM   3063  O   ASN A 396     -20.669   1.153  66.532  1.00 37.42           O
ATOM   3064  CB  ASN A 396     -19.005   0.928  69.099  1.00 38.28           C
ATOM   3065  CG  ASN A 396     -17.581   0.553  69.440  1.00 43.98           C
ATOM   3066  OD1 ASN A 396     -16.819   0.177  68.554  1.00 46.58           O
ATOM   3067  ND2 ASN A 396     -17.230   0.664  70.671  1.00 42.13           N
ATOM   3068  N   GLN A 397     -21.221   2.946  67.677  1.00 38.37           N
ATOM   3069  CA  GLN A 397     -22.532   3.097  67.016  1.00 42.39           C
ATOM   3070  C   GLN A 397     -22.314   3.582  65.566  1.00 42.55           C
ATOM   3071  O   GLN A 397     -22.944   3.056  64.671  1.00 45.46           O
ATOM   3072  CB  GLN A 397     -23.251   4.287  67.607  1.00 43.25           C
ATOM   3073  CG  GLN A 397     -23.722   4.036  68.992  1.00 48.32           C
ATOM   3074  CD  GLN A 397     -25.005   3.312  68.983  1.00 53.49           C
ATOM   3075  OE1 GLN A 397     -25.903   3.805  69.700  1.00 59.75           O
ATOM   3076  NE2 GLN A 397     -25.173   2.230  68.205  1.00 53.90           N
ATOM   3077  N   LEU A 398     -21.341   4.452  65.401  1.00 41.57           N
ATOM   3078  CA  LEU A 398     -20.876   4.927  64.114  1.00 43.87           C
ATOM   3079  C   LEU A 398     -20.304   3.763  63.315  1.00 45.64           C
ATOM   3080  O   LEU A 398     -20.572   3.640  62.094  1.00 45.69           O
ATOM   3081  CB  LEU A 398     -19.766   5.956  64.322  1.00 44.83           C
ATOM   3082  CG  LEU A 398     -20.029   7.454  64.187  1.00 49.17           C
ATOM   3083  CD1 LEU A 398     -21.453   7.790  64.500  1.00 50.33           C
ATOM   3084  CD2 LEU A 398     -19.056   8.235  65.085  1.00 51.15           C
ATOM   3085  N   ASN A 399     -19.460   2.915  63.963  1.00 42.64           N
ATOM   3086  CA  ASN A 399     -18.810   1.860  63.226  1.00 42.07           C
ATOM   3087  C   ASN A 399     -19.870   0.904  62.731  1.00 42.24           C
ATOM   3088  O   ASN A 399     -19.668   0.199  61.747  1.00 41.92           O
ATOM   3089  CB  ASN A 399     -17.731   1.034  63.975  1.00 43.03           C
ATOM   3090  CG  ASN A 399     -16.514   1.831  64.423  1.00 46.50           C
ATOM   3091  OD1 ASN A 399     -15.966   1.502  65.493  1.00 50.91           O
ATOM   3092  ND2 ASN A 399     -16.150   2.875  63.741  1.00 42.02           N
ATOM   3093  N   ILE A 400     -20.857   0.619  63.558  1.00 42.92           N
ATOM   3094  CA  ILE A 400     -21.888  -0.334  63.115  1.00 44.08           C
ATOM   3095  C   ILE A 400     -22.665   0.239  61.895  1.00 43.54           C
ATOM   3096  O   ILE A 400     -22.968  -0.467  60.948  1.00 42.01           O
ATOM   3097  CB  ILE A 400     -22.778  -0.726  64.301  1.00 48.16           C
ATOM   3098  CG1 ILE A 400     -22.790  -2.247  64.473  1.00 50.76           C
ATOM   3099  CG2 ILE A 400     -24.230  -0.312  64.112  1.00 49.28           C
ATOM   3100  CD1 ILE A 400     -23.278  -2.639  65.845  1.00 55.45           C
ATOM   3101  N   LYS A 401     -23.005   1.494  61.914  1.00 43.57           N
ATOM   3102  CA  LYS A 401     -23.733   2.128  60.786  1.00 46.03           C
ATOM   3103  C   LYS A 401     -22.911   2.040  59.492  1.00 47.02           C
ATOM   3104  O   LYS A 401     -23.414   1.594  58.448  1.00 46.67           O
ATOM   3105  CB  LYS A 401     -24.052   3.575  61.085  1.00 45.52           C
ATOM   3106  CG  LYS A 401     -25.460   3.859  61.566  1.00 48.20           C
ATOM   3107  CD  LYS A 401     -26.539   2.970  60.942  1.00 51.51           C
ATOM   3108  CE  LYS A 401     -27.794   3.801  60.589  1.00 52.35           C
ATOM   3109  NZ  LYS A 401     -27.549   4.665  59.353  1.00 50.77           N
ATOM   3110  N   SER A 402     -21.594   2.307  59.611  1.00 44.80           N
ATOM   3111  CA  SER A 402     -20.675   2.192  58.544  1.00 45.34           C
ATOM   3112  C   SER A 402     -20.590   0.781  58.028  1.00 47.36           C
ATOM   3113  O   SER A 402     -20.615   0.572  56.796  1.00 48.71           O
ATOM   3114  CB  SER A 402     -19.267   2.628  58.969  1.00 48.07           C
ATOM   3115  OG  SER A 402     -18.344   2.261  57.916  1.00 51.43           O
ATOM   3116  N   ALA A 403     -20.604  -0.243  58.881  1.00 45.23           N
ATOM   3117  CA  ALA A 403     -20.588  -1.623  58.371  1.00 43.44           C
ATOM   3118  C   ALA A 403     -21.944  -2.026  57.763  1.00 46.72           C
ATOM   3119  O   ALA A 403     -21.985  -3.071  57.076  1.00 44.65           O
ATOM   3120  CB  ALA A 403     -20.279  -2.591  59.473  1.00 45.40           C
ATOM   3121  N   LEU A 404     -23.025  -1.264  58.007  1.00 46.40           N
ATOM   3122  CA  LEU A 404     -24.310  -1.577  57.392  1.00 47.60           C
ATOM   3123  C   LEU A 404     -24.304  -0.971  55.969  1.00 50.95           C
ATOM   3124  O   LEU A 404     -25.047  -1.404  55.116  1.00 51.07           O
ATOM   3125  CB  LEU A 404     -25.496  -0.969  58.164  1.00 46.30           C
ATOM   3126  CG  LEU A 404     -25.782  -1.548  59.580  1.00 46.94           C
ATOM   3127  CD1 LEU A 404     -27.040  -0.998  60.195  1.00 45.69           C
ATOM   3128  CD2 LEU A 404     -25.855  -3.052  59.533  1.00 44.79           C
ATOM   3129  N   GLY A 405     -23.536   0.122  55.771  1.00 49.17           N
ATOM   3130  CA  GLY A 405     -23.501   0.789  54.504  1.00 48.17           C
ATOM   3131  C   GLY A 405     -24.417   2.005  54.477  1.00 49.64           C
ATOM   3132  O   GLY A 405     -24.513   2.649  53.468  1.00 50.19           O
ATOM   3133  N   THR A 406     -24.936   2.438  55.605  1.00 48.17           N
ATOM   3134  CA  THR A 406     -25.900   3.518  55.680  1.00 46.48           C
ATOM   3135  C   THR A 406     -25.555   4.650  56.614  1.00 48.56           C
ATOM   3136  O   THR A 406     -26.476   5.442  56.966  1.00 49.31           O
ATOM   3137  CB  THR A 406     -27.253   3.001  56.247  1.00 49.10           C
ATOM   3138  OG1 THR A 406     -27.077   2.683  57.642  1.00 51.54           O
ATOM   3139  CG2 THR A 406     -27.731   1.763  55.509  1.00 47.29           C
ATOM   3140  N   LEU A 407     -24.286   4.806  57.027  1.00 45.95           N
ATOM   3141  CA  LEU A 407     -23.997   5.962  57.902  1.00 44.79           C
ATOM   3142  C   LEU A 407     -24.252   7.215  57.080  1.00 45.74           C
ATOM   3143  O   LEU A 407     -23.600   7.356  56.028  1.00 45.75           O
ATOM   3144  CB  LEU A 407     -22.527   5.943  58.237  1.00 43.90           C
ATOM   3145  CG  LEU A 407     -21.932   6.570  59.460  1.00 46.84           C
ATOM   3146  CD1 LEU A 407     -20.510   7.088  59.178  1.00 44.73           C
ATOM   3147  CD2 LEU A 407     -22.772   7.560  60.227  1.00 44.59           C
ATOM   3148  N   ASN A 408     -24.962   8.204  57.604  1.00 46.65           N
ATOM   3149  CA  ASN A 408     -25.280   9.364  56.771  1.00 49.82           C
ATOM   3150  C   ASN A 408     -25.350  10.581  57.653  1.00 52.38           C
ATOM   3151  O   ASN A 408     -25.259  10.454  58.899  1.00 52.32           O
ATOM   3152  CB  ASN A 408     -26.630   9.171  56.025  1.00 50.57           C
ATOM   3153  CG  ASN A 408     -27.775   8.838  56.962  1.00 54.23           C
ATOM   3154  OD1 ASN A 408     -28.095   9.616  57.871  1.00 57.83           O
ATOM   3155  ND2 ASN A 408     -28.335   7.650  56.833  1.00 52.63           N
ATOM   3156  N   GLU A 409     -25.829  11.672  57.068  1.00 53.38           N
ATOM   3157  CA  GLU A 409     -25.884  12.927  57.792  1.00 55.11           C
ATOM   3158  C   GLU A 409     -26.981  12.966  58.803  1.00 54.83           C
ATOM   3159  O   GLU A 409     -26.837  13.749  59.741  1.00 56.85           O
ATOM   3160  CB  GLU A 409     -25.931  14.120  56.817  1.00 57.20           C
ATOM   3161  CG  GLU A 409     -24.926  13.923  55.676  1.00 60.98           C
ATOM   3162  CD  GLU A 409     -24.666  15.193  54.883  1.00 66.30           C
ATOM   3163  OE1 GLU A 409     -23.650  15.212  54.129  1.00 64.07           O
ATOM   3164  OE2 GLU A 409     -25.425  16.199  55.048  1.00 64.99           O
ATOM   3165  N   GLN A 410     -28.014  12.119  58.727  1.00 54.33           N
ATOM   3166  CA  GLN A 410     -29.022  12.157  59.790  1.00 55.01           C
ATOM   3167  C   GLN A 410     -28.431  11.516  61.050  1.00 53.29           C
ATOM   3168  O   GLN A 410     -28.777  11.916  62.154  1.00 52.93           O
ATOM   3169  CB  GLN A 410     -30.341  11.492  59.413  1.00 57.78           C
ATOM   3170  CG  GLN A 410     -31.027  11.986  58.149  1.00 63.57           C
ATOM   3171  CD  GLN A 410     -31.136  13.486  57.980  1.00 67.39           C
ATOM   3172  OE1 GLN A 410     -30.740  14.000  56.919  1.00 71.41           O
ATOM   3173  NE2 GLN A 410     -31.721  14.196  58.941  1.00 65.68           N
ATOM   3174  N   ASP A 411     -27.573  10.501  60.886  1.00 51.12           N
ATOM   3175  CA  ASP A 411     -26.900   9.847  62.001  1.00 50.44           C
ATOM   3176  C   ASP A 411     -25.975  10.850  62.739  1.00 50.52           C
ATOM   3177  O   ASP A 411     -25.915  10.956  63.962  1.00 49.97           O
ATOM   3178  CB  ASP A 411     -26.020   8.717  61.501  1.00 51.30           C
ATOM   3179  CG  ASP A 411     -26.792   7.585  60.875  1.00 53.66           C
ATOM   3180  OD1 ASP A 411     -27.876   7.278  61.430  1.00 55.37           O
ATOM   3181  OD2 ASP A 411     -26.296   6.984  59.855  1.00 54.55           O
ATOM   3182  N   LEU A 412     -25.443  11.797  62.008  1.00 50.13           N
ATOM   3183  CA  LEU A 412     -24.578  12.845  62.564  1.00 52.04           C
ATOM   3184  C   LEU A 412     -25.413  13.817  63.381  1.00 53.48           C
ATOM   3185  O   LEU A 412     -25.068  14.348  64.453  1.00 52.79           O
ATOM   3186  CB  LEU A 412     -23.966  13.607  61.391  1.00 54.07           C
ATOM   3187  CG  LEU A 412     -22.696  14.330  61.793  1.00 56.26           C
ATOM   3188  CD1 LEU A 412     -21.471  13.626  61.255  1.00 55.66           C
ATOM   3189  CD2 LEU A 412     -22.795  15.798  61.351  1.00 58.02           C
ATOM   3190  N   LEU A 413     -26.616  14.036  62.835  1.00 54.55           N
ATOM   3191  CA  LEU A 413     -27.603  14.904  63.467  1.00 55.16           C
ATOM   3192  C   LEU A 413     -28.143  14.260  64.730  1.00 53.45           C
ATOM   3193  O   LEU A 413     -28.322  14.978  65.704  1.00 55.11           O
ATOM   3194  CB  LEU A 413     -28.706  15.255  62.495  1.00 57.48           C
ATOM   3195  CG  LEU A 413     -29.820  16.206  62.925  1.00 61.36           C
ATOM   3196  CD1 LEU A 413     -30.914  15.487  63.758  1.00 61.18           C
ATOM   3197  CD2 LEU A 413     -29.252  17.389  63.665  1.00 62.43           C
ATOM   3198  N   ALA A 414     -28.316  12.959  64.769  1.00 50.44           N
ATOM   3199  CA  ALA A 414     -28.746  12.316  66.022  1.00 51.07           C
ATOM   3200  C   ALA A 414     -27.616  12.383  67.075  1.00 52.62           C
ATOM   3201  O   ALA A 414     -27.831  12.739  68.237  1.00 54.48           O
ATOM   3202  CB  ALA A 414     -29.154  10.875  65.731  1.00 49.69           C
ATOM   3203  N   LEU A 415     -26.361  12.203  66.672  1.00 51.28           N
ATOM   3204  CA  LEU A 415     -25.215  12.355  67.591  1.00 48.78           C
ATOM   3205  C   LEU A 415     -25.097  13.801  68.022  1.00 49.15           C
ATOM   3206  O   LEU A 415     -24.772  14.117  69.195  1.00 49.32           O
ATOM   3207  CB  LEU A 415     -23.920  12.015  66.867  1.00 48.34           C
ATOM   3208  CG  LEU A 415     -23.536  10.563  66.805  1.00 49.98           C
ATOM   3209  CD1 LEU A 415     -22.339  10.441  65.913  1.00 49.40           C
ATOM   3210  CD2 LEU A 415     -23.224  10.103  68.239  1.00 51.25           C
ATOM   3211  N   ASN A 416     -25.349  14.712  67.083  1.00 46.42           N
ATOM   3212  CA  ASN A 416     -25.257  16.107  67.474  1.00 45.74           C
ATOM   3213  C   ASN A 416     -26.268  16.519  68.531  1.00 46.76           C
ATOM   3214  O   ASN A 416     -26.023  17.485  69.289  1.00 46.73           O
ATOM   3215  CB  ASN A 416     -25.367  16.985  66.215  1.00 45.90           C
ATOM   3216  CG  ASN A 416     -25.041  18.381  66.545  1.00 45.71           C
ATOM   3217  OD1 ASN A 416     -23.860  18.799  66.609  1.00 48.79           O
ATOM   3218  ND2 ASN A 416     -26.082  19.141  66.825  1.00 46.07           N
ATOM   3219  N   ASN A 417     -27.423  15.862  68.609  1.00 47.65           N
ATOM   3220  CA  ASN A 417     -28.397  16.197  69.647  1.00 49.34           C
ATOM   3221  C   ASN A 417     -27.966  15.714  71.024  1.00 51.59           C
ATOM   3222  O   ASN A 417     -28.479  16.218  72.018  1.00 53.67           O
ATOM   3223  CB  ASN A 417     -29.768  15.546  69.294  1.00 53.52           C
ATOM   3224  CG  ASN A 417     -30.398  16.213  68.079  1.00 57.51           C
ATOM   3225  OD1 ASN A 417     -31.119  15.593  67.294  1.00 60.24           O
ATOM   3226  ND2 ASN A 417     -30.053  17.484  67.885  1.00 56.93           N
ATOM   3227  N   ALA A 418     -26.964  14.844  71.173  1.00 49.76           N
ATOM   3228  CA  ALA A 418     -26.501  14.386  72.502  1.00 46.88           C
ATOM   3229  C   ALA A 418     -25.440  15.339  73.074  1.00 46.14           C
ATOM   3230  O   ALA A 418     -24.973  15.197  74.227  1.00 45.34           O
ATOM   3231  CB  ALA A 418     -25.918  12.958  72.369  1.00 47.44           C
ATOM   3232  N   LEU A 419     -25.210  16.449  72.377  1.00 43.78           N
ATOM   3233  CA  LEU A 419     -24.234  17.447  72.768  1.00 42.84           C
ATOM   3234  C   LEU A 419     -24.926  18.645  73.382  1.00 46.83           C
ATOM   3235  O   LEU A 419     -26.110  18.876  73.108  1.00 49.89           O
ATOM   3236  CB  LEU A 419     -23.446  17.911  71.549  1.00 40.90           C
ATOM   3237  CG  LEU A 419     -22.876  16.818  70.653  1.00 41.74           C
ATOM   3238  CD1 LEU A 419     -22.195  17.465  69.454  1.00 40.76           C
ATOM   3239  CD2 LEU A 419     -21.886  15.939  71.439  1.00 41.00           C
ATOM   3240  N   SER A 420     -24.252  19.423  74.205  1.00 47.76           N
ATOM   3241  CA  SER A 420     -24.875  20.595  74.799  1.00 49.77           C
ATOM   3242  C   SER A 420     -23.876  21.690  75.061  1.00 50.31           C
ATOM   3243  O   SER A 420     -23.593  22.433  74.152  1.00 53.00           O
ATOM   3244  CB  SER A 420     -25.662  20.287  76.074  1.00 52.83           C
ATOM   3245  OG  SER A 420     -24.772  19.911  77.146  1.00 62.18           O
ATOM   3246  N   LYS A 421     -23.263  21.782  76.212  1.00 52.00           N
ATOM   3247  CA  LYS A 421     -22.432  22.917  76.562  1.00 54.55           C
ATOM   3248  C   LYS A 421     -21.061  22.980  75.911  1.00 53.31           C
ATOM   3249  O   LYS A 421     -20.372  21.986  75.767  1.00 54.41           O
ATOM   3250  CB  LYS A 421     -22.187  22.972  78.087  1.00 59.15           C
ATOM   3251  CG  LYS A 421     -23.370  22.617  78.986  1.00 66.11           C
ATOM   3252  CD  LYS A 421     -22.883  22.462  80.448  1.00 68.83           C
ATOM   3253  CE  LYS A 421     -23.966  21.971  81.382  1.00 70.34           C
ATOM   3254  NZ  LYS A 421     -23.512  21.012  82.458  1.00 72.66           N
ATOM   3255  N   PRO A 422     -20.610  24.197  75.651  1.00 51.09           N
ATOM   3256  CA  PRO A 422     -19.323  24.454  75.106  1.00 51.38           C
ATOM   3257  C   PRO A 422     -18.239  24.098  76.115  1.00 51.43           C
ATOM   3258  O   PRO A 422     -18.421  24.250  77.333  1.00 52.02           O
ATOM   3259  CB  PRO A 422     -19.263  25.998  74.955  1.00 52.10           C
ATOM   3260  CG  PRO A 422     -20.651  26.476  75.024  1.00 53.19           C
ATOM   3261  CD  PRO A 422     -21.407  25.446  75.829  1.00 52.62           C
ATOM   3262  N   VAL A 423     -17.095  23.674  75.609  1.00 47.57           N
ATOM   3263  CA  VAL A 423     -15.945  23.379  76.436  1.00 46.58           C
ATOM   3264  C   VAL A 423     -14.758  23.821  75.583  1.00 45.18           C
ATOM   3265  O   VAL A 423     -14.729  23.629  74.358  1.00 42.92           O
ATOM   3266  CB  VAL A 423     -15.798  21.890  76.813  1.00 49.48           C
ATOM   3267  CG1 VAL A 423     -14.498  21.676  77.618  1.00 52.35           C
ATOM   3268  CG2 VAL A 423     -16.920  21.398  77.723  1.00 51.37           C
ATOM   3269  N   SER A 424     -13.782  24.418  76.242  1.00 42.96           N
ATOM   3270  CA  SER A 424     -12.603  24.937  75.562  1.00 42.08           C
ATOM   3271  C   SER A 424     -11.667  23.796  75.163  1.00 43.07           C
ATOM   3272  O   SER A 424     -11.544  22.892  75.923  1.00 41.97           O
ATOM   3273  CB  SER A 424     -11.933  25.881  76.546  1.00 41.26           C
ATOM   3274  OG  SER A 424     -10.623  26.209  76.146  1.00 48.54           O
ATOM   3275  N   THR A 425     -11.030  23.856  73.994  1.00 41.76           N
ATOM   3276  CA  THR A 425     -10.036  22.864  73.567  1.00 44.07           C
ATOM   3277  C   THR A 425      -8.633  23.365  73.979  1.00 46.22           C
ATOM   3278  O   THR A 425      -7.617  22.780  73.665  1.00 45.79           O
ATOM   3279  CB  THR A 425     -10.066  22.682  72.049  1.00 43.18           C
ATOM   3280  OG1 THR A 425      -9.680  23.951  71.476  1.00 41.65           O
ATOM   3281  CG2 THR A 425     -11.482  22.352  71.585  1.00 40.85           C
ATOM   3282  N   ASN A 426      -8.570  24.498  74.639  1.00 50.40           N
ATOM   3283  CA  ASN A 426      -7.272  24.999  75.083  1.00 55.93           C
ATOM   3284  C   ASN A 426      -7.382  25.706  76.430  1.00 59.22           C
ATOM   3285  O   ASN A 426      -7.339  26.922  76.473  1.00 60.15           O
ATOM   3286  CB  ASN A 426      -6.706  25.995  74.099  1.00 59.10           C
ATOM   3287  CG  ASN A 426      -5.408  26.578  74.593  1.00 64.44           C
ATOM   3288  OD1 ASN A 426      -5.211  27.796  74.452  1.00 66.99           O
ATOM   3289  ND2 ASN A 426      -4.528  25.734  75.212  1.00 63.18           N
ATOM   3290  N   PRO A 427      -7.673  24.977  77.478  1.00 61.17           N
ATOM   3291  CA  PRO A 427      -7.923  25.610  78.761  1.00 63.97           C
ATOM   3292  C   PRO A 427      -6.659  25.840  79.554  1.00 68.31           C
ATOM   3293  O   PRO A 427      -5.583  25.342  79.168  1.00 67.25           O
ATOM   3294  CB  PRO A 427      -8.741  24.523  79.479  1.00 62.62           C
ATOM   3295  CG  PRO A 427      -8.106  23.253  79.021  1.00 62.47           C
ATOM   3296  CD  PRO A 427      -7.738  23.498  77.565  1.00 60.41           C
ATOM   3297  N   GLU A 428      -6.768  26.557  80.681  1.00 71.83           N
ATOM   3298  CA  GLU A 428      -5.638  26.496  81.605  1.00 78.06           C
ATOM   3299  C   GLU A 428      -6.199  26.258  82.992  1.00 81.13           C
ATOM   3300  O   GLU A 428      -6.141  25.077  83.382  1.00 82.57           O
ATOM   3301  CB  GLU A 428      -4.591  27.583  81.666  1.00 79.36           C
ATOM   3302  CG  GLU A 428      -3.495  27.037  82.643  1.00 82.29           C
ATOM   3303  CD  GLU A 428      -2.597  28.103  83.196  1.00 85.70           C
ATOM   3304  OE1 GLU A 428      -1.750  28.621  82.408  1.00 86.39           O
ATOM   3305  OE2 GLU A 428      -2.688  28.380  84.424  1.00 86.03           O
ATOM   3306  OXT GLU A 428      -6.729  27.251  83.567  1.00 84.28           O
ATOM   3308  N   GLU B 429      30.470   3.744  65.882  1.00 54.46           N
ATOM   3309  CA  GLU B 429      30.209   3.808  67.327  1.00 52.66           C
ATOM   3310  C   GLU B 429      29.546   5.127  67.718  1.00 48.66           C
ATOM   3311  O   GLU B 429      28.476   4.981  68.357  1.00 45.44           O
ATOM   3312  CB  GLU B 429      31.346   3.331  68.187  1.00 57.09           C
ATOM   3313  CG  GLU B 429      31.357   3.867  69.635  1.00 65.03           C
ATOM   3314  CD  GLU B 429      32.036   5.222  69.641  1.00 69.21           C
ATOM   3315  OE1 GLU B 429      32.985   5.394  68.777  1.00 71.90           O
ATOM   3316  OE2 GLU B 429      31.795   6.041  70.540  1.00 66.77           O
ATOM   3317  N   ASN B 430      29.896   6.301  67.221  1.00 41.85           N
ATOM   3318  CA  ASN B 430      29.050   7.482  67.455  1.00 39.73           C
ATOM   3319  C   ASN B 430      28.028   7.581  66.324  1.00 41.62           C
ATOM   3320  O   ASN B 430      28.021   6.739  65.393  1.00 41.16           O
ATOM   3321  CB  ASN B 430      29.813   8.777  67.702  1.00 41.60           C
ATOM   3322  CG  ASN B 430      30.583   9.335  66.498  1.00 45.07           C
ATOM   3323  OD1 ASN B 430      30.220   9.091  65.345  1.00 40.59           O
ATOM   3324  ND2 ASN B 430      31.643  10.093  66.785  1.00 40.87           N
ATOM   3325  N   LEU B 431      27.097   8.503  66.359  1.00 38.35           N
ATOM   3326  CA  LEU B 431      26.058   8.638  65.393  1.00 40.34           C
ATOM   3327  C   LEU B 431      26.582   9.091  63.988  1.00 45.20           C
ATOM   3328  O   LEU B 431      26.041   8.664  62.970  1.00 41.58           O
ATOM   3329  CB  LEU B 431      25.031   9.636  65.916  1.00 38.95           C
ATOM   3330  CG  LEU B 431      23.961  10.058  64.905  1.00 40.11           C
ATOM   3331  CD1 LEU B 431      23.126   8.844  64.424  1.00 36.28           C
ATOM   3332  CD2 LEU B 431      23.062  11.139  65.491  1.00 39.97           C
ATOM   3333  N   MET B 432      27.539   9.992  63.943  1.00 46.62           N
ATOM   3334  CA  MET B 432      28.195  10.404  62.711  1.00 51.83           C
ATOM   3335  C   MET B 432      28.723   9.176  61.971  1.00 48.90           C
ATOM   3336  O   MET B 432      28.445   9.022  60.797  1.00 45.34           O
ATOM   3337  CB  MET B 432      29.356  11.369  62.991  1.00 58.97           C
ATOM   3338  CG  MET B 432      30.077  11.926  61.774  1.00 69.80           C
ATOM   3339  SE  MET B 432      31.988  11.939  62.002  1.00 89.55           S
ATOM   3340  CE  MET B 432      32.116  10.141  61.157  1.00 72.33           C
ATOM   3341  N   GLN B 433      29.474   8.296  62.648  1.00 45.91           N
ATOM   3342  CA  GLN B 433      30.025   7.094  62.081  1.00 46.15           C
ATOM   3343  C   GLN B 433      28.966   6.093  61.663  1.00 48.78           C
ATOM   3344  O   GLN B 433      29.101   5.418  60.619  1.00 47.13           O
ATOM   3345  CB  GLN B 433      31.006   6.417  63.027  1.00 48.30           C
ATOM   3346  CG  GLN B 433      32.202   7.298  63.375  1.00 52.34           C
ATOM   3347  CD  GLN B 433      33.038   6.730  64.501  1.00 56.33           C
ATOM   3348  OE1 GLN B 433      32.562   6.263  65.546  1.00 52.44           O
ATOM   3349  NE2 GLN B 433      34.341   6.790  64.294  1.00 58.52           N
ATOM   3350  N   VAL B 434      27.921   5.929  62.495  1.00 45.61           N
ATOM   3351  CA  VAL B 434      26.867   4.995  62.118  1.00 43.77           C
ATOM   3352  C   VAL B 434      26.206   5.448  60.781  1.00 44.47           C
ATOM   3353  O   VAL B 434      25.881   4.618  59.919  1.00 42.39           O
ATOM   3354  CB  VAL B 434      25.833   4.852  63.255  1.00 43.04           C
ATOM   3355  CG1 VAL B 434      24.573   4.199  62.762  1.00 39.44           C
ATOM   3356  CG2 VAL B 434      26.448   4.068  64.457  1.00 41.01           C
ATOM   3357  N   TYR B 435      25.836   6.692  60.706  1.00 41.01           N
ATOM   3358  CA  TYR B 435      25.232   7.305  59.570  1.00 45.26           C
ATOM   3359  C   TYR B 435      26.089   7.187  58.284  1.00 49.01           C
ATOM   3360  O   TYR B 435      25.575   6.675  57.275  1.00 46.31           O
ATOM   3361  CB  TYR B 435      24.889   8.772  59.847  1.00 43.77           C
ATOM   3362  CG  TYR B 435      24.391   9.431  58.574  1.00 46.76           C
ATOM   3363  CD1 TYR B 435      23.115   9.149  58.075  1.00 45.64           C
ATOM   3364  CD2 TYR B 435      25.227  10.286  57.852  1.00 46.20           C
ATOM   3365  CE1 TYR B 435      22.684   9.727  56.918  1.00 46.82           C
ATOM   3366  CE2 TYR B 435      24.796  10.860  56.678  1.00 46.47           C
ATOM   3367  CZ  TYR B 435      23.529  10.588  56.215  1.00 47.97           C
ATOM   3368  OH  TYR B 435      23.082  11.150  55.055  1.00 49.19           O
ATOM   3369  N   GLN B 436      27.394   7.499  58.363  1.00 51.71           N
ATOM   3370  CA  GLN B 436      28.290   7.381  57.237  1.00 55.74           C
ATOM   3371  C   GLN B 436      28.329   5.943  56.746  1.00 56.87           C
ATOM   3372  O   GLN B 436      28.338   5.696  55.537  1.00 55.00           O
ATOM   3373  CB  GLN B 436      29.719   7.894  57.475  1.00 58.69           C
ATOM   3374  CG  GLN B 436      29.830   9.197  58.167  1.00 66.35           C
ATOM   3375  CD  GLN B 436      29.707  10.491  57.404  1.00 74.77           C
ATOM   3376  OE1 GLN B 436      28.759  10.747  56.621  1.00 77.16           O
ATOM   3377  NE2 GLN B 436      30.669  11.391  57.676  1.00 75.85           N
ATOM   3378  N   GLN B 437      28.307   4.978  57.679  1.00 55.62           N
ATOM   3379  CA  GLN B 437      28.225   3.589  57.260  1.00 55.61           C
ATOM   3380  C   GLN B 437      26.853   3.308  56.648  1.00 54.92           C
ATOM   3381  O   GLN B 437      26.776   2.630  55.627  1.00 56.40           O
ATOM   3382  CB  GLN B 437      28.585   2.606  58.382  1.00 56.75           C
ATOM   3383  CG  GLN B 437      30.014   2.763  58.915  1.00 60.88           C
ATOM   3384  CD  GLN B 437      30.254   2.138  60.315  1.00 64.65           C
ATOM   3385  OE1 GLN B 437      29.490   1.325  60.812  1.00 62.03           O
ATOM   3386  NE2 GLN B 437      31.331   2.545  60.964  1.00 65.98           N
ATOM   3387  N   ALA B 438      25.764   3.882  57.148  1.00 52.05           N
ATOM   3388  CA  ALA B 438      24.456   3.621  56.550  1.00 51.21           C
ATOM   3389  C   ALA B 438      24.330   4.229  55.120  1.00 52.64           C
ATOM   3390  O   ALA B 438      23.676   3.641  54.241  1.00 50.40           O
ATOM   3391  CB  ALA B 438      23.329   4.131  57.416  1.00 48.35           C
ATOM   3392  N   ARG B 439      24.830   5.444  54.941  1.00 50.95           N
ATOM   3393  CA  ARG B 439      24.700   6.175  53.713  1.00 53.45           C
ATOM   3394  C   ARG B 439      25.392   5.463  52.550  1.00 55.09           C
ATOM   3395  O   ARG B 439      24.772   5.398  51.504  1.00 54.41           O
ATOM   3396  CB  ARG B 439      25.120   7.649  53.841  1.00 51.84           C
ATOM   3397  CG  ARG B 439      24.876   8.488  52.576  1.00 55.47           C
ATOM   3398  CD  ARG B 439      25.622   9.822  52.658  1.00 56.63           C
ATOM   3399  NE  ARG B 439      26.978   9.579  53.135  1.00 59.27           N
ATOM   3400  CZ  ARG B 439      27.754  10.481  53.730  1.00 65.72           C
ATOM   3401  NH1 ARG B 439      27.323  11.724  53.902  1.00 66.03           N
ATOM   3402  NH2 ARG B 439      28.978  10.148  54.166  1.00 66.77           N
ATOM   3403  N   LEU B 440      26.553   4.823  52.718  1.00 55.94           N
ATOM   3404  CA  LEU B 440      27.130   4.113  51.594  1.00 58.28           C
ATOM   3405  C   LEU B 440      26.443   2.823  51.209  1.00 56.96           C
ATOM   3406  O   LEU B 440      26.433   2.450  50.019  1.00 57.17           O
ATOM   3407  CB  LEU B 440      28.623   3.862  51.731  1.00 61.31           C
ATOM   3408  CG  LEU B 440      29.212   3.950  53.118  1.00 64.82           C
ATOM   3409  CD1 LEU B 440      29.117   2.573  53.774  1.00 67.07           C
ATOM   3410  CD2 LEU B 440      30.668   4.442  53.069  1.00 66.06           C
ATOM   3411  N   SER B 441      25.838   2.118  52.142  1.00 53.81           N
ATOM   3412  CA  SER B 441      25.288   0.825  51.789  1.00 50.37           C
ATOM   3413  C   SER B 441      23.796   0.765  51.806  1.00 46.72           C
ATOM   3414  O   SER B 441      23.278  -0.290  51.496  1.00 45.77           O
ATOM   3415  CB  SER B 441      25.888  -0.251  52.723  1.00 54.80           C
ATOM   3416  OG  SER B 441      25.529   0.013  54.116  1.00 58.07           O
ATOM   3417  N   ASN B 442      23.069   1.756  52.343  1.00 45.56           N
ATOM   3418  CA  ASN B 442      21.624   1.514  52.516  1.00 44.33           C
ATOM   3419  C   ASN B 442      20.939   1.190  51.164  1.00 45.92           C
ATOM   3420  O   ASN B 442      20.893   1.992  50.250  1.00 41.77           O
ATOM   3421  CB  ASN B 442      20.951   2.690  53.216  1.00 43.43           C
ATOM   3422  CG  ASN B 442      19.495   2.395  53.546  1.00 46.93           C
ATOM   3423  OD1 ASN B 442      18.605   2.720  52.733  1.00 44.38           O
ATOM   3424  ND2 ASN B 442      19.208   1.817  54.713  1.00 41.56           N
ATOM   3425  N   PRO B 443      20.299   0.017  51.115  1.00 46.42           N
ATOM   3426  CA  PRO B 443      19.690  -0.469  49.883  1.00 45.78           C
ATOM   3427  C   PRO B 443      18.437   0.285  49.505  1.00 47.19           C
ATOM   3428  O   PRO B 443      18.182   0.448  48.316  1.00 46.92           O
ATOM   3429  CB  PRO B 443      19.464  -1.954  50.127  1.00 46.05           C
ATOM   3430  CG  PRO B 443      19.447  -2.118  51.627  1.00 45.26           C
ATOM   3431  CD  PRO B 443      20.363  -1.050  52.153  1.00 44.10           C
ATOM   3432  N   GLU B 444      17.632   0.722  50.461  1.00 45.79           N
ATOM   3433  CA  GLU B 444      16.429   1.509  50.189  1.00 45.98           C
ATOM   3434  C   GLU B 444      16.780   2.856  49.487  1.00 46.88           C
ATOM   3435  O   GLU B 444      16.089   3.249  48.550  1.00 45.30           O
ATOM   3436  CB  GLU B 444      15.600   1.818  51.426  1.00 47.14           C
ATOM   3437  CG  GLU B 444      14.745   0.676  51.934  1.00 48.45           C
ATOM   3438  CD  GLU B 444      15.569  -0.434  52.558  1.00 47.98           C
ATOM   3439  OE1 GLU B 444      15.146  -1.590  52.442  1.00 50.85           O
ATOM   3440  OE2 GLU B 444      16.633  -0.201  53.140  1.00 48.14           O
ATOM   3441  N   LEU B 445      17.826   3.545  49.917  1.00 44.11           N
ATOM   3442  CA  LEU B 445      18.220   4.792  49.288  1.00 45.85           C
ATOM   3443  C   LEU B 445      18.868   4.507  47.909  1.00 48.34           C
ATOM   3444  O   LEU B 445      18.789   5.336  47.015  1.00 46.91           O
ATOM   3445  CB  LEU B 445      19.264   5.531  50.101  1.00 43.50           C
ATOM   3446  CG  LEU B 445      19.290   7.038  50.256  1.00 45.19           C
ATOM   3447  CD1 LEU B 445      20.703   7.612  50.373  1.00 43.75           C
ATOM   3448  CD2 LEU B 445      18.389   7.821  49.355  1.00 41.83           C
ATOM   3449  N   ARG B 446      19.693   3.460  47.847  1.00 47.84           N
ATOM   3450  CA  ARG B 446      20.381   3.095  46.614  1.00 49.83           C
ATOM   3451  C   ARG B 446      19.415   2.649  45.518  1.00 50.22           C
ATOM   3452  O   ARG B 446      19.622   2.972  44.338  1.00 49.45           O
ATOM   3453  CB  ARG B 446      21.481   2.064  46.860  1.00 47.94           C
ATOM   3454  CG  ARG B 446      22.714   2.765  47.405  1.00 49.28           C
ATOM   3455  CD  ARG B 446      23.600   1.836  48.140  1.00 52.42           C
ATOM   3456  NE  ARG B 446      23.902   0.635  47.380  1.00 55.49           N
ATOM   3457  CZ  ARG B 446      25.138   0.226  47.120  1.00 58.81           C
ATOM   3458  NH1 ARG B 446      26.172   0.943  47.539  1.00 56.34           N
ATOM   3459  NH2 ARG B 446      25.327  -0.898  46.445  1.00 58.22           N
ATOM   3460  N   LYS B 447      18.307   2.021  45.933  1.00 48.31           N
ATOM   3461  CA  LYS B 447      17.216   1.709  45.025  1.00 49.16           C
ATOM   3462  C   LYS B 447      16.582   3.020  44.505  1.00 50.38           C
ATOM   3463  O   LYS B 447      16.238   3.131  43.335  1.00 48.28           O
ATOM   3464  CB  LYS B 447      16.155   0.830  45.671  1.00 49.34           C
ATOM   3465  CG  LYS B 447      14.771   0.844  45.037  1.00 51.58           C
ATOM   3466  CD  LYS B 447      14.722   0.034  43.769  1.00 55.38           C
ATOM   3467  CE  LYS B 447      13.313  -0.249  43.268  1.00 57.19           C
ATOM   3468  NZ  LYS B 447      12.480   0.984  43.197  1.00 60.24           N
ATOM   3469  N   SER B 448      16.385   3.983  45.395  1.00 46.60           N
ATOM   3470  CA  SER B 448      15.821   5.273  45.030  1.00 45.52           C
ATOM   3471  C   SER B 448      16.721   6.050  44.057  1.00 46.79           C
ATOM   3472  O   SER B 448      16.225   6.842  43.233  1.00 45.49           O
ATOM   3473  CB  SER B 448      15.618   6.102  46.300  1.00 44.66           C
ATOM   3474  OG  SER B 448      14.976   7.335  46.075  1.00 44.60           O
ATOM   3475  N   ALA B 449      18.037   5.881  44.191  1.00 44.72           N
ATOM   3476  CA  ALA B 449      18.982   6.553  43.355  1.00 45.86           C
ATOM   3477  C   ALA B 449      18.954   5.932  41.930  1.00 48.02           C
ATOM   3478  O   ALA B 449      19.003   6.688  40.961  1.00 47.32           O
ATOM   3479  CB  ALA B 449      20.373   6.518  43.947  1.00 44.17           C
ATOM   3480  N   ALA B 450      18.731   4.611  41.850  1.00 45.45           N
ATOM   3481  CA  ALA B 450      18.505   3.887  40.630  1.00 46.29           C
ATOM   3482  C   ALA B 450      17.201   4.324  39.968  1.00 48.00           C
ATOM   3483  O   ALA B 450      17.217   4.568  38.754  1.00 48.53           O
ATOM   3484  CB  ALA B 450      18.518   2.336  40.793  1.00 44.96           C
ATOM   3485  N   ASP B 451      16.089   4.479  40.704  1.00 44.24           N
ATOM   3486  CA  ASP B 451      14.885   4.971  40.104  1.00 44.90           C
ATOM   3487  C   ASP B 451      15.136   6.366  39.501  1.00 47.87           C
ATOM   3488  O   ASP B 451      14.541   6.712  38.481  1.00 46.97           O
ATOM   3489  CB  ASP B 451      13.663   5.084  41.017  1.00 45.64           C
ATOM   3490  CG  ASP B 451      13.242   3.757  41.607  1.00 48.57           C
ATOM   3491  OD1 ASP B 451      13.589   2.669  41.072  1.00 48.99           O
ATOM   3492  OD2 ASP B 451      12.565   3.809  42.627  1.00 50.95           O
ATOM   3493  N   ARG B 452      15.858   7.204  40.228  1.00 47.33           N
ATOM   3494  CA  ARG B 452      16.073   8.573  39.777  1.00 49.49           C
ATOM   3495  C   ARG B 452      16.863   8.558  38.448  1.00 49.61           C
ATOM   3496  O   ARG B 452      16.523   9.322  37.554  1.00 48.82           O
ATOM   3497  CB  ARG B 452      16.782   9.434  40.809  1.00 47.77           C
ATOM   3498  CG  ARG B 452      16.931  10.907  40.439  1.00 49.70           C
ATOM   3499  CD  ARG B 452      18.195  11.497  41.052  1.00 54.98           C
ATOM   3500  NE  ARG B 452      19.242  10.457  41.062  1.00 62.68           N
ATOM   3501  CZ  ARG B 452      20.436  10.566  41.649  1.00 64.23           C
ATOM   3502  NH1 ARG B 452      20.744  11.689  42.275  1.00 63.99           N
ATOM   3503  NH2 ARG B 452      21.310   9.555  41.618  1.00 61.18           N
ATOM   3504  N   ASP B 453      17.961   7.822  38.431  1.00 47.48           N
ATOM   3505  CA  ASP B 453      18.837   7.632  37.318  1.00 48.66           C
ATOM   3506  C   ASP B 453      18.108   7.148  36.046  1.00 51.30           C
ATOM   3507  O   ASP B 453      18.300   7.738  34.991  1.00 49.40           O
ATOM   3508  CB  ASP B 453      19.902   6.608  37.654  1.00 48.99           C
ATOM   3509  CG  ASP B 453      20.980   7.184  38.559  1.00 49.74           C
ATOM   3510  OD1 ASP B 453      21.904   6.430  38.920  1.00 49.63           O
ATOM   3511  OD2 ASP B 453      20.908   8.365  38.927  1.00 49.10           O
ATOM   3512  N   ALA B 454      17.254   6.124  36.193  1.00 47.71           N
ATOM   3513  CA  ALA B 454      16.435   5.632  35.133  1.00 47.65           C
ATOM   3514  C   ALA B 454      15.502   6.727  34.600  1.00 50.01           C
ATOM   3515  O   ALA B 454      15.369   6.849  33.382  1.00 48.90           O
ATOM   3516  CB  ALA B 454      15.644   4.408  35.540  1.00 45.67           C
ATOM   3517  N   ALA B 455      14.896   7.516  35.490  1.00 48.30           N
ATOM   3518  CA  ALA B 455      13.987   8.572  35.099  1.00 48.54           C
ATOM   3519  C   ALA B 455      14.698   9.675  34.307  1.00 50.53           C
ATOM   3520  O   ALA B 455      14.114  10.203  33.362  1.00 50.33           O
ATOM   3521  CB  ALA B 455      13.211   9.167  36.260  1.00 46.75           C
ATOM   3522  N   PHE B 456      15.922  10.008  34.689  1.00 48.94           N
ATOM   3523  CA  PHE B 456      16.697  11.005  33.984  1.00 50.68           C
ATOM   3524  C   PHE B 456      17.111  10.440  32.612  1.00 52.15           C
ATOM   3525  O   PHE B 456      16.941  11.089  31.581  1.00 51.31           O
ATOM   3526  CB  PHE B 456      17.912  11.501  34.791  1.00 49.15           C
ATOM   3527  CG  PHE B 456      17.552  12.699  35.629  1.00 52.59           C
ATOM   3528  CD1 PHE B 456      17.056  12.544  36.921  1.00 52.54           C
ATOM   3529  CD2 PHE B 456      17.588  13.988  35.081  1.00 53.27           C
ATOM   3530  CE1 PHE B 456      16.690  13.643  37.669  1.00 53.64           C
ATOM   3531  CE2 PHE B 456      17.227  15.088  35.855  1.00 53.36           C
ATOM   3532  CZ  PHE B 456      16.800  14.916  37.147  1.00 52.73           C
ATOM   3533  N   GLU B 457      17.564   9.190  32.602  1.00 50.00           N
ATOM   3534  CA  GLU B 457      17.998   8.537  31.402  1.00 52.58           C
ATOM   3535  C   GLU B 457      16.871   8.445  30.352  1.00 54.37           C
ATOM   3536  O   GLU B 457      17.126   8.602  29.151  1.00 54.32           O
ATOM   3537  CB  GLU B 457      18.560   7.154  31.664  1.00 53.04           C
ATOM   3538  CG  GLU B 457      18.842   6.330  30.408  1.00 54.91           C
ATOM   3539  CD  GLU B 457      19.809   7.058  29.468  1.00 59.15           C
ATOM   3540  OE1 GLU B 457      19.470   7.252  28.273  1.00 60.46           O
ATOM   3541  OE2 GLU B 457      20.890   7.464  29.901  1.00 55.78           O
ATOM   3542  N   LYS B 458      15.640   8.242  30.822  1.00 50.71           N
ATOM   3543  CA  LYS B 458      14.454   8.158  30.041  1.00 49.46           C
ATOM   3544  C   LYS B 458      14.174   9.444  29.247  1.00 49.62           C
ATOM   3545  O   LYS B 458      13.361   9.400  28.366  1.00 46.35           O
ATOM   3546  CB  LYS B 458      13.238   7.820  30.916  1.00 49.27           C
ATOM   3547  CG  LYS B 458      11.996   7.426  30.108  1.00 50.92           C
ATOM   3548  CD  LYS B 458      10.962   6.669  30.881  1.00 49.38           C
ATOM   3549  CE  LYS B 458      10.338   5.598  29.987  1.00 52.81           C
ATOM   3550  NZ  LYS B 458       8.950   5.935  29.684  1.00 53.44           N
ATOM   3551  N   ILE B 459      14.744  10.569  29.618  1.00 49.48           N
ATOM   3552  CA  ILE B 459      14.606  11.826  28.900  1.00 50.85           C
ATOM   3553  C   ILE B 459      15.189  11.613  27.492  1.00 53.18           C
ATOM   3554  O   ILE B 459      14.563  12.027  26.523  1.00 53.70           O
ATOM   3555  CB  ILE B 459      15.304  12.991  29.620  1.00 50.85           C
ATOM   3556  CG1 ILE B 459      14.577  13.287  30.944  1.00 49.47           C
ATOM   3557  CG2 ILE B 459      15.397  14.238  28.750  1.00 49.14           C
ATOM   3558  CD1 ILE B 459      15.303  14.290  31.835  1.00 46.92           C
ATOM   3559  N   ASN B 460      16.290  10.886  27.372  1.00 52.81           N
ATOM   3560  CA  ASN B 460      16.868  10.557  26.070  1.00 53.29           C
ATOM   3561  C   ASN B 460      15.899   9.722  25.232  1.00 55.37           C
ATOM   3562  O   ASN B 460      15.750   9.977  24.017  1.00 55.21           O
ATOM   3563  CB  ASN B 460      18.150   9.768  26.226  1.00 51.64           C
ATOM   3564  CG  ASN B 460      19.231  10.550  26.921  1.00 53.74           C
ATOM   3565  OD1 ASN B 460      20.022  10.010  27.688  1.00 57.47           O
ATOM   3566  ND2 ASN B 460      19.262  11.839  26.675  1.00 52.03           N
ATOM   3567  N   GLU B 461      15.211   8.759  25.861  1.00 53.11           N
ATOM   3568  CA  GLU B 461      14.208   7.994  25.138  1.00 52.36           C
ATOM   3569  C   GLU B 461      13.036   8.889  24.745  1.00 52.88           C
ATOM   3570  O   GLU B 461      12.585   8.793  23.592  1.00 53.01           O
ATOM   3571  CB  GLU B 461      13.757   6.741  25.897  1.00 51.76           C
ATOM   3572  CG  GLU B 461      12.593   5.982  25.292  1.00 50.80           C
ATOM   3573  CD  GLU B 461      12.106   4.866  26.203  1.00 55.16           C
ATOM   3574  OE1 GLU B 461      11.320   4.031  25.728  1.00 53.78           O
ATOM   3575  OE2 GLU B 461      12.540   4.818  27.392  1.00 49.95           O
ATOM   3576  N   ALA B 462      12.586   9.803  25.589  1.00 50.49           N
ATOM   3577  CA  ALA B 462      11.469  10.671  25.231  1.00 51.35           C
ATOM   3578  C   ALA B 462      11.829  11.703  24.101  1.00 52.76           C
ATOM   3579  O   ALA B 462      10.933  12.270  23.488  1.00 50.52           O
ATOM   3580  CB  ALA B 462      10.952  11.443  26.447  1.00 49.29           C
ATOM   3581  N   ARG B 463      13.102  12.017  23.943  1.00 51.79           N
ATOM   3582  CA  ARG B 463      13.581  12.946  22.955  1.00 54.99           C
ATOM   3583  C   ARG B 463      13.736  12.240  21.584  1.00 56.97           C
ATOM   3584  O   ARG B 463      13.600  12.854  20.552  1.00 57.33           O
ATOM   3585  CB  ARG B 463      14.995  13.463  23.277  1.00 54.40           C
ATOM   3586  CG  ARG B 463      15.363  14.667  22.394  1.00 55.15           C
ATOM   3587  CD  ARG B 463      16.745  15.209  22.674  1.00 57.27           C
ATOM   3588  NE  ARG B 463      16.912  15.723  24.034  1.00 60.20           N
ATOM   3589  CZ  ARG B 463      17.460  15.054  25.058  1.00 60.52           C
ATOM   3590  NH1 ARG B 463      17.538  15.646  26.249  1.00 59.67           N
ATOM   3591  NH2 ARG B 463      17.983  13.852  24.888  1.00 57.11           N
ATOM   3592  N   SER B 464      13.937  10.931  21.609  1.00 55.82           N
ATOM   3593  CA  SER B 464      14.248  10.148  20.452  1.00 57.81           C
ATOM   3594  C   SER B 464      13.304  10.270  19.257  1.00 59.89           C
ATOM   3595  O   SER B 464      13.795  10.402  18.130  1.00 60.26           O
ATOM   3596  CB  SER B 464      14.560   8.694  20.835  1.00 56.66           C
ATOM   3597  OG  SER B 464      13.362   7.956  20.987  1.00 59.36           O
ATOM   3598  N   PRO B 465      11.975  10.365  19.440  1.00 59.59           N
ATOM   3599  CA  PRO B 465      11.083  10.488  18.294  1.00 58.94           C
ATOM   3600  C   PRO B 465      11.252  11.801  17.530  1.00 59.86           C
ATOM   3601  O   PRO B 465      10.719  11.962  16.440  1.00 58.32           O
ATOM   3602  CB  PRO B 465       9.669  10.363  18.883  1.00 58.40           C
ATOM   3603  CG  PRO B 465       9.853   9.801  20.248  1.00 59.69           C
ATOM   3604  CD  PRO B 465      11.241  10.161  20.693  1.00 57.81           C
ATOM   3605  N   LEU B 466      11.985  12.747  18.098  1.00 58.95           N
ATOM   3606  CA  LEU B 466      12.198  14.076  17.543  1.00 59.25           C
ATOM   3607  C   LEU B 466      13.442  14.110  16.642  1.00 60.84           C
ATOM   3608  O   LEU B 466      13.814  15.149  16.080  1.00 59.43           O
ATOM   3609  CB  LEU B 466      12.385  15.088  18.675  1.00 58.64           C
ATOM   3610  CG  LEU B 466      11.124  15.402  19.490  1.00 60.26           C
ATOM   3611  CD1 LEU B 466      11.472  16.239  20.742  1.00 59.21           C
ATOM   3612  CD2 LEU B 466      10.113  16.120  18.653  1.00 57.89           C
ATOM   3613  N   LEU B 467      14.144  13.004  16.631  1.00 59.51           N
ATOM   3614  CA  LEU B 467      15.371  12.824  15.899  1.00 61.13           C
ATOM   3615  C   LEU B 467      15.129  11.906  14.690  1.00 61.46           C
ATOM   3616  O   LEU B 467      14.147  11.148  14.625  1.00 60.14           O
ATOM   3617  CB  LEU B 467      16.413  12.157  16.825  1.00 61.14           C
ATOM   3618  CG  LEU B 467      17.314  13.057  17.674  1.00 63.84           C
ATOM   3619  CD1 LEU B 467      16.527  13.891  18.674  1.00 63.46           C
ATOM   3620  CD2 LEU B 467      18.378  12.228  18.410  1.00 64.16           C
ATOM   3621  N   PRO B 468      16.059  11.910  13.755  1.00 60.87           N
ATOM   3622  CA  PRO B 468      15.946  11.062  12.566  1.00 60.36           C
ATOM   3623  C   PRO B 468      15.805   9.577  12.907  1.00 60.43           C
ATOM   3624  O   PRO B 468      16.514   9.073  13.785  1.00 60.96           O
ATOM   3625  CB  PRO B 468      17.280  11.274  11.855  1.00 60.95           C
ATOM   3626  CG  PRO B 468      17.863  12.533  12.399  1.00 62.20           C
ATOM   3627  CD  PRO B 468      17.301  12.713  13.779  1.00 60.91           C
ATOM   3628  N   GLN B 469      14.882   8.880  12.257  1.00 58.34           N
ATOM   3629  CA  GLN B 469      14.676   7.448  12.339  1.00 57.92           C
ATOM   3630  C   GLN B 469      15.078   6.921  10.936  1.00 61.62           C
ATOM   3631  O   GLN B 469      14.538   7.353   9.905  1.00 61.80           O
ATOM   3632  CB  GLN B 469      13.198   7.080  12.579  1.00 56.82           C
ATOM   3633  CG  GLN B 469      12.516   7.908  13.658  1.00 55.77           C
ATOM   3634  CD  GLN B 469      13.156   7.610  15.032  1.00 54.31           C
ATOM   3635  OE1 GLN B 469      13.771   8.478  15.635  1.00 53.50           O
ATOM   3636  NE2 GLN B 469      13.123   6.361  15.442  1.00 46.93           N
ATOM   3637  N   LEU B 470      15.938   5.941  10.890  1.00 61.91           N
ATOM   3638  CA  LEU B 470      16.530   5.389   9.706  1.00 62.91           C
ATOM   3639  C   LEU B 470      16.579   3.871   9.783  1.00 64.85           C
ATOM   3640  O   LEU B 470      17.282   3.388  10.682  1.00 64.52           O
ATOM   3641  CB  LEU B 470      18.008   5.871   9.698  1.00 63.30           C
ATOM   3642  CG  LEU B 470      18.846   5.471   8.485  1.00 65.41           C
ATOM   3643  CD1 LEU B 470      18.221   5.962   7.162  1.00 64.69           C
ATOM   3644  CD2 LEU B 470      20.265   5.991   8.614  1.00 64.58           C
ATOM   3645  N   GLY B 471      15.935   3.135   8.869  1.00 64.72           N
ATOM   3646  CA  GLY B 471      15.976   1.700   8.845  1.00 65.11           C
ATOM   3647  C   GLY B 471      16.205   1.090   7.443  1.00 67.86           C
ATOM   3648  O   GLY B 471      15.955   1.707   6.406  1.00 67.30           O
ATOM   3649  N   LEU B 472      16.691  -0.149   7.435  1.00 67.62           N
ATOM   3650  CA  LEU B 472      16.960  -0.929   6.251  1.00 68.38           C
ATOM   3651  C   LEU B 472      15.938  -2.055   6.097  1.00 69.99           C
ATOM   3652  O   LEU B 472      15.736  -2.844   7.022  1.00 69.84           O
ATOM   3653  CB  LEU B 472      18.350  -1.574   6.294  1.00 68.53           C
ATOM   3654  CG  LEU B 472      18.559  -2.608   5.159  1.00 69.46           C
ATOM   3655  CD1 LEU B 472      18.552  -1.900   3.809  1.00 70.51           C
ATOM   3656  CD2 LEU B 472      19.828  -3.416   5.341  1.00 69.19           C
ATOM   3657  N   GLY B 473      15.323  -2.132   4.931  1.00 69.18           N
ATOM   3658  CA  GLY B 473      14.353  -3.169   4.622  1.00 70.51           C
ATOM   3659  C   GLY B 473      14.796  -3.879   3.328  1.00 73.19           C
ATOM   3660  O   GLY B 473      15.579  -3.341   2.526  1.00 73.05           O
ATOM   3661  N   ALA B 474      14.338  -5.107   3.157  1.00 72.65           N
ATOM   3662  CA  ALA B 474      14.714  -5.908   2.005  1.00 73.17           C
ATOM   3663  C   ALA B 474      13.832  -7.135   1.985  1.00 75.77           C
ATOM   3664  O   ALA B 474      13.505  -7.654   3.068  1.00 74.88           O
ATOM   3665  CB  ALA B 474      16.163  -6.314   2.092  1.00 73.12           C
ATOM   3666  N   ASP B 475      13.335  -7.489   0.795  1.00 76.36           N
ATOM   3667  CA  ASP B 475      12.524  -8.680   0.683  1.00 77.84           C
ATOM   3668  C   ASP B 475      12.558  -9.368  -0.681  1.00 78.38           C
ATOM   3669  O   ASP B 475      13.147  -8.910  -1.639  1.00 77.45           O
ATOM   3670  CB  ASP B 475      11.086  -8.431   1.162  1.00 79.88           C
ATOM   3671  CG  ASP B 475      10.459  -7.156   0.696  1.00 82.22           C
ATOM   3672  OD1 ASP B 475       9.731  -7.200  -0.317  1.00 84.14           O
ATOM   3673  OD2 ASP B 475      10.604  -6.126   1.387  1.00 84.31           O
ATOM   3674  N   TYR B 476      12.008 -10.572  -0.684  1.00 77.84           N
ATOM   3675  CA  TYR B 476      11.871 -11.437  -1.835  1.00 77.98           C
ATOM   3676  C   TYR B 476      10.437 -11.956  -1.849  1.00 78.59           C
ATOM   3677  O   TYR B 476       9.941 -12.441  -0.825  1.00 78.51           O
ATOM   3678  CB  TYR B 476      12.898 -12.580  -1.783  1.00 79.29           C
ATOM   3679  CG  TYR B 476      12.529 -13.767  -2.643  1.00 81.23           C
ATOM   3680  CD1 TYR B 476      11.694 -14.757  -2.143  1.00 81.76           C
ATOM   3681  CD2 TYR B 476      12.958 -13.874  -3.973  1.00 81.73           C
ATOM   3682  CE1 TYR B 476      11.292 -15.811  -2.931  1.00 82.51           C
ATOM   3683  CE2 TYR B 476      12.570 -14.941  -4.765  1.00 81.96           C
ATOM   3684  CZ  TYR B 476      11.734 -15.905  -4.237  1.00 83.21           C
ATOM   3685  OH  TYR B 476      11.322 -16.986  -4.997  1.00 84.72           O
ATOM   3686  N   THR B 477       9.767 -11.870  -2.996  1.00 77.33           N
ATOM   3687  CA  THR B 477       8.394 -12.364  -3.109  1.00 76.58           C
ATOM   3688  C   THR B 477       8.238 -13.259  -4.338  1.00 77.47           C
ATOM   3689  O   THR B 477       8.744 -12.909  -5.419  1.00 76.75           O
ATOM   3690  CB  THR B 477       7.385 -11.210  -3.240  1.00 75.59           C
ATOM   3691  OG1 THR B 477       7.656 -10.250  -2.222  1.00 75.45           O
ATOM   3692  CG2 THR B 477       5.954 -11.706  -3.102  1.00 74.62           C
ATOM   3693  N   TYR B 478       7.471 -14.336  -4.202  1.00 75.99           N
ATOM   3694  CA  TYR B 478       7.146 -15.180  -5.327  1.00 75.96           C
ATOM   3695  C   TYR B 478       5.638 -15.143  -5.507  1.00 76.33           C
ATOM   3696  O   TYR B 478       4.882 -15.236  -4.541  1.00 76.62           O
ATOM   3697  CB  TYR B 478       7.676 -16.609  -5.153  1.00 77.41           C
ATOM   3698  CG  TYR B 478       7.156 -17.554  -6.218  1.00 78.64           C
ATOM   3699  CD1 TYR B 478       6.141 -18.459  -5.931  1.00 79.86           C
ATOM   3700  CD2 TYR B 478       7.606 -17.462  -7.528  1.00 79.30           C
ATOM   3701  CE1 TYR B 478       5.642 -19.307  -6.905  1.00 80.88           C
ATOM   3702  CE2 TYR B 478       7.103 -18.296  -8.513  1.00 79.95           C
ATOM   3703  CZ  TYR B 478       6.126 -19.212  -8.194  1.00 80.97           C
ATOM   3704  OH  TYR B 478       5.612 -20.015  -9.183  1.00 82.44           O
ATOM   3705  N   SER B 479       5.180 -14.936  -6.734  1.00 74.83           N
ATOM   3706  CA  SER B 479       3.732 -14.904  -7.001  1.00 73.66           C
ATOM   3707  C   SER B 479       3.397 -15.897  -8.110  1.00 73.47           C
ATOM   3708  O   SER B 479       4.230 -16.169  -8.963  1.00 72.97           O
ATOM   3709  CB  SER B 479       3.246 -13.515  -7.373  1.00 73.50           C
ATOM   3710  OG  SER B 479       4.165 -12.539  -6.956  1.00 73.99           O
ATOM   3711  N   ASN B 480       2.201 -16.468  -8.038  1.00 72.24           N
ATOM   3712  CA  ASN B 480       1.744 -17.476  -8.974  1.00 71.80           C
ATOM   3713  C   ASN B 480       0.283 -17.149  -9.279  1.00 71.81           C
ATOM   3714  O   ASN B 480      -0.610 -17.267  -8.426  1.00 70.76           O
ATOM   3715  CB  ASN B 480       1.984 -18.881  -8.424  1.00 72.39           C
ATOM   3716  CG  ASN B 480       1.068 -19.923  -9.027  1.00 76.57           C
ATOM   3717  OD1 ASN B 480      -0.043 -20.167  -8.533  1.00 76.76           O
ATOM   3718  ND2 ASN B 480       1.516 -20.534 -10.123  1.00 76.77           N
ATOM   3719  N   GLY B 481       0.094 -16.541 -10.470  1.00 68.82           N
ATOM   3720  CA  GLY B 481      -1.206 -16.065 -10.921  1.00 65.88           C
ATOM   3721  C   GLY B 481      -2.184 -17.190 -11.217  1.00 66.97           C
ATOM   3722  O   GLY B 481      -1.790 -18.333 -11.452  1.00 68.39           O
ATOM   3723  N   TYR B 482      -3.464 -16.871 -11.237  1.00 66.56           N
ATOM   3724  CA  TYR B 482      -4.467 -17.908 -11.518  1.00 69.75           C
ATOM   3725  C   TYR B 482      -5.774 -17.212 -11.804  1.00 70.64           C
ATOM   3726  O   TYR B 482      -5.814 -15.997 -11.717  1.00 68.21           O
ATOM   3727  CB  TYR B 482      -4.608 -18.940 -10.397  1.00 72.21           C
ATOM   3728  CG  TYR B 482      -5.197 -18.543  -9.066  1.00 74.59           C
ATOM   3729  CD1 TYR B 482      -4.371 -18.427  -7.945  1.00 76.07           C
ATOM   3730  CD2 TYR B 482      -6.560 -18.356  -8.882  1.00 75.51           C
ATOM   3731  CE1 TYR B 482      -4.887 -18.104  -6.699  1.00 76.76           C
ATOM   3732  CE2 TYR B 482      -7.085 -18.043  -7.633  1.00 76.54           C
ATOM   3733  CZ  TYR B 482      -6.240 -17.912  -6.552  1.00 77.34           C
ATOM   3734  OH  TYR B 482      -6.728 -17.598  -5.309  1.00 77.55           O
ATOM   3735  N   ARG B 483      -6.765 -17.988 -12.229  1.00 73.58           N
ATOM   3736  CA  ARG B 483      -8.101 -17.492 -12.535  1.00 76.15           C
ATOM   3737  C   ARG B 483      -8.086 -16.129 -13.193  1.00 78.72           C
ATOM   3738  O   ARG B 483      -8.017 -15.127 -12.469  1.00 79.72           O
ATOM   3739  CB  ARG B 483      -8.897 -17.376 -11.225  1.00 77.62           C
ATOM   3740  CG  ARG B 483     -10.301 -16.851 -11.389  1.00 80.42           C
ATOM   3741  CD  ARG B 483     -10.802 -16.158 -10.119  1.00 80.82           C
ATOM   3742  NE  ARG B 483     -12.092 -15.524 -10.377  1.00 81.95           N
ATOM   3743  CZ  ARG B 483     -12.384 -14.277 -10.032  1.00 83.09           C
ATOM   3744  NH1 ARG B 483     -13.579 -13.755 -10.312  1.00 80.98           N
ATOM   3745  NH2 ARG B 483     -11.451 -13.544  -9.418  1.00 81.81           N
ATOM   3746  N   ASP B 484      -7.876 -16.085 -14.515  1.00 77.58           N
ATOM   3747  CA  ASP B 484      -7.762 -14.858 -15.303  1.00 77.50           C
ATOM   3748  C   ASP B 484      -6.390 -14.171 -15.218  1.00 77.74           C
ATOM   3749  O   ASP B 484      -6.225 -13.038 -15.680  1.00 77.56           O
ATOM   3750  CB  ASP B 484      -8.899 -13.934 -14.875  1.00 78.85           C
ATOM   3751  CG  ASP B 484      -9.309 -12.875 -15.875  1.00 78.81           C
ATOM   3752  OD1 ASP B 484      -8.559 -11.897 -16.097  1.00 77.12           O
ATOM   3753  OD2 ASP B 484     -10.469 -13.025 -16.365  1.00 80.45           O
ATOM   3754  N   ALA B 485      -5.403 -14.841 -14.649  1.00 76.03           N
ATOM   3755  CA  ALA B 485      -4.010 -14.378 -14.573  1.00 74.47           C
ATOM   3756  C   ALA B 485      -3.128 -15.622 -14.498  1.00 74.37           C
ATOM   3757  O   ALA B 485      -1.937 -15.553 -14.214  1.00 71.83           O
ATOM   3758  CB  ALA B 485      -3.666 -13.453 -13.452  1.00 75.35           C
ATOM   3759  N   ASN B 486      -3.732 -16.778 -14.748  1.00 74.52           N
ATOM   3760  CA  ASN B 486      -3.003 -18.032 -14.814  1.00 76.45           C
ATOM   3761  C   ASN B 486      -1.970 -17.799 -15.922  1.00 77.89           C
ATOM   3762  O   ASN B 486      -2.204 -17.025 -16.853  1.00 76.84           O
ATOM   3763  CB  ASN B 486      -3.908 -19.221 -15.154  1.00 77.77           C
ATOM   3764  CG  ASN B 486      -3.164 -20.540 -15.244  1.00 82.41           C
ATOM   3765  OD1 ASN B 486      -1.934 -20.591 -15.135  1.00 81.87           O
ATOM   3766  ND2 ASN B 486      -3.914 -21.634 -15.473  1.00 82.60           N
ATOM   3767  N   GLY B 487      -0.780 -18.354 -15.749  1.00 78.69           N
ATOM   3768  CA  GLY B 487       0.288 -18.186 -16.710  1.00 79.15           C
ATOM   3769  C   GLY B 487       1.239 -17.038 -16.412  1.00 81.12           C
ATOM   3770  O   GLY B 487       2.260 -16.877 -17.114  1.00 80.82           O
ATOM   3771  N   ILE B 488       0.903 -16.155 -15.466  1.00 81.19           N
ATOM   3772  CA  ILE B 488       1.824 -15.072 -15.125  1.00 80.59           C
ATOM   3773  C   ILE B 488       2.307 -15.170 -13.676  1.00 81.06           C
ATOM   3774  O   ILE B 488       1.564 -15.110 -12.695  1.00 80.85           O
ATOM   3775  CB  ILE B 488       1.283 -13.659 -15.333  1.00 81.75           C
ATOM   3776  CG1 ILE B 488       2.374 -12.680 -14.856  1.00 81.83           C
ATOM   3777  CG2 ILE B 488      -0.026 -13.479 -14.589  1.00 82.62           C
ATOM   3778  CD1 ILE B 488       1.924 -11.313 -14.504  1.00 83.89           C
ATOM   3779  N   ASN B 489       3.596 -15.420 -13.581  1.00 79.33           N
ATOM   3780  CA  ASN B 489       4.291 -15.642 -12.352  1.00 78.10           C
ATOM   3781  C   ASN B 489       5.447 -14.658 -12.293  1.00 79.55           C
ATOM   3782  O   ASN B 489       5.807 -13.995 -13.276  1.00 78.94           O
ATOM   3783  CB  ASN B 489       4.867 -17.057 -12.262  1.00 76.66           C
ATOM   3784  CG  ASN B 489       3.859 -18.144 -12.529  1.00 78.80           C
ATOM   3785  OD1 ASN B 489       4.235 -19.192 -13.057  1.00 81.08           O
ATOM   3786  ND2 ASN B 489       2.595 -17.918 -12.195  1.00 77.38           N
ATOM   3787  N   SER B 490       6.011 -14.553 -11.096  1.00 79.78           N
ATOM   3788  CA  SER B 490       7.108 -13.646 -10.887  1.00 79.97           C
ATOM   3789  C   SER B 490       7.758 -13.834  -9.534  1.00 81.00           C
ATOM   3790  O   SER B 490       7.147 -14.347  -8.597  1.00 81.33           O
ATOM   3791  CB  SER B 490       6.615 -12.191 -10.974  1.00 81.02           C
ATOM   3792  OG  SER B 490       5.575 -11.924 -10.060  1.00 82.55           O
ATOM   3793  N   ASN B 491       9.006 -13.387  -9.471  1.00 79.69           N
ATOM   3794  CA  ASN B 491       9.659 -13.309  -8.200  1.00 80.80           C
ATOM   3795  C   ASN B 491      10.495 -12.037  -8.153  1.00 81.36           C
ATOM   3796  O   ASN B 491      11.296 -11.740  -9.043  1.00 81.19           O
ATOM   3797  CB  ASN B 491      10.322 -14.553  -7.670  1.00 81.97           C
ATOM   3798  CG  ASN B 491      11.429 -15.112  -8.507  1.00 82.76           C
ATOM   3799  OD1 ASN B 491      12.215 -14.397  -9.112  1.00 81.87           O
ATOM   3800  ND2 ASN B 491      11.457 -16.449  -8.558  1.00 82.01           N
ATOM   3801  N   ALA B 492      10.023 -11.173  -7.251  1.00 79.15           N
ATOM   3802  CA  ALA B 492      10.607  -9.898  -6.978  1.00 77.84           C
ATOM   3803  C   ALA B 492      11.581  -9.943  -5.778  1.00 78.08           C
ATOM   3804  O   ALA B 492      11.539 -10.797  -4.901  1.00 77.44           O
ATOM   3805  CB  ALA B 492       9.500  -8.888  -6.726  1.00 78.05           C
ATOM   3806  N   THR B 493      12.474  -8.985  -5.794  1.00 77.07           N
ATOM   3807  CA  THR B 493      13.486  -8.751  -4.769  1.00 76.95           C
ATOM   3808  C   THR B 493      13.553  -7.237  -4.595  1.00 77.62           C
ATOM   3809  O   THR B 493      13.512  -6.536  -5.619  1.00 77.03           O
ATOM   3810  CB  THR B 493      14.850  -9.323  -5.184  1.00 77.57           C
ATOM   3811  OG1 THR B 493      14.943 -10.691  -4.772  1.00 78.68           O
ATOM   3812  CG2 THR B 493      16.031  -8.569  -4.569  1.00 78.33           C
ATOM   3813  N   SER B 494      13.472  -6.738  -3.353  1.00 75.58           N
ATOM   3814  CA  SER B 494      13.544  -5.298  -3.126  1.00 74.84           C
ATOM   3815  C   SER B 494      14.395  -5.039  -1.894  1.00 74.57           C
ATOM   3816  O   SER B 494      14.650  -5.960  -1.126  1.00 73.73           O
ATOM   3817  CB  SER B 494      12.177  -4.623  -2.986  1.00 75.62           C
ATOM   3818  OG  SER B 494      11.215  -5.465  -2.378  1.00 78.21           O
ATOM   3819  N   ALA B 495      14.876  -3.816  -1.755  1.00 72.42           N
ATOM   3820  CA  ALA B 495      15.741  -3.447  -0.637  1.00 71.17           C
ATOM   3821  C   ALA B 495      15.822  -1.931  -0.580  1.00 72.14           C
ATOM   3822  O   ALA B 495      15.842  -1.295  -1.651  1.00 70.86           O
ATOM   3823  CB  ALA B 495      17.113  -4.045  -0.836  1.00 71.35           C
ATOM   3824  N   SER B 496      15.661  -1.341   0.607  1.00 71.15           N
ATOM   3825  CA  SER B 496      15.712   0.119   0.719  1.00 70.76           C
ATOM   3826  C   SER B 496      16.092   0.642   2.104  1.00 72.13           C
ATOM   3827  O   SER B 496      15.922  -0.005   3.132  1.00 71.55           O
ATOM   3828  CB  SER B 496      14.390   0.775   0.327  1.00 70.49           C
ATOM   3829  OG  SER B 496      13.310   0.311   1.101  1.00 70.82           O
ATOM   3830  N   LEU B 497      16.675   1.832   2.084  1.00 71.33           N
ATOM   3831  CA  LEU B 497      16.966   2.611   3.281  1.00 71.22           C
ATOM   3832  C   LEU B 497      15.826   3.606   3.419  1.00 71.77           C
ATOM   3833  O   LEU B 497      15.571   4.310   2.452  1.00 71.17           O
ATOM   3834  CB  LEU B 497      18.235   3.434   3.161  1.00 71.10           C
ATOM   3835  CG  LEU B 497      19.596   2.776   3.069  1.00 73.23           C
ATOM   3836  CD1 LEU B 497      20.669   3.798   3.426  1.00 73.69           C
ATOM   3837  CD2 LEU B 497      19.712   1.548   3.944  1.00 74.06           C
ATOM   3838  N   GLN B 498      15.129   3.629   4.552  1.00 70.07           N
ATOM   3839  CA  GLN B 498      14.067   4.606   4.727  1.00 69.15           C
ATOM   3840  C   GLN B 498      14.454   5.477   5.916  1.00 69.73           C
ATOM   3841  O   GLN B 498      15.195   5.050   6.810  1.00 68.45           O
ATOM   3842  CB  GLN B 498      12.692   3.958   4.884  1.00 71.20           C
ATOM   3843  CG  GLN B 498      12.369   2.877   3.841  1.00 73.44           C
ATOM   3844  CD  GLN B 498      10.938   2.390   3.872  1.00 75.93           C
ATOM   3845  OE1 GLN B 498      10.000   3.169   3.774  1.00 77.29           O
ATOM   3846  NE2 GLN B 498      10.759   1.092   4.034  1.00 77.23           N
ATOM   3847  N   LEU B 499      14.014   6.730   5.862  1.00 68.37           N
ATOM   3848  CA  LEU B 499      14.283   7.710   6.873  1.00 67.89           C
ATOM   3849  C   LEU B 499      13.027   8.517   7.170  1.00 68.79           C
ATOM   3850  O   LEU B 499      12.269   8.837   6.249  1.00 67.30           O
ATOM   3851  CB  LEU B 499      15.404   8.658   6.452  1.00 68.50           C
ATOM   3852  CG  LEU B 499      15.475   9.947   7.293  1.00 69.94           C
ATOM   3853  CD1 LEU B 499      16.883  10.230   7.742  1.00 69.56           C
ATOM   3854  CD2 LEU B 499      14.904  11.115   6.517  1.00 70.73           C
ATOM   3855  N   THR B 500      12.760   8.755   8.467  1.00 66.59           N
ATOM   3856  CA  THR B 500      11.622   9.601   8.811  1.00 65.59           C
ATOM   3857  C   THR B 500      12.166  10.687   9.736  1.00 65.21           C
ATOM   3858  O   THR B 500      13.147  10.455  10.446  1.00 65.98           O
ATOM   3859  CB  THR B 500      10.409   8.926   9.464  1.00 67.93           C
ATOM   3860  OG1 THR B 500      10.767   8.374  10.737  1.00 68.93           O
ATOM   3861  CG2 THR B 500       9.807   7.850   8.584  1.00 66.43           C
ATOM   3862  N   GLN B 501      11.568  11.857   9.707  1.00 62.77           N
ATOM   3863  CA  GLN B 501      12.001  12.981  10.495  1.00 62.11           C
ATOM   3864  C   GLN B 501      10.769  13.823  10.755  1.00 62.61           C
ATOM   3865  O   GLN B 501      10.032  14.158   9.851  1.00 59.89           O
ATOM   3866  CB  GLN B 501      13.102  13.811   9.827  1.00 62.45           C
ATOM   3867  CG  GLN B 501      13.490  15.093  10.563  1.00 62.61           C
ATOM   3868  CD  GLN B 501      13.954  14.838  12.006  1.00 64.87           C
ATOM   3869  OE1 GLN B 501      14.919  14.106  12.216  1.00 64.48           O
ATOM   3870  NE2 GLN B 501      13.271  15.426  12.978  1.00 59.28           N
ATOM   3871  N   SER B 502      10.544  14.075  12.042  1.00 61.38           N
ATOM   3872  CA  SER B 502       9.402  14.837  12.499  1.00 59.90           C
ATOM   3873  C   SER B 502       9.698  16.302  12.256  1.00 59.96           C
ATOM   3874  O   SER B 502      10.805  16.763  12.547  1.00 59.42           O
ATOM   3875  CB  SER B 502       9.136  14.527  13.982  1.00 61.61           C
ATOM   3876  OG  SER B 502       7.900  15.085  14.388  1.00 62.66           O
ATOM   3877  N   ILE B 503       8.727  17.011  11.693  1.00 59.54           N
ATOM   3878  CA  ILE B 503       8.926  18.428  11.396  1.00 60.13           C
ATOM   3879  C   ILE B 503       8.072  19.214  12.359  1.00 58.89           C
ATOM   3880  O   ILE B 503       8.511  20.187  12.923  1.00 59.00           O
ATOM   3881  CB  ILE B 503       8.519  18.794   9.924  1.00 60.78           C
ATOM   3882  CG1 ILE B 503       9.358  18.005   8.910  1.00 60.00           C
ATOM   3883  CG2 ILE B 503       8.617  20.295   9.691  1.00 59.69           C
ATOM   3884  CD1 ILE B 503      10.843  18.259   9.039  1.00 59.08           C
ATOM   3885  N   PHE B 504       6.797  18.879  12.398  1.00 59.53           N
ATOM   3886  CA  PHE B 504       5.881  19.542  13.307  1.00 61.30           C
ATOM   3887  C   PHE B 504       5.049  18.453  13.969  1.00 62.49           C
ATOM   3888  O   PHE B 504       4.276  17.786  13.269  1.00 61.69           O
ATOM   3889  CB  PHE B 504       4.987  20.571  12.641  1.00 62.16           C
ATOM   3890  CG  PHE B 504       4.034  21.263  13.582  1.00 63.76           C
ATOM   3891  CD1 PHE B 504       2.742  20.819  13.733  1.00 65.34           C
ATOM   3892  CD2 PHE B 504       4.442  22.361  14.332  1.00 65.68           C
ATOM   3893  CE1 PHE B 504       1.859  21.466  14.587  1.00 66.26           C
ATOM   3894  CE2 PHE B 504       3.563  23.013  15.183  1.00 66.11           C
ATOM   3895  CZ  PHE B 504       2.278  22.561  15.307  1.00 66.04           C
ATOM   3896  N   ASP B 505       5.196  18.313  15.292  1.00 60.56           N
ATOM   3897  CA  ASP B 505       4.392  17.353  16.058  1.00 60.42           C
ATOM   3898  C   ASP B 505       4.435  17.779  17.540  1.00 61.12           C
ATOM   3899  O   ASP B 505       5.417  17.523  18.233  1.00 56.90           O
ATOM   3900  CB  ASP B 505       4.905  15.933  15.860  1.00 59.07           C
ATOM   3901  CG  ASP B 505       3.940  14.854  16.336  1.00 59.59           C
ATOM   3902  OD1 ASP B 505       4.096  13.697  15.889  1.00 59.57           O
ATOM   3903  OD2 ASP B 505       3.001  15.106  17.146  1.00 61.34           O
ATOM   3904  N   MET B 506       3.433  18.538  17.961  1.00 61.62           N
ATOM   3905  CA  MET B 506       3.385  19.057  19.313  1.00 64.46           C
ATOM   3906  C   MET B 506       3.445  17.925  20.364  1.00 63.33           C
ATOM   3907  O   MET B 506       4.280  17.961  21.257  1.00 61.20           O
ATOM   3908  CB  MET B 506       2.225  19.984  19.558  1.00 67.96           C
ATOM   3909  CG  MET B 506       2.586  21.435  19.367  1.00 75.38           C
ATOM   3910  SE  MET B 506       3.825  22.135  20.658  1.00 86.91           S
ATOM   3911  CE  MET B 506       2.293  23.405  21.305  1.00 76.11           C
ATOM   3912  N   SER B 507       2.680  16.863  20.130  1.00 61.18           N
ATOM   3913  CA  SER B 507       2.643  15.691  20.959  1.00 60.00           C
ATOM   3914  C   SER B 507       4.026  15.098  21.188  1.00 61.29           C
ATOM   3915  O   SER B 507       4.266  14.598  22.286  1.00 60.80           O
ATOM   3916  CB  SER B 507       1.636  14.653  20.448  1.00 59.64           C
ATOM   3917  OG  SER B 507       2.243  13.785  19.537  1.00 63.55           O
ATOM   3918  N   LYS B 508       4.974  15.193  20.244  1.00 59.20           N
ATOM   3919  CA  LYS B 508       6.310  14.655  20.503  1.00 59.06           C
ATOM   3920  C   LYS B 508       7.157  15.588  21.367  1.00 59.40           C
ATOM   3921  O   LYS B 508       8.039  15.118  22.104  1.00 58.61           O
ATOM   3922  CB  LYS B 508       7.045  14.256  19.233  1.00 59.78           C
ATOM   3923  CG  LYS B 508       6.375  13.059  18.537  1.00 61.20           C
ATOM   3924  CD  LYS B 508       6.900  12.944  17.128  1.00 64.25           C
ATOM   3925  CE  LYS B 508       7.176  11.505  16.724  1.00 63.44           C
ATOM   3926  NZ  LYS B 508       6.184  10.966  15.763  1.00 65.14           N
ATOM   3927  N   TRP B 509       6.893  16.888  21.290  1.00 56.79           N
ATOM   3928  CA  TRP B 509       7.578  17.834  22.137  1.00 57.04           C
ATOM   3929  C   TRP B 509       7.038  17.698  23.575  1.00 55.88           C
ATOM   3930  O   TRP B 509       7.801  17.714  24.520  1.00 54.08           O
ATOM   3931  CB  TRP B 509       7.387  19.265  21.642  1.00 58.19           C
ATOM   3932  CG  TRP B 509       8.235  19.486  20.422  1.00 60.66           C
ATOM   3933  CD1 TRP B 509       7.846  19.381  19.122  1.00 60.87           C
ATOM   3934  CD2 TRP B 509       9.641  19.762  20.411  1.00 61.44           C
ATOM   3935  NE1 TRP B 509       8.923  19.603  18.307  1.00 61.08           N
ATOM   3936  CE2 TRP B 509      10.035  19.844  19.059  1.00 61.64           C
ATOM   3937  CE3 TRP B 509      10.601  19.950  21.408  1.00 61.92           C
ATOM   3938  CZ2 TRP B 509      11.351  20.118  18.675  1.00 61.61           C
ATOM   3939  CZ3 TRP B 509      11.909  20.226  21.028  1.00 62.92           C
ATOM   3940  CH2 TRP B 509      12.271  20.324  19.672  1.00 62.90           C
ATOM   3941  N   ARG B 510       5.727  17.559  23.696  1.00 53.95           N
ATOM   3942  CA  ARG B 510       4.995  17.410  24.926  1.00 54.68           C
ATOM   3943  C   ARG B 510       5.445  16.168  25.721  1.00 54.91           C
ATOM   3944  O   ARG B 510       5.856  16.313  26.861  1.00 55.32           O
ATOM   3945  CB  ARG B 510       3.504  17.322  24.639  1.00 54.41           C
ATOM   3946  CG  ARG B 510       2.619  17.607  25.845  1.00 55.78           C
ATOM   3947  CD  ARG B 510       2.654  19.089  26.128  1.00 55.21           C
ATOM   3948  NE  ARG B 510       1.869  19.842  25.153  1.00 56.24           N
ATOM   3949  CZ  ARG B 510       1.944  21.151  25.046  1.00 58.04           C
ATOM   3950  NH1 ARG B 510       2.788  21.817  25.833  1.00 56.67           N
ATOM   3951  NH2 ARG B 510       1.176  21.782  24.160  1.00 57.86           N
ATOM   3952  N   ALA B 511       5.648  15.044  25.054  1.00 52.01           N
ATOM   3953  CA  ALA B 511       6.144  13.835  25.677  1.00 52.21           C
ATOM   3954  C   ALA B 511       7.532  14.096  26.237  1.00 52.90           C
ATOM   3955  O   ALA B 511       7.834  13.643  27.353  1.00 51.83           O
ATOM   3956  CB  ALA B 511       6.177  12.635  24.743  1.00 50.54           C
ATOM   3957  N   LEU B 512       8.381  14.814  25.494  1.00 50.02           N
ATOM   3958  CA  LEU B 512       9.687  15.151  26.038  1.00 50.18           C
ATOM   3959  C   LEU B 512       9.536  16.004  27.320  1.00 51.77           C
ATOM   3960  O   LEU B 512      10.241  15.717  28.293  1.00 48.58           O
ATOM   3961  CB  LEU B 512      10.600  15.860  25.084  1.00 49.63           C
ATOM   3962  CG  LEU B 512      11.954  16.416  25.545  1.00 49.90           C
ATOM   3963  CD1 LEU B 512      12.871  15.343  26.079  1.00 48.57           C
ATOM   3964  CD2 LEU B 512      12.683  17.112  24.372  1.00 50.48           C
ATOM   3965  N   THR B 513       8.711  17.056  27.276  1.00 49.30           N
ATOM   3966  CA  THR B 513       8.560  17.914  28.426  1.00 52.45           C
ATOM   3967  C   THR B 513       7.950  17.136  29.612  1.00 52.07           C
ATOM   3968  O   THR B 513       8.464  17.218  30.710  1.00 49.76           O
ATOM   3969  CB  THR B 513       7.765  19.184  28.130  1.00 55.13           C
ATOM   3970  OG1 THR B 513       6.470  18.795  27.647  1.00 63.30           O
ATOM   3971  CG2 THR B 513       8.401  19.966  27.000  1.00 54.35           C
ATOM   3972  N   LEU B 514       6.956  16.317  29.380  1.00 51.41           N
ATOM   3973  CA  LEU B 514       6.401  15.427  30.398  1.00 51.74           C
ATOM   3974  C   LEU B 514       7.473  14.548  31.058  1.00 52.32           C
ATOM   3975  O   LEU B 514       7.518  14.482  32.264  1.00 51.34           O
ATOM   3976  CB  LEU B 514       5.326  14.592  29.794  1.00 51.98           C
ATOM   3977  CG  LEU B 514       3.844  14.857  30.053  1.00 55.20           C
ATOM   3978  CD1 LEU B 514       3.547  16.125  30.854  1.00 53.64           C
ATOM   3979  CD2 LEU B 514       3.083  14.812  28.738  1.00 53.38           C
ATOM   3980  N   GLN B 515       8.383  13.944  30.282  1.00 49.63           N
ATOM   3981  CA  GLN B 515       9.438  13.122  30.827  1.00 49.66           C
ATOM   3982  C   GLN B 515      10.421  13.959  31.627  1.00 51.93           C
ATOM   3983  O   GLN B 515      10.921  13.452  32.673  1.00 48.77           O
ATOM   3984  CB  GLN B 515      10.223  12.315  29.832  1.00 48.76           C
ATOM   3985  CG  GLN B 515      11.190  11.289  30.375  1.00 47.78           C
ATOM   3986  CD  GLN B 515      10.577  10.317  31.389  1.00 51.14           C
ATOM   3987  OE1 GLN B 515      11.245   9.962  32.398  1.00 50.73           O
ATOM   3988  NE2 GLN B 515       9.353   9.924  31.149  1.00 42.42           N
ATOM   3989  N   GLU B 516      10.646  15.220  31.222  1.00 49.38           N
ATOM   3990  CA  GLU B 516      11.555  16.059  31.975  1.00 50.17           C
ATOM   3991  C   GLU B 516      10.952  16.353  33.365  1.00 50.36           C
ATOM   3992  O   GLU B 516      11.673  16.423  34.368  1.00 47.82           O
ATOM   3993  CB  GLU B 516      11.849  17.375  31.250  1.00 50.67           C
ATOM   3994  CG  GLU B 516      12.703  17.184  30.026  1.00 52.40           C
ATOM   3995  CD  GLU B 516      12.719  18.385  29.054  1.00 55.39           C
ATOM   3996  OE1 GLU B 516      11.925  19.340  29.192  1.00 52.59           O
ATOM   3997  OE2 GLU B 516      13.631  18.390  28.220  1.00 52.86           O
ATOM   3998  N   LYS B 517       9.635  16.563  33.371  1.00 47.57           N
ATOM   3999  CA  LYS B 517       8.914  16.870  34.565  1.00 49.68           C
ATOM   4000  C   LYS B 517       8.873  15.630  35.496  1.00 50.27           C
ATOM   4001  O   LYS B 517       9.072  15.789  36.694  1.00 48.53           O
ATOM   4002  CB  LYS B 517       7.507  17.408  34.295  1.00 48.59           C
ATOM   4003  CG  LYS B 517       7.461  18.851  33.816  1.00 50.42           C
ATOM   4004  CD  LYS B 517       6.031  19.278  33.499  1.00 50.84           C
ATOM   4005  CE  LYS B 517       5.977  20.603  32.722  1.00 50.59           C
ATOM   4006  NZ  LYS B 517       6.709  21.716  33.373  1.00 50.95           N
ATOM   4007  N   ALA B 518       8.773  14.443  34.911  1.00 47.21           N
ATOM   4008  CA  ALA B 518       8.742  13.200  35.648  1.00 48.56           C
ATOM   4009  C   ALA B 518      10.115  12.995  36.290  1.00 50.20           C
ATOM   4010  O   ALA B 518      10.204  12.515  37.420  1.00 48.53           O
ATOM   4011  CB  ALA B 518       8.372  12.004  34.774  1.00 47.63           C
ATOM   4012  N   ALA B 519      11.187  13.395  35.591  1.00 47.28           N
ATOM   4013  CA  ALA B 519      12.511  13.274  36.133  1.00 46.93           C
ATOM   4014  C   ALA B 519      12.642  14.271  37.299  1.00 48.87           C
ATOM   4015  O   ALA B 519      13.266  13.952  38.299  1.00 47.40           O
ATOM   4016  CB  ALA B 519      13.591  13.497  35.090  1.00 46.60           C
ATOM   4017  N   GLY B 520      12.066  15.466  37.167  1.00 46.85           N
ATOM   4018  CA  GLY B 520      12.098  16.483  38.178  1.00 46.64           C
ATOM   4019  C   GLY B 520      11.438  15.935  39.463  1.00 49.05           C
ATOM   4020  O   GLY B 520      11.993  16.092  40.541  1.00 50.34           O
ATOM   4021  N   ILE B 521      10.291  15.287  39.336  1.00 47.47           N
ATOM   4022  CA  ILE B 521       9.555  14.712  40.422  1.00 47.81           C
ATOM   4023  C   ILE B 521      10.358  13.622  41.144  1.00 50.37           C
ATOM   4024  O   ILE B 521      10.455  13.648  42.351  1.00 47.02           O
ATOM   4025  CB  ILE B 521       8.160  14.247  39.986  1.00 47.49           C
ATOM   4026  CG1 ILE B 521       7.273  15.486  39.756  1.00 47.17           C
ATOM   4027  CG2 ILE B 521       7.522  13.312  40.999  1.00 48.17           C
ATOM   4028  CD1 ILE B 521       6.055  15.181  38.880  1.00 45.11           C
ATOM   4029  N   GLN B 522      10.993  12.745  40.366  1.00 48.62           N
ATOM   4030  CA  GLN B 522      11.801  11.647  40.811  1.00 49.69           C
ATOM   4031  C   GLN B 522      13.036  12.157  41.566  1.00 51.03           C
ATOM   4032  O   GLN B 522      13.524  11.510  42.486  1.00 48.08           O
ATOM   4033  CB  GLN B 522      12.226  10.737  39.653  1.00 50.03           C
ATOM   4034  CG  GLN B 522      12.462   9.264  39.975  1.00 51.04           C
ATOM   4035  CD  GLN B 522      11.406   8.639  40.874  1.00 53.40           C
ATOM   4036  OE1 GLN B 522      11.735   8.122  41.930  1.00 57.03           O
ATOM   4037  NE2 GLN B 522      10.152   8.689  40.502  1.00 52.61           N
ATOM   4038  N   ASP B 523      13.523  13.333  41.177  1.00 49.55           N
ATOM   4039  CA  ASP B 523      14.641  13.951  41.839  1.00 50.61           C
ATOM   4040  C   ASP B 523      14.273  14.440  43.289  1.00 50.09           C
ATOM   4041  O   ASP B 523      15.076  14.355  44.178  1.00 48.34           O
ATOM   4042  CB  ASP B 523      15.164  15.101  41.036  1.00 52.22           C
ATOM   4043  CG  ASP B 523      16.512  15.532  41.544  1.00 56.73           C
ATOM   4044  OD1 ASP B 523      16.601  16.671  42.054  1.00 60.71           O
ATOM   4045  OD2 ASP B 523      17.467  14.711  41.467  1.00 58.39           O
ATOM   4046  N   VAL B 524      13.094  15.002  43.480  1.00 46.42           N
ATOM   4047  CA  VAL B 524      12.592  15.436  44.722  1.00 47.48           C
ATOM   4048  C   VAL B 524      12.257  14.212  45.608  1.00 50.45           C
ATOM   4049  O   VAL B 524      12.661  14.185  46.763  1.00 48.44           O
ATOM   4050  CB  VAL B 524      11.357  16.354  44.593  1.00 47.74           C
ATOM   4051  CG1 VAL B 524      10.759  16.672  45.977  1.00 47.22           C
ATOM   4052  CG2 VAL B 524      11.772  17.679  43.888  1.00 46.13           C
ATOM   4053  N   THR B 525      11.699  13.145  45.036  1.00 48.08           N
ATOM   4054  CA  THR B 525      11.514  11.957  45.818  1.00 47.81           C
ATOM   4055  C   THR B 525      12.867  11.418  46.312  1.00 48.60           C
ATOM   4056  O   THR B 525      12.968  11.027  47.485  1.00 46.73           O
ATOM   4057  CB  THR B 525      10.596  10.872  45.271  1.00 50.31           C
ATOM   4058  OG1 THR B 525      11.361   9.708  44.948  1.00 54.24           O
ATOM   4059  CG2 THR B 525       9.712  11.294  44.144  1.00 45.36           C
ATOM   4060  N   TYR B 526      13.910  11.465  45.507  1.00 44.46           N
ATOM   4061  CA  TYR B 526      15.249  11.075  45.953  1.00 45.46           C
ATOM   4062  C   TYR B 526      15.756  11.930  47.144  1.00 47.83           C
ATOM   4063  O   TYR B 526      16.310  11.380  48.130  1.00 46.26           O
ATOM   4064  CB  TYR B 526      16.265  11.092  44.846  1.00 43.82           C
ATOM   4065  CG  TYR B 526      17.625  10.618  45.285  1.00 43.47           C
ATOM   4066  CD1 TYR B 526      17.771   9.290  45.683  1.00 43.94           C
ATOM   4067  CD2 TYR B 526      18.735  11.463  45.334  1.00 42.31           C
ATOM   4068  CE1 TYR B 526      18.982   8.791  46.092  1.00 42.40           C
ATOM   4069  CE2 TYR B 526      19.955  10.971  45.747  1.00 43.68           C
ATOM   4070  CZ  TYR B 526      20.066   9.640  46.133  1.00 44.40           C
ATOM   4071  OH  TYR B 526      21.272   9.137  46.552  1.00 47.90           O
ATOM   4072  N   GLN B 527      15.551  13.236  47.059  1.00 45.63           N
ATOM   4073  CA  GLN B 527      15.859  14.145  48.146  1.00 48.10           C
ATOM   4074  C   GLN B 527      15.069  13.803  49.443  1.00 46.32           C
ATOM   4075  O   GLN B 527      15.612  13.934  50.517  1.00 45.40           O
ATOM   4076  CB  GLN B 527      15.536  15.580  47.755  1.00 49.66           C
ATOM   4077  CG  GLN B 527      16.483  16.161  46.693  1.00 53.60           C
ATOM   4078  CD  GLN B 527      16.123  17.623  46.448  1.00 58.29           C
ATOM   4079  OE1 GLN B 527      15.066  17.948  45.913  1.00 60.46           O
ATOM   4080  NE2 GLN B 527      16.991  18.510  46.864  1.00 62.58           N
ATOM   4081  N   THR B 528      13.815  13.462  49.322  1.00 43.00           N
ATOM   4082  CA  THR B 528      12.907  13.017  50.322  1.00 45.56           C
ATOM   4083  C   THR B 528      13.400  11.724  50.982  1.00 46.76           C
ATOM   4084  O   THR B 528      13.517  11.721  52.205  1.00 46.07           O
ATOM   4085  CB  THR B 528      11.462  12.823  49.799  1.00 45.86           C
ATOM   4086  OG1 THR B 528      11.024  14.049  49.224  1.00 45.26           O
ATOM   4087  CG2 THR B 528      10.483  12.502  50.975  1.00 45.76           C
ATOM   4088  N   ASP B 529      13.992  10.832  50.187  1.00 43.54           N
ATOM   4089  CA  ASP B 529      14.528   9.587  50.597  1.00 43.98           C
ATOM   4090  C   ASP B 529      15.888   9.748  51.292  1.00 45.71           C
ATOM   4091  O   ASP B 529      16.170   9.039  52.266  1.00 45.24           O
ATOM   4092  CB  ASP B 529      14.640   8.573  49.457  1.00 43.87           C
ATOM   4093  CG  ASP B 529      13.275   8.092  48.980  1.00 46.35           C
ATOM   4094  OD1 ASP B 529      12.273   8.401  49.641  1.00 46.05           O
ATOM   4095  OD2 ASP B 529      13.192   7.480  47.888  1.00 47.84           O
ATOM   4096  N   GLN B 530      16.692  10.710  50.854  1.00 42.29           N
ATOM   4097  CA  GLN B 530      17.978  10.966  51.469  1.00 42.95           C
ATOM   4098  C   GLN B 530      17.718  11.523  52.884  1.00 44.45           C
ATOM   4099  O   GLN B 530      18.509  11.272  53.753  1.00 41.99           O
ATOM   4100  CB  GLN B 530      18.814  12.007  50.722  1.00 41.73           C
ATOM   4101  CG  GLN B 530      19.463  11.508  49.437  1.00 44.04           C
ATOM   4102  CD  GLN B 530      20.184  12.643  48.724  1.00 46.36           C
ATOM   4103  OE1 GLN B 530      19.558  13.602  48.326  1.00 44.23           O
ATOM   4104  NE2 GLN B 530      21.504  12.564  48.679  1.00 43.14           N
ATOM   4105  N   GLN B 531      16.658  12.291  53.037  1.00 43.09           N
ATOM   4106  CA  GLN B 531      16.368  12.897  54.338  1.00 45.21           C
ATOM   4107  C   GLN B 531      15.796  11.820  55.279  1.00 47.06           C
ATOM   4108  O   GLN B 531      15.963  11.872  56.495  1.00 45.88           O
ATOM   4109  CB  GLN B 531      15.414  14.092  54.088  1.00 45.48           C
ATOM   4110  CG  GLN B 531      14.833  14.809  55.253  1.00 48.93           C
ATOM   4111  CD  GLN B 531      13.893  15.978  54.962  1.00 48.87           C
ATOM   4112  OE1 GLN B 531      12.699  15.849  54.600  1.00 49.96           O
ATOM   4113  NE2 GLN B 531      14.439  17.157  55.172  1.00 43.85           N
ATOM   4114  N   THR B 532      15.054  10.867  54.672  1.00 44.43           N
ATOM   4115  CA  THR B 532      14.439   9.794  55.403  1.00 42.89           C
ATOM   4116  C   THR B 532      15.526   8.914  56.042  1.00 43.59           C
ATOM   4117  O   THR B 532      15.355   8.495  57.165  1.00 41.80           O
ATOM   4118  CB  THR B 532      13.427   9.005  54.573  1.00 41.81           C
ATOM   4119  OG1 THR B 532      12.223   9.803  54.383  1.00 41.23           O
ATOM   4120  CG2 THR B 532      13.053   7.664  55.248  1.00 41.03           C
ATOM   4121  N   LEU B 533      16.616   8.685  55.312  1.00 41.03           N
ATOM   4122  CA  LEU B 533      17.717   7.903  55.810  1.00 41.89           C
ATOM   4123  C   LEU B 533      18.355   8.519  57.064  1.00 42.20           C
ATOM   4124  O   LEU B 533      18.658   7.775  57.964  1.00 39.24           O
ATOM   4125  CB  LEU B 533      18.815   7.615  54.793  1.00 39.75           C
ATOM   4126  CG  LEU B 533      20.000   6.779  55.352  1.00 40.37           C
ATOM   4127  CD1 LEU B 533      19.489   5.418  55.876  1.00 39.40           C
ATOM   4128  CD2 LEU B 533      21.037   6.585  54.254  1.00 40.35           C
ATOM   4129  N   ILE B 534      18.612   9.819  57.010  1.00 40.05           N
ATOM   4130  CA  ILE B 534      19.057  10.550  58.163  1.00 40.67           C
ATOM   4131  C   ILE B 534      18.065  10.418  59.333  1.00 40.68           C
ATOM   4132  O   ILE B 534      18.504  10.053  60.415  1.00 39.37           O
ATOM   4133  CB  ILE B 534      19.255  12.048  57.876  1.00 41.23           C
ATOM   4134  CG1 ILE B 534      20.205  12.233  56.673  1.00 40.50           C
ATOM   4135  CG2 ILE B 534      19.735  12.798  59.134  1.00 37.52           C
ATOM   4136  CD1 ILE B 534      20.357  13.732  56.291  1.00 38.69           C
ATOM   4137  N   LEU B 535      16.792  10.734  59.141  1.00 38.94           N
ATOM   4138  CA  LEU B 535      15.797  10.634  60.190  1.00 40.23           C
ATOM   4139  C   LEU B 535      15.696   9.199  60.731  1.00 40.92           C
ATOM   4140  O   LEU B 535      15.696   9.022  61.955  1.00 39.15           O
ATOM   4141  CB  LEU B 535      14.434  11.097  59.711  1.00 40.70           C
ATOM   4142  CG  LEU B 535      13.267  11.000  60.699  1.00 44.41           C
ATOM   4143  CD1 LEU B 535      13.547  11.855  61.915  1.00 46.40           C
ATOM   4144  CD2 LEU B 535      11.975  11.471  60.030  1.00 46.06           C
ATOM   4145  N   ASN B 536      15.720   8.199  59.826  1.00 36.89           N
ATOM   4146  CA  ASN B 536      15.584   6.806  60.261  1.00 39.11           C
ATOM   4147  C   ASN B 536      16.799   6.300  61.017  1.00 38.37           C
ATOM   4148  O   ASN B 536      16.673   5.497  61.955  1.00 36.37           O
ATOM   4149  CB  ASN B 536      15.292   5.824  59.135  1.00 37.89           C
ATOM   4150  CG  ASN B 536      13.862   5.898  58.647  1.00 40.64           C
ATOM   4151  OD1 ASN B 536      13.509   5.228  57.690  1.00 46.71           O
ATOM   4152  ND2 ASN B 536      13.081   6.819  59.158  1.00 35.71           N
ATOM   4153  N   THR B 537      17.979   6.718  60.556  1.00 35.60           N
ATOM   4154  CA  THR B 537      19.207   6.292  61.188  1.00 36.22           C
ATOM   4155  C   THR B 537      19.327   6.915  62.606  1.00 37.89           C
ATOM   4156  O   THR B 537      19.650   6.210  63.527  1.00 34.36           O
ATOM   4157  CB  THR B 537      20.442   6.600  60.368  1.00 38.03           C
ATOM   4158  OG1 THR B 537      20.295   5.970  59.064  1.00 37.41           O
ATOM   4159  CG2 THR B 537      21.712   6.093  61.025  1.00 34.55           C
ATOM   4160  N   ALA B 538      19.110   8.227  62.696  1.00 35.61           N
ATOM   4161  CA  ALA B 538      19.204   8.904  63.971  1.00 37.59           C
ATOM   4162  C   ALA B 538      18.153   8.324  64.974  1.00 38.54           C
ATOM   4163  O   ALA B 538      18.488   8.065  66.124  1.00 37.18           O
ATOM   4164  CB  ALA B 538      19.075  10.414  63.809  1.00 34.75           C
ATOM   4165  N   THR B 539      16.914   8.138  64.516  1.00 35.05           N
ATOM   4166  CA  THR B 539      15.833   7.560  65.278  1.00 35.01           C
ATOM   4167  C   THR B 539      16.172   6.168  65.794  1.00 37.70           C
ATOM   4168  O   THR B 539      16.068   5.915  67.010  1.00 34.23           O
ATOM   4169  CB  THR B 539      14.494   7.533  64.517  1.00 37.85           C
ATOM   4170  OG1 THR B 539      14.118   8.897  64.179  1.00 31.99           O
ATOM   4171  CG2 THR B 539      13.338   6.893  65.358  1.00 34.96           C
ATOM   4172  N   ALA B 540      16.662   5.276  64.917  1.00 34.42           N
ATOM   4173  CA  ALA B 540      17.092   3.950  65.339  1.00 33.76           C
ATOM   4174  C   ALA B 540      18.266   3.988  66.360  1.00 34.37           C
ATOM   4175  O   ALA B 540      18.265   3.196  67.256  1.00 32.71           O
ATOM   4176  CB  ALA B 540      17.500   3.098  64.156  1.00 32.87           C
ATOM   4177  N   TYR B 541      19.246   4.840  66.171  1.00 32.64           N
ATOM   4178  CA  TYR B 541      20.373   5.031  67.043  1.00 34.26           C
ATOM   4179  C   TYR B 541      19.879   5.387  68.478  1.00 34.06           C
ATOM   4180  O   TYR B 541      20.295   4.748  69.403  1.00 32.55           O
ATOM   4181  CB  TYR B 541      21.285   6.142  66.460  1.00 34.29           C
ATOM   4182  CG  TYR B 541      22.591   6.353  67.211  1.00 36.50           C
ATOM   4183  CD1 TYR B 541      22.628   7.097  68.398  1.00 34.72           C
ATOM   4184  CD2 TYR B 541      23.768   5.787  66.730  1.00 35.91           C
ATOM   4185  CE1 TYR B 541      23.829   7.295  69.069  1.00 35.62           C
ATOM   4186  CE2 TYR B 541      24.964   5.932  67.431  1.00 36.47           C
ATOM   4187  CZ  TYR B 541      24.980   6.714  68.592  1.00 37.00           C
ATOM   4188  OH  TYR B 541      26.165   6.885  69.241  1.00 36.81           O
ATOM   4189  N   PHE B 542      19.031   6.419  68.637  1.00 33.30           N
ATOM   4190  CA  PHE B 542      18.470   6.837  69.888  1.00 35.90           C
ATOM   4191  C   PHE B 542      17.549   5.767  70.517  1.00 37.08           C
ATOM   4192  O   PHE B 542      17.523   5.654  71.727  1.00 35.24           O
ATOM   4193  CB  PHE B 542      17.795   8.225  69.855  1.00 36.22           C
ATOM   4194  CG  PHE B 542      18.792   9.332  69.691  1.00 40.90           C
ATOM   4195  CD1 PHE B 542      18.829  10.111  68.528  1.00 43.21           C
ATOM   4196  CD2 PHE B 542      19.748   9.593  70.686  1.00 40.96           C
ATOM   4197  CE1 PHE B 542      19.776  11.122  68.414  1.00 44.33           C
ATOM   4198  CE2 PHE B 542      20.685  10.585  70.574  1.00 41.84           C
ATOM   4199  CZ  PHE B 542      20.727  11.346  69.443  1.00 42.81           C
ATOM   4200  N   ASN B 543      16.851   4.978  69.733  1.00 32.52           N
ATOM   4201  CA  ASN B 543      16.068   3.865  70.193  1.00 34.83           C
ATOM   4202  C   ASN B 543      16.979   2.795  70.844  1.00 34.90           C
ATOM   4203  O   ASN B 543      16.571   2.208  71.838  1.00 35.53           O
ATOM   4204  CB  ASN B 543      15.212   3.222  69.126  1.00 30.98           C
ATOM   4205  CG  ASN B 543      13.967   4.044  68.734  1.00 37.91           C
ATOM   4206  OD1 ASN B 543      13.348   3.637  67.733  1.00 39.83           O
ATOM   4207  ND2 ASN B 543      13.563   5.097  69.380  1.00 27.74           N
ATOM   4208  N   VAL B 544      18.131   2.543  70.299  1.00 32.03           N
ATOM   4209  CA  VAL B 544      19.087   1.661  70.963  1.00 33.36           C
ATOM   4210  C   VAL B 544      19.544   2.265  72.309  1.00 33.63           C
ATOM   4211  O   VAL B 544      19.488   1.594  73.311  1.00 30.65           O
ATOM   4212  CB  VAL B 544      20.375   1.362  70.152  1.00 33.34           C
ATOM   4213  CG1 VAL B 544      21.355   0.588  70.994  1.00 32.32           C
ATOM   4214  CG2 VAL B 544      19.992   0.561  68.903  1.00 33.88           C
ATOM   4215  N   LEU B 545      19.921   3.527  72.323  1.00 32.88           N
ATOM   4216  CA  LEU B 545      20.388   4.194  73.543  1.00 33.80           C
ATOM   4217  C   LEU B 545      19.275   4.185  74.617  1.00 35.30           C
ATOM   4218  O   LEU B 545      19.547   3.984  75.834  1.00 30.24           O
ATOM   4219  CB  LEU B 545      20.801   5.626  73.235  1.00 33.42           C
ATOM   4220  CG  LEU B 545      22.134   5.882  72.498  1.00 33.92           C
ATOM   4221  CD1 LEU B 545      22.480   7.368  72.512  1.00 29.32           C
ATOM   4222  CD2 LEU B 545      23.250   4.961  73.019  1.00 32.34           C
ATOM   4223  N   ASN B 546      18.031   4.360  74.134  1.00 31.31           N
ATOM   4224  CA  ASN B 546      16.862   4.371  75.033  1.00 33.46           C
ATOM   4225  C   ASN B 546      16.575   2.962  75.634  1.00 32.27           C
ATOM   4226  O   ASN B 546      16.432   2.796  76.857  1.00 28.66           O
ATOM   4227  CB  ASN B 546      15.649   4.887  74.287  1.00 33.85           C
ATOM   4228  CG  ASN B 546      14.457   5.309  75.167  1.00 41.35           C
ATOM   4229  OD1 ASN B 546      14.380   5.148  76.412  1.00 45.34           O
ATOM   4230  ND2 ASN B 546      13.547   5.993  74.542  1.00 36.62           N
ATOM   4231  N   ALA B 547      16.749   1.949  74.815  1.00 30.27           N
ATOM   4232  CA  ALA B 547      16.641   0.556  75.281  1.00 31.94           C
ATOM   4233  C   ALA B 547      17.786   0.170  76.227  1.00 32.35           C
ATOM   4234  O   ALA B 547      17.536  -0.606  77.168  1.00 31.31           O
ATOM   4235  CB  ALA B 547      16.497  -0.438  74.135  1.00 30.37           C
ATOM   4236  N   ILE B 548      18.981   0.687  76.012  1.00 30.39           N
ATOM   4237  CA  ILE B 548      20.098   0.531  76.897  1.00 31.26           C
ATOM   4238  C   ILE B 548      19.767   1.139  78.292  1.00 32.92           C
ATOM   4239  O   ILE B 548      20.027   0.454  79.272  1.00 31.70           O
ATOM   4240  CB  ILE B 548      21.426   1.137  76.374  1.00 31.41           C
ATOM   4241  CG1 ILE B 548      22.049   0.281  75.249  1.00 31.96           C
ATOM   4242  CG2 ILE B 548      22.492   1.335  77.488  1.00 27.54           C
ATOM   4243  CD1 ILE B 548      23.220   0.958  74.557  1.00 31.21           C
ATOM   4244  N   ASP B 549      19.214   2.365  78.356  1.00 29.56           N
ATOM   4245  CA  ASP B 549      18.861   3.021  79.573  1.00 31.18           C
ATOM   4246  C   ASP B 549      17.770   2.242  80.357  1.00 33.73           C
ATOM   4247  O   ASP B 549      17.852   2.036  81.577  1.00 32.43           O
ATOM   4248  CB  ASP B 549      18.333   4.452  79.367  1.00 30.15           C
ATOM   4249  CG  ASP B 549      19.473   5.407  79.101  1.00 37.47           C
ATOM   4250  OD1 ASP B 549      19.245   6.516  78.625  1.00 37.20           O
ATOM   4251  OD2 ASP B 549      20.652   4.996  79.235  1.00 40.78           O
ATOM   4252  N   VAL B 550      16.751   1.769  79.620  1.00 30.13           N
ATOM   4253  CA  VAL B 550      15.697   1.018  80.259  1.00 31.08           C
ATOM   4254  C   VAL B 550      16.274  -0.226  80.962  1.00 32.66           C
ATOM   4255  O   VAL B 550      15.886  -0.544  82.086  1.00 31.87           O
ATOM   4256  CB  VAL B 550      14.586   0.600  79.313  1.00 30.92           C
ATOM   4257  CG1 VAL B 550      13.599  -0.386  79.991  1.00 33.35           C
ATOM   4258  CG2 VAL B 550      13.871   1.819  78.775  1.00 29.33           C
ATOM   4259  N   LEU B 551      17.127  -0.939  80.237  1.00 27.59           N
ATOM   4260  CA  LEU B 551      17.748  -2.128  80.729  1.00 29.81           C
ATOM   4261  C   LEU B 551      18.670  -1.803  81.940  1.00 32.62           C
ATOM   4262  O   LEU B 551      18.603  -2.516  82.938  1.00 30.32           O
ATOM   4263  CB  LEU B 551      18.489  -2.918  79.660  1.00 29.50           C
ATOM   4264  CG  LEU B 551      19.299  -4.116  80.217  1.00 32.47           C
ATOM   4265  CD1 LEU B 551      18.347  -5.138  80.858  1.00 29.85           C
ATOM   4266  CD2 LEU B 551      20.135  -4.810  79.088  1.00 33.07           C
ATOM   4267  N   SER B 552      19.457  -0.768  81.848  1.00 27.68           N
ATOM   4268  CA  SER B 552      20.313  -0.315  82.945  1.00 33.81           C
ATOM   4269  C   SER B 552      19.539   0.108  84.222  1.00 33.08           C
ATOM   4270  O   SER B 552      19.893  -0.235  85.343  1.00 30.67           O
ATOM   4271  CB  SER B 552      21.209   0.834  82.398  1.00 33.64           C
ATOM   4272  OG  SER B 552      21.913   1.393  83.453  1.00 46.56           O
ATOM   4273  N   TYR B 553      18.452   0.847  84.028  1.00 32.31           N
ATOM   4274  CA  TYR B 553      17.579   1.199  85.148  1.00 31.74           C
ATOM   4275  C   TYR B 553      16.923  -0.059  85.742  1.00 31.61           C
ATOM   4276  O   TYR B 553      16.737  -0.147  86.916  1.00 31.09           O
ATOM   4277  CB  TYR B 553      16.547   2.251  84.798  1.00 33.11           C
ATOM   4278  CG  TYR B 553      17.140   3.650  84.699  1.00 36.82           C
ATOM   4279  CD1 TYR B 553      17.990   4.192  85.676  1.00 39.08           C
ATOM   4280  CD2 TYR B 553      16.867   4.413  83.587  1.00 37.82           C
ATOM   4281  CE1 TYR B 553      18.584   5.458  85.488  1.00 39.60           C
ATOM   4282  CE2 TYR B 553      17.440   5.671  83.403  1.00 37.94           C
ATOM   4283  CZ  TYR B 553      18.293   6.168  84.318  1.00 38.17           C
ATOM   4284  OH  TYR B 553      18.779   7.407  84.102  1.00 39.12           O
ATOM   4285  N   THR B 554      16.483  -0.992  84.899  1.00 30.68           N
ATOM   4286  CA  THR B 554      15.795  -2.247  85.362  1.00 29.54           C
ATOM   4287  C   THR B 554      16.836  -3.020  86.169  1.00 32.27           C
ATOM   4288  O   THR B 554      16.499  -3.496  87.319  1.00 30.46           O
ATOM   4289  CB  THR B 554      15.246  -3.119  84.239  1.00 30.40           C
ATOM   4290  OG1 THR B 554      14.339  -2.330  83.428  1.00 27.14           O
ATOM   4291  CG2 THR B 554      14.538  -4.410  84.755  1.00 28.87           C
ATOM   4292  N   GLN B 555      18.074  -3.075  85.689  1.00 28.46           N
ATOM   4293  CA  GLN B 555      19.103  -3.679  86.518  1.00 31.22           C
ATOM   4294  C   GLN B 555      19.411  -2.939  87.805  1.00 31.94           C
ATOM   4295  O   GLN B 555      19.698  -3.575  88.805  1.00 31.65           O
ATOM   4296  CB  GLN B 555      20.378  -4.014  85.761  1.00 32.91           C
ATOM   4297  CG  GLN B 555      20.110  -4.950  84.587  1.00 39.71           C
ATOM   4298  CD  GLN B 555      21.335  -5.243  83.749  1.00 39.50           C
ATOM   4299  OE1 GLN B 555      21.500  -6.360  83.250  1.00 42.69           O
ATOM   4300  NE2 GLN B 555      22.192  -4.267  83.603  1.00 38.50           N
ATOM   4301  N   ALA B 556      19.439  -1.592  87.824  1.00 31.21           N
ATOM   4302  CA  ALA B 556      19.699  -0.837  89.041  1.00 31.15           C
ATOM   4303  C   ALA B 556      18.559  -1.104  90.045  1.00 31.67           C
ATOM   4304  O   ALA B 556      18.803  -1.305  91.205  1.00 32.82           O
ATOM   4305  CB  ALA B 556      19.880   0.675  88.770  1.00 28.25           C
ATOM   4306  N   GLN B 557      17.328  -1.098  89.583  1.00 30.73           N
ATOM   4307  CA  GLN B 557      16.173  -1.387  90.406  1.00 29.71           C
ATOM   4308  C   GLN B 557      16.231  -2.851  90.934  1.00 28.62           C
ATOM   4309  O   GLN B 557      15.990  -3.068  92.124  1.00 27.45           O
ATOM   4310  CB  GLN B 557      14.872  -1.120  89.608  1.00 28.65           C
ATOM   4311  CG  GLN B 557      13.646  -1.477  90.329  1.00 26.19           C
ATOM   4312  CD  GLN B 557      12.381  -1.429  89.508  1.00 34.72           C
ATOM   4313  OE1 GLN B 557      12.403  -1.309  88.290  1.00 37.06           O
ATOM   4314  NE2 GLN B 557      11.283  -1.522  90.198  1.00 28.53           N
ATOM   4315  N   LYS B 558      16.691  -3.773  90.130  1.00 28.13           N
ATOM   4316  CA  LYS B 558      16.945  -5.150  90.576  1.00 32.17           C
ATOM   4317  C   LYS B 558      17.920  -5.216  91.773  1.00 31.72           C
ATOM   4318  O   LYS B 558      17.654  -5.879  92.780  1.00 23.97           O
ATOM   4319  CB  LYS B 558      17.503  -6.005  89.431  1.00 31.69           C
ATOM   4320  CG  LYS B 558      17.778  -7.440  89.819  1.00 35.21           C
ATOM   4321  CD  LYS B 558      18.380  -8.221  88.661  1.00 38.95           C
ATOM   4322  CE  LYS B 558      19.821  -7.777  88.528  1.00 44.79           C
ATOM   4323  NZ  LYS B 558      20.490  -8.399  87.326  1.00 50.34           N
ATOM   4324  N   GLU B 559      19.043  -4.560  91.600  1.00 29.69           N
ATOM   4325  CA  GLU B 559      20.059  -4.467  92.614  1.00 34.25           C
ATOM   4326  C   GLU B 559      19.578  -3.774  93.854  1.00 32.14           C
ATOM   4327  O   GLU B 559      19.983  -4.223  94.891  1.00 31.30           O
ATOM   4328  CB  GLU B 559      21.369  -3.777  92.120  1.00 36.23           C
ATOM   4329  CG  GLU B 559      21.895  -4.521  90.926  1.00 50.17           C
ATOM   4330  CD  GLU B 559      22.933  -3.759  90.113  1.00 57.65           C
ATOM   4331  OE1 GLU B 559      23.657  -2.878  90.641  1.00 55.96           O
ATOM   4332  OE2 GLU B 559      23.059  -4.088  88.904  1.00 62.45           O
ATOM   4333  N   ALA B 560      18.795  -2.670  93.742  1.00 29.25           N
ATOM   4334  CA  ALA B 560      18.244  -2.023  94.941  1.00 29.75           C
ATOM   4335  C   ALA B 560      17.264  -2.956  95.699  1.00 30.10           C
ATOM   4336  O   ALA B 560      17.366  -3.070  96.916  1.00 25.65           O
ATOM   4337  CB  ALA B 560      17.536  -0.704  94.589  1.00 27.01           C
ATOM   4338  N   ILE B 561      16.427  -3.698  94.977  1.00 27.56           N
ATOM   4339  CA  ILE B 561      15.533  -4.688  95.613  1.00 30.28           C
ATOM   4340  C   ILE B 561      16.312  -5.844  96.208  1.00 31.83           C
ATOM   4341  O   ILE B 561      16.074  -6.273  97.336  1.00 30.86           O
ATOM   4342  CB  ILE B 561      14.455  -5.219  94.688  1.00 29.78           C
ATOM   4343  CG1 ILE B 561      13.564  -4.040  94.336  1.00 31.59           C
ATOM   4344  CG2 ILE B 561      13.589  -6.346  95.375  1.00 29.94           C
ATOM   4345  CD1 ILE B 561      12.848  -4.324  93.016  1.00 37.38           C
ATOM   4346  N   TYR B 562      17.344  -6.272  95.476  1.00 31.50           N
ATOM   4347  CA  TYR B 562      18.194  -7.318  95.984  1.00 33.70           C
ATOM   4348  C   TYR B 562      18.806  -6.872  97.344  1.00 34.29           C
ATOM   4349  O   TYR B 562      18.845  -7.665  98.241  1.00 29.58           O
ATOM   4350  CB  TYR B 562      19.243  -7.684  95.020  1.00 36.05           C
ATOM   4351  CG  TYR B 562      20.169  -8.731  95.542  1.00 42.92           C
ATOM   4352  CD1 TYR B 562      19.802 -10.070  95.486  1.00 46.65           C
ATOM   4353  CD2 TYR B 562      21.380  -8.367  96.094  1.00 44.96           C
ATOM   4354  CE1 TYR B 562      20.651 -11.031  95.962  1.00 51.15           C
ATOM   4355  CE2 TYR B 562      22.237  -9.327  96.589  1.00 49.26           C
ATOM   4356  CZ  TYR B 562      21.860 -10.647  96.515  1.00 53.20           C
ATOM   4357  OH  TYR B 562      22.735 -11.614  96.992  1.00 61.19           O
ATOM   4358  N   ARG B 563      19.319  -5.631  97.449  1.00 31.41           N
ATOM   4359  CA  ARG B 563      19.843  -5.153  98.718  1.00 32.57           C
ATOM   4360  C   ARG B 563      18.790  -5.124  99.815  1.00 33.55           C
ATOM   4361  O   ARG B 563      19.164  -5.459 100.932  1.00 31.00           O
ATOM   4362  CB  ARG B 563      20.489  -3.765  98.647  1.00 32.82           C
ATOM   4363  CG  ARG B 563      21.786  -3.772  97.863  1.00 37.86           C
ATOM   4364  CD  ARG B 563      22.486  -2.445  97.910  1.00 42.50           C
ATOM   4365  NE  ARG B 563      21.767  -1.345  97.258  1.00 47.40           N
ATOM   4366  CZ  ARG B 563      21.790  -1.087  95.929  1.00 49.43           C
ATOM   4367  NH1 ARG B 563      22.501  -1.848  95.113  1.00 48.51           N
ATOM   4368  NH2 ARG B 563      21.132  -0.062  95.417  1.00 43.08           N
ATOM   4369  N   GLN B 564      17.565  -4.731  99.527  1.00 31.82           N
ATOM   4370  CA  GLN B 564      16.477  -4.773 100.485  1.00 33.56           C
ATOM   4371  C   GLN B 564      16.189  -6.228 100.966  1.00 32.37           C
ATOM   4372  O   GLN B 564      16.022  -6.457 102.153  1.00 30.64           O
ATOM   4373  CB  GLN B 564      15.189  -4.183  99.918  1.00 33.42           C
ATOM   4374  CG  GLN B 564      15.196  -2.676  99.690  1.00 39.79           C
ATOM   4375  CD  GLN B 564      15.315  -1.819 100.955  1.00 41.99           C
ATOM   4376  OE1 GLN B 564      14.980  -2.257 102.060  1.00 39.74           O
ATOM   4377  NE2 GLN B 564      15.856  -0.580 100.782  1.00 42.51           N
ATOM   4378  N   LEU B 565      16.142  -7.154 100.045  1.00 31.45           N
ATOM   4379  CA  LEU B 565      15.961  -8.601 100.294  1.00 33.57           C
ATOM   4380  C   LEU B 565      17.109  -9.140 101.153  1.00 32.69           C
ATOM   4381  O   LEU B 565      16.909  -9.782 102.161  1.00 31.42           O
ATOM   4382  CB  LEU B 565      15.828  -9.367  98.981  1.00 31.18           C
ATOM   4383  CG  LEU B 565      15.568 -10.876  98.980  1.00 35.35           C
ATOM   4384  CD1 LEU B 565      14.332 -11.230  99.817  1.00 30.44           C
ATOM   4385  CD2 LEU B 565      15.408 -11.357  97.518  1.00 32.58           C
ATOM   4386  N   ASP B 566      18.324  -8.802 100.812  1.00 31.74           N
ATOM   4387  CA  ASP B 566      19.480  -9.267 101.587  1.00 33.92           C
ATOM   4388  C   ASP B 566      19.515  -8.788 103.059  1.00 34.58           C
ATOM   4389  O   ASP B 566      19.642  -9.551 104.028  1.00 30.07           O
ATOM   4390  CB  ASP B 566      20.771  -8.747 100.912  1.00 36.71           C
ATOM   4391  CG  ASP B 566      21.968  -9.423 101.544  1.00 44.35           C
ATOM   4392  OD1 ASP B 566      22.810  -8.708 102.016  1.00 48.09           O
ATOM   4393  OD2 ASP B 566      22.062 -10.670 101.666  1.00 46.58           O
ATOM   4394  N   GLN B 567      19.270  -7.497 103.238  1.00 31.87           N
ATOM   4395  CA  GLN B 567      19.184  -6.918 104.564  1.00 34.69           C
ATOM   4396  C   GLN B 567      17.980  -7.361 105.387  1.00 32.55           C
ATOM   4397  O   GLN B 567      18.140  -7.580 106.589  1.00 29.92           O
ATOM   4398  CB  GLN B 567      19.253  -5.411 104.330  1.00 38.60           C
ATOM   4399  CG  GLN B 567      18.462  -4.519 105.113  1.00 46.87           C
ATOM   4400  CD  GLN B 567      18.720  -3.038 104.770  1.00 59.50           C
ATOM   4401  OE1 GLN B 567      18.504  -2.517 103.637  1.00 59.09           O
ATOM   4402  NE2 GLN B 567      19.120  -2.336 105.813  1.00 56.61           N
ATOM   4403  N   THR B 568      16.828  -7.572 104.732  1.00 28.21           N
ATOM   4404  CA  THR B 568      15.670  -8.097 105.423  1.00 30.94           C
ATOM   4405  C   THR B 568      15.877  -9.541 105.893  1.00 26.93           C
ATOM   4406  O   THR B 568      15.503  -9.918 107.000  1.00 26.94           O
ATOM   4407  CB  THR B 568      14.445  -7.959 104.460  1.00 35.59           C
ATOM   4408  OG1 THR B 568      14.425  -6.550 104.068  1.00 42.14           O
ATOM   4409  CG2 THR B 568      13.156  -8.297 105.088  1.00 31.25           C
ATOM   4410  N   THR B 569      16.564 -10.319 105.088  1.00 27.14           N
ATOM   4411  CA  THR B 569      16.891 -11.705 105.360  1.00 28.48           C
ATOM   4412  C   THR B 569      17.797 -11.777 106.593  1.00 29.95           C
ATOM   4413  O   THR B 569      17.579 -12.533 107.521  1.00 28.44           O
ATOM   4414  CB  THR B 569      17.585 -12.382 104.171  1.00 30.76           C
ATOM   4415  OG1 THR B 569      16.652 -12.450 103.091  1.00 28.13           O
ATOM   4416  CG2 THR B 569      18.111 -13.828 104.564  1.00 26.41           C
ATOM   4417  N   GLN B 570      18.791 -10.872 106.625  1.00 28.39           N
ATOM   4418  CA  GLN B 570      19.687 -10.768 107.777  1.00 31.50           C
ATOM   4419  C   GLN B 570      19.000 -10.326 109.063  1.00 30.36           C
ATOM   4420  O   GLN B 570      19.239 -10.850 110.167  1.00 27.87           O
ATOM   4421  CB  GLN B 570      20.833  -9.784 107.408  1.00 33.22           C
ATOM   4422  CG  GLN B 570      22.050  -9.874 108.302  1.00 36.94           C
ATOM   4423  CD  GLN B 570      21.884  -9.270 109.722  1.00 42.64           C
ATOM   4424  OE1 GLN B 570      22.542  -9.743 110.696  1.00 44.03           O
ATOM   4425  NE2 GLN B 570      21.038  -8.249 109.882  1.00 29.33           N
ATOM   4426  N   ARG B 571      18.151  -9.280 108.945  1.00 29.91           N
ATOM   4427  CA  ARG B 571      17.385  -8.821 110.103  1.00 29.25           C
ATOM   4428  C   ARG B 571      16.366  -9.893 110.553  1.00 30.56           C
ATOM   4429  O   ARG B 571      16.091  -9.929 111.723  1.00 29.09           O
ATOM   4430  CB  ARG B 571      16.585  -7.571 109.808  1.00 28.54           C
ATOM   4431  CG  ARG B 571      17.498  -6.420 109.439  1.00 34.03           C
ATOM   4432  CD  ARG B 571      16.662  -5.263 108.981  1.00 41.32           C
ATOM   4433  NE  ARG B 571      17.382  -4.053 108.800  1.00 44.17           N
ATOM   4434  CZ  ARG B 571      17.164  -3.144 107.816  1.00 52.10           C
ATOM   4435  NH1 ARG B 571      16.240  -3.171 106.812  1.00 43.63           N
ATOM   4436  NH2 ARG B 571      17.956  -2.098 107.839  1.00 47.47           N
ATOM   4437  N   PHE B 572      15.765 -10.630 109.614  1.00 29.61           N
ATOM   4438  CA  PHE B 572      14.833 -11.719 110.018  1.00 28.34           C
ATOM   4439  C   PHE B 572      15.611 -12.723 110.877  1.00 29.13           C
ATOM   4440  O   PHE B 572      15.138 -13.166 111.898  1.00 31.37           O
ATOM   4441  CB  PHE B 572      14.187 -12.397 108.819  1.00 25.73           C
ATOM   4442  CG  PHE B 572      13.554 -13.720 109.154  1.00 28.58           C
ATOM   4443  CD1 PHE B 572      12.426 -13.792 109.952  1.00 28.43           C
ATOM   4444  CD2 PHE B 572      14.242 -14.911 108.824  1.00 29.96           C
ATOM   4445  CE1 PHE B 572      11.926 -15.018 110.370  1.00 30.05           C
ATOM   4446  CE2 PHE B 572      13.719 -16.138 109.208  1.00 31.30           C
ATOM   4447  CZ  PHE B 572      12.556 -16.175 109.941  1.00 29.35           C
ATOM   4448  N   ASN B 573      16.803 -13.104 110.444  1.00 29.96           N
ATOM   4449  CA  ASN B 573      17.633 -14.082 111.125  1.00 32.91           C
ATOM   4450  C   ASN B 573      18.012 -13.658 112.546  1.00 36.62           C
ATOM   4451  O   ASN B 573      18.146 -14.484 113.451  1.00 34.69           O
ATOM   4452  CB  ASN B 573      18.905 -14.366 110.355  1.00 25.45           C
ATOM   4453  CG  ASN B 573      18.709 -15.513 109.394  1.00 30.76           C
ATOM   4454  OD1 ASN B 573      18.808 -16.673 109.822  1.00 26.78           O
ATOM   4455  ND2 ASN B 573      18.410 -15.221 108.130  1.00 27.04           N
ATOM   4456  N   VAL B 574      18.113 -12.336 112.726  1.00 34.07           N
ATOM   4457  CA  VAL B 574      18.428 -11.809 114.043  1.00 37.25           C
ATOM   4458  C   VAL B 574      17.234 -11.358 114.835  1.00 38.12           C
ATOM   4459  O   VAL B 574      17.427 -10.893 115.958  1.00 36.23           O
ATOM   4460  CB  VAL B 574      19.482 -10.678 113.932  1.00 40.98           C
ATOM   4461  CG1 VAL B 574      18.926  -9.387 113.381  1.00 38.65           C
ATOM   4462  CG2 VAL B 574      20.123 -10.419 115.209  1.00 47.01           C
ATOM   4463  N   GLY B 575      16.004 -11.621 114.345  1.00 36.04           N
ATOM   4464  CA  GLY B 575      14.814 -11.354 115.135  1.00 35.19           C
ATOM   4465  C   GLY B 575      14.335  -9.908 115.087  1.00 37.20           C
ATOM   4466  O   GLY B 575      13.564  -9.506 115.919  1.00 38.77           O
ATOM   4467  N   LEU B 576      14.809  -9.088 114.151  1.00 35.36           N
ATOM   4468  CA  LEU B 576      14.399  -7.721 114.068  1.00 38.09           C
ATOM   4469  C   LEU B 576      13.173  -7.512 113.150  1.00 37.72           C
ATOM   4470  O   LEU B 576      12.536  -6.491 113.283  1.00 35.98           O
ATOM   4471  CB  LEU B 576      15.538  -6.797 113.592  1.00 38.95           C
ATOM   4472  CG  LEU B 576      16.759  -6.700 114.533  1.00 44.62           C
ATOM   4473  CD1 LEU B 576      17.851  -5.873 113.883  1.00 42.78           C
ATOM   4474  CD2 LEU B 576      16.430  -6.109 115.920  1.00 44.57           C
ATOM   4475  N   VAL B 577      12.872  -8.414 112.225  1.00 31.45           N
ATOM   4476  CA  VAL B 577      11.705  -8.240 111.380  1.00 33.00           C
ATOM   4477  C   VAL B 577      11.036  -9.613 111.198  1.00 32.29           C
ATOM   4478  O   VAL B 577      11.730 -10.621 111.288  1.00 29.78           O
ATOM   4479  CB  VAL B 577      11.986  -7.702 109.968  1.00 33.02           C
ATOM   4480  CG1 VAL B 577      12.570  -6.285 109.947  1.00 32.35           C
ATOM   4481  CG2 VAL B 577      12.817  -8.698 109.141  1.00 31.39           C
ATOM   4482  N   ALA B 578       9.776  -9.592 110.875  1.00 29.32           N
ATOM   4483  CA  ALA B 578       9.009 -10.802 110.633  1.00 32.35           C
ATOM   4484  C   ALA B 578       9.447 -11.400 109.276  1.00 31.93           C
ATOM   4485  O   ALA B 578       9.816 -10.642 108.310  1.00 26.72           O
ATOM   4486  CB  ALA B 578       7.471 -10.491 110.618  1.00 29.05           C
ATOM   4487  N   ILE B 579       9.106 -12.660 109.083  1.00 28.11           N
ATOM   4488  CA  ILE B 579       9.389 -13.353 107.838  1.00 28.62           C
ATOM   4489  C   ILE B 579       8.542 -12.790 106.676  1.00 27.33           C
ATOM   4490  O   ILE B 579       8.977 -12.798 105.553  1.00 23.60           O
ATOM   4491  CB  ILE B 579       9.165 -14.900 107.984  1.00 32.68           C
ATOM   4492  CG1 ILE B 579       9.770 -15.569 106.734  1.00 33.67           C
ATOM   4493  CG2 ILE B 579       7.680 -15.217 108.178  1.00 29.29           C
ATOM   4494  CD1 ILE B 579      10.079 -17.001 106.845  1.00 35.68           C
ATOM   4495  N   THR B 580       7.387 -12.195 106.991  1.00 26.34           N
ATOM   4496  CA  THR B 580       6.539 -11.485 106.042  1.00 29.36           C
ATOM   4497  C   THR B 580       7.272 -10.433 105.245  1.00 26.88           C
ATOM   4498  O   THR B 580       7.090 -10.436 104.040  1.00 24.67           O
ATOM   4499  CB  THR B 580       5.181 -11.007 106.632  1.00 33.46           C
ATOM   4500  OG1 THR B 580       4.465  -9.882 105.963  1.00 33.06           O
ATOM   4501  CG2 THR B 580       5.106 -11.159 108.054  1.00 15.96           C
ATOM   4502  N   ASP B 581       8.268  -9.780 105.846  1.00 25.14           N
ATOM   4503  CA  ASP B 581       9.060  -8.781 105.115  1.00 26.58           C
ATOM   4504  C   ASP B 581       9.991  -9.395 104.063  1.00 27.75           C
ATOM   4505  O   ASP B 581      10.060  -8.916 102.941  1.00 27.16           O
ATOM   4506  CB  ASP B 581       9.904  -7.990 106.079  1.00 26.43           C
ATOM   4507  CG  ASP B 581       9.053  -7.080 106.997  1.00 29.53           C
ATOM   4508  OD1 ASP B 581       7.787  -7.148 107.027  1.00 28.44           O
ATOM   4509  OD2 ASP B 581       9.681  -6.258 107.688  1.00 24.85           O
ATOM   4510  N   VAL B 582      10.607 -10.527 104.379  1.00 26.43           N
ATOM   4511  CA  VAL B 582      11.407 -11.313 103.413  1.00 24.96           C
ATOM   4512  C   VAL B 582      10.564 -11.832 102.255  1.00 24.66           C
ATOM   4513  O   VAL B 582      10.962 -11.681 101.082  1.00 24.77           O
ATOM   4514  CB  VAL B 582      12.060 -12.543 104.095  1.00 26.30           C
ATOM   4515  CG1 VAL B 582      13.004 -13.284 103.101  1.00 27.18           C
ATOM   4516  CG2 VAL B 582      12.934 -12.088 105.335  1.00 24.18           C
ATOM   4517  N   GLN B 583       9.372 -12.350 102.550  1.00 24.07           N
ATOM   4518  CA  GLN B 583       8.494 -12.905 101.553  1.00 24.57           C
ATOM   4519  C   GLN B 583       7.986 -11.841 100.633  1.00 25.59           C
ATOM   4520  O   GLN B 583       7.803 -12.130  99.424  1.00 25.35           O
ATOM   4521  CB  GLN B 583       7.355 -13.714 102.259  1.00 25.51           C
ATOM   4522  CG  GLN B 583       7.986 -14.997 102.922  1.00 27.72           C
ATOM   4523  CD  GLN B 583       7.082 -15.637 104.014  1.00 29.84           C
ATOM   4524  OE1 GLN B 583       7.107 -16.848 104.195  1.00 33.45           O
ATOM   4525  NE2 GLN B 583       6.305 -14.918 104.655  1.00 20.73           N
ATOM   4526  N   ASN B 584       7.560 -10.674 101.190  1.00 22.56           N
ATOM   4527  CA  ASN B 584       7.119  -9.570 100.326  1.00 25.02           C
ATOM   4528  C   ASN B 584       8.234  -9.074  99.459  1.00 25.56           C
ATOM   4529  O   ASN B 584       8.054  -8.804  98.263  1.00 22.38           O
ATOM   4530  CB  ASN B 584       6.583  -8.402 101.170  1.00 19.34           C
ATOM   4531  CG  ASN B 584       5.300  -8.826 101.893  1.00 30.20           C
ATOM   4532  OD1 ASN B 584       4.597  -9.837 101.578  1.00 28.36           O
ATOM   4533  ND2 ASN B 584       4.933  -8.025 102.800  1.00 20.56           N
ATOM   4534  N   ALA B 585       9.463  -8.968 100.037  1.00 22.90           N
ATOM   4535  CA  ALA B 585      10.585  -8.549  99.168  1.00 24.78           C
ATOM   4536  C   ALA B 585      10.987  -9.554  98.072  1.00 26.71           C
ATOM   4537  O   ALA B 585      11.334  -9.168  96.958  1.00 25.03           O
ATOM   4538  CB  ALA B 585      11.841  -8.225 100.030  1.00 24.19           C
ATOM   4539  N   ARG B 586      10.931 -10.845  98.375  1.00 24.65           N
ATOM   4540  CA  ARG B 586      11.235 -11.894  97.362  1.00 25.18           C
ATOM   4541  C   ARG B 586      10.264 -11.818  96.194  1.00 25.86           C
ATOM   4542  O   ARG B 586      10.741 -11.919  95.012  1.00 27.78           O
ATOM   4543  CB  ARG B 586      11.179 -13.291  97.971  1.00 19.61           C
ATOM   4544  CG  ARG B 586      11.350 -14.461  96.998  1.00 25.23           C
ATOM   4545  CD  ARG B 586      12.733 -14.417  96.369  1.00 31.79           C
ATOM   4546  NE  ARG B 586      13.689 -14.650  97.439  1.00 44.07           N
ATOM   4547  CZ  ARG B 586      14.994 -14.774  97.265  1.00 51.88           C
ATOM   4548  NH1 ARG B 586      15.537 -14.618  96.039  1.00 49.95           N
ATOM   4549  NH2 ARG B 586      15.781 -14.982  98.305  1.00 52.79           N
ATOM   4550  N   ALA B 587       8.952 -11.638  96.488  1.00 22.71           N
ATOM   4551  CA  ALA B 587       7.973 -11.599  95.409  1.00 25.38           C
ATOM   4552  C   ALA B 587       8.281 -10.387  94.474  1.00 26.86           C
ATOM   4553  O   ALA B 587       8.205 -10.480  93.238  1.00 27.84           O
ATOM   4554  CB  ALA B 587       6.533 -11.491  95.965  1.00 25.15           C
ATOM   4555  N   GLN B 588       8.610  -9.266  95.011  1.00 25.69           N
ATOM   4556  CA  GLN B 588       8.901  -8.045  94.191  1.00 29.14           C
ATOM   4557  C   GLN B 588      10.193  -8.233  93.386  1.00 28.42           C
ATOM   4558  O   GLN B 588      10.348  -7.809  92.222  1.00 24.73           O
ATOM   4559  CB  GLN B 588       9.128  -6.936  95.224  1.00 34.07           C
ATOM   4560  CG  GLN B 588       9.156  -5.539  94.745  1.00 48.81           C
ATOM   4561  CD  GLN B 588       7.789  -4.909  95.042  1.00 58.20           C
ATOM   4562  OE1 GLN B 588       7.611  -3.698  94.889  1.00 57.72           O
ATOM   4563  NE2 GLN B 588       6.940  -5.688  95.699  1.00 56.71           N
ATOM   4564  N   TYR B 589      11.195  -8.826  94.006  1.00 25.54           N
ATOM   4565  CA  TYR B 589      12.448  -9.161  93.370  1.00 26.60           C
ATOM   4566  C   TYR B 589      12.200 -10.045  92.120  1.00 29.69           C
ATOM   4567  O   TYR B 589      12.681  -9.755  91.001  1.00 26.37           O
ATOM   4568  CB  TYR B 589      13.379  -9.897  94.305  1.00 26.68           C
ATOM   4569  CG  TYR B 589      14.740 -10.260  93.712  1.00 29.87           C
ATOM   4570  CD1 TYR B 589      15.622  -9.242  93.357  1.00 30.74           C
ATOM   4571  CD2 TYR B 589      15.145 -11.600  93.551  1.00 30.50           C
ATOM   4572  CE1 TYR B 589      16.870  -9.524  92.846  1.00 32.79           C
ATOM   4573  CE2 TYR B 589      16.414 -11.910  93.078  1.00 31.46           C
ATOM   4574  CZ  TYR B 589      17.248 -10.880  92.706  1.00 35.92           C
ATOM   4575  OH  TYR B 589      18.472 -11.115  92.153  1.00 34.22           O
ATOM   4576  N   ASP B 590      11.374 -11.089  92.292  1.00 29.78           N
ATOM   4577  CA  ASP B 590      11.063 -11.966  91.158  1.00 31.23           C
ATOM   4578  C   ASP B 590      10.379 -11.223  90.045  1.00 30.70           C
ATOM   4579  O   ASP B 590      10.682 -11.522  88.869  1.00 30.20           O
ATOM   4580  CB  ASP B 590      10.191 -13.171  91.573  1.00 31.34           C
ATOM   4581  CG  ASP B 590      11.033 -14.149  92.397  1.00 36.21           C
ATOM   4582  OD1 ASP B 590      10.498 -14.933  93.164  1.00 34.21           O
ATOM   4583  OD2 ASP B 590      12.273 -14.120  92.326  1.00 32.07           O
ATOM   4584  N   THR B 591       9.488 -10.295  90.360  1.00 30.55           N
ATOM   4585  CA  THR B 591       8.828  -9.505  89.329  1.00 31.97           C
ATOM   4586  C   THR B 591       9.861  -8.690  88.519  1.00 32.59           C
ATOM   4587  O   THR B 591       9.799  -8.697  87.262  1.00 29.08           O
ATOM   4588  CB  THR B 591       7.863  -8.479  89.985  1.00 37.08           C
ATOM   4589  OG1 THR B 591       6.860  -9.167  90.710  1.00 39.47           O
ATOM   4590  CG2 THR B 591       7.165  -7.586  88.953  1.00 38.26           C
ATOM   4591  N   VAL B 592      10.826  -8.049  89.217  1.00 28.23           N
ATOM   4592  CA  VAL B 592      11.810  -7.280  88.470  1.00 30.51           C
ATOM   4593  C   VAL B 592      12.764  -8.178  87.682  1.00 31.84           C
ATOM   4594  O   VAL B 592      13.128  -7.810  86.547  1.00 30.12           O
ATOM   4595  CB  VAL B 592      12.555  -6.253  89.347  1.00 33.23           C
ATOM   4596  CG1 VAL B 592      13.442  -6.964  90.330  1.00 38.69           C
ATOM   4597  CG2 VAL B 592      13.542  -5.391  88.583  1.00 31.54           C
ATOM   4598  N   LEU B 593      13.064  -9.408  88.162  1.00 28.42           N
ATOM   4599  CA  LEU B 593      13.837 -10.357  87.330  1.00 29.30           C
ATOM   4600  C   LEU B 593      13.113 -10.654  86.013  1.00 31.54           C
ATOM   4601  O   LEU B 593      13.759 -10.692  84.955  1.00 28.79           O
ATOM   4602  CB  LEU B 593      14.117 -11.708  88.013  1.00 30.75           C
ATOM   4603  CG  LEU B 593      15.128 -11.796  89.159  1.00 36.19           C
ATOM   4604  CD1 LEU B 593      15.420 -13.241  89.708  1.00 32.84           C
ATOM   4605  CD2 LEU B 593      16.447 -11.127  88.806  1.00 36.67           C
ATOM   4606  N   ALA B 594      11.767 -10.834  86.057  1.00 28.12           N
ATOM   4607  CA  ALA B 594      11.042 -11.055  84.822  1.00 30.57           C
ATOM   4608  C   ALA B 594      11.119  -9.779  83.976  1.00 32.09           C
ATOM   4609  O   ALA B 594      11.170  -9.890  82.782  1.00 32.46           O
ATOM   4610  CB  ALA B 594       9.573 -11.417  85.079  1.00 25.99           C
ATOM   4611  N   ASN B 595      11.010  -8.560  84.580  1.00 30.02           N
ATOM   4612  CA  ASN B 595      11.081  -7.351  83.788  1.00 31.37           C
ATOM   4613  C   ASN B 595      12.414  -7.201  83.038  1.00 32.49           C
ATOM   4614  O   ASN B 595      12.484  -6.572  81.984  1.00 30.30           O
ATOM   4615  CB  ASN B 595      10.814  -6.075  84.641  1.00 29.17           C
ATOM   4616  CG  ASN B 595       9.360  -6.050  85.143  1.00 38.27           C
ATOM   4617  OD1 ASN B 595       8.492  -6.710  84.610  1.00 34.59           O
ATOM   4618  ND2 ASN B 595       9.067  -5.207  86.136  1.00 38.24           N
ATOM   4619  N   GLU B 596      13.510  -7.646  83.659  1.00 28.09           N
ATOM   4620  CA  GLU B 596      14.810  -7.579  83.100  1.00 32.25           C
ATOM   4621  C   GLU B 596      14.905  -8.392  81.781  1.00 33.70           C
ATOM   4622  O   GLU B 596      15.601  -7.937  80.849  1.00 31.12           O
ATOM   4623  CB  GLU B 596      15.863  -8.093  84.045  1.00 33.57           C
ATOM   4624  CG  GLU B 596      17.275  -8.026  83.470  1.00 35.35           C
ATOM   4625  CD  GLU B 596      18.259  -8.568  84.478  1.00 44.59           C
ATOM   4626  OE1 GLU B 596      19.450  -8.282  84.382  1.00 46.80           O
ATOM   4627  OE2 GLU B 596      17.780  -9.355  85.342  1.00 47.53           O
ATOM   4628  N   LEU B 597      14.251  -9.559  81.708  1.00 33.21           N
ATOM   4629  CA  LEU B 597      14.264 -10.332  80.477  1.00 35.11           C
ATOM   4630  C   LEU B 597      13.615  -9.522  79.354  1.00 35.01           C
ATOM   4631  O   LEU B 597      14.068  -9.530  78.243  1.00 31.56           O
ATOM   4632  CB  LEU B 597      13.467 -11.657  80.599  1.00 38.52           C
ATOM   4633  CG  LEU B 597      13.939 -12.748  81.569  1.00 41.30           C
ATOM   4634  CD1 LEU B 597      15.418 -12.905  81.624  1.00 47.75           C
ATOM   4635  CD2 LEU B 597      13.541 -12.621  82.951  1.00 48.41           C
ATOM   4636  N   THR B 598      12.442  -8.947  79.614  1.00 35.59           N
ATOM   4637  CA  THR B 598      11.828  -8.118  78.608  1.00 34.39           C
ATOM   4638  C   THR B 598      12.609  -6.876  78.210  1.00 36.39           C
ATOM   4639  O   THR B 598      12.731  -6.619  76.983  1.00 36.87           O
ATOM   4640  CB  THR B 598      10.334  -7.924  78.744  1.00 36.65           C
ATOM   4641  OG1 THR B 598       9.867  -6.560  78.714  1.00 48.24           O
ATOM   4642  CG2 THR B 598       9.716  -8.717  79.740  1.00 30.11           C
ATOM   4643  N   ALA B 599      13.256  -6.208  79.156  1.00 33.44           N
ATOM   4644  CA  ALA B 599      14.092  -5.046  78.855  1.00 32.34           C
ATOM   4645  C   ALA B 599      15.266  -5.466  77.957  1.00 34.84           C
ATOM   4646  O   ALA B 599      15.599  -4.800  76.980  1.00 32.34           O
ATOM   4647  CB  ALA B 599      14.594  -4.343  80.139  1.00 29.46           C
ATOM   4648  N   ARG B 600      15.847  -6.618  78.237  1.00 35.56           N
ATOM   4649  CA  ARG B 600      16.951  -7.147  77.472  1.00 37.84           C
ATOM   4650  C   ARG B 600      16.552  -7.460  76.013  1.00 39.20           C
ATOM   4651  O   ARG B 600      17.264  -7.153  75.020  1.00 37.25           O
ATOM   4652  CB  ARG B 600      17.466  -8.396  78.183  1.00 40.93           C
ATOM   4653  CG  ARG B 600      18.390  -9.286  77.379  1.00 48.13           C
ATOM   4654  CD  ARG B 600      19.787  -8.780  77.368  1.00 50.76           C
ATOM   4655  NE  ARG B 600      20.442  -8.781  78.672  1.00 54.14           N
ATOM   4656  CZ  ARG B 600      21.714  -8.427  78.785  1.00 52.64           C
ATOM   4657  NH1 ARG B 600      22.430  -8.070  77.677  1.00 45.26           N
ATOM   4658  NH2 ARG B 600      22.243  -8.461  79.978  1.00 45.46           N
ATOM   4659  N   ASN B 601      15.387  -8.059  75.874  1.00 37.38           N
ATOM   4660  CA  ASN B 601      14.862  -8.464  74.589  1.00 38.66           C
ATOM   4661  C   ASN B 601      14.549  -7.211  73.746  1.00 38.42           C
ATOM   4662  O   ASN B 601      14.784  -7.236  72.576  1.00 34.65           O
ATOM   4663  CB  ASN B 601      13.656  -9.348  74.725  1.00 33.23           C
ATOM   4664  CG  ASN B 601      13.181  -9.903  73.385  1.00 38.62           C
ATOM   4665  OD1 ASN B 601      13.905 -10.631  72.717  1.00 38.77           O
ATOM   4666  ND2 ASN B 601      11.949  -9.654  73.051  1.00 31.23           N
ATOM   4667  N   ASN B 602      13.940  -6.178  74.361  1.00 36.44           N
ATOM   4668  CA  ASN B 602      13.737  -4.912  73.675  1.00 36.59           C
ATOM   4669  C   ASN B 602      15.066  -4.314  73.203  1.00 36.15           C
ATOM   4670  O   ASN B 602      15.075  -3.702  72.126  1.00 35.50           O
ATOM   4671  CB  ASN B 602      12.994  -3.872  74.521  1.00 33.88           C
ATOM   4672  CG  ASN B 602      11.559  -4.305  74.823  1.00 42.01           C
ATOM   4673  OD1 ASN B 602      10.927  -3.826  75.769  1.00 40.97           O
ATOM   4674  ND2 ASN B 602      11.047  -5.240  74.036  1.00 33.89           N
ATOM   4675  N   LEU B 603      16.141  -4.440  73.993  1.00 33.17           N
ATOM   4676  CA  LEU B 603      17.448  -3.974  73.600  1.00 35.07           C
ATOM   4677  C   LEU B 603      17.995  -4.791  72.400  1.00 38.26           C
ATOM   4678  O   LEU B 603      18.361  -4.203  71.360  1.00 35.07           O
ATOM   4679  CB  LEU B 603      18.493  -3.993  74.744  1.00 33.94           C
ATOM   4680  CG  LEU B 603      19.943  -3.651  74.368  1.00 34.50           C
ATOM   4681  CD1 LEU B 603      20.073  -2.325  73.562  1.00 30.10           C
ATOM   4682  CD2 LEU B 603      20.804  -3.576  75.614  1.00 30.90           C
ATOM   4683  N   ASP B 604      17.893  -6.112  72.457  1.00 34.36           N
ATOM   4684  CA  ASP B 604      18.398  -6.950  71.386  1.00 37.71           C
ATOM   4685  C   ASP B 604      17.691  -6.649  70.031  1.00 38.86           C
ATOM   4686  O   ASP B 604      18.314  -6.664  69.017  1.00 36.61           O
ATOM   4687  CB  ASP B 604      18.230  -8.454  71.646  1.00 38.04           C
ATOM   4688  CG  ASP B 604      19.032  -8.916  72.843  1.00 42.95           C
ATOM   4689  OD1 ASP B 604      18.524  -9.814  73.559  1.00 44.62           O
ATOM   4690  OD2 ASP B 604      20.160  -8.418  73.022  1.00 42.12           O
ATOM   4691  N   ASN B 605      16.386  -6.444  70.068  1.00 36.72           N
ATOM   4692  CA  ASN B 605      15.592  -6.132  68.948  1.00 37.76           C
ATOM   4693  C   ASN B 605      15.766  -4.715  68.409  1.00 39.61           C
ATOM   4694  O   ASN B 605      15.721  -4.546  67.158  1.00 38.00           O
ATOM   4695  CB  ASN B 605      14.146  -6.523  69.192  1.00 36.10           C
ATOM   4696  CG  ASN B 605      14.034  -8.076  69.138  1.00 47.46           C
ATOM   4697  OD1 ASN B 605      14.927  -8.853  68.665  1.00 44.97           O
ATOM   4698  ND2 ASN B 605      12.903  -8.538  69.633  1.00 46.58           N
ATOM   4699  N   ALA B 606      16.041  -3.724  69.261  1.00 34.37           N
ATOM   4700  CA  ALA B 606      16.416  -2.392  68.796  1.00 34.74           C
ATOM   4701  C   ALA B 606      17.752  -2.451  68.039  1.00 35.39           C
ATOM   4702  O   ALA B 606      17.890  -1.778  67.002  1.00 33.23           O
ATOM   4703  CB  ALA B 606      16.486  -1.331  69.919  1.00 33.55           C
ATOM   4704  N   VAL B 607      18.691  -3.239  68.515  1.00 34.30           N
ATOM   4705  CA  VAL B 607      19.969  -3.449  67.906  1.00 35.67           C
ATOM   4706  C   VAL B 607      19.774  -4.054  66.475  1.00 38.25           C
ATOM   4707  O   VAL B 607      20.492  -3.715  65.550  1.00 35.03           O
ATOM   4708  CB  VAL B 607      20.872  -4.312  68.799  1.00 37.92           C
ATOM   4709  CG1 VAL B 607      22.020  -4.940  68.005  1.00 37.93           C
ATOM   4710  CG2 VAL B 607      21.461  -3.455  69.956  1.00 36.54           C
ATOM   4711  N   GLU B 608      18.822  -5.004  66.317  1.00 37.43           N
ATOM   4712  CA  GLU B 608      18.607  -5.619  65.000  1.00 38.82           C
ATOM   4713  C   GLU B 608      17.919  -4.609  64.082  1.00 41.05           C
ATOM   4714  O   GLU B 608      18.162  -4.601  62.854  1.00 40.00           O
ATOM   4715  CB  GLU B 608      17.808  -6.914  65.075  1.00 38.70           C
ATOM   4716  CG  GLU B 608      18.490  -8.030  65.870  1.00 38.49           C
ATOM   4717  CD  GLU B 608      19.792  -8.447  65.189  1.00 43.17           C
ATOM   4718  OE1 GLU B 608      19.835  -8.228  63.939  1.00 41.43           O
ATOM   4719  OE2 GLU B 608      20.726  -8.897  65.868  1.00 36.78           O
ATOM   4720  N   GLN B 609      17.066  -3.739  64.650  1.00 38.54           N
ATOM   4721  CA  GLN B 609      16.506  -2.654  63.868  1.00 39.71           C
ATOM   4722  C   GLN B 609      17.633  -1.749  63.322  1.00 39.77           C
ATOM   4723  O   GLN B 609      17.597  -1.406  62.145  1.00 37.56           O
ATOM   4724  CB  GLN B 609      15.482  -1.812  64.589  1.00 40.57           C
ATOM   4725  CG  GLN B 609      14.195  -2.550  64.884  1.00 48.23           C
ATOM   4726  CD  GLN B 609      13.470  -2.898  63.586  1.00 54.07           C
ATOM   4727  OE1 GLN B 609      13.257  -2.026  62.757  1.00 52.94           O
ATOM   4728  NE2 GLN B 609      13.093  -4.165  63.419  1.00 53.13           N
ATOM   4729  N   LEU B 610      18.599  -1.364  64.113  1.00 35.34           N
ATOM   4730  CA  LEU B 610      19.712  -0.588  63.667  1.00 37.78           C
ATOM   4731  C   LEU B 610      20.530  -1.387  62.613  1.00 40.22           C
ATOM   4732  O   LEU B 610      20.867  -0.785  61.582  1.00 35.06           O
ATOM   4733  CB  LEU B 610      20.512  -0.073  64.836  1.00 38.05           C
ATOM   4734  CG  LEU B 610      21.614   0.956  64.799  1.00 39.11           C
ATOM   4735  CD1 LEU B 610      22.805   0.266  64.212  1.00 47.21           C
ATOM   4736  CD2 LEU B 610      21.210   2.202  63.961  1.00 36.95           C
ATOM   4737  N   ARG B 611      20.737  -2.692  62.775  1.00 37.98           N
ATOM   4738  CA  ARG B 611      21.525  -3.458  61.815  1.00 40.64           C
ATOM   4739  C   ARG B 611      20.843  -3.459  60.433  1.00 41.22           C
ATOM   4740  O   ARG B 611      21.505  -3.464  59.442  1.00 42.20           O
ATOM   4741  CB  ARG B 611      21.776  -4.903  62.238  1.00 41.03           C
ATOM   4742  CG  ARG B 611      22.678  -5.737  61.273  1.00 42.94           C
ATOM   4743  CD  ARG B 611      22.320  -7.243  61.234  1.00 49.00           C
ATOM   4744  NE  ARG B 611      22.362  -7.928  62.548  1.00 46.41           N
ATOM   4745  CZ  ARG B 611      23.450  -8.432  63.082  1.00 50.74           C
ATOM   4746  NH1 ARG B 611      24.634  -8.389  62.453  1.00 47.67           N
ATOM   4747  NH2 ARG B 611      23.385  -8.963  64.289  1.00 53.20           N
ATOM   4748  N   GLN B 612      19.513  -3.563  60.394  1.00 39.42           N
ATOM   4749  CA  GLN B 612      18.726  -3.544  59.206  1.00 40.53           C
ATOM   4750  C   GLN B 612      18.860  -2.241  58.418  1.00 43.51           C
ATOM   4751  O   GLN B 612      18.895  -2.310  57.197  1.00 40.61           O
ATOM   4752  CB  GLN B 612      17.248  -3.783  59.464  1.00 39.27           C
ATOM   4753  CG  GLN B 612      16.509  -4.066  58.153  1.00 44.12           C
ATOM   4754  CD  GLN B 612      15.086  -4.472  58.370  1.00 48.36           C
ATOM   4755  OE1 GLN B 612      14.577  -4.528  59.520  1.00 47.98           O
ATOM   4756  NE2 GLN B 612      14.414  -4.791  57.282  1.00 43.59           N
ATOM   4757  N   ILE B 613      19.020  -1.101  59.086  1.00 42.26           N
ATOM   4758  CA  ILE B 613      19.193   0.161  58.341  1.00 44.17           C
ATOM   4759  C   ILE B 613      20.612   0.400  57.870  1.00 45.55           C
ATOM   4760  O   ILE B 613      20.908   0.959  56.803  1.00 45.73           O
ATOM   4761  CB  ILE B 613      18.753   1.362  59.216  1.00 44.67           C
ATOM   4762  CG1 ILE B 613      17.246   1.295  59.429  1.00 44.56           C
ATOM   4763  CG2 ILE B 613      19.144   2.701  58.608  1.00 45.78           C
ATOM   4764  CD1 ILE B 613      16.769   2.134  60.588  1.00 47.07           C
ATOM   4765  N   THR B 614      21.517   0.026  58.706  1.00 41.78           N
ATOM   4766  CA  THR B 614      22.929   0.347  58.620  1.00 43.69           C
ATOM   4767  C   THR B 614      23.776  -0.726  57.930  1.00 43.69           C
ATOM   4768  O   THR B 614      24.868  -0.443  57.498  1.00 41.69           O
ATOM   4769  CB  THR B 614      23.234   0.494  60.143  1.00 45.14           C
ATOM   4770  OG1 THR B 614      23.326   1.840  60.546  1.00 54.53           O
ATOM   4771  CG2 THR B 614      24.229  -0.391  60.694  1.00 42.23           C
ATOM   4772  N   GLY B 615      23.320  -1.967  57.971  1.00 41.33           N
ATOM   4773  CA  GLY B 615      24.077  -3.108  57.568  1.00 45.01           C
ATOM   4774  C   GLY B 615      25.005  -3.703  58.674  1.00 48.12           C
ATOM   4775  O   GLY B 615      25.437  -4.805  58.513  1.00 47.47           O
ATOM   4776  N   ASN B 616      25.283  -2.994  59.760  1.00 46.08           N
ATOM   4777  CA  ASN B 616      26.227  -3.383  60.771  1.00 48.22           C
ATOM   4778  C   ASN B 616      25.684  -3.638  62.173  1.00 50.23           C
ATOM   4779  O   ASN B 616      24.693  -3.056  62.613  1.00 47.01           O
ATOM   4780  CB  ASN B 616      27.302  -2.273  60.955  1.00 48.26           C
ATOM   4781  CG  ASN B 616      28.046  -1.997  59.637  1.00 55.09           C
ATOM   4782  OD1 ASN B 616      28.457  -2.900  59.003  1.00 53.07           O
ATOM   4783  ND2 ASN B 616      28.169  -0.749  59.236  1.00 59.04           N
ATOM   4784  N   TYR B 617      26.464  -4.412  62.916  1.00 51.59           N
ATOM   4785  CA  TYR B 617      26.227  -4.707  64.308  1.00 52.50           C
ATOM   4786  C   TYR B 617      27.222  -3.882  65.105  1.00 52.17           C
ATOM   4787  O   TYR B 617      28.393  -3.802  64.787  1.00 52.30           O
ATOM   4788  CB  TYR B 617      26.333  -6.207  64.587  1.00 55.63           C
ATOM   4789  CG  TYR B 617      26.450  -6.483  66.069  1.00 59.61           C
ATOM   4790  CD1 TYR B 617      27.672  -6.620  66.714  1.00 61.47           C
ATOM   4791  CD2 TYR B 617      25.292  -6.563  66.828  1.00 61.99           C
ATOM   4792  CE1 TYR B 617      27.739  -6.847  68.083  1.00 62.54           C
ATOM   4793  CE2 TYR B 617      25.339  -6.786  68.187  1.00 63.35           C
ATOM   4794  CZ  TYR B 617      26.566  -6.928  68.808  1.00 64.87           C
ATOM   4795  OH  TYR B 617      26.577  -7.134  70.166  1.00 67.82           O
ATOM   4796  N   TYR B 618      26.704  -3.088  66.024  1.00 52.11           N
ATOM   4797  CA  TYR B 618      27.569  -2.256  66.879  1.00 51.31           C
ATOM   4798  C   TYR B 618      27.479  -2.794  68.312  1.00 52.62           C
ATOM   4799  O   TYR B 618      26.373  -2.839  68.879  1.00 52.38           O
ATOM   4800  CB  TYR B 618      27.081  -0.800  66.851  1.00 51.20           C
ATOM   4801  CG  TYR B 618      27.119  -0.254  65.446  1.00 50.38           C
ATOM   4802  CD1 TYR B 618      25.957  -0.156  64.715  1.00 49.05           C
ATOM   4803  CD2 TYR B 618      28.350   0.102  64.848  1.00 49.10           C
ATOM   4804  CE1 TYR B 618      25.970   0.301  63.419  1.00 49.09           C
ATOM   4805  CE2 TYR B 618      28.371   0.577  63.558  1.00 49.47           C
ATOM   4806  CZ  TYR B 618      27.163   0.676  62.850  1.00 50.77           C
ATOM   4807  OH  TYR B 618      27.146   1.121  61.550  1.00 53.49           O
ATOM   4808  N   PRO B 619      28.609  -3.226  68.831  1.00 51.00           N
ATOM   4809  CA  PRO B 619      28.731  -3.713  70.190  1.00 50.83           C
ATOM   4810  C   PRO B 619      28.747  -2.539  71.168  1.00 48.98           C
ATOM   4811  O   PRO B 619      28.489  -2.724  72.333  1.00 47.57           O
ATOM   4812  CB  PRO B 619      30.086  -4.443  70.196  1.00 50.69           C
ATOM   4813  CG  PRO B 619      30.891  -3.745  69.175  1.00 51.83           C
ATOM   4814  CD  PRO B 619      29.929  -3.221  68.129  1.00 50.74           C
ATOM   4815  N   GLU B 620      29.150  -1.349  70.734  1.00 48.97           N
ATOM   4816  CA  GLU B 620      28.966  -0.168  71.564  1.00 49.56           C
ATOM   4817  C   GLU B 620      28.591   1.079  70.769  1.00 46.23           C
ATOM   4818  O   GLU B 620      28.853   1.157  69.576  1.00 44.53           O
ATOM   4819  CB  GLU B 620      30.128   0.059  72.488  1.00 53.56           C
ATOM   4820  CG  GLU B 620      31.516  -0.047  71.988  1.00 61.73           C
ATOM   4821  CD  GLU B 620      32.489  -0.108  73.194  1.00 64.87           C
ATOM   4822  OE1 GLU B 620      32.917   0.931  73.721  1.00 66.07           O
ATOM   4823  OE2 GLU B 620      32.805  -1.181  73.676  1.00 68.27           O
ATOM   4824  N   LEU B 621      27.876   2.003  71.401  1.00 40.78           N
ATOM   4825  CA  LEU B 621      27.539   3.283  70.787  1.00 40.18           C
ATOM   4826  C   LEU B 621      27.985   4.427  71.706  1.00 40.01           C
ATOM   4827  O   LEU B 621      28.071   4.203  72.932  1.00 39.08           O
ATOM   4828  CB  LEU B 621      26.039   3.398  70.534  1.00 39.33           C
ATOM   4829  CG  LEU B 621      25.364   2.366  69.605  1.00 41.01           C
ATOM   4830  CD1 LEU B 621      23.862   2.661  69.528  1.00 38.57           C
ATOM   4831  CD2 LEU B 621      25.993   2.341  68.201  1.00 37.37           C
ATOM   4832  N   ALA B 622      28.131   5.640  71.175  1.00 37.27           N
ATOM   4833  CA  ALA B 622      28.381   6.803  72.014  1.00 38.88           C
ATOM   4834  C   ALA B 622      27.043   7.189  72.656  1.00 40.26           C
ATOM   4835  O   ALA B 622      26.032   7.423  71.950  1.00 37.57           O
ATOM   4836  CB  ALA B 622      28.913   8.025  71.247  1.00 37.87           C
ATOM   4837  N   ALA B 623      27.010   7.220  73.971  1.00 38.64           N
ATOM   4838  CA  ALA B 623      25.779   7.572  74.699  1.00 38.92           C
ATOM   4839  C   ALA B 623      25.491   9.064  74.678  1.00 36.83           C
ATOM   4840  O   ALA B 623      26.376   9.848  74.552  1.00 33.82           O
ATOM   4841  CB  ALA B 623      25.933   7.152  76.194  1.00 38.98           C
ATOM   4842  N   LEU B 624      24.265   9.419  75.083  1.00 36.50           N
ATOM   4843  CA  LEU B 624      23.885  10.820  75.275  1.00 36.78           C
ATOM   4844  C   LEU B 624      24.634  11.382  76.467  1.00 37.50           C
ATOM   4845  O   LEU B 624      24.682  10.758  77.513  1.00 32.48           O
ATOM   4846  CB  LEU B 624      22.401  10.997  75.534  1.00 35.50           C
ATOM   4847  CG  LEU B 624      21.807  12.398  75.663  1.00 37.62           C
ATOM   4848  CD1 LEU B 624      22.011  13.213  74.353  1.00 37.26           C
ATOM   4849  CD2 LEU B 624      20.290  12.258  75.971  1.00 36.52           C
ATOM   4850  N   ASN B 625      25.214  12.554  76.260  1.00 37.83           N
ATOM   4851  CA  ASN B 625      25.887  13.265  77.327  1.00 39.77           C
ATOM   4852  C   ASN B 625      24.757  13.921  78.142  1.00 39.31           C
ATOM   4853  O   ASN B 625      24.312  15.020  77.799  1.00 35.22           O
ATOM   4854  CB  ASN B 625      26.881  14.291  76.780  1.00 42.40           C
ATOM   4855  CG  ASN B 625      27.739  14.977  77.842  1.00 47.62           C
ATOM   4856  OD1 ASN B 625      28.726  15.582  77.438  1.00 50.23           O
ATOM   4857  ND2 ASN B 625      27.362  14.949  79.099  1.00 38.79           N
ATOM   4858  N   VAL B 626      24.389  13.277  79.285  1.00 37.40           N
ATOM   4859  CA  VAL B 626      23.422  13.932  80.161  1.00 40.54           C
ATOM   4860  C   VAL B 626      23.972  15.004  81.094  1.00 41.24           C
ATOM   4861  O   VAL B 626      23.213  15.784  81.620  1.00 38.10           O
ATOM   4862  CB  VAL B 626      22.590  12.895  80.950  1.00 39.85           C
ATOM   4863  CG1 VAL B 626      21.754  12.122  79.926  1.00 40.99           C
ATOM   4864  CG2 VAL B 626      23.488  11.968  81.703  1.00 37.97           C
ATOM   4865  N   GLU B 627      25.253  14.988  81.391  1.00 43.87           N
ATOM   4866  CA  GLU B 627      25.876  16.021  82.209  1.00 48.90           C
ATOM   4867  C   GLU B 627      25.822  17.387  81.557  1.00 48.26           C
ATOM   4868  O   GLU B 627      25.500  18.327  82.211  1.00 47.45           O
ATOM   4869  CB  GLU B 627      27.336  15.722  82.481  1.00 52.75           C
ATOM   4870  CG  GLU B 627      27.672  14.278  82.362  1.00 61.76           C
ATOM   4871  CD  GLU B 627      27.548  13.507  83.639  1.00 67.71           C
ATOM   4872  OE1 GLU B 627      26.763  13.973  84.508  1.00 73.53           O
ATOM   4873  OE2 GLU B 627      28.297  12.488  83.800  1.00 66.26           O
ATOM   4874  N   ASN B 628      25.983  17.425  80.239  1.00 48.26           N
ATOM   4875  CA  ASN B 628      25.907  18.598  79.422  1.00 51.50           C
ATOM   4876  C   ASN B 628      24.593  18.809  78.700  1.00 50.97           C
ATOM   4877  O   ASN B 628      24.446  19.783  77.949  1.00 48.45           O
ATOM   4878  CB  ASN B 628      26.959  18.505  78.310  1.00 56.81           C
ATOM   4879  CG  ASN B 628      28.115  19.359  78.671  1.00 64.61           C
ATOM   4880  OD1 ASN B 628      28.285  20.446  78.086  1.00 68.29           O
ATOM   4881  ND2 ASN B 628      28.950  18.867  79.672  1.00 65.64           N
ATOM   4882  N   PHE B 629      23.631  17.914  78.926  1.00 45.66           N
ATOM   4883  CA  PHE B 629      22.341  18.071  78.282  1.00 43.99           C
ATOM   4884  C   PHE B 629      21.580  19.349  78.631  1.00 45.68           C
ATOM   4885  O   PHE B 629      21.381  19.651  79.793  1.00 43.04           O
ATOM   4886  CB  PHE B 629      21.436  16.893  78.664  1.00 41.05           C
ATOM   4887  CG  PHE B 629      20.197  16.847  77.900  1.00 37.55           C
ATOM   4888  CD1 PHE B 629      20.140  16.316  76.604  1.00 34.72           C
ATOM   4889  CD2 PHE B 629      19.043  17.321  78.504  1.00 34.76           C
ATOM   4890  CE1 PHE B 629      18.926  16.349  75.932  1.00 33.94           C
ATOM   4891  CE2 PHE B 629      17.832  17.242  77.817  1.00 34.31           C
ATOM   4892  CZ  PHE B 629      17.790  16.769  76.534  1.00 31.72           C
ATOM   4893  N   LYS B 630      21.023  20.007  77.617  1.00 44.13           N
ATOM   4894  CA  LYS B 630      20.200  21.207  77.774  1.00 46.65           C
ATOM   4895  C   LYS B 630      19.093  21.146  76.716  1.00 44.28           C
ATOM   4896  O   LYS B 630      19.310  20.504  75.679  1.00 44.14           O
ATOM   4897  CB  LYS B 630      21.035  22.470  77.393  1.00 51.85           C
ATOM   4898  CG  LYS B 630      22.076  22.849  78.406  1.00 59.31           C
ATOM   4899  CD  LYS B 630      23.269  23.558  77.753  1.00 66.73           C
ATOM   4900  CE  LYS B 630      24.626  23.045  78.278  1.00 66.96           C
ATOM   4901  NZ  LYS B 630      25.325  22.276  77.163  1.00 67.12           N
ATOM   4902  N   THR B 631      18.012  21.862  76.914  1.00 40.35           N
ATOM   4903  CA  THR B 631      16.965  21.934  75.932  1.00 40.44           C
ATOM   4904  C   THR B 631      16.857  23.393  75.471  1.00 43.06           C
ATOM   4905  O   THR B 631      17.190  24.319  76.225  1.00 41.74           O
ATOM   4906  CB  THR B 631      15.580  21.510  76.460  1.00 41.26           C
ATOM   4907  OG1 THR B 631      15.276  22.317  77.608  1.00 36.45           O
ATOM   4908  CG2 THR B 631      15.535  20.015  76.792  1.00 36.84           C
ATOM   4909  N   ASP B 632      16.381  23.583  74.263  1.00 42.88           N
ATOM   4910  CA  ASP B 632      16.210  24.952  73.715  1.00 45.00           C
ATOM   4911  C   ASP B 632      14.792  25.135  73.243  1.00 43.16           C
ATOM   4912  O   ASP B 632      14.335  24.250  72.528  1.00 40.86           O
ATOM   4913  CB  ASP B 632      17.162  25.106  72.526  1.00 46.44           C
ATOM   4914  CG  ASP B 632      18.601  25.159  72.999  1.00 50.59           C
ATOM   4915  OD1 ASP B 632      18.924  26.128  73.727  1.00 54.35           O
ATOM   4916  OD2 ASP B 632      19.392  24.238  72.733  1.00 51.59           O
ATOM   4917  N   LYS B 633      14.139  26.234  73.576  1.00 43.09           N
ATOM   4918  CA  LYS B 633      12.806  26.467  73.050  1.00 46.25           C
ATOM   4919  C   LYS B 633      12.830  26.617  71.515  1.00 44.79           C
ATOM   4920  O   LYS B 633      13.794  27.065  70.924  1.00 42.49           O
ATOM   4921  CB  LYS B 633      12.168  27.659  73.735  1.00 49.66           C
ATOM   4922  CG  LYS B 633      12.352  27.574  75.274  1.00 59.63           C
ATOM   4923  CD  LYS B 633      11.857  26.287  75.970  1.00 54.36           C
ATOM   4924  CE  LYS B 633      12.590  26.043  77.272  1.00 60.03           C
ATOM   4925  NZ  LYS B 633      13.865  25.153  77.212  1.00 56.76           N
ATOM   4926  N   PRO B 634      11.867  26.000  70.860  1.00 43.15           N
ATOM   4927  CA  PRO B 634      11.800  26.059  69.395  1.00 43.61           C
ATOM   4928  C   PRO B 634      11.483  27.487  68.919  1.00 44.60           C
ATOM   4929  O   PRO B 634      10.926  28.298  69.640  1.00 41.99           O
ATOM   4930  CB  PRO B 634      10.653  25.106  69.063  1.00 43.14           C
ATOM   4931  CG  PRO B 634       9.775  25.125  70.265  1.00 43.47           C
ATOM   4932  CD  PRO B 634      10.710  25.288  71.443  1.00 42.86           C
ATOM   4933  N   GLN B 635      11.738  27.745  67.656  1.00 46.29           N
ATOM   4934  CA  GLN B 635      11.279  28.981  67.004  1.00 47.07           C
ATOM   4935  C   GLN B 635       9.757  28.988  67.077  1.00 45.39           C
ATOM   4936  O   GLN B 635       9.166  27.932  67.156  1.00 43.34           O
ATOM   4937  CB  GLN B 635      11.737  28.957  65.546  1.00 50.33           C
ATOM   4938  CG  GLN B 635      13.259  29.011  65.422  1.00 55.90           C
ATOM   4939  CD  GLN B 635      13.816  30.233  66.115  1.00 62.14           C
ATOM   4940  OE1 GLN B 635      14.894  30.171  66.711  1.00 65.98           O
ATOM   4941  NE2 GLN B 635      13.089  31.359  66.057  1.00 62.19           N
ATOM   4942  N   PRO B 636       9.149  30.152  67.029  1.00 43.93           N
ATOM   4943  CA  PRO B 636       7.700  30.274  67.104  1.00 43.13           C
ATOM   4944  C   PRO B 636       7.062  29.430  66.009  1.00 43.93           C
ATOM   4945  O   PRO B 636       7.575  29.396  64.888  1.00 42.29           O
ATOM   4946  CB  PRO B 636       7.473  31.774  66.876  1.00 43.73           C
ATOM   4947  CG  PRO B 636       8.784  32.429  67.265  1.00 44.00           C
ATOM   4948  CD  PRO B 636       9.851  31.471  66.865  1.00 42.71           C
ATOM   4949  N   VAL B 637       5.938  28.793  66.276  1.00 43.32           N
ATOM   4950  CA  VAL B 637       5.311  27.958  65.264  1.00 43.37           C
ATOM   4951  C   VAL B 637       4.975  28.650  63.929  1.00 43.69           C
ATOM   4952  O   VAL B 637       5.163  28.051  62.888  1.00 40.07           O
ATOM   4953  CB  VAL B 637       4.132  27.171  65.845  1.00 42.97           C
ATOM   4954  CG1 VAL B 637       2.866  27.983  65.916  1.00 41.78           C
ATOM   4955  CG2 VAL B 637       3.986  25.852  65.052  1.00 41.25           C
ATOM   4956  N   ASN B 638       4.603  29.932  63.914  1.00 46.46           N
ATOM   4957  CA  ASN B 638       4.326  30.627  62.642  1.00 47.25           C
ATOM   4958  C   ASN B 638       5.535  30.667  61.748  1.00 46.26           C
ATOM   4959  O   ASN B 638       5.416  30.500  60.526  1.00 48.94           O
ATOM   4960  CB  ASN B 638       3.820  32.045  62.895  1.00 49.84           C
ATOM   4961  CG  ASN B 638       2.416  32.057  63.461  1.00 52.54           C
ATOM   4962  OD1 ASN B 638       1.944  33.101  63.888  1.00 57.82           O
ATOM   4963  ND2 ASN B 638       1.725  30.923  63.451  1.00 51.51           N
ATOM   4964  N   ALA B 639       6.723  30.874  62.341  1.00 42.82           N
ATOM   4965  CA  ALA B 639       7.919  30.931  61.558  1.00 44.18           C
ATOM   4966  C   ALA B 639       8.314  29.543  61.049  1.00 46.89           C
ATOM   4967  O   ALA B 639       8.799  29.416  59.910  1.00 44.80           O
ATOM   4968  CB  ALA B 639       9.043  31.577  62.368  1.00 43.89           C
ATOM   4969  N   LEU B 640       8.141  28.475  61.886  1.00 43.31           N
ATOM   4970  CA  LEU B 640       8.419  27.133  61.380  1.00 42.00           C
ATOM   4971  C   LEU B 640       7.430  26.816  60.239  1.00 40.18           C
ATOM   4972  O   LEU B 640       7.831  26.250  59.265  1.00 40.58           O
ATOM   4973  CB  LEU B 640       8.269  26.075  62.498  1.00 42.64           C
ATOM   4974  CG  LEU B 640       9.148  26.217  63.761  1.00 43.84           C
ATOM   4975  CD1 LEU B 640       8.649  25.327  64.897  1.00 42.88           C
ATOM   4976  CD2 LEU B 640      10.575  25.864  63.458  1.00 43.00           C
ATOM   4977  N   LEU B 641       6.158  27.172  60.358  1.00 39.48           N
ATOM   4978  CA  LEU B 641       5.171  26.960  59.314  1.00 44.37           C
ATOM   4979  C   LEU B 641       5.558  27.676  57.986  1.00 46.49           C
ATOM   4980  O   LEU B 641       5.589  27.074  56.942  1.00 44.98           O
ATOM   4981  CB  LEU B 641       3.771  27.398  59.796  1.00 43.07           C
ATOM   4982  CG  LEU B 641       3.083  26.394  60.769  1.00 45.94           C
ATOM   4983  CD1 LEU B 641       1.948  27.065  61.554  1.00 45.34           C
ATOM   4984  CD2 LEU B 641       2.596  25.157  60.072  1.00 43.28           C
ATOM   4985  N   LYS B 642       6.018  28.918  58.061  1.00 47.98           N
ATOM   4986  CA  LYS B 642       6.418  29.654  56.854  1.00 50.51           C
ATOM   4987  C   LYS B 642       7.548  28.930  56.160  1.00 50.10           C
ATOM   4988  O   LYS B 642       7.537  28.741  54.964  1.00 49.36           O
ATOM   4989  CB  LYS B 642       6.931  31.072  57.170  1.00 54.67           C
ATOM   4990  CG  LYS B 642       5.868  32.144  57.106  1.00 63.22           C
ATOM   4991  CD  LYS B 642       6.402  33.553  57.429  1.00 65.10           C
ATOM   4992  CE  LYS B 642       7.697  33.867  56.714  1.00 68.98           C
ATOM   4993  NZ  LYS B 642       7.504  34.530  55.389  1.00 70.14           N
ATOM   4994  N   GLU B 643       8.561  28.568  56.943  1.00 48.89           N
ATOM   4995  CA  GLU B 643       9.724  27.889  56.375  1.00 48.02           C
ATOM   4996  C   GLU B 643       9.363  26.535  55.749  1.00 48.91           C
ATOM   4997  O   GLU B 643       9.899  26.178  54.693  1.00 46.78           O
ATOM   4998  CB  GLU B 643      10.785  27.778  57.444  1.00 48.85           C
ATOM   4999  CG  GLU B 643      12.001  26.989  57.067  1.00 54.17           C
ATOM   5000  CD  GLU B 643      13.002  27.822  56.298  1.00 60.28           C
ATOM   5001  OE1 GLU B 643      14.101  27.295  56.046  1.00 60.18           O
ATOM   5002  OE2 GLU B 643      12.672  28.989  55.927  1.00 59.91           O
ATOM   5003  N   ALA B 644       8.471  25.766  56.405  1.00 46.65           N
ATOM   5004  CA  ALA B 644       8.034  24.480  55.851  1.00 45.85           C
ATOM   5005  C   ALA B 644       7.309  24.701  54.527  1.00 45.60           C
ATOM   5006  O   ALA B 644       7.551  23.974  53.562  1.00 42.97           O
ATOM   5007  CB  ALA B 644       7.140  23.751  56.832  1.00 43.76           C
ATOM   5008  N   GLU B 645       6.450  25.694  54.472  1.00 47.20           N
ATOM   5009  CA  GLU B 645       5.704  26.021  53.235  1.00 52.49           C
ATOM   5010  C   GLU B 645       6.657  26.317  52.064  1.00 51.80           C
ATOM   5011  O   GLU B 645       6.493  25.764  50.977  1.00 52.35           O
ATOM   5012  CB  GLU B 645       4.764  27.173  53.498  1.00 56.55           C
ATOM   5013  CG  GLU B 645       3.283  26.890  53.501  1.00 66.50           C
ATOM   5014  CD  GLU B 645       2.711  26.145  54.693  1.00 74.73           C
ATOM   5015  OE1 GLU B 645       2.107  26.779  55.612  1.00 76.48           O
ATOM   5016  OE2 GLU B 645       2.708  24.881  54.653  1.00 77.56           O
ATOM   5017  N   LYS B 646       7.789  26.895  52.312  1.00 49.83           N
ATOM   5018  CA  LYS B 646       8.817  27.185  51.290  1.00 50.77           C
ATOM   5019  C   LYS B 646       9.686  25.964  50.972  1.00 51.03           C
ATOM   5020  O   LYS B 646      10.147  25.754  49.816  1.00 51.49           O
ATOM   5021  CB  LYS B 646       9.694  28.285  51.901  1.00 53.44           C
ATOM   5022  CG  LYS B 646      10.497  29.220  51.068  1.00 61.27           C
ATOM   5023  CD  LYS B 646      11.581  29.992  51.834  1.00 63.67           C
ATOM   5024  CE  LYS B 646      10.971  31.051  52.743  1.00 68.21           C
ATOM   5025  NZ  LYS B 646      12.037  31.966  53.339  1.00 70.36           N
ATOM   5026  N   ARG B 647      10.018  25.134  51.968  1.00 47.32           N
ATOM   5027  CA  ARG B 647      10.996  24.083  51.727  1.00 45.19           C
ATOM   5028  C   ARG B 647      10.557  22.647  51.909  1.00 44.95           C
ATOM   5029  O   ARG B 647      11.339  21.774  51.588  1.00 41.67           O
ATOM   5030  CB  ARG B 647      12.186  24.329  52.651  1.00 49.97           C
ATOM   5031  CG  ARG B 647      12.807  25.729  52.627  1.00 55.82           C
ATOM   5032  CD  ARG B 647      14.130  25.658  51.873  1.00 65.45           C
ATOM   5033  NE  ARG B 647      14.723  26.983  51.656  1.00 71.20           N
ATOM   5034  CZ  ARG B 647      15.210  27.695  52.659  1.00 73.87           C
ATOM   5035  NH1 ARG B 647      15.154  27.169  53.870  1.00 73.23           N
ATOM   5036  NH2 ARG B 647      15.721  28.904  52.462  1.00 73.80           N
ATOM   5037  N   ASN B 648       9.391  22.377  52.457  1.00 43.11           N
ATOM   5038  CA  ASN B 648       9.085  20.955  52.733  1.00 43.59           C
ATOM   5039  C   ASN B 648       9.136  20.191  51.405  1.00 46.49           C
ATOM   5040  O   ASN B 648       8.561  20.665  50.421  1.00 44.98           O
ATOM   5041  CB  ASN B 648       7.758  20.880  53.449  1.00 42.55           C
ATOM   5042  CG  ASN B 648       7.287  19.451  53.672  1.00 50.10           C
ATOM   5043  OD1 ASN B 648       7.434  18.890  54.774  1.00 49.86           O
ATOM   5044  ND2 ASN B 648       6.712  18.872  52.652  1.00 43.11           N
ATOM   5045  N   LEU B 649       9.749  19.001  51.366  1.00 45.60           N
ATOM   5046  CA  LEU B 649       9.932  18.240  50.148  1.00 46.45           C
ATOM   5047  C   LEU B 649       8.646  17.612  49.632  1.00 48.67           C
ATOM   5048  O   LEU B 649       8.504  17.460  48.412  1.00 49.05           O
ATOM   5049  CB  LEU B 649      11.064  17.200  50.284  1.00 45.52           C
ATOM   5050  CG  LEU B 649      12.425  17.883  50.532  1.00 48.77           C
ATOM   5051  CD1 LEU B 649      13.524  16.921  50.968  1.00 48.56           C
ATOM   5052  CD2 LEU B 649      12.914  18.688  49.322  1.00 46.53           C
ATOM   5053  N   SER B 650       7.756  17.177  50.530  1.00 46.81           N
ATOM   5054  CA  SER B 650       6.483  16.640  50.149  1.00 48.27           C
ATOM   5055  C   SER B 650       5.691  17.670  49.367  1.00 47.87           C
ATOM   5056  O   SER B 650       4.965  17.309  48.454  1.00 47.01           O
ATOM   5057  CB  SER B 650       5.577  16.237  51.335  1.00 47.57           C
ATOM   5058  OG  SER B 650       5.964  14.934  51.730  1.00 57.18           O
ATOM   5059  N   LEU B 651       5.665  18.883  49.898  1.00 47.42           N
ATOM   5060  CA  LEU B 651       4.835  19.894  49.310  1.00 50.60           C
ATOM   5061  C   LEU B 651       5.482  20.434  48.030  1.00 49.26           C
ATOM   5062  O   LEU B 651       4.746  20.625  47.094  1.00 47.05           O
ATOM   5063  CB  LEU B 651       4.195  20.780  50.360  1.00 53.32           C
ATOM   5064  CG  LEU B 651       4.744  21.987  51.025  1.00 56.65           C
[truncated: 383,550 more chars]
