# Supplementary material for: Modeling membrane geometries implicitly in Rosetta
Source: Protein Sci. 2024 Feb 15;33(3):e4908. doi: 10.1002/pro.4908 (PMC10868433; doi:10.1002/pro.4908)
Supplement: Supplementary file 2 — Data S2. Supporting Information [file PRO-33-e4908-s001.gz › mp_geo_demos/design/mp_seqrecov_franklin2019_nopore.sh]

#!/bin/bash

/Path/To/Rosetta/main/source/bin/mp_seqrecov.default.linuxgccrelease 
-native_pdb_list native_pdbs.list 
-redesign_pdb_list franklin2019_nopore_designed_pdbs.list 
-seq_recov_filename franklin2019_nopore_fixbb_seqrecov.txt 
-read_only_ATOM_entries 
-in:ignore_unrecognized_res 
