# Supplementary material for: Modeling membrane geometries implicitly in Rosetta
Source: Protein Sci. 2024 Feb 15;33(3):e4908. doi: 10.1002/pro.4908 (PMC10868433; doi:10.1002/pro.4908)
Supplement: Supplementary file 2 — Data S2. Supporting Information [file PRO-33-e4908-s001.gz › mp_geo_demos/design/2.analyze_with_ref2015_memb.py]

#!/usr/bin/env python3
# -*- coding: utf-8 -*-
# :noTabs=true:

# (c) Copyright Rosetta Commons Member Institutions.
# (c) This file is part of the Rosetta software suite and is made available under license.
# (c) The Rosetta software is developed by the contributing members of the Rosetta Commons.
# (c) For more information, see http://www.rosettacommons.org. Questions about this can be
# (c) addressed to University of Washington CoMotion, email: license@uw.edu.

## @file  mp_f19_sequence_recovery/1.submit.py
## @brief this script is part of the franklin2019 sequence recovery test
## @author Sergey Lyskov, Rebecca F. Alford (ralford3@jhu.edu)

#edited by Hope Woods to test MPs with a pore on franklin2019, mpframework and ref2015 score functions 


import os, sys, subprocess, math
import numpy as np
import seqrecov_metrics
import matplotlib.pyplot as plt
import seaborn as sns
from scipy import stats

fr_nopore_recov=np.zeros((3,4))
fr_nopore_non_ran_recov=np.zeros((3,4))
fr_nopore_kld=np.zeros((3,4))

for i in range(1, 4): 

	#franklin no pore	
	results = {}
	outfile = f"result_franklin_nopore_r{i}.txt"
	
	sequence_recovery_output = f"franklin2019_nopore_fixbb_seqrecov_r{i}.txt"
	
	# Using the sequence recovery statistics, calculate Naa, Dkl and Rseq
	seqdata = seqrecov_metrics.read_sequence_data( f'{sequence_recovery_output}' )
	non_random_recov = seqrecov_metrics.compute_non_random_recovered_fraction( seqdata )
	recov = seqrecov_metrics.compute_sequence_recovery( seqdata )
	kl_divergence = seqrecov_metrics.compute_kl_divergence( seqdata )

	fr_nopore_recov[i-1] = recov
	fr_nopore_non_ran_recov[i-1] = non_random_recov
	fr_nopore_kld[i-1] = kl_divergence
		
	# open results output file
	f = open( outfile, "w" )
	
	subset = "all lipid aqueous pore".split()
	
	# check for non_random above cutoff
	for v in range( 0, len(non_random_recov)): 
		f.write( "non_random\t" + subset[v] + "\t" + str(non_random_recov[v]) + "\n")
	
	# check for recov above cutoff
	for v in range( 0, len(recov)): 
		f.write( "recovery\t" + subset[v] + "\t" + str(round(recov[v],3)) + "\n")
	
	# check for kl values below cutoff
	for v in range( 0, len(recov)): 
		f.write( "kl_divergence\t" + subset[v] + "\t" + str(round(kl_divergence[v],3)) + "\n")
	
	f.close()

fr_nopore_recov_avg = np.mean(fr_nopore_recov, axis=0)
fr_nopore_recov_std = np.std(fr_nopore_recov, axis=0)

fr_nopore_non_ran_recov_avg = np.mean(fr_nopore_non_ran_recov, axis=0)
fr_nopore_non_ran_recov_std = np.std(fr_nopore_non_ran_recov, axis=0)

fr_nopore_kld_avg = np.mean(fr_nopore_kld, axis=0)
fr_nopore_kld_std = np.std(fr_nopore_kld, axis=0)


#franklin with pore 


fr_recov=np.zeros((3,4))
fr_non_ran_recov=np.zeros((3,4))
fr_kld=np.zeros((3,4))


for i in range(1, 4):

	#franklin with pore      

	results = {}
	failures = []
	outfile = f"result_franklin_r{i}.txt"
	
	sequence_recovery_output = f"franklin2019_fixbb_seqrecov_r{i}.txt"
	
	# Using the sequence recovery statistics, calculate Naa, Dkl and Rseq
	seqdata = seqrecov_metrics.read_sequence_data( f'{sequence_recovery_output}' )
	non_random_recov = seqrecov_metrics.compute_non_random_recovered_fraction( seqdata )
	recov = seqrecov_metrics.compute_sequence_recovery( seqdata )
	kl_divergence = seqrecov_metrics.compute_kl_divergence( seqdata )


	fr_recov[i-1] = recov
	fr_non_ran_recov[i-1] = non_random_recov
	fr_kld[i-1] = kl_divergence

	
	# open results output file
	f = open( outfile, "w" )
	
	subset = "all lipid aqueous pore".split()
	
	# check for non_random above cutoff
	for v in range( 0, len(non_random_recov)):
	        f.write( "non_random\t" + subset[v] + "\t" + str(non_random_recov[v]) + "\n")
	
	# check for recov above cutoff
	for v in range( 0, len(recov)):
	        f.write( "recovery\t" + subset[v] + "\t" + str(round(recov[v],3)) + "\n")
	
	# check for kl values below cutoff
	for v in range( 0, len(recov)):
	        f.write( "kl_divergence\t" + subset[v] + "\t" + str(round(kl_divergence[v],3)) + "\n")
	
	f.close()

fr_recov_avg = np.mean(fr_recov, axis=0)
fr_recov_std = np.std(fr_recov, axis=0)

fr_non_ran_recov_avg = np.mean(fr_non_ran_recov, axis=0)
fr_non_ran_recov_std = np.std(fr_non_ran_recov, axis=0)

fr_kld_avg = np.mean(fr_kld, axis=0)
fr_kld_std = np.std(fr_kld, axis=0)

	
#mpf no pore    

mpf_nopore_recov=np.zeros((3,4))
mpf_nopore_non_ran_recov=np.zeros((3,4))
mpf_nopore_kld=np.zeros((3,4))

for i in range(1, 4):
	
	results = {}
	failures = []
	outfile = f"result_mpf_nopore_r{i}.txt"
	
	sequence_recovery_output = f"mpf_nopore_fixbb_seqrecov_r{i}.txt"
	
	# Using the sequence recovery statistics, calculate Naa, Dkl and Rseq
	seqdata = seqrecov_metrics.read_sequence_data( f'{sequence_recovery_output}' )
	non_random_recov = seqrecov_metrics.compute_non_random_recovered_fraction( seqdata )
	recov = seqrecov_metrics.compute_sequence_recovery( seqdata )
	kl_divergence = seqrecov_metrics.compute_kl_divergence( seqdata )


	mpf_nopore_recov[i-1] = recov
	mpf_nopore_non_ran_recov[i-1] = non_random_recov
	mpf_nopore_kld[i-1] = kl_divergence
	
	# open results output file
	f = open( outfile, "w" )
	
	subset = "all lipid aqueous pore".split()
	
	# check for non_random above cutoff
	for v in range( 0, len(non_random_recov)):
	        f.write( "non_random\t" + subset[v] + "\t" + str(non_random_recov[v]) + "\n")
	
	# check for recov above cutoff
	for v in range( 0, len(recov)):
	        f.write( "recovery\t" + subset[v] + "\t" + str(round(recov[v],3)) + "\n")
	
	# check for kl values below cutoff
	for v in range( 0, len(recov)):
	        f.write( "kl_divergence\t" + subset[v] + "\t" + str(round(kl_divergence[v],3)) + "\n")
	
	f.close()
	

mpf_nopore_recov_avg = np.mean(mpf_nopore_recov, axis=0)
mpf_nopore_recov_std = np.std(mpf_nopore_recov, axis=0)

mpf_nopore_non_ran_recov_avg = np.mean(mpf_nopore_non_ran_recov, axis=0)
mpf_nopore_non_ran_recov_std = np.std(mpf_nopore_non_ran_recov, axis=0)

mpf_nopore_kld_avg = np.mean(mpf_nopore_kld, axis=0)
mpf_nopore_kld_std = np.std(mpf_nopore_kld, axis=0)

	
#mpf with pore

mpf_recov=np.zeros((3,4))
mpf_non_ran_recov=np.zeros((3,4))
mpf_kld=np.zeros((3,4))

for i in range(1, 4):       
	
	results = {}
	failures = []
	outfile = f"result_mpf_r{i}.txt"
	
	sequence_recovery_output = f"mpf_fixbb_seqrecov_r{i}.txt"
	
	# Using the sequence recovery statistics, calculate Naa, Dkl and Rseq
	seqdata = seqrecov_metrics.read_sequence_data( f'{sequence_recovery_output}' )
	non_random_recov = seqrecov_metrics.compute_non_random_recovered_fraction( seqdata )
	recov = seqrecov_metrics.compute_sequence_recovery( seqdata )
	kl_divergence = seqrecov_metrics.compute_kl_divergence( seqdata )
	
	mpf_recov[i-1] = recov
	mpf_non_ran_recov[i-1] = non_random_recov
	mpf_kld[i-1] = kl_divergence

	# open results output file
	f = open( outfile, "w" )
	
	subset = "all lipid aqueous pore".split()
	
	# check for non_random above cutoff
	for v in range( 0, len(non_random_recov)):
	        f.write( "non_random\t" + subset[v] + "\t" + str(non_random_recov[v]) + "\n")
	
	# check for recov above cutoff
	for v in range( 0, len(recov)):
	        f.write( "recovery\t" + subset[v] + "\t" + str(round(recov[v],3)) + "\n")
	
	# check for kl values below cutoff
	for v in range( 0, len(recov)):
	        f.write( "kl_divergence\t" + subset[v] + "\t" + str(round(kl_divergence[v],3)) + "\n")
	
	f.close()

mpf_recov_avg = np.mean(mpf_recov, axis=0)
mpf_recov_std = np.std(mpf_recov, axis=0)

mpf_non_ran_recov_avg = np.mean(mpf_non_ran_recov, axis=0)
mpf_non_ran_recov_std = np.std(mpf_non_ran_recov, axis=0)

mpf_kld_avg = np.mean(mpf_kld, axis=0)
mpf_kld_std = np.std(mpf_kld, axis=0)
	
	
#ref2015

ref_recov=np.zeros((3,4))
ref_non_ran_recov=np.zeros((3,4))
ref_kld=np.zeros((3,4))


for i in range(1, 4):
 
	
	results = {}
	failures = []
	outfile = f"result_ref2015_r{i}.txt"
	
	sequence_recovery_output = f"ref2015_fixbb_seqrecov_r{i}.txt"
	
	# Using the sequence recovery statistics, calculate Naa, Dkl and Rseq
	seqdata = seqrecov_metrics.read_sequence_data( f'{sequence_recovery_output}' )
	non_random_recov = seqrecov_metrics.compute_non_random_recovered_fraction( seqdata )
	recov = seqrecov_metrics.compute_sequence_recovery( seqdata )
	kl_divergence = seqrecov_metrics.compute_kl_divergence( seqdata )
	
	ref_recov[i-1] = recov
	ref_non_ran_recov[i-1] = non_random_recov
	ref_kld[i-1] = kl_divergence

	# open results output file
	f = open( outfile, "w" )
	
	subset = "all lipid aqueous pore".split()
	
	# check for non_random above cutoff
	for v in range( 0, len(non_random_recov)):
	        f.write( "non_random\t" + subset[v] + "\t" + str(non_random_recov[v]) + "\n")
	
	# check for recov above cutoff
	for v in range( 0, len(recov)):
	        f.write( "recovery\t" + subset[v] + "\t" + str(round(recov[v],3)) + "\n")
	
	# check for kl values below cutoff
	for v in range( 0, len(recov)):
	        f.write( "kl_divergence\t" + subset[v] + "\t" + str(round(kl_divergence[v],3)) + "\n")
	
	f.close()

ref_recov_avg = np.mean(ref_recov, axis=0)
ref_recov_std = np.std(ref_recov, axis=0)

ref_non_ran_recov_avg = np.mean(ref_non_ran_recov, axis=0)
ref_non_ran_recov_std = np.std(ref_non_ran_recov, axis=0)

ref_kld_avg = np.mean(ref_kld, axis=0)
ref_kld_std = np.std(ref_kld, axis=0)

#ref2015_memb no pore
ref2015_memb_nopore_recov=np.zeros((3,4))
ref2015_memb_nopore_non_ran_recov=np.zeros((3,4))
ref2015_memb_nopore_kld=np.zeros((3,4))

for i in range(1, 4):

        results = {}
        failures = []
        outfile = f"result_ref2015_memb_nopore_r{i}.txt"

        sequence_recovery_output = f"ref2015_memb_nopore_fixbb_seqrecov_r{i}.txt"

        # Using the sequence recovery statistics, calculate Naa, Dkl and Rseq
        seqdata = seqrecov_metrics.read_sequence_data( f'{sequence_recovery_output}' )
        non_random_recov = seqrecov_metrics.compute_non_random_recovered_fraction( seqdata )
        recov = seqrecov_metrics.compute_sequence_recovery( seqdata )
        kl_divergence = seqrecov_metrics.compute_kl_divergence( seqdata )


        ref2015_memb_nopore_recov[i-1] = recov
        ref2015_memb_nopore_non_ran_recov[i-1] = non_random_recov
        ref2015_memb_nopore_kld[i-1] = kl_divergence

        # open results output file
        f = open( outfile, "w" )

        subset = "all lipid aqueous pore".split()

        # check for non_random above cutoff
        for v in range( 0, len(non_random_recov)):
                f.write( "non_random\t" + subset[v] + "\t" + str(non_random_recov[v]) + "\n")

        # check for recov above cutoff
        for v in range( 0, len(recov)):
                f.write( "recovery\t" + subset[v] + "\t" + str(round(recov[v],3)) + "\n")

        # check for kl values below cutoff
        for v in range( 0, len(recov)):
                f.write( "kl_divergence\t" + subset[v] + "\t" + str(round(kl_divergence[v],3)) + "\n")

        f.close()


ref2015_memb_nopore_recov_avg = np.mean(ref2015_memb_nopore_recov, axis=0)
ref2015_memb_nopore_recov_std = np.std(ref2015_memb_nopore_recov, axis=0)

ref2015_memb_nopore_non_ran_recov_avg = np.mean(ref2015_memb_nopore_non_ran_recov, axis=0)
ref2015_memb_nopore_non_ran_recov_std = np.std(ref2015_memb_nopore_non_ran_recov, axis=0)

ref2015_memb_nopore_kld_avg = np.mean(ref2015_memb_nopore_kld, axis=0)
ref2015_memb_nopore_kld_std = np.std(ref2015_memb_nopore_kld, axis=0)


#ref2015_memb with pore
ref2015_memb_recov=np.zeros((3,4))
ref2015_memb_non_ran_recov=np.zeros((3,4))
ref2015_memb_kld=np.zeros((3,4))

for i in range(1, 4):

        results = {}
        failures = []
        outfile = f"result_ref2015_memb_r{i}.txt"

        sequence_recovery_output = f"ref2015_memb_fixbb_seqrecov_r{i}.txt"

        # Using the sequence recovery statistics, calculate Naa, Dkl and Rseq
        seqdata = seqrecov_metrics.read_sequence_data( f'{sequence_recovery_output}' )
        non_random_recov = seqrecov_metrics.compute_non_random_recovered_fraction( seqdata )
        recov = seqrecov_metrics.compute_sequence_recovery( seqdata )
        kl_divergence = seqrecov_metrics.compute_kl_divergence( seqdata )

        ref2015_memb_recov[i-1] = recov
        ref2015_memb_non_ran_recov[i-1] = non_random_recov
        ref2015_memb_kld[i-1] = kl_divergence

        # open results output file
        f = open( outfile, "w" )

        subset = "all lipid aqueous pore".split()

        # check for non_random above cutoff
        for v in range( 0, len(non_random_recov)):
                f.write( "non_random\t" + subset[v] + "\t" + str(non_random_recov[v]) + "\n")

        # check for recov above cutoff
        for v in range( 0, len(recov)):
                f.write( "recovery\t" + subset[v] + "\t" + str(round(recov[v],3)) + "\n")

        # check for kl values below cutoff
        for v in range( 0, len(recov)):
                f.write( "kl_divergence\t" + subset[v] + "\t" + str(round(kl_divergence[v],3)) + "\n")

        f.close()

ref2015_memb_recov_avg = np.mean(ref2015_memb_recov, axis=0)
ref2015_memb_recov_std = np.std(ref2015_memb_recov, axis=0)

ref2015_memb_non_ran_recov_avg = np.mean(ref2015_memb_non_ran_recov, axis=0)
ref2015_memb_non_ran_recov_std = np.std(ref2015_memb_non_ran_recov, axis=0)

ref2015_memb_kld_avg = np.mean(ref2015_memb_kld, axis=0)
ref2015_memb_kld_std = np.std(ref2015_memb_kld, axis=0)


#print(mpf_non_ran_recov_std)

#PLOT

ncols = 4
nrows = 1
categories = ['all', 'lipid', 'aqueous', 'pore']

barwidth = 0.15

x = np.arange(len(categories))

sns.set_style("whitegrid")
sns.set_context("paper")
fig, ax = plt.subplots(1, 3, figsize=(14,7))


# Subplot for Sequence recovery
ax[0].set_xlabel( "Residue Subset" , fontsize=18)
ax[0].set_ylabel( "Sequence Recovery (%)" , fontsize=18)
ax[0].set_title( "Sequence Recovery" , fontsize=18)


ax[0].bar(x-0.35, np.asarray(fr_nopore_recov_avg), width=barwidth, yerr=fr_nopore_recov_std, label='franklin2019', color='black', hatch='xxx')
ax[0].bar(x-0.20, np.asarray(fr_recov_avg), width=barwidth, yerr=fr_recov_std, label='franklin2019_pore', color='black')
ax[0].bar(x, np.asarray(mpf_nopore_recov_avg), width=barwidth, yerr=mpf_nopore_recov_std, label='mpf', color='dimgray', hatch='xxx')
ax[0].bar(x+0.15, np.asarray(mpf_recov_avg), width=barwidth, yerr=mpf_recov_std, label='mpf_pore', color='dimgray')
ax[0].bar(x+0.35, np.asarray(ref_recov_avg), width=barwidth, yerr=ref_recov_std, label='soluble', color='lightgray')

ax[0].set_xticks(x)
ax[0].set_xticklabels(np.asarray(categories), fontsize=18)
ax[0].tick_params(labelsize=16)


# Subplot for number non-random
ax[1].set_xlabel( "Residue Subset" , fontsize=18)
ax[1].set_ylabel( "Fraction Recovered" , fontsize=18)
ax[1].set_title( "Non-Random Recovered" , fontsize=18)

ax[1].bar(x-0.35, np.asarray(fr_nopore_non_ran_recov_avg), width=barwidth, yerr=fr_nopore_non_ran_recov_std, label='franklin2019', color='black', hatch='xxx')
ax[1].bar(x-0.20, np.asarray(fr_non_ran_recov_avg), width=barwidth, yerr=fr_non_ran_recov_std, label='franklin2019_pore', color='black')
ax[1].bar(x, np.asarray(mpf_nopore_non_ran_recov_avg), width=barwidth, yerr=mpf_nopore_non_ran_recov_std, label='mpf', color='dimgray', hatch='xxx')
ax[1].bar(x+0.15, np.asarray(mpf_non_ran_recov_avg), width=barwidth, yerr=mpf_non_ran_recov_std, label='mpf_pore', color='dimgray')
ax[1].bar(x+0.35, np.asarray(ref_non_ran_recov_avg), width=barwidth, yerr=ref_non_ran_recov_std, label='soluble', color='lightgray')

ax[1].set_xticks(x)
ax[1].set_xticklabels(np.asarray(categories), fontsize=18)
ax[1].tick_params(labelsize=16)

#ax[1].legend(fontsize=16, loc='lower center', ncol=3, bbox_to_anchor =(0.5,-0.27))
#ax[1].tight_layout()

# Subplot for kl-divergence
ax[2].set_xlabel( "Residue Subset", fontsize=18 )
ax[2].set_ylabel( "KL Divergence", fontsize=18 )
ax[2].set_title( "KL-Divergence", fontsize=18 )

ax[2].bar(x-0.35, np.asarray(fr_nopore_kld_avg), width=barwidth, yerr=fr_nopore_kld_std, label='franklin2019', color='black', hatch='xxx')
ax[2].bar(x-0.20, np.asarray(fr_kld_avg), width=barwidth, yerr=fr_kld_std, label='franklin2019_pore', color='black')
ax[2].bar(x, np.asarray(mpf_nopore_kld_avg), width=barwidth, yerr=mpf_nopore_kld_std, label='mpf', color='dimgray', hatch='xxx')
ax[2].bar(x+0.15, np.asarray(mpf_kld_avg), width=barwidth, yerr=mpf_kld_std, label='mpf_pore', color='dimgray')
ax[2].bar(x+0.35, np.asarray(ref_kld_avg), width=barwidth, yerr=ref_kld_std, label='soluble', color='lightgray')

ax[2].set_xticks(x)
ax[2].set_xticklabels(np.asarray(categories), fontsize=18)
#ax[2].set_ylim([0,20])
ax[2].tick_params(labelsize=16)

handles, labels = ax[2].get_legend_handles_labels()
fig.legend(handles, labels, fontsize=16, loc='lower center', ncol=5)

plt.tight_layout()

#plt.savefig("seqrecov_benchmark_pore_nopore.png", dpi=300, bbox_inches='tight')
#plt.show()


fig, ax = plt.subplots(1, 3, figsize=(14,6))


# Subplot for Sequence recovery
#ax[0].set_xlabel( "Residue Subset" , fontsize=18)
ax[0].set_ylabel( "Sequence Recovery (%)" , fontsize=18)
ax[0].set_title( "Sequence Recovery" , fontsize=18)


ax[0].bar(x-barwidth, np.asarray(fr_recov_avg), width=barwidth, yerr=fr_recov_std, label='franklin2019', color='black')
ax[0].bar(x, np.asarray(mpf_recov_avg), width=barwidth, yerr=mpf_recov_std, label='mpf', color='dimgray')
ax[0].bar(x+barwidth, np.asarray(ref_recov_avg), width=barwidth, yerr=ref_recov_std, label='soluble', color='lightgray')

ax[0].set_xticks(x)
ax[0].set_xticklabels(np.asarray(categories), fontsize=18)
ax[0].tick_params(labelsize=16)


# Subplot for number non-random
ax[1].set_xlabel( "Residue Subset" , fontsize=18)
ax[1].set_ylabel( "Fraction Recovered" , fontsize=18)
ax[1].set_title( "Non-Random Recovered" , fontsize=18)

ax[1].bar(x-barwidth, np.asarray(fr_non_ran_recov_avg), width=barwidth, yerr=fr_non_ran_recov_std, label='franklin2019', color='black')
ax[1].bar(x, np.asarray(mpf_non_ran_recov_avg), width=barwidth, yerr=mpf_non_ran_recov_std, label='mpf', color='dimgray')
ax[1].bar(x+barwidth, np.asarray(ref_non_ran_recov_avg), width=barwidth, yerr=ref_non_ran_recov_std, label='soluble', color='lightgray')

ax[1].set_xticks(x)
ax[1].set_xticklabels(np.asarray(categories), fontsize=18)
ax[1].tick_params(labelsize=16)

# Subplot for kl-divergence
#ax[2].set_xlabel( "Residue Subset", fontsize=18 )
ax[2].set_ylabel( "KL Divergence", fontsize=18 )
ax[2].set_title( "KL-Divergence", fontsize=18 )

ax[2].bar(x-barwidth, np.asarray(fr_kld_avg), width=barwidth, yerr=fr_kld_std, label='franklin2019', color='black')
ax[2].bar(x, np.asarray(mpf_kld_avg), width=barwidth, yerr=mpf_kld_std, label='mpf', color='dimgray')
ax[2].bar(x+barwidth, np.asarray(ref_kld_avg), width=barwidth, yerr=ref_kld_std, label='soluble', color='lightgray')

ax[2].set_xticks(x)
ax[2].set_xticklabels(np.asarray(categories), fontsize=18)
ax[2].set_ylim([0,20])
ax[2].tick_params(labelsize=16)

plt.legend(bbox_to_anchor=(1.05, 1.0), fontsize=16)

plt.tight_layout()

#plt.savefig("seqrecov_benchmark_pore.png", dpi=300, bbox_inches='tight')
#plt.show()


#t test for pore vs no pore
print("T-Test p-values")

print("Sequence Recovery")
fr_ttest_sr = stats.ttest_ind(fr_nopore_recov, fr_recov)
print("Franklin All:" + str(fr_ttest_sr.pvalue[0]))
print("Franklin Lipid:" + str(fr_ttest_sr.pvalue[1]))
print("Franklin Aqueous:" + str(fr_ttest_sr.pvalue[2]))
print("Franklin Pore:" + str(fr_ttest_sr.pvalue[3]))

mpf_ttest_sr = stats.ttest_ind(mpf_nopore_recov, mpf_recov)
print("T-Test p-values")
print("MPF All:" + str(mpf_ttest_sr.pvalue[0]))
print("MPF Lipid:" + str(mpf_ttest_sr.pvalue[1]))
print("MPF Aqueous:" + str(mpf_ttest_sr.pvalue[2]))
print("MPF Pore:" + str(mpf_ttest_sr.pvalue[3]))

ref2015_memb_ttest_sr = stats.ttest_ind(ref2015_memb_nopore_recov, ref2015_memb_recov)
print("T-Test p-values")
print("Ref2015_memb All:" + str(ref2015_memb_ttest_sr.pvalue[0]))
print("Ref2015_memb Lipid:" + str(ref2015_memb_ttest_sr.pvalue[1]))
print("Ref2015_memb Aqueous:" + str(ref2015_memb_ttest_sr.pvalue[2]))
print("Ref2015_memb Pore:" + str(ref2015_memb_ttest_sr.pvalue[3]))

print("Non Random Sequence Recovery")
fr_ttest_nrsr = stats.ttest_ind(fr_nopore_non_ran_recov, fr_non_ran_recov)
print("Franklin All:" + str(fr_ttest_nrsr.pvalue[0]))
print("Franklin Lipid:" + str(fr_ttest_nrsr.pvalue[1]))
print("Franklin Aqueous:" + str(fr_ttest_nrsr.pvalue[2]))
print("Franklin Pore:" + str(fr_ttest_nrsr.pvalue[3]))

mpf_ttest_nrsr = stats.ttest_ind(mpf_nopore_non_ran_recov, mpf_non_ran_recov)
print("T-Test p-values")
print("MPF All:" + str(mpf_ttest_nrsr.pvalue[0]))
print("MPF Lipid:" + str(mpf_ttest_nrsr.pvalue[1]))
print("MPF Aqueous:" + str(mpf_ttest_nrsr.pvalue[2]))
print("MPF Pore:" + str(mpf_ttest_nrsr.pvalue[3]))

ref2015_memb_ttest_nrsr = stats.ttest_ind(ref2015_memb_nopore_non_ran_recov, ref2015_memb_non_ran_recov)
print("T-Test p-values")
print("Ref2015_memb All:" + str(ref2015_memb_ttest_nrsr.pvalue[0]))
print("Ref2015_memb Lipid:" + str(ref2015_memb_ttest_nrsr.pvalue[1]))
print("Ref2015_memb Aqueous:" + str(ref2015_memb_ttest_nrsr.pvalue[2]))
print("Ref2015_memb Pore:" + str(ref2015_memb_ttest_nrsr.pvalue[3]))


print("KL Divergence")
fr_ttest_kld = stats.ttest_ind(fr_nopore_kld, fr_kld)
print("Franklin All:" + str(fr_ttest_kld.pvalue[0]))
print("Franklin Lipid:" + str(fr_ttest_kld.pvalue[1]))
print("Franklin Aqueous:" + str(fr_ttest_kld.pvalue[2]))
print("Franklin Pore:" + str(fr_ttest_kld.pvalue[3]))

mpf_ttest_kld = stats.ttest_ind(mpf_nopore_kld, mpf_kld)
print("T-Test p-values")
print("MPF All:" + str(mpf_ttest_kld.pvalue[0]))
print("MPF Lipid:" + str(mpf_ttest_kld.pvalue[1]))
print("MPF Aqueous:" + str(mpf_ttest_kld.pvalue[2]))
print("MPF Pore:" + str(mpf_ttest_kld.pvalue[3]))

ref2015_memb_ttest_kld = stats.ttest_ind(ref2015_memb_nopore_kld, ref2015_memb_kld)
print("T-Test p-values")
print("Ref2015_memb All:" + str(ref2015_memb_ttest_kld.pvalue[0]))
print("Ref2015_memb Lipid:" + str(ref2015_memb_ttest_kld.pvalue[1]))
print("Ref2015_memb Aqueous:" + str(ref2015_memb_ttest_kld.pvalue[2]))
print("Ref2015_memb Pore:" + str(ref2015_memb_ttest_kld.pvalue[3]))

print("##################################################################################")

print("T-Test all compared to franklin2019 with pore")
print("Recovery")
fr_mpf_nopore_ttest_recov = stats.ttest_ind(fr_recov,mpf_nopore_recov)
print("FR MPF nopore All:" + str(fr_mpf_nopore_ttest_recov.pvalue[0]))
print("FR MPF nopore Lipid:" + str(fr_mpf_nopore_ttest_recov.pvalue[1]))
print("FR MPF nopore Aqueous:" + str(fr_mpf_nopore_ttest_recov.pvalue[2]))
print("FR MPF nopore Pore:" + str(fr_mpf_nopore_ttest_recov.pvalue[3]))

fr_mpf_ttest_recov = stats.ttest_ind(fr_recov,mpf_recov)
print("FR MPF All:" + str(fr_mpf_ttest_recov.pvalue[0]))
print("FR MPF Lipid:" + str(fr_mpf_ttest_recov.pvalue[1]))
print("FR MPF Aqueous:" + str(fr_mpf_ttest_recov.pvalue[2]))
print("FR MPF Pore:" + str(fr_mpf_ttest_recov.pvalue[3]))

fr_ref2015m_ttest_recov = stats.ttest_ind(fr_recov,ref2015_memb_nopore_recov)
print("FR Ref2015_memb All:" + str(fr_ref2015m_ttest_recov.pvalue[0]))
print("FR Ref2015_memb Lipid:" + str(fr_ref2015m_ttest_recov.pvalue[1]))
print("FR Ref2015_memb Aqueous:" + str(fr_ref2015m_ttest_recov.pvalue[2]))
print("FR Ref2015_memb Pore:" + str(fr_ref2015m_ttest_recov.pvalue[3]))

fr_ref2015_ttest_recov = stats.ttest_ind(fr_recov,ref_recov)
print("FR Ref2015 All:" + str(fr_ref2015_ttest_recov.pvalue[0]))
print("FR Ref2015 Lipid:" + str(fr_ref2015_ttest_recov.pvalue[1]))
print("FR Ref2015 Aqueous:" + str(fr_ref2015_ttest_recov.pvalue[2]))
print("FR Ref2015 Pore:" + str(fr_ref2015_ttest_recov.pvalue[3]))


print("Non Random Recovery")
fr_mpf_nopore_ttest_non_ran_recov = stats.ttest_ind(fr_non_ran_recov,mpf_nopore_non_ran_recov)
print("FR MPF nopore All:" + str(fr_mpf_nopore_ttest_non_ran_recov.pvalue[0]))
print("FR MPF nopore Lipid:" + str(fr_mpf_nopore_ttest_non_ran_recov.pvalue[1]))
print("FR MPF nopore Aqueous:" + str(fr_mpf_nopore_ttest_non_ran_recov.pvalue[2]))
print("FR MPF nopore Pore:" + str(fr_mpf_nopore_ttest_non_ran_recov.pvalue[3]))

fr_mpf_ttest_non_ran_recov = stats.ttest_ind(fr_non_ran_recov,mpf_non_ran_recov)
print("FR MPF All:" + str(fr_mpf_ttest_non_ran_recov.pvalue[0]))
print("FR MPF Lipid:" + str(fr_mpf_ttest_non_ran_recov.pvalue[1]))
print("FR MPF Aqueous:" + str(fr_mpf_ttest_non_ran_recov.pvalue[2]))
print("FR MPF Pore:" + str(fr_mpf_ttest_non_ran_recov.pvalue[3]))

fr_ref2015m_ttest_non_ran_recov = stats.ttest_ind(fr_non_ran_recov,ref2015_memb_nopore_non_ran_recov)
print("FR Ref2015_memb All:" + str(fr_ref2015m_ttest_non_ran_recov.pvalue[0]))
print("FR Ref2015_memb Lipid:" + str(fr_ref2015m_ttest_non_ran_recov.pvalue[1]))
print("FR Ref2015_memb Aqueous:" + str(fr_ref2015m_ttest_non_ran_recov.pvalue[2]))
print("FR Ref2015_memb Pore:" + str(fr_ref2015m_ttest_non_ran_recov.pvalue[3]))

fr_ref2015_ttest_non_ran_recov = stats.ttest_ind(fr_non_ran_recov,ref_non_ran_recov)
print("FR Ref2015 All:" + str(fr_ref2015_ttest_non_ran_recov.pvalue[0]))
print("FR Ref2015 Lipid:" + str(fr_ref2015_ttest_non_ran_recov.pvalue[1]))
print("FR Ref2015 Aqueous:" + str(fr_ref2015_ttest_non_ran_recov.pvalue[2]))
print("FR Ref2015 Pore:" + str(fr_ref2015_ttest_non_ran_recov.pvalue[3]))

print("KL Divergence")
fr_mpf_nopore_ttest_kld = stats.ttest_ind(fr_kld,mpf_nopore_kld)
print("FR MPF nopore All:" + str(fr_mpf_nopore_ttest_kld.pvalue[0]))
print("FR MPF nopore Lipid:" + str(fr_mpf_nopore_ttest_kld.pvalue[1]))
print("FR MPF nopore Aqueous:" + str(fr_mpf_nopore_ttest_kld.pvalue[2]))
print("FR MPF nopore Pore:" + str(fr_mpf_nopore_ttest_kld.pvalue[3]))

fr_mpf_ttest_kld = stats.ttest_ind(fr_kld,mpf_kld)
print("FR MPF All:" + str(fr_mpf_ttest_kld.pvalue[0]))
print("FR MPF Lipid:" + str(fr_mpf_ttest_kld.pvalue[1]))
print("FR MPF Aqueous:" + str(fr_mpf_ttest_kld.pvalue[2]))
print("FR MPF Pore:" + str(fr_mpf_ttest_kld.pvalue[3]))

fr_ref2015m_ttest_kld = stats.ttest_ind(fr_kld,ref2015_memb_nopore_kld)
print("FR Ref2015_memb All:" + str(fr_ref2015m_ttest_kld.pvalue[0]))
print("FR Ref2015_memb Lipid:" + str(fr_ref2015m_ttest_kld.pvalue[1]))
print("FR Ref2015_memb Aqueous:" + str(fr_ref2015m_ttest_kld.pvalue[2]))
print("FR Ref2015_memb Pore:" + str(fr_ref2015m_ttest_kld.pvalue[3]))

fr_ref2015_ttest_kld = stats.ttest_ind(fr_kld,ref_kld)
print("FR Ref2015 All:" + str(fr_ref2015_ttest_kld.pvalue[0]))
print("FR Ref2015 Lipid:" + str(fr_ref2015_ttest_kld.pvalue[1]))
print("FR Ref2015 Aqueous:" + str(fr_ref2015_ttest_kld.pvalue[2]))
print("FR Ref2015 Pore:" + str(fr_ref2015_ttest_kld.pvalue[3]))


#Plot ONLY All and Pore for franklin and mpf
fig, ax = plt.subplots(3, 1, figsize=(8,12))

categories = ['all', 'pore']

x = np.arange(len(categories))

barwidth = 0.08

ap_fr_nopore_recov_avg = [fr_nopore_recov_avg[0], fr_nopore_recov_avg[3]]
ap_fr_nopore_recov_std = [fr_nopore_recov_std[0], fr_nopore_recov_std[3]]
ap_fr_recov_avg = [fr_recov_avg[0], fr_recov_avg[3]]
ap_fr_recov_std = [fr_recov_std[0], fr_recov_std[3]]
ap_mpf_nopore_recov_avg = [mpf_nopore_recov_avg[0], mpf_nopore_recov_avg[3]]
ap_mpf_nopore_recov_std = [mpf_nopore_recov_std[0], mpf_nopore_recov_std[3]]
ap_mpf_recov_avg = [mpf_recov_avg[0], mpf_recov_avg[3]]
ap_mpf_recov_std = [mpf_recov_std[0], mpf_recov_std[3]]
#ref2015_memb
ap_ref2015_memb_nopore_recov_avg = [ref2015_memb_nopore_recov_avg[0], ref2015_memb_nopore_recov_avg[3]]
ap_ref2015_memb_nopore_recov_std = [ref2015_memb_nopore_recov_std[0], ref2015_memb_nopore_recov_std[3]]
ap_ref2015_memb_recov_avg = [ref2015_memb_recov_avg[0], ref2015_memb_recov_avg[3]]
ap_ref2015_memb_recov_std = [ref2015_memb_recov_std[0], ref2015_memb_recov_std[3]]
ap_ref2015_recov_avg = [ref_recov_avg[0], ref_recov_avg[3]]
ap_ref2015_recov_std = [ref_recov_std[0], ref_recov_std[3]]


ap_fr_nopore_non_ran_recov_avg = [fr_nopore_non_ran_recov_avg[0], fr_nopore_non_ran_recov_avg[3]]
ap_fr_nopore_non_ran_recov_std = [fr_nopore_non_ran_recov_std[0], fr_nopore_non_ran_recov_std[3]]
ap_fr_non_ran_recov_avg = [fr_non_ran_recov_avg[0], fr_non_ran_recov_avg[3]]
ap_fr_non_ran_recov_std = [fr_non_ran_recov_std[0], fr_non_ran_recov_std[3]]
ap_mpf_nopore_non_ran_recov_avg = [mpf_nopore_non_ran_recov_avg[0], mpf_nopore_non_ran_recov_avg[3]]
ap_mpf_nopore_non_ran_recov_std = [mpf_nopore_non_ran_recov_std[0], mpf_nopore_non_ran_recov_std[3]]
ap_mpf_non_ran_recov_avg = [mpf_non_ran_recov_avg[0], mpf_non_ran_recov_avg[3]]
ap_mpf_non_ran_recov_std = [mpf_non_ran_recov_std[0], mpf_non_ran_recov_std[3]]
#ref2015_memb
ap_ref2015_memb_nopore_non_ran_recov_avg = [ref2015_memb_nopore_non_ran_recov_avg[0], ref2015_memb_nopore_non_ran_recov_avg[3]]
ap_ref2015_memb_nopore_non_ran_recov_std = [ref2015_memb_nopore_non_ran_recov_std[0], ref2015_memb_nopore_non_ran_recov_std[3]]
ap_ref2015_memb_non_ran_recov_avg = [ref2015_memb_non_ran_recov_avg[0], ref2015_memb_non_ran_recov_avg[3]]
ap_ref2015_memb_non_ran_recov_std = [ref2015_memb_non_ran_recov_std[0], ref2015_memb_non_ran_recov_std[3]]
ap_ref2015_non_ran_recov_avg = [ref_non_ran_recov_avg[0], ref_non_ran_recov_avg[3]]
ap_ref2015_non_ran_recov_std = [ref_non_ran_recov_std[0], ref_non_ran_recov_std[3]]

ap_fr_nopore_kld_avg = [fr_nopore_kld_avg[0], fr_nopore_kld_avg[3]]
ap_fr_nopore_kld_std = [fr_nopore_kld_std[0], fr_nopore_kld_std[3]]
ap_fr_kld_avg = [fr_kld_avg[0], fr_kld_avg[3]]
ap_fr_kld_std = [fr_kld_std[0], fr_kld_std[3]]
ap_mpf_nopore_kld_avg = [mpf_nopore_kld_avg[0], mpf_nopore_kld_avg[3]]
ap_mpf_nopore_kld_std = [mpf_nopore_kld_std[0], mpf_nopore_kld_std[3]]
ap_mpf_kld_avg = [mpf_kld_avg[0], mpf_kld_avg[3]]
ap_mpf_kld_std = [mpf_kld_std[0], mpf_kld_std[3]]
#ref2015_memb
ap_ref2015_memb_nopore_kld_avg = [ref2015_memb_nopore_kld_avg[0], ref2015_memb_nopore_kld_avg[3]]
ap_ref2015_memb_nopore_kld_std = [ref2015_memb_nopore_kld_std[0], ref2015_memb_nopore_kld_std[3]]
ap_ref2015_memb_kld_avg = [ref2015_memb_kld_avg[0], ref2015_memb_kld_avg[3]]
ap_ref2015_memb_kld_std = [ref2015_memb_kld_std[0], ref2015_memb_kld_std[3]]
ap_ref2015_kld_avg = [ref_kld_avg[0], ref_kld_avg[3]]
ap_ref2015_kld_std = [ref_kld_std[0], ref_kld_std[3]]


ax[0].set_xlabel( "" , fontsize=18)
ax[0].set_ylabel( "Sequence Recovery" , fontsize=16)
ax[0].set_title( "Sequence Recovery" , fontsize=18)


ax[0].bar(x-0.37, np.asarray(ap_fr_nopore_recov_avg), width=barwidth, yerr=ap_fr_nopore_recov_std, label='franklin2019', color='#8103a7')
ax[0].bar(x-0.29, np.asarray(ap_fr_recov_avg), width=barwidth, yerr=ap_fr_recov_std, label='franklin2019_pore', color='#f68f43')
ax[0].bar(x-0.15, np.asarray(ap_mpf_nopore_recov_avg), width=barwidth, yerr=ap_mpf_nopore_recov_std, label='mpf', color='#c8447a')
ax[0].bar(x-0.07, np.asarray(ap_mpf_recov_avg), width=barwidth, yerr=ap_mpf_recov_std, label='mpf_pore', color='#f3ee26')
ax[0].bar(x+0.07, np.asarray(ap_ref2015_memb_nopore_recov_avg), width=barwidth, yerr=ap_ref2015_memb_nopore_recov_std, label='ref2015_memb', color='#130689')
ax[0].bar(x+0.15, np.asarray(ap_ref2015_memb_recov_avg), width=barwidth, yerr=ap_ref2015_memb_recov_std, label='ref2015_memb_pore', color='#c0d6d6')
ax[0].bar(x+0.29, np.asarray(ap_ref2015_recov_avg), width=barwidth, yerr=ap_ref2015_recov_std, label='ref2015', color='#758395')

ax[0].set_xticks(x)
ax[0].set_xticklabels(np.asarray(categories), fontsize=18)
ax[0].tick_params(labelsize=16)


# Subplot for number non-random
ax[1].set_xlabel( "" , fontsize=18)
ax[1].set_ylabel( "Fraction Recovered" , fontsize=16)
ax[1].set_title( "Non-Random Recovered" , fontsize=18)

ax[1].bar(x-0.37, np.asarray(ap_fr_nopore_non_ran_recov_avg), width=barwidth, yerr=ap_fr_nopore_non_ran_recov_std, label='franklin2019', color='#8103a7')
ax[1].bar(x-0.29, np.asarray(ap_fr_non_ran_recov_avg), width=barwidth, yerr=ap_fr_non_ran_recov_std, label='franklin2019_pore', color='#f68f43')
ax[1].bar(x-0.15, np.asarray(ap_mpf_nopore_non_ran_recov_avg), width=barwidth, yerr=ap_mpf_nopore_non_ran_recov_std, label='mpf', color='#c8447a')
ax[1].bar(x-0.07, np.asarray(ap_mpf_non_ran_recov_avg), width=barwidth, yerr=ap_mpf_non_ran_recov_std, label='mpf_pore', color='#f3ee26')
ax[1].bar(x+0.07, np.asarray(ap_ref2015_memb_nopore_non_ran_recov_avg), width=barwidth, yerr=ap_ref2015_memb_nopore_non_ran_recov_std, label='ref2015_memb', color='#130689')
ax[1].bar(x+0.15, np.asarray(ap_ref2015_memb_non_ran_recov_avg), width=barwidth, yerr=ap_ref2015_memb_non_ran_recov_std, label='ref2015_memb_pore', color='#c0d6d6')
ax[1].bar(x+0.29, np.asarray(ap_ref2015_non_ran_recov_avg), width=barwidth, yerr=ap_ref2015_non_ran_recov_std, label='ref2015', color='#758395')

ax[1].set_xticks(x)
ax[1].set_xticklabels(np.asarray(categories), fontsize=18)
ax[1].tick_params(labelsize=16)

#ax[1].legend(fontsize=16, loc='lower center', ncol=3, bbox_to_anchor =(0.5,-0.27))
#ax[1].tight_layout()

# Subplot for kl-divergence
ax[2].set_xlabel( "Residue Subset", fontsize=16 )
ax[2].set_ylabel( "KL Divergence", fontsize=16 )
ax[2].set_title( "KL-Divergence", fontsize=18 )

ax[2].bar(x-0.37, np.asarray(ap_fr_nopore_kld_avg), width=barwidth, yerr=ap_fr_nopore_kld_std, label='franklin2019', color='#8103a7')
ax[2].bar(x-0.29, np.asarray(ap_fr_kld_avg), width=barwidth, yerr=ap_fr_kld_std, label='franklin2019_pore', color='#f68f43')
ax[2].bar(x-0.15, np.asarray(ap_mpf_nopore_kld_avg), width=barwidth, yerr=ap_mpf_nopore_kld_std, label='mpf', color='#c8447a')
ax[2].bar(x-0.07, np.asarray(ap_mpf_kld_avg), width=barwidth, yerr=ap_mpf_kld_std, label='mpf_pore', color='#f3ee26')
ax[2].bar(x+0.07, np.asarray(ap_ref2015_memb_nopore_kld_avg), width=barwidth, yerr=ap_ref2015_memb_nopore_kld_std, label='ref2015_memb', color='#130689')
ax[2].bar(x+0.15, np.asarray(ap_ref2015_memb_kld_avg), width=barwidth, yerr=ap_ref2015_memb_kld_std, label='ref2015_memb_pore', color='#c0d6d6')
ax[2].bar(x+0.29, np.asarray(ap_ref2015_kld_avg), width=barwidth, yerr=ap_ref2015_kld_std, label='ref2015', color='#758395')

ax[2].set_xticks(x)
ax[2].set_xticklabels(np.asarray(categories), fontsize=16)
#ax[2].set_ylim([0,20])
ax[2].tick_params(labelsize=16)

handles, labels = ax[2].get_legend_handles_labels()
#fig.legend(handles, labels, fontsize=16, loc='lower center', bbox_to_anchor=(0.5, -0.5), fancybox=False, ncol=4)
fig.legend(handles, labels, fontsize=16, loc='lower center',ncol=2)


plt.tight_layout()
plt.subplots_adjust(bottom=0.20)
#plt.savefig("seqrecov_benchmark_all_pore_fr_mpf_ref2015memb_ref2015_purple.png", dpi=300, bbox_inches='tight')

#plt.show()


#plot all lipid aqueous pore for all score functions
fig, ax = plt.subplots(3, 1, figsize=(8,9))

categories = ['all', 'lipid', 'aqueous', 'pore']

x = np.arange(len(categories))

barwidth = 0.08

ax[0].set_xlabel( "" , fontsize=18)
ax[0].set_ylabel( "Sequence Recovery" , fontsize=16)
ax[0].set_title( "Sequence Recovery" , fontsize=18)


ax[0].bar(x-0.37, np.asarray(fr_nopore_recov_avg), width=barwidth, yerr=fr_nopore_recov_std, label='franklin2019', color='#8103a7')
ax[0].bar(x-0.29, np.asarray(fr_recov_avg), width=barwidth, yerr=fr_recov_std, label='franklin2019_pore', color='#f68f43')
ax[0].bar(x-0.15, np.asarray(mpf_nopore_recov_avg), width=barwidth, yerr=mpf_nopore_recov_std, label='mpf', color='#c8447a')
ax[0].bar(x-0.07, np.asarray(mpf_recov_avg), width=barwidth, yerr=mpf_recov_std, label='mpf_pore', color='#f3ee26')
ax[0].bar(x+0.07, np.asarray(ref2015_memb_nopore_recov_avg), width=barwidth, yerr=ref2015_memb_nopore_recov_std, label='ref2015_memb', color='#130689')
ax[0].bar(x+0.15, np.asarray(ref2015_memb_recov_avg), width=barwidth, yerr=ref2015_memb_recov_std, label='ref2015_memb_pore', color='#c0d6d6')
ax[0].bar(x+0.29, np.asarray(ref_recov_avg), width=barwidth, yerr=ref_recov_std, label='ref2015', color='#758395')

ax[0].set_xticks(x)
ax[0].set_xticklabels(np.asarray(categories), fontsize=18)
ax[0].tick_params(labelsize=16)


# Subplot for number non-random
ax[1].set_xlabel( "" , fontsize=18)
ax[1].set_ylabel( "Fraction Recovered" , fontsize=16)
ax[1].set_title( "Non-Random Recovered" , fontsize=18)

ax[1].bar(x-0.37, np.asarray(fr_nopore_non_ran_recov_avg), width=barwidth, yerr=fr_nopore_non_ran_recov_std, label='franklin2019', color='#8103a7')
ax[1].bar(x-0.29, np.asarray(fr_non_ran_recov_avg), width=barwidth, yerr=fr_non_ran_recov_std, label='franklin2019_pore', color='#f68f43')
ax[1].bar(x-0.15, np.asarray(mpf_nopore_non_ran_recov_avg), width=barwidth, yerr=mpf_nopore_non_ran_recov_std, label='mpf', color='#c8447a')
ax[1].bar(x-0.07, np.asarray(mpf_non_ran_recov_avg), width=barwidth, yerr=mpf_non_ran_recov_std, label='mpf_pore', color='#f3ee26')
ax[1].bar(x+0.07, np.asarray(ref2015_memb_nopore_non_ran_recov_avg), width=barwidth, yerr=ref2015_memb_nopore_non_ran_recov_std, label='ref2015_memb', color='#130689')
ax[1].bar(x+0.15, np.asarray(ref2015_memb_non_ran_recov_avg), width=barwidth, yerr=ref2015_memb_non_ran_recov_std, label='ref2015_memb_pore', color='#c0d6d6')
ax[1].bar(x+0.29, np.asarray(ref_non_ran_recov_avg), width=barwidth, yerr=ref_non_ran_recov_std, label='ref2015', color='#758395')

ax[1].set_xticks(x)
ax[1].set_xticklabels(np.asarray(categories), fontsize=18)
ax[1].tick_params(labelsize=16)

#ax[1].legend(fontsize=16, loc='lower center', ncol=3, bbox_to_anchor =(0.5,-0.27))
#ax[1].tight_layout()

# Subplot for kl-divergence
ax[2].set_xlabel( "Residue Environment Subset", fontsize=18 )
ax[2].set_ylabel( "KL Divergence", fontsize=16 )
ax[2].set_title( "KL-Divergence", fontsize=18 )

ax[2].bar(x-0.37, np.asarray(fr_nopore_kld_avg), width=barwidth, yerr=fr_nopore_kld_std, label='franklin2019', color='#8103a7')
ax[2].bar(x-0.29, np.asarray(fr_kld_avg), width=barwidth, yerr=fr_kld_std, label='franklin2019_pore', color='#f68f43')
ax[2].bar(x-0.15, np.asarray(mpf_nopore_kld_avg), width=barwidth, yerr=mpf_nopore_kld_std, label='mpf', color='#c8447a')
ax[2].bar(x-0.07, np.asarray(mpf_kld_avg), width=barwidth, yerr=mpf_kld_std, label='mpf_pore', color='#f3ee26')
ax[2].bar(x+0.07, np.asarray(ref2015_memb_nopore_kld_avg), width=barwidth, yerr=ref2015_memb_nopore_kld_std, label='ref2015_memb', color='#130689')
ax[2].bar(x+0.15, np.asarray(ref2015_memb_kld_avg), width=barwidth, yerr=ref2015_memb_kld_std, label='ref2015_memb_pore', color='#c0d6d6')
ax[2].bar(x+0.29, np.asarray(ref_kld_avg), width=barwidth, yerr=ref_kld_std, label='ref2015', color='#758395')

ax[2].set_xticks(x)
ax[2].set_xticklabels(np.asarray(categories), fontsize=18)
#ax[2].set_ylim([0,20])
ax[2].tick_params(labelsize=16)

handles, labels = ax[2].get_legend_handles_labels()
#fig.legend(handles, labels, fontsize=16, loc='lower center', bbox_to_anchor=(0.5, -0.5), fancybox=False, ncol=4)
fig.legend(handles, labels, fontsize=14, loc='lower center',ncol=4)


plt.tight_layout()
plt.subplots_adjust(bottom=0.20)
#plt.savefig("seqrecov_benchmark_fr_mpf_ref2015memb_withpore_ref2015_purple.png", dpi=300, bbox_inches='tight')

#Plot all residue subset and all score functions (not ref2015_memb with pore because that doesn't really exist)
#plot all lipid aqueous pore for all score functions
fig, ax = plt.subplots(3, 1, figsize=(8,9))

categories = ['all', 'lipid', 'aqueous', 'pore']

x = np.arange(len(categories))

barwidth = 0.1

ax[0].set_xlabel( "" , fontsize=18)
ax[0].set_ylabel( "Sequence Recovery" , fontsize=16)
ax[0].set_title( "Sequence Recovery" , fontsize=18)


ax[0].bar(x-0.30, np.asarray(fr_nopore_recov_avg), width=barwidth, yerr=fr_nopore_recov_std, label='franklin2019', color='#8103a7')
ax[0].bar(x-0.20, np.asarray(fr_recov_avg), width=barwidth, yerr=fr_recov_std, label='franklin2019_pore', color='#f68f43')
ax[0].bar(x-0.05, np.asarray(mpf_nopore_recov_avg), width=barwidth, yerr=mpf_nopore_recov_std, label='mpf', color='#c8447a')
ax[0].bar(x+0.05, np.asarray(mpf_recov_avg), width=barwidth, yerr=mpf_recov_std, label='mpf_pore', color='#f3ee26')
ax[0].bar(x+0.20, np.asarray(ref2015_memb_nopore_recov_avg), width=barwidth, yerr=ref2015_memb_nopore_recov_std, label='ref2015_memb', color='#c3b59f') #some color options: army green #28502e khaki #c3b59f
#ax[0].bar(x+0.15, np.asarray(ref2015_memb_recov_avg), width=barwidth, yerr=ref2015_memb_recov_std, label='ref2015_memb_pore', color='#c0d6d6')
ax[0].bar(x+0.35, np.asarray(ref_recov_avg), width=barwidth, yerr=ref_recov_std, label='ref2015', color='#130689')

ax[0].set_xticks(x)
ax[0].set_xticklabels(np.asarray(categories), fontsize=18)
ax[0].tick_params(labelsize=16)


# Subplot for number non-random
ax[1].set_xlabel( "" , fontsize=18)
ax[1].set_ylabel( "Fraction Recovered" , fontsize=16)
ax[1].set_title( "Non-Random Recovered" , fontsize=18)

ax[1].bar(x-0.30, np.asarray(fr_nopore_non_ran_recov_avg), width=barwidth, yerr=fr_nopore_non_ran_recov_std, label='franklin2019', color='#8103a7')
ax[1].bar(x-0.20, np.asarray(fr_non_ran_recov_avg), width=barwidth, yerr=fr_non_ran_recov_std, label='franklin2019_pore', color='#f68f43')
ax[1].bar(x-0.05, np.asarray(mpf_nopore_non_ran_recov_avg), width=barwidth, yerr=mpf_nopore_non_ran_recov_std, label='mpf', color='#c8447a')
ax[1].bar(x+0.05, np.asarray(mpf_non_ran_recov_avg), width=barwidth, yerr=mpf_non_ran_recov_std, label='mpf_pore', color='#f3ee26')
ax[1].bar(x+0.20, np.asarray(ref2015_memb_nopore_non_ran_recov_avg), width=barwidth, yerr=ref2015_memb_nopore_non_ran_recov_std, label='ref2015_memb', color='#c3b59f')
#ax[1].bar(x+0.15, np.asarray(ref2015_memb_non_ran_recov_avg), width=barwidth, yerr=ref2015_memb_non_ran_recov_std, label='ref2015_memb_pore', color='#c0d6d6')
ax[1].bar(x+0.35, np.asarray(ref_non_ran_recov_avg), width=barwidth, yerr=ref_non_ran_recov_std, label='ref2015', color='#130689')

ax[1].set_xticks(x)
ax[1].set_xticklabels(np.asarray(categories), fontsize=18)
ax[1].tick_params(labelsize=16)

# Subplot for kl-divergence
ax[2].set_xlabel( "Residue Environment Subset", fontsize=18 )
ax[2].set_ylabel( "KL Divergence", fontsize=16 )
ax[2].set_title( "KL-Divergence", fontsize=18 )

ax[2].bar(x-0.30, np.asarray(fr_nopore_kld_avg), width=barwidth, yerr=fr_nopore_kld_std, label='franklin2019', color='#8103a7')
ax[2].bar(x-0.20, np.asarray(fr_kld_avg), width=barwidth, yerr=fr_kld_std, label='franklin2019_pore', color='#f68f43')
ax[2].bar(x-0.05, np.asarray(mpf_nopore_kld_avg), width=barwidth, yerr=mpf_nopore_kld_std, label='mpf', color='#c8447a')
ax[2].bar(x+0.05, np.asarray(mpf_kld_avg), width=barwidth, yerr=mpf_kld_std, label='mpf_pore', color='#f3ee26')
ax[2].bar(x+0.20, np.asarray(ref2015_memb_nopore_kld_avg), width=barwidth, yerr=ref2015_memb_nopore_kld_std, label='ref2015_memb', color='#c3b59f')
#ax[2].bar(x+0.15, np.asarray(ref2015_memb_kld_avg), width=barwidth, yerr=ref2015_memb_kld_std, label='ref2015_memb_pore', color='#c0d6d6')
ax[2].bar(x+0.35, np.asarray(ref_kld_avg), width=barwidth, yerr=ref_kld_std, label='ref2015', color='#130689')

ax[2].set_xticks(x)
ax[2].set_xticklabels(np.asarray(categories), fontsize=18)
#ax[2].set_ylim([0,20])
ax[2].tick_params(labelsize=16)

handles, labels = ax[2].get_legend_handles_labels()
#fig.legend(handles, labels, fontsize=16, loc='lower center', bbox_to_anchor=(0.5, -0.5), fancybox=False, ncol=4)
fig.legend(handles, labels, fontsize=14, loc='lower center',ncol=3)


plt.tight_layout()
plt.subplots_adjust(bottom=0.20)
#plt.savefig("seqrecov_benchmark_fr_mpf_ref2015memb_ref2015_purple.png", dpi=300, bbox_inches='tight')
