# Supplementary material for: Modeling membrane geometries implicitly in Rosetta
Source: Protein Sci. 2024 Feb 15;33(3):e4908. doi: 10.1002/pro.4908 (PMC10868433; doi:10.1002/pro.4908)
Supplement: Supplementary file 2 — Data S2. Supporting Information [file PRO-33-e4908-s001.gz › mp_geo_demos/design/fixbb_franklin2019.sh]

#!/bin/bash

/Path/To/Rosetta/main/source/bin/fixbb.default.linuxgccrelease 
-in:file:s /Path/To/Rosetta/main/tests/scientific/data/mp_f19_sequence_recovery/1EK9/1EK9_tr_ignorechain.pdb 
-mp:setup:spanfiles /Path/To/Rosetta/main/tests/scientific/data/mp_f19_sequence_recovery/1EK9/1EK9_tr_ignorechain.span 
-mp:geometry slab 
-score:weights franklin2019 
-out:file:scorefile output/1EK9_franklin2019.sc 
-nstruct 1 
-in:membrane 
-out:path output/ 
-out:prefix franklin2019_ 
