# Supplementary material for: Modeling membrane geometries implicitly in Rosetta
Source: Protein Sci. 2024 Feb 15;33(3):e4908. doi: 10.1002/pro.4908 (PMC10868433; doi:10.1002/pro.4908)
Supplement: Supplementary file 2 — Data S2. Supporting Information [file PRO-33-e4908-s001.gz › mp_geo_demos/design/output/1EK9_franklin2019.sc]

SEQUENCE: 
SCORE: total_score dslf_fa13    fa_atr    fa_dun   fa_elec fa_intra_rep fa_intra_sol_xover4              fa_rep              fa_sol fa_water_to_bilayer hbond_bb_sc hbond_lr_bb    hbond_sc hbond_sr_bb lk_ball_wtd       omega     p_aa_pp pro_close rama_prepro         ref yhh_planarity description 
SCORE:   -3835.050     0.000 -7449.827  1144.532 -2339.295       15.662             199.714             949.316            4402.477            -120.427     -76.108    -195.377     -86.815    -790.528    -111.796     156.520    -279.674    20.608     -83.772     809.739         0.000 1EK9_tr_ignorechain_0001
SCORE:   -3844.129     0.000 -7535.815  1175.434 -2341.645       15.847             201.008             988.985            4380.288            -122.273     -76.821    -195.377     -93.417    -790.528    -104.643     157.818    -277.912    16.899     -86.532     844.555         0.000 franklin2019_1EK9_tr_ignorechain_0001
