# Supplementary material for: Modeling membrane geometries implicitly in Rosetta
Source: Protein Sci. 2024 Feb 15;33(3):e4908. doi: 10.1002/pro.4908 (PMC10868433; doi:10.1002/pro.4908)
Supplement: Supplementary file 2 — Data S2. Supporting Information [file PRO-33-e4908-s001.gz › mp_geo_demos/design/output/1EK9_franklin2019_nopore.sc]

SEQUENCE: 
SCORE: total_score dslf_fa13    fa_atr    fa_dun   fa_elec fa_intra_rep fa_intra_sol_xover4              fa_rep              fa_sol fa_water_to_bilayer hbond_bb_sc hbond_lr_bb    hbond_sc hbond_sr_bb lk_ball_wtd       omega     p_aa_pp pro_close rama_prepro         ref yhh_planarity description 
SCORE:   -3893.077     0.000 -7516.325  1136.626 -2269.690       15.593             193.679             978.219            4254.905            -199.420     -75.671    -195.377     -90.667    -790.528    -108.265     157.053    -277.937    16.914     -83.734     961.547         0.000 franklin2019_nopore_1EK9_tr_ignorechain_0001
