# Supplementary material for: Modeling membrane geometries implicitly in Rosetta
Source: Protein Sci. 2024 Feb 15;33(3):e4908. doi: 10.1002/pro.4908 (PMC10868433; doi:10.1002/pro.4908)
Supplement: Supplementary file 2 — Data S2. Supporting Information [file PRO-33-e4908-s001.gz › mp_geo_demos/design/output/franklin2019_1EK9_tr_ignorechain_0001.pdb]

HEADER                                            09-DEC-22   XXXX              
EXPDTA    THEORETICAL MODEL                                                     
REMARK 220                                                                      
REMARK 220 EXPERIMENTAL DETAILS                                                 
REMARK 220  EXPERIMENT TYPE                : THEORETICAL MODELLING              
REMARK 220  DATE OF DATA COLLECTION        : 09-DEC-22                          
REMARK 220                                                                      
REMARK 220 REMARK: MODEL GENERATED BY ROSETTA                                   
REMARK 220  VERSION 2022.41.post.dev+85.woodsh17.memgeopore.66a90f2             
ATOM      1  N   THR A   1     -18.387  24.594  65.914  1.00  0.00           N  
ATOM      2  CA  THR A   1     -18.383  24.343  67.393  1.00  0.00           C  
ATOM      3  C   THR A   1     -19.184  23.115  67.745  1.00  0.00           C  
ATOM      4  O   THR A   1     -18.600  22.258  68.428  1.00  0.00           O  
ATOM      5  CB  THR A   1     -18.945  25.541  68.181  1.00  0.00           C  
ATOM      6  OG1 THR A   1     -18.147  26.703  67.921  1.00  0.00           O  
ATOM      7  CG2 THR A   1     -18.938  25.249  69.673  1.00  0.00           C  
ATOM      8 1H   THR A   1     -17.849  25.413  65.713  1.00  0.00           H  
ATOM      9 2H   THR A   1     -17.988  23.809  65.441  1.00  0.00           H  
ATOM     10 3H   THR A   1     -19.327  24.728  65.601  1.00  0.00           H  
ATOM     11  HA  THR A   1     -17.412  23.933  67.672  1.00  0.00           H  
ATOM     12  HB  THR A   1     -19.968  25.740  67.860  1.00  0.00           H  
ATOM     13  HG1 THR A   1     -18.167  26.901  66.982  1.00  0.00           H  
ATOM     14 1HG2 THR A   1     -19.339  26.106  70.214  1.00  0.00           H  
ATOM     15 2HG2 THR A   1     -19.553  24.372  69.875  1.00  0.00           H  
ATOM     16 3HG2 THR A   1     -17.917  25.058  70.002  1.00  0.00           H  
ATOM     17  N   ASP A   2     -20.406  22.849  67.277  1.00  0.00           N  
ATOM     18  CA  ASP A   2     -21.000  21.545  67.624  1.00  0.00           C  
ATOM     19  C   ASP A   2     -20.605  20.583  66.495  1.00  0.00           C  
ATOM     20  O   ASP A   2     -19.933  20.992  65.569  1.00  0.00           O  
ATOM     21  CB  ASP A   2     -22.522  21.627  67.764  1.00  0.00           C  
ATOM     22  CG  ASP A   2     -23.224  21.919  66.445  1.00  0.00           C  
ATOM     23  OD1 ASP A   2     -22.677  21.592  65.418  1.00  0.00           O  
ATOM     24  OD2 ASP A   2     -24.299  22.467  66.476  1.00  0.00           O  
ATOM     25  H   ASP A   2     -20.933  23.493  66.704  1.00  0.00           H  
ATOM     26  HA  ASP A   2     -20.517  21.175  68.530  1.00  0.00           H  
ATOM     27 1HB  ASP A   2     -22.902  20.685  68.160  1.00  0.00           H  
ATOM     28 2HB  ASP A   2     -22.780  22.410  68.478  1.00  0.00           H  
ATOM     29  N   ALA A   3     -20.894  19.324  66.573  1.00  0.00           N  
ATOM     30  CA  ALA A   3     -20.511  18.324  65.558  1.00  0.00           C  
ATOM     31  C   ALA A   3     -21.125  18.523  64.157  1.00  0.00           C  
ATOM     32  O   ALA A   3     -20.415  18.318  63.129  1.00  0.00           O  
ATOM     33  CB  ALA A   3     -20.869  16.936  66.069  1.00  0.00           C  
ATOM     34  H   ALA A   3     -21.414  19.026  67.386  1.00  0.00           H  
ATOM     35  HA  ALA A   3     -19.433  18.378  65.409  1.00  0.00           H  
ATOM     36 1HB  ALA A   3     -20.554  16.188  65.342  1.00  0.00           H  
ATOM     37 2HB  ALA A   3     -20.363  16.756  67.017  1.00  0.00           H  
ATOM     38 3HB  ALA A   3     -21.946  16.869  66.215  1.00  0.00           H  
ATOM     39  N   SER A   4     -22.373  18.952  64.089  1.00  0.00           N  
ATOM     40  CA  SER A   4     -23.028  19.262  62.800  1.00  0.00           C  
ATOM     41  C   SER A   4     -22.263  20.378  62.112  1.00  0.00           C  
ATOM     42  O   SER A   4     -21.906  20.293  60.917  1.00  0.00           O  
ATOM     43  CB  SER A   4     -24.473  19.674  63.006  1.00  0.00           C  
ATOM     44  OG  SER A   4     -25.088  19.976  61.784  1.00  0.00           O  
ATOM     45  H   SER A   4     -22.893  19.071  64.946  1.00  0.00           H  
ATOM     46  HA  SER A   4     -23.045  18.356  62.194  1.00  0.00           H  
ATOM     47 1HB  SER A   4     -25.014  18.867  63.500  1.00  0.00           H  
ATOM     48 2HB  SER A   4     -24.513  20.543  63.662  1.00  0.00           H  
ATOM     49  HG  SER A   4     -25.825  19.367  61.702  1.00  0.00           H  
ATOM     50  N   GLU A   5     -21.918  21.436  62.851  1.00  0.00           N  
ATOM     51  CA  GLU A   5     -21.158  22.516  62.221  1.00  0.00           C  
ATOM     52  C   GLU A   5     -19.769  22.077  61.816  1.00  0.00           C  
ATOM     53  O   GLU A   5     -19.296  22.505  60.775  1.00  0.00           O  
ATOM     54  CB  GLU A   5     -21.055  23.716  63.165  1.00  0.00           C  
ATOM     55  CG  GLU A   5     -20.374  24.935  62.561  1.00  0.00           C  
ATOM     56  CD  GLU A   5     -20.395  26.130  63.473  1.00  0.00           C  
ATOM     57  OE1 GLU A   5     -19.889  26.028  64.565  1.00  0.00           O  
ATOM     58  OE2 GLU A   5     -20.917  27.145  63.078  1.00  0.00           O  
ATOM     59  H   GLU A   5     -22.165  21.513  63.827  1.00  0.00           H  
ATOM     60  HA  GLU A   5     -21.668  22.808  61.303  1.00  0.00           H  
ATOM     61 1HB  GLU A   5     -22.054  24.015  63.484  1.00  0.00           H  
ATOM     62 2HB  GLU A   5     -20.499  23.430  64.058  1.00  0.00           H  
ATOM     63 1HG  GLU A   5     -19.338  24.684  62.334  1.00  0.00           H  
ATOM     64 2HG  GLU A   5     -20.871  25.190  61.626  1.00  0.00           H  
ATOM     65  N   VAL A   6     -19.097  21.213  62.617  1.00  0.00           N  
ATOM     66  CA  VAL A   6     -17.751  20.805  62.215  1.00  0.00           C  
ATOM     67  C   VAL A   6     -17.809  19.991  60.931  1.00  0.00           C  
ATOM     68  O   VAL A   6     -16.941  20.116  60.079  1.00  0.00           O  
ATOM     69  CB  VAL A   6     -17.083  19.970  63.323  1.00  0.00           C  
ATOM     70  CG1 VAL A   6     -15.761  19.396  62.834  1.00  0.00           C  
ATOM     71  CG2 VAL A   6     -16.873  20.827  64.562  1.00  0.00           C  
ATOM     72  H   VAL A   6     -19.488  20.845  63.472  1.00  0.00           H  
ATOM     73  HA  VAL A   6     -17.159  21.702  62.027  1.00  0.00           H  
ATOM     74  HB  VAL A   6     -17.728  19.126  63.569  1.00  0.00           H  
ATOM     75 1HG1 VAL A   6     -15.302  18.809  63.630  1.00  0.00           H  
ATOM     76 2HG1 VAL A   6     -15.939  18.758  61.969  1.00  0.00           H  
ATOM     77 3HG1 VAL A   6     -15.093  20.210  62.554  1.00  0.00           H  
ATOM     78 1HG2 VAL A   6     -16.401  20.230  65.342  1.00  0.00           H  
ATOM     79 2HG2 VAL A   6     -16.233  21.674  64.315  1.00  0.00           H  
ATOM     80 3HG2 VAL A   6     -17.836  21.192  64.919  1.00  0.00           H  
ATOM     81  N   LEU A   7     -18.714  19.021  60.869  1.00  0.00           N  
ATOM     82  CA  LEU A   7     -18.861  18.186  59.706  1.00  0.00           C  
ATOM     83  C   LEU A   7     -19.222  18.972  58.417  1.00  0.00           C  
ATOM     84  O   LEU A   7     -18.575  18.725  57.369  1.00  0.00           O  
ATOM     85  CB  LEU A   7     -19.936  17.129  59.990  1.00  0.00           C  
ATOM     86  CG  LEU A   7     -20.179  16.110  58.869  1.00  0.00           C  
ATOM     87  CD1 LEU A   7     -18.893  15.343  58.592  1.00  0.00           C  
ATOM     88  CD2 LEU A   7     -21.301  15.167  59.275  1.00  0.00           C  
ATOM     89  H   LEU A   7     -19.317  18.867  61.665  1.00  0.00           H  
ATOM     90  HA  LEU A   7     -17.901  17.715  59.495  1.00  0.00           H  
ATOM     91 1HB  LEU A   7     -19.652  16.577  60.884  1.00  0.00           H  
ATOM     92 2HB  LEU A   7     -20.880  17.637  60.186  1.00  0.00           H  
ATOM     93  HG  LEU A   7     -20.458  16.634  57.955  1.00  0.00           H  
ATOM     94 1HD1 LEU A   7     -19.066  14.619  57.796  1.00  0.00           H  
ATOM     95 2HD1 LEU A   7     -18.113  16.040  58.285  1.00  0.00           H  
ATOM     96 3HD1 LEU A   7     -18.579  14.821  59.495  1.00  0.00           H  
ATOM     97 1HD2 LEU A   7     -21.475  14.443  58.479  1.00  0.00           H  
ATOM     98 2HD2 LEU A   7     -21.023  14.641  60.189  1.00  0.00           H  
ATOM     99 3HD2 LEU A   7     -22.212  15.739  59.450  1.00  0.00           H  
ATOM    100  N   LYS A   8     -20.065  19.991  58.531  1.00  0.00           N  
ATOM    101  CA  LYS A   8     -20.430  20.802  57.379  1.00  0.00           C  
ATOM    102  C   LYS A   8     -19.200  21.550  56.896  1.00  0.00           C  
ATOM    103  O   LYS A   8     -18.975  21.661  55.693  1.00  0.00           O  
ATOM    104  CB  LYS A   8     -21.555  21.779  57.724  1.00  0.00           C  
ATOM    105  CG  LYS A   8     -22.909  21.122  57.959  1.00  0.00           C  
ATOM    106  CD  LYS A   8     -23.970  22.153  58.313  1.00  0.00           C  
ATOM    107  CE  LYS A   8     -25.321  21.498  58.555  1.00  0.00           C  
ATOM    108  NZ  LYS A   8     -26.360  22.490  58.941  1.00  0.00           N  
ATOM    109  H   LYS A   8     -20.463  20.211  59.433  1.00  0.00           H  
ATOM    110  HA  LYS A   8     -20.766  20.139  56.582  1.00  0.00           H  
ATOM    111 1HB  LYS A   8     -21.292  22.333  58.626  1.00  0.00           H  
ATOM    112 2HB  LYS A   8     -21.670  22.502  56.917  1.00  0.00           H  
ATOM    113 1HG  LYS A   8     -23.217  20.591  57.057  1.00  0.00           H  
ATOM    114 2HG  LYS A   8     -22.828  20.402  58.773  1.00  0.00           H  
ATOM    115 1HD  LYS A   8     -23.669  22.690  59.214  1.00  0.00           H  
ATOM    116 2HD  LYS A   8     -24.066  22.871  57.498  1.00  0.00           H  
ATOM    117 1HE  LYS A   8     -25.644  20.986  57.649  1.00  0.00           H  
ATOM    118 2HE  LYS A   8     -25.230  20.758  59.350  1.00  0.00           H  
ATOM    119 1HZ  LYS A   8     -27.240  22.017  59.092  1.00  0.00           H  
ATOM    120 2HZ  LYS A   8     -26.080  22.959  59.791  1.00  0.00           H  
ATOM    121 3HZ  LYS A   8     -26.468  23.170  58.202  1.00  0.00           H  
ATOM    122  N   LEU A   9     -18.360  22.011  57.850  1.00  0.00           N  
ATOM    123  CA  LEU A   9     -17.144  22.694  57.414  1.00  0.00           C  
ATOM    124  C   LEU A   9     -16.205  21.667  56.799  1.00  0.00           C  
ATOM    125  O   LEU A   9     -15.574  21.913  55.777  1.00  0.00           O  
ATOM    126  CB  LEU A   9     -16.460  23.404  58.589  1.00  0.00           C  
ATOM    127  CG  LEU A   9     -17.218  24.601  59.176  1.00  0.00           C  
ATOM    128  CD1 LEU A   9     -16.502  25.094  60.426  1.00  0.00           C  
ATOM    129  CD2 LEU A   9     -17.314  25.703  58.130  1.00  0.00           C  
ATOM    130  H   LEU A   9     -18.537  21.904  58.839  1.00  0.00           H  
ATOM    131  HA  LEU A   9     -17.404  23.385  56.613  1.00  0.00           H  
ATOM    132 1HB  LEU A   9     -16.310  22.682  59.391  1.00  0.00           H  
ATOM    133 2HB  LEU A   9     -15.483  23.758  58.260  1.00  0.00           H  
ATOM    134  HG  LEU A   9     -18.221  24.290  59.467  1.00  0.00           H  
ATOM    135 1HD1 LEU A   9     -17.041  25.945  60.842  1.00  0.00           H  
ATOM    136 2HD1 LEU A   9     -16.465  24.293  61.163  1.00  0.00           H  
ATOM    137 3HD1 LEU A   9     -15.488  25.398  60.168  1.00  0.00           H  
ATOM    138 1HD2 LEU A   9     -17.854  26.554  58.547  1.00  0.00           H  
ATOM    139 2HD2 LEU A   9     -16.311  26.016  57.839  1.00  0.00           H  
ATOM    140 3HD2 LEU A   9     -17.846  25.329  57.255  1.00  0.00           H  
ATOM    141  N   ALA A  10     -16.158  20.454  57.356  1.00  0.00           N  
ATOM    142  CA  ALA A  10     -15.315  19.441  56.743  1.00  0.00           C  
ATOM    143  C   ALA A  10     -15.787  19.072  55.312  1.00  0.00           C  
ATOM    144  O   ALA A  10     -14.954  18.911  54.427  1.00  0.00           O  
ATOM    145  CB  ALA A  10     -15.277  18.204  57.629  1.00  0.00           C  
ATOM    146  H   ALA A  10     -16.686  20.219  58.184  1.00  0.00           H  
ATOM    147  HA  ALA A  10     -14.309  19.851  56.646  1.00  0.00           H  
ATOM    148 1HB  ALA A  10     -14.627  17.454  57.180  1.00  0.00           H  
ATOM    149 2HB  ALA A  10     -14.895  18.474  58.614  1.00  0.00           H  
ATOM    150 3HB  ALA A  10     -16.283  17.799  57.730  1.00  0.00           H  
ATOM    151  N   LYS A  11     -17.079  18.777  55.122  1.00  0.00           N  
ATOM    152  CA  LYS A  11     -17.619  18.355  53.854  1.00  0.00           C  
ATOM    153  C   LYS A  11     -17.314  19.298  52.706  1.00  0.00           C  
ATOM    154  O   LYS A  11     -16.826  18.810  51.684  1.00  0.00           O  
ATOM    155  CB  LYS A  11     -19.133  18.174  53.979  1.00  0.00           C  
ATOM    156  CG  LYS A  11     -19.556  16.935  54.757  1.00  0.00           C  
ATOM    157  CD  LYS A  11     -21.062  16.903  54.969  1.00  0.00           C  
ATOM    158  CE  LYS A  11     -21.803  16.711  53.654  1.00  0.00           C  
ATOM    159  NZ  LYS A  11     -23.274  16.610  53.854  1.00  0.00           N  
ATOM    160  H   LYS A  11     -17.697  18.859  55.917  1.00  0.00           H  
ATOM    161  HA  LYS A  11     -17.141  17.417  53.569  1.00  0.00           H  
ATOM    162 1HB  LYS A  11     -19.564  19.044  54.475  1.00  0.00           H  
ATOM    163 2HB  LYS A  11     -19.575  18.112  52.985  1.00  0.00           H  
ATOM    164 1HG  LYS A  11     -19.256  16.041  54.209  1.00  0.00           H  
ATOM    165 2HG  LYS A  11     -19.060  16.927  55.727  1.00  0.00           H  
ATOM    166 1HD  LYS A  11     -21.317  16.085  55.644  1.00  0.00           H  
ATOM    167 2HD  LYS A  11     -21.385  17.839  55.423  1.00  0.00           H  
ATOM    168 1HE  LYS A  11     -21.595  17.551  52.994  1.00  0.00           H  
ATOM    169 2HE  LYS A  11     -21.452  15.800  53.169  1.00  0.00           H  
ATOM    170 1HZ  LYS A  11     -23.728  16.483  52.961  1.00  0.00           H  
ATOM    171 2HZ  LYS A  11     -23.480  15.821  54.451  1.00  0.00           H  
ATOM    172 3HZ  LYS A  11     -23.614  17.456  54.287  1.00  0.00           H  
ATOM    173  N   LYS A  12     -17.390  20.613  52.870  1.00  0.00           N  
ATOM    174  CA  LYS A  12     -17.091  21.457  51.707  1.00  0.00           C  
ATOM    175  C   LYS A  12     -15.633  21.499  51.335  1.00  0.00           C  
ATOM    176  O   LYS A  12     -15.306  21.620  50.150  1.00  0.00           O  
ATOM    177  CB  LYS A  12     -17.581  22.885  51.954  1.00  0.00           C  
ATOM    178  CG  LYS A  12     -19.096  23.035  51.975  1.00  0.00           C  
ATOM    179  CD  LYS A  12     -19.505  24.479  52.225  1.00  0.00           C  
ATOM    180  CE  LYS A  12     -21.019  24.631  52.246  1.00  0.00           C  
ATOM    181  NZ  LYS A  12     -21.434  26.032  52.526  1.00  0.00           N  
ATOM    182  H   LYS A  12     -17.640  21.051  53.745  1.00  0.00           H  
ATOM    183  HA  LYS A  12     -17.552  21.009  50.827  1.00  0.00           H  
ATOM    184 1HB  LYS A  12     -17.196  23.241  52.910  1.00  0.00           H  
ATOM    185 2HB  LYS A  12     -17.190  23.543  51.178  1.00  0.00           H  
ATOM    186 1HG  LYS A  12     -19.508  22.710  51.019  1.00  0.00           H  
ATOM    187 2HG  LYS A  12     -19.513  22.407  52.762  1.00  0.00           H  
ATOM    188 1HD  LYS A  12     -19.101  24.812  53.182  1.00  0.00           H  
ATOM    189 2HD  LYS A  12     -19.097  25.114  51.438  1.00  0.00           H  
ATOM    190 1HE  LYS A  12     -21.428  24.329  51.283  1.00  0.00           H  
ATOM    191 2HE  LYS A  12     -21.439  23.981  53.014  1.00  0.00           H  
ATOM    192 1HZ  LYS A  12     -22.442  26.091  52.532  1.00  0.00           H  
ATOM    193 2HZ  LYS A  12     -21.075  26.317  53.426  1.00  0.00           H  
ATOM    194 3HZ  LYS A  12     -21.066  26.642  51.809  1.00  0.00           H  
ATOM    195  N   HIS A  13     -14.714  21.380  52.296  1.00  0.00           N  
ATOM    196  CA  HIS A  13     -13.317  21.516  51.938  1.00  0.00           C  
ATOM    197  C   HIS A  13     -12.459  20.285  51.992  1.00  0.00           C  
ATOM    198  O   HIS A  13     -11.270  20.404  51.631  1.00  0.00           O  
ATOM    199  CB  HIS A  13     -12.673  22.577  52.837  1.00  0.00           C  
ATOM    200  CG  HIS A  13     -13.255  23.945  52.664  1.00  0.00           C  
ATOM    201  ND1 HIS A  13     -13.044  24.706  51.533  1.00  0.00           N  
ATOM    202  CD2 HIS A  13     -14.040  24.690  53.478  1.00  0.00           C  
ATOM    203  CE1 HIS A  13     -13.675  25.861  51.659  1.00  0.00           C  
ATOM    204  NE2 HIS A  13     -14.286  25.875  52.830  1.00  0.00           N  
ATOM    205  H   HIS A  13     -14.960  21.199  53.259  1.00  0.00           H  
ATOM    206  HA  HIS A  13     -13.256  21.828  50.895  1.00  0.00           H  
ATOM    207 1HB  HIS A  13     -12.787  22.287  53.882  1.00  0.00           H  
ATOM    208 2HB  HIS A  13     -11.605  22.631  52.627  1.00  0.00           H  
ATOM    209  HD1 HIS A  13     -12.564  24.414  50.705  1.00  0.00           H  
ATOM    210  HD2 HIS A  13     -14.461  24.510  54.467  1.00  0.00           H  
ATOM    211  HE1 HIS A  13     -13.632  26.606  50.866  1.00  0.00           H  
ATOM    212  N   ASN A  14     -12.940  19.152  52.474  1.00  0.00           N  
ATOM    213  CA  ASN A  14     -12.029  18.025  52.625  1.00  0.00           C  
ATOM    214  C   ASN A  14     -11.411  17.595  51.302  1.00  0.00           C  
ATOM    215  O   ASN A  14     -12.126  17.174  50.396  1.00  0.00           O  
ATOM    216  CB  ASN A  14     -12.744  16.856  53.276  1.00  0.00           C  
ATOM    217  CG  ASN A  14     -11.814  15.723  53.612  1.00  0.00           C  
ATOM    218  OD1 ASN A  14     -11.501  14.886  52.757  1.00  0.00           O  
ATOM    219  ND2 ASN A  14     -11.366  15.681  54.841  1.00  0.00           N  
ATOM    220  H   ASN A  14     -13.908  19.041  52.739  1.00  0.00           H  
ATOM    221  HA  ASN A  14     -11.180  18.345  53.231  1.00  0.00           H  
ATOM    222 1HB  ASN A  14     -13.234  17.192  54.191  1.00  0.00           H  
ATOM    223 2HB  ASN A  14     -13.521  16.486  52.606  1.00  0.00           H  
ATOM    224 1HD2 ASN A  14     -10.743  14.949  55.121  1.00  0.00           H  
ATOM    225 2HD2 ASN A  14     -11.645  16.379  55.499  1.00  0.00           H  
ATOM    226  N   ALA A  15     -10.089  17.613  51.199  1.00  0.00           N  
ATOM    227  CA  ALA A  15      -9.402  17.341  49.985  1.00  0.00           C  
ATOM    228  C   ALA A  15      -9.315  15.868  49.634  1.00  0.00           C  
ATOM    229  O   ALA A  15      -9.169  15.542  48.466  1.00  0.00           O  
ATOM    230  CB  ALA A  15      -8.006  17.943  50.061  1.00  0.00           C  
ATOM    231  H   ALA A  15      -9.555  17.831  52.028  1.00  0.00           H  
ATOM    232  HA  ALA A  15      -9.934  17.824  49.152  1.00  0.00           H  
ATOM    233 1HB  ALA A  15      -7.486  17.775  49.118  1.00  0.00           H  
ATOM    234 2HB  ALA A  15      -8.082  19.014  50.248  1.00  0.00           H  
ATOM    235 3HB  ALA A  15      -7.451  17.472  50.871  1.00  0.00           H  
ATOM    236  N   ASP A  16      -9.409  14.953  50.589  1.00  0.00           N  
ATOM    237  CA  ASP A  16      -9.435  13.521  50.294  1.00  0.00           C  
ATOM    238  C   ASP A  16     -10.754  13.143  49.615  1.00  0.00           C  
ATOM    239  O   ASP A  16     -10.758  12.284  48.695  1.00  0.00           O  
ATOM    240  CB  ASP A  16      -9.251  12.701  51.573  1.00  0.00           C  
ATOM    241  CG  ASP A  16      -9.067  11.214  51.302  1.00  0.00           C  
ATOM    242  OD1 ASP A  16      -8.164  10.869  50.578  1.00  0.00           O  
ATOM    243  OD2 ASP A  16      -9.831  10.437  51.822  1.00  0.00           O  
ATOM    244  H   ASP A  16      -9.464  15.258  51.550  1.00  0.00           H  
ATOM    245  HA  ASP A  16      -8.599  13.289  49.633  1.00  0.00           H  
ATOM    246 1HB  ASP A  16      -8.381  13.067  52.118  1.00  0.00           H  
ATOM    247 2HB  ASP A  16     -10.120  12.833  52.218  1.00  0.00           H  
ATOM    248  N   LEU A  17     -11.851  13.706  50.080  1.00  0.00           N  
ATOM    249  CA  LEU A  17     -13.157  13.430  49.471  1.00  0.00           C  
ATOM    250  C   LEU A  17     -13.213  14.133  48.092  1.00  0.00           C  
ATOM    251  O   LEU A  17     -13.655  13.553  47.109  1.00  0.00           O  
ATOM    252  CB  LEU A  17     -14.294  13.923  50.375  1.00  0.00           C  
ATOM    253  CG  LEU A  17     -15.714  13.687  49.846  1.00  0.00           C  
ATOM    254  CD1 LEU A  17     -15.944  12.194  49.654  1.00  0.00           C  
ATOM    255  CD2 LEU A  17     -16.724  14.274  50.822  1.00  0.00           C  
ATOM    256  H   LEU A  17     -11.799  14.337  50.867  1.00  0.00           H  
ATOM    257  HA  LEU A  17     -13.284  12.350  49.399  1.00  0.00           H  
ATOM    258 1HB  LEU A  17     -14.212  13.424  51.339  1.00  0.00           H  
ATOM    259 2HB  LEU A  17     -14.173  14.995  50.533  1.00  0.00           H  
ATOM    260  HG  LEU A  17     -15.826  14.169  48.875  1.00  0.00           H  
ATOM    261 1HD1 LEU A  17     -16.953  12.026  49.278  1.00  0.00           H  
ATOM    262 2HD1 LEU A  17     -15.221  11.804  48.937  1.00  0.00           H  
ATOM    263 3HD1 LEU A  17     -15.822  11.682  50.608  1.00  0.00           H  
ATOM    264 1HD2 LEU A  17     -17.733  14.107  50.445  1.00  0.00           H  
ATOM    265 2HD2 LEU A  17     -16.614  13.792  51.793  1.00  0.00           H  
ATOM    266 3HD2 LEU A  17     -16.548  15.345  50.926  1.00  0.00           H  
ATOM    267  N   LEU A  18     -12.805  15.405  48.059  1.00  0.00           N  
ATOM    268  CA  LEU A  18     -12.769  16.181  46.811  1.00  0.00           C  
ATOM    269  C   LEU A  18     -11.919  15.538  45.740  1.00  0.00           C  
ATOM    270  O   LEU A  18     -12.338  15.528  44.582  1.00  0.00           O  
ATOM    271  CB  LEU A  18     -12.238  17.594  47.085  1.00  0.00           C  
ATOM    272  CG  LEU A  18     -13.159  18.503  47.908  1.00  0.00           C  
ATOM    273  CD1 LEU A  18     -12.434  19.802  48.232  1.00  0.00           C  
ATOM    274  CD2 LEU A  18     -14.438  18.770  47.128  1.00  0.00           C  
ATOM    275  H   LEU A  18     -12.513  15.844  48.920  1.00  0.00           H  
ATOM    276  HA  LEU A  18     -13.764  16.167  46.366  1.00  0.00           H  
ATOM    277 1HB  LEU A  18     -11.292  17.512  47.617  1.00  0.00           H  
ATOM    278 2HB  LEU A  18     -12.053  18.087  46.130  1.00  0.00           H  
ATOM    279  HG  LEU A  18     -13.405  18.014  48.851  1.00  0.00           H  
ATOM    280 1HD1 LEU A  18     -13.089  20.448  48.818  1.00  0.00           H  
ATOM    281 2HD1 LEU A  18     -11.534  19.583  48.807  1.00  0.00           H  
ATOM    282 3HD1 LEU A  18     -12.161  20.306  47.306  1.00  0.00           H  
ATOM    283 1HD2 LEU A  18     -15.093  19.416  47.714  1.00  0.00           H  
ATOM    284 2HD2 LEU A  18     -14.194  19.260  46.186  1.00  0.00           H  
ATOM    285 3HD2 LEU A  18     -14.945  17.826  46.926  1.00  0.00           H  
ATOM    286  N   LYS A  19     -10.828  14.865  46.120  1.00  0.00           N  
ATOM    287  CA  LYS A  19     -10.010  14.132  45.155  1.00  0.00           C  
ATOM    288  C   LYS A  19     -10.771  12.907  44.671  1.00  0.00           C  
ATOM    289  O   LYS A  19     -10.656  12.520  43.507  1.00  0.00           O  
ATOM    290  CB  LYS A  19      -8.671  13.721  45.769  1.00  0.00           C  
ATOM    291  CG  LYS A  19      -7.717  13.038  44.798  1.00  0.00           C  
ATOM    292  CD  LYS A  19      -6.364  12.779  45.443  1.00  0.00           C  
ATOM    293  CE  LYS A  19      -5.407  12.101  44.473  1.00  0.00           C  
ATOM    294  NZ  LYS A  19      -4.079  11.841  45.091  1.00  0.00           N  
ATOM    295  H   LYS A  19     -10.561  14.861  47.094  1.00  0.00           H  
ATOM    296  HA  LYS A  19      -9.822  14.780  44.298  1.00  0.00           H  
ATOM    297 1HB  LYS A  19      -8.168  14.602  46.168  1.00  0.00           H  
ATOM    298 2HB  LYS A  19      -8.846  13.039  46.601  1.00  0.00           H  
ATOM    299 1HG  LYS A  19      -8.144  12.088  44.475  1.00  0.00           H  
ATOM    300 2HG  LYS A  19      -7.577  13.670  43.921  1.00  0.00           H  
ATOM    301 1HD  LYS A  19      -5.928  13.724  45.769  1.00  0.00           H  
ATOM    302 2HD  LYS A  19      -6.493  12.139  46.316  1.00  0.00           H  
ATOM    303 1HE  LYS A  19      -5.833  11.154  44.144  1.00  0.00           H  
ATOM    304 2HE  LYS A  19      -5.268  12.735  43.597  1.00  0.00           H  
ATOM    305 1HZ  LYS A  19      -3.475  11.393  44.416  1.00  0.00           H  
ATOM    306 2HZ  LYS A  19      -3.666  12.716  45.383  1.00  0.00           H  
ATOM    307 3HZ  LYS A  19      -4.192  11.239  45.893  1.00  0.00           H  
ATOM    308  N   ALA A  20     -11.491  12.248  45.577  1.00  0.00           N  
ATOM    309  CA  ALA A  20     -12.268  11.076  45.211  1.00  0.00           C  
ATOM    310  C   ALA A  20     -13.403  11.455  44.210  1.00  0.00           C  
ATOM    311  O   ALA A  20     -13.718  10.680  43.352  1.00  0.00           O  
ATOM    312  CB  ALA A  20     -12.838  10.422  46.461  1.00  0.00           C  
ATOM    313  H   ALA A  20     -11.500  12.565  46.536  1.00  0.00           H  
ATOM    314  HA  ALA A  20     -11.616  10.380  44.682  1.00  0.00           H  
ATOM    315 1HB  ALA A  20     -13.407   9.535  46.181  1.00  0.00           H  
ATOM    316 2HB  ALA A  20     -12.022  10.134  47.125  1.00  0.00           H  
ATOM    317 3HB  ALA A  20     -13.491  11.125  46.974  1.00  0.00           H  
ATOM    318  N   ILE A  21     -14.056  12.594  44.395  1.00  0.00           N  
ATOM    319  CA  ILE A  21     -15.087  13.084  43.520  1.00  0.00           C  
ATOM    320  C   ILE A  21     -14.486  13.322  42.114  1.00  0.00           C  
ATOM    321  O   ILE A  21     -15.141  13.064  41.128  1.00  0.00           O  
ATOM    322  CB  ILE A  21     -15.706  14.381  44.073  1.00  0.00           C  
ATOM    323  CG1 ILE A  21     -16.496  14.092  45.352  1.00  0.00           C  
ATOM    324  CG2 ILE A  21     -16.598  15.033  43.028  1.00  0.00           C  
ATOM    325  CD1 ILE A  21     -16.911  15.334  46.107  1.00  0.00           C  
ATOM    326  H   ILE A  21     -13.800  13.138  45.206  1.00  0.00           H  
ATOM    327  HA  ILE A  21     -15.882  12.339  43.483  1.00  0.00           H  
ATOM    328  HB  ILE A  21     -14.912  15.076  44.344  1.00  0.00           H  
ATOM    329 1HG1 ILE A  21     -17.394  13.527  45.105  1.00  0.00           H  
ATOM    330 2HG1 ILE A  21     -15.895  13.473  46.019  1.00  0.00           H  
ATOM    331 1HG2 ILE A  21     -17.027  15.947  43.436  1.00  0.00           H  
ATOM    332 2HG2 ILE A  21     -16.008  15.272  42.144  1.00  0.00           H  
ATOM    333 3HG2 ILE A  21     -17.399  14.346  42.755  1.00  0.00           H  
ATOM    334 1HD1 ILE A  21     -17.466  15.048  47.001  1.00  0.00           H  
ATOM    335 2HD1 ILE A  21     -16.023  15.898  46.396  1.00  0.00           H  
ATOM    336 3HD1 ILE A  21     -17.543  15.952  45.471  1.00  0.00           H  
ATOM    337  N   ALA A  22     -13.244  13.824  42.053  1.00  0.00           N  
ATOM    338  CA  ALA A  22     -12.524  14.058  40.839  1.00  0.00           C  
ATOM    339  C   ALA A  22     -12.254  12.743  40.119  1.00  0.00           C  
ATOM    340  O   ALA A  22     -12.269  12.711  38.873  1.00  0.00           O  
ATOM    341  CB  ALA A  22     -11.225  14.794  41.133  1.00  0.00           C  
ATOM    342  H   ALA A  22     -12.805  14.045  42.936  1.00  0.00           H  
ATOM    343  HA  ALA A  22     -13.141  14.684  40.194  1.00  0.00           H  
ATOM    344 1HB  ALA A  22     -10.689  14.972  40.201  1.00  0.00           H  
ATOM    345 2HB  ALA A  22     -11.448  15.748  41.611  1.00  0.00           H  
ATOM    346 3HB  ALA A  22     -10.608  14.191  41.797  1.00  0.00           H  
ATOM    347  N   GLU A  23     -11.845  11.700  40.837  1.00  0.00           N  
ATOM    348  CA  GLU A  23     -11.630  10.401  40.242  1.00  0.00           C  
ATOM    349  C   GLU A  23     -12.939   9.858  39.638  1.00  0.00           C  
ATOM    350  O   GLU A  23     -12.907   9.152  38.617  1.00  0.00           O  
ATOM    351  CB  GLU A  23     -11.079   9.428  41.287  1.00  0.00           C  
ATOM    352  CG  GLU A  23      -9.652   9.719  41.727  1.00  0.00           C  
ATOM    353  CD  GLU A  23      -9.172   8.792  42.808  1.00  0.00           C  
ATOM    354  OE1 GLU A  23      -9.954   8.001  43.277  1.00  0.00           O  
ATOM    355  OE2 GLU A  23      -8.020   8.875  43.166  1.00  0.00           O  
ATOM    356  H   GLU A  23     -11.681  11.821  41.826  1.00  0.00           H  
ATOM    357  HA  GLU A  23     -10.850  10.492  39.486  1.00  0.00           H  
ATOM    358 1HB  GLU A  23     -11.713   9.449  42.174  1.00  0.00           H  
ATOM    359 2HB  GLU A  23     -11.106   8.413  40.889  1.00  0.00           H  
ATOM    360 1HG  GLU A  23      -8.991   9.627  40.865  1.00  0.00           H  
ATOM    361 2HG  GLU A  23      -9.595  10.747  42.084  1.00  0.00           H  
ATOM    362  N   ALA A  24     -14.053  10.085  40.338  1.00  0.00           N  
ATOM    363  CA  ALA A  24     -15.326   9.627  39.907  1.00  0.00           C  
ATOM    364  C   ALA A  24     -15.689  10.355  38.601  1.00  0.00           C  
ATOM    365  O   ALA A  24     -16.145   9.698  37.667  1.00  0.00           O  
ATOM    366  CB  ALA A  24     -16.368   9.859  40.992  1.00  0.00           C  
ATOM    367  H   ALA A  24     -13.983  10.601  41.204  1.00  0.00           H  
ATOM    368  HA  ALA A  24     -15.263   8.554  39.721  1.00  0.00           H  
ATOM    369 1HB  ALA A  24     -17.338   9.503  40.646  1.00  0.00           H  
ATOM    370 2HB  ALA A  24     -16.082   9.316  41.893  1.00  0.00           H  
ATOM    371 3HB  ALA A  24     -16.430  10.923  41.214  1.00  0.00           H  
ATOM    372  N   GLN A  25     -15.545  11.687  38.586  1.00  0.00           N  
ATOM    373  CA  GLN A  25     -15.882  12.500  37.431  1.00  0.00           C  
ATOM    374  C   GLN A  25     -15.085  12.083  36.210  1.00  0.00           C  
ATOM    375  O   GLN A  25     -15.645  11.936  35.106  1.00  0.00           O  
ATOM    376  CB  GLN A  25     -15.640  13.982  37.731  1.00  0.00           C  
ATOM    377  CG  GLN A  25     -16.623  14.586  38.718  1.00  0.00           C  
ATOM    378  CD  GLN A  25     -16.293  16.028  39.055  1.00  0.00           C  
ATOM    379  OE1 GLN A  25     -15.181  16.340  39.488  1.00  0.00           O  
ATOM    380  NE2 GLN A  25     -17.260  16.917  38.856  1.00  0.00           N  
ATOM    381  H   GLN A  25     -15.187  12.137  39.416  1.00  0.00           H  
ATOM    382  HA  GLN A  25     -16.938  12.353  37.200  1.00  0.00           H  
ATOM    383 1HB  GLN A  25     -14.635  14.112  38.134  1.00  0.00           H  
ATOM    384 2HB  GLN A  25     -15.697  14.554  36.805  1.00  0.00           H  
ATOM    385 1HG  GLN A  25     -17.622  14.556  38.284  1.00  0.00           H  
ATOM    386 2HG  GLN A  25     -16.599  14.006  39.641  1.00  0.00           H  
ATOM    387 1HE2 GLN A  25     -17.101  17.884  39.061  1.00  0.00           H  
ATOM    388 2HE2 GLN A  25     -18.147  16.621  38.503  1.00  0.00           H  
ATOM    389  N   ALA A  26     -13.788  11.848  36.405  1.00  0.00           N  
ATOM    390  CA  ALA A  26     -12.952  11.428  35.302  1.00  0.00           C  
ATOM    391  C   ALA A  26     -13.458  10.104  34.740  1.00  0.00           C  
ATOM    392  O   ALA A  26     -13.390   9.880  33.516  1.00  0.00           O  
ATOM    393  CB  ALA A  26     -11.502  11.309  35.747  1.00  0.00           C  
ATOM    394  H   ALA A  26     -13.376  11.960  37.320  1.00  0.00           H  
ATOM    395  HA  ALA A  26     -13.042  12.169  34.508  1.00  0.00           H  
ATOM    396 1HB  ALA A  26     -10.888  10.987  34.905  1.00  0.00           H  
ATOM    397 2HB  ALA A  26     -11.150  12.277  36.104  1.00  0.00           H  
ATOM    398 3HB  ALA A  26     -11.427  10.577  36.550  1.00  0.00           H  
ATOM    399  N   ALA A  27     -13.827   9.167  35.625  1.00  0.00           N  
ATOM    400  CA  ALA A  27     -14.282   7.854  35.213  1.00  0.00           C  
ATOM    401  C   ALA A  27     -15.597   7.925  34.436  1.00  0.00           C  
ATOM    402  O   ALA A  27     -15.733   7.199  33.448  1.00  0.00           O  
ATOM    403  CB  ALA A  27     -14.433   6.951  36.429  1.00  0.00           C  
ATOM    404  H   ALA A  27     -13.785   9.387  36.610  1.00  0.00           H  
ATOM    405  HA  ALA A  27     -13.540   7.437  34.532  1.00  0.00           H  
ATOM    406 1HB  ALA A  27     -14.763   5.963  36.109  1.00  0.00           H  
ATOM    407 2HB  ALA A  27     -13.473   6.866  36.939  1.00  0.00           H  
ATOM    408 3HB  ALA A  27     -15.168   7.377  37.109  1.00  0.00           H  
ATOM    409  N   GLU A  28     -16.535   8.744  34.851  1.00  0.00           N  
ATOM    410  CA  GLU A  28     -17.767   8.931  34.117  1.00  0.00           C  
ATOM    411  C   GLU A  28     -17.483   9.569  32.747  1.00  0.00           C  
ATOM    412  O   GLU A  28     -17.794   8.947  31.737  1.00  0.00           O  
ATOM    413  CB  GLU A  28     -18.736   9.801  34.921  1.00  0.00           C  
ATOM    414  CG  GLU A  28     -19.305   9.127  36.162  1.00  0.00           C  
ATOM    415  CD  GLU A  28     -20.178  10.041  36.976  1.00  0.00           C  
ATOM    416  OE1 GLU A  28     -20.270  11.197  36.641  1.00  0.00           O  
ATOM    417  OE2 GLU A  28     -20.754   9.581  37.934  1.00  0.00           O  
ATOM    418  H   GLU A  28     -16.390   9.258  35.708  1.00  0.00           H  
ATOM    419  HA  GLU A  28     -18.196   7.951  33.906  1.00  0.00           H  
ATOM    420 1HB  GLU A  28     -18.229  10.712  35.239  1.00  0.00           H  
ATOM    421 2HB  GLU A  28     -19.572  10.096  34.287  1.00  0.00           H  
ATOM    422 1HG  GLU A  28     -19.891   8.261  35.855  1.00  0.00           H  
ATOM    423 2HG  GLU A  28     -18.481   8.773  36.780  1.00  0.00           H  
ATOM    424  N   ALA A  29     -16.665  10.637  32.726  1.00  0.00           N  
ATOM    425  CA  ALA A  29     -16.298  11.338  31.519  1.00  0.00           C  
ATOM    426  C   ALA A  29     -15.638  10.407  30.520  1.00  0.00           C  
ATOM    427  O   ALA A  29     -15.906  10.498  29.317  1.00  0.00           O  
ATOM    428  CB  ALA A  29     -15.377  12.504  31.848  1.00  0.00           C  
ATOM    429  H   ALA A  29     -16.295  10.954  33.611  1.00  0.00           H  
ATOM    430  HA  ALA A  29     -17.205  11.728  31.056  1.00  0.00           H  
ATOM    431 1HB  ALA A  29     -15.111  13.028  30.929  1.00  0.00           H  
ATOM    432 2HB  ALA A  29     -15.887  13.191  32.523  1.00  0.00           H  
ATOM    433 3HB  ALA A  29     -14.473  12.130  32.326  1.00  0.00           H  
ATOM    434  N   ALA A  30     -14.925   9.389  31.027  1.00  0.00           N  
ATOM    435  CA  ALA A  30     -14.234   8.444  30.203  1.00  0.00           C  
ATOM    436  C   ALA A  30     -15.204   7.574  29.408  1.00  0.00           C  
ATOM    437  O   ALA A  30     -14.770   6.925  28.448  1.00  0.00           O  
ATOM    438  CB  ALA A  30     -13.320   7.583  31.063  1.00  0.00           C  
ATOM    439  H   ALA A  30     -14.879   9.292  32.031  1.00  0.00           H  
ATOM    440  HA  ALA A  30     -13.671   8.991  29.446  1.00  0.00           H  
ATOM    441 1HB  ALA A  30     -12.783   6.877  30.429  1.00  0.00           H  
ATOM    442 2HB  ALA A  30     -12.605   8.219  31.584  1.00  0.00           H  
ATOM    443 3HB  ALA A  30     -13.916   7.035  31.791  1.00  0.00           H  
ATOM    444  N   ILE A  31     -16.467   7.494  29.807  1.00  0.00           N  
ATOM    445  CA  ILE A  31     -17.465   6.754  29.019  1.00  0.00           C  
ATOM    446  C   ILE A  31     -17.548   7.370  27.601  1.00  0.00           C  
ATOM    447  O   ILE A  31     -17.546   6.644  26.628  1.00  0.00           O  
ATOM    448  CB  ILE A  31     -18.848   6.786  29.694  1.00  0.00           C  
ATOM    449  CG1 ILE A  31     -18.828   5.973  30.991  1.00  0.00           C  
ATOM    450  CG2 ILE A  31     -19.915   6.258  28.747  1.00  0.00           C  
ATOM    451  CD1 ILE A  31     -20.054   6.170  31.854  1.00  0.00           C  
ATOM    452  H   ILE A  31     -16.753   7.946  30.664  1.00  0.00           H  
ATOM    453  HA  ILE A  31     -17.141   5.717  28.938  1.00  0.00           H  
ATOM    454  HB  ILE A  31     -19.095   7.811  29.969  1.00  0.00           H  
ATOM    455 1HG1 ILE A  31     -18.744   4.913  30.754  1.00  0.00           H  
ATOM    456 2HG1 ILE A  31     -17.952   6.246  31.579  1.00  0.00           H  
ATOM    457 1HG2 ILE A  31     -20.886   6.287  29.241  1.00  0.00           H  
ATOM    458 2HG2 ILE A  31     -19.944   6.877  27.852  1.00  0.00           H  
ATOM    459 3HG2 ILE A  31     -19.679   5.230  28.471  1.00  0.00           H  
ATOM    460 1HD1 ILE A  31     -19.966   5.561  32.755  1.00  0.00           H  
ATOM    461 2HD1 ILE A  31     -20.138   7.221  32.133  1.00  0.00           H  
ATOM    462 3HD1 ILE A  31     -20.941   5.869  31.299  1.00  0.00           H  
ATOM    463  N   GLU A  32     -17.450   8.695  27.494  1.00  0.00           N  
ATOM    464  CA  GLU A  32     -17.408   9.401  26.227  1.00  0.00           C  
ATOM    465  C   GLU A  32     -16.204   8.974  25.436  1.00  0.00           C  
ATOM    466  O   GLU A  32     -16.392   8.646  24.266  1.00  0.00           O  
ATOM    467  CB  GLU A  32     -17.377  10.915  26.447  1.00  0.00           C  
ATOM    468  CG  GLU A  32     -17.387  11.737  25.166  1.00  0.00           C  
ATOM    469  CD  GLU A  32     -17.417  13.218  25.421  1.00  0.00           C  
ATOM    470  OE1 GLU A  32     -17.443  13.604  26.565  1.00  0.00           O  
ATOM    471  OE2 GLU A  32     -17.413  13.965  24.470  1.00  0.00           O  
ATOM    472  H   GLU A  32     -17.403   9.223  28.353  1.00  0.00           H  
ATOM    473  HA  GLU A  32     -18.308   9.153  25.662  1.00  0.00           H  
ATOM    474 1HB  GLU A  32     -18.240  11.214  27.042  1.00  0.00           H  
ATOM    475 2HB  GLU A  32     -16.483  11.183  27.009  1.00  0.00           H  
ATOM    476 1HG  GLU A  32     -16.496  11.497  24.586  1.00  0.00           H  
ATOM    477 2HG  GLU A  32     -18.258  11.457  24.574  1.00  0.00           H  
ATOM    478  N   ALA A  33     -15.020   8.849  26.050  1.00  0.00           N  
ATOM    479  CA  ALA A  33     -13.896   8.362  25.283  1.00  0.00           C  
ATOM    480  C   ALA A  33     -14.061   6.913  24.843  1.00  0.00           C  
ATOM    481  O   ALA A  33     -13.651   6.559  23.737  1.00  0.00           O  
ATOM    482  CB  ALA A  33     -12.617   8.521  26.092  1.00  0.00           C  
ATOM    483  H   ALA A  33     -14.887   9.082  27.024  1.00  0.00           H  
ATOM    484  HA  ALA A  33     -13.845   8.924  24.350  1.00  0.00           H  
ATOM    485 1HB  ALA A  33     -11.768   8.172  25.503  1.00  0.00           H  
ATOM    486 2HB  ALA A  33     -12.475   9.571  26.346  1.00  0.00           H  
ATOM    487 3HB  ALA A  33     -12.690   7.934  27.006  1.00  0.00           H  
ATOM    488  N   ALA A  34     -14.658   6.044  25.681  1.00  0.00           N  
ATOM    489  CA  ALA A  34     -14.863   4.652  25.304  1.00  0.00           C  
ATOM    490  C   ALA A  34     -15.914   4.469  24.185  1.00  0.00           C  
ATOM    491  O   ALA A  34     -15.915   3.429  23.496  1.00  0.00           O  
ATOM    492  CB  ALA A  34     -15.261   3.849  26.534  1.00  0.00           C  
ATOM    493  H   ALA A  34     -14.971   6.359  26.588  1.00  0.00           H  
ATOM    494  HA  ALA A  34     -13.918   4.261  24.925  1.00  0.00           H  
ATOM    495 1HB  ALA A  34     -15.387   2.802  26.260  1.00  0.00           H  
ATOM    496 2HB  ALA A  34     -14.482   3.935  27.292  1.00  0.00           H  
ATOM    497 3HB  ALA A  34     -16.198   4.235  26.932  1.00  0.00           H  
ATOM    498  N   SER A  35     -16.866   5.392  24.088  1.00  0.00           N  
ATOM    499  CA  SER A  35     -17.902   5.337  23.062  1.00  0.00           C  
ATOM    500  C   SER A  35     -17.381   5.795  21.672  1.00  0.00           C  
ATOM    501  O   SER A  35     -17.890   5.399  20.635  1.00  0.00           O  
ATOM    502  CB  SER A  35     -19.076   6.199  23.485  1.00  0.00           C  
ATOM    503  OG  SER A  35     -18.721   7.554  23.510  1.00  0.00           O  
ATOM    504  H   SER A  35     -16.868   6.156  24.749  1.00  0.00           H  
ATOM    505  HA  SER A  35     -18.293   4.320  23.020  1.00  0.00           H  
ATOM    506 1HB  SER A  35     -19.904   6.050  22.793  1.00  0.00           H  
ATOM    507 2HB  SER A  35     -19.415   5.891  24.473  1.00  0.00           H  
ATOM    508  HG  SER A  35     -17.833   7.588  23.876  1.00  0.00           H  
ATOM    509  N   ALA A  36     -16.336   6.619  21.701  1.00  0.00           N  
ATOM    510  CA  ALA A  36     -15.741   7.290  20.569  1.00  0.00           C  
ATOM    511  C   ALA A  36     -15.318   6.454  19.376  1.00  0.00           C  
ATOM    512  O   ALA A  36     -15.689   6.834  18.250  1.00  0.00           O  
ATOM    513  CB  ALA A  36     -14.536   8.076  21.065  1.00  0.00           C  
ATOM    514  H   ALA A  36     -15.946   6.767  22.621  1.00  0.00           H  
ATOM    515  HA  ALA A  36     -16.521   7.847  20.048  1.00  0.00           H  
ATOM    516 1HB  ALA A  36     -14.107   8.643  20.239  1.00  0.00           H  
ATOM    517 2HB  ALA A  36     -14.847   8.761  21.853  1.00  0.00           H  
ATOM    518 3HB  ALA A  36     -13.789   7.387  21.457  1.00  0.00           H  
ATOM    519  N   GLU A  37     -14.793   5.239  19.538  1.00  0.00           N  
ATOM    520  CA  GLU A  37     -14.487   4.368  18.400  1.00  0.00           C  
ATOM    521  C   GLU A  37     -15.711   3.859  17.638  1.00  0.00           C  
ATOM    522  O   GLU A  37     -15.551   3.366  16.532  1.00  0.00           O  
ATOM    523  CB  GLU A  37     -13.668   3.169  18.883  1.00  0.00           C  
ATOM    524  CG  GLU A  37     -12.278   3.521  19.392  1.00  0.00           C  
ATOM    525  CD  GLU A  37     -11.376   4.050  18.311  1.00  0.00           C  
ATOM    526  OE1 GLU A  37     -11.278   3.421  17.285  1.00  0.00           O  
ATOM    527  OE2 GLU A  37     -10.783   5.084  18.513  1.00  0.00           O  
ATOM    528  H   GLU A  37     -14.601   4.911  20.474  1.00  0.00           H  
ATOM    529  HA  GLU A  37     -13.850   4.913  17.688  1.00  0.00           H  
ATOM    530 1HB  GLU A  37     -14.202   2.664  19.689  1.00  0.00           H  
ATOM    531 2HB  GLU A  37     -13.555   2.454  18.068  1.00  0.00           H  
ATOM    532 1HG  GLU A  37     -12.368   4.274  20.174  1.00  0.00           H  
ATOM    533 2HG  GLU A  37     -11.827   2.632  19.832  1.00  0.00           H  
ATOM    534  N   LEU A  38     -16.913   3.990  18.177  1.00  0.00           N  
ATOM    535  CA  LEU A  38     -18.171   3.577  17.611  1.00  0.00           C  
ATOM    536  C   LEU A  38     -18.855   4.685  16.781  1.00  0.00           C  
ATOM    537  O   LEU A  38     -19.953   4.528  16.234  1.00  0.00           O  
ATOM    538  CB  LEU A  38     -19.103   3.122  18.741  1.00  0.00           C  
ATOM    539  CG  LEU A  38     -18.630   1.904  19.545  1.00  0.00           C  
ATOM    540  CD1 LEU A  38     -19.604   1.637  20.684  1.00  0.00           C  
ATOM    541  CD2 LEU A  38     -18.522   0.698  18.624  1.00  0.00           C  
ATOM    542  H   LEU A  38     -16.904   4.433  19.085  1.00  0.00           H  
ATOM    543  HA  LEU A  38     -17.998   2.700  16.988  1.00  0.00           H  
ATOM    544 1HB  LEU A  38     -19.234   3.948  19.437  1.00  0.00           H  
ATOM    545 2HB  LEU A  38     -20.076   2.878  18.312  1.00  0.00           H  
ATOM    546  HG  LEU A  38     -17.654   2.115  19.983  1.00  0.00           H  
ATOM    547 1HD1 LEU A  38     -19.267   0.772  21.256  1.00  0.00           H  
ATOM    548 2HD1 LEU A  38     -19.646   2.509  21.338  1.00  0.00           H  
ATOM    549 3HD1 LEU A  38     -20.594   1.439  20.277  1.00  0.00           H  
ATOM    550 1HD2 LEU A  38     -18.184  -0.167  19.195  1.00  0.00           H  
ATOM    551 2HD2 LEU A  38     -19.497   0.486  18.186  1.00  0.00           H  
ATOM    552 3HD2 LEU A  38     -17.806   0.910  17.829  1.00  0.00           H  
ATOM    553  N   ASP A  39     -18.200   5.828  16.739  1.00  0.00           N  
ATOM    554  CA  ASP A  39     -18.663   6.993  16.009  1.00  0.00           C  
ATOM    555  C   ASP A  39     -17.759   7.234  14.804  1.00  0.00           C  
ATOM    556  O   ASP A  39     -16.706   6.622  14.677  1.00  0.00           O  
ATOM    557  CB  ASP A  39     -18.683   8.229  16.912  1.00  0.00           C  
ATOM    558  CG  ASP A  39     -19.596   9.330  16.390  1.00  0.00           C  
ATOM    559  OD1 ASP A  39     -20.138   9.168  15.322  1.00  0.00           O  
ATOM    560  OD2 ASP A  39     -19.743  10.321  17.063  1.00  0.00           O  
ATOM    561  H   ASP A  39     -17.329   5.880  17.248  1.00  0.00           H  
ATOM    562  HA  ASP A  39     -19.689   6.816  15.690  1.00  0.00           H  
ATOM    563 1HB  ASP A  39     -19.016   7.944  17.911  1.00  0.00           H  
ATOM    564 2HB  ASP A  39     -17.673   8.628  17.005  1.00  0.00           H  
ATOM    565  N   PHE A  40     -18.184   8.079  13.883  1.00  0.00           N  
ATOM    566  CA  PHE A  40     -17.402   8.350  12.684  1.00  0.00           C  
ATOM    567  C   PHE A  40     -16.047   8.973  13.013  1.00  0.00           C  
ATOM    568  O   PHE A  40     -15.977   9.923  13.767  1.00  0.00           O  
ATOM    569  CB  PHE A  40     -18.178   9.278  11.748  1.00  0.00           C  
ATOM    570  CG  PHE A  40     -19.350   8.620  11.077  1.00  0.00           C  
ATOM    571  CD1 PHE A  40     -20.628   8.747  11.600  1.00  0.00           C  
ATOM    572  CD2 PHE A  40     -19.177   7.872   9.922  1.00  0.00           C  
ATOM    573  CE1 PHE A  40     -21.707   8.142  10.983  1.00  0.00           C  
ATOM    574  CE2 PHE A  40     -20.254   7.267   9.303  1.00  0.00           C  
ATOM    575  CZ  PHE A  40     -21.520   7.402   9.835  1.00  0.00           C  
ATOM    576  H   PHE A  40     -19.069   8.549  14.010  1.00  0.00           H  
ATOM    577  HA  PHE A  40     -17.297   7.422  12.103  1.00  0.00           H  
ATOM    578 1HB  PHE A  40     -18.545  10.136  12.309  1.00  0.00           H  
ATOM    579 2HB  PHE A  40     -17.511   9.655  10.974  1.00  0.00           H  
ATOM    580  HD1 PHE A  40     -20.776   9.333  12.507  1.00  0.00           H  
ATOM    581  HD2 PHE A  40     -18.176   7.765   9.502  1.00  0.00           H  
ATOM    582  HE1 PHE A  40     -22.706   8.250  11.405  1.00  0.00           H  
ATOM    583  HE2 PHE A  40     -20.104   6.682   8.396  1.00  0.00           H  
ATOM    584  HZ  PHE A  40     -22.370   6.924   9.349  1.00  0.00           H  
ATOM    585  N   ILE A  41     -14.983   8.469  12.409  1.00  0.00           N  
ATOM    586  CA  ILE A  41     -13.637   8.990  12.448  1.00  0.00           C  
ATOM    587  C   ILE A  41     -13.324   9.626  11.050  1.00  0.00           C  
ATOM    588  O   ILE A  41     -13.290   8.975  10.021  1.00  0.00           O  
ATOM    589  CB  ILE A  41     -12.626   7.881  12.792  1.00  0.00           C  
ATOM    590  CG1 ILE A  41     -12.936   7.284  14.167  1.00  0.00           C  
ATOM    591  CG2 ILE A  41     -11.206   8.426  12.752  1.00  0.00           C  
ATOM    592  CD1 ILE A  41     -12.135   6.042  14.488  1.00  0.00           C  
ATOM    593  H   ILE A  41     -15.172   7.633  11.875  1.00  0.00           H  
ATOM    594  HA  ILE A  41     -13.568   9.709  13.264  1.00  0.00           H  
ATOM    595  HB  ILE A  41     -12.714   7.071  12.069  1.00  0.00           H  
ATOM    596 1HG1 ILE A  41     -12.738   8.027  14.939  1.00  0.00           H  
ATOM    597 2HG1 ILE A  41     -13.994   7.029  14.223  1.00  0.00           H  
ATOM    598 1HG2 ILE A  41     -10.504   7.629  12.999  1.00  0.00           H  
ATOM    599 2HG2 ILE A  41     -10.989   8.804  11.754  1.00  0.00           H  
ATOM    600 3HG2 ILE A  41     -11.106   9.234  13.477  1.00  0.00           H  
ATOM    601 1HD1 ILE A  41     -12.410   5.677  15.478  1.00  0.00           H  
ATOM    602 2HD1 ILE A  41     -12.345   5.272  13.746  1.00  0.00           H  
ATOM    603 3HD1 ILE A  41     -11.072   6.281  14.473  1.00  0.00           H  
ATOM    604  N   ILE A  42     -12.985  10.900  11.033  1.00  0.00           N  
ATOM    605  CA  ILE A  42     -12.797  11.689   9.824  1.00  0.00           C  
ATOM    606  C   ILE A  42     -11.492  12.462   9.879  1.00  0.00           C  
ATOM    607  O   ILE A  42     -11.386  13.285  10.770  1.00  0.00           O  
ATOM    608  CB  ILE A  42     -13.967  12.668   9.616  1.00  0.00           C  
ATOM    609  CG1 ILE A  42     -15.291  11.906   9.519  1.00  0.00           C  
ATOM    610  CG2 ILE A  42     -13.741  13.510   8.369  1.00  0.00           C  
ATOM    611  CD1 ILE A  42     -16.510  12.799   9.494  1.00  0.00           C  
ATOM    612  H   ILE A  42     -12.852  11.339  11.933  1.00  0.00           H  
ATOM    613  HA  ILE A  42     -12.847  11.022   8.964  1.00  0.00           H  
ATOM    614  HB  ILE A  42     -14.046  13.329  10.479  1.00  0.00           H  
ATOM    615 1HG1 ILE A  42     -15.295  11.298   8.614  1.00  0.00           H  
ATOM    616 2HG1 ILE A  42     -15.383  11.228  10.368  1.00  0.00           H  
ATOM    617 1HG2 ILE A  42     -14.577  14.196   8.237  1.00  0.00           H  
ATOM    618 2HG2 ILE A  42     -12.818  14.079   8.477  1.00  0.00           H  
ATOM    619 3HG2 ILE A  42     -13.665  12.858   7.499  1.00  0.00           H  
ATOM    620 1HD1 ILE A  42     -17.409  12.186   9.424  1.00  0.00           H  
ATOM    621 2HD1 ILE A  42     -16.545  13.392  10.408  1.00  0.00           H  
ATOM    622 3HD1 ILE A  42     -16.457  13.463   8.632  1.00  0.00           H  
ATOM    623  N   THR A  43     -10.514  12.195   9.017  1.00  0.00           N  
ATOM    624  CA  THR A  43      -9.273  12.937   8.947  1.00  0.00           C  
ATOM    625  C   THR A  43      -8.930  13.456   7.509  1.00  0.00           C  
ATOM    626  O   THR A  43      -9.487  13.040   6.501  1.00  0.00           O  
ATOM    627  CB  THR A  43      -8.120  12.064   9.476  1.00  0.00           C  
ATOM    628  OG1 THR A  43      -7.966  10.912   8.637  1.00  0.00           O  
ATOM    629  CG2 THR A  43      -8.403  11.613  10.901  1.00  0.00           C  
ATOM    630  H   THR A  43     -10.663  11.425   8.381  1.00  0.00           H  
ATOM    631  HA  THR A  43      -9.365  13.825   9.574  1.00  0.00           H  
ATOM    632  HB  THR A  43      -7.193  12.636   9.459  1.00  0.00           H  
ATOM    633  HG1 THR A  43      -8.831  10.581   8.386  1.00  0.00           H  
ATOM    634 1HG2 THR A  43      -7.578  10.998  11.259  1.00  0.00           H  
ATOM    635 2HG2 THR A  43      -8.510  12.487  11.544  1.00  0.00           H  
ATOM    636 3HG2 THR A  43      -9.324  11.032  10.923  1.00  0.00           H  
ATOM    637  N   ILE A  44      -8.092  14.465   7.459  1.00  0.00           N  
ATOM    638  CA  ILE A  44      -7.576  15.118   6.290  1.00  0.00           C  
ATOM    639  C   ILE A  44      -6.081  14.852   6.156  1.00  0.00           C  
ATOM    640  O   ILE A  44      -5.326  15.196   7.048  1.00  0.00           O  
ATOM    641  CB  ILE A  44      -7.841  16.633   6.347  1.00  0.00           C  
ATOM    642  CG1 ILE A  44      -9.345  16.910   6.424  1.00  0.00           C  
ATOM    643  CG2 ILE A  44      -7.231  17.327   5.139  1.00  0.00           C  
ATOM    644  CD1 ILE A  44      -9.687  18.356   6.698  1.00  0.00           C  
ATOM    645  H   ILE A  44      -7.802  14.788   8.371  1.00  0.00           H  
ATOM    646  HA  ILE A  44      -8.116  14.747   5.420  1.00  0.00           H  
ATOM    647  HB  ILE A  44      -7.399  17.046   7.253  1.00  0.00           H  
ATOM    648 1HG1 ILE A  44      -9.817  16.619   5.486  1.00  0.00           H  
ATOM    649 2HG1 ILE A  44      -9.787  16.301   7.213  1.00  0.00           H  
ATOM    650 1HG2 ILE A  44      -7.428  18.397   5.195  1.00  0.00           H  
ATOM    651 2HG2 ILE A  44      -6.155  17.156   5.128  1.00  0.00           H  
ATOM    652 3HG2 ILE A  44      -7.671  16.924   4.227  1.00  0.00           H  
ATOM    653 1HD1 ILE A  44     -10.771  18.473   6.738  1.00  0.00           H  
ATOM    654 2HD1 ILE A  44      -9.254  18.659   7.652  1.00  0.00           H  
ATOM    655 3HD1 ILE A  44      -9.285  18.982   5.902  1.00  0.00           H  
ATOM    656  N   TRP A  45      -5.671  14.246   5.067  1.00  0.00           N  
ATOM    657  CA  TRP A  45      -4.291  13.982   4.720  1.00  0.00           C  
ATOM    658  C   TRP A  45      -3.917  14.731   3.416  1.00  0.00           C  
ATOM    659  O   TRP A  45      -4.768  15.102   2.594  1.00  0.00           O  
ATOM    660  CB  TRP A  45      -4.067  12.478   4.555  1.00  0.00           C  
ATOM    661  CG  TRP A  45      -4.252  11.702   5.824  1.00  0.00           C  
ATOM    662  CD1 TRP A  45      -5.435  11.393   6.425  1.00  0.00           C  
ATOM    663  CD2 TRP A  45      -3.216  11.129   6.658  1.00  0.00           C  
ATOM    664  NE1 TRP A  45      -5.209  10.672   7.571  1.00  0.00           N  
ATOM    665  CE2 TRP A  45      -3.857  10.500   7.729  1.00  0.00           C  
ATOM    666  CE3 TRP A  45      -1.818  11.099   6.583  1.00  0.00           C  
ATOM    667  CZ2 TRP A  45      -3.150   9.846   8.725  1.00  0.00           C  
ATOM    668  CZ3 TRP A  45      -1.109  10.442   7.581  1.00  0.00           C  
ATOM    669  CH2 TRP A  45      -1.758   9.831   8.624  1.00  0.00           C  
ATOM    670  H   TRP A  45      -6.402  13.950   4.436  1.00  0.00           H  
ATOM    671  HA  TRP A  45      -3.656  14.345   5.528  1.00  0.00           H  
ATOM    672 1HB  TRP A  45      -4.760  12.086   3.810  1.00  0.00           H  
ATOM    673 2HB  TRP A  45      -3.057  12.299   4.188  1.00  0.00           H  
ATOM    674  HD1 TRP A  45      -6.417  11.677   6.050  1.00  0.00           H  
ATOM    675  HE1 TRP A  45      -5.921  10.325   8.198  1.00  0.00           H  
ATOM    676  HE3 TRP A  45      -1.298  11.581   5.755  1.00  0.00           H  
ATOM    677  HZ2 TRP A  45      -3.647   9.355   9.562  1.00  0.00           H  
ATOM    678  HZ3 TRP A  45      -0.021  10.425   7.515  1.00  0.00           H  
ATOM    679  HH2 TRP A  45      -1.171   9.324   9.390  1.00  0.00           H  
ATOM    680  N   ALA A  46      -2.630  14.969   3.249  1.00  0.00           N  
ATOM    681  CA  ALA A  46      -2.142  15.705   2.087  1.00  0.00           C  
ATOM    682  C   ALA A  46      -0.640  15.577   2.061  1.00  0.00           C  
ATOM    683  O   ALA A  46      -0.028  15.654   3.103  1.00  0.00           O  
ATOM    684  CB  ALA A  46      -2.564  17.166   2.132  1.00  0.00           C  
ATOM    685  H   ALA A  46      -1.967  14.638   3.935  1.00  0.00           H  
ATOM    686  HA  ALA A  46      -2.607  15.280   1.197  1.00  0.00           H  
ATOM    687 1HB  ALA A  46      -2.151  17.691   1.270  1.00  0.00           H  
ATOM    688 2HB  ALA A  46      -3.651  17.232   2.110  1.00  0.00           H  
ATOM    689 3HB  ALA A  46      -2.191  17.624   3.047  1.00  0.00           H  
ATOM    690  N   ALA A  47      -0.062  15.314   0.887  1.00  0.00           N  
ATOM    691  CA  ALA A  47       1.370  15.227   0.778  1.00  0.00           C  
ATOM    692  C   ALA A  47       1.951  15.663  -0.566  1.00  0.00           C  
ATOM    693  O   ALA A  47       1.246  15.974  -1.502  1.00  0.00           O  
ATOM    694  CB  ALA A  47       1.798  13.799   1.083  1.00  0.00           C  
ATOM    695  H   ALA A  47      -0.628  15.173   0.062  1.00  0.00           H  
ATOM    696  HA  ALA A  47       1.814  15.956   1.457  1.00  0.00           H  
ATOM    697 1HB  ALA A  47       2.885  13.730   1.049  1.00  0.00           H  
ATOM    698 2HB  ALA A  47       1.447  13.518   2.076  1.00  0.00           H  
ATOM    699 3HB  ALA A  47       1.369  13.125   0.343  1.00  0.00           H  
ATOM    700  N   ILE A  48       3.269  15.689  -0.609  1.00  0.00           N  
ATOM    701  CA  ILE A  48       4.065  16.010  -1.766  1.00  0.00           C  
ATOM    702  C   ILE A  48       5.231  15.025  -1.785  1.00  0.00           C  
ATOM    703  O   ILE A  48       5.842  14.827  -0.753  1.00  0.00           O  
ATOM    704  CB  ILE A  48       4.573  17.463  -1.727  1.00  0.00           C  
ATOM    705  CG1 ILE A  48       5.322  17.801  -3.019  1.00  0.00           C  
ATOM    706  CG2 ILE A  48       5.469  17.681  -0.517  1.00  0.00           C  
ATOM    707  CD1 ILE A  48       5.573  19.280  -3.209  1.00  0.00           C  
ATOM    708  H   ILE A  48       3.732  15.460   0.259  1.00  0.00           H  
ATOM    709  HA  ILE A  48       3.442  15.906  -2.654  1.00  0.00           H  
ATOM    710  HB  ILE A  48       3.725  18.144  -1.667  1.00  0.00           H  
ATOM    711 1HG1 ILE A  48       6.283  17.288  -3.028  1.00  0.00           H  
ATOM    712 2HG1 ILE A  48       4.752  17.440  -3.875  1.00  0.00           H  
ATOM    713 1HG2 ILE A  48       5.820  18.712  -0.505  1.00  0.00           H  
ATOM    714 2HG2 ILE A  48       4.905  17.479   0.393  1.00  0.00           H  
ATOM    715 3HG2 ILE A  48       6.324  17.007  -0.571  1.00  0.00           H  
ATOM    716 1HD1 ILE A  48       6.107  19.440  -4.146  1.00  0.00           H  
ATOM    717 2HD1 ILE A  48       4.620  19.810  -3.239  1.00  0.00           H  
ATOM    718 3HD1 ILE A  48       6.173  19.656  -2.382  1.00  0.00           H  
ATOM    719  N   PHE A  49       5.551  14.439  -2.938  1.00  0.00           N  
ATOM    720  CA  PHE A  49       6.663  13.501  -3.048  1.00  0.00           C  
ATOM    721  C   PHE A  49       7.524  13.764  -4.296  1.00  0.00           C  
ATOM    722  O   PHE A  49       7.004  13.875  -5.402  1.00  0.00           O  
ATOM    723  CB  PHE A  49       6.134  12.066  -3.081  1.00  0.00           C  
ATOM    724  CG  PHE A  49       5.379  11.669  -1.844  1.00  0.00           C  
ATOM    725  CD1 PHE A  49       4.006  11.847  -1.765  1.00  0.00           C  
ATOM    726  CD2 PHE A  49       6.041  11.118  -0.757  1.00  0.00           C  
ATOM    727  CE1 PHE A  49       3.311  11.483  -0.628  1.00  0.00           C  
ATOM    728  CE2 PHE A  49       5.348  10.752   0.380  1.00  0.00           C  
ATOM    729  CZ  PHE A  49       3.982  10.935   0.445  1.00  0.00           C  
ATOM    730  H   PHE A  49       5.005  14.653  -3.760  1.00  0.00           H  
ATOM    731  HA  PHE A  49       7.260  13.564  -2.138  1.00  0.00           H  
ATOM    732 1HB  PHE A  49       5.472  11.942  -3.938  1.00  0.00           H  
ATOM    733 2HB  PHE A  49       6.966  11.375  -3.208  1.00  0.00           H  
ATOM    734  HD1 PHE A  49       3.476  12.280  -2.614  1.00  0.00           H  
ATOM    735  HD2 PHE A  49       7.121  10.974  -0.808  1.00  0.00           H  
ATOM    736  HE1 PHE A  49       2.232  11.629  -0.579  1.00  0.00           H  
ATOM    737  HE2 PHE A  49       5.880  10.319   1.228  1.00  0.00           H  
ATOM    738  HZ  PHE A  49       3.435  10.649   1.342  1.00  0.00           H  
ATOM    739  N   PHE A  50       8.833  13.780  -4.127  1.00  0.00           N  
ATOM    740  CA  PHE A  50       9.739  13.940  -5.237  1.00  0.00           C  
ATOM    741  C   PHE A  50      10.505  12.630  -5.430  1.00  0.00           C  
ATOM    742  O   PHE A  50      11.051  12.103  -4.461  1.00  0.00           O  
ATOM    743  CB  PHE A  50      10.706  15.100  -4.989  1.00  0.00           C  
ATOM    744  CG  PHE A  50      10.039  16.445  -4.944  1.00  0.00           C  
ATOM    745  CD1 PHE A  50       9.580  16.968  -3.744  1.00  0.00           C  
ATOM    746  CD2 PHE A  50       9.869  17.191  -6.101  1.00  0.00           C  
ATOM    747  CE1 PHE A  50       8.966  18.205  -3.702  1.00  0.00           C  
ATOM    748  CE2 PHE A  50       9.258  18.428  -6.061  1.00  0.00           C  
ATOM    749  CZ  PHE A  50       8.806  18.936  -4.860  1.00  0.00           C  
ATOM    750  H   PHE A  50       9.210  13.677  -3.195  1.00  0.00           H  
ATOM    751  HA  PHE A  50       9.154  14.143  -6.135  1.00  0.00           H  
ATOM    752 1HB  PHE A  50      11.224  14.945  -4.044  1.00  0.00           H  
ATOM    753 2HB  PHE A  50      11.459  15.119  -5.776  1.00  0.00           H  
ATOM    754  HD1 PHE A  50       9.708  16.390  -2.828  1.00  0.00           H  
ATOM    755  HD2 PHE A  50      10.226  16.789  -7.050  1.00  0.00           H  
ATOM    756  HE1 PHE A  50       8.610  18.604  -2.752  1.00  0.00           H  
ATOM    757  HE2 PHE A  50       9.131  19.005  -6.978  1.00  0.00           H  
ATOM    758  HZ  PHE A  50       8.321  19.911  -4.827  1.00  0.00           H  
ATOM    759  N   TYR A  51      10.500  12.081  -6.646  1.00  0.00           N  
ATOM    760  CA  TYR A  51      11.204  10.821  -6.909  1.00  0.00           C  
ATOM    761  C   TYR A  51      12.250  11.013  -8.000  1.00  0.00           C  
ATOM    762  O   TYR A  51      12.105  11.853  -8.879  1.00  0.00           O  
ATOM    763  CB  TYR A  51      10.218   9.720  -7.305  1.00  0.00           C  
ATOM    764  CG  TYR A  51       9.237   9.357  -6.213  1.00  0.00           C  
ATOM    765  CD1 TYR A  51       8.031  10.035  -6.111  1.00  0.00           C  
ATOM    766  CD2 TYR A  51       9.543   8.346  -5.314  1.00  0.00           C  
ATOM    767  CE1 TYR A  51       7.135   9.703  -5.113  1.00  0.00           C  
ATOM    768  CE2 TYR A  51       8.646   8.015  -4.316  1.00  0.00           C  
ATOM    769  CZ  TYR A  51       7.447   8.689  -4.214  1.00  0.00           C  
ATOM    770  OH  TYR A  51       6.554   8.359  -3.221  1.00  0.00           O  
ATOM    771  H   TYR A  51      10.006  12.535  -7.401  1.00  0.00           H  
ATOM    772  HA  TYR A  51      11.731  10.523  -6.001  1.00  0.00           H  
ATOM    773 1HB  TYR A  51       9.651  10.037  -8.181  1.00  0.00           H  
ATOM    774 2HB  TYR A  51      10.769   8.820  -7.580  1.00  0.00           H  
ATOM    775  HD1 TYR A  51       7.791  10.829  -6.817  1.00  0.00           H  
ATOM    776  HD2 TYR A  51      10.491   7.814  -5.394  1.00  0.00           H  
ATOM    777  HE1 TYR A  51       6.188  10.236  -5.032  1.00  0.00           H  
ATOM    778  HE2 TYR A  51       8.887   7.221  -3.609  1.00  0.00           H  
ATOM    779  HH  TYR A  51       5.777   8.919  -3.291  1.00  0.00           H  
ATOM    780  N   PHE A  52      13.329  10.260  -7.902  1.00  0.00           N  
ATOM    781  CA  PHE A  52      14.435  10.373  -8.827  1.00  0.00           C  
ATOM    782  C   PHE A  52      14.930   8.964  -9.163  1.00  0.00           C  
ATOM    783  O   PHE A  52      15.443   8.240  -8.298  1.00  0.00           O  
ATOM    784  CB  PHE A  52      15.565  11.213  -8.229  1.00  0.00           C  
ATOM    785  CG  PHE A  52      15.162  12.622  -7.897  1.00  0.00           C  
ATOM    786  CD1 PHE A  52      14.683  12.943  -6.636  1.00  0.00           C  
ATOM    787  CD2 PHE A  52      15.261  13.629  -8.846  1.00  0.00           C  
ATOM    788  CE1 PHE A  52      14.312  14.239  -6.330  1.00  0.00           C  
ATOM    789  CE2 PHE A  52      14.893  14.925  -8.543  1.00  0.00           C  
ATOM    790  CZ  PHE A  52      14.417  15.230  -7.283  1.00  0.00           C  
ATOM    791  H   PHE A  52      13.380   9.583  -7.154  1.00  0.00           H  
ATOM    792  HA  PHE A  52      14.061  10.784  -9.766  1.00  0.00           H  
ATOM    793 1HB  PHE A  52      15.927  10.740  -7.317  1.00  0.00           H  
ATOM    794 2HB  PHE A  52      16.398  11.253  -8.929  1.00  0.00           H  
ATOM    795  HD1 PHE A  52      14.601  12.160  -5.882  1.00  0.00           H  
ATOM    796  HD2 PHE A  52      15.636  13.388  -9.841  1.00  0.00           H  
ATOM    797  HE1 PHE A  52      13.937  14.477  -5.335  1.00  0.00           H  
ATOM    798  HE2 PHE A  52      14.976  15.707  -9.297  1.00  0.00           H  
ATOM    799  HZ  PHE A  52      14.124  16.251  -7.043  1.00  0.00           H  
ATOM    800  N   GLY A  53      14.565   8.521 -10.380  1.00  0.00           N  
ATOM    801  CA  GLY A  53      14.811   7.182 -10.822  1.00  0.00           C  
ATOM    802  C   GLY A  53      16.267   6.857 -11.005  1.00  0.00           C  
ATOM    803  O   GLY A  53      17.131   7.745 -11.064  1.00  0.00           O  
ATOM    804  H   GLY A  53      14.099   9.166 -11.001  1.00  0.00           H  
ATOM    805 1HA  GLY A  53      14.392   6.478 -10.102  1.00  0.00           H  
ATOM    806 2HA  GLY A  53      14.302   7.013 -11.770  1.00  0.00           H  
ATOM    807  N   ASP A  54      16.592   5.574 -11.111  1.00  0.00           N  
ATOM    808  CA  ASP A  54      17.982   5.222 -11.378  1.00  0.00           C  
ATOM    809  C   ASP A  54      18.046   3.757 -11.708  1.00  0.00           C  
ATOM    810  O   ASP A  54      16.998   3.102 -11.692  1.00  0.00           O  
ATOM    811  CB  ASP A  54      18.882   5.531 -10.179  1.00  0.00           C  
ATOM    812  CG  ASP A  54      20.338   5.745 -10.570  1.00  0.00           C  
ATOM    813  OD1 ASP A  54      20.661   5.540 -11.716  1.00  0.00           O  
ATOM    814  OD2 ASP A  54      21.113   6.110  -9.719  1.00  0.00           O  
ATOM    815  H   ASP A  54      15.908   4.837 -11.013  1.00  0.00           H  
ATOM    816  HA  ASP A  54      18.300   5.734 -12.286  1.00  0.00           H  
ATOM    817 1HB  ASP A  54      18.521   6.428  -9.675  1.00  0.00           H  
ATOM    818 2HB  ASP A  54      18.829   4.710  -9.463  1.00  0.00           H  
ATOM    819  N   ASN A  55      19.215   3.279 -12.096  1.00  0.00           N  
ATOM    820  CA  ASN A  55      19.397   1.879 -12.446  1.00  0.00           C  
ATOM    821  C   ASN A  55      18.202   1.298 -13.192  1.00  0.00           C  
ATOM    822  O   ASN A  55      17.318   0.748 -12.527  1.00  0.00           O  
ATOM    823  CB  ASN A  55      19.686   1.063 -11.199  1.00  0.00           C  
ATOM    824  CG  ASN A  55      20.234  -0.300 -11.515  1.00  0.00           C  
ATOM    825  OD1 ASN A  55      20.943  -0.482 -12.511  1.00  0.00           O  
ATOM    826  ND2 ASN A  55      19.920  -1.262 -10.685  1.00  0.00           N  
ATOM    827  H   ASN A  55      20.005   3.906 -12.150  1.00  0.00           H  
ATOM    828  HA  ASN A  55      20.271   1.795 -13.092  1.00  0.00           H  
ATOM    829 1HB  ASN A  55      20.404   1.596 -10.574  1.00  0.00           H  
ATOM    830 2HB  ASN A  55      18.770   0.948 -10.619  1.00  0.00           H  
ATOM    831 1HD2 ASN A  55      20.257  -2.191 -10.845  1.00  0.00           H  
ATOM    832 2HD2 ASN A  55      19.343  -1.070  -9.892  1.00  0.00           H  
ATOM    833  N   GLY A  56      18.095   1.517 -14.503  1.00  0.00           N  
ATOM    834  CA  GLY A  56      16.985   0.966 -15.335  1.00  0.00           C  
ATOM    835  C   GLY A  56      15.716   1.794 -15.291  1.00  0.00           C  
ATOM    836  O   GLY A  56      14.705   1.416 -15.890  1.00  0.00           O  
ATOM    837  H   GLY A  56      18.805   2.084 -14.943  1.00  0.00           H  
ATOM    838 1HA  GLY A  56      17.310   0.893 -16.373  1.00  0.00           H  
ATOM    839 2HA  GLY A  56      16.747  -0.043 -15.001  1.00  0.00           H  
ATOM    840  N   SER A  57      15.749   2.923 -14.588  1.00  0.00           N  
ATOM    841  CA  SER A  57      14.647   3.896 -14.516  1.00  0.00           C  
ATOM    842  C   SER A  57      15.314   5.264 -14.400  1.00  0.00           C  
ATOM    843  O   SER A  57      14.689   6.277 -14.112  1.00  0.00           O  
ATOM    844  CB  SER A  57      13.737   3.631 -13.332  1.00  0.00           C  
ATOM    845  OG  SER A  57      14.435   3.759 -12.124  1.00  0.00           O  
ATOM    846  H   SER A  57      16.600   3.105 -14.075  1.00  0.00           H  
ATOM    847  HA  SER A  57      14.067   3.819 -15.436  1.00  0.00           H  
ATOM    848 1HB  SER A  57      12.903   4.332 -13.350  1.00  0.00           H  
ATOM    849 2HB  SER A  57      13.322   2.627 -13.411  1.00  0.00           H  
ATOM    850  HG  SER A  57      15.297   3.365 -12.273  1.00  0.00           H  
ATOM    851  N   ARG A  58      16.624   5.260 -14.623  1.00  0.00           N  
ATOM    852  CA  ARG A  58      17.341   6.517 -14.736  1.00  0.00           C  
ATOM    853  C   ARG A  58      16.699   7.312 -15.893  1.00  0.00           C  
ATOM    854  O   ARG A  58      16.277   6.730 -16.897  1.00  0.00           O  
ATOM    855  CB  ARG A  58      18.822   6.287 -15.000  1.00  0.00           C  
ATOM    856  CG  ARG A  58      19.662   7.552 -15.077  1.00  0.00           C  
ATOM    857  CD  ARG A  58      21.105   7.243 -15.245  1.00  0.00           C  
ATOM    858  NE  ARG A  58      21.673   6.638 -14.052  1.00  0.00           N  
ATOM    859  CZ  ARG A  58      22.904   6.095 -13.981  1.00  0.00           C  
ATOM    860  NH1 ARG A  58      23.682   6.090 -15.041  1.00  0.00           N  
ATOM    861  NH2 ARG A  58      23.330   5.568 -12.846  1.00  0.00           N  
ATOM    862  H   ARG A  58      17.134   4.393 -14.716  1.00  0.00           H  
ATOM    863  HA  ARG A  58      17.269   7.044 -13.783  1.00  0.00           H  
ATOM    864 1HB  ARG A  58      19.239   5.662 -14.211  1.00  0.00           H  
ATOM    865 2HB  ARG A  58      18.945   5.751 -15.941  1.00  0.00           H  
ATOM    866 1HG  ARG A  58      19.338   8.153 -15.927  1.00  0.00           H  
ATOM    867 2HG  ARG A  58      19.539   8.127 -14.158  1.00  0.00           H  
ATOM    868 1HD  ARG A  58      21.234   6.548 -16.074  1.00  0.00           H  
ATOM    869 2HD  ARG A  58      21.651   8.162 -15.454  1.00  0.00           H  
ATOM    870  HE  ARG A  58      21.104   6.623 -13.216  1.00  0.00           H  
ATOM    871 1HH1 ARG A  58      23.357   6.493 -15.908  1.00  0.00           H  
ATOM    872 2HH1 ARG A  58      24.605   5.683 -14.988  1.00  0.00           H  
ATOM    873 1HH2 ARG A  58      22.732   5.572 -12.031  1.00  0.00           H  
ATOM    874 2HH2 ARG A  58      24.252   5.161 -12.794  1.00  0.00           H  
ATOM    875  N   GLY A  59      16.491   8.600 -15.685  1.00  0.00           N  
ATOM    876  CA  GLY A  59      15.825   9.422 -16.645  1.00  0.00           C  
ATOM    877  C   GLY A  59      14.337   9.618 -16.396  1.00  0.00           C  
ATOM    878  O   GLY A  59      13.725  10.366 -17.142  1.00  0.00           O  
ATOM    879  H   GLY A  59      16.813   9.014 -14.822  1.00  0.00           H  
ATOM    880 1HA  GLY A  59      16.292  10.407 -16.667  1.00  0.00           H  
ATOM    881 2HA  GLY A  59      15.942   8.989 -17.638  1.00  0.00           H  
ATOM    882  N   VAL A  60      13.744   8.978 -15.368  1.00  0.00           N  
ATOM    883  CA  VAL A  60      12.332   9.224 -15.075  1.00  0.00           C  
ATOM    884  C   VAL A  60      12.175   9.776 -13.671  1.00  0.00           C  
ATOM    885  O   VAL A  60      12.576   9.136 -12.701  1.00  0.00           O  
ATOM    886  CB  VAL A  60      11.513   7.926 -15.210  1.00  0.00           C  
ATOM    887  CG1 VAL A  60      10.047   8.187 -14.898  1.00  0.00           C  
ATOM    888  CG2 VAL A  60      11.674   7.355 -16.610  1.00  0.00           C  
ATOM    889  H   VAL A  60      14.260   8.328 -14.793  1.00  0.00           H  
ATOM    890  HA  VAL A  60      11.967   9.993 -15.755  1.00  0.00           H  
ATOM    891  HB  VAL A  60      11.874   7.203 -14.478  1.00  0.00           H  
ATOM    892 1HG1 VAL A  60       9.483   7.259 -14.998  1.00  0.00           H  
ATOM    893 2HG1 VAL A  60       9.952   8.561 -13.879  1.00  0.00           H  
ATOM    894 3HG1 VAL A  60       9.653   8.926 -15.595  1.00  0.00           H  
ATOM    895 1HG2 VAL A  60      11.094   6.438 -16.698  1.00  0.00           H  
ATOM    896 2HG2 VAL A  60      11.320   8.081 -17.342  1.00  0.00           H  
ATOM    897 3HG2 VAL A  60      12.726   7.138 -16.796  1.00  0.00           H  
ATOM    898  N   THR A  61      11.807  11.043 -13.583  1.00  0.00           N  
ATOM    899  CA  THR A  61      11.640  11.720 -12.310  1.00  0.00           C  
ATOM    900  C   THR A  61      10.207  12.226 -12.225  1.00  0.00           C  
ATOM    901  O   THR A  61       9.504  12.277 -13.220  1.00  0.00           O  
ATOM    902  CB  THR A  61      12.633  12.885 -12.145  1.00  0.00           C  
ATOM    903  OG1 THR A  61      12.375  13.881 -13.144  1.00  0.00           O  
ATOM    904  CG2 THR A  61      14.064  12.390 -12.286  1.00  0.00           C  
ATOM    905  H   THR A  61      11.637  11.554 -14.438  1.00  0.00           H  
ATOM    906  HA  THR A  61      11.847  11.008 -11.509  1.00  0.00           H  
ATOM    907  HB  THR A  61      12.506  13.335 -11.161  1.00  0.00           H  
ATOM    908  HG1 THR A  61      12.170  13.452 -13.978  1.00  0.00           H  
ATOM    909 1HG2 THR A  61      14.752  13.227 -12.167  1.00  0.00           H  
ATOM    910 2HG2 THR A  61      14.267  11.641 -11.521  1.00  0.00           H  
ATOM    911 3HG2 THR A  61      14.201  11.948 -13.272  1.00  0.00           H  
ATOM    912  N   ALA A  62       9.812  12.559 -10.991  1.00  0.00           N  
ATOM    913  CA  ALA A  62       8.476  13.041 -10.784  1.00  0.00           C  
ATOM    914  C   ALA A  62       8.305  13.753  -9.473  1.00  0.00           C  
ATOM    915  O   ALA A  62       9.108  13.588  -8.562  1.00  0.00           O  
ATOM    916  CB  ALA A  62       7.490  11.885 -10.879  1.00  0.00           C  
ATOM    917  H   ALA A  62      10.434  12.479 -10.199  1.00  0.00           H  
ATOM    918  HA  ALA A  62       8.230  13.736 -11.588  1.00  0.00           H  
ATOM    919 1HB  ALA A  62       6.476  12.260 -10.737  1.00  0.00           H  
ATOM    920 2HB  ALA A  62       7.571  11.418 -11.860  1.00  0.00           H  
ATOM    921 3HB  ALA A  62       7.717  11.151 -10.107  1.00  0.00           H  
ATOM    922  N   ALA A  63       7.224  14.509  -9.412  1.00  0.00           N  
ATOM    923  CA  ALA A  63       6.815  15.063  -8.150  1.00  0.00           C  
ATOM    924  C   ALA A  63       5.299  15.081  -8.111  1.00  0.00           C  
ATOM    925  O   ALA A  63       4.620  15.607  -8.993  1.00  0.00           O  
ATOM    926  CB  ALA A  63       7.390  16.458  -7.954  1.00  0.00           C  
ATOM    927  H   ALA A  63       6.676  14.707 -10.237  1.00  0.00           H  
ATOM    928  HA  ALA A  63       6.977  14.313  -7.374  1.00  0.00           H  
ATOM    929 1HB  ALA A  63       7.049  16.862  -7.000  1.00  0.00           H  
ATOM    930 2HB  ALA A  63       8.479  16.407  -7.957  1.00  0.00           H  
ATOM    931 3HB  ALA A  63       7.055  17.106  -8.762  1.00  0.00           H  
ATOM    932  N   GLU A  64       4.805  14.353  -7.116  1.00  0.00           N  
ATOM    933  CA  GLU A  64       3.394  14.176  -6.869  1.00  0.00           C  
ATOM    934  C   GLU A  64       2.930  14.952  -5.632  1.00  0.00           C  
ATOM    935  O   GLU A  64       3.679  15.271  -4.710  1.00  0.00           O  
ATOM    936  CB  GLU A  64       3.078  12.688  -6.704  1.00  0.00           C  
ATOM    937  CG  GLU A  64       3.326  11.850  -7.951  1.00  0.00           C  
ATOM    938  CD  GLU A  64       2.993  10.397  -7.755  1.00  0.00           C  
ATOM    939  OE1 GLU A  64       3.160   9.911  -6.662  1.00  0.00           O  
ATOM    940  OE2 GLU A  64       2.571   9.773  -8.700  1.00  0.00           O  
ATOM    941  H   GLU A  64       5.472  13.903  -6.505  1.00  0.00           H  
ATOM    942  HA  GLU A  64       2.848  14.572  -7.725  1.00  0.00           H  
ATOM    943 1HB  GLU A  64       3.684  12.274  -5.897  1.00  0.00           H  
ATOM    944 2HB  GLU A  64       2.032  12.567  -6.423  1.00  0.00           H  
ATOM    945 1HG  GLU A  64       2.720  12.243  -8.766  1.00  0.00           H  
ATOM    946 2HG  GLU A  64       4.373  11.943  -8.235  1.00  0.00           H  
ATOM    947  N   VAL A  65       1.659  15.287  -5.655  1.00  0.00           N  
ATOM    948  CA  VAL A  65       0.970  16.036  -4.616  1.00  0.00           C  
ATOM    949  C   VAL A  65      -0.350  15.307  -4.444  1.00  0.00           C  
ATOM    950  O   VAL A  65      -0.912  14.870  -5.455  1.00  0.00           O  
ATOM    951  CB  VAL A  65       0.742  17.507  -5.012  1.00  0.00           C  
ATOM    952  CG1 VAL A  65      -0.003  18.246  -3.910  1.00  0.00           C  
ATOM    953  CG2 VAL A  65       2.076  18.177  -5.305  1.00  0.00           C  
ATOM    954  H   VAL A  65       1.143  14.988  -6.470  1.00  0.00           H  
ATOM    955  HA  VAL A  65       1.586  16.026  -3.716  1.00  0.00           H  
ATOM    956  HB  VAL A  65       0.114  17.541  -5.903  1.00  0.00           H  
ATOM    957 1HG1 VAL A  65      -0.156  19.284  -4.207  1.00  0.00           H  
ATOM    958 2HG1 VAL A  65      -0.969  17.771  -3.743  1.00  0.00           H  
ATOM    959 3HG1 VAL A  65       0.582  18.214  -2.991  1.00  0.00           H  
ATOM    960 1HG2 VAL A  65       1.907  19.216  -5.585  1.00  0.00           H  
ATOM    961 2HG2 VAL A  65       2.705  18.138  -4.416  1.00  0.00           H  
ATOM    962 3HG2 VAL A  65       2.572  17.657  -6.124  1.00  0.00           H  
ATOM    963  N   LEU A  66      -0.761  15.020  -3.209  1.00  0.00           N  
ATOM    964  CA  LEU A  66      -2.056  14.375  -2.993  1.00  0.00           C  
ATOM    965  C   LEU A  66      -2.702  14.989  -1.769  1.00  0.00           C  
ATOM    966  O   LEU A  66      -2.021  15.633  -0.981  1.00  0.00           O  
ATOM    967  CB  LEU A  66      -1.896  12.861  -2.803  1.00  0.00           C  
ATOM    968  CG  LEU A  66      -1.064  12.427  -1.589  1.00  0.00           C  
ATOM    969  CD1 LEU A  66      -1.935  12.455  -0.341  1.00  0.00           C  
ATOM    970  CD2 LEU A  66      -0.500  11.035  -1.832  1.00  0.00           C  
ATOM    971  H   LEU A  66      -0.184  15.244  -2.411  1.00  0.00           H  
ATOM    972  HA  LEU A  66      -2.693  14.581  -3.854  1.00  0.00           H  
ATOM    973 1HB  LEU A  66      -2.885  12.417  -2.703  1.00  0.00           H  
ATOM    974 2HB  LEU A  66      -1.423  12.448  -3.694  1.00  0.00           H  
ATOM    975  HG  LEU A  66      -0.244  13.130  -1.440  1.00  0.00           H  
ATOM    976 1HD1 LEU A  66      -1.344  12.147   0.522  1.00  0.00           H  
ATOM    977 2HD1 LEU A  66      -2.309  13.466  -0.181  1.00  0.00           H  
ATOM    978 3HD1 LEU A  66      -2.774  11.773  -0.468  1.00  0.00           H  
ATOM    979 1HD2 LEU A  66       0.092  10.727  -0.969  1.00  0.00           H  
ATOM    980 2HD2 LEU A  66      -1.319  10.331  -1.980  1.00  0.00           H  
ATOM    981 3HD2 LEU A  66       0.133  11.049  -2.720  1.00  0.00           H  
ATOM    982  N   SER A  67      -4.014  14.838  -1.670  1.00  0.00           N  
ATOM    983  CA  SER A  67      -4.751  15.394  -0.557  1.00  0.00           C  
ATOM    984  C   SER A  67      -6.071  14.664  -0.514  1.00  0.00           C  
ATOM    985  O   SER A  67      -6.583  14.414  -1.580  1.00  0.00           O  
ATOM    986  CB  SER A  67      -4.961  16.887  -0.719  1.00  0.00           C  
ATOM    987  OG  SER A  67      -5.691  17.411   0.355  1.00  0.00           O  
ATOM    988  H   SER A  67      -4.513  14.326  -2.383  1.00  0.00           H  
ATOM    989  HA  SER A  67      -4.182  15.206   0.354  1.00  0.00           H  
ATOM    990 1HB  SER A  67      -3.993  17.385  -0.783  1.00  0.00           H  
ATOM    991 2HB  SER A  67      -5.490  17.081  -1.651  1.00  0.00           H  
ATOM    992  HG  SER A  67      -5.605  16.775   1.069  1.00  0.00           H  
ATOM    993  N   GLY A  68      -6.552  14.261   0.682  1.00  0.00           N  
ATOM    994  CA  GLY A  68      -7.835  13.587   0.789  1.00  0.00           C  
ATOM    995  C   GLY A  68      -8.500  13.685   2.147  1.00  0.00           C  
ATOM    996  O   GLY A  68      -7.843  13.926   3.153  1.00  0.00           O  
ATOM    997  H   GLY A  68      -6.013  14.429   1.520  1.00  0.00           H  
ATOM    998 1HA  GLY A  68      -8.525  13.999   0.052  1.00  0.00           H  
ATOM    999 2HA  GLY A  68      -7.711  12.530   0.557  1.00  0.00           H  
ATOM   1000  N   ILE A  69      -9.830  13.540   2.140  1.00  0.00           N  
ATOM   1001  CA  ILE A  69     -10.637  13.438   3.339  1.00  0.00           C  
ATOM   1002  C   ILE A  69     -10.938  11.955   3.480  1.00  0.00           C  
ATOM   1003  O   ILE A  69     -11.328  11.360   2.487  1.00  0.00           O  
ATOM   1004  CB  ILE A  69     -11.934  14.263   3.251  1.00  0.00           C  
ATOM   1005  CG1 ILE A  69     -11.611  15.748   3.066  1.00  0.00           C  
ATOM   1006  CG2 ILE A  69     -12.784  14.051   4.494  1.00  0.00           C  
ATOM   1007  CD1 ILE A  69     -12.815  16.598   2.729  1.00  0.00           C  
ATOM   1008  H   ILE A  69     -10.282  13.501   1.238  1.00  0.00           H  
ATOM   1009  HA  ILE A  69     -10.101  13.917   4.158  1.00  0.00           H  
ATOM   1010  HB  ILE A  69     -12.504  13.953   2.376  1.00  0.00           H  
ATOM   1011 1HG1 ILE A  69     -11.161  16.139   3.978  1.00  0.00           H  
ATOM   1012 2HG1 ILE A  69     -10.878  15.864   2.266  1.00  0.00           H  
ATOM   1013 1HG2 ILE A  69     -13.697  14.642   4.416  1.00  0.00           H  
ATOM   1014 2HG2 ILE A  69     -13.042  12.997   4.583  1.00  0.00           H  
ATOM   1015 3HG2 ILE A  69     -12.224  14.364   5.376  1.00  0.00           H  
ATOM   1016 1HD1 ILE A  69     -12.506  17.637   2.613  1.00  0.00           H  
ATOM   1017 2HD1 ILE A  69     -13.260  16.245   1.798  1.00  0.00           H  
ATOM   1018 3HD1 ILE A  69     -13.547  16.525   3.532  1.00  0.00           H  
ATOM   1019  N   TYR A  70     -10.604  11.356   4.625  1.00  0.00           N  
ATOM   1020  CA  TYR A  70     -10.912   9.946   4.820  1.00  0.00           C  
ATOM   1021  C   TYR A  70     -11.853   9.779   6.017  1.00  0.00           C  
ATOM   1022  O   TYR A  70     -11.923  10.597   6.925  1.00  0.00           O  
ATOM   1023  CB  TYR A  70      -9.630   9.135   5.021  1.00  0.00           C  
ATOM   1024  CG  TYR A  70      -8.719   9.125   3.813  1.00  0.00           C  
ATOM   1025  CD1 TYR A  70      -7.757  10.112   3.662  1.00  0.00           C  
ATOM   1026  CD2 TYR A  70      -8.846   8.128   2.857  1.00  0.00           C  
ATOM   1027  CE1 TYR A  70      -6.925  10.103   2.559  1.00  0.00           C  
ATOM   1028  CE2 TYR A  70      -8.014   8.119   1.754  1.00  0.00           C  
ATOM   1029  CZ  TYR A  70      -7.056   9.101   1.604  1.00  0.00           C  
ATOM   1030  OH  TYR A  70      -6.228   9.092   0.506  1.00  0.00           O  
ATOM   1031  H   TYR A  70     -10.139  11.865   5.363  1.00  0.00           H  
ATOM   1032  HA  TYR A  70     -11.477   9.593   3.957  1.00  0.00           H  
ATOM   1033 1HB  TYR A  70      -9.071   9.540   5.865  1.00  0.00           H  
ATOM   1034 2HB  TYR A  70      -9.886   8.104   5.262  1.00  0.00           H  
ATOM   1035  HD1 TYR A  70      -7.657  10.896   4.413  1.00  0.00           H  
ATOM   1036  HD2 TYR A  70      -9.602   7.352   2.975  1.00  0.00           H  
ATOM   1037  HE1 TYR A  70      -6.169  10.879   2.440  1.00  0.00           H  
ATOM   1038  HE2 TYR A  70      -8.114   7.335   1.002  1.00  0.00           H  
ATOM   1039  HH  TYR A  70      -6.446   8.342  -0.052  1.00  0.00           H  
ATOM   1040  N   THR A  71     -12.700   8.776   5.920  1.00  0.00           N  
ATOM   1041  CA  THR A  71     -13.707   8.527   6.929  1.00  0.00           C  
ATOM   1042  C   THR A  71     -13.803   7.047   7.224  1.00  0.00           C  
ATOM   1043  O   THR A  71     -13.784   6.245   6.310  1.00  0.00           O  
ATOM   1044  CB  THR A  71     -15.083   9.063   6.491  1.00  0.00           C  
ATOM   1045  OG1 THR A  71     -14.991  10.471   6.237  1.00  0.00           O  
ATOM   1046  CG2 THR A  71     -16.121   8.814   7.574  1.00  0.00           C  
ATOM   1047  H   THR A  71     -12.645   8.164   5.119  1.00  0.00           H  
ATOM   1048  HA  THR A  71     -13.402   9.021   7.851  1.00  0.00           H  
ATOM   1049  HB  THR A  71     -15.394   8.561   5.575  1.00  0.00           H  
ATOM   1050  HG1 THR A  71     -14.216  10.825   6.679  1.00  0.00           H  
ATOM   1051 1HG2 THR A  71     -17.087   9.199   7.247  1.00  0.00           H  
ATOM   1052 2HG2 THR A  71     -16.202   7.743   7.762  1.00  0.00           H  
ATOM   1053 3HG2 THR A  71     -15.821   9.321   8.490  1.00  0.00           H  
ATOM   1054  N   GLU A  72     -13.791   6.699   8.519  1.00  0.00           N  
ATOM   1055  CA  GLU A  72     -13.997   5.308   8.907  1.00  0.00           C  
ATOM   1056  C   GLU A  72     -15.190   5.229   9.847  1.00  0.00           C  
ATOM   1057  O   GLU A  72     -15.495   6.176  10.569  1.00  0.00           O  
ATOM   1058  CB  GLU A  72     -12.749   4.734   9.581  1.00  0.00           C  
ATOM   1059  CG  GLU A  72     -11.523   4.667   8.681  1.00  0.00           C  
ATOM   1060  CD  GLU A  72     -10.320   4.091   9.374  1.00  0.00           C  
ATOM   1061  OE1 GLU A  72     -10.406   3.822  10.548  1.00  0.00           O  
ATOM   1062  OE2 GLU A  72      -9.313   3.919   8.728  1.00  0.00           O  
ATOM   1063  H   GLU A  72     -13.640   7.393   9.237  1.00  0.00           H  
ATOM   1064  HA  GLU A  72     -14.217   4.728   8.011  1.00  0.00           H  
ATOM   1065 1HB  GLU A  72     -12.493   5.340  10.450  1.00  0.00           H  
ATOM   1066 2HB  GLU A  72     -12.958   3.725   9.936  1.00  0.00           H  
ATOM   1067 1HG  GLU A  72     -11.756   4.053   7.812  1.00  0.00           H  
ATOM   1068 2HG  GLU A  72     -11.288   5.671   8.330  1.00  0.00           H  
ATOM   1069  N   PHE A  73     -15.909   4.128   9.777  1.00  0.00           N  
ATOM   1070  CA  PHE A  73     -17.115   3.941  10.580  1.00  0.00           C  
ATOM   1071  C   PHE A  73     -17.306   2.457  10.835  1.00  0.00           C  
ATOM   1072  O   PHE A  73     -17.326   1.634   9.914  1.00  0.00           O  
ATOM   1073  CB  PHE A  73     -18.345   4.518   9.876  1.00  0.00           C  
ATOM   1074  CG  PHE A  73     -19.602   4.443  10.695  1.00  0.00           C  
ATOM   1075  CD1 PHE A  73     -19.632   4.931  11.993  1.00  0.00           C  
ATOM   1076  CD2 PHE A  73     -20.757   3.884  10.169  1.00  0.00           C  
ATOM   1077  CE1 PHE A  73     -20.788   4.862  12.747  1.00  0.00           C  
ATOM   1078  CE2 PHE A  73     -21.915   3.815  10.920  1.00  0.00           C  
ATOM   1079  CZ  PHE A  73     -21.930   4.305  12.210  1.00  0.00           C  
ATOM   1080  H   PHE A  73     -15.617   3.393   9.149  1.00  0.00           H  
ATOM   1081  HA  PHE A  73     -16.968   4.430  11.543  1.00  0.00           H  
ATOM   1082 1HB  PHE A  73     -18.164   5.562   9.626  1.00  0.00           H  
ATOM   1083 2HB  PHE A  73     -18.514   3.982   8.943  1.00  0.00           H  
ATOM   1084  HD1 PHE A  73     -18.730   5.373  12.416  1.00  0.00           H  
ATOM   1085  HD2 PHE A  73     -20.745   3.497   9.150  1.00  0.00           H  
ATOM   1086  HE1 PHE A  73     -20.798   5.250  13.765  1.00  0.00           H  
ATOM   1087  HE2 PHE A  73     -22.816   3.374  10.495  1.00  0.00           H  
ATOM   1088  HZ  PHE A  73     -22.841   4.250  12.804  1.00  0.00           H  
ATOM   1089  N   VAL A  74     -17.365   2.124  12.130  1.00  0.00           N  
ATOM   1090  CA  VAL A  74     -17.456   0.742  12.555  1.00  0.00           C  
ATOM   1091  C   VAL A  74     -18.861   0.246  12.289  1.00  0.00           C  
ATOM   1092  O   VAL A  74     -19.829   0.942  12.564  1.00  0.00           O  
ATOM   1093  CB  VAL A  74     -17.123   0.601  14.052  1.00  0.00           C  
ATOM   1094  CG1 VAL A  74     -17.346  -0.830  14.515  1.00  0.00           C  
ATOM   1095  CG2 VAL A  74     -15.686   1.033  14.305  1.00  0.00           C  
ATOM   1096  H   VAL A  74     -17.346   2.853  12.829  1.00  0.00           H  
ATOM   1097  HA  VAL A  74     -16.723   0.159  11.996  1.00  0.00           H  
ATOM   1098  HB  VAL A  74     -17.800   1.234  14.627  1.00  0.00           H  
ATOM   1099 1HG1 VAL A  74     -17.106  -0.912  15.576  1.00  0.00           H  
ATOM   1100 2HG1 VAL A  74     -18.388  -1.105  14.358  1.00  0.00           H  
ATOM   1101 3HG1 VAL A  74     -16.702  -1.501  13.946  1.00  0.00           H  
ATOM   1102 1HG2 VAL A  74     -15.458   0.932  15.366  1.00  0.00           H  
ATOM   1103 2HG2 VAL A  74     -15.010   0.404  13.726  1.00  0.00           H  
ATOM   1104 3HG2 VAL A  74     -15.560   2.073  14.005  1.00  0.00           H  
ATOM   1105  N   ILE A  75     -18.988  -0.941  11.730  1.00  0.00           N  
ATOM   1106  CA  ILE A  75     -20.333  -1.452  11.436  1.00  0.00           C  
ATOM   1107  C   ILE A  75     -20.629  -2.571  12.414  1.00  0.00           C  
ATOM   1108  O   ILE A  75     -21.660  -2.602  13.059  1.00  0.00           O  
ATOM   1109  CB  ILE A  75     -20.453  -1.968   9.990  1.00  0.00           C  
ATOM   1110  CG1 ILE A  75     -20.127  -0.851   8.996  1.00  0.00           C  
ATOM   1111  CG2 ILE A  75     -21.848  -2.519   9.737  1.00  0.00           C  
ATOM   1112  CD1 ILE A  75     -21.035   0.352   9.109  1.00  0.00           C  
ATOM   1113  H   ILE A  75     -18.185  -1.508  11.499  1.00  0.00           H  
ATOM   1114  HA  ILE A  75     -21.048  -0.642  11.573  1.00  0.00           H  
ATOM   1115  HB  ILE A  75     -19.724  -2.760   9.825  1.00  0.00           H  
ATOM   1116 1HG1 ILE A  75     -19.100  -0.518   9.147  1.00  0.00           H  
ATOM   1117 2HG1 ILE A  75     -20.198  -1.236   7.979  1.00  0.00           H  
ATOM   1118 1HG2 ILE A  75     -21.916  -2.879   8.710  1.00  0.00           H  
ATOM   1119 2HG2 ILE A  75     -22.043  -3.342  10.423  1.00  0.00           H  
ATOM   1120 3HG2 ILE A  75     -22.585  -1.732   9.895  1.00  0.00           H  
ATOM   1121 1HD1 ILE A  75     -20.742   1.100   8.372  1.00  0.00           H  
ATOM   1122 2HD1 ILE A  75     -22.066   0.048   8.926  1.00  0.00           H  
ATOM   1123 3HD1 ILE A  75     -20.954   0.777  10.108  1.00  0.00           H  
ATOM   1124  N   TYR A  76     -19.682  -3.491  12.492  1.00  0.00           N  
ATOM   1125  CA  TYR A  76     -19.807  -4.601  13.423  1.00  0.00           C  
ATOM   1126  C   TYR A  76     -18.451  -4.793  14.085  1.00  0.00           C  
ATOM   1127  O   TYR A  76     -17.461  -5.098  13.398  1.00  0.00           O  
ATOM   1128  CB  TYR A  76     -20.266  -5.878  12.716  1.00  0.00           C  
ATOM   1129  CG  TYR A  76     -20.472  -7.052  13.649  1.00  0.00           C  
ATOM   1130  CD1 TYR A  76     -21.612  -7.120  14.436  1.00  0.00           C  
ATOM   1131  CD2 TYR A  76     -19.521  -8.059  13.717  1.00  0.00           C  
ATOM   1132  CE1 TYR A  76     -21.801  -8.191  15.287  1.00  0.00           C  
ATOM   1133  CE2 TYR A  76     -19.709  -9.130  14.568  1.00  0.00           C  
ATOM   1134  CZ  TYR A  76     -20.844  -9.198  15.351  1.00  0.00           C  
ATOM   1135  OH  TYR A  76     -21.031 -10.265  16.199  1.00  0.00           O  
ATOM   1136  H   TYR A  76     -18.862  -3.431  11.905  1.00  0.00           H  
ATOM   1137  HA  TYR A  76     -20.565  -4.347  14.165  1.00  0.00           H  
ATOM   1138 1HB  TYR A  76     -21.205  -5.689  12.195  1.00  0.00           H  
ATOM   1139 2HB  TYR A  76     -19.528  -6.165  11.967  1.00  0.00           H  
ATOM   1140  HD1 TYR A  76     -22.360  -6.328  14.382  1.00  0.00           H  
ATOM   1141  HD2 TYR A  76     -18.625  -8.005  13.099  1.00  0.00           H  
ATOM   1142  HE1 TYR A  76     -22.696  -8.245  15.906  1.00  0.00           H  
ATOM   1143  HE2 TYR A  76     -18.961  -9.922  14.622  1.00  0.00           H  
ATOM   1144  HH  TYR A  76     -20.286 -10.867  16.125  1.00  0.00           H  
ATOM   1145  N   ALA A  77     -18.396  -4.554  15.391  1.00  0.00           N  
ATOM   1146  CA  ALA A  77     -17.145  -4.770  16.136  1.00  0.00           C  
ATOM   1147  C   ALA A  77     -17.497  -4.992  17.612  1.00  0.00           C  
ATOM   1148  O   ALA A  77     -17.616  -4.003  18.344  1.00  0.00           O  
ATOM   1149  CB  ALA A  77     -16.195  -3.593  15.973  1.00  0.00           C  
ATOM   1150  H   ALA A  77     -19.212  -4.222  15.885  1.00  0.00           H  
ATOM   1151  HA  ALA A  77     -16.663  -5.668  15.749  1.00  0.00           H  
ATOM   1152 1HB  ALA A  77     -15.291  -3.771  16.556  1.00  0.00           H  
ATOM   1153 2HB  ALA A  77     -15.931  -3.481  14.921  1.00  0.00           H  
ATOM   1154 3HB  ALA A  77     -16.679  -2.683  16.323  1.00  0.00           H  
ATOM   1155  N   PRO A  78     -17.749  -6.251  17.996  1.00  0.00           N  
ATOM   1156  CA  PRO A  78     -18.102  -6.554  19.383  1.00  0.00           C  
ATOM   1157  C   PRO A  78     -17.115  -5.954  20.402  1.00  0.00           C  
ATOM   1158  O   PRO A  78     -17.537  -5.198  21.258  1.00  0.00           O  
ATOM   1159  CB  PRO A  78     -18.065  -8.085  19.403  1.00  0.00           C  
ATOM   1160  CG  PRO A  78     -18.454  -8.479  18.019  1.00  0.00           C  
ATOM   1161  CD  PRO A  78     -17.757  -7.479  17.135  1.00  0.00           C  
ATOM   1162  HA  PRO A  78     -19.045  -6.059  19.616  1.00  0.00           H  
ATOM   1163 1HB  PRO A  78     -17.058  -8.434  19.678  1.00  0.00           H  
ATOM   1164 2HB  PRO A  78     -18.758  -8.469  20.167  1.00  0.00           H  
ATOM   1165 1HG  PRO A  78     -18.142  -9.514  17.816  1.00  0.00           H  
ATOM   1166 2HG  PRO A  78     -19.549  -8.450  17.910  1.00  0.00           H  
ATOM   1167 1HD  PRO A  78     -16.735  -7.826  16.924  1.00  0.00           H  
ATOM   1168 2HD  PRO A  78     -18.326  -7.355  16.202  1.00  0.00           H  
ATOM   1169  N   GLU A  79     -15.832  -6.092  20.159  1.00  0.00           N  
ATOM   1170  CA  GLU A  79     -14.783  -5.518  20.949  1.00  0.00           C  
ATOM   1171  C   GLU A  79     -14.963  -4.031  21.219  1.00  0.00           C  
ATOM   1172  O   GLU A  79     -14.793  -3.651  22.393  1.00  0.00           O  
ATOM   1173  CB  GLU A  79     -13.440  -5.755  20.255  1.00  0.00           C  
ATOM   1174  CG  GLU A  79     -12.231  -5.275  21.045  1.00  0.00           C  
ATOM   1175  CD  GLU A  79     -10.926  -5.592  20.367  1.00  0.00           C  
ATOM   1176  OE1 GLU A  79     -10.869  -6.567  19.657  1.00  0.00           O  
ATOM   1177  OE2 GLU A  79      -9.986  -4.858  20.560  1.00  0.00           O  
ATOM   1178  H   GLU A  79     -15.591  -6.648  19.351  1.00  0.00           H  
ATOM   1179  HA  GLU A  79     -14.855  -5.916  21.962  1.00  0.00           H  
ATOM   1180 1HB  GLU A  79     -13.313  -6.820  20.062  1.00  0.00           H  
ATOM   1181 2HB  GLU A  79     -13.434  -5.245  19.291  1.00  0.00           H  
ATOM   1182 1HG  GLU A  79     -12.303  -4.197  21.181  1.00  0.00           H  
ATOM   1183 2HG  GLU A  79     -12.245  -5.740  22.029  1.00  0.00           H  
ATOM   1184  N   ASN A  80     -15.517  -3.236  20.293  1.00  0.00           N  
ATOM   1185  CA  ASN A  80     -15.743  -1.820  20.579  1.00  0.00           C  
ATOM   1186  C   ASN A  80     -16.969  -1.575  21.435  1.00  0.00           C  
ATOM   1187  O   ASN A  80     -17.044  -0.573  22.166  1.00  0.00           O  
ATOM   1188  CB  ASN A  80     -15.850  -1.034  19.285  1.00  0.00           C  
ATOM   1189  CG  ASN A  80     -14.531  -0.907  18.575  1.00  0.00           C  
ATOM   1190  OD1 ASN A  80     -13.466  -1.022  19.193  1.00  0.00           O  
ATOM   1191  ND2 ASN A  80     -14.580  -0.672  17.289  1.00  0.00           N  
ATOM   1192  H   ASN A  80     -15.783  -3.604  19.391  1.00  0.00           H  
ATOM   1193  HA  ASN A  80     -14.916  -1.454  21.188  1.00  0.00           H  
ATOM   1194 1HB  ASN A  80     -16.562  -1.523  18.620  1.00  0.00           H  
ATOM   1195 2HB  ASN A  80     -16.233  -0.035  19.497  1.00  0.00           H  
ATOM   1196 1HD2 ASN A  80     -13.733  -0.579  16.765  1.00  0.00           H  
ATOM   1197 2HD2 ASN A  80     -15.464  -0.587  16.830  1.00  0.00           H  
ATOM   1198  N   TYR A  81     -17.974  -2.425  21.323  1.00  0.00           N  
ATOM   1199  CA  TYR A  81     -19.135  -2.307  22.192  1.00  0.00           C  
ATOM   1200  C   TYR A  81     -18.726  -2.736  23.623  1.00  0.00           C  
ATOM   1201  O   TYR A  81     -19.196  -2.182  24.588  1.00  0.00           O  
ATOM   1202  CB  TYR A  81     -20.296  -3.154  21.667  1.00  0.00           C  
ATOM   1203  CG  TYR A  81     -20.915  -2.620  20.394  1.00  0.00           C  
ATOM   1204  CD1 TYR A  81     -20.475  -3.082  19.162  1.00  0.00           C  
ATOM   1205  CD2 TYR A  81     -21.922  -1.669  20.459  1.00  0.00           C  
ATOM   1206  CE1 TYR A  81     -21.041  -2.594  18.000  1.00  0.00           C  
ATOM   1207  CE2 TYR A  81     -22.487  -1.181  19.297  1.00  0.00           C  
ATOM   1208  CZ  TYR A  81     -22.050  -1.641  18.071  1.00  0.00           C  
ATOM   1209  OH  TYR A  81     -22.613  -1.155  16.913  1.00  0.00           O  
ATOM   1210  H   TYR A  81     -17.948  -3.164  20.635  1.00  0.00           H  
ATOM   1211  HA  TYR A  81     -19.473  -1.271  22.179  1.00  0.00           H  
ATOM   1212 1HB  TYR A  81     -19.948  -4.171  21.476  1.00  0.00           H  
ATOM   1213 2HB  TYR A  81     -21.076  -3.213  22.426  1.00  0.00           H  
ATOM   1214  HD1 TYR A  81     -19.684  -3.830  19.111  1.00  0.00           H  
ATOM   1215  HD2 TYR A  81     -22.267  -1.305  21.427  1.00  0.00           H  
ATOM   1216  HE1 TYR A  81     -20.695  -2.957  17.032  1.00  0.00           H  
ATOM   1217  HE2 TYR A  81     -23.278  -0.432  19.348  1.00  0.00           H  
ATOM   1218  HH  TYR A  81     -22.198  -1.575  16.156  1.00  0.00           H  
ATOM   1219  N   ALA A  82     -17.922  -3.786  23.692  1.00  0.00           N  
ATOM   1220  CA  ALA A  82     -17.455  -4.373  24.919  1.00  0.00           C  
ATOM   1221  C   ALA A  82     -16.645  -3.390  25.803  1.00  0.00           C  
ATOM   1222  O   ALA A  82     -17.055  -3.151  26.918  1.00  0.00           O  
ATOM   1223  CB  ALA A  82     -16.624  -5.606  24.593  1.00  0.00           C  
ATOM   1224  H   ALA A  82     -17.629  -4.186  22.812  1.00  0.00           H  
ATOM   1225  HA  ALA A  82     -18.321  -4.664  25.515  1.00  0.00           H  
ATOM   1226 1HB  ALA A  82     -16.299  -6.081  25.519  1.00  0.00           H  
ATOM   1227 2HB  ALA A  82     -17.227  -6.308  24.017  1.00  0.00           H  
ATOM   1228 3HB  ALA A  82     -15.752  -5.313  24.011  1.00  0.00           H  
ATOM   1229  N   LYS A  83     -15.746  -2.611  25.169  1.00  0.00           N  
ATOM   1230  CA  LYS A  83     -14.982  -1.573  25.803  1.00  0.00           C  
ATOM   1231  C   LYS A  83     -15.854  -0.487  26.380  1.00  0.00           C  
ATOM   1232  O   LYS A  83     -15.568   0.019  27.487  1.00  0.00           O  
ATOM   1233  CB  LYS A  83     -13.990  -0.970  24.807  1.00  0.00           C  
ATOM   1234  CG  LYS A  83     -12.838  -1.892  24.431  1.00  0.00           C  
ATOM   1235  CD  LYS A  83     -11.908  -1.232  23.424  1.00  0.00           C  
ATOM   1236  CE  LYS A  83     -10.761  -2.155  23.039  1.00  0.00           C  
ATOM   1237  NZ  LYS A  83      -9.865  -1.537  22.025  1.00  0.00           N  
ATOM   1238  H   LYS A  83     -15.616  -2.785  24.183  1.00  0.00           H  
ATOM   1239  HA  LYS A  83     -14.472  -2.006  26.664  1.00  0.00           H  
ATOM   1240 1HB  LYS A  83     -14.514  -0.698  23.891  1.00  0.00           H  
ATOM   1241 2HB  LYS A  83     -13.565  -0.057  25.225  1.00  0.00           H  
ATOM   1242 1HG  LYS A  83     -12.268  -2.147  25.325  1.00  0.00           H  
ATOM   1243 2HG  LYS A  83     -13.233  -2.811  23.999  1.00  0.00           H  
ATOM   1244 1HD  LYS A  83     -12.470  -0.970  22.526  1.00  0.00           H  
ATOM   1245 2HD  LYS A  83     -11.497  -0.318  23.853  1.00  0.00           H  
ATOM   1246 1HE  LYS A  83     -10.175  -2.396  23.925  1.00  0.00           H  
ATOM   1247 2HE  LYS A  83     -11.163  -3.084  22.633  1.00  0.00           H  
ATOM   1248 1HZ  LYS A  83      -9.120  -2.180  21.797  1.00  0.00           H  
ATOM   1249 2HZ  LYS A  83     -10.395  -1.327  21.190  1.00  0.00           H  
ATOM   1250 3HZ  LYS A  83      -9.472  -0.685  22.397  1.00  0.00           H  
ATOM   1251  N   LEU A  84     -16.933  -0.144  25.670  1.00  0.00           N  
ATOM   1252  CA  LEU A  84     -17.846   0.850  26.184  1.00  0.00           C  
ATOM   1253  C   LEU A  84     -18.509   0.301  27.461  1.00  0.00           C  
ATOM   1254  O   LEU A  84     -18.698   1.083  28.421  1.00  0.00           O  
ATOM   1255  CB  LEU A  84     -18.904   1.202  25.131  1.00  0.00           C  
ATOM   1256  CG  LEU A  84     -19.936   2.256  25.551  1.00  0.00           C  
ATOM   1257  CD1 LEU A  84     -19.224   3.559  25.887  1.00  0.00           C  
ATOM   1258  CD2 LEU A  84     -20.943   2.457  24.428  1.00  0.00           C  
ATOM   1259  H   LEU A  84     -17.123  -0.570  24.774  1.00  0.00           H  
ATOM   1260  HA  LEU A  84     -17.275   1.739  26.449  1.00  0.00           H  
ATOM   1261 1HB  LEU A  84     -18.398   1.571  24.240  1.00  0.00           H  
ATOM   1262 2HB  LEU A  84     -19.446   0.294  24.866  1.00  0.00           H  
ATOM   1263  HG  LEU A  84     -20.456   1.919  26.449  1.00  0.00           H  
ATOM   1264 1HD1 LEU A  84     -19.957   4.308  26.186  1.00  0.00           H  
ATOM   1265 2HD1 LEU A  84     -18.524   3.391  26.706  1.00  0.00           H  
ATOM   1266 3HD1 LEU A  84     -18.681   3.913  25.012  1.00  0.00           H  
ATOM   1267 1HD2 LEU A  84     -21.677   3.206  24.728  1.00  0.00           H  
ATOM   1268 2HD2 LEU A  84     -20.425   2.795  23.531  1.00  0.00           H  
ATOM   1269 3HD2 LEU A  84     -21.450   1.514  24.221  1.00  0.00           H  
ATOM   1270  N   GLU A  85     -18.948  -0.968  27.430  1.00  0.00           N  
ATOM   1271  CA  GLU A  85     -19.666  -1.496  28.570  1.00  0.00           C  
ATOM   1272  C   GLU A  85     -18.691  -1.678  29.759  1.00  0.00           C  
ATOM   1273  O   GLU A  85     -19.020  -1.381  30.863  1.00  0.00           O  
ATOM   1274  CB  GLU A  85     -20.335  -2.824  28.209  1.00  0.00           C  
ATOM   1275  CG  GLU A  85     -21.224  -3.398  29.302  1.00  0.00           C  
ATOM   1276  CD  GLU A  85     -21.970  -4.628  28.865  1.00  0.00           C  
ATOM   1277  OE1 GLU A  85     -21.481  -5.322  28.006  1.00  0.00           O  
ATOM   1278  OE2 GLU A  85     -23.031  -4.873  29.390  1.00  0.00           O  
ATOM   1279  H   GLU A  85     -18.789  -1.563  26.630  1.00  0.00           H  
ATOM   1280  HA  GLU A  85     -20.406  -0.760  28.884  1.00  0.00           H  
ATOM   1281 1HB  GLU A  85     -20.946  -2.693  27.315  1.00  0.00           H  
ATOM   1282 2HB  GLU A  85     -19.570  -3.565  27.976  1.00  0.00           H  
ATOM   1283 1HG  GLU A  85     -20.607  -3.649  30.164  1.00  0.00           H  
ATOM   1284 2HG  GLU A  85     -21.939  -2.636  29.612  1.00  0.00           H  
ATOM   1285  N   LEU A  86     -17.460  -2.025  29.475  1.00  0.00           N  
ATOM   1286  CA  LEU A  86     -16.406  -2.153  30.475  1.00  0.00           C  
ATOM   1287  C   LEU A  86     -16.157  -0.800  31.147  1.00  0.00           C  
ATOM   1288  O   LEU A  86     -16.226  -0.714  32.390  1.00  0.00           O  
ATOM   1289  CB  LEU A  86     -15.113  -2.668  29.829  1.00  0.00           C  
ATOM   1290  CG  LEU A  86     -15.141  -4.126  29.355  1.00  0.00           C  
ATOM   1291  CD1 LEU A  86     -13.875  -4.429  28.566  1.00  0.00           C  
ATOM   1292  CD2 LEU A  86     -15.269  -5.049  30.559  1.00  0.00           C  
ATOM   1293  H   LEU A  86     -17.244  -2.211  28.506  1.00  0.00           H  
ATOM   1294  HA  LEU A  86     -16.737  -2.856  31.239  1.00  0.00           H  
ATOM   1295 1HB  LEU A  86     -14.884  -2.044  28.967  1.00  0.00           H  
ATOM   1296 2HB  LEU A  86     -14.302  -2.569  30.549  1.00  0.00           H  
ATOM   1297  HG  LEU A  86     -15.992  -4.277  28.691  1.00  0.00           H  
ATOM   1298 1HD1 LEU A  86     -13.895  -5.465  28.229  1.00  0.00           H  
ATOM   1299 2HD1 LEU A  86     -13.819  -3.768  27.701  1.00  0.00           H  
ATOM   1300 3HD1 LEU A  86     -13.004  -4.271  29.201  1.00  0.00           H  
ATOM   1301 1HD2 LEU A  86     -15.290  -6.086  30.222  1.00  0.00           H  
ATOM   1302 2HD2 LEU A  86     -14.418  -4.900  31.223  1.00  0.00           H  
ATOM   1303 3HD2 LEU A  86     -16.192  -4.823  31.094  1.00  0.00           H  
ATOM   1304  N   GLN A  87     -16.064   0.270  30.367  1.00  0.00           N  
ATOM   1305  CA  GLN A  87     -15.923   1.605  30.947  1.00  0.00           C  
ATOM   1306  C   GLN A  87     -17.165   1.985  31.710  1.00  0.00           C  
ATOM   1307  O   GLN A  87     -17.043   2.695  32.740  1.00  0.00           O  
ATOM   1308  CB  GLN A  87     -15.642   2.647  29.861  1.00  0.00           C  
ATOM   1309  CG  GLN A  87     -15.346   4.038  30.396  1.00  0.00           C  
ATOM   1310  CD  GLN A  87     -14.078   4.081  31.227  1.00  0.00           C  
ATOM   1311  OE1 GLN A  87     -13.010   3.656  30.777  1.00  0.00           O  
ATOM   1312  NE2 GLN A  87     -14.187   4.596  32.446  1.00  0.00           N  
ATOM   1313  H   GLN A  87     -16.090   0.170  29.362  1.00  0.00           H  
ATOM   1314  HA  GLN A  87     -15.110   1.583  31.673  1.00  0.00           H  
ATOM   1315 1HB  GLN A  87     -14.789   2.328  29.263  1.00  0.00           H  
ATOM   1316 2HB  GLN A  87     -16.501   2.719  29.195  1.00  0.00           H  
ATOM   1317 1HG  GLN A  87     -15.227   4.722  29.555  1.00  0.00           H  
ATOM   1318 2HG  GLN A  87     -16.177   4.360  31.023  1.00  0.00           H  
ATOM   1319 1HE2 GLN A  87     -13.384   4.650  33.041  1.00  0.00           H  
ATOM   1320 2HE2 GLN A  87     -15.072   4.929  32.771  1.00  0.00           H  
ATOM   1321  N   ARG A  88     -18.367   1.597  31.270  1.00  0.00           N  
ATOM   1322  CA  ARG A  88     -19.542   1.977  32.074  1.00  0.00           C  
ATOM   1323  C   ARG A  88     -19.498   1.246  33.457  1.00  0.00           C  
ATOM   1324  O   ARG A  88     -19.927   1.780  34.477  1.00  0.00           O  
ATOM   1325  CB  ARG A  88     -20.829   1.629  31.341  1.00  0.00           C  
ATOM   1326  CG  ARG A  88     -21.121   2.485  30.119  1.00  0.00           C  
ATOM   1327  CD  ARG A  88     -22.362   2.052  29.428  1.00  0.00           C  
ATOM   1328  NE  ARG A  88     -22.645   2.868  28.259  1.00  0.00           N  
ATOM   1329  CZ  ARG A  88     -23.631   2.622  27.374  1.00  0.00           C  
ATOM   1330  NH1 ARG A  88     -24.418   1.581  27.539  1.00  0.00           N  
ATOM   1331  NH2 ARG A  88     -23.808   3.427  26.341  1.00  0.00           N  
ATOM   1332  H   ARG A  88     -18.502   1.063  30.423  1.00  0.00           H  
ATOM   1333  HA  ARG A  88     -19.521   3.056  32.228  1.00  0.00           H  
ATOM   1334 1HB  ARG A  88     -20.791   0.591  31.014  1.00  0.00           H  
ATOM   1335 2HB  ARG A  88     -21.674   1.727  32.022  1.00  0.00           H  
ATOM   1336 1HG  ARG A  88     -21.244   3.525  30.425  1.00  0.00           H  
ATOM   1337 2HG  ARG A  88     -20.292   2.410  29.415  1.00  0.00           H  
ATOM   1338 1HD  ARG A  88     -22.255   1.017  29.103  1.00  0.00           H  
ATOM   1339 2HD  ARG A  88     -23.206   2.131  30.112  1.00  0.00           H  
ATOM   1340  HE  ARG A  88     -22.061   3.678  28.098  1.00  0.00           H  
ATOM   1341 1HH1 ARG A  88     -24.282   0.966  28.329  1.00  0.00           H  
ATOM   1342 2HH1 ARG A  88     -25.157   1.397  26.876  1.00  0.00           H  
ATOM   1343 1HH2 ARG A  88     -23.204   4.227  26.214  1.00  0.00           H  
ATOM   1344 2HH2 ARG A  88     -24.547   3.242  25.678  1.00  0.00           H  
ATOM   1345  N   MET A  89     -19.044   0.014  33.467  1.00  0.00           N  
ATOM   1346  CA  MET A  89     -18.955  -0.759  34.701  1.00  0.00           C  
ATOM   1347  C   MET A  89     -17.861  -0.177  35.624  1.00  0.00           C  
ATOM   1348  O   MET A  89     -18.178   0.087  36.780  1.00  0.00           O  
ATOM   1349  CB  MET A  89     -18.676  -2.227  34.383  1.00  0.00           C  
ATOM   1350  CG  MET A  89     -18.716  -3.152  35.591  1.00  0.00           C  
ATOM   1351  SD  MET A  89     -20.326  -3.163  36.405  1.00  0.00           S  
ATOM   1352  CE  MET A  89     -21.284  -4.136  35.247  1.00  0.00           C  
ATOM   1353  H   MET A  89     -18.749  -0.409  32.599  1.00  0.00           H  
ATOM   1354  HA  MET A  89     -19.901  -0.668  35.235  1.00  0.00           H  
ATOM   1355 1HB  MET A  89     -19.408  -2.588  33.662  1.00  0.00           H  
ATOM   1356 2HB  MET A  89     -17.691  -2.319  33.924  1.00  0.00           H  
ATOM   1357 1HG  MET A  89     -18.481  -4.168  35.279  1.00  0.00           H  
ATOM   1358 2HG  MET A  89     -17.966  -2.836  36.316  1.00  0.00           H  
ATOM   1359 1HE  MET A  89     -22.307  -4.233  35.612  1.00  0.00           H  
ATOM   1360 2HE  MET A  89     -21.290  -3.642  34.275  1.00  0.00           H  
ATOM   1361 3HE  MET A  89     -20.839  -5.127  35.149  1.00  0.00           H  
ATOM   1362  N   LEU A  90     -16.739   0.306  35.023  1.00  0.00           N  
ATOM   1363  CA  LEU A  90     -15.706   0.983  35.747  1.00  0.00           C  
ATOM   1364  C   LEU A  90     -16.232   2.262  36.385  1.00  0.00           C  
ATOM   1365  O   LEU A  90     -15.873   2.558  37.551  1.00  0.00           O  
ATOM   1366  CB  LEU A  90     -14.536   1.303  34.808  1.00  0.00           C  
ATOM   1367  CG  LEU A  90     -13.731   0.095  34.312  1.00  0.00           C  
ATOM   1368  CD1 LEU A  90     -12.729   0.550  33.260  1.00  0.00           C  
ATOM   1369  CD2 LEU A  90     -13.028  -0.564  35.489  1.00  0.00           C  
ATOM   1370  H   LEU A  90     -16.638   0.178  34.026  1.00  0.00           H  
ATOM   1371  HA  LEU A  90     -15.380   0.333  36.560  1.00  0.00           H  
ATOM   1372 1HB  LEU A  90     -14.925   1.824  33.934  1.00  0.00           H  
ATOM   1373 2HB  LEU A  90     -13.847   1.970  35.326  1.00  0.00           H  
ATOM   1374  HG  LEU A  90     -14.404  -0.622  33.842  1.00  0.00           H  
ATOM   1375 1HD1 LEU A  90     -12.157  -0.308  32.907  1.00  0.00           H  
ATOM   1376 2HD1 LEU A  90     -13.260   1.000  32.421  1.00  0.00           H  
ATOM   1377 3HD1 LEU A  90     -12.051   1.283  33.696  1.00  0.00           H  
ATOM   1378 1HD2 LEU A  90     -12.457  -1.424  35.136  1.00  0.00           H  
ATOM   1379 2HD2 LEU A  90     -12.354   0.152  35.958  1.00  0.00           H  
ATOM   1380 3HD2 LEU A  90     -13.769  -0.895  36.216  1.00  0.00           H  
ATOM   1381  N   ALA A  91     -17.081   3.021  35.682  1.00  0.00           N  
ATOM   1382  CA  ALA A  91     -17.628   4.209  36.283  1.00  0.00           C  
ATOM   1383  C   ALA A  91     -18.497   3.779  37.462  1.00  0.00           C  
ATOM   1384  O   ALA A  91     -18.431   4.418  38.497  1.00  0.00           O  
ATOM   1385  CB  ALA A  91     -18.424   5.017  35.269  1.00  0.00           C  
ATOM   1386  H   ALA A  91     -17.348   2.780  34.738  1.00  0.00           H  
ATOM   1387  HA  ALA A  91     -16.801   4.802  36.675  1.00  0.00           H  
ATOM   1388 1HB  ALA A  91     -18.843   5.899  35.754  1.00  0.00           H  
ATOM   1389 2HB  ALA A  91     -17.769   5.327  34.455  1.00  0.00           H  
ATOM   1390 3HB  ALA A  91     -19.232   4.405  34.870  1.00  0.00           H  
ATOM   1391  N   ALA A  92     -19.261   2.698  37.320  1.00  0.00           N  
ATOM   1392  CA  ALA A  92     -20.151   2.253  38.354  1.00  0.00           C  
ATOM   1393  C   ALA A  92     -19.333   1.907  39.621  1.00  0.00           C  
ATOM   1394  O   ALA A  92     -19.683   2.315  40.692  1.00  0.00           O  
ATOM   1395  CB  ALA A  92     -20.963   1.060  37.872  1.00  0.00           C  
ATOM   1396  H   ALA A  92     -19.211   2.177  36.456  1.00  0.00           H  
ATOM   1397  HA  ALA A  92     -20.831   3.071  38.591  1.00  0.00           H  
ATOM   1398 1HB  ALA A  92     -21.637   0.734  38.664  1.00  0.00           H  
ATOM   1399 2HB  ALA A  92     -21.544   1.345  36.995  1.00  0.00           H  
ATOM   1400 3HB  ALA A  92     -20.290   0.244  37.611  1.00  0.00           H  
ATOM   1401  N   ILE A  93     -18.217   1.236  39.471  1.00  0.00           N  
ATOM   1402  CA  ILE A  93     -17.331   0.898  40.601  1.00  0.00           C  
ATOM   1403  C   ILE A  93     -16.744   2.137  41.285  1.00  0.00           C  
ATOM   1404  O   ILE A  93     -16.784   2.275  42.493  1.00  0.00           O  
ATOM   1405  CB  ILE A  93     -16.178  -0.009  40.133  1.00  0.00           C  
ATOM   1406  CG1 ILE A  93     -16.713  -1.383  39.721  1.00  0.00           C  
ATOM   1407  CG2 ILE A  93     -15.132  -0.148  41.228  1.00  0.00           C  
ATOM   1408  CD1 ILE A  93     -15.701  -2.239  38.995  1.00  0.00           C  
ATOM   1409  H   ILE A  93     -17.960   0.942  38.540  1.00  0.00           H  
ATOM   1410  HA  ILE A  93     -17.923   0.401  41.368  1.00  0.00           H  
ATOM   1411  HB  ILE A  93     -15.710   0.425  39.250  1.00  0.00           H  
ATOM   1412 1HG1 ILE A  93     -17.046  -1.924  40.606  1.00  0.00           H  
ATOM   1413 2HG1 ILE A  93     -17.579  -1.256  39.071  1.00  0.00           H  
ATOM   1414 1HG2 ILE A  93     -14.325  -0.792  40.881  1.00  0.00           H  
ATOM   1415 2HG2 ILE A  93     -14.732   0.834  41.475  1.00  0.00           H  
ATOM   1416 3HG2 ILE A  93     -15.590  -0.586  42.115  1.00  0.00           H  
ATOM   1417 1HD1 ILE A  93     -16.154  -3.196  38.735  1.00  0.00           H  
ATOM   1418 2HD1 ILE A  93     -15.380  -1.731  38.085  1.00  0.00           H  
ATOM   1419 3HD1 ILE A  93     -14.839  -2.409  39.639  1.00  0.00           H  
ATOM   1420  N   ALA A  94     -16.296   3.120  40.504  1.00  0.00           N  
ATOM   1421  CA  ALA A  94     -15.805   4.398  40.985  1.00  0.00           C  
ATOM   1422  C   ALA A  94     -16.882   5.146  41.749  1.00  0.00           C  
ATOM   1423  O   ALA A  94     -16.576   5.903  42.690  1.00  0.00           O  
ATOM   1424  CB  ALA A  94     -15.296   5.241  39.824  1.00  0.00           C  
ATOM   1425  H   ALA A  94     -16.308   2.940  39.510  1.00  0.00           H  
ATOM   1426  HA  ALA A  94     -14.993   4.214  41.688  1.00  0.00           H  
ATOM   1427 1HB  ALA A  94     -14.931   6.196  40.201  1.00  0.00           H  
ATOM   1428 2HB  ALA A  94     -14.485   4.715  39.321  1.00  0.00           H  
ATOM   1429 3HB  ALA A  94     -16.108   5.415  39.119  1.00  0.00           H  
ATOM   1430  N   GLN A  95     -18.131   5.049  41.315  1.00  0.00           N  
ATOM   1431  CA  GLN A  95     -19.211   5.713  42.013  1.00  0.00           C  
ATOM   1432  C   GLN A  95     -19.383   5.155  43.455  1.00  0.00           C  
ATOM   1433  O   GLN A  95     -19.716   5.858  44.403  1.00  0.00           O  
ATOM   1434  CB  GLN A  95     -20.512   5.562  41.219  1.00  0.00           C  
ATOM   1435  CG  GLN A  95     -20.543   6.348  39.920  1.00  0.00           C  
ATOM   1436  CD  GLN A  95     -21.813   6.104  39.127  1.00  0.00           C  
ATOM   1437  OE1 GLN A  95     -22.423   5.035  39.218  1.00  0.00           O  
ATOM   1438  NE2 GLN A  95     -22.218   7.096  38.342  1.00  0.00           N  
ATOM   1439  H   GLN A  95     -18.339   4.507  40.488  1.00  0.00           H  
ATOM   1440  HA  GLN A  95     -18.996   6.781  42.046  1.00  0.00           H  
ATOM   1441 1HB  GLN A  95     -20.672   4.510  40.981  1.00  0.00           H  
ATOM   1442 2HB  GLN A  95     -21.352   5.890  41.831  1.00  0.00           H  
ATOM   1443 1HG  GLN A  95     -20.482   7.411  40.149  1.00  0.00           H  
ATOM   1444 2HG  GLN A  95     -19.693   6.049  39.306  1.00  0.00           H  
ATOM   1445 1HE2 GLN A  95     -23.050   6.993  37.794  1.00  0.00           H  
ATOM   1446 2HE2 GLN A  95     -21.693   7.946  38.297  1.00  0.00           H  
ATOM   1447  N   VAL A  96     -19.252   3.856  43.597  1.00  0.00           N  
ATOM   1448  CA  VAL A  96     -19.455   3.186  44.877  1.00  0.00           C  
ATOM   1449  C   VAL A  96     -18.283   3.531  45.801  1.00  0.00           C  
ATOM   1450  O   VAL A  96     -18.485   3.896  46.970  1.00  0.00           O  
ATOM   1451  CB  VAL A  96     -19.550   1.660  44.690  1.00  0.00           C  
ATOM   1452  CG1 VAL A  96     -19.604   0.960  46.040  1.00  0.00           C  
ATOM   1453  CG2 VAL A  96     -20.774   1.316  43.855  1.00  0.00           C  
ATOM   1454  H   VAL A  96     -19.002   3.306  42.788  1.00  0.00           H  
ATOM   1455  HA  VAL A  96     -20.380   3.558  45.319  1.00  0.00           H  
ATOM   1456  HB  VAL A  96     -18.652   1.309  44.181  1.00  0.00           H  
ATOM   1457 1HG1 VAL A  96     -19.670  -0.117  45.889  1.00  0.00           H  
ATOM   1458 2HG1 VAL A  96     -18.702   1.192  46.606  1.00  0.00           H  
ATOM   1459 3HG1 VAL A  96     -20.478   1.303  46.593  1.00  0.00           H  
ATOM   1460 1HG2 VAL A  96     -20.834   0.236  43.726  1.00  0.00           H  
ATOM   1461 2HG2 VAL A  96     -21.671   1.672  44.361  1.00  0.00           H  
ATOM   1462 3HG2 VAL A  96     -20.694   1.794  42.878  1.00  0.00           H  
ATOM   1463  N   ARG A  97     -17.070   3.590  45.212  1.00  0.00           N  
ATOM   1464  CA  ARG A  97     -15.928   4.019  45.977  1.00  0.00           C  
ATOM   1465  C   ARG A  97     -16.112   5.454  46.419  1.00  0.00           C  
ATOM   1466  O   ARG A  97     -15.873   5.730  47.609  1.00  0.00           O  
ATOM   1467  CB  ARG A  97     -14.651   3.892  45.160  1.00  0.00           C  
ATOM   1468  CG  ARG A  97     -14.197   2.464  44.901  1.00  0.00           C  
ATOM   1469  CD  ARG A  97     -12.976   2.420  44.056  1.00  0.00           C  
ATOM   1470  NE  ARG A  97     -12.539   1.056  43.805  1.00  0.00           N  
ATOM   1471  CZ  ARG A  97     -11.545   0.715  42.962  1.00  0.00           C  
ATOM   1472  NH1 ARG A  97     -10.897   1.646  42.298  1.00  0.00           N  
ATOM   1473  NH2 ARG A  97     -11.221  -0.557  42.803  1.00  0.00           N  
ATOM   1474  H   ARG A  97     -16.946   3.338  44.242  1.00  0.00           H  
ATOM   1475  HA  ARG A  97     -16.001   3.591  46.977  1.00  0.00           H  
ATOM   1476 1HB  ARG A  97     -14.788   4.375  44.194  1.00  0.00           H  
ATOM   1477 2HB  ARG A  97     -13.838   4.408  45.672  1.00  0.00           H  
ATOM   1478 1HG  ARG A  97     -13.975   1.974  45.849  1.00  0.00           H  
ATOM   1479 2HG  ARG A  97     -14.989   1.918  44.387  1.00  0.00           H  
ATOM   1480 1HD  ARG A  97     -13.181   2.894  43.096  1.00  0.00           H  
ATOM   1481 2HD  ARG A  97     -12.168   2.951  44.557  1.00  0.00           H  
ATOM   1482  HE  ARG A  97     -13.014   0.312  44.298  1.00  0.00           H  
ATOM   1483 1HH1 ARG A  97     -11.144   2.618  42.420  1.00  0.00           H  
ATOM   1484 2HH1 ARG A  97     -10.152   1.390  41.666  1.00  0.00           H  
ATOM   1485 1HH2 ARG A  97     -11.720  -1.273  43.313  1.00  0.00           H  
ATOM   1486 2HH2 ARG A  97     -10.477  -0.813  42.171  1.00  0.00           H  
ATOM   1487  N   LEU A  98     -16.749   6.316  45.629  1.00  0.00           N  
ATOM   1488  CA  LEU A  98     -17.050   7.653  46.098  1.00  0.00           C  
ATOM   1489  C   LEU A  98     -17.993   7.602  47.293  1.00  0.00           C  
ATOM   1490  O   LEU A  98     -17.942   8.469  48.175  1.00  0.00           O  
ATOM   1491  CB  LEU A  98     -17.676   8.483  44.970  1.00  0.00           C  
ATOM   1492  CG  LEU A  98     -18.007   9.939  45.320  1.00  0.00           C  
ATOM   1493  CD1 LEU A  98     -16.734  10.665  45.732  1.00  0.00           C  
ATOM   1494  CD2 LEU A  98     -18.658  10.614  44.122  1.00  0.00           C  
ATOM   1495  H   LEU A  98     -17.028   6.047  44.696  1.00  0.00           H  
ATOM   1496  HA  LEU A  98     -16.123   8.119  46.433  1.00  0.00           H  
ATOM   1497 1HB  LEU A  98     -16.991   8.493  44.125  1.00  0.00           H  
ATOM   1498 2HB  LEU A  98     -18.601   7.999  44.655  1.00  0.00           H  
ATOM   1499  HG  LEU A  98     -18.693   9.963  46.168  1.00  0.00           H  
ATOM   1500 1HD1 LEU A  98     -16.969  11.699  45.982  1.00  0.00           H  
ATOM   1501 2HD1 LEU A  98     -16.300  10.172  46.603  1.00  0.00           H  
ATOM   1502 3HD1 LEU A  98     -16.020  10.643  44.909  1.00  0.00           H  
ATOM   1503 1HD2 LEU A  98     -18.894  11.649  44.372  1.00  0.00           H  
ATOM   1504 2HD2 LEU A  98     -17.972  10.592  43.275  1.00  0.00           H  
ATOM   1505 3HD2 LEU A  98     -19.575  10.086  43.861  1.00  0.00           H  
ATOM   1506  N   LYS A  99     -18.989   6.699  47.236  1.00  0.00           N  
ATOM   1507  CA  LYS A  99     -19.993   6.605  48.288  1.00  0.00           C  
ATOM   1508  C   LYS A  99     -19.310   6.105  49.580  1.00  0.00           C  
ATOM   1509  O   LYS A  99     -19.631   6.511  50.673  1.00  0.00           O  
ATOM   1510  CB  LYS A  99     -21.133   5.673  47.873  1.00  0.00           C  
ATOM   1511  CG  LYS A  99     -22.025   6.224  46.769  1.00  0.00           C  
ATOM   1512  CD  LYS A  99     -23.123   5.238  46.402  1.00  0.00           C  
ATOM   1513  CE  LYS A  99     -24.012   5.784  45.294  1.00  0.00           C  
ATOM   1514  NZ  LYS A  99     -25.067   4.813  44.897  1.00  0.00           N  
ATOM   1515  H   LYS A  99     -19.043   6.071  46.447  1.00  0.00           H  
ATOM   1516  HA  LYS A  99     -20.439   7.589  48.430  1.00  0.00           H  
ATOM   1517 1HB  LYS A  99     -20.721   4.725  47.528  1.00  0.00           H  
ATOM   1518 2HB  LYS A  99     -21.763   5.462  48.738  1.00  0.00           H  
ATOM   1519 1HG  LYS A  99     -22.482   7.157  47.101  1.00  0.00           H  
ATOM   1520 2HG  LYS A  99     -21.423   6.431  45.884  1.00  0.00           H  
ATOM   1521 1HD  LYS A  99     -22.675   4.301  46.068  1.00  0.00           H  
ATOM   1522 2HD  LYS A  99     -23.737   5.034  47.279  1.00  0.00           H  
ATOM   1523 1HE  LYS A  99     -24.489   6.703  45.630  1.00  0.00           H  
ATOM   1524 2HE  LYS A  99     -23.403   6.015  44.420  1.00  0.00           H  
ATOM   1525 1HZ  LYS A  99     -25.633   5.211  44.161  1.00  0.00           H  
ATOM   1526 2HZ  LYS A  99     -24.635   3.962  44.565  1.00  0.00           H  
ATOM   1527 3HZ  LYS A  99     -25.651   4.604  45.695  1.00  0.00           H  
ATOM   1528  N   TYR A 100     -18.374   5.211  49.416  1.00  0.00           N  
ATOM   1529  CA  TYR A 100     -17.546   4.661  50.479  1.00  0.00           C  
ATOM   1530  C   TYR A 100     -16.697   5.764  51.132  1.00  0.00           C  
ATOM   1531  O   TYR A 100     -16.663   5.873  52.367  1.00  0.00           O  
ATOM   1532  CB  TYR A 100     -16.653   3.543  49.935  1.00  0.00           C  
ATOM   1533  CG  TYR A 100     -15.807   2.869  50.992  1.00  0.00           C  
ATOM   1534  CD1 TYR A 100     -16.377   1.933  51.843  1.00  0.00           C  
ATOM   1535  CD2 TYR A 100     -14.462   3.186  51.110  1.00  0.00           C  
ATOM   1536  CE1 TYR A 100     -15.604   1.317  52.808  1.00  0.00           C  
ATOM   1537  CE2 TYR A 100     -13.690   2.569  52.075  1.00  0.00           C  
ATOM   1538  CZ  TYR A 100     -14.256   1.638  52.922  1.00  0.00           C  
ATOM   1539  OH  TYR A 100     -13.487   1.025  53.883  1.00  0.00           O  
ATOM   1540  H   TYR A 100     -18.233   4.892  48.468  1.00  0.00           H  
ATOM   1541  HA  TYR A 100     -18.199   4.251  51.249  1.00  0.00           H  
ATOM   1542 1HB  TYR A 100     -17.273   2.783  49.457  1.00  0.00           H  
ATOM   1543 2HB  TYR A 100     -15.987   3.948  49.173  1.00  0.00           H  
ATOM   1544  HD1 TYR A 100     -17.434   1.684  51.750  1.00  0.00           H  
ATOM   1545  HD2 TYR A 100     -14.015   3.922  50.442  1.00  0.00           H  
ATOM   1546  HE1 TYR A 100     -16.052   0.582  53.477  1.00  0.00           H  
ATOM   1547  HE2 TYR A 100     -12.633   2.819  52.169  1.00  0.00           H  
ATOM   1548  HH  TYR A 100     -12.587   1.355  53.830  1.00  0.00           H  
ATOM   1549  N   LYS A 101     -16.159   6.678  50.322  1.00  0.00           N  
ATOM   1550  CA  LYS A 101     -15.366   7.772  50.824  1.00  0.00           C  
ATOM   1551  C   LYS A 101     -16.218   8.824  51.495  1.00  0.00           C  
ATOM   1552  O   LYS A 101     -15.707   9.435  52.456  1.00  0.00           O  
ATOM   1553  CB  LYS A 101     -14.554   8.401  49.690  1.00  0.00           C  
ATOM   1554  CG  LYS A 101     -13.508   7.478  49.079  1.00  0.00           C  
ATOM   1555  CD  LYS A 101     -12.458   7.078  50.104  1.00  0.00           C  
ATOM   1556  CE  LYS A 101     -11.543   8.245  50.445  1.00  0.00           C  
ATOM   1557  NZ  LYS A 101     -10.453   7.845  51.376  1.00  0.00           N  
ATOM   1558  H   LYS A 101     -16.314   6.598  49.327  1.00  0.00           H  
ATOM   1559  HA  LYS A 101     -14.685   7.386  51.583  1.00  0.00           H  
ATOM   1560 1HB  LYS A 101     -15.228   8.718  48.893  1.00  0.00           H  
ATOM   1561 2HB  LYS A 101     -14.042   9.290  50.059  1.00  0.00           H  
ATOM   1562 1HG  LYS A 101     -13.994   6.579  48.698  1.00  0.00           H  
ATOM   1563 2HG  LYS A 101     -13.018   7.984  48.248  1.00  0.00           H  
ATOM   1564 1HD  LYS A 101     -12.950   6.735  51.015  1.00  0.00           H  
ATOM   1565 2HD  LYS A 101     -11.855   6.261  49.708  1.00  0.00           H  
ATOM   1566 1HE  LYS A 101     -11.098   8.637  49.532  1.00  0.00           H  
ATOM   1567 2HE  LYS A 101     -12.126   9.041  50.909  1.00  0.00           H  
ATOM   1568 1HZ  LYS A 101      -9.871   8.645  51.577  1.00  0.00           H  
ATOM   1569 2HZ  LYS A 101     -10.855   7.496  52.235  1.00  0.00           H  
ATOM   1570 3HZ  LYS A 101      -9.894   7.121  50.949  1.00  0.00           H  
ATOM   1571  N   THR A 102     -17.479   8.984  51.098  1.00  0.00           N  
ATOM   1572  CA  THR A 102     -18.350   9.972  51.719  1.00  0.00           C  
ATOM   1573  C   THR A 102     -18.594   9.533  53.175  1.00  0.00           C  
ATOM   1574  O   THR A 102     -18.730  10.343  54.114  1.00  0.00           O  
ATOM   1575  CB  THR A 102     -19.683  10.117  50.962  1.00  0.00           C  
ATOM   1576  OG1 THR A 102     -19.428  10.548  49.618  1.00  0.00           O  
ATOM   1577  CG2 THR A 102     -20.582  11.130  51.653  1.00  0.00           C  
ATOM   1578  H   THR A 102     -17.841   8.409  50.351  1.00  0.00           H  
ATOM   1579  HA  THR A 102     -17.858  10.943  51.675  1.00  0.00           H  
ATOM   1580  HB  THR A 102     -20.190   9.152  50.929  1.00  0.00           H  
ATOM   1581  HG1 THR A 102     -18.877   9.899  49.174  1.00  0.00           H  
ATOM   1582 1HG2 THR A 102     -21.519  11.219  51.104  1.00  0.00           H  
ATOM   1583 2HG2 THR A 102     -20.787  10.799  52.671  1.00  0.00           H  
ATOM   1584 3HG2 THR A 102     -20.085  12.099  51.680  1.00  0.00           H  
ATOM   1585  N   GLN A 103     -18.792   8.246  53.331  1.00  0.00           N  
ATOM   1586  CA  GLN A 103     -19.203   7.677  54.604  1.00  0.00           C  
ATOM   1587  C   GLN A 103     -17.983   7.681  55.535  1.00  0.00           C  
ATOM   1588  O   GLN A 103     -18.077   7.919  56.747  1.00  0.00           O  
ATOM   1589  CB  GLN A 103     -19.754   6.260  54.426  1.00  0.00           C  
ATOM   1590  CG  GLN A 103     -21.066   6.193  53.663  1.00  0.00           C  
ATOM   1591  CD  GLN A 103     -21.555   4.769  53.477  1.00  0.00           C  
ATOM   1592  OE1 GLN A 103     -20.760   3.827  53.421  1.00  0.00           O  
ATOM   1593  NE2 GLN A 103     -22.869   4.604  53.379  1.00  0.00           N  
ATOM   1594  H   GLN A 103     -18.654   7.633  52.540  1.00  0.00           H  
ATOM   1595  HA  GLN A 103     -19.971   8.318  55.037  1.00  0.00           H  
ATOM   1596 1HB  GLN A 103     -19.024   5.650  53.894  1.00  0.00           H  
ATOM   1597 2HB  GLN A 103     -19.910   5.805  55.404  1.00  0.00           H  
ATOM   1598 1HG  GLN A 103     -21.825   6.746  54.216  1.00  0.00           H  
ATOM   1599 2HG  GLN A 103     -20.924   6.637  52.678  1.00  0.00           H  
ATOM   1600 1HE2 GLN A 103     -23.251   3.687  53.255  1.00  0.00           H  
ATOM   1601 2HE2 GLN A 103     -23.478   5.396  53.429  1.00  0.00           H  
ATOM   1602  N   GLU A 104     -16.785   7.479  54.951  1.00  0.00           N  
ATOM   1603  CA  GLU A 104     -15.530   7.577  55.664  1.00  0.00           C  
ATOM   1604  C   GLU A 104     -15.311   8.989  56.189  1.00  0.00           C  
ATOM   1605  O   GLU A 104     -14.870   9.127  57.343  1.00  0.00           O  
ATOM   1606  CB  GLU A 104     -14.369   7.169  54.754  1.00  0.00           C  
ATOM   1607  CG  GLU A 104     -13.010   7.151  55.440  1.00  0.00           C  
ATOM   1608  CD  GLU A 104     -11.910   6.651  54.544  1.00  0.00           C  
ATOM   1609  OE1 GLU A 104     -11.703   7.235  53.508  1.00  0.00           O  
ATOM   1610  OE2 GLU A 104     -11.276   5.685  54.898  1.00  0.00           O  
ATOM   1611  H   GLU A 104     -16.775   7.249  53.968  1.00  0.00           H  
ATOM   1612  HA  GLU A 104     -15.572   6.917  56.531  1.00  0.00           H  
ATOM   1613 1HB  GLU A 104     -14.554   6.173  54.353  1.00  0.00           H  
ATOM   1614 2HB  GLU A 104     -14.309   7.856  53.910  1.00  0.00           H  
ATOM   1615 1HG  GLU A 104     -12.766   8.161  55.766  1.00  0.00           H  
ATOM   1616 2HG  GLU A 104     -13.069   6.517  56.323  1.00  0.00           H  
ATOM   1617  N   LEU A 105     -15.678  10.033  55.473  1.00  0.00           N  
ATOM   1618  CA  LEU A 105     -15.534  11.370  56.008  1.00  0.00           C  
ATOM   1619  C   LEU A 105     -16.400  11.553  57.247  1.00  0.00           C  
ATOM   1620  O   LEU A 105     -15.953  12.236  58.198  1.00  0.00           O  
ATOM   1621  CB  LEU A 105     -15.914  12.409  54.945  1.00  0.00           C  
ATOM   1622  CG  LEU A 105     -15.799  13.876  55.378  1.00  0.00           C  
ATOM   1623  CD1 LEU A 105     -14.358  14.180  55.766  1.00  0.00           C  
ATOM   1624  CD2 LEU A 105     -16.262  14.778  54.244  1.00  0.00           C  
ATOM   1625  H   LEU A 105     -16.062   9.912  54.547  1.00  0.00           H  
ATOM   1626  HA  LEU A 105     -14.507  11.498  56.347  1.00  0.00           H  
ATOM   1627 1HB  LEU A 105     -15.272  12.268  54.077  1.00  0.00           H  
ATOM   1628 2HB  LEU A 105     -16.946  12.233  54.641  1.00  0.00           H  
ATOM   1629  HG  LEU A 105     -16.423  14.047  56.255  1.00  0.00           H  
ATOM   1630 1HD1 LEU A 105     -14.277  15.223  56.074  1.00  0.00           H  
ATOM   1631 2HD1 LEU A 105     -14.060  13.534  56.592  1.00  0.00           H  
ATOM   1632 3HD1 LEU A 105     -13.706  14.002  54.911  1.00  0.00           H  
ATOM   1633 1HD2 LEU A 105     -16.181  15.821  54.551  1.00  0.00           H  
ATOM   1634 2HD2 LEU A 105     -15.637  14.609  53.366  1.00  0.00           H  
ATOM   1635 3HD2 LEU A 105     -17.300  14.551  53.999  1.00  0.00           H  
ATOM   1636  N   ILE A 106     -17.636  11.083  57.220  1.00  0.00           N  
ATOM   1637  CA  ILE A 106     -18.510  11.251  58.358  1.00  0.00           C  
ATOM   1638  C   ILE A 106     -17.919  10.509  59.593  1.00  0.00           C  
ATOM   1639  O   ILE A 106     -17.788  11.059  60.674  1.00  0.00           O  
ATOM   1640  CB  ILE A 106     -19.922  10.727  58.039  1.00  0.00           C  
ATOM   1641  CG1 ILE A 106     -20.590  11.606  56.978  1.00  0.00           C  
ATOM   1642  CG2 ILE A 106     -20.768  10.675  59.301  1.00  0.00           C  
ATOM   1643  CD1 ILE A 106     -21.852  11.010  56.397  1.00  0.00           C  
ATOM   1644  H   ILE A 106     -17.981  10.601  56.402  1.00  0.00           H  
ATOM   1645  HA  ILE A 106     -18.620  12.317  58.555  1.00  0.00           H  
ATOM   1646  HB  ILE A 106     -19.852   9.725  57.618  1.00  0.00           H  
ATOM   1647 1HG1 ILE A 106     -20.838  12.574  57.411  1.00  0.00           H  
ATOM   1648 2HG1 ILE A 106     -19.891  11.785  56.160  1.00  0.00           H  
ATOM   1649 1HG2 ILE A 106     -21.763  10.304  59.057  1.00  0.00           H  
ATOM   1650 2HG2 ILE A 106     -20.300  10.010  60.025  1.00  0.00           H  
ATOM   1651 3HG2 ILE A 106     -20.849  11.676  59.727  1.00  0.00           H  
ATOM   1652 1HD1 ILE A 106     -22.267  11.690  55.653  1.00  0.00           H  
ATOM   1653 2HD1 ILE A 106     -21.619  10.054  55.926  1.00  0.00           H  
ATOM   1654 3HD1 ILE A 106     -22.580  10.855  57.192  1.00  0.00           H  
ATOM   1655  N   VAL A 107     -17.526   9.265  59.419  1.00  0.00           N  
ATOM   1656  CA  VAL A 107     -16.948   8.460  60.494  1.00  0.00           C  
ATOM   1657  C   VAL A 107     -15.648   9.069  61.032  1.00  0.00           C  
ATOM   1658  O   VAL A 107     -15.438   9.127  62.264  1.00  0.00           O  
ATOM   1659  CB  VAL A 107     -16.669   7.031  59.991  1.00  0.00           C  
ATOM   1660  CG1 VAL A 107     -15.883   6.245  61.029  1.00  0.00           C  
ATOM   1661  CG2 VAL A 107     -17.980   6.332  59.663  1.00  0.00           C  
ATOM   1662  H   VAL A 107     -17.632   8.857  58.501  1.00  0.00           H  
ATOM   1663  HA  VAL A 107     -17.674   8.393  61.304  1.00  0.00           H  
ATOM   1664  HB  VAL A 107     -16.052   7.086  59.094  1.00  0.00           H  
ATOM   1665 1HG1 VAL A 107     -15.694   5.238  60.656  1.00  0.00           H  
ATOM   1666 2HG1 VAL A 107     -14.933   6.744  61.221  1.00  0.00           H  
ATOM   1667 3HG1 VAL A 107     -16.457   6.187  61.953  1.00  0.00           H  
ATOM   1668 1HG2 VAL A 107     -17.775   5.323  59.307  1.00  0.00           H  
ATOM   1669 2HG2 VAL A 107     -18.599   6.283  60.559  1.00  0.00           H  
ATOM   1670 3HG2 VAL A 107     -18.506   6.890  58.889  1.00  0.00           H  
ATOM   1671  N   ALA A 108     -14.734   9.475  60.151  1.00  0.00           N  
ATOM   1672  CA  ALA A 108     -13.501  10.111  60.562  1.00  0.00           C  
ATOM   1673  C   ALA A 108     -13.723  11.449  61.232  1.00  0.00           C  
ATOM   1674  O   ALA A 108     -12.918  11.772  62.151  1.00  0.00           O  
ATOM   1675  CB  ALA A 108     -12.581  10.279  59.362  1.00  0.00           C  
ATOM   1676  H   ALA A 108     -14.910   9.333  59.167  1.00  0.00           H  
ATOM   1677  HA  ALA A 108     -12.985   9.448  61.259  1.00  0.00           H  
ATOM   1678 1HB  ALA A 108     -11.648  10.744  59.680  1.00  0.00           H  
ATOM   1679 2HB  ALA A 108     -12.369   9.302  58.927  1.00  0.00           H  
ATOM   1680 3HB  ALA A 108     -13.065  10.909  58.618  1.00  0.00           H  
ATOM   1681  N   THR A 109     -14.737  12.223  60.848  1.00  0.00           N  
ATOM   1682  CA  THR A 109     -14.944  13.520  61.441  1.00  0.00           C  
ATOM   1683  C   THR A 109     -15.544  13.337  62.830  1.00  0.00           C  
ATOM   1684  O   THR A 109     -15.277  14.124  63.773  1.00  0.00           O  
ATOM   1685  CB  THR A 109     -15.860  14.399  60.570  1.00  0.00           C  
ATOM   1686  OG1 THR A 109     -15.267  14.578  59.277  1.00  0.00           O  
ATOM   1687  CG2 THR A 109     -16.070  15.758  61.219  1.00  0.00           C  
ATOM   1688  H   THR A 109     -15.373  11.902  60.132  1.00  0.00           H  
ATOM   1689  HA  THR A 109     -13.978  14.018  61.530  1.00  0.00           H  
ATOM   1690  HB  THR A 109     -16.826  13.909  60.447  1.00  0.00           H  
ATOM   1691  HG1 THR A 109     -15.433  13.800  58.739  1.00  0.00           H  
ATOM   1692 1HG2 THR A 109     -16.720  16.366  60.590  1.00  0.00           H  
ATOM   1693 2HG2 THR A 109     -16.531  15.627  62.198  1.00  0.00           H  
ATOM   1694 3HG2 THR A 109     -15.109  16.258  61.336  1.00  0.00           H  
ATOM   1695  N   LEU A 110     -16.508  12.399  62.936  1.00  0.00           N  
ATOM   1696  CA  LEU A 110     -17.182  12.272  64.239  1.00  0.00           C  
ATOM   1697  C   LEU A 110     -16.164  11.662  65.217  1.00  0.00           C  
ATOM   1698  O   LEU A 110     -16.116  12.053  66.387  1.00  0.00           O  
ATOM   1699  CB  LEU A 110     -18.433  11.390  64.138  1.00  0.00           C  
ATOM   1700  CG  LEU A 110     -19.593  11.973  63.321  1.00  0.00           C  
ATOM   1701  CD1 LEU A 110     -20.688  10.925  63.174  1.00  0.00           C  
ATOM   1702  CD2 LEU A 110     -20.121  13.223  64.010  1.00  0.00           C  
ATOM   1703  H   LEU A 110     -16.784  11.791  62.178  1.00  0.00           H  
ATOM   1704  HA  LEU A 110     -17.481  13.269  64.564  1.00  0.00           H  
ATOM   1705 1HB  LEU A 110     -18.153  10.441  63.684  1.00  0.00           H  
ATOM   1706 2HB  LEU A 110     -18.802  11.193  65.144  1.00  0.00           H  
ATOM   1707  HG  LEU A 110     -19.242  12.231  62.322  1.00  0.00           H  
ATOM   1708 1HD1 LEU A 110     -21.513  11.339  62.594  1.00  0.00           H  
ATOM   1709 2HD1 LEU A 110     -20.288  10.050  62.661  1.00  0.00           H  
ATOM   1710 3HD1 LEU A 110     -21.049  10.635  64.160  1.00  0.00           H  
ATOM   1711 1HD2 LEU A 110     -20.946  13.638  63.429  1.00  0.00           H  
ATOM   1712 2HD2 LEU A 110     -20.474  12.966  65.009  1.00  0.00           H  
ATOM   1713 3HD2 LEU A 110     -19.323  13.961  64.086  1.00  0.00           H  
ATOM   1714  N   TYR A 111     -15.331  10.712  64.747  1.00  0.00           N  
ATOM   1715  CA  TYR A 111     -14.288  10.121  65.499  1.00  0.00           C  
ATOM   1716  C   TYR A 111     -13.312  11.179  66.000  1.00  0.00           C  
ATOM   1717  O   TYR A 111     -13.071  11.304  67.212  1.00  0.00           O  
ATOM   1718  CB  TYR A 111     -13.569   9.067  64.653  1.00  0.00           C  
ATOM   1719  CG  TYR A 111     -12.390   8.426  65.350  1.00  0.00           C  
ATOM   1720  CD1 TYR A 111     -12.598   7.424  66.287  1.00  0.00           C  
ATOM   1721  CD2 TYR A 111     -11.100   8.840  65.052  1.00  0.00           C  
ATOM   1722  CE1 TYR A 111     -11.521   6.839  66.923  1.00  0.00           C  
ATOM   1723  CE2 TYR A 111     -10.023   8.254  65.689  1.00  0.00           C  
ATOM   1724  CZ  TYR A 111     -10.230   7.257  66.620  1.00  0.00           C  
ATOM   1725  OH  TYR A 111      -9.157   6.674  67.254  1.00  0.00           O  
ATOM   1726  H   TYR A 111     -15.478  10.416  63.792  1.00  0.00           H  
ATOM   1727  HA  TYR A 111     -14.722   9.648  66.380  1.00  0.00           H  
ATOM   1728 1HB  TYR A 111     -14.272   8.279  64.379  1.00  0.00           H  
ATOM   1729 2HB  TYR A 111     -13.213   9.523  63.730  1.00  0.00           H  
ATOM   1730  HD1 TYR A 111     -13.612   7.099  66.521  1.00  0.00           H  
ATOM   1731  HD2 TYR A 111     -10.936   9.627  64.317  1.00  0.00           H  
ATOM   1732  HE1 TYR A 111     -11.684   6.052  67.659  1.00  0.00           H  
ATOM   1733  HE2 TYR A 111      -9.009   8.580  65.455  1.00  0.00           H  
ATOM   1734  HH  TYR A 111      -9.473   6.005  67.866  1.00  0.00           H  
ATOM   1735  N   ALA A 112     -12.799  12.072  65.150  1.00  0.00           N  
ATOM   1736  CA  ALA A 112     -11.873  13.102  65.595  1.00  0.00           C  
ATOM   1737  C   ALA A 112     -12.478  14.085  66.568  1.00  0.00           C  
ATOM   1738  O   ALA A 112     -11.731  14.630  67.434  1.00  0.00           O  
ATOM   1739  CB  ALA A 112     -11.320  13.852  64.392  1.00  0.00           C  
ATOM   1740  H   ALA A 112     -13.059  12.032  64.175  1.00  0.00           H  
ATOM   1741  HA  ALA A 112     -11.041  12.613  66.102  1.00  0.00           H  
ATOM   1742 1HB  ALA A 112     -10.614  14.611  64.730  1.00  0.00           H  
ATOM   1743 2HB  ALA A 112     -10.811  13.152  63.729  1.00  0.00           H  
ATOM   1744 3HB  ALA A 112     -12.137  14.331  63.855  1.00  0.00           H  
ATOM   1745  N   PHE A 113     -13.746  14.373  66.432  1.00  0.00           N  
ATOM   1746  CA  PHE A 113     -14.466  15.300  67.263  1.00  0.00           C  
ATOM   1747  C   PHE A 113     -14.541  14.683  68.692  1.00  0.00           C  
ATOM   1748  O   PHE A 113     -14.202  15.330  69.640  1.00  0.00           O  
ATOM   1749  CB  PHE A 113     -15.862  15.565  66.696  1.00  0.00           C  
ATOM   1750  CG  PHE A 113     -16.681  16.515  67.523  1.00  0.00           C  
ATOM   1751  CD1 PHE A 113     -16.449  17.881  67.469  1.00  0.00           C  
ATOM   1752  CD2 PHE A 113     -17.684  16.045  68.357  1.00  0.00           C  
ATOM   1753  CE1 PHE A 113     -17.202  18.756  68.229  1.00  0.00           C  
ATOM   1754  CE2 PHE A 113     -18.439  16.917  69.117  1.00  0.00           C  
ATOM   1755  CZ  PHE A 113     -18.197  18.274  69.053  1.00  0.00           C  
ATOM   1756  H   PHE A 113     -14.234  13.900  65.685  1.00  0.00           H  
ATOM   1757  HA  PHE A 113     -13.946  16.258  67.244  1.00  0.00           H  
ATOM   1758 1HB  PHE A 113     -15.775  15.977  65.692  1.00  0.00           H  
ATOM   1759 2HB  PHE A 113     -16.407  14.625  66.618  1.00  0.00           H  
ATOM   1760  HD1 PHE A 113     -15.663  18.263  66.817  1.00  0.00           H  
ATOM   1761  HD2 PHE A 113     -17.875  14.972  68.408  1.00  0.00           H  
ATOM   1762  HE1 PHE A 113     -17.009  19.828  68.177  1.00  0.00           H  
ATOM   1763  HE2 PHE A 113     -19.225  16.534  69.768  1.00  0.00           H  
ATOM   1764  HZ  PHE A 113     -18.790  18.963  69.653  1.00  0.00           H  
ATOM   1765  N   PHE A 114     -14.939  13.429  68.802  1.00  0.00           N  
ATOM   1766  CA  PHE A 114     -15.021  12.729  70.087  1.00  0.00           C  
ATOM   1767  C   PHE A 114     -13.607  12.503  70.672  1.00  0.00           C  
ATOM   1768  O   PHE A 114     -13.448  12.616  71.884  1.00  0.00           O  
ATOM   1769  CB  PHE A 114     -15.740  11.389  69.920  1.00  0.00           C  
ATOM   1770  CG  PHE A 114     -17.222  11.519  69.708  1.00  0.00           C  
ATOM   1771  CD1 PHE A 114     -17.917  12.606  70.218  1.00  0.00           C  
ATOM   1772  CD2 PHE A 114     -17.923  10.555  69.000  1.00  0.00           C  
ATOM   1773  CE1 PHE A 114     -19.280  12.726  70.023  1.00  0.00           C  
ATOM   1774  CE2 PHE A 114     -19.285  10.674  68.803  1.00  0.00           C  
ATOM   1775  CZ  PHE A 114     -19.964  11.761  69.316  1.00  0.00           C  
ATOM   1776  H   PHE A 114     -15.196  12.939  67.957  1.00  0.00           H  
ATOM   1777  HA  PHE A 114     -15.514  13.384  70.807  1.00  0.00           H  
ATOM   1778 1HB  PHE A 114     -15.321  10.855  69.069  1.00  0.00           H  
ATOM   1779 2HB  PHE A 114     -15.576  10.776  70.805  1.00  0.00           H  
ATOM   1780  HD1 PHE A 114     -17.376  13.370  70.776  1.00  0.00           H  
ATOM   1781  HD2 PHE A 114     -17.387   9.697  68.595  1.00  0.00           H  
ATOM   1782  HE1 PHE A 114     -19.814  13.585  70.429  1.00  0.00           H  
ATOM   1783  HE2 PHE A 114     -19.825   9.909  68.243  1.00  0.00           H  
ATOM   1784  HZ  PHE A 114     -21.039  11.854  69.163  1.00  0.00           H  
ATOM   1785  N   LYS A 115     -12.543  12.391  69.853  1.00  0.00           N  
ATOM   1786  CA  LYS A 115     -11.192  12.245  70.321  1.00  0.00           C  
ATOM   1787  C   LYS A 115     -10.771  13.513  70.981  1.00  0.00           C  
ATOM   1788  O   LYS A 115     -10.153  13.421  72.057  1.00  0.00           O  
ATOM   1789  CB  LYS A 115     -10.241  11.895  69.175  1.00  0.00           C  
ATOM   1790  CG  LYS A 115      -8.810  11.607  69.611  1.00  0.00           C  
ATOM   1791  CD  LYS A 115      -7.959  11.141  68.439  1.00  0.00           C  
ATOM   1792  CE  LYS A 115      -6.529  10.855  68.872  1.00  0.00           C  
ATOM   1793  NZ  LYS A 115      -5.684  10.397  67.736  1.00  0.00           N  
ATOM   1794  H   LYS A 115     -12.720  12.412  68.859  1.00  0.00           H  
ATOM   1795  HA  LYS A 115     -11.173  11.467  71.086  1.00  0.00           H  
ATOM   1796 1HB  LYS A 115     -10.614  11.016  68.649  1.00  0.00           H  
ATOM   1797 2HB  LYS A 115     -10.214  12.718  68.460  1.00  0.00           H  
ATOM   1798 1HG  LYS A 115      -8.369  12.512  70.032  1.00  0.00           H  
ATOM   1799 2HG  LYS A 115      -8.812  10.834  70.378  1.00  0.00           H  
ATOM   1800 1HD  LYS A 115      -8.390  10.233  68.015  1.00  0.00           H  
ATOM   1801 2HD  LYS A 115      -7.948  11.911  67.668  1.00  0.00           H  
ATOM   1802 1HE  LYS A 115      -6.090  11.758  69.295  1.00  0.00           H  
ATOM   1803 2HE  LYS A 115      -6.529  10.083  69.642  1.00  0.00           H  
ATOM   1804 1HZ  LYS A 115      -4.746  10.218  68.064  1.00  0.00           H  
ATOM   1805 2HZ  LYS A 115      -6.072   9.549  67.348  1.00  0.00           H  
ATOM   1806 3HZ  LYS A 115      -5.661  11.113  67.023  1.00  0.00           H  
ATOM   1807  N   VAL A 116     -11.245  14.659  70.504  1.00  0.00           N  
ATOM   1808  CA  VAL A 116     -10.976  15.924  71.171  1.00  0.00           C  
ATOM   1809  C   VAL A 116     -11.680  16.001  72.527  1.00  0.00           C  
ATOM   1810  O   VAL A 116     -11.044  16.370  73.532  1.00  0.00           O  
ATOM   1811  CB  VAL A 116     -11.437  17.098  70.286  1.00  0.00           C  
ATOM   1812  CG1 VAL A 116     -11.317  18.413  71.041  1.00  0.00           C  
ATOM   1813  CG2 VAL A 116     -10.618  17.134  69.005  1.00  0.00           C  
ATOM   1814  H   VAL A 116     -11.803  14.656  69.662  1.00  0.00           H  
ATOM   1815  HA  VAL A 116      -9.902  16.002  71.346  1.00  0.00           H  
ATOM   1816  HB  VAL A 116     -12.491  16.963  70.041  1.00  0.00           H  
ATOM   1817 1HG1 VAL A 116     -11.647  19.232  70.401  1.00  0.00           H  
ATOM   1818 2HG1 VAL A 116     -11.939  18.378  71.935  1.00  0.00           H  
ATOM   1819 3HG1 VAL A 116     -10.277  18.574  71.327  1.00  0.00           H  
ATOM   1820 1HG2 VAL A 116     -10.950  17.965  68.385  1.00  0.00           H  
ATOM   1821 2HG2 VAL A 116      -9.564  17.262  69.251  1.00  0.00           H  
ATOM   1822 3HG2 VAL A 116     -10.752  16.199  68.461  1.00  0.00           H  
ATOM   1823  N   LEU A 117     -12.970  15.704  72.578  1.00  0.00           N  
ATOM   1824  CA  LEU A 117     -13.715  15.781  73.780  1.00  0.00           C  
ATOM   1825  C   LEU A 117     -13.162  14.784  74.820  1.00  0.00           C  
ATOM   1826  O   LEU A 117     -13.186  15.113  75.997  1.00  0.00           O  
ATOM   1827  CB  LEU A 117     -15.194  15.498  73.486  1.00  0.00           C  
ATOM   1828  CG  LEU A 117     -15.925  16.568  72.665  1.00  0.00           C  
ATOM   1829  CD1 LEU A 117     -17.322  16.073  72.315  1.00  0.00           C  
ATOM   1830  CD2 LEU A 117     -15.988  17.864  73.461  1.00  0.00           C  
ATOM   1831  H   LEU A 117     -13.434  15.413  71.729  1.00  0.00           H  
ATOM   1832  HA  LEU A 117     -13.657  16.801  74.158  1.00  0.00           H  
ATOM   1833 1HB  LEU A 117     -15.266  14.557  72.942  1.00  0.00           H  
ATOM   1834 2HB  LEU A 117     -15.722  15.388  74.433  1.00  0.00           H  
ATOM   1835  HG  LEU A 117     -15.389  16.741  71.732  1.00  0.00           H  
ATOM   1836 1HD1 LEU A 117     -17.842  16.834  71.732  1.00  0.00           H  
ATOM   1837 2HD1 LEU A 117     -17.247  15.157  71.730  1.00  0.00           H  
ATOM   1838 3HD1 LEU A 117     -17.878  15.876  73.230  1.00  0.00           H  
ATOM   1839 1HD2 LEU A 117     -16.507  18.624  72.877  1.00  0.00           H  
ATOM   1840 2HD2 LEU A 117     -16.525  17.692  74.394  1.00  0.00           H  
ATOM   1841 3HD2 LEU A 117     -14.976  18.204  73.682  1.00  0.00           H  
ATOM   1842  N   ALA A 118     -12.701  13.596  74.425  1.00  0.00           N  
ATOM   1843  CA  ALA A 118     -12.117  12.598  75.276  1.00  0.00           C  
ATOM   1844  C   ALA A 118     -10.812  13.127  75.836  1.00  0.00           C  
ATOM   1845  O   ALA A 118     -10.608  13.046  77.064  1.00  0.00           O  
ATOM   1846  CB  ALA A 118     -11.899  11.299  74.514  1.00  0.00           C  
ATOM   1847  H   ALA A 118     -12.784  13.412  73.435  1.00  0.00           H  
ATOM   1848  HA  ALA A 118     -12.836  12.346  76.057  1.00  0.00           H  
ATOM   1849 1HB  ALA A 118     -11.445  10.561  75.175  1.00  0.00           H  
ATOM   1850 2HB  ALA A 118     -12.857  10.923  74.154  1.00  0.00           H  
ATOM   1851 3HB  ALA A 118     -11.240  11.481  73.666  1.00  0.00           H  
ATOM   1852  N   ALA A 119      -9.950  13.776  75.017  1.00  0.00           N  
ATOM   1853  CA  ALA A 119      -8.750  14.399  75.559  1.00  0.00           C  
ATOM   1854  C   ALA A 119      -9.051  15.592  76.465  1.00  0.00           C  
ATOM   1855  O   ALA A 119      -8.302  15.877  77.440  1.00  0.00           O  
ATOM   1856  CB  ALA A 119      -7.836  14.829  74.421  1.00  0.00           C  
ATOM   1857  H   ALA A 119     -10.130  13.835  74.025  1.00  0.00           H  
ATOM   1858  HA  ALA A 119      -8.252  13.673  76.202  1.00  0.00           H  
ATOM   1859 1HB  ALA A 119      -6.931  15.277  74.831  1.00  0.00           H  
ATOM   1860 2HB  ALA A 119      -7.569  13.959  73.820  1.00  0.00           H  
ATOM   1861 3HB  ALA A 119      -8.350  15.557  73.797  1.00  0.00           H  
ATOM   1862  N   ILE A 120     -10.111  16.342  76.210  1.00  0.00           N  
ATOM   1863  CA  ILE A 120     -10.492  17.416  77.127  1.00  0.00           C  
ATOM   1864  C   ILE A 120     -10.866  16.796  78.506  1.00  0.00           C  
ATOM   1865  O   ILE A 120     -10.479  17.327  79.552  1.00  0.00           O  
ATOM   1866  CB  ILE A 120     -11.671  18.232  76.566  1.00  0.00           C  
ATOM   1867  CG1 ILE A 120     -11.234  19.018  75.327  1.00  0.00           C  
ATOM   1868  CG2 ILE A 120     -12.221  19.171  77.629  1.00  0.00           C  
ATOM   1869  CD1 ILE A 120     -12.382  19.628  74.555  1.00  0.00           C  
ATOM   1870  H   ILE A 120     -10.667  16.182  75.382  1.00  0.00           H  
ATOM   1871  HA  ILE A 120      -9.649  18.098  77.230  1.00  0.00           H  
ATOM   1872  HB  ILE A 120     -12.463  17.555  76.248  1.00  0.00           H  
ATOM   1873 1HG1 ILE A 120     -10.558  19.819  75.623  1.00  0.00           H  
ATOM   1874 2HG1 ILE A 120     -10.684  18.359  74.654  1.00  0.00           H  
ATOM   1875 1HG2 ILE A 120     -13.053  19.741  77.215  1.00  0.00           H  
ATOM   1876 2HG2 ILE A 120     -12.568  18.591  78.483  1.00  0.00           H  
ATOM   1877 3HG2 ILE A 120     -11.436  19.856  77.950  1.00  0.00           H  
ATOM   1878 1HD1 ILE A 120     -11.994  20.167  73.691  1.00  0.00           H  
ATOM   1879 2HD1 ILE A 120     -13.054  18.838  74.217  1.00  0.00           H  
ATOM   1880 3HD1 ILE A 120     -12.927  20.318  75.198  1.00  0.00           H  
ATOM   1881  N   TYR A 121     -11.603  15.689  78.558  1.00  0.00           N  
ATOM   1882  CA  TYR A 121     -12.011  15.063  79.797  1.00  0.00           C  
ATOM   1883  C   TYR A 121     -10.795  14.533  80.583  1.00  0.00           C  
ATOM   1884  O   TYR A 121     -10.705  14.692  81.796  1.00  0.00           O  
ATOM   1885  CB  TYR A 121     -13.004  13.934  79.511  1.00  0.00           C  
ATOM   1886  CG  TYR A 121     -14.374  14.419  79.089  1.00  0.00           C  
ATOM   1887  CD1 TYR A 121     -15.147  13.651  78.231  1.00  0.00           C  
ATOM   1888  CD2 TYR A 121     -14.856  15.631  79.560  1.00  0.00           C  
ATOM   1889  CE1 TYR A 121     -16.398  14.094  77.845  1.00  0.00           C  
ATOM   1890  CE2 TYR A 121     -16.107  16.073  79.174  1.00  0.00           C  
ATOM   1891  CZ  TYR A 121     -16.876  15.309  78.321  1.00  0.00           C  
ATOM   1892  OH  TYR A 121     -18.122  15.750  77.937  1.00  0.00           O  
ATOM   1893  H   TYR A 121     -11.885  15.275  77.681  1.00  0.00           H  
ATOM   1894  HA  TYR A 121     -12.560  15.795  80.390  1.00  0.00           H  
ATOM   1895 1HB  TYR A 121     -12.611  13.295  78.720  1.00  0.00           H  
ATOM   1896 2HB  TYR A 121     -13.121  13.318  80.402  1.00  0.00           H  
ATOM   1897  HD1 TYR A 121     -14.768  12.698  77.860  1.00  0.00           H  
ATOM   1898  HD2 TYR A 121     -14.248  16.235  80.234  1.00  0.00           H  
ATOM   1899  HE1 TYR A 121     -17.005  13.490  77.171  1.00  0.00           H  
ATOM   1900  HE2 TYR A 121     -16.486  17.026  79.544  1.00  0.00           H  
ATOM   1901  HH  TYR A 121     -18.301  16.599  78.349  1.00  0.00           H  
ATOM   1902  N   LYS A 122      -9.853  13.868  79.906  1.00  0.00           N  
ATOM   1903  CA  LYS A 122      -8.673  13.345  80.528  1.00  0.00           C  
ATOM   1904  C   LYS A 122      -7.905  14.448  81.219  1.00  0.00           C  
ATOM   1905  O   LYS A 122      -7.391  14.287  82.374  1.00  0.00           O  
ATOM   1906  CB  LYS A 122      -7.790  12.643  79.495  1.00  0.00           C  
ATOM   1907  CG  LYS A 122      -6.528  12.014  80.070  1.00  0.00           C  
ATOM   1908  CD  LYS A 122      -5.733  11.288  78.995  1.00  0.00           C  
ATOM   1909  CE  LYS A 122      -4.452  10.693  79.560  1.00  0.00           C  
ATOM   1910  NZ  LYS A 122      -3.663   9.979  78.519  1.00  0.00           N  
ATOM   1911  H   LYS A 122      -9.987  13.733  78.914  1.00  0.00           H  
ATOM   1912  HA  LYS A 122      -8.974  12.636  81.300  1.00  0.00           H  
ATOM   1913 1HB  LYS A 122      -8.361  11.856  79.002  1.00  0.00           H  
ATOM   1914 2HB  LYS A 122      -7.488  13.358  78.729  1.00  0.00           H  
ATOM   1915 1HG  LYS A 122      -5.902  12.791  80.511  1.00  0.00           H  
ATOM   1916 2HG  LYS A 122      -6.799  11.304  80.851  1.00  0.00           H  
ATOM   1917 1HD  LYS A 122      -6.340  10.487  78.572  1.00  0.00           H  
ATOM   1918 2HD  LYS A 122      -5.477  11.986  78.198  1.00  0.00           H  
ATOM   1919 1HE  LYS A 122      -3.838  11.487  79.983  1.00  0.00           H  
ATOM   1920 2HE  LYS A 122      -4.697   9.990  80.357  1.00  0.00           H  
ATOM   1921 1HZ  LYS A 122      -2.824   9.599  78.933  1.00  0.00           H  
ATOM   1922 2HZ  LYS A 122      -4.217   9.227  78.133  1.00  0.00           H  
ATOM   1923 3HZ  LYS A 122      -3.413  10.625  77.784  1.00  0.00           H  
ATOM   1924  N   LEU A 123      -7.764  15.575  80.530  1.00  0.00           N  
ATOM   1925  CA  LEU A 123      -7.031  16.692  81.053  1.00  0.00           C  
ATOM   1926  C   LEU A 123      -7.796  17.332  82.235  1.00  0.00           C  
ATOM   1927  O   LEU A 123      -7.216  17.703  83.302  1.00  0.00           O  
ATOM   1928  CB  LEU A 123      -6.794  17.723  79.942  1.00  0.00           C  
ATOM   1929  CG  LEU A 123      -5.955  18.945  80.337  1.00  0.00           C  
ATOM   1930  CD1 LEU A 123      -4.590  18.486  80.831  1.00  0.00           C  
ATOM   1931  CD2 LEU A 123      -5.819  19.876  79.141  1.00  0.00           C  
ATOM   1932  H   LEU A 123      -8.184  15.647  79.614  1.00  0.00           H  
ATOM   1933  HA  LEU A 123      -6.089  16.327  81.460  1.00  0.00           H  
ATOM   1934 1HB  LEU A 123      -6.290  17.230  79.112  1.00  0.00           H  
ATOM   1935 2HB  LEU A 123      -7.760  18.084  79.591  1.00  0.00           H  
ATOM   1936  HG  LEU A 123      -6.445  19.474  81.155  1.00  0.00           H  
ATOM   1937 1HD1 LEU A 123      -3.993  19.355  81.111  1.00  0.00           H  
ATOM   1938 2HD1 LEU A 123      -4.715  17.838  81.698  1.00  0.00           H  
ATOM   1939 3HD1 LEU A 123      -4.081  17.938  80.038  1.00  0.00           H  
ATOM   1940 1HD2 LEU A 123      -5.224  20.745  79.422  1.00  0.00           H  
ATOM   1941 2HD2 LEU A 123      -5.328  19.348  78.323  1.00  0.00           H  
ATOM   1942 3HD2 LEU A 123      -6.809  20.202  78.820  1.00  0.00           H  
ATOM   1943  N   LEU A 124      -9.108  17.434  82.121  1.00  0.00           N  
ATOM   1944  CA  LEU A 124      -9.898  17.982  83.199  1.00  0.00           C  
ATOM   1945  C   LEU A 124      -9.898  17.064  84.448  1.00  0.00           C  
ATOM   1946  O   LEU A 124      -9.783  17.566  85.563  1.00  0.00           O  
ATOM   1947  CB  LEU A 124     -11.335  18.209  82.712  1.00  0.00           C  
ATOM   1948  CG  LEU A 124     -11.515  19.316  81.666  1.00  0.00           C  
ATOM   1949  CD1 LEU A 124     -12.952  19.309  81.160  1.00  0.00           C  
ATOM   1950  CD2 LEU A 124     -11.160  20.661  82.283  1.00  0.00           C  
ATOM   1951  H   LEU A 124      -9.572  17.129  81.277  1.00  0.00           H  
ATOM   1952  HA  LEU A 124      -9.452  18.928  83.509  1.00  0.00           H  
ATOM   1953 1HB  LEU A 124     -11.705  17.281  82.279  1.00  0.00           H  
ATOM   1954 2HB  LEU A 124     -11.957  18.459  83.570  1.00  0.00           H  
ATOM   1955  HG  LEU A 124     -10.861  19.123  80.815  1.00  0.00           H  
ATOM   1956 1HD1 LEU A 124     -13.080  20.095  80.417  1.00  0.00           H  
ATOM   1957 2HD1 LEU A 124     -13.173  18.342  80.707  1.00  0.00           H  
ATOM   1958 3HD1 LEU A 124     -13.631  19.483  81.994  1.00  0.00           H  
ATOM   1959 1HD2 LEU A 124     -11.288  21.448  81.539  1.00  0.00           H  
ATOM   1960 2HD2 LEU A 124     -11.814  20.855  83.133  1.00  0.00           H  
ATOM   1961 3HD2 LEU A 124     -10.123  20.644  82.619  1.00  0.00           H  
ATOM   1962  N   ILE A 125      -9.929  15.739  84.317  1.00  0.00           N  
ATOM   1963  CA  ILE A 125      -9.797  14.802  85.403  1.00  0.00           C  
ATOM   1964  C   ILE A 125      -8.341  14.809  86.000  1.00  0.00           C  
ATOM   1965  O   ILE A 125      -8.127  14.691  87.222  1.00  0.00           O  
ATOM   1966  CB  ILE A 125     -10.173  13.389  84.921  1.00  0.00           C  
ATOM   1967  CG1 ILE A 125     -11.665  13.319  84.585  1.00  0.00           C  
ATOM   1968  CG2 ILE A 125      -9.812  12.354  85.975  1.00  0.00           C  
ATOM   1969  CD1 ILE A 125     -12.070  12.053  83.865  1.00  0.00           C  
ATOM   1970  H   ILE A 125     -10.055  15.389  83.378  1.00  0.00           H  
ATOM   1971  HA  ILE A 125     -10.484  15.094  86.197  1.00  0.00           H  
ATOM   1972  HB  ILE A 125      -9.632  13.162  84.002  1.00  0.00           H  
ATOM   1973 1HG1 ILE A 125     -12.248  13.391  85.503  1.00  0.00           H  
ATOM   1974 2HG1 ILE A 125     -11.937  14.168  83.958  1.00  0.00           H  
ATOM   1975 1HG2 ILE A 125     -10.085  11.361  85.618  1.00  0.00           H  
ATOM   1976 2HG2 ILE A 125      -8.740  12.388  86.166  1.00  0.00           H  
ATOM   1977 3HG2 ILE A 125     -10.352  12.569  86.897  1.00  0.00           H  
ATOM   1978 1HD1 ILE A 125     -13.141  12.077  83.661  1.00  0.00           H  
ATOM   1979 2HD1 ILE A 125     -11.523  11.978  82.925  1.00  0.00           H  
ATOM   1980 3HD1 ILE A 125     -11.839  11.190  84.489  1.00  0.00           H  
ATOM   1981  N   THR A 126      -7.362  14.980  85.158  1.00  0.00           N  
ATOM   1982  CA  THR A 126      -5.972  14.997  85.619  1.00  0.00           C  
ATOM   1983  C   THR A 126      -5.840  16.247  86.495  1.00  0.00           C  
ATOM   1984  O   THR A 126      -5.176  16.231  87.551  1.00  0.00           O  
ATOM   1985  CB  THR A 126      -4.963  15.028  84.456  1.00  0.00           C  
ATOM   1986  OG1 THR A 126      -5.122  13.852  83.651  1.00  0.00           O  
ATOM   1987  CG2 THR A 126      -3.539  15.085  84.987  1.00  0.00           C  
ATOM   1988  H   THR A 126      -7.556  15.103  84.174  1.00  0.00           H  
ATOM   1989  HA  THR A 126      -5.798  14.108  86.225  1.00  0.00           H  
ATOM   1990  HB  THR A 126      -5.149  15.904  83.836  1.00  0.00           H  
ATOM   1991  HG1 THR A 126      -6.015  13.825  83.299  1.00  0.00           H  
ATOM   1992 1HG2 THR A 126      -2.840  15.107  84.151  1.00  0.00           H  
ATOM   1993 2HG2 THR A 126      -3.411  15.984  85.591  1.00  0.00           H  
ATOM   1994 3HG2 THR A 126      -3.344  14.206  85.600  1.00  0.00           H  
ATOM   1995  N   LYS A 127      -6.390  17.386  86.032  1.00  0.00           N  
ATOM   1996  CA  LYS A 127      -6.310  18.601  86.833  1.00  0.00           C  
ATOM   1997  C   LYS A 127      -7.122  18.463  88.121  1.00  0.00           C  
ATOM   1998  O   LYS A 127      -6.744  19.064  89.110  1.00  0.00           O  
ATOM   1999  CB  LYS A 127      -6.797  19.806  86.027  1.00  0.00           C  
ATOM   2000  CG  LYS A 127      -6.670  21.140  86.750  1.00  0.00           C  
ATOM   2001  CD  LYS A 127      -7.069  22.298  85.848  1.00  0.00           C  
ATOM   2002  CE  LYS A 127      -6.950  23.631  86.572  1.00  0.00           C  
ATOM   2003  NZ  LYS A 127      -7.338  24.774  85.702  1.00  0.00           N  
ATOM   2004  H   LYS A 127      -6.859  17.416  85.138  1.00  0.00           H  
ATOM   2005  HA  LYS A 127      -5.275  18.743  87.143  1.00  0.00           H  
ATOM   2006 1HB  LYS A 127      -6.231  19.875  85.097  1.00  0.00           H  
ATOM   2007 2HB  LYS A 127      -7.846  19.667  85.762  1.00  0.00           H  
ATOM   2008 1HG  LYS A 127      -7.313  21.139  87.632  1.00  0.00           H  
ATOM   2009 2HG  LYS A 127      -5.639  21.281  87.075  1.00  0.00           H  
ATOM   2010 1HD  LYS A 127      -6.425  22.313  84.968  1.00  0.00           H  
ATOM   2011 2HD  LYS A 127      -8.100  22.165  85.520  1.00  0.00           H  
ATOM   2012 1HE  LYS A 127      -7.593  23.626  87.452  1.00  0.00           H  
ATOM   2013 2HE  LYS A 127      -5.921  23.775  86.903  1.00  0.00           H  
ATOM   2014 1HZ  LYS A 127      -7.245  25.638  86.218  1.00  0.00           H  
ATOM   2015 2HZ  LYS A 127      -6.735  24.800  84.891  1.00  0.00           H  
ATOM   2016 3HZ  LYS A 127      -8.296  24.662  85.405  1.00  0.00           H  
ATOM   2017  N   TRP A 128      -8.311  17.839  88.111  1.00  0.00           N  
ATOM   2018  CA  TRP A 128      -9.072  17.639  89.298  1.00  0.00           C  
ATOM   2019  C   TRP A 128      -8.248  16.722  90.235  1.00  0.00           C  
ATOM   2020  O   TRP A 128      -8.204  16.948  91.431  1.00  0.00           O  
ATOM   2021  CB  TRP A 128     -10.431  17.019  88.967  1.00  0.00           C  
ATOM   2022  CG  TRP A 128     -11.298  16.802  90.170  1.00  0.00           C  
ATOM   2023  CD1 TRP A 128     -12.144  17.707  90.739  1.00  0.00           C  
ATOM   2024  CD2 TRP A 128     -11.411  15.595  90.962  1.00  0.00           C  
ATOM   2025  NE1 TRP A 128     -12.771  17.150  91.826  1.00  0.00           N  
ATOM   2026  CE2 TRP A 128     -12.336  15.858  91.976  1.00  0.00           C  
ATOM   2027  CE3 TRP A 128     -10.811  14.332  90.892  1.00  0.00           C  
ATOM   2028  CZ2 TRP A 128     -12.678  14.904  92.922  1.00  0.00           C  
ATOM   2029  CZ3 TRP A 128     -11.155  13.375  91.839  1.00  0.00           C  
ATOM   2030  CH2 TRP A 128     -12.065  13.654  92.827  1.00  0.00           C  
ATOM   2031  H   TRP A 128      -8.674  17.502  87.231  1.00  0.00           H  
ATOM   2032  HA  TRP A 128      -9.268  18.615  89.743  1.00  0.00           H  
ATOM   2033 1HB  TRP A 128     -10.966  17.665  88.271  1.00  0.00           H  
ATOM   2034 2HB  TRP A 128     -10.282  16.059  88.474  1.00  0.00           H  
ATOM   2035  HD1 TRP A 128     -12.299  18.724  90.383  1.00  0.00           H  
ATOM   2036  HE1 TRP A 128     -13.443  17.615  92.420  1.00  0.00           H  
ATOM   2037  HE3 TRP A 128     -10.089  14.104  90.108  1.00  0.00           H  
ATOM   2038  HZ2 TRP A 128     -13.399  15.106  93.714  1.00  0.00           H  
ATOM   2039  HZ3 TRP A 128     -10.682  12.394  91.778  1.00  0.00           H  
ATOM   2040  HH2 TRP A 128     -12.313  12.880  93.554  1.00  0.00           H  
ATOM   2041  N   LEU A 129      -7.589  15.694  89.727  1.00  0.00           N  
ATOM   2042  CA  LEU A 129      -6.732  14.858  90.599  1.00  0.00           C  
ATOM   2043  C   LEU A 129      -5.559  15.663  91.162  1.00  0.00           C  
ATOM   2044  O   LEU A 129      -5.273  15.616  92.383  1.00  0.00           O  
ATOM   2045  CB  LEU A 129      -6.195  13.649  89.822  1.00  0.00           C  
ATOM   2046  CG  LEU A 129      -5.322  12.677  90.625  1.00  0.00           C  
ATOM   2047  CD1 LEU A 129      -6.124  12.119  91.794  1.00  0.00           C  
ATOM   2048  CD2 LEU A 129      -4.836  11.560  89.714  1.00  0.00           C  
ATOM   2049  H   LEU A 129      -7.661  15.468  88.745  1.00  0.00           H  
ATOM   2050  HA  LEU A 129      -7.329  14.514  91.444  1.00  0.00           H  
ATOM   2051 1HB  LEU A 129      -7.040  13.087  89.428  1.00  0.00           H  
ATOM   2052 2HB  LEU A 129      -5.602  14.011  88.982  1.00  0.00           H  
ATOM   2053  HG  LEU A 129      -4.464  13.211  91.035  1.00  0.00           H  
ATOM   2054 1HD1 LEU A 129      -5.504  11.428  92.364  1.00  0.00           H  
ATOM   2055 2HD1 LEU A 129      -6.443  12.938  92.439  1.00  0.00           H  
ATOM   2056 3HD1 LEU A 129      -7.000  11.593  91.415  1.00  0.00           H  
ATOM   2057 1HD2 LEU A 129      -4.214  10.869  90.285  1.00  0.00           H  
ATOM   2058 2HD2 LEU A 129      -5.693  11.024  89.305  1.00  0.00           H  
ATOM   2059 3HD2 LEU A 129      -4.251  11.985  88.898  1.00  0.00           H  
ATOM   2060  N   TYR A 130      -4.943  16.503  90.353  1.00  0.00           N  
ATOM   2061  CA  TYR A 130      -3.830  17.341  90.861  1.00  0.00           C  
ATOM   2062  C   TYR A 130      -4.312  18.231  92.026  1.00  0.00           C  
ATOM   2063  O   TYR A 130      -3.597  18.440  93.015  1.00  0.00           O  
ATOM   2064  CB  TYR A 130      -3.244  18.202  89.740  1.00  0.00           C  
ATOM   2065  CG  TYR A 130      -2.106  19.094  90.186  1.00  0.00           C  
ATOM   2066  CD1 TYR A 130      -0.793  18.715  89.949  1.00  0.00           C  
ATOM   2067  CD2 TYR A 130      -2.377  20.291  90.834  1.00  0.00           C  
ATOM   2068  CE1 TYR A 130       0.245  19.530  90.356  1.00  0.00           C  
ATOM   2069  CE2 TYR A 130      -1.338  21.105  91.241  1.00  0.00           C  
ATOM   2070  CZ  TYR A 130      -0.032  20.728  91.005  1.00  0.00           C  
ATOM   2071  OH  TYR A 130       1.003  21.539  91.411  1.00  0.00           O  
ATOM   2072  H   TYR A 130      -5.219  16.586  89.385  1.00  0.00           H  
ATOM   2073  HA  TYR A 130      -3.006  16.686  91.146  1.00  0.00           H  
ATOM   2074 1HB  TYR A 130      -2.877  17.558  88.940  1.00  0.00           H  
ATOM   2075 2HB  TYR A 130      -4.026  18.833  89.319  1.00  0.00           H  
ATOM   2076  HD1 TYR A 130      -0.581  17.774  89.440  1.00  0.00           H  
ATOM   2077  HD2 TYR A 130      -3.408  20.588  91.021  1.00  0.00           H  
ATOM   2078  HE1 TYR A 130       1.277  19.232  90.170  1.00  0.00           H  
ATOM   2079  HE2 TYR A 130      -1.550  22.045  91.751  1.00  0.00           H  
ATOM   2080  HH  TYR A 130       1.839  21.133  91.171  1.00  0.00           H  
ATOM   2081  N   LEU A 131      -5.491  18.867  91.860  1.00  0.00           N  
ATOM   2082  CA  LEU A 131      -6.010  19.743  92.891  1.00  0.00           C  
ATOM   2083  C   LEU A 131      -6.404  18.940  94.122  1.00  0.00           C  
ATOM   2084  O   LEU A 131      -6.104  19.466  95.225  1.00  0.00           O  
ATOM   2085  CB  LEU A 131      -7.220  20.526  92.365  1.00  0.00           C  
ATOM   2086  CG  LEU A 131      -6.918  21.566  91.279  1.00  0.00           C  
ATOM   2087  CD1 LEU A 131      -8.225  22.140  90.748  1.00  0.00           C  
ATOM   2088  CD2 LEU A 131      -6.034  22.661  91.856  1.00  0.00           C  
ATOM   2089  H   LEU A 131      -6.023  18.736  91.012  1.00  0.00           H  
ATOM   2090  HA  LEU A 131      -5.223  20.441  93.181  1.00  0.00           H  
ATOM   2091 1HB  LEU A 131      -7.940  19.819  91.956  1.00  0.00           H  
ATOM   2092 2HB  LEU A 131      -7.687  21.046  93.201  1.00  0.00           H  
ATOM   2093  HG  LEU A 131      -6.404  21.084  90.447  1.00  0.00           H  
ATOM   2094 1HD1 LEU A 131      -8.011  22.879  89.976  1.00  0.00           H  
ATOM   2095 2HD1 LEU A 131      -8.829  21.338  90.324  1.00  0.00           H  
ATOM   2096 3HD1 LEU A 131      -8.771  22.615  91.563  1.00  0.00           H  
ATOM   2097 1HD2 LEU A 131      -5.819  23.400  91.083  1.00  0.00           H  
ATOM   2098 2HD2 LEU A 131      -6.548  23.144  92.687  1.00  0.00           H  
ATOM   2099 3HD2 LEU A 131      -5.100  22.225  92.211  1.00  0.00           H  
ATOM   2100  N   LEU A 132      -6.930  17.703  94.001  1.00  0.00           N  
ATOM   2101  CA  LEU A 132      -7.203  16.966  95.233  1.00  0.00           C  
ATOM   2102  C   LEU A 132      -5.900  16.613  95.945  1.00  0.00           C  
ATOM   2103  O   LEU A 132      -5.866  16.655  97.167  1.00  0.00           O  
ATOM   2104  CB  LEU A 132      -7.993  15.687  94.928  1.00  0.00           C  
ATOM   2105  CG  LEU A 132      -8.402  14.851  96.147  1.00  0.00           C  
ATOM   2106  CD1 LEU A 132      -9.261  15.695  97.078  1.00  0.00           C  
ATOM   2107  CD2 LEU A 132      -9.154  13.612  95.684  1.00  0.00           C  
ATOM   2108  H   LEU A 132      -7.140  17.271  93.113  1.00  0.00           H  
ATOM   2109  HA  LEU A 132      -7.816  17.597  95.876  1.00  0.00           H  
ATOM   2110 1HB  LEU A 132      -8.902  15.960  94.394  1.00  0.00           H  
ATOM   2111 2HB  LEU A 132      -7.391  15.053  94.277  1.00  0.00           H  
ATOM   2112  HG  LEU A 132      -7.510  14.550  96.697  1.00  0.00           H  
ATOM   2113 1HD1 LEU A 132      -9.551  15.101  97.945  1.00  0.00           H  
ATOM   2114 2HD1 LEU A 132      -8.692  16.564  97.410  1.00  0.00           H  
ATOM   2115 3HD1 LEU A 132     -10.154  16.026  96.550  1.00  0.00           H  
ATOM   2116 1HD2 LEU A 132      -9.443  13.017  96.550  1.00  0.00           H  
ATOM   2117 2HD2 LEU A 132     -10.046  13.912  95.134  1.00  0.00           H  
ATOM   2118 3HD2 LEU A 132      -8.511  13.018  95.034  1.00  0.00           H  
ATOM   2119  N   ILE A 133      -4.842  16.218  95.234  1.00  0.00           N  
ATOM   2120  CA  ILE A 133      -3.570  15.865  95.880  1.00  0.00           C  
ATOM   2121  C   ILE A 133      -2.970  17.119  96.475  1.00  0.00           C  
ATOM   2122  O   ILE A 133      -2.383  17.102  97.575  1.00  0.00           O  
ATOM   2123  CB  ILE A 133      -2.577  15.230  94.889  1.00  0.00           C  
ATOM   2124  CG1 ILE A 133      -3.136  13.913  94.344  1.00  0.00           C  
ATOM   2125  CG2 ILE A 133      -1.230  15.004  95.558  1.00  0.00           C  
ATOM   2126  CD1 ILE A 133      -3.415  12.879  95.412  1.00  0.00           C  
ATOM   2127  H   ILE A 133      -4.916  16.160  94.228  1.00  0.00           H  
ATOM   2128  HA  ILE A 133      -3.774  15.156  96.681  1.00  0.00           H  
ATOM   2129  HB  ILE A 133      -2.442  15.892  94.035  1.00  0.00           H  
ATOM   2130 1HG1 ILE A 133      -4.063  14.106  93.806  1.00  0.00           H  
ATOM   2131 2HG1 ILE A 133      -2.430  13.484  93.633  1.00  0.00           H  
ATOM   2132 1HG2 ILE A 133      -0.541  14.554  94.844  1.00  0.00           H  
ATOM   2133 2HG2 ILE A 133      -0.828  15.957  95.897  1.00  0.00           H  
ATOM   2134 3HG2 ILE A 133      -1.354  14.337  96.411  1.00  0.00           H  
ATOM   2135 1HD1 ILE A 133      -3.808  11.974  94.949  1.00  0.00           H  
ATOM   2136 2HD1 ILE A 133      -2.491  12.644  95.941  1.00  0.00           H  
ATOM   2137 3HD1 ILE A 133      -4.147  13.273  96.116  1.00  0.00           H  
ATOM   2138  N   LEU A 134      -3.066  18.210  95.729  1.00  0.00           N  
ATOM   2139  CA  LEU A 134      -2.574  19.468  96.238  1.00  0.00           C  
ATOM   2140  C   LEU A 134      -3.254  19.829  97.574  1.00  0.00           C  
ATOM   2141  O   LEU A 134      -2.552  20.164  98.534  1.00  0.00           O  
ATOM   2142  CB  LEU A 134      -2.814  20.575  95.204  1.00  0.00           C  
ATOM   2143  CG  LEU A 134      -2.332  21.976  95.605  1.00  0.00           C  
ATOM   2144  CD1 LEU A 134      -0.826  21.951  95.825  1.00  0.00           C  
ATOM   2145  CD2 LEU A 134      -2.710  22.973  94.520  1.00  0.00           C  
ATOM   2146  H   LEU A 134      -3.478  18.180  94.807  1.00  0.00           H  
ATOM   2147  HA  LEU A 134      -1.511  19.361  96.455  1.00  0.00           H  
ATOM   2148 1HB  LEU A 134      -2.307  20.303  94.280  1.00  0.00           H  
ATOM   2149 2HB  LEU A 134      -3.883  20.638  95.003  1.00  0.00           H  
ATOM   2150  HG  LEU A 134      -2.802  22.267  96.545  1.00  0.00           H  
ATOM   2151 1HD1 LEU A 134      -0.484  22.946  96.110  1.00  0.00           H  
ATOM   2152 2HD1 LEU A 134      -0.586  21.244  96.620  1.00  0.00           H  
ATOM   2153 3HD1 LEU A 134      -0.329  21.647  94.905  1.00  0.00           H  
ATOM   2154 1HD2 LEU A 134      -2.368  23.968  94.805  1.00  0.00           H  
ATOM   2155 2HD2 LEU A 134      -2.240  22.683  93.580  1.00  0.00           H  
ATOM   2156 3HD2 LEU A 134      -3.793  22.983  94.396  1.00  0.00           H  
ATOM   2157  N   GLU A 135      -4.576  19.658  97.750  1.00  0.00           N  
ATOM   2158  CA  GLU A 135      -5.228  19.910  98.993  1.00  0.00           C  
ATOM   2159  C   GLU A 135      -4.703  18.969 100.064  1.00  0.00           C  
ATOM   2160  O   GLU A 135      -4.607  19.381 101.221  1.00  0.00           O  
ATOM   2161  CB  GLU A 135      -6.742  19.754  98.837  1.00  0.00           C  
ATOM   2162  CG  GLU A 135      -7.540  20.072 100.094  1.00  0.00           C  
ATOM   2163  CD  GLU A 135      -9.026  19.995  99.879  1.00  0.00           C  
ATOM   2164  OE1 GLU A 135      -9.434  19.714  98.778  1.00  0.00           O  
ATOM   2165  OE2 GLU A 135      -9.754  20.218 100.818  1.00  0.00           O  
ATOM   2166  H   GLU A 135      -5.123  19.337  96.964  1.00  0.00           H  
ATOM   2167  HA  GLU A 135      -5.004  20.932  99.300  1.00  0.00           H  
ATOM   2168 1HB  GLU A 135      -7.096  20.409  98.041  1.00  0.00           H  
ATOM   2169 2HB  GLU A 135      -6.974  18.729  98.545  1.00  0.00           H  
ATOM   2170 1HG  GLU A 135      -7.260  19.368 100.878  1.00  0.00           H  
ATOM   2171 2HG  GLU A 135      -7.278  21.074 100.433  1.00  0.00           H  
ATOM   2172  N   ILE A 136      -4.469  17.687  99.752  1.00  0.00           N  
ATOM   2173  CA  ILE A 136      -3.961  16.755 100.762  1.00  0.00           C  
ATOM   2174  C   ILE A 136      -2.559  17.232 101.174  1.00  0.00           C  
ATOM   2175  O   ILE A 136      -2.232  17.242 102.388  1.00  0.00           O  
ATOM   2176  CB  ILE A 136      -3.904  15.311 100.231  1.00  0.00           C  
ATOM   2177  CG1 ILE A 136      -5.318  14.772  99.996  1.00  0.00           C  
ATOM   2178  CG2 ILE A 136      -3.144  14.418 101.199  1.00  0.00           C  
ATOM   2179  CD1 ILE A 136      -5.356  13.472  99.227  1.00  0.00           C  
ATOM   2180  H   ILE A 136      -4.641  17.351  98.815  1.00  0.00           H  
ATOM   2181  HA  ILE A 136      -4.658  16.739 101.600  1.00  0.00           H  
ATOM   2182  HB  ILE A 136      -3.398  15.298  99.266  1.00  0.00           H  
ATOM   2183 1HG1 ILE A 136      -5.811  14.616 100.955  1.00  0.00           H  
ATOM   2184 2HG1 ILE A 136      -5.902  15.510  99.446  1.00  0.00           H  
ATOM   2185 1HG2 ILE A 136      -3.114  13.401 100.808  1.00  0.00           H  
ATOM   2186 2HG2 ILE A 136      -2.128  14.791 101.317  1.00  0.00           H  
ATOM   2187 3HG2 ILE A 136      -3.646  14.420 102.166  1.00  0.00           H  
ATOM   2188 1HD1 ILE A 136      -6.391  13.154  99.100  1.00  0.00           H  
ATOM   2189 2HD1 ILE A 136      -4.898  13.615  98.247  1.00  0.00           H  
ATOM   2190 3HD1 ILE A 136      -4.807  12.708  99.776  1.00  0.00           H  
ATOM   2191  N   ALA A 137      -1.757  17.644 100.236  1.00  0.00           N  
ATOM   2192  CA  ALA A 137      -0.374  18.112 100.516  1.00  0.00           C  
ATOM   2193  C   ALA A 137      -0.385  19.364 101.414  1.00  0.00           C  
ATOM   2194  O   ALA A 137       0.354  19.492 102.398  1.00  0.00           O  
ATOM   2195  CB  ALA A 137       0.366  18.403  99.218  1.00  0.00           C  
ATOM   2196  H   ALA A 137      -2.093  17.643  99.283  1.00  0.00           H  
ATOM   2197  HA  ALA A 137       0.171  17.306 101.007  1.00  0.00           H  
ATOM   2198 1HB  ALA A 137       1.374  18.750  99.444  1.00  0.00           H  
ATOM   2199 2HB  ALA A 137       0.422  17.493  98.620  1.00  0.00           H  
ATOM   2200 3HB  ALA A 137      -0.166  19.172  98.661  1.00  0.00           H  
ATOM   2201  N   LEU A 138      -1.344  20.231 101.141  1.00  0.00           N  
ATOM   2202  CA  LEU A 138      -1.486  21.490 101.867  1.00  0.00           C  
ATOM   2203  C   LEU A 138      -1.946  21.291 103.314  1.00  0.00           C  
ATOM   2204  O   LEU A 138      -1.312  21.709 104.276  1.00  0.00           O  
ATOM   2205  CB  LEU A 138      -2.482  22.399 101.136  1.00  0.00           C  
ATOM   2206  CG  LEU A 138      -2.018  22.937  99.776  1.00  0.00           C  
ATOM   2207  CD1 LEU A 138      -3.170  23.666  99.098  1.00  0.00           C  
ATOM   2208  CD2 LEU A 138      -0.827  23.862  99.976  1.00  0.00           C  
ATOM   2209  H   LEU A 138      -1.999  20.011 100.404  1.00  0.00           H  
ATOM   2210  HA  LEU A 138      -0.525  22.005 101.857  1.00  0.00           H  
ATOM   2211 1HB  LEU A 138      -3.405  21.843 100.974  1.00  0.00           H  
ATOM   2212 2HB  LEU A 138      -2.704  23.255 101.773  1.00  0.00           H  
ATOM   2213  HG  LEU A 138      -1.727  22.104  99.135  1.00  0.00           H  
ATOM   2214 1HD1 LEU A 138      -2.840  24.048  98.132  1.00  0.00           H  
ATOM   2215 2HD1 LEU A 138      -4.000  22.976  98.949  1.00  0.00           H  
ATOM   2216 3HD1 LEU A 138      -3.494  24.496  99.724  1.00  0.00           H  
ATOM   2217 1HD2 LEU A 138      -0.496  24.244  99.010  1.00  0.00           H  
ATOM   2218 2HD2 LEU A 138      -1.117  24.696 100.616  1.00  0.00           H  
ATOM   2219 3HD2 LEU A 138      -0.012  23.311 100.447  1.00  0.00           H  
ATOM   2220  N   ARG A 139      -2.907  20.396 103.453  1.00  0.00           N  
ATOM   2221  CA  ARG A 139      -3.439  20.109 104.795  1.00  0.00           C  
ATOM   2222  C   ARG A 139      -2.430  19.313 105.622  1.00  0.00           C  
ATOM   2223  O   ARG A 139      -2.239  19.539 106.871  1.00  0.00           O  
ATOM   2224  CB  ARG A 139      -4.742  19.329 104.705  1.00  0.00           C  
ATOM   2225  CG  ARG A 139      -5.926  20.120 104.172  1.00  0.00           C  
ATOM   2226  CD  ARG A 139      -7.166  19.303 104.146  1.00  0.00           C  
ATOM   2227  NE  ARG A 139      -8.282  20.029 103.562  1.00  0.00           N  
ATOM   2228  CZ  ARG A 139      -9.072  20.888 104.235  1.00  0.00           C  
ATOM   2229  NH1 ARG A 139      -8.856  21.117 105.511  1.00  0.00           N  
ATOM   2230  NH2 ARG A 139     -10.064  21.501 103.612  1.00  0.00           N  
ATOM   2231  H   ARG A 139      -3.286  19.903 102.658  1.00  0.00           H  
ATOM   2232  HA  ARG A 139      -3.520  21.048 105.343  1.00  0.00           H  
ATOM   2233 1HB  ARG A 139      -4.604  18.465 104.056  1.00  0.00           H  
ATOM   2234 2HB  ARG A 139      -5.012  18.956 105.693  1.00  0.00           H  
ATOM   2235 1HG  ARG A 139      -6.100  20.988 104.809  1.00  0.00           H  
ATOM   2236 2HG  ARG A 139      -5.713  20.453 103.156  1.00  0.00           H  
ATOM   2237 1HD  ARG A 139      -6.997  18.404 103.553  1.00  0.00           H  
ATOM   2238 2HD  ARG A 139      -7.437  19.021 105.162  1.00  0.00           H  
ATOM   2239  HE  ARG A 139      -8.479  19.879 102.581  1.00  0.00           H  
ATOM   2240 1HH1 ARG A 139      -8.098  20.649 105.987  1.00  0.00           H  
ATOM   2241 2HH1 ARG A 139      -9.448  21.761 106.016  1.00  0.00           H  
ATOM   2242 1HH2 ARG A 139     -10.230  21.325 102.631  1.00  0.00           H  
ATOM   2243 2HH2 ARG A 139     -10.655  22.144 104.116  1.00  0.00           H  
ATOM   2244  N   THR A 140      -1.708  18.424 104.918  1.00  0.00           N  
ATOM   2245  CA  THR A 140      -0.639  17.686 105.582  1.00  0.00           C  
ATOM   2246  C   THR A 140       0.526  18.544 106.024  1.00  0.00           C  
ATOM   2247  O   THR A 140       1.107  18.397 107.107  1.00  0.00           O  
ATOM   2248  CB  THR A 140      -0.108  16.569 104.665  1.00  0.00           C  
ATOM   2249  OG1 THR A 140      -1.168  15.653 104.360  1.00  0.00           O  
ATOM   2250  CG2 THR A 140       1.027  15.816 105.343  1.00  0.00           C  
ATOM   2251  H   THR A 140      -1.888  18.254 103.939  1.00  0.00           H  
ATOM   2252  HA  THR A 140      -1.030  17.273 106.512  1.00  0.00           H  
ATOM   2253  HB  THR A 140       0.256  17.004 103.735  1.00  0.00           H  
ATOM   2254  HG1 THR A 140      -1.717  16.021 103.663  1.00  0.00           H  
ATOM   2255 1HG2 THR A 140       1.390  15.031 104.680  1.00  0.00           H  
ATOM   2256 2HG2 THR A 140       1.839  16.508 105.566  1.00  0.00           H  
ATOM   2257 3HG2 THR A 140       0.666  15.371 106.269  1.00  0.00           H  
ATOM   2258  N   GLU A 141       0.910  19.510 105.203  1.00  0.00           N  
ATOM   2259  CA  GLU A 141       1.966  20.451 105.634  1.00  0.00           C  
ATOM   2260  C   GLU A 141       1.550  21.228 106.908  1.00  0.00           C  
ATOM   2261  O   GLU A 141       2.369  21.490 107.789  1.00  0.00           O  
ATOM   2262  CB  GLU A 141       2.290  21.435 104.508  1.00  0.00           C  
ATOM   2263  CG  GLU A 141       3.414  22.410 104.829  1.00  0.00           C  
ATOM   2264  CD  GLU A 141       3.758  23.307 103.673  1.00  0.00           C  
ATOM   2265  OE1 GLU A 141       3.150  23.171 102.638  1.00  0.00           O  
ATOM   2266  OE2 GLU A 141       4.631  24.130 103.824  1.00  0.00           O  
ATOM   2267  H   GLU A 141       0.498  19.619 104.288  1.00  0.00           H  
ATOM   2268  HA  GLU A 141       2.862  19.879 105.875  1.00  0.00           H  
ATOM   2269 1HB  GLU A 141       2.572  20.883 103.611  1.00  0.00           H  
ATOM   2270 2HB  GLU A 141       1.400  22.018 104.267  1.00  0.00           H  
ATOM   2271 1HG  GLU A 141       3.115  23.027 105.676  1.00  0.00           H  
ATOM   2272 2HG  GLU A 141       4.298  21.845 105.120  1.00  0.00           H  
ATOM   2273  N   LYS A 142       0.300  21.639 107.003  1.00  0.00           N  
ATOM   2274  CA  LYS A 142      -0.237  22.438 108.085  1.00  0.00           C  
ATOM   2275  C   LYS A 142      -0.286  21.624 109.345  1.00  0.00           C  
ATOM   2276  O   LYS A 142       0.223  22.003 110.423  1.00  0.00           O  
ATOM   2277  CB  LYS A 142      -1.631  22.965 107.740  1.00  0.00           C  
ATOM   2278  CG  LYS A 142      -1.650  24.029 106.651  1.00  0.00           C  
ATOM   2279  CD  LYS A 142      -3.068  24.490 106.353  1.00  0.00           C  
ATOM   2280  CE  LYS A 142      -3.089  25.549 105.260  1.00  0.00           C  
ATOM   2281  NZ  LYS A 142      -4.475  25.981 104.930  1.00  0.00           N  
ATOM   2282  H   LYS A 142      -0.310  21.360 106.248  1.00  0.00           H  
ATOM   2283  HA  LYS A 142       0.433  23.280 108.259  1.00  0.00           H  
ATOM   2284 1HB  LYS A 142      -2.261  22.138 107.410  1.00  0.00           H  
ATOM   2285 2HB  LYS A 142      -2.090  23.391 108.632  1.00  0.00           H  
ATOM   2286 1HG  LYS A 142      -1.057  24.887 106.971  1.00  0.00           H  
ATOM   2287 2HG  LYS A 142      -1.209  23.625 105.740  1.00  0.00           H  
ATOM   2288 1HD  LYS A 142      -3.669  23.638 106.033  1.00  0.00           H  
ATOM   2289 2HD  LYS A 142      -3.513  24.906 107.257  1.00  0.00           H  
ATOM   2290 1HE  LYS A 142      -2.519  26.418 105.585  1.00  0.00           H  
ATOM   2291 2HE  LYS A 142      -2.622  25.151 104.360  1.00  0.00           H  
ATOM   2292 1HZ  LYS A 142      -4.445  26.681 104.203  1.00  0.00           H  
ATOM   2293 2HZ  LYS A 142      -5.009  25.185 104.610  1.00  0.00           H  
ATOM   2294 3HZ  LYS A 142      -4.912  26.369 105.754  1.00  0.00           H  
ATOM   2295  N   LEU A 143      -0.663  20.306 109.138  1.00  0.00           N  
ATOM   2296  CA  LEU A 143      -0.695  19.410 110.245  1.00  0.00           C  
ATOM   2297  C   LEU A 143       0.671  19.067 110.760  1.00  0.00           C  
ATOM   2298  O   LEU A 143       0.880  18.870 112.006  1.00  0.00           O  
ATOM   2299  CB  LEU A 143      -1.427  18.124 109.843  1.00  0.00           C  
ATOM   2300  CG  LEU A 143      -2.931  18.269 109.579  1.00  0.00           C  
ATOM   2301  CD1 LEU A 143      -3.479  16.960 109.026  1.00  0.00           C  
ATOM   2302  CD2 LEU A 143      -3.638  18.655 110.870  1.00  0.00           C  
ATOM   2303  H   LEU A 143      -0.916  19.965 108.222  1.00  0.00           H  
ATOM   2304  HA  LEU A 143      -1.191  19.908 111.079  1.00  0.00           H  
ATOM   2305 1HB  LEU A 143      -0.969  17.732 108.936  1.00  0.00           H  
ATOM   2306 2HB  LEU A 143      -1.299  17.388 110.637  1.00  0.00           H  
ATOM   2307  HG  LEU A 143      -3.097  19.043 108.830  1.00  0.00           H  
ATOM   2308 1HD1 LEU A 143      -4.548  17.063 108.839  1.00  0.00           H  
ATOM   2309 2HD1 LEU A 143      -2.970  16.718 108.093  1.00  0.00           H  
ATOM   2310 3HD1 LEU A 143      -3.313  16.162 109.749  1.00  0.00           H  
ATOM   2311 1HD2 LEU A 143      -4.707  18.759 110.683  1.00  0.00           H  
ATOM   2312 2HD2 LEU A 143      -3.474  17.881 111.620  1.00  0.00           H  
ATOM   2313 3HD2 LEU A 143      -3.239  19.603 111.234  1.00  0.00           H  
ATOM   2314  N   ALA A 144       1.599  18.863 109.819  1.00  0.00           N  
ATOM   2315  CA  ALA A 144       2.980  18.615 110.241  1.00  0.00           C  
ATOM   2316  C   ALA A 144       3.505  19.765 111.125  1.00  0.00           C  
ATOM   2317  O   ALA A 144       4.209  19.546 112.072  1.00  0.00           O  
ATOM   2318  CB  ALA A 144       3.876  18.424 109.026  1.00  0.00           C  
ATOM   2319  H   ALA A 144       1.380  18.874 108.833  1.00  0.00           H  
ATOM   2320  HA  ALA A 144       2.990  17.743 110.897  1.00  0.00           H  
ATOM   2321 1HB  ALA A 144       4.898  18.237 109.353  1.00  0.00           H  
ATOM   2322 2HB  ALA A 144       3.520  17.575 108.441  1.00  0.00           H  
ATOM   2323 3HB  ALA A 144       3.851  19.323 108.411  1.00  0.00           H  
ATOM   2324  N   ARG A 145       3.320  20.993 110.678  1.00  0.00           N  
ATOM   2325  CA  ARG A 145       3.810  22.199 111.347  1.00  0.00           C  
ATOM   2326  C   ARG A 145       3.219  22.293 112.757  1.00  0.00           C  
ATOM   2327  O   ARG A 145       3.851  22.794 113.650  1.00  0.00           O  
ATOM   2328  CB  ARG A 145       3.445  23.446 110.554  1.00  0.00           C  
ATOM   2329  CG  ARG A 145       4.203  23.617 109.247  1.00  0.00           C  
ATOM   2330  CD  ARG A 145       3.812  24.866 108.545  1.00  0.00           C  
ATOM   2331  NE  ARG A 145       4.463  24.987 107.251  1.00  0.00           N  
ATOM   2332  CZ  ARG A 145       5.704  25.476 107.061  1.00  0.00           C  
ATOM   2333  NH1 ARG A 145       6.414  25.884 108.089  1.00  0.00           N  
ATOM   2334  NH2 ARG A 145       6.208  25.545 105.841  1.00  0.00           N  
ATOM   2335  H   ARG A 145       2.803  21.085 109.815  1.00  0.00           H  
ATOM   2336  HA  ARG A 145       4.898  22.142 111.411  1.00  0.00           H  
ATOM   2337 1HB  ARG A 145       2.382  23.429 110.319  1.00  0.00           H  
ATOM   2338 2HB  ARG A 145       3.632  24.331 111.162  1.00  0.00           H  
ATOM   2339 1HG  ARG A 145       5.274  23.658 109.450  1.00  0.00           H  
ATOM   2340 2HG  ARG A 145       3.990  22.773 108.590  1.00  0.00           H  
ATOM   2341 1HD  ARG A 145       2.734  24.872 108.387  1.00  0.00           H  
ATOM   2342 2HD  ARG A 145       4.095  25.727 109.151  1.00  0.00           H  
ATOM   2343  HE  ARG A 145       3.948  24.683 106.435  1.00  0.00           H  
ATOM   2344 1HH1 ARG A 145       6.029  25.832 109.022  1.00  0.00           H  
ATOM   2345 2HH1 ARG A 145       7.344  26.251 107.947  1.00  0.00           H  
ATOM   2346 1HH2 ARG A 145       5.662  25.231 105.050  1.00  0.00           H  
ATOM   2347 2HH2 ARG A 145       7.137  25.911 105.699  1.00  0.00           H  
ATOM   2348  N   ASN A 146       2.002  21.782 112.968  1.00  0.00           N  
ATOM   2349  CA  ASN A 146       1.364  21.870 114.263  1.00  0.00           C  
ATOM   2350  C   ASN A 146       1.550  20.594 115.038  1.00  0.00           C  
ATOM   2351  O   ASN A 146       1.012  20.436 116.099  1.00  0.00           O  
ATOM   2352  CB  ASN A 146      -0.111  22.196 114.117  1.00  0.00           C  
ATOM   2353  CG  ASN A 146      -0.347  23.591 113.609  1.00  0.00           C  
ATOM   2354  OD1 ASN A 146       0.219  24.559 114.131  1.00  0.00           O  
ATOM   2355  ND2 ASN A 146      -1.172  23.714 112.601  1.00  0.00           N  
ATOM   2356  H   ASN A 146       1.516  21.325 112.210  1.00  0.00           H  
ATOM   2357  HA  ASN A 146       1.875  22.635 114.849  1.00  0.00           H  
ATOM   2358 1HB  ASN A 146      -0.574  21.488 113.427  1.00  0.00           H  
ATOM   2359 2HB  ASN A 146      -0.606  22.084 115.081  1.00  0.00           H  
ATOM   2360 1HD2 ASN A 146      -1.367  24.619 112.222  1.00  0.00           H  
ATOM   2361 2HD2 ASN A 146      -1.608  22.904 112.210  1.00  0.00           H  
ATOM   2362  N   GLY A 147       2.360  19.638 114.541  1.00  0.00           N  
ATOM   2363  CA  GLY A 147       2.688  18.454 115.295  1.00  0.00           C  
ATOM   2364  C   GLY A 147       1.667  17.326 115.216  1.00  0.00           C  
ATOM   2365  O   GLY A 147       1.760  16.407 115.999  1.00  0.00           O  
ATOM   2366  H   GLY A 147       2.747  19.755 113.616  1.00  0.00           H  
ATOM   2367 1HA  GLY A 147       3.643  18.056 114.951  1.00  0.00           H  
ATOM   2368 2HA  GLY A 147       2.808  18.714 116.346  1.00  0.00           H  
ATOM   2369  N   TYR A 148       0.665  17.385 114.315  1.00  0.00           N  
ATOM   2370  CA  TYR A 148      -0.324  16.355 114.241  1.00  0.00           C  
ATOM   2371  C   TYR A 148       0.097  15.152 113.344  1.00  0.00           C  
ATOM   2372  O   TYR A 148      -0.566  14.108 113.403  1.00  0.00           O  
ATOM   2373  CB  TYR A 148      -1.636  16.967 113.745  1.00  0.00           C  
ATOM   2374  CG  TYR A 148      -2.271  17.928 114.725  1.00  0.00           C  
ATOM   2375  CD1 TYR A 148      -2.408  19.267 114.394  1.00  0.00           C  
ATOM   2376  CD2 TYR A 148      -2.716  17.469 115.956  1.00  0.00           C  
ATOM   2377  CE1 TYR A 148      -2.988  20.145 115.289  1.00  0.00           C  
ATOM   2378  CE2 TYR A 148      -3.296  18.347 116.852  1.00  0.00           C  
ATOM   2379  CZ  TYR A 148      -3.432  19.679 116.522  1.00  0.00           C  
ATOM   2380  OH  TYR A 148      -4.010  20.554 117.414  1.00  0.00           O  
ATOM   2381  H   TYR A 148       0.608  18.168 113.680  1.00  0.00           H  
ATOM   2382  HA  TYR A 148      -0.445  15.920 115.233  1.00  0.00           H  
ATOM   2383 1HB  TYR A 148      -1.458  17.501 112.811  1.00  0.00           H  
ATOM   2384 2HB  TYR A 148      -2.352  16.172 113.536  1.00  0.00           H  
ATOM   2385  HD1 TYR A 148      -2.058  19.628 113.426  1.00  0.00           H  
ATOM   2386  HD2 TYR A 148      -2.607  16.416 116.218  1.00  0.00           H  
ATOM   2387  HE1 TYR A 148      -3.096  21.198 115.029  1.00  0.00           H  
ATOM   2388  HE2 TYR A 148      -3.645  17.986 117.820  1.00  0.00           H  
ATOM   2389  HH  TYR A 148      -4.027  21.434 117.031  1.00  0.00           H  
ATOM   2390  N   VAL A 149       1.043  15.311 112.428  1.00  0.00           N  
ATOM   2391  CA  VAL A 149       1.489  14.239 111.568  1.00  0.00           C  
ATOM   2392  C   VAL A 149       3.013  14.333 111.403  1.00  0.00           C  
ATOM   2393  O   VAL A 149       3.605  15.416 111.577  1.00  0.00           O  
ATOM   2394  CB  VAL A 149       0.797  14.324 110.194  1.00  0.00           C  
ATOM   2395  CG1 VAL A 149      -0.708  14.167 110.346  1.00  0.00           C  
ATOM   2396  CG2 VAL A 149       1.137  15.646 109.524  1.00  0.00           C  
ATOM   2397  H   VAL A 149       1.464  16.224 112.335  1.00  0.00           H  
ATOM   2398  HA  VAL A 149       1.276  13.289 112.060  1.00  0.00           H  
ATOM   2399  HB  VAL A 149       1.145  13.500 109.571  1.00  0.00           H  
ATOM   2400 1HG1 VAL A 149      -1.181  14.230 109.365  1.00  0.00           H  
ATOM   2401 2HG1 VAL A 149      -0.930  13.199 110.794  1.00  0.00           H  
ATOM   2402 3HG1 VAL A 149      -1.094  14.961 110.985  1.00  0.00           H  
ATOM   2403 1HG2 VAL A 149       0.646  15.699 108.553  1.00  0.00           H  
ATOM   2404 2HG2 VAL A 149       0.795  16.470 110.151  1.00  0.00           H  
ATOM   2405 3HG2 VAL A 149       2.217  15.719 109.389  1.00  0.00           H  
ATOM   2406  N   PRO A 150       3.649  13.214 111.061  1.00  0.00           N  
ATOM   2407  CA  PRO A 150       5.089  13.180 110.826  1.00  0.00           C  
ATOM   2408  C   PRO A 150       5.374  13.819 109.440  1.00  0.00           C  
ATOM   2409  O   PRO A 150       4.527  13.804 108.550  1.00  0.00           O  
ATOM   2410  CB  PRO A 150       5.419  11.684 110.860  1.00  0.00           C  
ATOM   2411  CG  PRO A 150       4.172  11.024 110.379  1.00  0.00           C  
ATOM   2412  CD  PRO A 150       3.060  11.874 110.933  1.00  0.00           C  
ATOM   2413  HA  PRO A 150       5.578  13.718 111.639  1.00  0.00           H  
ATOM   2414 1HB  PRO A 150       6.287  11.476 110.218  1.00  0.00           H  
ATOM   2415 2HB  PRO A 150       5.695  11.383 111.881  1.00  0.00           H  
ATOM   2416 1HG  PRO A 150       4.165  10.981 109.280  1.00  0.00           H  
ATOM   2417 2HG  PRO A 150       4.130   9.985 110.738  1.00  0.00           H  
ATOM   2418 1HD  PRO A 150       2.219  11.887 110.224  1.00  0.00           H  
ATOM   2419 2HD  PRO A 150       2.741  11.472 111.906  1.00  0.00           H  
ATOM   2420  N   GLU A 151       6.601  14.279 109.278  1.00  0.00           N  
ATOM   2421  CA  GLU A 151       7.045  14.846 108.007  1.00  0.00           C  
ATOM   2422  C   GLU A 151       7.007  13.779 106.885  1.00  0.00           C  
ATOM   2423  O   GLU A 151       6.732  14.070 105.745  1.00  0.00           O  
ATOM   2424  CB  GLU A 151       8.458  15.417 108.148  1.00  0.00           C  
ATOM   2425  CG  GLU A 151       8.551  16.654 109.030  1.00  0.00           C  
ATOM   2426  CD  GLU A 151       9.956  17.171 109.166  1.00  0.00           C  
ATOM   2427  OE1 GLU A 151      10.853  16.540 108.660  1.00  0.00           O  
ATOM   2428  OE2 GLU A 151      10.133  18.199 109.777  1.00  0.00           O  
ATOM   2429  H   GLU A 151       7.249  14.238 110.052  1.00  0.00           H  
ATOM   2430  HA  GLU A 151       6.381  15.669 107.745  1.00  0.00           H  
ATOM   2431 1HB  GLU A 151       9.117  14.657 108.568  1.00  0.00           H  
ATOM   2432 2HB  GLU A 151       8.845  15.678 107.163  1.00  0.00           H  
ATOM   2433 1HG  GLU A 151       7.927  17.439 108.603  1.00  0.00           H  
ATOM   2434 2HG  GLU A 151       8.160  16.414 110.017  1.00  0.00           H  
ATOM   2435  N   ALA A 152       7.113  12.469 107.254  1.00  0.00           N  
ATOM   2436  CA  ALA A 152       6.847  11.438 106.259  1.00  0.00           C  
ATOM   2437  C   ALA A 152       5.625  11.559 105.439  1.00  0.00           C  
ATOM   2438  O   ALA A 152       5.741  11.285 104.245  1.00  0.00           O  
ATOM   2439  CB  ALA A 152       6.813  10.080 106.945  1.00  0.00           C  
ATOM   2440  H   ALA A 152       7.369  12.194 108.191  1.00  0.00           H  
ATOM   2441  HA  ALA A 152       7.496  11.610 105.400  1.00  0.00           H  
ATOM   2442 1HB  ALA A 152       6.650   9.300 106.201  1.00  0.00           H  
ATOM   2443 2HB  ALA A 152       7.761   9.905 107.453  1.00  0.00           H  
ATOM   2444 3HB  ALA A 152       6.003  10.061 107.673  1.00  0.00           H  
ATOM   2445  N   ASP A 153       4.462  11.996 105.965  1.00  0.00           N  
ATOM   2446  CA  ASP A 153       3.230  12.182 105.221  1.00  0.00           C  
ATOM   2447  C   ASP A 153       3.341  13.333 104.214  1.00  0.00           C  
ATOM   2448  O   ASP A 153       2.870  13.222 103.067  1.00  0.00           O  
ATOM   2449  CB  ASP A 153       2.069  12.445 106.183  1.00  0.00           C  
ATOM   2450  CG  ASP A 153       1.666  11.209 106.977  1.00  0.00           C  
ATOM   2451  OD1 ASP A 153       2.071  10.132 106.608  1.00  0.00           O  
ATOM   2452  OD2 ASP A 153       0.957  11.354 107.943  1.00  0.00           O  
ATOM   2453  H   ASP A 153       4.476  12.203 106.954  1.00  0.00           H  
ATOM   2454  HA  ASP A 153       2.988  11.248 104.714  1.00  0.00           H  
ATOM   2455 1HB  ASP A 153       2.348  13.233 106.883  1.00  0.00           H  
ATOM   2456 2HB  ASP A 153       1.203  12.797 105.622  1.00  0.00           H  
ATOM   2457  N   LEU A 154       4.037  14.371 104.584  1.00  0.00           N  
ATOM   2458  CA  LEU A 154       4.276  15.495 103.581  1.00  0.00           C  
ATOM   2459  C   LEU A 154       5.168  15.008 102.448  1.00  0.00           C  
ATOM   2460  O   LEU A 154       4.858  15.203 101.311  1.00  0.00           O  
ATOM   2461  CB  LEU A 154       4.934  16.710 104.246  1.00  0.00           C  
ATOM   2462  CG  LEU A 154       5.215  17.903 103.323  1.00  0.00           C  
ATOM   2463  CD1 LEU A 154       3.907  18.402 102.724  1.00  0.00           C  
ATOM   2464  CD2 LEU A 154       5.911  19.003 104.111  1.00  0.00           C  
ATOM   2465  H   LEU A 154       4.422  14.452 105.514  1.00  0.00           H  
ATOM   2466  HA  LEU A 154       3.310  15.843 103.214  1.00  0.00           H  
ATOM   2467 1HB  LEU A 154       4.288  17.059 105.050  1.00  0.00           H  
ATOM   2468 2HB  LEU A 154       5.883  16.397 104.681  1.00  0.00           H  
ATOM   2469  HG  LEU A 154       5.858  17.584 102.501  1.00  0.00           H  
ATOM   2470 1HD1 LEU A 154       4.107  19.249 102.068  1.00  0.00           H  
ATOM   2471 2HD1 LEU A 154       3.441  17.601 102.150  1.00  0.00           H  
ATOM   2472 3HD1 LEU A 154       3.237  18.713 103.524  1.00  0.00           H  
ATOM   2473 1HD2 LEU A 154       6.112  19.850 103.455  1.00  0.00           H  
ATOM   2474 2HD2 LEU A 154       5.269  19.324 104.932  1.00  0.00           H  
ATOM   2475 3HD2 LEU A 154       6.851  18.624 104.512  1.00  0.00           H  
ATOM   2476  N   LEU A 155       6.257  14.300 102.756  1.00  0.00           N  
ATOM   2477  CA  LEU A 155       7.168  13.802 101.736  1.00  0.00           C  
ATOM   2478  C   LEU A 155       6.553  12.774 100.808  1.00  0.00           C  
ATOM   2479  O   LEU A 155       6.797  12.857  99.578  1.00  0.00           O  
ATOM   2480  CB  LEU A 155       8.403  13.190 102.408  1.00  0.00           C  
ATOM   2481  CG  LEU A 155       9.332  14.180 103.122  1.00  0.00           C  
ATOM   2482  CD1 LEU A 155      10.412  13.414 103.873  1.00  0.00           C  
ATOM   2483  CD2 LEU A 155       9.944  15.128 102.101  1.00  0.00           C  
ATOM   2484  H   LEU A 155       6.452  14.105 103.728  1.00  0.00           H  
ATOM   2485  HA  LEU A 155       7.443  14.631 101.084  1.00  0.00           H  
ATOM   2486 1HB  LEU A 155       8.072  12.458 103.143  1.00  0.00           H  
ATOM   2487 2HB  LEU A 155       8.991  12.672 101.650  1.00  0.00           H  
ATOM   2488  HG  LEU A 155       8.761  14.754 103.852  1.00  0.00           H  
ATOM   2489 1HD1 LEU A 155      11.072  14.118 104.380  1.00  0.00           H  
ATOM   2490 2HD1 LEU A 155       9.947  12.758 104.610  1.00  0.00           H  
ATOM   2491 3HD1 LEU A 155      10.991  12.817 103.169  1.00  0.00           H  
ATOM   2492 1HD2 LEU A 155      10.604  15.833 102.608  1.00  0.00           H  
ATOM   2493 2HD2 LEU A 155      10.517  14.556 101.371  1.00  0.00           H  
ATOM   2494 3HD2 LEU A 155       9.151  15.676 101.591  1.00  0.00           H  
ATOM   2495  N   HIS A 156       5.650  11.884 101.335  1.00  0.00           N  
ATOM   2496  CA  HIS A 156       4.895  11.013 100.432  1.00  0.00           C  
ATOM   2497  C   HIS A 156       3.902  11.724  99.578  1.00  0.00           C  
ATOM   2498  O   HIS A 156       3.766  11.406  98.379  1.00  0.00           O  
ATOM   2499  CB  HIS A 156       4.157   9.931 101.227  1.00  0.00           C  
ATOM   2500  CG  HIS A 156       5.062   8.898 101.821  1.00  0.00           C  
ATOM   2501  ND1 HIS A 156       5.775   9.112 102.982  1.00  0.00           N  
ATOM   2502  CD2 HIS A 156       5.372   7.644 101.415  1.00  0.00           C  
ATOM   2503  CE1 HIS A 156       6.484   8.033 103.265  1.00  0.00           C  
ATOM   2504  NE2 HIS A 156       6.257   7.129 102.330  1.00  0.00           N  
ATOM   2505  H   HIS A 156       5.493  11.815 102.330  1.00  0.00           H  
ATOM   2506  HA  HIS A 156       5.595  10.542  99.740  1.00  0.00           H  
ATOM   2507 1HB  HIS A 156       3.592  10.396 102.036  1.00  0.00           H  
ATOM   2508 2HB  HIS A 156       3.442   9.426 100.577  1.00  0.00           H  
ATOM   2509  HD1 HIS A 156       5.712   9.916 103.575  1.00  0.00           H  
ATOM   2510  HD2 HIS A 156       5.059   7.044 100.561  1.00  0.00           H  
ATOM   2511  HE1 HIS A 156       7.118   8.002 104.151  1.00  0.00           H  
ATOM   2512  N   ALA A 157       3.209  12.767 100.149  1.00  0.00           N  
ATOM   2513  CA  ALA A 157       2.212  13.462  99.308  1.00  0.00           C  
ATOM   2514  C   ALA A 157       2.896  14.298  98.212  1.00  0.00           C  
ATOM   2515  O   ALA A 157       2.408  14.391  97.118  1.00  0.00           O  
ATOM   2516  CB  ALA A 157       1.317  14.346 100.164  1.00  0.00           C  
ATOM   2517  H   ALA A 157       3.349  13.074 101.101  1.00  0.00           H  
ATOM   2518  HA  ALA A 157       1.582  12.708  98.836  1.00  0.00           H  
ATOM   2519 1HB  ALA A 157       0.591  14.853  99.529  1.00  0.00           H  
ATOM   2520 2HB  ALA A 157       0.793  13.733 100.897  1.00  0.00           H  
ATOM   2521 3HB  ALA A 157       1.926  15.087 100.681  1.00  0.00           H  
ATOM   2522  N   LEU A 158       4.040  14.873  98.495  1.00  0.00           N  
ATOM   2523  CA  LEU A 158       4.787  15.691  97.515  1.00  0.00           C  
ATOM   2524  C   LEU A 158       5.250  14.834  96.332  1.00  0.00           C  
ATOM   2525  O   LEU A 158       5.226  15.261  95.184  1.00  0.00           O  
ATOM   2526  CB  LEU A 158       6.002  16.351  98.180  1.00  0.00           C  
ATOM   2527  CG  LEU A 158       5.685  17.451  99.201  1.00  0.00           C  
ATOM   2528  CD1 LEU A 158       6.966  17.873  99.908  1.00  0.00           C  
ATOM   2529  CD2 LEU A 158       5.038  18.631  98.492  1.00  0.00           C  
ATOM   2530  H   LEU A 158       4.420  14.747  99.422  1.00  0.00           H  
ATOM   2531  HA  LEU A 158       4.144  16.506  97.183  1.00  0.00           H  
ATOM   2532 1HB  LEU A 158       6.578  15.581  98.691  1.00  0.00           H  
ATOM   2533 2HB  LEU A 158       6.628  16.790  97.403  1.00  0.00           H  
ATOM   2534  HG  LEU A 158       5.001  17.061  99.956  1.00  0.00           H  
ATOM   2535 1HD1 LEU A 158       6.741  18.654 100.633  1.00  0.00           H  
ATOM   2536 2HD1 LEU A 158       7.397  17.014 100.423  1.00  0.00           H  
ATOM   2537 3HD1 LEU A 158       7.677  18.252  99.175  1.00  0.00           H  
ATOM   2538 1HD2 LEU A 158       4.812  19.413  99.218  1.00  0.00           H  
ATOM   2539 2HD2 LEU A 158       5.721  19.022  97.738  1.00  0.00           H  
ATOM   2540 3HD2 LEU A 158       4.115  18.305  98.011  1.00  0.00           H  
ATOM   2541  N   ALA A 159       5.781  13.623  96.613  1.00  0.00           N  
ATOM   2542  CA  ALA A 159       6.168  12.716  95.548  1.00  0.00           C  
ATOM   2543  C   ALA A 159       4.979  12.424  94.607  1.00  0.00           C  
ATOM   2544  O   ALA A 159       5.137  12.470  93.355  1.00  0.00           O  
ATOM   2545  CB  ALA A 159       6.719  11.426  96.138  1.00  0.00           C  
ATOM   2546  H   ALA A 159       5.913  13.339  97.573  1.00  0.00           H  
ATOM   2547  HA  ALA A 159       6.911  13.218  94.929  1.00  0.00           H  
ATOM   2548 1HB  ALA A 159       7.017  10.756  95.332  1.00  0.00           H  
ATOM   2549 2HB  ALA A 159       7.584  11.651  96.761  1.00  0.00           H  
ATOM   2550 3HB  ALA A 159       5.951  10.946  96.743  1.00  0.00           H  
ATOM   2551  N   VAL A 160       3.825  12.168  95.192  1.00  0.00           N  
ATOM   2552  CA  VAL A 160       2.594  11.882  94.419  1.00  0.00           C  
ATOM   2553  C   VAL A 160       2.182  13.058  93.563  1.00  0.00           C  
ATOM   2554  O   VAL A 160       1.848  12.924  92.408  1.00  0.00           O  
ATOM   2555  CB  VAL A 160       1.430  11.528  95.363  1.00  0.00           C  
ATOM   2556  CG1 VAL A 160       0.125  11.431  94.587  1.00  0.00           C  
ATOM   2557  CG2 VAL A 160       1.727  10.222  96.084  1.00  0.00           C  
ATOM   2558  H   VAL A 160       3.783  12.168  96.201  1.00  0.00           H  
ATOM   2559  HA  VAL A 160       2.768  10.997  93.807  1.00  0.00           H  
ATOM   2560  HB  VAL A 160       1.310  12.328  96.094  1.00  0.00           H  
ATOM   2561 1HG1 VAL A 160      -0.687  11.180  95.270  1.00  0.00           H  
ATOM   2562 2HG1 VAL A 160      -0.086  12.387  94.109  1.00  0.00           H  
ATOM   2563 3HG1 VAL A 160       0.211  10.655  93.826  1.00  0.00           H  
ATOM   2564 1HG2 VAL A 160       0.900   9.978  96.750  1.00  0.00           H  
ATOM   2565 2HG2 VAL A 160       1.852   9.423  95.353  1.00  0.00           H  
ATOM   2566 3HG2 VAL A 160       2.643  10.327  96.666  1.00  0.00           H  
ATOM   2567  N   LEU A 161       2.173  14.242  94.207  1.00  0.00           N  
ATOM   2568  CA  LEU A 161       1.836  15.477  93.496  1.00  0.00           C  
ATOM   2569  C   LEU A 161       2.756  15.679  92.298  1.00  0.00           C  
ATOM   2570  O   LEU A 161       2.322  16.045  91.200  1.00  0.00           O  
ATOM   2571  CB  LEU A 161       1.940  16.683  94.438  1.00  0.00           C  
ATOM   2572  CG  LEU A 161       1.642  18.048  93.807  1.00  0.00           C  
ATOM   2573  CD1 LEU A 161       0.205  18.073  93.304  1.00  0.00           C  
ATOM   2574  CD2 LEU A 161       1.881  19.146  94.833  1.00  0.00           C  
ATOM   2575  H   LEU A 161       2.400  14.287  95.190  1.00  0.00           H  
ATOM   2576  HA  LEU A 161       0.808  15.401  93.139  1.00  0.00           H  
ATOM   2577 1HB  LEU A 161       1.244  16.540  95.263  1.00  0.00           H  
ATOM   2578 2HB  LEU A 161       2.951  16.719  94.846  1.00  0.00           H  
ATOM   2579  HG  LEU A 161       2.298  18.204  92.950  1.00  0.00           H  
ATOM   2580 1HD1 LEU A 161      -0.006  19.044  92.855  1.00  0.00           H  
ATOM   2581 2HD1 LEU A 161       0.068  17.291  92.557  1.00  0.00           H  
ATOM   2582 3HD1 LEU A 161      -0.475  17.903  94.137  1.00  0.00           H  
ATOM   2583 1HD2 LEU A 161       1.670  20.117  94.384  1.00  0.00           H  
ATOM   2584 2HD2 LEU A 161       1.224  18.992  95.690  1.00  0.00           H  
ATOM   2585 3HD2 LEU A 161       2.920  19.116  95.163  1.00  0.00           H  
ATOM   2586  N   ALA A 162       4.068  15.515  92.484  1.00  0.00           N  
ATOM   2587  CA  ALA A 162       4.991  15.666  91.329  1.00  0.00           C  
ATOM   2588  C   ALA A 162       4.692  14.726  90.210  1.00  0.00           C  
ATOM   2589  O   ALA A 162       4.909  15.110  89.049  1.00  0.00           O  
ATOM   2590  CB  ALA A 162       6.436  15.469  91.765  1.00  0.00           C  
ATOM   2591  H   ALA A 162       4.449  15.290  93.392  1.00  0.00           H  
ATOM   2592  HA  ALA A 162       4.862  16.665  90.912  1.00  0.00           H  
ATOM   2593 1HB  ALA A 162       7.093  15.573  90.902  1.00  0.00           H  
ATOM   2594 2HB  ALA A 162       6.696  16.218  92.512  1.00  0.00           H  
ATOM   2595 3HB  ALA A 162       6.554  14.474  92.192  1.00  0.00           H  
ATOM   2596  N   GLU A 163       4.295  13.485  90.502  1.00  0.00           N  
ATOM   2597  CA  GLU A 163       3.878  12.562  89.467  1.00  0.00           C  
ATOM   2598  C   GLU A 163       2.649  13.102  88.725  1.00  0.00           C  
ATOM   2599  O   GLU A 163       2.645  13.065  87.492  1.00  0.00           O  
ATOM   2600  CB  GLU A 163       3.573  11.190  90.072  1.00  0.00           C  
ATOM   2601  CG  GLU A 163       3.183  10.127  89.055  1.00  0.00           C  
ATOM   2602  CD  GLU A 163       2.961   8.776  89.676  1.00  0.00           C  
ATOM   2603  OE1 GLU A 163       2.599   8.725  90.827  1.00  0.00           O  
ATOM   2604  OE2 GLU A 163       3.154   7.794  88.999  1.00  0.00           O  
ATOM   2605  H   GLU A 163       4.285  13.181  91.465  1.00  0.00           H  
ATOM   2606  HA  GLU A 163       4.711  12.414  88.780  1.00  0.00           H  
ATOM   2607 1HB  GLU A 163       4.446  10.829  90.615  1.00  0.00           H  
ATOM   2608 2HB  GLU A 163       2.757  11.282  90.789  1.00  0.00           H  
ATOM   2609 1HG  GLU A 163       2.267  10.438  88.553  1.00  0.00           H  
ATOM   2610 2HG  GLU A 163       3.968  10.052  88.304  1.00  0.00           H  
ATOM   2611  N   VAL A 164       1.679  13.669  89.445  1.00  0.00           N  
ATOM   2612  CA  VAL A 164       0.468  14.092  88.680  1.00  0.00           C  
ATOM   2613  C   VAL A 164       0.779  15.348  87.866  1.00  0.00           C  
ATOM   2614  O   VAL A 164       0.306  15.443  86.728  1.00  0.00           O  
ATOM   2615  CB  VAL A 164      -0.713  14.380  89.626  1.00  0.00           C  
ATOM   2616  CG1 VAL A 164      -1.890  14.952  88.850  1.00  0.00           C  
ATOM   2617  CG2 VAL A 164      -1.115  13.107  90.355  1.00  0.00           C  
ATOM   2618  H   VAL A 164       1.710  13.825  90.442  1.00  0.00           H  
ATOM   2619  HA  VAL A 164       0.250  13.332  87.929  1.00  0.00           H  
ATOM   2620  HB  VAL A 164      -0.409  15.135  90.352  1.00  0.00           H  
ATOM   2621 1HG1 VAL A 164      -2.715  15.150  89.535  1.00  0.00           H  
ATOM   2622 2HG1 VAL A 164      -1.590  15.881  88.366  1.00  0.00           H  
ATOM   2623 3HG1 VAL A 164      -2.210  14.235  88.094  1.00  0.00           H  
ATOM   2624 1HG2 VAL A 164      -1.949  13.318  91.023  1.00  0.00           H  
ATOM   2625 2HG2 VAL A 164      -1.413  12.351  89.629  1.00  0.00           H  
ATOM   2626 3HG2 VAL A 164      -0.269  12.738  90.937  1.00  0.00           H  
ATOM   2627  N   GLU A 165       1.739  16.193  88.324  1.00  0.00           N  
ATOM   2628  CA  GLU A 165       2.161  17.329  87.481  1.00  0.00           C  
ATOM   2629  C   GLU A 165       2.717  16.855  86.146  1.00  0.00           C  
ATOM   2630  O   GLU A 165       2.458  17.477  85.072  1.00  0.00           O  
ATOM   2631  CB  GLU A 165       3.214  18.173  88.202  1.00  0.00           C  
ATOM   2632  CG  GLU A 165       3.670  19.403  87.430  1.00  0.00           C  
ATOM   2633  CD  GLU A 165       4.655  20.243  88.195  1.00  0.00           C  
ATOM   2634  OE1 GLU A 165       4.971  19.889  89.306  1.00  0.00           O  
ATOM   2635  OE2 GLU A 165       5.092  21.239  87.669  1.00  0.00           O  
ATOM   2636  H   GLU A 165       2.172  16.063  89.227  1.00  0.00           H  
ATOM   2637  HA  GLU A 165       1.289  17.948  87.274  1.00  0.00           H  
ATOM   2638 1HB  GLU A 165       2.818  18.508  89.161  1.00  0.00           H  
ATOM   2639 2HB  GLU A 165       4.093  17.562  88.406  1.00  0.00           H  
ATOM   2640 1HG  GLU A 165       4.131  19.083  86.496  1.00  0.00           H  
ATOM   2641 2HG  GLU A 165       2.798  20.008  87.184  1.00  0.00           H  
ATOM   2642  N   ALA A 166       3.524  15.787  86.166  1.00  0.00           N  
ATOM   2643  CA  ALA A 166       4.072  15.224  84.948  1.00  0.00           C  
ATOM   2644  C   ALA A 166       2.974  14.633  84.101  1.00  0.00           C  
ATOM   2645  O   ALA A 166       2.988  14.792  82.870  1.00  0.00           O  
ATOM   2646  CB  ALA A 166       5.122  14.170  85.268  1.00  0.00           C  
ATOM   2647  H   ALA A 166       3.757  15.363  87.052  1.00  0.00           H  
ATOM   2648  HA  ALA A 166       4.535  16.031  84.380  1.00  0.00           H  
ATOM   2649 1HB  ALA A 166       5.514  13.753  84.340  1.00  0.00           H  
ATOM   2650 2HB  ALA A 166       5.935  14.626  85.832  1.00  0.00           H  
ATOM   2651 3HB  ALA A 166       4.671  13.375  85.860  1.00  0.00           H  
ATOM   2652  N   LEU A 167       1.982  13.992  84.747  1.00  0.00           N  
ATOM   2653  CA  LEU A 167       0.907  13.431  83.909  1.00  0.00           C  
ATOM   2654  C   LEU A 167       0.142  14.567  83.230  1.00  0.00           C  
ATOM   2655  O   LEU A 167      -0.413  14.349  82.180  1.00  0.00           O  
ATOM   2656  CB  LEU A 167      -0.054  12.582  84.751  1.00  0.00           C  
ATOM   2657  CG  LEU A 167       0.525  11.274  85.305  1.00  0.00           C  
ATOM   2658  CD1 LEU A 167      -0.484  10.631  86.247  1.00  0.00           C  
ATOM   2659  CD2 LEU A 167       0.870  10.343  84.153  1.00  0.00           C  
ATOM   2660  H   LEU A 167       1.935  13.877  85.749  1.00  0.00           H  
ATOM   2661  HA  LEU A 167       1.360  12.805  83.138  1.00  0.00           H  
ATOM   2662 1HB  LEU A 167      -0.395  13.178  85.596  1.00  0.00           H  
ATOM   2663 2HB  LEU A 167      -0.920  12.328  84.139  1.00  0.00           H  
ATOM   2664  HG  LEU A 167       1.426  11.490  85.879  1.00  0.00           H  
ATOM   2665 1HD1 LEU A 167      -0.072   9.701  86.641  1.00  0.00           H  
ATOM   2666 2HD1 LEU A 167      -0.697  11.311  87.071  1.00  0.00           H  
ATOM   2667 3HD1 LEU A 167      -1.404  10.418  85.703  1.00  0.00           H  
ATOM   2668 1HD2 LEU A 167       1.282   9.413  84.547  1.00  0.00           H  
ATOM   2669 2HD2 LEU A 167      -0.031  10.125  83.579  1.00  0.00           H  
ATOM   2670 3HD2 LEU A 167       1.606  10.820  83.506  1.00  0.00           H  
ATOM   2671  N   ALA A 168      -0.044  15.704  83.923  1.00  0.00           N  
ATOM   2672  CA  ALA A 168      -0.760  16.799  83.318  1.00  0.00           C  
ATOM   2673  C   ALA A 168      -0.126  17.306  81.996  1.00  0.00           C  
ATOM   2674  O   ALA A 168      -0.821  17.810  81.129  1.00  0.00           O  
ATOM   2675  CB  ALA A 168      -0.866  17.935  84.325  1.00  0.00           C  
ATOM   2676  H   ALA A 168       0.309  15.807  84.864  1.00  0.00           H  
ATOM   2677  HA  ALA A 168      -1.774  16.467  83.092  1.00  0.00           H  
ATOM   2678 1HB  ALA A 168      -1.443  18.752  83.892  1.00  0.00           H  
ATOM   2679 2HB  ALA A 168      -1.365  17.577  85.226  1.00  0.00           H  
ATOM   2680 3HB  ALA A 168       0.131  18.290  84.579  1.00  0.00           H  
ATOM   2681  N   VAL A 169       1.187  17.324  81.911  1.00  0.00           N  
ATOM   2682  CA  VAL A 169       1.887  17.739  80.690  1.00  0.00           C  
ATOM   2683  C   VAL A 169       1.478  16.810  79.565  1.00  0.00           C  
ATOM   2684  O   VAL A 169       1.229  17.260  78.434  1.00  0.00           O  
ATOM   2685  CB  VAL A 169       3.415  17.691  80.877  1.00  0.00           C  
ATOM   2686  CG1 VAL A 169       4.122  17.915  79.548  1.00  0.00           C  
ATOM   2687  CG2 VAL A 169       3.845  18.733  81.899  1.00  0.00           C  
ATOM   2688  H   VAL A 169       1.728  17.042  82.716  1.00  0.00           H  
ATOM   2689  HA  VAL A 169       1.654  18.785  80.497  1.00  0.00           H  
ATOM   2690  HB  VAL A 169       3.698  16.698  81.228  1.00  0.00           H  
ATOM   2691 1HG1 VAL A 169       5.201  17.877  79.699  1.00  0.00           H  
ATOM   2692 2HG1 VAL A 169       3.827  17.137  78.844  1.00  0.00           H  
ATOM   2693 3HG1 VAL A 169       3.845  18.891  79.150  1.00  0.00           H  
ATOM   2694 1HG2 VAL A 169       4.926  18.692  82.026  1.00  0.00           H  
ATOM   2695 2HG2 VAL A 169       3.557  19.725  81.550  1.00  0.00           H  
ATOM   2696 3HG2 VAL A 169       3.359  18.528  82.853  1.00  0.00           H  
ATOM   2697  N   GLU A 170       1.521  15.484  79.825  1.00  0.00           N  
ATOM   2698  CA  GLU A 170       1.127  14.596  78.770  1.00  0.00           C  
ATOM   2699  C   GLU A 170      -0.346  14.691  78.443  1.00  0.00           C  
ATOM   2700  O   GLU A 170      -0.659  14.738  77.229  1.00  0.00           O  
ATOM   2701  CB  GLU A 170       1.478  13.156  79.149  1.00  0.00           C  
ATOM   2702  CG  GLU A 170       1.158  12.127  78.074  1.00  0.00           C  
ATOM   2703  CD  GLU A 170       1.951  12.332  76.813  1.00  0.00           C  
ATOM   2704  OE1 GLU A 170       2.953  13.002  76.867  1.00  0.00           O  
ATOM   2705  OE2 GLU A 170       1.553  11.816  75.795  1.00  0.00           O  
ATOM   2706  H   GLU A 170       1.812  15.097  80.711  1.00  0.00           H  
ATOM   2707  HA  GLU A 170       1.456  15.019  77.821  1.00  0.00           H  
ATOM   2708 1HB  GLU A 170       2.543  13.087  79.371  1.00  0.00           H  
ATOM   2709 2HB  GLU A 170       0.937  12.875  80.053  1.00  0.00           H  
ATOM   2710 1HG  GLU A 170       1.369  11.131  78.464  1.00  0.00           H  
ATOM   2711 2HG  GLU A 170       0.095  12.178  77.842  1.00  0.00           H  
ATOM   2712  N   ALA A 171      -1.281  14.818  79.442  1.00  0.00           N  
ATOM   2713  CA  ALA A 171      -2.688  14.948  79.091  1.00  0.00           C  
ATOM   2714  C   ALA A 171      -2.915  16.191  78.177  1.00  0.00           C  
ATOM   2715  O   ALA A 171      -3.782  16.264  77.304  1.00  0.00           O  
ATOM   2716  CB  ALA A 171      -3.532  15.037  80.354  1.00  0.00           C  
ATOM   2717  H   ALA A 171      -1.014  14.823  80.416  1.00  0.00           H  
ATOM   2718  HA  ALA A 171      -3.001  14.027  78.599  1.00  0.00           H  
ATOM   2719 1HB  ALA A 171      -4.585  15.122  80.083  1.00  0.00           H  
ATOM   2720 2HB  ALA A 171      -3.384  14.140  80.955  1.00  0.00           H  
ATOM   2721 3HB  ALA A 171      -3.235  15.913  80.929  1.00  0.00           H  
ATOM   2722  N   LEU A 172      -2.178  17.252  78.489  1.00  0.00           N  
ATOM   2723  CA  LEU A 172      -2.236  18.509  77.740  1.00  0.00           C  
ATOM   2724  C   LEU A 172      -1.720  18.353  76.310  1.00  0.00           C  
ATOM   2725  O   LEU A 172      -2.317  18.861  75.378  1.00  0.00           O  
ATOM   2726  CB  LEU A 172      -1.419  19.587  78.463  1.00  0.00           C  
ATOM   2727  CG  LEU A 172      -1.442  20.981  77.822  1.00  0.00           C  
ATOM   2728  CD1 LEU A 172      -2.878  21.485  77.753  1.00  0.00           C  
ATOM   2729  CD2 LEU A 172      -0.569  21.927  78.632  1.00  0.00           C  
ATOM   2730  H   LEU A 172      -1.553  17.179  79.279  1.00  0.00           H  
ATOM   2731  HA  LEU A 172      -3.280  18.811  77.651  1.00  0.00           H  
ATOM   2732 1HB  LEU A 172      -1.795  19.685  79.480  1.00  0.00           H  
ATOM   2733 2HB  LEU A 172      -0.380  19.262  78.511  1.00  0.00           H  
ATOM   2734  HG  LEU A 172      -1.061  20.919  76.802  1.00  0.00           H  
ATOM   2735 1HD1 LEU A 172      -2.894  22.475  77.297  1.00  0.00           H  
ATOM   2736 2HD1 LEU A 172      -3.475  20.800  77.152  1.00  0.00           H  
ATOM   2737 3HD1 LEU A 172      -3.292  21.542  78.759  1.00  0.00           H  
ATOM   2738 1HD2 LEU A 172      -0.585  22.918  78.176  1.00  0.00           H  
ATOM   2739 2HD2 LEU A 172      -0.950  21.991  79.651  1.00  0.00           H  
ATOM   2740 3HD2 LEU A 172       0.455  21.552  78.650  1.00  0.00           H  
ATOM   2741  N   ALA A 173      -0.665  17.589  76.120  1.00  0.00           N  
ATOM   2742  CA  ALA A 173      -0.076  17.360  74.840  1.00  0.00           C  
ATOM   2743  C   ALA A 173      -1.000  16.515  73.961  1.00  0.00           C  
ATOM   2744  O   ALA A 173      -1.126  16.812  72.771  1.00  0.00           O  
ATOM   2745  CB  ALA A 173       1.281  16.692  75.006  1.00  0.00           C  
ATOM   2746  H   ALA A 173      -0.261  17.147  76.934  1.00  0.00           H  
ATOM   2747  HA  ALA A 173       0.046  18.321  74.338  1.00  0.00           H  
ATOM   2748 1HB  ALA A 173       1.730  16.532  74.025  1.00  0.00           H  
ATOM   2749 2HB  ALA A 173       1.931  17.331  75.603  1.00  0.00           H  
ATOM   2750 3HB  ALA A 173       1.156  15.734  75.507  1.00  0.00           H  
ATOM   2751  N   GLU A 174      -1.663  15.519  74.558  1.00  0.00           N  
ATOM   2752  CA  GLU A 174      -2.597  14.674  73.869  1.00  0.00           C  
ATOM   2753  C   GLU A 174      -3.798  15.507  73.397  1.00  0.00           C  
ATOM   2754  O   GLU A 174      -4.353  15.225  72.380  1.00  0.00           O  
ATOM   2755  CB  GLU A 174      -3.054  13.533  74.781  1.00  0.00           C  
ATOM   2756  CG  GLU A 174      -3.958  12.512  74.105  1.00  0.00           C  
ATOM   2757  CD  GLU A 174      -4.294  11.348  74.995  1.00  0.00           C  
ATOM   2758  OE1 GLU A 174      -3.827  11.322  76.109  1.00  0.00           O  
ATOM   2759  OE2 GLU A 174      -5.018  10.484  74.561  1.00  0.00           O  
ATOM   2760  H   GLU A 174      -1.491  15.363  75.541  1.00  0.00           H  
ATOM   2761  HA  GLU A 174      -2.104  14.259  72.988  1.00  0.00           H  
ATOM   2762 1HB  GLU A 174      -2.182  13.004  75.166  1.00  0.00           H  
ATOM   2763 2HB  GLU A 174      -3.592  13.943  75.635  1.00  0.00           H  
ATOM   2764 1HG  GLU A 174      -4.883  13.003  73.804  1.00  0.00           H  
ATOM   2765 2HG  GLU A 174      -3.465  12.145  73.206  1.00  0.00           H  
ATOM   2766  N   LEU A 175      -4.227  16.515  74.140  1.00  0.00           N  
ATOM   2767  CA  LEU A 175      -5.306  17.396  73.744  1.00  0.00           C  
ATOM   2768  C   LEU A 175      -4.885  18.337  72.615  1.00  0.00           C  
ATOM   2769  O   LEU A 175      -5.583  18.372  71.613  1.00  0.00           O  
ATOM   2770  CB  LEU A 175      -5.780  18.213  74.952  1.00  0.00           C  
ATOM   2771  CG  LEU A 175      -6.939  19.182  74.687  1.00  0.00           C  
ATOM   2772  CD1 LEU A 175      -8.151  18.402  74.195  1.00  0.00           C  
ATOM   2773  CD2 LEU A 175      -7.263  19.948  75.961  1.00  0.00           C  
ATOM   2774  H   LEU A 175      -3.769  16.666  75.027  1.00  0.00           H  
ATOM   2775  HA  LEU A 175      -6.118  16.790  73.343  1.00  0.00           H  
ATOM   2776 1HB  LEU A 175      -6.096  17.525  75.735  1.00  0.00           H  
ATOM   2777 2HB  LEU A 175      -4.940  18.797  75.328  1.00  0.00           H  
ATOM   2778  HG  LEU A 175      -6.655  19.885  73.903  1.00  0.00           H  
ATOM   2779 1HD1 LEU A 175      -8.975  19.090  74.006  1.00  0.00           H  
ATOM   2780 2HD1 LEU A 175      -7.897  17.879  73.272  1.00  0.00           H  
ATOM   2781 3HD1 LEU A 175      -8.450  17.678  74.952  1.00  0.00           H  
ATOM   2782 1HD2 LEU A 175      -8.087  20.637  75.772  1.00  0.00           H  
ATOM   2783 2HD2 LEU A 175      -7.549  19.247  76.745  1.00  0.00           H  
ATOM   2784 3HD2 LEU A 175      -6.385  20.511  76.280  1.00  0.00           H  
ATOM   2785  N   TRP A 176      -3.701  18.971  72.684  1.00  0.00           N  
ATOM   2786  CA  TRP A 176      -3.168  19.728  71.551  1.00  0.00           C  
ATOM   2787  C   TRP A 176      -3.044  18.892  70.286  1.00  0.00           C  
ATOM   2788  O   TRP A 176      -3.509  19.328  69.259  1.00  0.00           O  
ATOM   2789  CB  TRP A 176      -1.796  20.305  71.905  1.00  0.00           C  
ATOM   2790  CG  TRP A 176      -1.860  21.451  72.870  1.00  0.00           C  
ATOM   2791  CD1 TRP A 176      -2.946  22.228  73.142  1.00  0.00           C  
ATOM   2792  CD2 TRP A 176      -0.787  21.957  73.700  1.00  0.00           C  
ATOM   2793  NE1 TRP A 176      -2.625  23.179  74.078  1.00  0.00           N  
ATOM   2794  CE2 TRP A 176      -1.308  23.027  74.432  1.00  0.00           C  
ATOM   2795  CE3 TRP A 176       0.554  21.592  73.878  1.00  0.00           C  
ATOM   2796  CZ2 TRP A 176      -0.536  23.744  75.333  1.00  0.00           C  
ATOM   2797  CZ3 TRP A 176       1.327  22.311  74.782  1.00  0.00           C  
ATOM   2798  CH2 TRP A 176       0.795  23.359  75.490  1.00  0.00           C  
ATOM   2799  H   TRP A 176      -3.166  18.924  73.539  1.00  0.00           H  
ATOM   2800  HA  TRP A 176      -3.820  20.583  71.369  1.00  0.00           H  
ATOM   2801 1HB  TRP A 176      -1.174  19.524  72.342  1.00  0.00           H  
ATOM   2802 2HB  TRP A 176      -1.300  20.648  70.998  1.00  0.00           H  
ATOM   2803  HD1 TRP A 176      -3.926  22.111  72.683  1.00  0.00           H  
ATOM   2804  HE1 TRP A 176      -3.254  23.878  74.447  1.00  0.00           H  
ATOM   2805  HE3 TRP A 176       0.980  20.759  73.320  1.00  0.00           H  
ATOM   2806  HZ2 TRP A 176      -0.940  24.580  75.905  1.00  0.00           H  
ATOM   2807  HZ3 TRP A 176       2.370  22.021  74.914  1.00  0.00           H  
ATOM   2808  HH2 TRP A 176       1.430  23.901  76.192  1.00  0.00           H  
ATOM   2809  N   ASN A 177      -2.492  17.681  70.342  1.00  0.00           N  
ATOM   2810  CA  ASN A 177      -2.409  16.825  69.198  1.00  0.00           C  
ATOM   2811  C   ASN A 177      -3.759  16.326  68.659  1.00  0.00           C  
ATOM   2812  O   ASN A 177      -3.868  16.150  67.426  1.00  0.00           O  
ATOM   2813  CB  ASN A 177      -1.509  15.650  69.532  1.00  0.00           C  
ATOM   2814  CG  ASN A 177      -0.056  16.034  69.595  1.00  0.00           C  
ATOM   2815  OD1 ASN A 177       0.355  17.049  69.022  1.00  0.00           O  
ATOM   2816  ND2 ASN A 177       0.728  15.243  70.281  1.00  0.00           N  
ATOM   2817  H   ASN A 177      -2.120  17.360  71.225  1.00  0.00           H  
ATOM   2818  HA  ASN A 177      -2.131  17.429  68.333  1.00  0.00           H  
ATOM   2819 1HB  ASN A 177      -1.803  15.227  70.494  1.00  0.00           H  
ATOM   2820 2HB  ASN A 177      -1.634  14.870  68.780  1.00  0.00           H  
ATOM   2821 1HD2 ASN A 177       1.704  15.449  70.358  1.00  0.00           H  
ATOM   2822 2HD2 ASN A 177       0.352  14.432  70.729  1.00  0.00           H  
ATOM   2823  N   ALA A 178      -4.774  16.129  69.462  1.00  0.00           N  
ATOM   2824  CA  ALA A 178      -6.106  15.732  68.972  1.00  0.00           C  
ATOM   2825  C   ALA A 178      -6.746  16.910  68.217  1.00  0.00           C  
ATOM   2826  O   ALA A 178      -7.454  16.708  67.238  1.00  0.00           O  
ATOM   2827  CB  ALA A 178      -6.995  15.281  70.122  1.00  0.00           C  
ATOM   2828  H   ALA A 178      -4.632  16.256  70.454  1.00  0.00           H  
ATOM   2829  HA  ALA A 178      -5.980  14.883  68.300  1.00  0.00           H  
ATOM   2830 1HB  ALA A 178      -7.978  15.008  69.737  1.00  0.00           H  
ATOM   2831 2HB  ALA A 178      -6.545  14.418  70.613  1.00  0.00           H  
ATOM   2832 3HB  ALA A 178      -7.100  16.093  70.840  1.00  0.00           H  
ATOM   2833  N   LEU A 179      -6.500  18.131  68.709  1.00  0.00           N  
ATOM   2834  CA  LEU A 179      -6.948  19.347  68.083  1.00  0.00           C  
ATOM   2835  C   LEU A 179      -6.350  19.505  66.657  1.00  0.00           C  
ATOM   2836  O   LEU A 179      -7.068  19.872  65.737  1.00  0.00           O  
ATOM   2837  CB  LEU A 179      -6.562  20.544  68.960  1.00  0.00           C  
ATOM   2838  CG  LEU A 179      -6.994  21.920  68.437  1.00  0.00           C  
ATOM   2839  CD1 LEU A 179      -8.511  21.962  68.311  1.00  0.00           C  
ATOM   2840  CD2 LEU A 179      -6.493  23.003  69.380  1.00  0.00           C  
ATOM   2841  H   LEU A 179      -5.970  18.186  69.567  1.00  0.00           H  
ATOM   2842  HA  LEU A 179      -8.024  19.276  67.920  1.00  0.00           H  
ATOM   2843 1HB  LEU A 179      -7.006  20.411  69.945  1.00  0.00           H  
ATOM   2844 2HB  LEU A 179      -5.478  20.558  69.072  1.00  0.00           H  
ATOM   2845  HG  LEU A 179      -6.573  22.080  67.444  1.00  0.00           H  
ATOM   2846 1HD1 LEU A 179      -8.818  22.940  67.938  1.00  0.00           H  
ATOM   2847 2HD1 LEU A 179      -8.840  21.190  67.615  1.00  0.00           H  
ATOM   2848 3HD1 LEU A 179      -8.962  21.788  69.287  1.00  0.00           H  
ATOM   2849 1HD2 LEU A 179      -6.800  23.981  69.007  1.00  0.00           H  
ATOM   2850 2HD2 LEU A 179      -6.915  22.845  70.373  1.00  0.00           H  
ATOM   2851 3HD2 LEU A 179      -5.405  22.961  69.437  1.00  0.00           H  
ATOM   2852  N   LEU A 180      -5.088  19.192  66.458  1.00  0.00           N  
ATOM   2853  CA  LEU A 180      -4.459  19.177  65.171  1.00  0.00           C  
ATOM   2854  C   LEU A 180      -4.978  18.041  64.302  1.00  0.00           C  
ATOM   2855  O   LEU A 180      -5.032  18.242  63.056  1.00  0.00           O  
ATOM   2856  CB  LEU A 180      -2.939  19.054  65.340  1.00  0.00           C  
ATOM   2857  CG  LEU A 180      -2.239  20.270  65.960  1.00  0.00           C  
ATOM   2858  CD1 LEU A 180      -0.774  19.938  66.213  1.00  0.00           C  
ATOM   2859  CD2 LEU A 180      -2.376  21.465  65.029  1.00  0.00           C  
ATOM   2860  H   LEU A 180      -4.544  18.950  67.274  1.00  0.00           H  
ATOM   2861  HA  LEU A 180      -4.711  20.102  64.652  1.00  0.00           H  
ATOM   2862 1HB  LEU A 180      -2.729  18.192  65.972  1.00  0.00           H  
ATOM   2863 2HB  LEU A 180      -2.494  18.878  64.361  1.00  0.00           H  
ATOM   2864  HG  LEU A 180      -2.698  20.503  66.921  1.00  0.00           H  
ATOM   2865 1HD1 LEU A 180      -0.276  20.802  66.653  1.00  0.00           H  
ATOM   2866 2HD1 LEU A 180      -0.705  19.092  66.897  1.00  0.00           H  
ATOM   2867 3HD1 LEU A 180      -0.291  19.683  65.270  1.00  0.00           H  
ATOM   2868 1HD2 LEU A 180      -1.879  22.329  65.471  1.00  0.00           H  
ATOM   2869 2HD2 LEU A 180      -1.916  21.233  64.069  1.00  0.00           H  
ATOM   2870 3HD2 LEU A 180      -3.432  21.691  64.881  1.00  0.00           H  
ATOM   2871  N   GLU A 181      -5.281  16.863  64.882  1.00  0.00           N  
ATOM   2872  CA  GLU A 181      -5.926  15.854  64.015  1.00  0.00           C  
ATOM   2873  C   GLU A 181      -7.259  16.405  63.496  1.00  0.00           C  
ATOM   2874  O   GLU A 181      -7.593  16.261  62.325  1.00  0.00           O  
ATOM   2875  CB  GLU A 181      -6.157  14.545  64.773  1.00  0.00           C  
ATOM   2876  CG  GLU A 181      -6.764  13.430  63.932  1.00  0.00           C  
ATOM   2877  CD  GLU A 181      -6.909  12.139  64.688  1.00  0.00           C  
ATOM   2878  OE1 GLU A 181      -6.127  11.903  65.578  1.00  0.00           O  
ATOM   2879  OE2 GLU A 181      -7.803  11.389  64.377  1.00  0.00           O  
ATOM   2880  H   GLU A 181      -5.098  16.636  65.849  1.00  0.00           H  
ATOM   2881  HA  GLU A 181      -5.288  15.685  63.147  1.00  0.00           H  
ATOM   2882 1HB  GLU A 181      -5.209  14.183  65.172  1.00  0.00           H  
ATOM   2883 2HB  GLU A 181      -6.820  14.725  65.618  1.00  0.00           H  
ATOM   2884 1HG  GLU A 181      -7.747  13.746  63.584  1.00  0.00           H  
ATOM   2885 2HG  GLU A 181      -6.135  13.265  63.058  1.00  0.00           H  
ATOM   2886  N   LEU A 182      -8.032  17.074  64.331  1.00  0.00           N  
ATOM   2887  CA  LEU A 182      -9.267  17.633  63.899  1.00  0.00           C  
ATOM   2888  C   LEU A 182      -9.032  18.727  62.845  1.00  0.00           C  
ATOM   2889  O   LEU A 182      -9.792  18.724  61.893  1.00  0.00           O  
ATOM   2890  CB  LEU A 182     -10.024  18.202  65.106  1.00  0.00           C  
ATOM   2891  CG  LEU A 182     -11.419  18.768  64.809  1.00  0.00           C  
ATOM   2892  CD1 LEU A 182     -12.297  17.673  64.218  1.00  0.00           C  
ATOM   2893  CD2 LEU A 182     -12.025  19.322  66.090  1.00  0.00           C  
ATOM   2894  H   LEU A 182      -7.747  17.194  65.293  1.00  0.00           H  
ATOM   2895  HA  LEU A 182      -9.829  16.863  63.371  1.00  0.00           H  
ATOM   2896 1HB  LEU A 182     -10.138  17.413  65.848  1.00  0.00           H  
ATOM   2897 2HB  LEU A 182      -9.428  19.002  65.545  1.00  0.00           H  
ATOM   2898  HG  LEU A 182     -11.338  19.566  64.071  1.00  0.00           H  
ATOM   2899 1HD1 LEU A 182     -13.288  18.075  64.007  1.00  0.00           H  
ATOM   2900 2HD1 LEU A 182     -11.850  17.308  63.293  1.00  0.00           H  
ATOM   2901 3HD1 LEU A 182     -12.382  16.852  64.929  1.00  0.00           H  
ATOM   2902 1HD2 LEU A 182     -13.016  19.725  65.879  1.00  0.00           H  
ATOM   2903 2HD2 LEU A 182     -12.107  18.524  66.829  1.00  0.00           H  
ATOM   2904 3HD2 LEU A 182     -11.386  20.114  66.482  1.00  0.00           H  
ATOM   2905  N   ALA A 183      -7.984  19.558  62.946  1.00  0.00           N  
ATOM   2906  CA  ALA A 183      -7.729  20.567  61.926  1.00  0.00           C  
ATOM   2907  C   ALA A 183      -7.345  19.930  60.589  1.00  0.00           C  
ATOM   2908  O   ALA A 183      -7.682  20.465  59.509  1.00  0.00           O  
ATOM   2909  CB  ALA A 183      -6.637  21.519  62.392  1.00  0.00           C  
ATOM   2910  H   ALA A 183      -7.359  19.489  63.737  1.00  0.00           H  
ATOM   2911  HA  ALA A 183      -8.638  21.153  61.784  1.00  0.00           H  
ATOM   2912 1HB  ALA A 183      -6.460  22.273  61.624  1.00  0.00           H  
ATOM   2913 2HB  ALA A 183      -6.950  22.008  63.314  1.00  0.00           H  
ATOM   2914 3HB  ALA A 183      -5.720  20.961  62.571  1.00  0.00           H  
ATOM   2915  N   ALA A 184      -6.629  18.787  60.640  1.00  0.00           N  
ATOM   2916  CA  ALA A 184      -6.249  18.093  59.440  1.00  0.00           C  
ATOM   2917  C   ALA A 184      -7.455  17.633  58.617  1.00  0.00           C  
ATOM   2918  O   ALA A 184      -7.425  17.754  57.386  1.00  0.00           O  
ATOM   2919  CB  ALA A 184      -5.367  16.906  59.798  1.00  0.00           C  
ATOM   2920  H   ALA A 184      -6.353  18.409  61.535  1.00  0.00           H  
ATOM   2921  HA  ALA A 184      -5.724  18.791  58.788  1.00  0.00           H  
ATOM   2922 1HB  ALA A 184      -5.058  16.395  58.886  1.00  0.00           H  
ATOM   2923 2HB  ALA A 184      -4.485  17.256  60.334  1.00  0.00           H  
ATOM   2924 3HB  ALA A 184      -5.924  16.216  60.429  1.00  0.00           H  
ATOM   2925  N   ILE A 185      -8.484  17.108  59.276  1.00  0.00           N  
ATOM   2926  CA  ILE A 185      -9.666  16.619  58.528  1.00  0.00           C  
ATOM   2927  C   ILE A 185     -10.633  17.710  58.068  1.00  0.00           C  
ATOM   2928  O   ILE A 185     -11.216  17.689  56.989  1.00  0.00           O  
ATOM   2929  CB  ILE A 185     -10.452  15.607  59.381  1.00  0.00           C  
ATOM   2930  CG1 ILE A 185      -9.613  14.349  59.626  1.00  0.00           C  
ATOM   2931  CG2 ILE A 185     -11.767  15.250  58.706  1.00  0.00           C  
ATOM   2932  CD1 ILE A 185     -10.201  13.414  60.657  1.00  0.00           C  
ATOM   2933  H   ILE A 185      -8.475  17.036  60.283  1.00  0.00           H  
ATOM   2934  HA  ILE A 185      -9.320  16.116  57.626  1.00  0.00           H  
ATOM   2935  HB  ILE A 185     -10.662  16.040  60.359  1.00  0.00           H  
ATOM   2936 1HG1 ILE A 185      -9.500  13.801  58.691  1.00  0.00           H  
ATOM   2937 2HG1 ILE A 185      -8.615  14.637  59.958  1.00  0.00           H  
ATOM   2938 1HG2 ILE A 185     -12.310  14.533  59.322  1.00  0.00           H  
ATOM   2939 2HG2 ILE A 185     -12.368  16.150  58.583  1.00  0.00           H  
ATOM   2940 3HG2 ILE A 185     -11.567  14.810  57.729  1.00  0.00           H  
ATOM   2941 1HD1 ILE A 185      -9.551  12.547  60.775  1.00  0.00           H  
ATOM   2942 2HD1 ILE A 185     -10.291  13.933  61.611  1.00  0.00           H  
ATOM   2943 3HD1 ILE A 185     -11.186  13.085  60.329  1.00  0.00           H  
ATOM   2944  N   THR A 186     -10.814  18.681  58.899  1.00  0.00           N  
ATOM   2945  CA  THR A 186     -11.759  19.748  58.772  1.00  0.00           C  
ATOM   2946  C   THR A 186     -11.183  20.998  58.139  1.00  0.00           C  
ATOM   2947  O   THR A 186     -11.927  21.808  57.643  1.00  0.00           O  
ATOM   2948  CB  THR A 186     -12.347  20.100  60.151  1.00  0.00           C  
ATOM   2949  OG1 THR A 186     -11.298  20.540  61.023  1.00  0.00           O  
ATOM   2950  CG2 THR A 186     -13.036  18.889  60.762  1.00  0.00           C  
ATOM   2951  H   THR A 186     -10.210  18.652  59.708  1.00  0.00           H  
ATOM   2952  HA  THR A 186     -12.609  19.390  58.190  1.00  0.00           H  
ATOM   2953  HB  THR A 186     -13.072  20.906  60.042  1.00  0.00           H  
ATOM   2954  HG1 THR A 186     -10.831  19.776  61.371  1.00  0.00           H  
ATOM   2955 1HG2 THR A 186     -13.446  19.157  61.736  1.00  0.00           H  
ATOM   2956 2HG2 THR A 186     -13.842  18.559  60.107  1.00  0.00           H  
ATOM   2957 3HG2 THR A 186     -12.313  18.083  60.882  1.00  0.00           H  
ATOM   2958  N   GLY A 187      -9.873  21.217  58.229  1.00  0.00           N  
ATOM   2959  CA  GLY A 187      -9.263  22.445  57.717  1.00  0.00           C  
ATOM   2960  C   GLY A 187      -9.184  23.549  58.766  1.00  0.00           C  
ATOM   2961  O   GLY A 187      -8.398  24.494  58.578  1.00  0.00           O  
ATOM   2962  H   GLY A 187      -9.285  20.519  58.661  1.00  0.00           H  
ATOM   2963 1HA  GLY A 187      -8.257  22.229  57.357  1.00  0.00           H  
ATOM   2964 2HA  GLY A 187      -9.837  22.809  56.866  1.00  0.00           H  
ATOM   2965  N   TYR A 188      -9.954  23.484  59.863  1.00  0.00           N  
ATOM   2966  CA  TYR A 188     -10.103  24.558  60.833  1.00  0.00           C  
ATOM   2967  C   TYR A 188      -9.573  24.256  62.245  1.00  0.00           C  
ATOM   2968  O   TYR A 188      -9.560  23.099  62.761  1.00  0.00           O  
ATOM   2969  CB  TYR A 188     -11.580  24.950  60.916  1.00  0.00           C  
ATOM   2970  CG  TYR A 188     -12.129  25.536  59.634  1.00  0.00           C  
ATOM   2971  CD1 TYR A 188     -12.682  24.704  58.671  1.00  0.00           C  
ATOM   2972  CD2 TYR A 188     -12.079  26.905  59.420  1.00  0.00           C  
ATOM   2973  CE1 TYR A 188     -13.183  25.239  57.501  1.00  0.00           C  
ATOM   2974  CE2 TYR A 188     -12.580  27.441  58.250  1.00  0.00           C  
ATOM   2975  CZ  TYR A 188     -13.130  26.613  57.293  1.00  0.00           C  
ATOM   2976  OH  TYR A 188     -13.629  27.146  56.126  1.00  0.00           O  
ATOM   2977  H   TYR A 188     -10.456  22.619  60.005  1.00  0.00           H  
ATOM   2978  HA  TYR A 188      -9.610  25.449  60.441  1.00  0.00           H  
ATOM   2979 1HB  TYR A 188     -12.176  24.072  61.171  1.00  0.00           H  
ATOM   2980 2HB  TYR A 188     -11.718  25.682  61.711  1.00  0.00           H  
ATOM   2981  HD1 TYR A 188     -12.721  23.627  58.839  1.00  0.00           H  
ATOM   2982  HD2 TYR A 188     -11.643  27.559  60.176  1.00  0.00           H  
ATOM   2983  HE1 TYR A 188     -13.618  24.586  56.745  1.00  0.00           H  
ATOM   2984  HE2 TYR A 188     -12.540  28.517  58.082  1.00  0.00           H  
ATOM   2985  HH  TYR A 188     -13.972  26.440  55.574  1.00  0.00           H  
ATOM   2986  N   TYR A 189      -9.306  25.355  62.942  1.00  0.00           N  
ATOM   2987  CA  TYR A 189      -8.924  25.291  64.342  1.00  0.00           C  
ATOM   2988  C   TYR A 189     -10.119  25.630  65.220  1.00  0.00           C  
ATOM   2989  O   TYR A 189     -10.720  26.671  65.003  1.00  0.00           O  
ATOM   2990  CB  TYR A 189      -7.756  26.237  64.631  1.00  0.00           C  
ATOM   2991  CG  TYR A 189      -6.463  25.834  63.957  1.00  0.00           C  
ATOM   2992  CD1 TYR A 189      -6.172  26.297  62.682  1.00  0.00           C  
ATOM   2993  CD2 TYR A 189      -5.569  25.002  64.613  1.00  0.00           C  
ATOM   2994  CE1 TYR A 189      -4.991  25.928  62.066  1.00  0.00           C  
ATOM   2995  CE2 TYR A 189      -4.388  24.634  63.998  1.00  0.00           C  
ATOM   2996  CZ  TYR A 189      -4.099  25.094  62.729  1.00  0.00           C  
ATOM   2997  OH  TYR A 189      -2.923  24.727  62.116  1.00  0.00           O  
ATOM   2998  H   TYR A 189      -9.370  26.256  62.490  1.00  0.00           H  
ATOM   2999  HA  TYR A 189      -8.642  24.264  64.577  1.00  0.00           H  
ATOM   3000 1HB  TYR A 189      -8.013  27.244  64.300  1.00  0.00           H  
ATOM   3001 2HB  TYR A 189      -7.580  26.280  65.705  1.00  0.00           H  
ATOM   3002  HD1 TYR A 189      -6.875  26.951  62.165  1.00  0.00           H  
ATOM   3003  HD2 TYR A 189      -5.798  24.637  65.615  1.00  0.00           H  
ATOM   3004  HE1 TYR A 189      -4.763  26.292  61.064  1.00  0.00           H  
ATOM   3005  HE2 TYR A 189      -3.686  23.979  64.513  1.00  0.00           H  
ATOM   3006  HH  TYR A 189      -2.423  24.154  62.702  1.00  0.00           H  
ATOM   3007  N   PHE A 190     -10.571  24.718  66.097  1.00  0.00           N  
ATOM   3008  CA  PHE A 190     -11.710  25.004  66.979  1.00  0.00           C  
ATOM   3009  C   PHE A 190     -11.265  25.249  68.430  1.00  0.00           C  
ATOM   3010  O   PHE A 190     -10.736  24.343  69.111  1.00  0.00           O  
ATOM   3011  CB  PHE A 190     -12.712  23.849  66.939  1.00  0.00           C  
ATOM   3012  CG  PHE A 190     -13.391  23.681  65.610  1.00  0.00           C  
ATOM   3013  CD1 PHE A 190     -12.854  22.847  64.641  1.00  0.00           C  
ATOM   3014  CD2 PHE A 190     -14.568  24.357  65.326  1.00  0.00           C  
ATOM   3015  CE1 PHE A 190     -13.478  22.693  63.417  1.00  0.00           C  
ATOM   3016  CE2 PHE A 190     -15.195  24.203  64.105  1.00  0.00           C  
ATOM   3017  CZ  PHE A 190     -14.649  23.370  63.149  1.00  0.00           C  
ATOM   3018  H   PHE A 190     -10.120  23.816  66.153  1.00  0.00           H  
ATOM   3019  HA  PHE A 190     -12.195  25.917  66.633  1.00  0.00           H  
ATOM   3020 1HB  PHE A 190     -12.202  22.917  67.180  1.00  0.00           H  
ATOM   3021 2HB  PHE A 190     -13.479  24.007  67.696  1.00  0.00           H  
ATOM   3022  HD1 PHE A 190     -11.929  22.311  64.853  1.00  0.00           H  
ATOM   3023  HD2 PHE A 190     -15.000  25.015  66.081  1.00  0.00           H  
ATOM   3024  HE1 PHE A 190     -13.045  22.035  62.664  1.00  0.00           H  
ATOM   3025  HE2 PHE A 190     -16.120  24.739  63.895  1.00  0.00           H  
ATOM   3026  HZ  PHE A 190     -15.141  23.249  62.185  1.00  0.00           H  
ATOM   3027  N   GLU A 191     -11.509  26.471  68.933  1.00  0.00           N  
ATOM   3028  CA  GLU A 191     -11.163  26.854  70.289  1.00  0.00           C  
ATOM   3029  C   GLU A 191     -12.149  26.312  71.282  1.00  0.00           C  
ATOM   3030  O   GLU A 191     -11.845  26.270  72.485  1.00  0.00           O  
ATOM   3031  CB  GLU A 191     -11.094  28.377  70.416  1.00  0.00           C  
ATOM   3032  CG  GLU A 191      -9.962  29.023  69.629  1.00  0.00           C  
ATOM   3033  CD  GLU A 191      -9.936  30.520  69.762  1.00  0.00           C  
ATOM   3034  OE1 GLU A 191     -10.818  31.057  70.388  1.00  0.00           O  
ATOM   3035  OE2 GLU A 191      -9.032  31.128  69.238  1.00  0.00           O  
ATOM   3036  H   GLU A 191     -11.955  27.147  68.329  1.00  0.00           H  
ATOM   3037  HA  GLU A 191     -10.134  26.530  70.505  1.00  0.00           H  
ATOM   3038 1HB  GLU A 191     -12.031  28.814  70.072  1.00  0.00           H  
ATOM   3039 2HB  GLU A 191     -10.970  28.650  71.464  1.00  0.00           H  
ATOM   3040 1HG  GLU A 191      -9.012  28.621  69.982  1.00  0.00           H  
ATOM   3041 2HG  GLU A 191     -10.067  28.758  68.577  1.00  0.00           H  
ATOM   3042  N   SER A 192     -13.317  25.895  70.802  1.00  0.00           N  
ATOM   3043  CA  SER A 192     -14.287  25.278  71.682  1.00  0.00           C  
ATOM   3044  C   SER A 192     -15.232  24.393  70.895  1.00  0.00           C  
ATOM   3045  O   SER A 192     -15.420  24.585  69.697  1.00  0.00           O  
ATOM   3046  CB  SER A 192     -15.070  26.340  72.428  1.00  0.00           C  
ATOM   3047  OG  SER A 192     -15.869  27.085  71.550  1.00  0.00           O  
ATOM   3048  H   SER A 192     -13.540  26.003  69.823  1.00  0.00           H  
ATOM   3049  HA  SER A 192     -13.765  24.580  72.337  1.00  0.00           H  
ATOM   3050 1HB  SER A 192     -15.698  25.867  73.182  1.00  0.00           H  
ATOM   3051 2HB  SER A 192     -14.380  27.004  72.947  1.00  0.00           H  
ATOM   3052  HG  SER A 192     -15.967  26.547  70.761  1.00  0.00           H  
ATOM   3053  N   THR A 193     -15.730  23.358  71.570  1.00  0.00           N  
ATOM   3054  CA  THR A 193     -16.608  22.383  70.931  1.00  0.00           C  
ATOM   3055  C   THR A 193     -17.808  22.197  71.815  1.00  0.00           C  
ATOM   3056  O   THR A 193     -17.685  22.579  73.017  1.00  0.00           O  
ATOM   3057  CB  THR A 193     -15.909  21.032  70.694  1.00  0.00           C  
ATOM   3058  OG1 THR A 193     -15.574  20.436  71.954  1.00  0.00           O  
ATOM   3059  CG2 THR A 193     -14.642  21.223  69.874  1.00  0.00           C  
ATOM   3060  H   THR A 193     -15.496  23.244  72.546  1.00  0.00           H  
ATOM   3061  HA  THR A 193     -16.881  22.757  69.945  1.00  0.00           H  
ATOM   3062  HB  THR A 193     -16.583  20.362  70.159  1.00  0.00           H  
ATOM   3063  HG1 THR A 193     -16.375  20.296  72.464  1.00  0.00           H  
ATOM   3064 1HG2 THR A 193     -14.161  20.258  69.716  1.00  0.00           H  
ATOM   3065 2HG2 THR A 193     -14.895  21.666  68.911  1.00  0.00           H  
ATOM   3066 3HG2 THR A 193     -13.960  21.884  70.409  1.00  0.00           H  
ATOM   3067  N   ALA A 194     -18.893  21.572  71.321  1.00  0.00           N  
ATOM   3068  CA  ALA A 194     -20.049  21.305  72.175  1.00  0.00           C  
ATOM   3069  C   ALA A 194     -19.797  19.961  72.834  1.00  0.00           C  
ATOM   3070  O   ALA A 194     -19.405  19.000  72.157  1.00  0.00           O  
ATOM   3071  CB  ALA A 194     -21.349  21.300  71.383  1.00  0.00           C  
ATOM   3072  H   ALA A 194     -18.918  21.281  70.354  1.00  0.00           H  
ATOM   3073  HA  ALA A 194     -20.150  22.133  72.877  1.00  0.00           H  
ATOM   3074 1HB  ALA A 194     -22.178  21.055  72.047  1.00  0.00           H  
ATOM   3075 2HB  ALA A 194     -21.512  22.285  70.947  1.00  0.00           H  
ATOM   3076 3HB  ALA A 194     -21.288  20.557  70.589  1.00  0.00           H  
ATOM   3077  N   ALA A 195     -19.857  19.939  74.191  1.00  0.00           N  
ATOM   3078  CA  ALA A 195     -19.536  18.715  74.912  1.00  0.00           C  
ATOM   3079  C   ALA A 195     -20.643  17.692  74.989  1.00  0.00           C  
ATOM   3080  O   ALA A 195     -21.856  17.997  74.904  1.00  0.00           O  
ATOM   3081  CB  ALA A 195     -19.087  19.066  76.323  1.00  0.00           C  
ATOM   3082  H   ALA A 195     -20.122  20.762  74.713  1.00  0.00           H  
ATOM   3083  HA  ALA A 195     -18.690  18.240  74.414  1.00  0.00           H  
ATOM   3084 1HB  ALA A 195     -18.815  18.155  76.856  1.00  0.00           H  
ATOM   3085 2HB  ALA A 195     -18.224  19.730  76.275  1.00  0.00           H  
ATOM   3086 3HB  ALA A 195     -19.899  19.565  76.849  1.00  0.00           H  
ATOM   3087  N   LEU A 196     -20.283  16.444  75.293  1.00  0.00           N  
ATOM   3088  CA  LEU A 196     -21.330  15.450  75.461  1.00  0.00           C  
ATOM   3089  C   LEU A 196     -22.187  15.787  76.667  1.00  0.00           C  
ATOM   3090  O   LEU A 196     -21.646  16.055  77.788  1.00  0.00           O  
ATOM   3091  CB  LEU A 196     -20.721  14.052  75.627  1.00  0.00           C  
ATOM   3092  CG  LEU A 196     -21.724  12.892  75.679  1.00  0.00           C  
ATOM   3093  CD1 LEU A 196     -22.408  12.750  74.327  1.00  0.00           C  
ATOM   3094  CD2 LEU A 196     -20.998  11.611  76.062  1.00  0.00           C  
ATOM   3095  H   LEU A 196     -19.319  16.167  75.410  1.00  0.00           H  
ATOM   3096  HA  LEU A 196     -21.935  15.428  74.555  1.00  0.00           H  
ATOM   3097 1HB  LEU A 196     -20.044  13.867  74.794  1.00  0.00           H  
ATOM   3098 2HB  LEU A 196     -20.142  14.032  76.550  1.00  0.00           H  
ATOM   3099  HG  LEU A 196     -22.493  13.109  76.421  1.00  0.00           H  
ATOM   3100 1HD1 LEU A 196     -23.121  11.926  74.364  1.00  0.00           H  
ATOM   3101 2HD1 LEU A 196     -22.936  13.673  74.087  1.00  0.00           H  
ATOM   3102 3HD1 LEU A 196     -21.661  12.548  73.560  1.00  0.00           H  
ATOM   3103 1HD2 LEU A 196     -21.711  10.786  76.100  1.00  0.00           H  
ATOM   3104 2HD2 LEU A 196     -20.230  11.392  75.320  1.00  0.00           H  
ATOM   3105 3HD2 LEU A 196     -20.533  11.734  77.040  1.00  0.00           H  
ATOM   3106  N   ASP A 197     -23.524  15.585  76.504  1.00  0.00           N  
ATOM   3107  CA  ASP A 197     -24.407  15.856  77.642  1.00  0.00           C  
ATOM   3108  C   ASP A 197     -24.376  14.641  78.522  1.00  0.00           C  
ATOM   3109  O   ASP A 197     -25.039  13.658  78.212  1.00  0.00           O  
ATOM   3110  CB  ASP A 197     -25.841  16.155  77.199  1.00  0.00           C  
ATOM   3111  CG  ASP A 197     -26.762  16.496  78.363  1.00  0.00           C  
ATOM   3112  OD1 ASP A 197     -26.543  15.987  79.437  1.00  0.00           O  
ATOM   3113  OD2 ASP A 197     -27.675  17.262  78.168  1.00  0.00           O  
ATOM   3114  H   ASP A 197     -23.925  15.259  75.637  1.00  0.00           H  
ATOM   3115  HA  ASP A 197     -24.087  16.786  78.115  1.00  0.00           H  
ATOM   3116 1HB  ASP A 197     -25.839  16.992  76.500  1.00  0.00           H  
ATOM   3117 2HB  ASP A 197     -26.248  15.291  76.674  1.00  0.00           H  
ATOM   3118  N   GLN A 198     -23.647  14.611  79.636  1.00  0.00           N  
ATOM   3119  CA  GLN A 198     -23.672  13.378  80.407  1.00  0.00           C  
ATOM   3120  C   GLN A 198     -24.797  13.385  81.374  1.00  0.00           C  
ATOM   3121  O   GLN A 198     -24.977  12.306  81.951  1.00  0.00           O  
ATOM   3122  CB  GLN A 198     -22.354  13.169  81.157  1.00  0.00           C  
ATOM   3123  CG  GLN A 198     -21.151  12.954  80.254  1.00  0.00           C  
ATOM   3124  CD  GLN A 198     -19.863  12.786  81.036  1.00  0.00           C  
ATOM   3125  OE1 GLN A 198     -19.721  13.308  82.146  1.00  0.00           O  
ATOM   3126  NE2 GLN A 198     -18.914  12.055  80.462  1.00  0.00           N  
ATOM   3127  H   GLN A 198     -23.089  15.386  79.965  1.00  0.00           H  
ATOM   3128  HA  GLN A 198     -23.891  12.551  79.730  1.00  0.00           H  
ATOM   3129 1HB  GLN A 198     -22.152  14.036  81.786  1.00  0.00           H  
ATOM   3130 2HB  GLN A 198     -22.441  12.302  81.812  1.00  0.00           H  
ATOM   3131 1HG  GLN A 198     -21.311  12.053  79.661  1.00  0.00           H  
ATOM   3132 2HG  GLN A 198     -21.043  13.818  79.599  1.00  0.00           H  
ATOM   3133 1HE2 GLN A 198     -18.041  11.909  80.931  1.00  0.00           H  
ATOM   3134 2HE2 GLN A 198     -19.070  11.650  79.562  1.00  0.00           H  
ATOM   3135  N   SER A 199     -25.551  14.458  81.645  1.00  0.00           N  
ATOM   3136  CA  SER A 199     -26.742  14.278  82.489  1.00  0.00           C  
ATOM   3137  C   SER A 199     -27.843  13.615  81.658  1.00  0.00           C  
ATOM   3138  O   SER A 199     -28.600  12.826  82.220  1.00  0.00           O  
ATOM   3139  CB  SER A 199     -27.223  15.608  83.035  1.00  0.00           C  
ATOM   3140  OG  SER A 199     -27.670  16.443  82.002  1.00  0.00           O  
ATOM   3141  H   SER A 199     -25.332  15.379  81.293  1.00  0.00           H  
ATOM   3142  HA  SER A 199     -26.475  13.642  83.334  1.00  0.00           H  
ATOM   3143 1HB  SER A 199     -28.032  15.439  83.745  1.00  0.00           H  
ATOM   3144 2HB  SER A 199     -26.411  16.095  83.574  1.00  0.00           H  
ATOM   3145  HG  SER A 199     -27.275  16.102  81.196  1.00  0.00           H  
ATOM   3146  N   ASN A 200     -27.944  13.891  80.348  1.00  0.00           N  
ATOM   3147  CA  ASN A 200     -28.952  13.240  79.498  1.00  0.00           C  
ATOM   3148  C   ASN A 200     -28.502  12.035  78.704  1.00  0.00           C  
ATOM   3149  O   ASN A 200     -29.312  11.455  77.924  1.00  0.00           O  
ATOM   3150  CB  ASN A 200     -29.538  14.262  78.542  1.00  0.00           C  
ATOM   3151  CG  ASN A 200     -30.375  15.296  79.242  1.00  0.00           C  
ATOM   3152  OD1 ASN A 200     -31.251  14.961  80.049  1.00  0.00           O  
ATOM   3153  ND2 ASN A 200     -30.124  16.546  78.951  1.00  0.00           N  
ATOM   3154  H   ASN A 200     -27.312  14.562  79.936  1.00  0.00           H  
ATOM   3155  HA  ASN A 200     -29.778  12.911  80.130  1.00  0.00           H  
ATOM   3156 1HB  ASN A 200     -28.731  14.766  78.008  1.00  0.00           H  
ATOM   3157 2HB  ASN A 200     -30.155  13.755  77.799  1.00  0.00           H  
ATOM   3158 1HD2 ASN A 200     -30.650  17.277  79.387  1.00  0.00           H  
ATOM   3159 2HD2 ASN A 200     -29.407  16.772  78.292  1.00  0.00           H  
ATOM   3160  N   PHE A 201     -27.249  11.644  78.826  1.00  0.00           N  
ATOM   3161  CA  PHE A 201     -26.799  10.444  78.117  1.00  0.00           C  
ATOM   3162  C   PHE A 201     -27.471   9.130  78.548  1.00  0.00           C  
ATOM   3163  O   PHE A 201     -27.583   8.744  79.762  1.00  0.00           O  
ATOM   3164  CB  PHE A 201     -25.286  10.300  78.287  1.00  0.00           C  
ATOM   3165  CG  PHE A 201     -24.698   9.144  77.529  1.00  0.00           C  
ATOM   3166  CD1 PHE A 201     -24.491   9.227  76.160  1.00  0.00           C  
ATOM   3167  CD2 PHE A 201     -24.351   7.971  78.183  1.00  0.00           C  
ATOM   3168  CE1 PHE A 201     -23.950   8.163  75.462  1.00  0.00           C  
ATOM   3169  CE2 PHE A 201     -23.809   6.908  77.488  1.00  0.00           C  
ATOM   3170  CZ  PHE A 201     -23.609   7.004  76.126  1.00  0.00           C  
ATOM   3171  H   PHE A 201     -26.591  12.153  79.398  1.00  0.00           H  
ATOM   3172  HA  PHE A 201     -27.019  10.566  77.056  1.00  0.00           H  
ATOM   3173 1HB  PHE A 201     -24.794  11.212  77.951  1.00  0.00           H  
ATOM   3174 2HB  PHE A 201     -25.049  10.170  79.342  1.00  0.00           H  
ATOM   3175  HD1 PHE A 201     -24.760  10.144  75.636  1.00  0.00           H  
ATOM   3176  HD2 PHE A 201     -24.509   7.895  79.259  1.00  0.00           H  
ATOM   3177  HE1 PHE A 201     -23.794   8.242  74.386  1.00  0.00           H  
ATOM   3178  HE2 PHE A 201     -23.541   5.992  78.014  1.00  0.00           H  
ATOM   3179  HZ  PHE A 201     -23.184   6.165  75.576  1.00  0.00           H  
ATOM   3180  N   SER A 202     -27.687   8.233  77.587  1.00  0.00           N  
ATOM   3181  CA  SER A 202     -28.322   6.922  77.819  1.00  0.00           C  
ATOM   3182  C   SER A 202     -27.716   5.970  76.802  1.00  0.00           C  
ATOM   3183  O   SER A 202     -27.296   6.462  75.760  1.00  0.00           O  
ATOM   3184  CB  SER A 202     -29.828   6.990  77.661  1.00  0.00           C  
ATOM   3185  OG  SER A 202     -30.182   7.279  76.336  1.00  0.00           O  
ATOM   3186  H   SER A 202     -27.394   8.479  76.652  1.00  0.00           H  
ATOM   3187  HA  SER A 202     -28.271   6.696  78.885  1.00  0.00           H  
ATOM   3188 1HB  SER A 202     -30.269   6.039  77.959  1.00  0.00           H  
ATOM   3189 2HB  SER A 202     -30.229   7.757  78.322  1.00  0.00           H  
ATOM   3190  HG  SER A 202     -30.424   6.439  75.938  1.00  0.00           H  
ATOM   3191  N   THR A 203     -27.803   4.667  76.994  1.00  0.00           N  
ATOM   3192  CA  THR A 203     -27.378   3.712  76.009  1.00  0.00           C  
ATOM   3193  C   THR A 203     -28.591   2.872  75.573  1.00  0.00           C  
ATOM   3194  O   THR A 203     -29.697   2.922  76.137  1.00  0.00           O  
ATOM   3195  CB  THR A 203     -26.257   2.809  76.556  1.00  0.00           C  
ATOM   3196  OG1 THR A 203     -26.746   2.061  77.677  1.00  0.00           O  
ATOM   3197  CG2 THR A 203     -25.063   3.644  76.990  1.00  0.00           C  
ATOM   3198  H   THR A 203     -28.184   4.335  77.869  1.00  0.00           H  
ATOM   3199  HA  THR A 203     -26.932   4.252  75.173  1.00  0.00           H  
ATOM   3200  HB  THR A 203     -25.942   2.111  75.781  1.00  0.00           H  
ATOM   3201  HG1 THR A 203     -26.974   1.172  77.394  1.00  0.00           H  
ATOM   3202 1HG2 THR A 203     -24.281   2.990  77.373  1.00  0.00           H  
ATOM   3203 2HG2 THR A 203     -24.681   4.205  76.137  1.00  0.00           H  
ATOM   3204 3HG2 THR A 203     -25.370   4.338  77.772  1.00  0.00           H  
ATOM   3205  N   TYR A 204     -28.476   2.324  74.363  1.00  0.00           N  
ATOM   3206  CA  TYR A 204     -29.547   1.520  73.772  1.00  0.00           C  
ATOM   3207  C   TYR A 204     -28.946   0.242  73.284  1.00  0.00           C  
ATOM   3208  O   TYR A 204     -27.932   0.306  72.563  1.00  0.00           O  
ATOM   3209  CB  TYR A 204     -30.249   2.256  72.629  1.00  0.00           C  
ATOM   3210  CG  TYR A 204     -30.940   3.532  73.058  1.00  0.00           C  
ATOM   3211  CD1 TYR A 204     -30.243   4.731  73.060  1.00  0.00           C  
ATOM   3212  CD2 TYR A 204     -32.271   3.502  73.449  1.00  0.00           C  
ATOM   3213  CE1 TYR A 204     -30.874   5.896  73.452  1.00  0.00           C  
ATOM   3214  CE2 TYR A 204     -32.901   4.667  73.840  1.00  0.00           C  
ATOM   3215  CZ  TYR A 204     -32.208   5.860  73.843  1.00  0.00           C  
ATOM   3216  OH  TYR A 204     -32.836   7.021  74.233  1.00  0.00           O  
ATOM   3217  H   TYR A 204     -27.624   2.469  73.840  1.00  0.00           H  
ATOM   3218  HA  TYR A 204     -30.320   1.367  74.525  1.00  0.00           H  
ATOM   3219 1HB  TYR A 204     -29.522   2.507  71.856  1.00  0.00           H  
ATOM   3220 2HB  TYR A 204     -30.994   1.601  72.178  1.00  0.00           H  
ATOM   3221  HD1 TYR A 204     -29.197   4.754  72.753  1.00  0.00           H  
ATOM   3222  HD2 TYR A 204     -32.818   2.560  73.447  1.00  0.00           H  
ATOM   3223  HE1 TYR A 204     -30.326   6.838  73.454  1.00  0.00           H  
ATOM   3224  HE2 TYR A 204     -33.947   4.644  74.148  1.00  0.00           H  
ATOM   3225  HH  TYR A 204     -32.217   7.753  74.177  1.00  0.00           H  
ATOM   3226  N   HIS A 205     -29.577  -0.894  73.547  1.00  0.00           N  
ATOM   3227  CA  HIS A 205     -29.045  -2.149  73.067  1.00  0.00           C  
ATOM   3228  C   HIS A 205     -29.214  -2.148  71.540  1.00  0.00           C  
ATOM   3229  O   HIS A 205     -30.110  -1.500  71.014  1.00  0.00           O  
ATOM   3230  CB  HIS A 205     -29.762  -3.345  73.702  1.00  0.00           C  
ATOM   3231  CG  HIS A 205     -29.119  -4.662  73.400  1.00  0.00           C  
ATOM   3232  ND1 HIS A 205     -29.281  -5.310  72.193  1.00  0.00           N  
ATOM   3233  CD2 HIS A 205     -28.314  -5.453  74.147  1.00  0.00           C  
ATOM   3234  CE1 HIS A 205     -28.601  -6.443  72.211  1.00  0.00           C  
ATOM   3235  NE2 HIS A 205     -28.006  -6.554  73.385  1.00  0.00           N  
ATOM   3236  H   HIS A 205     -30.433  -0.895  74.083  1.00  0.00           H  
ATOM   3237  HA  HIS A 205     -27.976  -2.176  73.281  1.00  0.00           H  
ATOM   3238 1HB  HIS A 205     -29.791  -3.219  74.785  1.00  0.00           H  
ATOM   3239 2HB  HIS A 205     -30.793  -3.380  73.349  1.00  0.00           H  
ATOM   3240  HD1 HIS A 205     -29.761  -4.954  71.391  1.00  0.00           H  
ATOM   3241  HD2 HIS A 205     -27.914  -5.360  75.157  1.00  0.00           H  
ATOM   3242  HE1 HIS A 205     -28.601  -7.104  71.344  1.00  0.00           H  
ATOM   3243  N   LEU A 206     -28.246  -2.714  70.844  1.00  0.00           N  
ATOM   3244  CA  LEU A 206     -28.261  -2.754  69.395  1.00  0.00           C  
ATOM   3245  C   LEU A 206     -29.271  -3.779  68.901  1.00  0.00           C  
ATOM   3246  O   LEU A 206     -29.612  -4.738  69.596  1.00  0.00           O  
ATOM   3247  CB  LEU A 206     -26.865  -3.092  68.857  1.00  0.00           C  
ATOM   3248  CG  LEU A 206     -25.895  -1.910  68.736  1.00  0.00           C  
ATOM   3249  CD1 LEU A 206     -25.606  -1.345  70.120  1.00  0.00           C  
ATOM   3250  CD2 LEU A 206     -24.614  -2.372  68.056  1.00  0.00           C  
ATOM   3251  H   LEU A 206     -27.471  -3.132  71.340  1.00  0.00           H  
ATOM   3252  HA  LEU A 206     -28.432  -1.739  69.007  1.00  0.00           H  
ATOM   3253 1HB  LEU A 206     -26.408  -3.829  69.516  1.00  0.00           H  
ATOM   3254 2HB  LEU A 206     -26.972  -3.536  67.868  1.00  0.00           H  
ATOM   3255  HG  LEU A 206     -26.356  -1.120  68.142  1.00  0.00           H  
ATOM   3256 1HD1 LEU A 206     -24.917  -0.505  70.033  1.00  0.00           H  
ATOM   3257 2HD1 LEU A 206     -26.537  -1.004  70.575  1.00  0.00           H  
ATOM   3258 3HD1 LEU A 206     -25.159  -2.118  70.742  1.00  0.00           H  
ATOM   3259 1HD2 LEU A 206     -23.925  -1.531  67.969  1.00  0.00           H  
ATOM   3260 2HD2 LEU A 206     -24.151  -3.161  68.649  1.00  0.00           H  
ATOM   3261 3HD2 LEU A 206     -24.847  -2.754  67.062  1.00  0.00           H  
ATOM   3262  N   GLU A 207     -29.581  -3.722  67.624  1.00  0.00           N  
ATOM   3263  CA  GLU A 207     -30.507  -4.739  67.031  1.00  0.00           C  
ATOM   3264  C   GLU A 207     -29.806  -6.070  67.094  1.00  0.00           C  
ATOM   3265  O   GLU A 207     -28.586  -6.074  67.211  1.00  0.00           O  
ATOM   3266  CB  GLU A 207     -30.880  -4.411  65.584  1.00  0.00           C  
ATOM   3267  CG  GLU A 207     -31.720  -3.151  65.421  1.00  0.00           C  
ATOM   3268  CD  GLU A 207     -32.092  -2.877  63.991  1.00  0.00           C  
ATOM   3269  OE1 GLU A 207     -31.309  -3.183  63.124  1.00  0.00           O  
ATOM   3270  OE2 GLU A 207     -33.161  -2.360  63.764  1.00  0.00           O  
ATOM   3271  H   GLU A 207     -29.202  -2.997  67.031  1.00  0.00           H  
ATOM   3272  HA  GLU A 207     -31.434  -4.738  67.603  1.00  0.00           H  
ATOM   3273 1HB  GLU A 207     -29.972  -4.286  64.993  1.00  0.00           H  
ATOM   3274 2HB  GLU A 207     -31.438  -5.243  65.154  1.00  0.00           H  
ATOM   3275 1HG  GLU A 207     -32.632  -3.257  66.008  1.00  0.00           H  
ATOM   3276 2HG  GLU A 207     -31.163  -2.303  65.816  1.00  0.00           H  
ATOM   3277  N   PRO A 208     -30.511  -7.184  67.029  1.00  0.00           N  
ATOM   3278  CA  PRO A 208     -29.926  -8.496  67.087  1.00  0.00           C  
ATOM   3279  C   PRO A 208     -28.858  -8.602  66.024  1.00  0.00           C  
ATOM   3280  O   PRO A 208     -29.016  -8.000  64.960  1.00  0.00           O  
ATOM   3281  CB  PRO A 208     -31.110  -9.428  66.812  1.00  0.00           C  
ATOM   3282  CG  PRO A 208     -32.300  -8.650  67.260  1.00  0.00           C  
ATOM   3283  CD  PRO A 208     -31.983  -7.228  66.879  1.00  0.00           C  
ATOM   3284  HA  PRO A 208     -29.509  -8.662  68.091  1.00  0.00           H  
ATOM   3285 1HB  PRO A 208     -31.146  -9.685  65.743  1.00  0.00           H  
ATOM   3286 2HB  PRO A 208     -30.983 -10.371  67.365  1.00  0.00           H  
ATOM   3287 1HG  PRO A 208     -33.208  -9.028  66.768  1.00  0.00           H  
ATOM   3288 2HG  PRO A 208     -32.450  -8.775  68.343  1.00  0.00           H  
ATOM   3289 1HD  PRO A 208     -32.297  -7.048  65.841  1.00  0.00           H  
ATOM   3290 2HD  PRO A 208     -32.498  -6.541  67.566  1.00  0.00           H  
ATOM   3291  N   LEU A 209     -27.814  -9.413  66.238  1.00  0.00           N  
ATOM   3292  CA  LEU A 209     -26.729  -9.477  65.266  1.00  0.00           C  
ATOM   3293  C   LEU A 209     -27.123 -10.076  63.923  1.00  0.00           C  
ATOM   3294  O   LEU A 209     -26.518  -9.772  62.879  1.00  0.00           O  
ATOM   3295  CB  LEU A 209     -25.569 -10.292  65.853  1.00  0.00           C  
ATOM   3296  CG  LEU A 209     -24.294 -10.342  65.002  1.00  0.00           C  
ATOM   3297  CD1 LEU A 209     -23.776  -8.928  64.779  1.00  0.00           C  
ATOM   3298  CD2 LEU A 209     -23.252 -11.203  65.699  1.00  0.00           C  
ATOM   3299  H   LEU A 209     -27.765  -9.986  67.068  1.00  0.00           H  
ATOM   3300  HA  LEU A 209     -26.464  -8.460  64.976  1.00  0.00           H  
ATOM   3301 1HB  LEU A 209     -25.304  -9.871  66.821  1.00  0.00           H  
ATOM   3302 2HB  LEU A 209     -25.907 -11.317  66.005  1.00  0.00           H  
ATOM   3303  HG  LEU A 209     -24.525 -10.770  64.026  1.00  0.00           H  
ATOM   3304 1HD1 LEU A 209     -22.870  -8.964  64.174  1.00  0.00           H  
ATOM   3305 2HD1 LEU A 209     -24.534  -8.340  64.261  1.00  0.00           H  
ATOM   3306 3HD1 LEU A 209     -23.552  -8.467  65.740  1.00  0.00           H  
ATOM   3307 1HD2 LEU A 209     -22.345 -11.240  65.093  1.00  0.00           H  
ATOM   3308 2HD2 LEU A 209     -23.019 -10.775  66.674  1.00  0.00           H  
ATOM   3309 3HD2 LEU A 209     -23.642 -12.213  65.829  1.00  0.00           H  
ATOM   3310  N   GLU A 210     -28.050 -11.044  63.924  1.00  0.00           N  
ATOM   3311  CA  GLU A 210     -28.559 -11.607  62.667  1.00  0.00           C  
ATOM   3312  C   GLU A 210     -29.208 -10.551  61.788  1.00  0.00           C  
ATOM   3313  O   GLU A 210     -28.975 -10.532  60.610  1.00  0.00           O  
ATOM   3314  CB  GLU A 210     -29.569 -12.721  62.953  1.00  0.00           C  
ATOM   3315  CG  GLU A 210     -28.957 -13.992  63.526  1.00  0.00           C  
ATOM   3316  CD  GLU A 210     -29.987 -15.029  63.878  1.00  0.00           C  
ATOM   3317  OE1 GLU A 210     -31.155 -14.741  63.769  1.00  0.00           O  
ATOM   3318  OE2 GLU A 210     -29.605 -16.112  64.255  1.00  0.00           O  
ATOM   3319  H   GLU A 210     -28.407 -11.395  64.801  1.00  0.00           H  
ATOM   3320  HA  GLU A 210     -27.726 -12.060  62.128  1.00  0.00           H  
ATOM   3321 1HB  GLU A 210     -30.317 -12.361  63.660  1.00  0.00           H  
ATOM   3322 2HB  GLU A 210     -30.089 -12.986  62.032  1.00  0.00           H  
ATOM   3323 1HG  GLU A 210     -28.269 -14.413  62.794  1.00  0.00           H  
ATOM   3324 2HG  GLU A 210     -28.386 -13.737  64.418  1.00  0.00           H  
ATOM   3325  N   GLU A 211     -30.003  -9.676  62.327  1.00  0.00           N  
ATOM   3326  CA  GLU A 211     -30.624  -8.604  61.580  1.00  0.00           C  
ATOM   3327  C   GLU A 211     -29.596  -7.619  61.044  1.00  0.00           C  
ATOM   3328  O   GLU A 211     -29.754  -7.115  59.928  1.00  0.00           O  
ATOM   3329  CB  GLU A 211     -31.638  -7.869  62.460  1.00  0.00           C  
ATOM   3330  CG  GLU A 211     -32.875  -8.685  62.809  1.00  0.00           C  
ATOM   3331  CD  GLU A 211     -33.699  -9.042  61.603  1.00  0.00           C  
ATOM   3332  OE1 GLU A 211     -34.018  -8.160  60.842  1.00  0.00           O  
ATOM   3333  OE2 GLU A 211     -34.010 -10.199  61.443  1.00  0.00           O  
ATOM   3334  H   GLU A 211     -30.189  -9.758  63.316  1.00  0.00           H  
ATOM   3335  HA  GLU A 211     -31.157  -9.043  60.736  1.00  0.00           H  
ATOM   3336 1HB  GLU A 211     -31.161  -7.570  63.393  1.00  0.00           H  
ATOM   3337 2HB  GLU A 211     -31.967  -6.961  61.955  1.00  0.00           H  
ATOM   3338 1HG  GLU A 211     -32.564  -9.603  63.307  1.00  0.00           H  
ATOM   3339 2HG  GLU A 211     -33.488  -8.115  63.506  1.00  0.00           H  
ATOM   3340  N   LEU A 212     -28.529  -7.306  61.812  1.00  0.00           N  
ATOM   3341  CA  LEU A 212     -27.518  -6.347  61.327  1.00  0.00           C  
ATOM   3342  C   LEU A 212     -26.774  -7.014  60.191  1.00  0.00           C  
ATOM   3343  O   LEU A 212     -26.436  -6.358  59.218  1.00  0.00           O  
ATOM   3344  CB  LEU A 212     -26.541  -5.943  62.438  1.00  0.00           C  
ATOM   3345  CG  LEU A 212     -27.136  -5.098  63.572  1.00  0.00           C  
ATOM   3346  CD1 LEU A 212     -26.099  -4.924  64.674  1.00  0.00           C  
ATOM   3347  CD2 LEU A 212     -27.579  -3.750  63.022  1.00  0.00           C  
ATOM   3348  H   LEU A 212     -28.413  -7.724  62.724  1.00  0.00           H  
ATOM   3349  HA  LEU A 212     -28.029  -5.445  60.993  1.00  0.00           H  
ATOM   3350 1HB  LEU A 212     -26.127  -6.847  62.882  1.00  0.00           H  
ATOM   3351 2HB  LEU A 212     -25.725  -5.374  61.994  1.00  0.00           H  
ATOM   3352  HG  LEU A 212     -27.994  -5.615  64.000  1.00  0.00           H  
ATOM   3353 1HD1 LEU A 212     -26.522  -4.323  65.480  1.00  0.00           H  
ATOM   3354 2HD1 LEU A 212     -25.814  -5.902  65.063  1.00  0.00           H  
ATOM   3355 3HD1 LEU A 212     -25.220  -4.423  64.271  1.00  0.00           H  
ATOM   3356 1HD2 LEU A 212     -28.003  -3.150  63.827  1.00  0.00           H  
ATOM   3357 2HD2 LEU A 212     -26.721  -3.231  62.594  1.00  0.00           H  
ATOM   3358 3HD2 LEU A 212     -28.333  -3.903  62.249  1.00  0.00           H  
ATOM   3359  N   LEU A 213     -26.485  -8.303  60.315  1.00  0.00           N  
ATOM   3360  CA  LEU A 213     -25.780  -9.053  59.283  1.00  0.00           C  
ATOM   3361  C   LEU A 213     -26.559  -9.079  57.951  1.00  0.00           C  
ATOM   3362  O   LEU A 213     -25.998  -8.845  56.865  1.00  0.00           O  
ATOM   3363  CB  LEU A 213     -25.530 -10.487  59.767  1.00  0.00           C  
ATOM   3364  CG  LEU A 213     -24.514 -10.637  60.906  1.00  0.00           C  
ATOM   3365  CD1 LEU A 213     -24.509 -12.078  61.397  1.00  0.00           C  
ATOM   3366  CD2 LEU A 213     -23.135 -10.222  60.415  1.00  0.00           C  
ATOM   3367  H   LEU A 213     -26.768  -8.777  61.161  1.00  0.00           H  
ATOM   3368  HA  LEU A 213     -24.825  -8.564  59.092  1.00  0.00           H  
ATOM   3369 1HB  LEU A 213     -26.474 -10.908  60.108  1.00  0.00           H  
ATOM   3370 2HB  LEU A 213     -25.174 -11.081  58.925  1.00  0.00           H  
ATOM   3371  HG  LEU A 213     -24.807 -10.001  61.742  1.00  0.00           H  
ATOM   3372 1HD1 LEU A 213     -23.787 -12.185  62.207  1.00  0.00           H  
ATOM   3373 2HD1 LEU A 213     -25.502 -12.342  61.761  1.00  0.00           H  
ATOM   3374 3HD1 LEU A 213     -24.235 -12.741  60.577  1.00  0.00           H  
ATOM   3375 1HD2 LEU A 213     -22.412 -10.328  61.225  1.00  0.00           H  
ATOM   3376 2HD2 LEU A 213     -22.839 -10.858  59.580  1.00  0.00           H  
ATOM   3377 3HD2 LEU A 213     -23.163  -9.183  60.087  1.00  0.00           H  
ATOM   3378  N   LYS A 214     -27.883  -9.259  58.044  1.00  0.00           N  
ATOM   3379  CA  LYS A 214     -28.748  -9.256  56.861  1.00  0.00           C  
ATOM   3380  C   LYS A 214     -28.750  -7.904  56.198  1.00  0.00           C  
ATOM   3381  O   LYS A 214     -28.737  -7.847  54.994  1.00  0.00           O  
ATOM   3382  CB  LYS A 214     -30.178  -9.655  57.229  1.00  0.00           C  
ATOM   3383  CG  LYS A 214     -30.349 -11.125  57.585  1.00  0.00           C  
ATOM   3384  CD  LYS A 214     -31.819 -11.493  57.721  1.00  0.00           C  
ATOM   3385  CE  LYS A 214     -32.426 -10.896  58.982  1.00  0.00           C  
ATOM   3386  NZ  LYS A 214     -33.819 -11.369  59.208  1.00  0.00           N  
ATOM   3387  H   LYS A 214     -28.296  -9.401  58.955  1.00  0.00           H  
ATOM   3388  HA  LYS A 214     -28.406 -10.036  56.180  1.00  0.00           H  
ATOM   3389 1HB  LYS A 214     -30.513  -9.062  58.081  1.00  0.00           H  
ATOM   3390 2HB  LYS A 214     -30.844  -9.433  56.394  1.00  0.00           H  
ATOM   3391 1HG  LYS A 214     -29.899 -11.743  56.808  1.00  0.00           H  
ATOM   3392 2HG  LYS A 214     -29.843 -11.332  58.528  1.00  0.00           H  
ATOM   3393 1HD  LYS A 214     -32.369 -11.125  56.854  1.00  0.00           H  
ATOM   3394 2HD  LYS A 214     -31.920 -12.578  57.760  1.00  0.00           H  
ATOM   3395 1HE  LYS A 214     -31.818 -11.171  59.844  1.00  0.00           H  
ATOM   3396 2HE  LYS A 214     -32.433  -9.809  58.903  1.00  0.00           H  
ATOM   3397 1HZ  LYS A 214     -34.185 -10.951  60.051  1.00  0.00           H  
ATOM   3398 2HZ  LYS A 214     -34.397 -11.103  58.422  1.00  0.00           H  
ATOM   3399 3HZ  LYS A 214     -33.823 -12.374  59.302  1.00  0.00           H  
ATOM   3400  N   LYS A 215     -28.968  -6.830  56.945  1.00  0.00           N  
ATOM   3401  CA  LYS A 215     -28.955  -5.478  56.381  1.00  0.00           C  
ATOM   3402  C   LYS A 215     -27.595  -5.159  55.761  1.00  0.00           C  
ATOM   3403  O   LYS A 215     -27.513  -4.611  54.635  1.00  0.00           O  
ATOM   3404  CB  LYS A 215     -29.301  -4.444  57.453  1.00  0.00           C  
ATOM   3405  CG  LYS A 215     -30.756  -4.467  57.903  1.00  0.00           C  
ATOM   3406  CD  LYS A 215     -31.016  -3.429  58.985  1.00  0.00           C  
ATOM   3407  CE  LYS A 215     -32.466  -3.460  59.445  1.00  0.00           C  
ATOM   3408  NZ  LYS A 215     -32.726  -2.478  60.533  1.00  0.00           N  
ATOM   3409  H   LYS A 215     -29.148  -6.950  57.932  1.00  0.00           H  
ATOM   3410  HA  LYS A 215     -29.694  -5.430  55.581  1.00  0.00           H  
ATOM   3411 1HB  LYS A 215     -28.676  -4.607  58.332  1.00  0.00           H  
ATOM   3412 2HB  LYS A 215     -29.083  -3.444  57.078  1.00  0.00           H  
ATOM   3413 1HG  LYS A 215     -31.404  -4.261  57.051  1.00  0.00           H  
ATOM   3414 2HG  LYS A 215     -31.000  -5.454  58.293  1.00  0.00           H  
ATOM   3415 1HD  LYS A 215     -30.368  -3.625  59.841  1.00  0.00           H  
ATOM   3416 2HD  LYS A 215     -30.788  -2.436  58.599  1.00  0.00           H  
ATOM   3417 1HE  LYS A 215     -33.119  -3.233  58.604  1.00  0.00           H  
ATOM   3418 2HE  LYS A 215     -32.712  -4.458  59.808  1.00  0.00           H  
ATOM   3419 1HZ  LYS A 215     -33.696  -2.529  60.809  1.00  0.00           H  
ATOM   3420 2HZ  LYS A 215     -32.138  -2.690  61.327  1.00  0.00           H  
ATOM   3421 3HZ  LYS A 215     -32.520  -1.546  60.202  1.00  0.00           H  
ATOM   3422  N   ALA A 216     -26.479  -5.574  56.437  1.00  0.00           N  
ATOM   3423  CA  ALA A 216     -25.142  -5.325  55.873  1.00  0.00           C  
ATOM   3424  C   ALA A 216     -25.004  -6.033  54.536  1.00  0.00           C  
ATOM   3425  O   ALA A 216     -24.355  -5.511  53.630  1.00  0.00           O  
ATOM   3426  CB  ALA A 216     -24.052  -5.783  56.831  1.00  0.00           C  
ATOM   3427  H   ALA A 216     -26.558  -6.052  57.323  1.00  0.00           H  
ATOM   3428  HA  ALA A 216     -25.023  -4.249  55.745  1.00  0.00           H  
ATOM   3429 1HB  ALA A 216     -23.075  -5.605  56.381  1.00  0.00           H  
ATOM   3430 2HB  ALA A 216     -24.129  -5.226  57.764  1.00  0.00           H  
ATOM   3431 3HB  ALA A 216     -24.169  -6.847  57.033  1.00  0.00           H  
ATOM   3432  N   TYR A 217     -25.453  -7.277  54.454  1.00  0.00           N  
ATOM   3433  CA  TYR A 217     -25.307  -8.058  53.232  1.00  0.00           C  
ATOM   3434  C   TYR A 217     -26.039  -7.411  52.013  1.00  0.00           C  
ATOM   3435  O   TYR A 217     -25.640  -7.583  50.896  1.00  0.00           O  
ATOM   3436  CB  TYR A 217     -25.819  -9.480  53.472  1.00  0.00           C  
ATOM   3437  CG  TYR A 217     -24.912 -10.316  54.347  1.00  0.00           C  
ATOM   3438  CD1 TYR A 217     -23.720  -9.785  54.817  1.00  0.00           C  
ATOM   3439  CD2 TYR A 217     -25.272 -11.613  54.680  1.00  0.00           C  
ATOM   3440  CE1 TYR A 217     -22.891 -10.549  55.617  1.00  0.00           C  
ATOM   3441  CE2 TYR A 217     -24.444 -12.377  55.479  1.00  0.00           C  
ATOM   3442  CZ  TYR A 217     -23.258 -11.849  55.947  1.00  0.00           C  
ATOM   3443  OH  TYR A 217     -22.433 -12.609  56.743  1.00  0.00           O  
ATOM   3444  H   TYR A 217     -25.906  -7.695  55.254  1.00  0.00           H  
ATOM   3445  HA  TYR A 217     -24.248  -8.103  52.975  1.00  0.00           H  
ATOM   3446 1HB  TYR A 217     -26.803  -9.438  53.942  1.00  0.00           H  
ATOM   3447 2HB  TYR A 217     -25.935  -9.991  52.516  1.00  0.00           H  
ATOM   3448  HD1 TYR A 217     -23.436  -8.765  54.555  1.00  0.00           H  
ATOM   3449  HD2 TYR A 217     -26.209 -12.031  54.310  1.00  0.00           H  
ATOM   3450  HE1 TYR A 217     -21.955 -10.132  55.986  1.00  0.00           H  
ATOM   3451  HE2 TYR A 217     -24.727 -13.397  55.740  1.00  0.00           H  
ATOM   3452  HH  TYR A 217     -21.656 -12.096  56.979  1.00  0.00           H  
ATOM   3453  N   LYS A 218     -27.044  -6.640  52.239  1.00  0.00           N  
ATOM   3454  CA  LYS A 218     -27.834  -5.911  51.271  1.00  0.00           C  
ATOM   3455  C   LYS A 218     -27.224  -4.562  50.956  1.00  0.00           C  
ATOM   3456  O   LYS A 218     -27.330  -4.082  49.811  1.00  0.00           O  
ATOM   3457  CB  LYS A 218     -29.266  -5.733  51.779  1.00  0.00           C  
ATOM   3458  CG  LYS A 218     -30.069  -7.024  51.860  1.00  0.00           C  
ATOM   3459  CD  LYS A 218     -31.484  -6.765  52.356  1.00  0.00           C  
ATOM   3460  CE  LYS A 218     -32.288  -8.054  52.437  1.00  0.00           C  
ATOM   3461  NZ  LYS A 218     -33.663  -7.820  52.957  1.00  0.00           N  
ATOM   3462  H   LYS A 218     -27.274  -6.563  53.220  1.00  0.00           H  
ATOM   3463  HA  LYS A 218     -27.947  -6.530  50.380  1.00  0.00           H  
ATOM   3464 1HB  LYS A 218     -29.246  -5.288  52.774  1.00  0.00           H  
ATOM   3465 2HB  LYS A 218     -29.802  -5.046  51.123  1.00  0.00           H  
ATOM   3466 1HG  LYS A 218     -30.119  -7.485  50.872  1.00  0.00           H  
ATOM   3467 2HG  LYS A 218     -29.576  -7.718  52.540  1.00  0.00           H  
ATOM   3468 1HD  LYS A 218     -31.444  -6.308  53.346  1.00  0.00           H  
ATOM   3469 2HD  LYS A 218     -31.987  -6.076  51.677  1.00  0.00           H  
ATOM   3470 1HE  LYS A 218     -32.359  -8.500  51.446  1.00  0.00           H  
ATOM   3471 2HE  LYS A 218     -31.780  -8.759  53.094  1.00  0.00           H  
ATOM   3472 1HZ  LYS A 218     -34.163  -8.697  52.995  1.00  0.00           H  
ATOM   3473 2HZ  LYS A 218     -33.610  -7.422  53.884  1.00  0.00           H  
ATOM   3474 3HZ  LYS A 218     -34.151  -7.182  52.345  1.00  0.00           H  
ATOM   3475  N   HIS A 219     -26.627  -3.880  51.943  1.00  0.00           N  
ATOM   3476  CA  HIS A 219     -26.231  -2.503  51.793  1.00  0.00           C  
ATOM   3477  C   HIS A 219     -24.761  -2.164  52.033  1.00  0.00           C  
ATOM   3478  O   HIS A 219     -24.355  -1.005  51.815  1.00  0.00           O  
ATOM   3479  CB  HIS A 219     -27.087  -1.646  52.731  1.00  0.00           C  
ATOM   3480  CG  HIS A 219     -28.554  -1.716  52.439  1.00  0.00           C  
ATOM   3481  ND1 HIS A 219     -29.116  -1.150  51.314  1.00  0.00           N  
ATOM   3482  CD2 HIS A 219     -29.574  -2.284  53.124  1.00  0.00           C  
ATOM   3483  CE1 HIS A 219     -30.420  -1.368  51.320  1.00  0.00           C  
ATOM   3484  NE2 HIS A 219     -30.722  -2.053  52.408  1.00  0.00           N  
ATOM   3485  H   HIS A 219     -26.450  -4.350  52.819  1.00  0.00           H  
ATOM   3486  HA  HIS A 219     -26.417  -2.200  50.762  1.00  0.00           H  
ATOM   3487 1HB  HIS A 219     -26.929  -1.965  53.762  1.00  0.00           H  
ATOM   3488 2HB  HIS A 219     -26.774  -0.605  52.659  1.00  0.00           H  
ATOM   3489  HD2 HIS A 219     -29.498  -2.823  54.069  1.00  0.00           H  
ATOM   3490  HE1 HIS A 219     -31.125  -1.039  50.558  1.00  0.00           H  
ATOM   3491  HE2 HIS A 219     -31.646  -2.361  52.675  1.00  0.00           H  
ATOM   3492  N   ASN A 220     -23.947  -3.094  52.501  1.00  0.00           N  
ATOM   3493  CA  ASN A 220     -22.558  -2.681  52.735  1.00  0.00           C  
ATOM   3494  C   ASN A 220     -21.935  -2.223  51.400  1.00  0.00           C  
ATOM   3495  O   ASN A 220     -21.846  -3.037  50.462  1.00  0.00           O  
ATOM   3496  CB  ASN A 220     -21.753  -3.805  53.361  1.00  0.00           C  
ATOM   3497  CG  ASN A 220     -20.376  -3.366  53.778  1.00  0.00           C  
ATOM   3498  OD1 ASN A 220     -19.442  -3.358  52.969  1.00  0.00           O  
ATOM   3499  ND2 ASN A 220     -20.233  -3.001  55.027  1.00  0.00           N  
ATOM   3500  H   ASN A 220     -24.218  -4.046  52.702  1.00  0.00           H  
ATOM   3501  HA  ASN A 220     -22.562  -1.807  53.388  1.00  0.00           H  
ATOM   3502 1HB  ASN A 220     -22.280  -4.187  54.236  1.00  0.00           H  
ATOM   3503 2HB  ASN A 220     -21.660  -4.626  52.650  1.00  0.00           H  
ATOM   3504 1HD2 ASN A 220     -19.339  -2.700  55.361  1.00  0.00           H  
ATOM   3505 2HD2 ASN A 220     -21.017  -3.023  55.647  1.00  0.00           H  
ATOM   3506  N   GLN A 221     -21.271  -1.072  51.421  1.00  0.00           N  
ATOM   3507  CA  GLN A 221     -20.607  -0.513  50.250  1.00  0.00           C  
ATOM   3508  C   GLN A 221     -19.439  -1.322  49.735  1.00  0.00           C  
ATOM   3509  O   GLN A 221     -19.324  -1.528  48.508  1.00  0.00           O  
ATOM   3510  CB  GLN A 221     -20.126   0.907  50.561  1.00  0.00           C  
ATOM   3511  CG  GLN A 221     -21.247   1.911  50.771  1.00  0.00           C  
ATOM   3512  CD  GLN A 221     -22.096   2.100  49.528  1.00  0.00           C  
ATOM   3513  OE1 GLN A 221     -21.582   2.408  48.449  1.00  0.00           O  
ATOM   3514  NE2 GLN A 221     -23.403   1.915  49.672  1.00  0.00           N  
ATOM   3515  H   GLN A 221     -21.231  -0.569  52.296  1.00  0.00           H  
ATOM   3516  HA  GLN A 221     -21.291  -0.570  49.404  1.00  0.00           H  
ATOM   3517 1HB  GLN A 221     -19.513   0.895  51.461  1.00  0.00           H  
ATOM   3518 2HB  GLN A 221     -19.501   1.266  49.743  1.00  0.00           H  
ATOM   3519 1HG  GLN A 221     -21.892   1.558  51.575  1.00  0.00           H  
ATOM   3520 2HG  GLN A 221     -20.812   2.875  51.037  1.00  0.00           H  
ATOM   3521 1HE2 GLN A 221     -24.014   2.025  48.887  1.00  0.00           H  
ATOM   3522 2HE2 GLN A 221     -23.778   1.665  50.565  1.00  0.00           H  
ATOM   3523  N   LYS A 222     -18.595  -1.871  50.606  1.00  0.00           N  
ATOM   3524  CA  LYS A 222     -17.489  -2.710  50.209  1.00  0.00           C  
ATOM   3525  C   LYS A 222     -17.971  -3.965  49.477  1.00  0.00           C  
ATOM   3526  O   LYS A 222     -17.269  -4.531  48.638  1.00  0.00           O  
ATOM   3527  CB  LYS A 222     -16.656  -3.094  51.433  1.00  0.00           C  
ATOM   3528  CG  LYS A 222     -15.432  -3.945  51.119  1.00  0.00           C  
ATOM   3529  CD  LYS A 222     -14.621  -4.230  52.373  1.00  0.00           C  
ATOM   3530  CE  LYS A 222     -13.415  -5.107  52.067  1.00  0.00           C  
ATOM   3531  NZ  LYS A 222     -12.612  -5.394  53.286  1.00  0.00           N  
ATOM   3532  H   LYS A 222     -18.744  -1.686  51.588  1.00  0.00           H  
ATOM   3533  HA  LYS A 222     -16.831  -2.131  49.560  1.00  0.00           H  
ATOM   3534 1HB  LYS A 222     -16.314  -2.191  51.939  1.00  0.00           H  
ATOM   3535 2HB  LYS A 222     -17.277  -3.649  52.136  1.00  0.00           H  
ATOM   3536 1HG  LYS A 222     -15.750  -4.891  50.679  1.00  0.00           H  
ATOM   3537 2HG  LYS A 222     -14.802  -3.424  50.399  1.00  0.00           H  
ATOM   3538 1HD  LYS A 222     -14.275  -3.290  52.805  1.00  0.00           H  
ATOM   3539 2HD  LYS A 222     -15.249  -4.736  53.106  1.00  0.00           H  
ATOM   3540 1HE  LYS A 222     -13.752  -6.050  51.638  1.00  0.00           H  
ATOM   3541 2HE  LYS A 222     -12.779  -4.608  51.337  1.00  0.00           H  
ATOM   3542 1HZ  LYS A 222     -11.823  -5.976  53.040  1.00  0.00           H  
ATOM   3543 2HZ  LYS A 222     -12.278  -4.526  53.682  1.00  0.00           H  
ATOM   3544 3HZ  LYS A 222     -13.186  -5.874  53.963  1.00  0.00           H  
ATOM   3545  N   LEU A 223     -18.989  -4.598  50.006  1.00  0.00           N  
ATOM   3546  CA  LEU A 223     -19.421  -5.810  49.364  1.00  0.00           C  
ATOM   3547  C   LEU A 223     -20.231  -5.517  48.079  1.00  0.00           C  
ATOM   3548  O   LEU A 223     -20.059  -6.266  47.132  1.00  0.00           O  
ATOM   3549  CB  LEU A 223     -20.262  -6.636  50.346  1.00  0.00           C  
ATOM   3550  CG  LEU A 223     -20.688  -8.024  49.852  1.00  0.00           C  
ATOM   3551  CD1 LEU A 223     -19.451  -8.850  49.526  1.00  0.00           C  
ATOM   3552  CD2 LEU A 223     -21.535  -8.704  50.917  1.00  0.00           C  
ATOM   3553  H   LEU A 223     -19.476  -4.278  50.831  1.00  0.00           H  
ATOM   3554  HA  LEU A 223     -18.573  -6.241  48.834  1.00  0.00           H  
ATOM   3555 1HB  LEU A 223     -19.692  -6.771  51.263  1.00  0.00           H  
ATOM   3556 2HB  LEU A 223     -21.167  -6.077  50.584  1.00  0.00           H  
ATOM   3557  HG  LEU A 223     -21.271  -7.922  48.936  1.00  0.00           H  
ATOM   3558 1HD1 LEU A 223     -19.754  -9.836  49.175  1.00  0.00           H  
ATOM   3559 2HD1 LEU A 223     -18.875  -8.350  48.748  1.00  0.00           H  
ATOM   3560 3HD1 LEU A 223     -18.839  -8.956  50.421  1.00  0.00           H  
ATOM   3561 1HD2 LEU A 223     -21.838  -9.691  50.566  1.00  0.00           H  
ATOM   3562 2HD2 LEU A 223     -20.952  -8.809  51.833  1.00  0.00           H  
ATOM   3563 3HD2 LEU A 223     -22.421  -8.102  51.118  1.00  0.00           H  
ATOM   3564  N   ILE A 224     -20.969  -4.382  47.965  1.00  0.00           N  
ATOM   3565  CA  ILE A 224     -21.544  -3.976  46.662  1.00  0.00           C  
ATOM   3566  C   ILE A 224     -20.385  -3.840  45.654  1.00  0.00           C  
ATOM   3567  O   ILE A 224     -20.297  -4.607  44.656  1.00  0.00           O  
ATOM   3568  CB  ILE A 224     -22.319  -2.650  46.765  1.00  0.00           C  
ATOM   3569  CG1 ILE A 224     -23.583  -2.835  47.609  1.00  0.00           C  
ATOM   3570  CG2 ILE A 224     -22.672  -2.131  45.379  1.00  0.00           C  
ATOM   3571  CD1 ILE A 224     -24.248  -1.536  48.006  1.00  0.00           C  
ATOM   3572  H   ILE A 224     -21.131  -3.803  48.776  1.00  0.00           H  
ATOM   3573  HA  ILE A 224     -22.270  -4.728  46.355  1.00  0.00           H  
ATOM   3574  HB  ILE A 224     -21.706  -1.908  47.275  1.00  0.00           H  
ATOM   3575 1HG1 ILE A 224     -24.306  -3.432  47.055  1.00  0.00           H  
ATOM   3576 2HG1 ILE A 224     -23.337  -3.382  48.519  1.00  0.00           H  
ATOM   3577 1HG2 ILE A 224     -23.220  -1.194  45.471  1.00  0.00           H  
ATOM   3578 2HG2 ILE A 224     -21.758  -1.963  44.811  1.00  0.00           H  
ATOM   3579 3HG2 ILE A 224     -23.291  -2.865  44.863  1.00  0.00           H  
ATOM   3580 1HD1 ILE A 224     -25.135  -1.749  48.602  1.00  0.00           H  
ATOM   3581 2HD1 ILE A 224     -23.552  -0.936  48.593  1.00  0.00           H  
ATOM   3582 3HD1 ILE A 224     -24.536  -0.986  47.111  1.00  0.00           H  
ATOM   3583  N   GLU A 225     -19.343  -3.098  46.045  1.00  0.00           N  
ATOM   3584  CA  GLU A 225     -18.178  -2.972  45.161  1.00  0.00           C  
ATOM   3585  C   GLU A 225     -17.529  -4.289  44.770  1.00  0.00           C  
ATOM   3586  O   GLU A 225     -17.056  -4.489  43.616  1.00  0.00           O  
ATOM   3587  CB  GLU A 225     -17.124  -2.083  45.825  1.00  0.00           C  
ATOM   3588  CG  GLU A 225     -15.897  -1.814  44.966  1.00  0.00           C  
ATOM   3589  CD  GLU A 225     -14.920  -0.875  45.618  1.00  0.00           C  
ATOM   3590  OE1 GLU A 225     -15.345  -0.047  46.387  1.00  0.00           O  
ATOM   3591  OE2 GLU A 225     -13.748  -0.987  45.347  1.00  0.00           O  
ATOM   3592  H   GLU A 225     -19.339  -2.622  46.936  1.00  0.00           H  
ATOM   3593  HA  GLU A 225     -18.511  -2.564  44.207  1.00  0.00           H  
ATOM   3594 1HB  GLU A 225     -17.569  -1.122  46.083  1.00  0.00           H  
ATOM   3595 2HB  GLU A 225     -16.788  -2.548  46.752  1.00  0.00           H  
ATOM   3596 1HG  GLU A 225     -15.394  -2.759  44.762  1.00  0.00           H  
ATOM   3597 2HG  GLU A 225     -16.218  -1.393  44.014  1.00  0.00           H  
ATOM   3598  N   ALA A 226     -17.446  -5.252  45.690  1.00  0.00           N  
ATOM   3599  CA  ALA A 226     -16.854  -6.531  45.322  1.00  0.00           C  
ATOM   3600  C   ALA A 226     -17.743  -7.260  44.296  1.00  0.00           C  
ATOM   3601  O   ALA A 226     -17.226  -8.123  43.571  1.00  0.00           O  
ATOM   3602  CB  ALA A 226     -16.641  -7.390  46.560  1.00  0.00           C  
ATOM   3603  H   ALA A 226     -17.782  -5.119  46.633  1.00  0.00           H  
ATOM   3604  HA  ALA A 226     -15.896  -6.335  44.839  1.00  0.00           H  
ATOM   3605 1HB  ALA A 226     -16.196  -8.342  46.270  1.00  0.00           H  
ATOM   3606 2HB  ALA A 226     -15.974  -6.874  47.251  1.00  0.00           H  
ATOM   3607 3HB  ALA A 226     -17.598  -7.571  47.046  1.00  0.00           H  
ATOM   3608  N   LYS A 227     -19.072  -7.076  44.402  1.00  0.00           N  
ATOM   3609  CA  LYS A 227     -20.032  -7.695  43.518  1.00  0.00           C  
ATOM   3610  C   LYS A 227     -19.952  -7.037  42.117  1.00  0.00           C  
ATOM   3611  O   LYS A 227     -19.826  -7.724  41.133  1.00  0.00           O  
ATOM   3612  CB  LYS A 227     -21.442  -7.580  44.100  1.00  0.00           C  
ATOM   3613  CG  LYS A 227     -21.682  -8.432  45.339  1.00  0.00           C  
ATOM   3614  CD  LYS A 227     -23.100  -8.259  45.862  1.00  0.00           C  
ATOM   3615  CE  LYS A 227     -23.341  -9.106  47.103  1.00  0.00           C  
ATOM   3616  NZ  LYS A 227     -24.712  -8.916  47.649  1.00  0.00           N  
ATOM   3617  H   LYS A 227     -19.402  -6.472  45.141  1.00  0.00           H  
ATOM   3618  HA  LYS A 227     -19.802  -8.759  43.448  1.00  0.00           H  
ATOM   3619 1HB  LYS A 227     -21.643  -6.542  44.364  1.00  0.00           H  
ATOM   3620 2HB  LYS A 227     -22.172  -7.874  43.345  1.00  0.00           H  
ATOM   3621 1HG  LYS A 227     -21.520  -9.483  45.095  1.00  0.00           H  
ATOM   3622 2HG  LYS A 227     -20.978  -8.146  46.119  1.00  0.00           H  
ATOM   3623 1HD  LYS A 227     -23.271  -7.210  46.110  1.00  0.00           H  
ATOM   3624 2HD  LYS A 227     -23.812  -8.552  45.091  1.00  0.00           H  
ATOM   3625 1HE  LYS A 227     -23.203 -10.158  46.857  1.00  0.00           H  
ATOM   3626 2HE  LYS A 227     -22.617  -8.838  47.873  1.00  0.00           H  
ATOM   3627 1HZ  LYS A 227     -24.831  -9.494  48.470  1.00  0.00           H  
ATOM   3628 2HZ  LYS A 227     -24.844  -7.946  47.899  1.00  0.00           H  
ATOM   3629 3HZ  LYS A 227     -25.392  -9.180  46.951  1.00  0.00           H  
ATOM   3630  N   LEU A 228     -19.719  -5.724  42.061  1.00  0.00           N  
ATOM   3631  CA  LEU A 228     -19.513  -5.007  40.824  1.00  0.00           C  
ATOM   3632  C   LEU A 228     -18.229  -5.395  40.169  1.00  0.00           C  
ATOM   3633  O   LEU A 228     -18.180  -5.464  38.900  1.00  0.00           O  
ATOM   3634  CB  LEU A 228     -19.517  -3.494  41.078  1.00  0.00           C  
ATOM   3635  CG  LEU A 228     -20.866  -2.894  41.496  1.00  0.00           C  
ATOM   3636  CD1 LEU A 228     -20.677  -1.429  41.866  1.00  0.00           C  
ATOM   3637  CD2 LEU A 228     -21.864  -3.046  40.358  1.00  0.00           C  
ATOM   3638  H   LEU A 228     -19.688  -5.218  42.934  1.00  0.00           H  
ATOM   3639  HA  LEU A 228     -20.296  -5.294  40.123  1.00  0.00           H  
ATOM   3640 1HB  LEU A 228     -18.798  -3.272  41.865  1.00  0.00           H  
ATOM   3641 2HB  LEU A 228     -19.197  -2.988  40.168  1.00  0.00           H  
ATOM   3642  HG  LEU A 228     -21.239  -3.415  42.378  1.00  0.00           H  
ATOM   3643 1HD1 LEU A 228     -21.635  -1.002  42.163  1.00  0.00           H  
ATOM   3644 2HD1 LEU A 228     -19.973  -1.351  42.695  1.00  0.00           H  
ATOM   3645 3HD1 LEU A 228     -20.288  -0.884  41.007  1.00  0.00           H  
ATOM   3646 1HD2 LEU A 228     -22.822  -2.619  40.655  1.00  0.00           H  
ATOM   3647 2HD2 LEU A 228     -21.492  -2.524  39.476  1.00  0.00           H  
ATOM   3648 3HD2 LEU A 228     -21.993  -4.103  40.126  1.00  0.00           H  
ATOM   3649  N   LYS A 229     -17.182  -5.672  40.975  1.00  0.00           N  
ATOM   3650  CA  LYS A 229     -15.917  -6.117  40.427  1.00  0.00           C  
ATOM   3651  C   LYS A 229     -15.997  -7.529  39.917  1.00  0.00           C  
ATOM   3652  O   LYS A 229     -15.176  -7.914  39.075  1.00  0.00           O  
ATOM   3653  CB  LYS A 229     -14.810  -6.007  41.477  1.00  0.00           C  
ATOM   3654  CG  LYS A 229     -13.418  -6.344  40.961  1.00  0.00           C  
ATOM   3655  CD  LYS A 229     -12.356  -6.073  42.016  1.00  0.00           C  
ATOM   3656  CE  LYS A 229     -10.964  -6.403  41.499  1.00  0.00           C  
ATOM   3657  NZ  LYS A 229      -9.914  -6.142  42.522  1.00  0.00           N  
ATOM   3658  H   LYS A 229     -17.276  -5.569  41.975  1.00  0.00           H  
ATOM   3659  HA  LYS A 229     -15.677  -5.496  39.563  1.00  0.00           H  
ATOM   3660 1HB  LYS A 229     -14.783  -4.991  41.872  1.00  0.00           H  
ATOM   3661 2HB  LYS A 229     -15.030  -6.676  42.309  1.00  0.00           H  
ATOM   3662 1HG  LYS A 229     -13.379  -7.398  40.681  1.00  0.00           H  
ATOM   3663 2HG  LYS A 229     -13.202  -5.744  40.077  1.00  0.00           H  
ATOM   3664 1HD  LYS A 229     -12.389  -5.021  42.303  1.00  0.00           H  
ATOM   3665 2HD  LYS A 229     -12.558  -6.679  42.899  1.00  0.00           H  
ATOM   3666 1HE  LYS A 229     -10.921  -7.453  41.213  1.00  0.00           H  
ATOM   3667 2HE  LYS A 229     -10.750  -5.800  40.617  1.00  0.00           H  
ATOM   3668 1HZ  LYS A 229      -9.007  -6.373  42.141  1.00  0.00           H  
ATOM   3669 2HZ  LYS A 229      -9.932  -5.166  42.782  1.00  0.00           H  
ATOM   3670 3HZ  LYS A 229     -10.090  -6.711  43.338  1.00  0.00           H  
ATOM   3671  N   LEU A 230     -16.788  -8.390  40.572  1.00  0.00           N  
ATOM   3672  CA  LEU A 230     -16.921  -9.751  40.070  1.00  0.00           C  
ATOM   3673  C   LEU A 230     -17.643  -9.694  38.670  1.00  0.00           C  
ATOM   3674  O   LEU A 230     -17.273 -10.408  37.761  1.00  0.00           O  
ATOM   3675  CB  LEU A 230     -17.710 -10.610  41.065  1.00  0.00           C  
ATOM   3676  CG  LEU A 230     -17.884 -12.085  40.680  1.00  0.00           C  
ATOM   3677  CD1 LEU A 230     -16.515 -12.735  40.528  1.00  0.00           C  
ATOM   3678  CD2 LEU A 230     -18.711 -12.794  41.742  1.00  0.00           C  
ATOM   3679  H   LEU A 230     -17.294  -8.121  41.404  1.00  0.00           H  
ATOM   3680  HA  LEU A 230     -15.930 -10.202  40.026  1.00  0.00           H  
ATOM   3681 1HB  LEU A 230     -17.205 -10.578  42.029  1.00  0.00           H  
ATOM   3682 2HB  LEU A 230     -18.705 -10.180  41.184  1.00  0.00           H  
ATOM   3683  HG  LEU A 230     -18.393 -12.152  39.718  1.00  0.00           H  
ATOM   3684 1HD1 LEU A 230     -16.638 -13.783  40.254  1.00  0.00           H  
ATOM   3685 2HD1 LEU A 230     -15.952 -12.221  39.749  1.00  0.00           H  
ATOM   3686 3HD1 LEU A 230     -15.974 -12.668  41.471  1.00  0.00           H  
ATOM   3687 1HD2 LEU A 230     -18.835 -13.842  41.467  1.00  0.00           H  
ATOM   3688 2HD2 LEU A 230     -18.202 -12.728  42.704  1.00  0.00           H  
ATOM   3689 3HD2 LEU A 230     -19.690 -12.320  41.817  1.00  0.00           H  
ATOM   3690  N   LYS A 231     -18.650  -8.855  38.550  1.00  0.00           N  
ATOM   3691  CA  LYS A 231     -19.405  -8.652  37.329  1.00  0.00           C  
ATOM   3692  C   LYS A 231     -18.514  -8.084  36.216  1.00  0.00           C  
ATOM   3693  O   LYS A 231     -18.494  -8.647  35.114  1.00  0.00           O  
ATOM   3694  CB  LYS A 231     -20.592  -7.723  37.589  1.00  0.00           C  
ATOM   3695  CG  LYS A 231     -21.699  -8.338  38.435  1.00  0.00           C  
ATOM   3696  CD  LYS A 231     -22.833  -7.351  38.664  1.00  0.00           C  
ATOM   3697  CE  LYS A 231     -23.937  -7.961  39.514  1.00  0.00           C  
ATOM   3698  NZ  LYS A 231     -25.036  -6.994  39.779  1.00  0.00           N  
ATOM   3699  H   LYS A 231     -18.897  -8.327  39.375  1.00  0.00           H  
ATOM   3700  HA  LYS A 231     -19.817  -9.611  37.014  1.00  0.00           H  
ATOM   3701 1HB  LYS A 231     -20.245  -6.822  38.097  1.00  0.00           H  
ATOM   3702 2HB  LYS A 231     -21.028  -7.415  36.639  1.00  0.00           H  
ATOM   3703 1HG  LYS A 231     -22.094  -9.221  37.931  1.00  0.00           H  
ATOM   3704 2HG  LYS A 231     -21.293  -8.643  39.399  1.00  0.00           H  
ATOM   3705 1HD  LYS A 231     -22.447  -6.463  39.167  1.00  0.00           H  
ATOM   3706 2HD  LYS A 231     -23.253  -7.049  37.704  1.00  0.00           H  
ATOM   3707 1HE  LYS A 231     -24.350  -8.831  39.005  1.00  0.00           H  
ATOM   3708 2HE  LYS A 231     -23.522  -8.290  40.467  1.00  0.00           H  
ATOM   3709 1HZ  LYS A 231     -25.746  -7.436  40.345  1.00  0.00           H  
ATOM   3710 2HZ  LYS A 231     -24.667  -6.190  40.269  1.00  0.00           H  
ATOM   3711 3HZ  LYS A 231     -25.441  -6.696  38.903  1.00  0.00           H  
ATOM   3712  N   PHE A 232     -17.580  -7.216  36.595  1.00  0.00           N  
ATOM   3713  CA  PHE A 232     -16.623  -6.640  35.673  1.00  0.00           C  
ATOM   3714  C   PHE A 232     -15.692  -7.743  35.168  1.00  0.00           C  
ATOM   3715  O   PHE A 232     -15.469  -7.926  33.941  1.00  0.00           O  
ATOM   3716  CB  PHE A 232     -15.817  -5.529  36.348  1.00  0.00           C  
ATOM   3717  CG  PHE A 232     -14.851  -4.837  35.430  1.00  0.00           C  
ATOM   3718  CD1 PHE A 232     -15.296  -3.904  34.506  1.00  0.00           C  
ATOM   3719  CD2 PHE A 232     -13.494  -5.118  35.487  1.00  0.00           C  
ATOM   3720  CE1 PHE A 232     -14.408  -3.267  33.660  1.00  0.00           C  
ATOM   3721  CE2 PHE A 232     -12.604  -4.483  34.644  1.00  0.00           C  
ATOM   3722  CZ  PHE A 232     -13.062  -3.556  33.729  1.00  0.00           C  
ATOM   3723  H   PHE A 232     -17.544  -6.953  37.569  1.00  0.00           H  
ATOM   3724  HA  PHE A 232     -17.167  -6.225  34.825  1.00  0.00           H  
ATOM   3725 1HB  PHE A 232     -16.498  -4.780  36.752  1.00  0.00           H  
ATOM   3726 2HB  PHE A 232     -15.255  -5.943  37.184  1.00  0.00           H  
ATOM   3727  HD1 PHE A 232     -16.361  -3.674  34.452  1.00  0.00           H  
ATOM   3728  HD2 PHE A 232     -13.132  -5.851  36.210  1.00  0.00           H  
ATOM   3729  HE1 PHE A 232     -14.772  -2.536  32.939  1.00  0.00           H  
ATOM   3730  HE2 PHE A 232     -11.540  -4.712  34.700  1.00  0.00           H  
ATOM   3731  HZ  PHE A 232     -12.361  -3.055  33.063  1.00  0.00           H  
ATOM   3732  N   ALA A 233     -15.265  -8.600  36.085  1.00  0.00           N  
ATOM   3733  CA  ALA A 233     -14.408  -9.693  35.663  1.00  0.00           C  
ATOM   3734  C   ALA A 233     -15.144 -10.587  34.648  1.00  0.00           C  
ATOM   3735  O   ALA A 233     -14.489 -11.260  33.839  1.00  0.00           O  
ATOM   3736  CB  ALA A 233     -13.952 -10.502  36.868  1.00  0.00           C  
ATOM   3737  H   ALA A 233     -15.514  -8.519  37.060  1.00  0.00           H  
ATOM   3738  HA  ALA A 233     -13.543  -9.268  35.155  1.00  0.00           H  
ATOM   3739 1HB  ALA A 233     -13.308 -11.317  36.537  1.00  0.00           H  
ATOM   3740 2HB  ALA A 233     -13.398  -9.857  37.551  1.00  0.00           H  
ATOM   3741 3HB  ALA A 233     -14.821 -10.912  37.381  1.00  0.00           H  
ATOM   3742  N   ALA A 234     -16.453 -10.764  34.858  1.00  0.00           N  
ATOM   3743  CA  ALA A 234     -17.264 -11.618  34.017  1.00  0.00           C  
ATOM   3744  C   ALA A 234     -17.356 -11.027  32.592  1.00  0.00           C  
ATOM   3745  O   ALA A 234     -17.046 -11.694  31.642  1.00  0.00           O  
ATOM   3746  CB  ALA A 234     -18.647 -11.796  34.627  1.00  0.00           C  
ATOM   3747  H   ALA A 234     -16.886 -10.282  35.633  1.00  0.00           H  
ATOM   3748  HA  ALA A 234     -16.803 -12.606  33.980  1.00  0.00           H  
ATOM   3749 1HB  ALA A 234     -19.246 -12.444  33.987  1.00  0.00           H  
ATOM   3750 2HB  ALA A 234     -18.554 -12.247  35.615  1.00  0.00           H  
ATOM   3751 3HB  ALA A 234     -19.133 -10.825  34.715  1.00  0.00           H  
ATOM   3752  N   LEU A 235     -17.622  -9.732  32.497  1.00  0.00           N  
ATOM   3753  CA  LEU A 235     -17.566  -8.948  31.289  1.00  0.00           C  
ATOM   3754  C   LEU A 235     -16.211  -9.037  30.609  1.00  0.00           C  
ATOM   3755  O   LEU A 235     -16.149  -9.085  29.367  1.00  0.00           O  
ATOM   3756  CB  LEU A 235     -17.888  -7.483  31.607  1.00  0.00           C  
ATOM   3757  CG  LEU A 235     -19.338  -7.195  32.020  1.00  0.00           C  
ATOM   3758  CD1 LEU A 235     -19.463  -5.741  32.455  1.00  0.00           C  
ATOM   3759  CD2 LEU A 235     -20.267  -7.498  30.854  1.00  0.00           C  
ATOM   3760  H   LEU A 235     -17.884  -9.283  33.363  1.00  0.00           H  
ATOM   3761  HA  LEU A 235     -18.296  -9.347  30.583  1.00  0.00           H  
ATOM   3762 1HB  LEU A 235     -17.241  -7.153  32.419  1.00  0.00           H  
ATOM   3763 2HB  LEU A 235     -17.668  -6.879  30.727  1.00  0.00           H  
ATOM   3764  HG  LEU A 235     -19.605  -7.822  32.871  1.00  0.00           H  
ATOM   3765 1HD1 LEU A 235     -20.493  -5.537  32.749  1.00  0.00           H  
ATOM   3766 2HD1 LEU A 235     -18.802  -5.557  33.302  1.00  0.00           H  
ATOM   3767 3HD1 LEU A 235     -19.185  -5.088  31.629  1.00  0.00           H  
ATOM   3768 1HD2 LEU A 235     -21.298  -7.294  31.148  1.00  0.00           H  
ATOM   3769 2HD2 LEU A 235     -20.001  -6.871  30.004  1.00  0.00           H  
ATOM   3770 3HD2 LEU A 235     -20.170  -8.548  30.575  1.00  0.00           H  
ATOM   3771  N   LEU A 236     -15.108  -9.152  31.373  1.00  0.00           N  
ATOM   3772  CA  LEU A 236     -13.783  -9.248  30.782  1.00  0.00           C  
ATOM   3773  C   LEU A 236     -13.544 -10.582  30.091  1.00  0.00           C  
ATOM   3774  O   LEU A 236     -12.654 -10.718  29.253  1.00  0.00           O  
ATOM   3775  CB  LEU A 236     -12.716  -9.037  31.864  1.00  0.00           C  
ATOM   3776  CG  LEU A 236     -12.657  -7.630  32.474  1.00  0.00           C  
ATOM   3777  CD1 LEU A 236     -11.649  -7.614  33.615  1.00  0.00           C  
ATOM   3778  CD2 LEU A 236     -12.279  -6.625  31.396  1.00  0.00           C  
ATOM   3779  H   LEU A 236     -15.201  -9.172  32.379  1.00  0.00           H  
ATOM   3780  HA  LEU A 236     -13.707  -8.512  29.982  1.00  0.00           H  
ATOM   3781 1HB  LEU A 236     -12.898  -9.741  32.673  1.00  0.00           H  
ATOM   3782 2HB  LEU A 236     -11.738  -9.254  31.434  1.00  0.00           H  
ATOM   3783  HG  LEU A 236     -13.632  -7.371  32.886  1.00  0.00           H  
ATOM   3784 1HD1 LEU A 236     -11.606  -6.614  34.048  1.00  0.00           H  
ATOM   3785 2HD1 LEU A 236     -11.954  -8.328  34.380  1.00  0.00           H  
ATOM   3786 3HD1 LEU A 236     -10.665  -7.886  33.235  1.00  0.00           H  
ATOM   3787 1HD2 LEU A 236     -12.238  -5.625  31.829  1.00  0.00           H  
ATOM   3788 2HD2 LEU A 236     -11.303  -6.883  30.983  1.00  0.00           H  
ATOM   3789 3HD2 LEU A 236     -13.026  -6.645  30.602  1.00  0.00           H  
ATOM   3790  N   VAL A 237     -14.270 -11.625  30.511  1.00  0.00           N  
ATOM   3791  CA  VAL A 237     -14.186 -12.912  29.818  1.00  0.00           C  
ATOM   3792  C   VAL A 237     -14.842 -12.715  28.409  1.00  0.00           C  
ATOM   3793  O   VAL A 237     -14.310 -13.117  27.380  1.00  0.00           O  
ATOM   3794  CB  VAL A 237     -14.911 -14.015  30.612  1.00  0.00           C  
ATOM   3795  CG1 VAL A 237     -14.959 -15.306  29.808  1.00  0.00           C  
ATOM   3796  CG2 VAL A 237     -14.214 -14.236  31.946  1.00  0.00           C  
ATOM   3797  H   VAL A 237     -14.882 -11.535  31.309  1.00  0.00           H  
ATOM   3798  HA  VAL A 237     -13.136 -13.190  29.732  1.00  0.00           H  
ATOM   3799  HB  VAL A 237     -15.942 -13.706  30.786  1.00  0.00           H  
ATOM   3800 1HG1 VAL A 237     -15.475 -16.074  30.384  1.00  0.00           H  
ATOM   3801 2HG1 VAL A 237     -15.494 -15.133  28.874  1.00  0.00           H  
ATOM   3802 3HG1 VAL A 237     -13.944 -15.637  29.591  1.00  0.00           H  
ATOM   3803 1HG2 VAL A 237     -14.733 -15.016  32.502  1.00  0.00           H  
ATOM   3804 2HG2 VAL A 237     -13.182 -14.539  31.771  1.00  0.00           H  
ATOM   3805 3HG2 VAL A 237     -14.228 -13.310  32.521  1.00  0.00           H  
ATOM   3806  N   LYS A 238     -16.004 -12.107  28.376  1.00  0.00           N  
ATOM   3807  CA  LYS A 238     -16.668 -11.832  27.107  1.00  0.00           C  
ATOM   3808  C   LYS A 238     -15.759 -11.023  26.158  1.00  0.00           C  
ATOM   3809  O   LYS A 238     -15.457 -11.502  25.040  1.00  0.00           O  
ATOM   3810  CB  LYS A 238     -17.981 -11.086  27.350  1.00  0.00           C  
ATOM   3811  CG  LYS A 238     -18.771 -10.775  26.086  1.00  0.00           C  
ATOM   3812  CD  LYS A 238     -20.103 -10.116  26.415  1.00  0.00           C  
ATOM   3813  CE  LYS A 238     -19.908  -8.694  26.921  1.00  0.00           C  
ATOM   3814  NZ  LYS A 238     -21.205  -8.000  27.142  1.00  0.00           N  
ATOM   3815  H   LYS A 238     -16.450 -11.823  29.236  1.00  0.00           H  
ATOM   3816  HA  LYS A 238     -16.845 -12.779  26.597  1.00  0.00           H  
ATOM   3817 1HB  LYS A 238     -18.619 -11.677  28.008  1.00  0.00           H  
ATOM   3818 2HB  LYS A 238     -17.774 -10.142  27.856  1.00  0.00           H  
ATOM   3819 1HG  LYS A 238     -18.192 -10.105  25.450  1.00  0.00           H  
ATOM   3820 2HG  LYS A 238     -18.958 -11.698  25.538  1.00  0.00           H  
ATOM   3821 1HD  LYS A 238     -20.728 -10.093  25.522  1.00  0.00           H  
ATOM   3822 2HD  LYS A 238     -20.616 -10.697  27.182  1.00  0.00           H  
ATOM   3823 1HE  LYS A 238     -19.356  -8.715  27.859  1.00  0.00           H  
ATOM   3824 2HE  LYS A 238     -19.326  -8.127  26.195  1.00  0.00           H  
ATOM   3825 1HZ  LYS A 238     -21.033  -7.062  27.476  1.00  0.00           H  
ATOM   3826 2HZ  LYS A 238     -21.719  -7.959  26.273  1.00  0.00           H  
ATOM   3827 3HZ  LYS A 238     -21.746  -8.507  27.829  1.00  0.00           H  
ATOM   3828  N   ALA A 239     -15.069 -10.011  26.696  1.00  0.00           N  
ATOM   3829  CA  ALA A 239     -14.094  -9.233  25.930  1.00  0.00           C  
ATOM   3830  C   ALA A 239     -12.988 -10.105  25.405  1.00  0.00           C  
ATOM   3831  O   ALA A 239     -12.577  -9.924  24.247  1.00  0.00           O  
ATOM   3832  CB  ALA A 239     -13.512  -8.113  26.780  1.00  0.00           C  
ATOM   3833  H   ALA A 239     -15.230  -9.780  27.666  1.00  0.00           H  
ATOM   3834  HA  ALA A 239     -14.595  -8.812  25.059  1.00  0.00           H  
ATOM   3835 1HB  ALA A 239     -12.782  -7.554  26.195  1.00  0.00           H  
ATOM   3836 2HB  ALA A 239     -14.311  -7.444  27.098  1.00  0.00           H  
ATOM   3837 3HB  ALA A 239     -13.024  -8.538  27.656  1.00  0.00           H  
ATOM   3838  N   ALA A 240     -12.532 -11.078  26.175  1.00  0.00           N  
ATOM   3839  CA  ALA A 240     -11.485 -11.977  25.690  1.00  0.00           C  
ATOM   3840  C   ALA A 240     -12.058 -12.809  24.529  1.00  0.00           C  
ATOM   3841  O   ALA A 240     -11.395 -13.047  23.518  1.00  0.00           O  
ATOM   3842  CB  ALA A 240     -10.973 -12.873  26.809  1.00  0.00           C  
ATOM   3843  H   ALA A 240     -12.902 -11.210  27.105  1.00  0.00           H  
ATOM   3844  HA  ALA A 240     -10.644 -11.369  25.357  1.00  0.00           H  
ATOM   3845 1HB  ALA A 240     -10.210 -13.544  26.416  1.00  0.00           H  
ATOM   3846 2HB  ALA A 240     -10.544 -12.258  27.600  1.00  0.00           H  
ATOM   3847 3HB  ALA A 240     -11.798 -13.458  27.211  1.00  0.00           H  
ATOM   3848  N   GLN A 241     -13.311 -13.206  24.686  1.00  0.00           N  
ATOM   3849  CA  GLN A 241     -14.007 -14.074  23.761  1.00  0.00           C  
ATOM   3850  C   GLN A 241     -14.292 -13.400  22.412  1.00  0.00           C  
ATOM   3851  O   GLN A 241     -14.113 -13.996  21.375  1.00  0.00           O  
ATOM   3852  CB  GLN A 241     -15.317 -14.554  24.391  1.00  0.00           C  
ATOM   3853  CG  GLN A 241     -15.134 -15.504  25.562  1.00  0.00           C  
ATOM   3854  CD  GLN A 241     -16.454 -15.925  26.178  1.00  0.00           C  
ATOM   3855  OE1 GLN A 241     -17.441 -15.186  26.132  1.00  0.00           O  
ATOM   3856  NE2 GLN A 241     -16.480 -17.118  26.761  1.00  0.00           N  
ATOM   3857  H   GLN A 241     -13.795 -12.873  25.507  1.00  0.00           H  
ATOM   3858  HA  GLN A 241     -13.369 -14.930  23.544  1.00  0.00           H  
ATOM   3859 1HB  GLN A 241     -15.889 -13.694  24.741  1.00  0.00           H  
ATOM   3860 2HB  GLN A 241     -15.919 -15.062  23.637  1.00  0.00           H  
ATOM   3861 1HG  GLN A 241     -14.618 -16.398  25.214  1.00  0.00           H  
ATOM   3862 2HG  GLN A 241     -14.541 -15.006  26.330  1.00  0.00           H  
ATOM   3863 1HE2 GLN A 241     -17.324 -17.451  27.185  1.00  0.00           H  
ATOM   3864 2HE2 GLN A 241     -15.657 -17.686  26.776  1.00  0.00           H  
ATOM   3865  N   ALA A 242     -14.457 -12.092  22.451  1.00  0.00           N  
ATOM   3866  CA  ALA A 242     -14.602 -11.255  21.293  1.00  0.00           C  
ATOM   3867  C   ALA A 242     -13.393 -11.326  20.345  1.00  0.00           C  
ATOM   3868  O   ALA A 242     -13.576 -11.018  19.186  1.00  0.00           O  
ATOM   3869  CB  ALA A 242     -14.846  -9.820  21.738  1.00  0.00           C  
ATOM   3870  H   ALA A 242     -14.480 -11.671  23.369  1.00  0.00           H  
ATOM   3871  HA  ALA A 242     -15.500 -11.561  20.755  1.00  0.00           H  
ATOM   3872 1HB  ALA A 242     -14.988  -9.187  20.862  1.00  0.00           H  
ATOM   3873 2HB  ALA A 242     -15.737  -9.780  22.364  1.00  0.00           H  
ATOM   3874 3HB  ALA A 242     -13.987  -9.465  22.306  1.00  0.00           H  
ATOM   3875  N   LYS A 243     -12.216 -11.765  20.732  1.00  0.00           N  
ATOM   3876  CA  LYS A 243     -11.099 -11.854  19.800  1.00  0.00           C  
ATOM   3877  C   LYS A 243     -11.298 -12.925  18.708  1.00  0.00           C  
ATOM   3878  O   LYS A 243     -10.428 -13.096  17.843  1.00  0.00           O  
ATOM   3879  CB  LYS A 243      -9.808 -12.132  20.572  1.00  0.00           C  
ATOM   3880  CG  LYS A 243      -9.393 -11.019  21.525  1.00  0.00           C  
ATOM   3881  CD  LYS A 243      -9.072  -9.737  20.771  1.00  0.00           C  
ATOM   3882  CE  LYS A 243      -8.580  -8.649  21.713  1.00  0.00           C  
ATOM   3883  NZ  LYS A 243      -8.293  -7.378  20.994  1.00  0.00           N  
ATOM   3884  H   LYS A 243     -12.079 -12.047  21.692  1.00  0.00           H  
ATOM   3885  HA  LYS A 243     -11.005 -10.900  19.280  1.00  0.00           H  
ATOM   3886 1HB  LYS A 243      -9.923 -13.046  21.155  1.00  0.00           H  
ATOM   3887 2HB  LYS A 243      -8.991 -12.293  19.869  1.00  0.00           H  
ATOM   3888 1HG  LYS A 243     -10.201 -10.823  22.230  1.00  0.00           H  
ATOM   3889 2HG  LYS A 243      -8.513 -11.331  22.086  1.00  0.00           H  
ATOM   3890 1HD  LYS A 243      -8.302  -9.937  20.025  1.00  0.00           H  
ATOM   3891 2HD  LYS A 243      -9.966  -9.383  20.259  1.00  0.00           H  
ATOM   3892 1HE  LYS A 243      -9.334  -8.459  22.475  1.00  0.00           H  
ATOM   3893 2HE  LYS A 243      -7.669  -8.983  22.211  1.00  0.00           H  
ATOM   3894 1HZ  LYS A 243      -7.970  -6.683  21.652  1.00  0.00           H  
ATOM   3895 2HZ  LYS A 243      -7.580  -7.538  20.296  1.00  0.00           H  
ATOM   3896 3HZ  LYS A 243      -9.135  -7.048  20.544  1.00  0.00           H  
ATOM   3897  N   LEU A 244     -12.340 -13.755  18.829  1.00  0.00           N  
ATOM   3898  CA  LEU A 244     -12.606 -14.816  17.879  1.00  0.00           C  
ATOM   3899  C   LEU A 244     -13.499 -14.340  16.734  1.00  0.00           C  
ATOM   3900  O   LEU A 244     -13.531 -14.964  15.683  1.00  0.00           O  
ATOM   3901  CB  LEU A 244     -13.266 -16.002  18.594  1.00  0.00           C  
ATOM   3902  CG  LEU A 244     -12.423 -16.673  19.686  1.00  0.00           C  
ATOM   3903  CD1 LEU A 244     -13.244 -17.761  20.365  1.00  0.00           C  
ATOM   3904  CD2 LEU A 244     -11.157 -17.247  19.070  1.00  0.00           C  
ATOM   3905  H   LEU A 244     -12.961 -13.632  19.616  1.00  0.00           H  
ATOM   3906  HA  LEU A 244     -11.663 -15.215  17.506  1.00  0.00           H  
ATOM   3907 1HB  LEU A 244     -14.191 -15.659  19.054  1.00  0.00           H  
ATOM   3908 2HB  LEU A 244     -13.513 -16.761  17.852  1.00  0.00           H  
ATOM   3909  HG  LEU A 244     -12.156 -15.935  20.444  1.00  0.00           H  
ATOM   3910 1HD1 LEU A 244     -12.645 -18.237  21.141  1.00  0.00           H  
ATOM   3911 2HD1 LEU A 244     -14.134 -17.319  20.814  1.00  0.00           H  
ATOM   3912 3HD1 LEU A 244     -13.541 -18.506  19.628  1.00  0.00           H  
ATOM   3913 1HD2 LEU A 244     -10.557 -17.724  19.846  1.00  0.00           H  
ATOM   3914 2HD2 LEU A 244     -11.423 -17.986  18.313  1.00  0.00           H  
ATOM   3915 3HD2 LEU A 244     -10.581 -16.446  18.607  1.00  0.00           H  
ATOM   3916  N   GLU A 245     -14.302 -13.327  16.998  1.00  0.00           N  
ATOM   3917  CA  GLU A 245     -15.249 -12.803  16.073  1.00  0.00           C  
ATOM   3918  C   GLU A 245     -14.648 -11.936  14.933  1.00  0.00           C  
ATOM   3919  O   GLU A 245     -13.572 -11.320  15.038  1.00  0.00           O  
ATOM   3920  CB  GLU A 245     -16.283 -11.991  16.856  1.00  0.00           C  
ATOM   3921  CG  GLU A 245     -17.103 -12.805  17.846  1.00  0.00           C  
ATOM   3922  CD  GLU A 245     -18.031 -13.780  17.176  1.00  0.00           C  
ATOM   3923  OE1 GLU A 245     -18.755 -13.375  16.298  1.00  0.00           O  
ATOM   3924  OE2 GLU A 245     -18.014 -14.932  17.541  1.00  0.00           O  
ATOM   3925  H   GLU A 245     -14.227 -12.910  17.915  1.00  0.00           H  
ATOM   3926  HA  GLU A 245     -15.758 -13.636  15.589  1.00  0.00           H  
ATOM   3927 1HB  GLU A 245     -15.779 -11.199  17.410  1.00  0.00           H  
ATOM   3928 2HB  GLU A 245     -16.974 -11.515  16.160  1.00  0.00           H  
ATOM   3929 1HG  GLU A 245     -16.425 -13.355  18.498  1.00  0.00           H  
ATOM   3930 2HG  GLU A 245     -17.686 -12.124  18.466  1.00  0.00           H  
ATOM   3931  N   PRO A 246     -15.374 -11.902  13.817  1.00  0.00           N  
ATOM   3932  CA  PRO A 246     -15.024 -11.083  12.679  1.00  0.00           C  
ATOM   3933  C   PRO A 246     -15.454  -9.638  12.897  1.00  0.00           C  
ATOM   3934  O   PRO A 246     -16.415  -9.329  13.607  1.00  0.00           O  
ATOM   3935  CB  PRO A 246     -15.798 -11.742  11.533  1.00  0.00           C  
ATOM   3936  CG  PRO A 246     -17.029 -12.275  12.182  1.00  0.00           C  
ATOM   3937  CD  PRO A 246     -16.564 -12.750  13.533  1.00  0.00           C  
ATOM   3938  HA  PRO A 246     -13.960 -11.231  12.440  1.00  0.00           H  
ATOM   3939 1HB  PRO A 246     -16.016 -10.999  10.750  1.00  0.00           H  
ATOM   3940 2HB  PRO A 246     -15.186 -12.528  11.068  1.00  0.00           H  
ATOM   3941 1HG  PRO A 246     -17.795 -11.488  12.250  1.00  0.00           H  
ATOM   3942 2HG  PRO A 246     -17.459 -13.084  11.574  1.00  0.00           H  
ATOM   3943 1HD  PRO A 246     -17.359 -12.581  14.275  1.00  0.00           H  
ATOM   3944 2HD  PRO A 246     -16.305 -13.817  13.478  1.00  0.00           H  
ATOM   3945  N   PHE A 247     -14.858  -8.790  12.080  1.00  0.00           N  
ATOM   3946  CA  PHE A 247     -15.195  -7.371  12.090  1.00  0.00           C  
ATOM   3947  C   PHE A 247     -15.681  -6.921  10.704  1.00  0.00           C  
ATOM   3948  O   PHE A 247     -15.189  -7.397   9.652  1.00  0.00           O  
ATOM   3949  CB  PHE A 247     -13.985  -6.538  12.516  1.00  0.00           C  
ATOM   3950  CG  PHE A 247     -13.526  -6.809  13.921  1.00  0.00           C  
ATOM   3951  CD1 PHE A 247     -12.558  -7.768  14.176  1.00  0.00           C  
ATOM   3952  CD2 PHE A 247     -14.063  -6.107  14.989  1.00  0.00           C  
ATOM   3953  CE1 PHE A 247     -12.135  -8.019  15.468  1.00  0.00           C  
ATOM   3954  CE2 PHE A 247     -13.642  -6.354  16.281  1.00  0.00           C  
ATOM   3955  CZ  PHE A 247     -12.677  -7.312  16.520  1.00  0.00           C  
ATOM   3956  H   PHE A 247     -14.156  -9.124  11.435  1.00  0.00           H  
ATOM   3957  HA  PHE A 247     -15.993  -7.210  12.816  1.00  0.00           H  
ATOM   3958 1HB  PHE A 247     -13.152  -6.735  11.842  1.00  0.00           H  
ATOM   3959 2HB  PHE A 247     -14.227  -5.479  12.436  1.00  0.00           H  
ATOM   3960  HD1 PHE A 247     -12.129  -8.327  13.344  1.00  0.00           H  
ATOM   3961  HD2 PHE A 247     -14.826  -5.350  14.800  1.00  0.00           H  
ATOM   3962  HE1 PHE A 247     -11.374  -8.776  15.654  1.00  0.00           H  
ATOM   3963  HE2 PHE A 247     -14.071  -5.795  17.112  1.00  0.00           H  
ATOM   3964  HZ  PHE A 247     -12.345  -7.510  17.539  1.00  0.00           H  
ATOM   3965  N   VAL A 248     -16.510  -5.886  10.715  1.00  0.00           N  
ATOM   3966  CA  VAL A 248     -16.997  -5.279   9.488  1.00  0.00           C  
ATOM   3967  C   VAL A 248     -16.976  -3.752   9.595  1.00  0.00           C  
ATOM   3968  O   VAL A 248     -17.698  -3.119  10.380  1.00  0.00           O  
ATOM   3969  CB  VAL A 248     -18.430  -5.758   9.188  1.00  0.00           C  
ATOM   3970  CG1 VAL A 248     -18.943  -5.129   7.902  1.00  0.00           C  
ATOM   3971  CG2 VAL A 248     -18.459  -7.276   9.095  1.00  0.00           C  
ATOM   3972  H   VAL A 248     -16.811  -5.510  11.603  1.00  0.00           H  
ATOM   3973  HA  VAL A 248     -16.320  -5.546   8.678  1.00  0.00           H  
ATOM   3974  HB  VAL A 248     -19.089  -5.429   9.992  1.00  0.00           H  
ATOM   3975 1HG1 VAL A 248     -19.957  -5.478   7.705  1.00  0.00           H  
ATOM   3976 2HG1 VAL A 248     -18.947  -4.044   8.004  1.00  0.00           H  
ATOM   3977 3HG1 VAL A 248     -18.295  -5.414   7.073  1.00  0.00           H  
ATOM   3978 1HG2 VAL A 248     -19.476  -7.608   8.884  1.00  0.00           H  
ATOM   3979 2HG2 VAL A 248     -17.796  -7.605   8.295  1.00  0.00           H  
ATOM   3980 3HG2 VAL A 248     -18.127  -7.705  10.041  1.00  0.00           H  
ATOM   3981  N   LEU A 249     -16.100  -3.146   8.805  1.00  0.00           N  
ATOM   3982  CA  LEU A 249     -15.934  -1.711   8.762  1.00  0.00           C  
ATOM   3983  C   LEU A 249     -16.309  -1.090   7.418  1.00  0.00           C  
ATOM   3984  O   LEU A 249     -16.296  -1.726   6.362  1.00  0.00           O  
ATOM   3985  CB  LEU A 249     -14.479  -1.360   9.096  1.00  0.00           C  
ATOM   3986  CG  LEU A 249     -13.970  -1.857  10.455  1.00  0.00           C  
ATOM   3987  CD1 LEU A 249     -12.488  -1.534  10.593  1.00  0.00           C  
ATOM   3988  CD2 LEU A 249     -14.777  -1.205  11.568  1.00  0.00           C  
ATOM   3989  H   LEU A 249     -15.527  -3.726   8.209  1.00  0.00           H  
ATOM   3990  HA  LEU A 249     -16.609  -1.263   9.491  1.00  0.00           H  
ATOM   3991 1HB  LEU A 249     -13.834  -1.783   8.327  1.00  0.00           H  
ATOM   3992 2HB  LEU A 249     -14.369  -0.276   9.077  1.00  0.00           H  
ATOM   3993  HG  LEU A 249     -14.082  -2.940  10.513  1.00  0.00           H  
ATOM   3994 1HD1 LEU A 249     -12.127  -1.886  11.559  1.00  0.00           H  
ATOM   3995 2HD1 LEU A 249     -11.933  -2.028   9.796  1.00  0.00           H  
ATOM   3996 3HD1 LEU A 249     -12.343  -0.456  10.523  1.00  0.00           H  
ATOM   3997 1HD2 LEU A 249     -14.416  -1.558  12.535  1.00  0.00           H  
ATOM   3998 2HD2 LEU A 249     -14.665  -0.122  11.513  1.00  0.00           H  
ATOM   3999 3HD2 LEU A 249     -15.829  -1.467  11.456  1.00  0.00           H  
ATOM   4000  N   MET A 250     -16.677   0.160   7.476  1.00  0.00           N  
ATOM   4001  CA  MET A 250     -16.966   1.018   6.358  1.00  0.00           C  
ATOM   4002  C   MET A 250     -15.852   2.080   6.224  1.00  0.00           C  
ATOM   4003  O   MET A 250     -15.462   2.736   7.202  1.00  0.00           O  
ATOM   4004  CB  MET A 250     -18.338   1.666   6.534  1.00  0.00           C  
ATOM   4005  CG  MET A 250     -18.753   2.582   5.391  1.00  0.00           C  
ATOM   4006  SD  MET A 250     -20.400   3.280   5.622  1.00  0.00           S  
ATOM   4007  CE  MET A 250     -21.421   1.835   5.347  1.00  0.00           C  
ATOM   4008  H   MET A 250     -16.757   0.529   8.413  1.00  0.00           H  
ATOM   4009  HA  MET A 250     -17.052   0.403   5.463  1.00  0.00           H  
ATOM   4010 1HB  MET A 250     -19.096   0.891   6.632  1.00  0.00           H  
ATOM   4011 2HB  MET A 250     -18.348   2.253   7.453  1.00  0.00           H  
ATOM   4012 1HG  MET A 250     -18.040   3.402   5.305  1.00  0.00           H  
ATOM   4013 2HG  MET A 250     -18.743   2.024   4.455  1.00  0.00           H  
ATOM   4014 1HE  MET A 250     -22.471   2.105   5.456  1.00  0.00           H  
ATOM   4015 2HE  MET A 250     -21.246   1.452   4.341  1.00  0.00           H  
ATOM   4016 3HE  MET A 250     -21.167   1.065   6.077  1.00  0.00           H  
ATOM   4017  N   HIS A 251     -15.431   2.315   4.993  1.00  0.00           N  
ATOM   4018  CA  HIS A 251     -14.452   3.336   4.654  1.00  0.00           C  
ATOM   4019  C   HIS A 251     -15.069   4.255   3.597  1.00  0.00           C  
ATOM   4020  O   HIS A 251     -15.985   3.868   2.868  1.00  0.00           O  
ATOM   4021  CB  HIS A 251     -13.152   2.714   4.135  1.00  0.00           C  
ATOM   4022  CG  HIS A 251     -12.440   1.873   5.150  1.00  0.00           C  
ATOM   4023  ND1 HIS A 251     -11.387   2.349   5.902  1.00  0.00           N  
ATOM   4024  CD2 HIS A 251     -12.630   0.590   5.535  1.00  0.00           C  
ATOM   4025  CE1 HIS A 251     -10.960   1.392   6.708  1.00  0.00           C  
ATOM   4026  NE2 HIS A 251     -11.696   0.316   6.505  1.00  0.00           N  
ATOM   4027  H   HIS A 251     -15.821   1.744   4.257  1.00  0.00           H  
ATOM   4028  HA  HIS A 251     -14.188   3.878   5.563  1.00  0.00           H  
ATOM   4029 1HB  HIS A 251     -13.368   2.090   3.267  1.00  0.00           H  
ATOM   4030 2HB  HIS A 251     -12.474   3.503   3.811  1.00  0.00           H  
ATOM   4031  HD1 HIS A 251     -11.044   3.288   5.912  1.00  0.00           H  
ATOM   4032  HD2 HIS A 251     -13.336  -0.180   5.224  1.00  0.00           H  
ATOM   4033  HE1 HIS A 251     -10.128   1.571   7.390  1.00  0.00           H  
ATOM   4034  N   ALA A 252     -14.603   5.488   3.540  1.00  0.00           N  
ATOM   4035  CA  ALA A 252     -15.093   6.437   2.539  1.00  0.00           C  
ATOM   4036  C   ALA A 252     -14.041   7.513   2.400  1.00  0.00           C  
ATOM   4037  O   ALA A 252     -13.274   7.693   3.344  1.00  0.00           O  
ATOM   4038  CB  ALA A 252     -16.438   7.031   2.933  1.00  0.00           C  
ATOM   4039  H   ALA A 252     -13.896   5.787   4.196  1.00  0.00           H  
ATOM   4040  HA  ALA A 252     -15.223   5.901   1.599  1.00  0.00           H  
ATOM   4041 1HB  ALA A 252     -16.745   7.762   2.185  1.00  0.00           H  
ATOM   4042 2HB  ALA A 252     -17.183   6.237   2.992  1.00  0.00           H  
ATOM   4043 3HB  ALA A 252     -16.350   7.519   3.902  1.00  0.00           H  
ATOM   4044  N   ALA A 253     -13.912   8.086   1.201  1.00  0.00           N  
ATOM   4045  CA  ALA A 253     -12.976   9.150   0.978  1.00  0.00           C  
ATOM   4046  C   ALA A 253     -13.225   9.912  -0.320  1.00  0.00           C  
ATOM   4047  O   ALA A 253     -13.913   9.496  -1.259  1.00  0.00           O  
ATOM   4048  CB  ALA A 253     -11.562   8.589   0.995  1.00  0.00           C  
ATOM   4049  H   ALA A 253     -14.484   7.765   0.433  1.00  0.00           H  
ATOM   4050  HA  ALA A 253     -13.057   9.860   1.802  1.00  0.00           H  
ATOM   4051 1HB  ALA A 253     -10.847   9.399   0.856  1.00  0.00           H  
ATOM   4052 2HB  ALA A 253     -11.376   8.100   1.952  1.00  0.00           H  
ATOM   4053 3HB  ALA A 253     -11.449   7.864   0.191  1.00  0.00           H  
ATOM   4054  N   ILE A 254     -12.509  11.021  -0.388  1.00  0.00           N  
ATOM   4055  CA  ILE A 254     -12.453  11.842  -1.572  1.00  0.00           C  
ATOM   4056  C   ILE A 254     -11.095  12.518  -1.573  1.00  0.00           C  
ATOM   4057  O   ILE A 254     -10.718  13.147  -0.586  1.00  0.00           O  
ATOM   4058  CB  ILE A 254     -13.583  12.887  -1.603  1.00  0.00           C  
ATOM   4059  CG1 ILE A 254     -13.543  13.679  -2.913  1.00  0.00           C  
ATOM   4060  CG2 ILE A 254     -13.474  13.823  -0.408  1.00  0.00           C  
ATOM   4061  CD1 ILE A 254     -14.787  14.497  -3.170  1.00  0.00           C  
ATOM   4062  H   ILE A 254     -11.982  11.298   0.428  1.00  0.00           H  
ATOM   4063  HA  ILE A 254     -12.523  11.194  -2.446  1.00  0.00           H  
ATOM   4064  HB  ILE A 254     -14.547  12.382  -1.570  1.00  0.00           H  
ATOM   4065 1HG1 ILE A 254     -12.687  14.353  -2.904  1.00  0.00           H  
ATOM   4066 2HG1 ILE A 254     -13.409  12.992  -3.749  1.00  0.00           H  
ATOM   4067 1HG2 ILE A 254     -14.280  14.556  -0.446  1.00  0.00           H  
ATOM   4068 2HG2 ILE A 254     -13.551  13.247   0.513  1.00  0.00           H  
ATOM   4069 3HG2 ILE A 254     -12.514  14.338  -0.436  1.00  0.00           H  
ATOM   4070 1HD1 ILE A 254     -14.684  15.029  -4.116  1.00  0.00           H  
ATOM   4071 2HD1 ILE A 254     -15.654  13.837  -3.218  1.00  0.00           H  
ATOM   4072 3HD1 ILE A 254     -14.923  15.216  -2.364  1.00  0.00           H  
ATOM   4073  N   PHE A 255     -10.315  12.230  -2.614  1.00  0.00           N  
ATOM   4074  CA  PHE A 255      -8.998  12.793  -2.746  1.00  0.00           C  
ATOM   4075  C   PHE A 255      -8.645  13.108  -4.204  1.00  0.00           C  
ATOM   4076  O   PHE A 255      -9.318  12.694  -5.155  1.00  0.00           O  
ATOM   4077  CB  PHE A 255      -7.965  11.831  -2.157  1.00  0.00           C  
ATOM   4078  CG  PHE A 255      -7.852  10.532  -2.903  1.00  0.00           C  
ATOM   4079  CD1 PHE A 255      -6.933  10.383  -3.930  1.00  0.00           C  
ATOM   4080  CD2 PHE A 255      -8.666   9.457  -2.579  1.00  0.00           C  
ATOM   4081  CE1 PHE A 255      -6.828   9.188  -4.617  1.00  0.00           C  
ATOM   4082  CE2 PHE A 255      -8.563   8.261  -3.263  1.00  0.00           C  
ATOM   4083  CZ  PHE A 255      -7.643   8.127  -4.284  1.00  0.00           C  
ATOM   4084  H   PHE A 255     -10.655  11.602  -3.328  1.00  0.00           H  
ATOM   4085  HA  PHE A 255      -8.966  13.732  -2.192  1.00  0.00           H  
ATOM   4086 1HB  PHE A 255      -6.985  12.307  -2.154  1.00  0.00           H  
ATOM   4087 2HB  PHE A 255      -8.223  11.608  -1.123  1.00  0.00           H  
ATOM   4088  HD1 PHE A 255      -6.287  11.221  -4.193  1.00  0.00           H  
ATOM   4089  HD2 PHE A 255      -9.393   9.563  -1.773  1.00  0.00           H  
ATOM   4090  HE1 PHE A 255      -6.102   9.084  -5.423  1.00  0.00           H  
ATOM   4091  HE2 PHE A 255      -9.208   7.423  -2.999  1.00  0.00           H  
ATOM   4092  HZ  PHE A 255      -7.562   7.185  -4.825  1.00  0.00           H  
ATOM   4093  N   PHE A 256      -7.665  13.976  -4.363  1.00  0.00           N  
ATOM   4094  CA  PHE A 256      -7.145  14.327  -5.675  1.00  0.00           C  
ATOM   4095  C   PHE A 256      -5.645  14.035  -5.653  1.00  0.00           C  
ATOM   4096  O   PHE A 256      -5.071  13.842  -4.576  1.00  0.00           O  
ATOM   4097  CB  PHE A 256      -7.409  15.797  -6.008  1.00  0.00           C  
ATOM   4098  CG  PHE A 256      -8.867  16.153  -6.065  1.00  0.00           C  
ATOM   4099  CD1 PHE A 256      -9.524  16.626  -4.939  1.00  0.00           C  
ATOM   4100  CD2 PHE A 256      -9.584  16.016  -7.244  1.00  0.00           C  
ATOM   4101  CE1 PHE A 256     -10.866  16.954  -4.990  1.00  0.00           C  
ATOM   4102  CE2 PHE A 256     -10.925  16.344  -7.298  1.00  0.00           C  
ATOM   4103  CZ  PHE A 256     -11.566  16.813  -6.170  1.00  0.00           C  
ATOM   4104  H   PHE A 256      -7.265  14.409  -3.543  1.00  0.00           H  
ATOM   4105  HA  PHE A 256      -7.627  13.694  -6.419  1.00  0.00           H  
ATOM   4106 1HB  PHE A 256      -6.933  16.430  -5.260  1.00  0.00           H  
ATOM   4107 2HB  PHE A 256      -6.962  16.037  -6.972  1.00  0.00           H  
ATOM   4108  HD1 PHE A 256      -8.970  16.738  -4.007  1.00  0.00           H  
ATOM   4109  HD2 PHE A 256      -9.077  15.644  -8.135  1.00  0.00           H  
ATOM   4110  HE1 PHE A 256     -11.370  17.324  -4.098  1.00  0.00           H  
ATOM   4111  HE2 PHE A 256     -11.477  16.232  -8.231  1.00  0.00           H  
ATOM   4112  HZ  PHE A 256     -12.624  17.070  -6.211  1.00  0.00           H  
ATOM   4113  N   LYS A 257      -5.027  13.988  -6.818  1.00  0.00           N  
ATOM   4114  CA  LYS A 257      -3.581  13.805  -6.938  1.00  0.00           C  
ATOM   4115  C   LYS A 257      -3.089  14.274  -8.305  1.00  0.00           C  
ATOM   4116  O   LYS A 257      -3.737  14.055  -9.317  1.00  0.00           O  
ATOM   4117  CB  LYS A 257      -3.202  12.340  -6.714  1.00  0.00           C  
ATOM   4118  CG  LYS A 257      -1.703  12.072  -6.706  1.00  0.00           C  
ATOM   4119  CD  LYS A 257      -1.403  10.616  -6.383  1.00  0.00           C  
ATOM   4120  CE  LYS A 257       0.094  10.347  -6.376  1.00  0.00           C  
ATOM   4121  NZ  LYS A 257       0.403   8.925  -6.061  1.00  0.00           N  
ATOM   4122  H   LYS A 257      -5.582  14.083  -7.656  1.00  0.00           H  
ATOM   4123  HA  LYS A 257      -3.089  14.438  -6.198  1.00  0.00           H  
ATOM   4124 1HB  LYS A 257      -3.607  12.001  -5.760  1.00  0.00           H  
ATOM   4125 2HB  LYS A 257      -3.648  11.725  -7.496  1.00  0.00           H  
ATOM   4126 1HG  LYS A 257      -1.285  12.312  -7.685  1.00  0.00           H  
ATOM   4127 2HG  LYS A 257      -1.224  12.707  -5.961  1.00  0.00           H  
ATOM   4128 1HD  LYS A 257      -1.813  10.369  -5.403  1.00  0.00           H  
ATOM   4129 2HD  LYS A 257      -1.875   9.974  -7.127  1.00  0.00           H  
ATOM   4130 1HE  LYS A 257       0.512  10.589  -7.352  1.00  0.00           H  
ATOM   4131 2HE  LYS A 257       0.575  10.983  -5.632  1.00  0.00           H  
ATOM   4132 1HZ  LYS A 257       1.403   8.788  -6.066  1.00  0.00           H  
ATOM   4133 2HZ  LYS A 257       0.036   8.695  -5.148  1.00  0.00           H  
ATOM   4134 3HZ  LYS A 257      -0.022   8.327  -6.755  1.00  0.00           H  
ATOM   4135  N   GLY A 258      -1.987  15.008  -8.303  1.00  0.00           N  
ATOM   4136  CA  GLY A 258      -1.396  15.530  -9.528  1.00  0.00           C  
ATOM   4137  C   GLY A 258      -0.353  14.548 -10.037  1.00  0.00           C  
ATOM   4138  O   GLY A 258      -0.717  13.408 -10.261  1.00  0.00           O  
ATOM   4139  H   GLY A 258      -1.544  15.210  -7.418  1.00  0.00           H  
ATOM   4140 1HA  GLY A 258      -2.178  15.684 -10.272  1.00  0.00           H  
ATOM   4141 2HA  GLY A 258      -0.946  16.502  -9.329  1.00  0.00           H  
ATOM   4142  N   GLY A 259       0.890  14.877 -10.183  1.00  0.00           N  
ATOM   4143  CA  GLY A 259       1.952  14.048 -10.743  1.00  0.00           C  
ATOM   4144  C   GLY A 259       2.343  14.566 -12.158  1.00  0.00           C  
ATOM   4145  O   GLY A 259       1.606  14.487 -13.144  1.00  0.00           O  
ATOM   4146  H   GLY A 259       1.110  15.810  -9.866  1.00  0.00           H  
ATOM   4147 1HA  GLY A 259       2.817  14.068 -10.080  1.00  0.00           H  
ATOM   4148 2HA  GLY A 259       1.615  13.014 -10.799  1.00  0.00           H  
ATOM   4149  N   VAL A 260       3.567  15.023 -12.210  1.00  0.00           N  
ATOM   4150  CA  VAL A 260       4.194  15.490 -13.431  1.00  0.00           C  
ATOM   4151  C   VAL A 260       5.482  14.680 -13.544  1.00  0.00           C  
ATOM   4152  O   VAL A 260       6.104  14.464 -12.497  1.00  0.00           O  
ATOM   4153  CB  VAL A 260       4.493  17.000 -13.382  1.00  0.00           C  
ATOM   4154  CG1 VAL A 260       5.200  17.445 -14.654  1.00  0.00           C  
ATOM   4155  CG2 VAL A 260       3.200  17.777 -13.183  1.00  0.00           C  
ATOM   4156  H   VAL A 260       4.092  15.046 -11.347  1.00  0.00           H  
ATOM   4157  HA  VAL A 260       3.495  15.346 -14.256  1.00  0.00           H  
ATOM   4158  HB  VAL A 260       5.170  17.201 -12.551  1.00  0.00           H  
ATOM   4159 1HG1 VAL A 260       5.403  18.515 -14.602  1.00  0.00           H  
ATOM   4160 2HG1 VAL A 260       6.139  16.902 -14.757  1.00  0.00           H  
ATOM   4161 3HG1 VAL A 260       4.564  17.239 -15.515  1.00  0.00           H  
ATOM   4162 1HG2 VAL A 260       3.419  18.844 -13.149  1.00  0.00           H  
ATOM   4163 2HG2 VAL A 260       2.521  17.572 -14.011  1.00  0.00           H  
ATOM   4164 3HG2 VAL A 260       2.733  17.473 -12.247  1.00  0.00           H  
ATOM   4165  N   TYR A 261       5.823  14.153 -14.721  1.00  0.00           N  
ATOM   4166  CA  TYR A 261       7.079  13.393 -14.814  1.00  0.00           C  
ATOM   4167  C   TYR A 261       8.102  14.253 -15.535  1.00  0.00           C  
ATOM   4168  O   TYR A 261       7.720  15.332 -15.979  1.00  0.00           O  
ATOM   4169  CB  TYR A 261       6.879  12.062 -15.542  1.00  0.00           C  
ATOM   4170  CG  TYR A 261       5.978  11.094 -14.807  1.00  0.00           C  
ATOM   4171  CD1 TYR A 261       4.605  11.288 -14.806  1.00  0.00           C  
ATOM   4172  CD2 TYR A 261       6.526  10.011 -14.135  1.00  0.00           C  
ATOM   4173  CE1 TYR A 261       3.783  10.404 -14.135  1.00  0.00           C  
ATOM   4174  CE2 TYR A 261       5.704   9.127 -13.464  1.00  0.00           C  
ATOM   4175  CZ  TYR A 261       4.337   9.321 -13.463  1.00  0.00           C  
ATOM   4176  OH  TYR A 261       3.518   8.440 -12.795  1.00  0.00           O  
ATOM   4177  H   TYR A 261       5.250  14.259 -15.546  1.00  0.00           H  
ATOM   4178  HA  TYR A 261       7.454  13.220 -13.805  1.00  0.00           H  
ATOM   4179 1HB  TYR A 261       6.448  12.247 -16.527  1.00  0.00           H  
ATOM   4180 2HB  TYR A 261       7.845  11.581 -15.692  1.00  0.00           H  
ATOM   4181  HD1 TYR A 261       4.175  12.139 -15.335  1.00  0.00           H  
ATOM   4182  HD2 TYR A 261       7.605   9.859 -14.135  1.00  0.00           H  
ATOM   4183  HE1 TYR A 261       2.704  10.557 -14.135  1.00  0.00           H  
ATOM   4184  HE2 TYR A 261       6.134   8.277 -12.935  1.00  0.00           H  
ATOM   4185  HH  TYR A 261       2.604   8.717 -12.893  1.00  0.00           H  
ATOM   4186  N   ASP A 262       9.364  13.851 -15.603  1.00  0.00           N  
ATOM   4187  CA  ASP A 262      10.365  14.656 -16.286  1.00  0.00           C  
ATOM   4188  C   ASP A 262      11.704  13.929 -16.380  1.00  0.00           C  
ATOM   4189  O   ASP A 262      11.927  12.917 -15.718  1.00  0.00           O  
ATOM   4190  CB  ASP A 262      10.553  15.993 -15.565  1.00  0.00           C  
ATOM   4191  CG  ASP A 262      11.182  17.060 -16.451  1.00  0.00           C  
ATOM   4192  OD1 ASP A 262      11.525  16.752 -17.567  1.00  0.00           O  
ATOM   4193  OD2 ASP A 262      11.313  18.174 -16.002  1.00  0.00           O  
ATOM   4194  H   ASP A 262       9.641  12.977 -15.178  1.00  0.00           H  
ATOM   4195  HA  ASP A 262      10.040  14.813 -17.315  1.00  0.00           H  
ATOM   4196 1HB  ASP A 262       9.587  16.356 -15.213  1.00  0.00           H  
ATOM   4197 2HB  ASP A 262      11.187  15.848 -14.690  1.00  0.00           H  
ATOM   4198  N   GLY A 263      12.537  14.354 -17.330  1.00  0.00           N  
ATOM   4199  CA  GLY A 263      13.827  13.730 -17.543  1.00  0.00           C  
ATOM   4200  C   GLY A 263      14.021  13.052 -18.906  1.00  0.00           C  
ATOM   4201  O   GLY A 263      13.087  12.796 -19.666  1.00  0.00           O  
ATOM   4202  H   GLY A 263      12.263  15.130 -17.916  1.00  0.00           H  
ATOM   4203 1HA  GLY A 263      14.614  14.476 -17.437  1.00  0.00           H  
ATOM   4204 2HA  GLY A 263      13.996  12.974 -16.777  1.00  0.00           H  
ATOM   4205  N   LYS A 264      15.264  12.632 -19.169  1.00  0.00           N  
ATOM   4206  CA  LYS A 264      15.631  11.977 -20.407  1.00  0.00           C  
ATOM   4207  C   LYS A 264      14.567  11.040 -20.952  1.00  0.00           C  
ATOM   4208  O   LYS A 264      14.137  11.216 -22.105  1.00  0.00           O  
ATOM   4209  CB  LYS A 264      16.937  11.206 -20.211  1.00  0.00           C  
ATOM   4210  CG  LYS A 264      17.451  10.510 -21.464  1.00  0.00           C  
ATOM   4211  CD  LYS A 264      18.773   9.803 -21.201  1.00  0.00           C  
ATOM   4212  CE  LYS A 264      19.268   9.074 -22.441  1.00  0.00           C  
ATOM   4213  NZ  LYS A 264      20.561   8.378 -22.199  1.00  0.00           N  
ATOM   4214  H   LYS A 264      15.971  12.784 -18.464  1.00  0.00           H  
ATOM   4215  HA  LYS A 264      15.788  12.741 -21.170  1.00  0.00           H  
ATOM   4216 1HB  LYS A 264      17.714  11.888 -19.865  1.00  0.00           H  
ATOM   4217 2HB  LYS A 264      16.800  10.448 -19.439  1.00  0.00           H  
ATOM   4218 1HG  LYS A 264      16.717   9.776 -21.800  1.00  0.00           H  
ATOM   4219 2HG  LYS A 264      17.593  11.245 -22.256  1.00  0.00           H  
ATOM   4220 1HD  LYS A 264      19.522  10.535 -20.896  1.00  0.00           H  
ATOM   4221 2HD  LYS A 264      18.645   9.082 -20.394  1.00  0.00           H  
ATOM   4222 1HE  LYS A 264      18.526   8.340 -22.752  1.00  0.00           H  
ATOM   4223 2HE  LYS A 264      19.402   9.788 -23.254  1.00  0.00           H  
ATOM   4224 1HZ  LYS A 264      20.854   7.909 -23.044  1.00  0.00           H  
ATOM   4225 2HZ  LYS A 264      21.262   9.054 -21.928  1.00  0.00           H  
ATOM   4226 3HZ  LYS A 264      20.445   7.700 -21.460  1.00  0.00           H  
ATOM   4227  N   ASN A 265      14.168  10.031 -20.183  1.00  0.00           N  
ATOM   4228  CA  ASN A 265      13.263   9.015 -20.687  1.00  0.00           C  
ATOM   4229  C   ASN A 265      11.789   9.279 -20.449  1.00  0.00           C  
ATOM   4230  O   ASN A 265      11.005   8.322 -20.402  1.00  0.00           O  
ATOM   4231  CB  ASN A 265      13.639   7.669 -20.095  1.00  0.00           C  
ATOM   4232  CG  ASN A 265      14.945   7.148 -20.628  1.00  0.00           C  
ATOM   4233  OD1 ASN A 265      15.168   7.125 -21.844  1.00  0.00           O  
ATOM   4234  ND2 ASN A 265      15.812   6.729 -19.742  1.00  0.00           N  
ATOM   4235  H   ASN A 265      14.498   9.967 -19.231  1.00  0.00           H  
ATOM   4236  HA  ASN A 265      13.358   8.975 -21.773  1.00  0.00           H  
ATOM   4237 1HB  ASN A 265      13.711   7.756 -19.010  1.00  0.00           H  
ATOM   4238 2HB  ASN A 265      12.855   6.944 -20.314  1.00  0.00           H  
ATOM   4239 1HD2 ASN A 265      16.698   6.371 -20.039  1.00  0.00           H  
ATOM   4240 2HD2 ASN A 265      15.589   6.766 -18.768  1.00  0.00           H  
ATOM   4241  N   GLN A 266      11.342  10.530 -20.318  1.00  0.00           N  
ATOM   4242  CA  GLN A 266       9.906  10.692 -20.073  1.00  0.00           C  
ATOM   4243  C   GLN A 266       9.083  10.276 -21.289  1.00  0.00           C  
ATOM   4244  O   GLN A 266       8.015   9.671 -21.156  1.00  0.00           O  
ATOM   4245  CB  GLN A 266       9.586  12.142 -19.700  1.00  0.00           C  
ATOM   4246  CG  GLN A 266       8.124  12.391 -19.370  1.00  0.00           C  
ATOM   4247  CD  GLN A 266       7.859  13.830 -18.969  1.00  0.00           C  
ATOM   4248  OE1 GLN A 266       8.710  14.706 -19.147  1.00  0.00           O  
ATOM   4249  NE2 GLN A 266       6.674  14.083 -18.424  1.00  0.00           N  
ATOM   4250  H   GLN A 266      11.927  11.351 -20.377  1.00  0.00           H  
ATOM   4251  HA  GLN A 266       9.620  10.040 -19.247  1.00  0.00           H  
ATOM   4252 1HB  GLN A 266      10.181  12.436 -18.836  1.00  0.00           H  
ATOM   4253 2HB  GLN A 266       9.861  12.799 -20.525  1.00  0.00           H  
ATOM   4254 1HG  GLN A 266       7.520  12.164 -20.248  1.00  0.00           H  
ATOM   4255 2HG  GLN A 266       7.834  11.746 -18.541  1.00  0.00           H  
ATOM   4256 1HE2 GLN A 266       6.442  15.014 -18.139  1.00  0.00           H  
ATOM   4257 2HE2 GLN A 266       6.013  13.343 -18.298  1.00  0.00           H  
ATOM   4258  N   GLY A 267       9.490  10.737 -22.462  1.00  0.00           N  
ATOM   4259  CA  GLY A 267       8.781  10.413 -23.704  1.00  0.00           C  
ATOM   4260  C   GLY A 267       9.632   9.462 -24.563  1.00  0.00           C  
ATOM   4261  O   GLY A 267      10.463   8.688 -24.059  1.00  0.00           O  
ATOM   4262  H   GLY A 267      10.309  11.326 -22.503  1.00  0.00           H  
ATOM   4263 1HA  GLY A 267       7.822   9.952 -23.466  1.00  0.00           H  
ATOM   4264 2HA  GLY A 267       8.569  11.330 -24.252  1.00  0.00           H  
ATOM   4265  N   ASN A 268       9.461   9.564 -25.879  1.00  0.00           N  
ATOM   4266  CA  ASN A 268      10.223   8.750 -26.812  1.00  0.00           C  
ATOM   4267  C   ASN A 268      10.056   7.275 -26.484  1.00  0.00           C  
ATOM   4268  O   ASN A 268      10.937   6.681 -25.871  1.00  0.00           O  
ATOM   4269  CB  ASN A 268      11.689   9.144 -26.800  1.00  0.00           C  
ATOM   4270  CG  ASN A 268      11.911  10.558 -27.257  1.00  0.00           C  
ATOM   4271  OD1 ASN A 268      11.403  10.972 -28.306  1.00  0.00           O  
ATOM   4272  ND2 ASN A 268      12.661  11.309 -26.491  1.00  0.00           N  
ATOM   4273  H   ASN A 268       8.785  10.223 -26.239  1.00  0.00           H  
ATOM   4274  HA  ASN A 268       9.829   8.914 -27.816  1.00  0.00           H  
ATOM   4275 1HB  ASN A 268      12.087   9.034 -25.790  1.00  0.00           H  
ATOM   4276 2HB  ASN A 268      12.251   8.472 -27.448  1.00  0.00           H  
ATOM   4277 1HD2 ASN A 268      12.843  12.259 -26.745  1.00  0.00           H  
ATOM   4278 2HD2 ASN A 268      13.051  10.933 -25.651  1.00  0.00           H  
ATOM   4279  N   GLY A 269       8.934   6.686 -26.891  1.00  0.00           N  
ATOM   4280  CA  GLY A 269       8.668   5.268 -26.672  1.00  0.00           C  
ATOM   4281  C   GLY A 269       8.117   4.985 -25.277  1.00  0.00           C  
ATOM   4282  O   GLY A 269       8.075   3.846 -24.831  1.00  0.00           O  
ATOM   4283  H   GLY A 269       8.244   7.248 -27.369  1.00  0.00           H  
ATOM   4284 1HA  GLY A 269       7.954   4.913 -27.415  1.00  0.00           H  
ATOM   4285 2HA  GLY A 269       9.587   4.700 -26.813  1.00  0.00           H  
ATOM   4286  N   ALA A 270       7.549   6.005 -24.656  1.00  0.00           N  
ATOM   4287  CA  ALA A 270       6.969   5.857 -23.331  1.00  0.00           C  
ATOM   4288  C   ALA A 270       5.505   5.437 -23.476  1.00  0.00           C  
ATOM   4289  O   ALA A 270       5.035   4.537 -22.795  1.00  0.00           O  
ATOM   4290  CB  ALA A 270       7.092   7.150 -22.537  1.00  0.00           C  
ATOM   4291  H   ALA A 270       7.516   6.907 -25.110  1.00  0.00           H  
ATOM   4292  HA  ALA A 270       7.515   5.072 -22.808  1.00  0.00           H  
ATOM   4293 1HB  ALA A 270       6.637   7.018 -21.556  1.00  0.00           H  
ATOM   4294 2HB  ALA A 270       8.145   7.405 -22.419  1.00  0.00           H  
ATOM   4295 3HB  ALA A 270       6.582   7.952 -23.069  1.00  0.00           H  
ATOM   4296  N   GLY A 271       4.781   6.088 -24.365  1.00  0.00           N  
ATOM   4297  CA  GLY A 271       3.396   5.783 -24.645  1.00  0.00           C  
ATOM   4298  C   GLY A 271       2.388   6.367 -23.676  1.00  0.00           C  
ATOM   4299  O   GLY A 271       1.689   5.596 -22.999  1.00  0.00           O  
ATOM   4300  H   GLY A 271       5.231   6.838 -24.870  1.00  0.00           H  
ATOM   4301 1HA  GLY A 271       3.138   6.145 -25.641  1.00  0.00           H  
ATOM   4302 2HA  GLY A 271       3.255   4.703 -24.649  1.00  0.00           H  
ATOM   4303  N   GLY A 272       2.365   7.667 -23.446  1.00  0.00           N  
ATOM   4304  CA  GLY A 272       1.324   8.244 -22.559  1.00  0.00           C  
ATOM   4305  C   GLY A 272       1.470   7.948 -21.067  1.00  0.00           C  
ATOM   4306  O   GLY A 272       1.048   8.731 -20.226  1.00  0.00           O  
ATOM   4307  H   GLY A 272       3.049   8.280 -23.866  1.00  0.00           H  
ATOM   4308 1HA  GLY A 272       1.311   9.328 -22.670  1.00  0.00           H  
ATOM   4309 2HA  GLY A 272       0.344   7.879 -22.863  1.00  0.00           H  
ATOM   4310  N   LYS A 273       2.180   6.924 -20.702  1.00  0.00           N  
ATOM   4311  CA  LYS A 273       2.467   6.463 -19.352  1.00  0.00           C  
ATOM   4312  C   LYS A 273       3.064   7.529 -18.440  1.00  0.00           C  
ATOM   4313  O   LYS A 273       2.734   7.580 -17.256  1.00  0.00           O  
ATOM   4314  CB  LYS A 273       3.409   5.260 -19.412  1.00  0.00           C  
ATOM   4315  CG  LYS A 273       2.769   3.986 -19.948  1.00  0.00           C  
ATOM   4316  CD  LYS A 273       3.770   2.841 -19.993  1.00  0.00           C  
ATOM   4317  CE  LYS A 273       3.135   1.570 -20.538  1.00  0.00           C  
ATOM   4318  NZ  LYS A 273       4.113   0.452 -20.625  1.00  0.00           N  
ATOM   4319  H   LYS A 273       2.560   6.415 -21.487  1.00  0.00           H  
ATOM   4320  HA  LYS A 273       1.527   6.192 -18.872  1.00  0.00           H  
ATOM   4321 1HB  LYS A 273       4.263   5.497 -20.046  1.00  0.00           H  
ATOM   4322 2HB  LYS A 273       3.792   5.047 -18.413  1.00  0.00           H  
ATOM   4323 1HG  LYS A 273       1.933   3.701 -19.307  1.00  0.00           H  
ATOM   4324 2HG  LYS A 273       2.389   4.165 -20.953  1.00  0.00           H  
ATOM   4325 1HD  LYS A 273       4.612   3.119 -20.629  1.00  0.00           H  
ATOM   4326 2HD  LYS A 273       4.146   2.646 -18.989  1.00  0.00           H  
ATOM   4327 1HE  LYS A 273       2.313   1.269 -19.891  1.00  0.00           H  
ATOM   4328 2HE  LYS A 273       2.734   1.762 -21.533  1.00  0.00           H  
ATOM   4329 1HZ  LYS A 273       3.654  -0.370 -20.990  1.00  0.00           H  
ATOM   4330 2HZ  LYS A 273       4.872   0.715 -21.238  1.00  0.00           H  
ATOM   4331 3HZ  LYS A 273       4.479   0.252 -19.705  1.00  0.00           H  
ATOM   4332  N   TYR A 274       3.896   8.419 -18.983  1.00  0.00           N  
ATOM   4333  CA  TYR A 274       4.511   9.485 -18.217  1.00  0.00           C  
ATOM   4334  C   TYR A 274       3.962  10.872 -18.528  1.00  0.00           C  
ATOM   4335  O   TYR A 274       4.672  11.869 -18.385  1.00  0.00           O  
ATOM   4336  CB  TYR A 274       6.025   9.467 -18.442  1.00  0.00           C  
ATOM   4337  CG  TYR A 274       6.699   8.204 -17.955  1.00  0.00           C  
ATOM   4338  CD1 TYR A 274       7.814   7.713 -18.618  1.00  0.00           C  
ATOM   4339  CD2 TYR A 274       6.203   7.537 -16.845  1.00  0.00           C  
ATOM   4340  CE1 TYR A 274       8.431   6.560 -18.173  1.00  0.00           C  
ATOM   4341  CE2 TYR A 274       6.819   6.383 -16.400  1.00  0.00           C  
ATOM   4342  CZ  TYR A 274       7.929   5.895 -17.060  1.00  0.00           C  
ATOM   4343  OH  TYR A 274       8.542   4.746 -16.617  1.00  0.00           O  
ATOM   4344  H   TYR A 274       4.101   8.340 -19.969  1.00  0.00           H  
ATOM   4345  HA  TYR A 274       4.282   9.329 -17.162  1.00  0.00           H  
ATOM   4346 1HB  TYR A 274       6.236   9.577 -19.507  1.00  0.00           H  
ATOM   4347 2HB  TYR A 274       6.479  10.315 -17.929  1.00  0.00           H  
ATOM   4348  HD1 TYR A 274       8.204   8.238 -19.491  1.00  0.00           H  
ATOM   4349  HD2 TYR A 274       5.326   7.922 -16.324  1.00  0.00           H  
ATOM   4350  HE1 TYR A 274       9.306   6.174 -18.694  1.00  0.00           H  
ATOM   4351  HE2 TYR A 274       6.429   5.858 -15.528  1.00  0.00           H  
ATOM   4352  HH  TYR A 274       9.292   4.546 -17.183  1.00  0.00           H  
ATOM   4353  N   GLY A 275       2.697  10.961 -18.916  1.00  0.00           N  
ATOM   4354  CA  GLY A 275       2.120  12.289 -19.204  1.00  0.00           C  
ATOM   4355  C   GLY A 275       1.821  12.930 -17.851  1.00  0.00           C  
ATOM   4356  O   GLY A 275       2.337  12.446 -16.862  1.00  0.00           O  
ATOM   4357  H   GLY A 275       2.118  10.140 -19.019  1.00  0.00           H  
ATOM   4358 1HA  GLY A 275       2.829  12.875 -19.789  1.00  0.00           H  
ATOM   4359 2HA  GLY A 275       1.223  12.172 -19.811  1.00  0.00           H  
ATOM   4360  N   ILE A 276       0.983  13.960 -17.757  1.00  0.00           N  
ATOM   4361  CA  ILE A 276       0.565  14.524 -16.477  1.00  0.00           C  
ATOM   4362  C   ILE A 276      -0.823  13.972 -16.140  1.00  0.00           C  
ATOM   4363  O   ILE A 276      -1.674  13.859 -17.021  1.00  0.00           O  
ATOM   4364  CB  ILE A 276       0.533  16.063 -16.518  1.00  0.00           C  
ATOM   4365  CG1 ILE A 276       1.934  16.619 -16.788  1.00  0.00           C  
ATOM   4366  CG2 ILE A 276      -0.021  16.618 -15.215  1.00  0.00           C  
ATOM   4367  CD1 ILE A 276       1.954  18.097 -17.102  1.00  0.00           C  
ATOM   4368  H   ILE A 276       0.626  14.362 -18.612  1.00  0.00           H  
ATOM   4369  HA  ILE A 276       1.312  14.267 -15.725  1.00  0.00           H  
ATOM   4370  HB  ILE A 276      -0.100  16.392 -17.341  1.00  0.00           H  
ATOM   4371 1HG1 ILE A 276       2.568  16.446 -15.918  1.00  0.00           H  
ATOM   4372 2HG1 ILE A 276       2.381  16.087 -17.628  1.00  0.00           H  
ATOM   4373 1HG2 ILE A 276      -0.036  17.707 -15.260  1.00  0.00           H  
ATOM   4374 2HG2 ILE A 276      -1.034  16.247 -15.064  1.00  0.00           H  
ATOM   4375 3HG2 ILE A 276       0.610  16.298 -14.385  1.00  0.00           H  
ATOM   4376 1HD1 ILE A 276       2.980  18.417 -17.282  1.00  0.00           H  
ATOM   4377 2HD1 ILE A 276       1.353  18.288 -17.992  1.00  0.00           H  
ATOM   4378 3HD1 ILE A 276       1.544  18.653 -16.260  1.00  0.00           H  
ATOM   4379  N   PHE A 277      -1.018  13.526 -14.902  1.00  0.00           N  
ATOM   4380  CA  PHE A 277      -2.329  13.002 -14.513  1.00  0.00           C  
ATOM   4381  C   PHE A 277      -2.866  13.859 -13.386  1.00  0.00           C  
ATOM   4382  O   PHE A 277      -2.088  14.410 -12.622  1.00  0.00           O  
ATOM   4383  CB  PHE A 277      -2.239  11.541 -14.069  1.00  0.00           C  
ATOM   4384  CG  PHE A 277      -1.836  10.598 -15.166  1.00  0.00           C  
ATOM   4385  CD1 PHE A 277      -0.499  10.295 -15.383  1.00  0.00           C  
ATOM   4386  CD2 PHE A 277      -2.790  10.011 -15.983  1.00  0.00           C  
ATOM   4387  CE1 PHE A 277      -0.127   9.428 -16.393  1.00  0.00           C  
ATOM   4388  CE2 PHE A 277      -2.421   9.143 -16.992  1.00  0.00           C  
ATOM   4389  CZ  PHE A 277      -1.087   8.851 -17.197  1.00  0.00           C  
ATOM   4390  H   PHE A 277      -0.273  13.542 -14.220  1.00  0.00           H  
ATOM   4391  HA  PHE A 277      -3.007  13.100 -15.362  1.00  0.00           H  
ATOM   4392 1HB  PHE A 277      -1.516  11.451 -13.259  1.00  0.00           H  
ATOM   4393 2HB  PHE A 277      -3.205  11.219 -13.682  1.00  0.00           H  
ATOM   4394  HD1 PHE A 277       0.260  10.750 -14.747  1.00  0.00           H  
ATOM   4395  HD2 PHE A 277      -3.844  10.242 -15.822  1.00  0.00           H  
ATOM   4396  HE1 PHE A 277       0.927   9.199 -16.553  1.00  0.00           H  
ATOM   4397  HE2 PHE A 277      -3.181   8.689 -17.627  1.00  0.00           H  
ATOM   4398  HZ  PHE A 277      -0.794   8.168 -17.993  1.00  0.00           H  
ATOM   4399  N   ASN A 278      -4.167  14.098 -13.387  1.00  0.00           N  
ATOM   4400  CA  ASN A 278      -4.774  14.886 -12.333  1.00  0.00           C  
ATOM   4401  C   ASN A 278      -5.969  14.133 -11.768  1.00  0.00           C  
ATOM   4402  O   ASN A 278      -7.039  14.705 -11.753  1.00  0.00           O  
ATOM   4403  CB  ASN A 278      -5.180  16.257 -12.842  1.00  0.00           C  
ATOM   4404  CG  ASN A 278      -4.010  17.056 -13.346  1.00  0.00           C  
ATOM   4405  OD1 ASN A 278      -3.265  17.653 -12.561  1.00  0.00           O  
ATOM   4406  ND2 ASN A 278      -3.834  17.078 -14.643  1.00  0.00           N  
ATOM   4407  H   ASN A 278      -4.750  13.732 -14.126  1.00  0.00           H  
ATOM   4408  HA  ASN A 278      -4.050  14.998 -11.524  1.00  0.00           H  
ATOM   4409 1HB  ASN A 278      -5.905  16.146 -13.649  1.00  0.00           H  
ATOM   4410 2HB  ASN A 278      -5.666  16.813 -12.040  1.00  0.00           H  
ATOM   4411 1HD2 ASN A 278      -3.072  17.593 -15.036  1.00  0.00           H  
ATOM   4412 2HD2 ASN A 278      -4.461  16.580 -15.241  1.00  0.00           H  
ATOM   4413  N   ASP A 279      -5.762  12.919 -11.254  1.00  0.00           N  
ATOM   4414  CA  ASP A 279      -6.804  12.106 -10.681  1.00  0.00           C  
ATOM   4415  C   ASP A 279      -7.746  12.850  -9.715  1.00  0.00           C  
ATOM   4416  O   ASP A 279      -7.507  13.927  -9.180  1.00  0.00           O  
ATOM   4417  CB  ASP A 279      -6.165  10.920  -9.955  1.00  0.00           C  
ATOM   4418  CG  ASP A 279      -5.539   9.910 -10.906  1.00  0.00           C  
ATOM   4419  OD1 ASP A 279      -5.813   9.980 -12.081  1.00  0.00           O  
ATOM   4420  OD2 ASP A 279      -4.792   9.078 -10.450  1.00  0.00           O  
ATOM   4421  H   ASP A 279      -4.817  12.564 -11.275  1.00  0.00           H  
ATOM   4422  HA  ASP A 279      -7.410  11.699 -11.490  1.00  0.00           H  
ATOM   4423 1HB  ASP A 279      -5.395  11.282  -9.274  1.00  0.00           H  
ATOM   4424 2HB  ASP A 279      -6.920  10.411  -9.354  1.00  0.00           H  
ATOM   4425  N   GLY A 280      -8.825  12.146  -9.442  1.00  0.00           N  
ATOM   4426  CA  GLY A 280      -9.883  12.584  -8.535  1.00  0.00           C  
ATOM   4427  C   GLY A 280     -10.702  11.326  -8.244  1.00  0.00           C  
ATOM   4428  O   GLY A 280     -11.083  10.620  -9.172  1.00  0.00           O  
ATOM   4429  H   GLY A 280      -8.908  11.249  -9.898  1.00  0.00           H  
ATOM   4430 1HA  GLY A 280      -9.438  13.015  -7.638  1.00  0.00           H  
ATOM   4431 2HA  GLY A 280     -10.469  13.369  -9.012  1.00  0.00           H  
ATOM   4432  N   TRP A 281     -10.858  10.944  -6.976  1.00  0.00           N  
ATOM   4433  CA  TRP A 281     -11.605   9.718  -6.680  1.00  0.00           C  
ATOM   4434  C   TRP A 281     -12.529   9.883  -5.475  1.00  0.00           C  
ATOM   4435  O   TRP A 281     -12.210  10.566  -4.520  1.00  0.00           O  
ATOM   4436  CB  TRP A 281     -10.639   8.560  -6.422  1.00  0.00           C  
ATOM   4437  CG  TRP A 281      -9.800   8.204  -7.612  1.00  0.00           C  
ATOM   4438  CD1 TRP A 281      -8.542   8.650  -7.885  1.00  0.00           C  
ATOM   4439  CD2 TRP A 281     -10.158   7.320  -8.702  1.00  0.00           C  
ATOM   4440  NE1 TRP A 281      -8.094   8.109  -9.064  1.00  0.00           N  
ATOM   4441  CE2 TRP A 281      -9.069   7.291  -9.577  1.00  0.00           C  
ATOM   4442  CE3 TRP A 281     -11.297   6.562  -8.999  1.00  0.00           C  
ATOM   4443  CZ2 TRP A 281      -9.081   6.534 -10.738  1.00  0.00           C  
ATOM   4444  CZ3 TRP A 281     -11.309   5.802 -10.163  1.00  0.00           C  
ATOM   4445  CH2 TRP A 281     -10.228   5.788 -11.009  1.00  0.00           C  
ATOM   4446  H   TRP A 281     -10.472  11.481  -6.213  1.00  0.00           H  
ATOM   4447  HA  TRP A 281     -12.238   9.484  -7.535  1.00  0.00           H  
ATOM   4448 1HB  TRP A 281      -9.973   8.819  -5.598  1.00  0.00           H  
ATOM   4449 2HB  TRP A 281     -11.202   7.677  -6.123  1.00  0.00           H  
ATOM   4450  HD1 TRP A 281      -7.974   9.336  -7.259  1.00  0.00           H  
ATOM   4451  HE1 TRP A 281      -7.193   8.283  -9.487  1.00  0.00           H  
ATOM   4452  HE3 TRP A 281     -12.156   6.567  -8.330  1.00  0.00           H  
ATOM   4453  HZ2 TRP A 281      -8.233   6.510 -11.423  1.00  0.00           H  
ATOM   4454  HZ3 TRP A 281     -12.200   5.215 -10.387  1.00  0.00           H  
ATOM   4455  HH2 TRP A 281     -10.271   5.180 -11.913  1.00  0.00           H  
ATOM   4456  N   ILE A 282     -13.722   9.345  -5.582  1.00  0.00           N  
ATOM   4457  CA  ILE A 282     -14.694   9.256  -4.505  1.00  0.00           C  
ATOM   4458  C   ILE A 282     -14.908   7.777  -4.200  1.00  0.00           C  
ATOM   4459  O   ILE A 282     -15.262   7.046  -5.131  1.00  0.00           O  
ATOM   4460  CB  ILE A 282     -16.027   9.928  -4.880  1.00  0.00           C  
ATOM   4461  CG1 ILE A 282     -15.808  11.410  -5.197  1.00  0.00           C  
ATOM   4462  CG2 ILE A 282     -17.040   9.765  -3.757  1.00  0.00           C  
ATOM   4463  CD1 ILE A 282     -17.025  12.097  -5.773  1.00  0.00           C  
ATOM   4464  H   ILE A 282     -13.959   8.972  -6.490  1.00  0.00           H  
ATOM   4465  HA  ILE A 282     -14.315   9.817  -3.649  1.00  0.00           H  
ATOM   4466  HB  ILE A 282     -16.425   9.468  -5.784  1.00  0.00           H  
ATOM   4467 1HG1 ILE A 282     -15.516  11.936  -4.289  1.00  0.00           H  
ATOM   4468 2HG1 ILE A 282     -14.990  11.512  -5.911  1.00  0.00           H  
ATOM   4469 1HG2 ILE A 282     -17.976  10.246  -4.038  1.00  0.00           H  
ATOM   4470 2HG2 ILE A 282     -17.216   8.705  -3.577  1.00  0.00           H  
ATOM   4471 3HG2 ILE A 282     -16.653  10.227  -2.848  1.00  0.00           H  
ATOM   4472 1HD1 ILE A 282     -16.791  13.144  -5.972  1.00  0.00           H  
ATOM   4473 2HD1 ILE A 282     -17.314  11.607  -6.703  1.00  0.00           H  
ATOM   4474 3HD1 ILE A 282     -17.847  12.039  -5.061  1.00  0.00           H  
ATOM   4475  N   MET A 283     -14.572   7.338  -2.968  1.00  0.00           N  
ATOM   4476  CA  MET A 283     -14.718   5.929  -2.658  1.00  0.00           C  
ATOM   4477  C   MET A 283     -15.669   5.678  -1.492  1.00  0.00           C  
ATOM   4478  O   MET A 283     -16.055   6.558  -0.761  1.00  0.00           O  
ATOM   4479  CB  MET A 283     -13.347   5.325  -2.360  1.00  0.00           C  
ATOM   4480  CG  MET A 283     -12.668   5.887  -1.119  1.00  0.00           C  
ATOM   4481  SD  MET A 283     -11.073   5.111  -0.789  1.00  0.00           S  
ATOM   4482  CE  MET A 283     -11.593   3.489  -0.238  1.00  0.00           C  
ATOM   4483  H   MET A 283     -14.222   7.964  -2.257  1.00  0.00           H  
ATOM   4484  HA  MET A 283     -15.162   5.429  -3.520  1.00  0.00           H  
ATOM   4485 1HB  MET A 283     -13.445   4.248  -2.229  1.00  0.00           H  
ATOM   4486 2HB  MET A 283     -12.683   5.492  -3.209  1.00  0.00           H  
ATOM   4487 1HG  MET A 283     -12.511   6.957  -1.244  1.00  0.00           H  
ATOM   4488 2HG  MET A 283     -13.310   5.735  -0.252  1.00  0.00           H  
ATOM   4489 1HE  MET A 283     -10.716   2.888   0.005  1.00  0.00           H  
ATOM   4490 2HE  MET A 283     -12.222   3.589   0.648  1.00  0.00           H  
ATOM   4491 3HE  MET A 283     -12.160   2.999  -1.031  1.00  0.00           H  
ATOM   4492  N   ILE A 284     -16.164   4.459  -1.430  1.00  0.00           N  
ATOM   4493  CA  ILE A 284     -16.945   3.899  -0.330  1.00  0.00           C  
ATOM   4494  C   ILE A 284     -16.694   2.400  -0.432  1.00  0.00           C  
ATOM   4495  O   ILE A 284     -16.700   1.860  -1.552  1.00  0.00           O  
ATOM   4496  CB  ILE A 284     -18.447   4.223  -0.433  1.00  0.00           C  
ATOM   4497  CG1 ILE A 284     -19.191   3.702   0.799  1.00  0.00           C  
ATOM   4498  CG2 ILE A 284     -19.033   3.629  -1.704  1.00  0.00           C  
ATOM   4499  CD1 ILE A 284     -20.595   4.245   0.939  1.00  0.00           C  
ATOM   4500  H   ILE A 284     -15.966   3.883  -2.236  1.00  0.00           H  
ATOM   4501  HA  ILE A 284     -16.605   4.352   0.602  1.00  0.00           H  
ATOM   4502  HB  ILE A 284     -18.585   5.304  -0.451  1.00  0.00           H  
ATOM   4503 1HG1 ILE A 284     -19.248   2.615   0.757  1.00  0.00           H  
ATOM   4504 2HG1 ILE A 284     -18.634   3.965   1.699  1.00  0.00           H  
ATOM   4505 1HG2 ILE A 284     -20.095   3.867  -1.760  1.00  0.00           H  
ATOM   4506 2HG2 ILE A 284     -18.522   4.046  -2.570  1.00  0.00           H  
ATOM   4507 3HG2 ILE A 284     -18.904   2.547  -1.693  1.00  0.00           H  
ATOM   4508 1HD1 ILE A 284     -21.057   3.830   1.836  1.00  0.00           H  
ATOM   4509 2HD1 ILE A 284     -20.559   5.332   1.019  1.00  0.00           H  
ATOM   4510 3HD1 ILE A 284     -21.182   3.964   0.066  1.00  0.00           H  
ATOM   4511  N   ALA A 285     -16.290   1.791   0.683  1.00  0.00           N  
ATOM   4512  CA  ALA A 285     -15.961   0.375   0.678  1.00  0.00           C  
ATOM   4513  C   ALA A 285     -16.259  -0.235   2.045  1.00  0.00           C  
ATOM   4514  O   ALA A 285     -16.440   0.495   3.037  1.00  0.00           O  
ATOM   4515  CB  ALA A 285     -14.502   0.165   0.301  1.00  0.00           C  
ATOM   4516  H   ALA A 285     -16.209   2.312   1.545  1.00  0.00           H  
ATOM   4517  HA  ALA A 285     -16.590  -0.116  -0.065  1.00  0.00           H  
ATOM   4518 1HB  ALA A 285     -14.273  -0.900   0.309  1.00  0.00           H  
ATOM   4519 2HB  ALA A 285     -14.323   0.567  -0.697  1.00  0.00           H  
ATOM   4520 3HB  ALA A 285     -13.864   0.679   1.018  1.00  0.00           H  
ATOM   4521  N   ILE A 286     -16.388  -1.554   2.055  1.00  0.00           N  
ATOM   4522  CA  ILE A 286     -16.635  -2.329   3.238  1.00  0.00           C  
ATOM   4523  C   ILE A 286     -15.453  -3.259   3.411  1.00  0.00           C  
ATOM   4524  O   ILE A 286     -14.959  -3.786   2.420  1.00  0.00           O  
ATOM   4525  CB  ILE A 286     -17.948  -3.127   3.138  1.00  0.00           C  
ATOM   4526  CG1 ILE A 286     -19.125  -2.187   2.868  1.00  0.00           C  
ATOM   4527  CG2 ILE A 286     -18.182  -3.928   4.410  1.00  0.00           C  
ATOM   4528  CD1 ILE A 286     -19.367  -1.180   3.970  1.00  0.00           C  
ATOM   4529  H   ILE A 286     -16.304  -2.026   1.166  1.00  0.00           H  
ATOM   4530  HA  ILE A 286     -16.744  -1.648   4.081  1.00  0.00           H  
ATOM   4531  HB  ILE A 286     -17.893  -3.813   2.293  1.00  0.00           H  
ATOM   4532 1HG1 ILE A 286     -18.951  -1.643   1.941  1.00  0.00           H  
ATOM   4533 2HG1 ILE A 286     -20.036  -2.772   2.737  1.00  0.00           H  
ATOM   4534 1HG2 ILE A 286     -19.114  -4.485   4.322  1.00  0.00           H  
ATOM   4535 2HG2 ILE A 286     -17.356  -4.622   4.560  1.00  0.00           H  
ATOM   4536 3HG2 ILE A 286     -18.243  -3.249   5.261  1.00  0.00           H  
ATOM   4537 1HD1 ILE A 286     -20.217  -0.550   3.707  1.00  0.00           H  
ATOM   4538 2HD1 ILE A 286     -19.579  -1.704   4.902  1.00  0.00           H  
ATOM   4539 3HD1 ILE A 286     -18.481  -0.559   4.095  1.00  0.00           H  
ATOM   4540  N   TYR A 287     -14.998  -3.424   4.659  1.00  0.00           N  
ATOM   4541  CA  TYR A 287     -13.862  -4.283   4.916  1.00  0.00           C  
ATOM   4542  C   TYR A 287     -14.239  -5.308   5.988  1.00  0.00           C  
ATOM   4543  O   TYR A 287     -14.894  -4.962   6.974  1.00  0.00           O  
ATOM   4544  CB  TYR A 287     -12.645  -3.460   5.346  1.00  0.00           C  
ATOM   4545  CG  TYR A 287     -11.424  -4.296   5.661  1.00  0.00           C  
ATOM   4546  CD1 TYR A 287     -10.655  -4.816   4.631  1.00  0.00           C  
ATOM   4547  CD2 TYR A 287     -11.074  -4.541   6.980  1.00  0.00           C  
ATOM   4548  CE1 TYR A 287      -9.540  -5.579   4.919  1.00  0.00           C  
ATOM   4549  CE2 TYR A 287      -9.959  -5.304   7.268  1.00  0.00           C  
ATOM   4550  CZ  TYR A 287      -9.193  -5.822   6.243  1.00  0.00           C  
ATOM   4551  OH  TYR A 287      -8.083  -6.582   6.530  1.00  0.00           O  
ATOM   4552  H   TYR A 287     -15.442  -2.951   5.433  1.00  0.00           H  
ATOM   4553  HA  TYR A 287     -13.632  -4.835   4.004  1.00  0.00           H  
ATOM   4554 1HB  TYR A 287     -12.382  -2.758   4.553  1.00  0.00           H  
ATOM   4555 2HB  TYR A 287     -12.895  -2.876   6.231  1.00  0.00           H  
ATOM   4556  HD1 TYR A 287     -10.930  -4.623   3.594  1.00  0.00           H  
ATOM   4557  HD2 TYR A 287     -11.679  -4.133   7.790  1.00  0.00           H  
ATOM   4558  HE1 TYR A 287      -8.935  -5.988   4.109  1.00  0.00           H  
ATOM   4559  HE2 TYR A 287      -9.684  -5.498   8.305  1.00  0.00           H  
ATOM   4560  HH  TYR A 287      -7.983  -6.655   7.482  1.00  0.00           H  
ATOM   4561  N   VAL A 288     -13.990  -6.580   5.715  1.00  0.00           N  
ATOM   4562  CA  VAL A 288     -14.344  -7.700   6.582  1.00  0.00           C  
ATOM   4563  C   VAL A 288     -13.047  -8.399   6.918  1.00  0.00           C  
ATOM   4564  O   VAL A 288     -12.169  -8.599   6.060  1.00  0.00           O  
ATOM   4565  CB  VAL A 288     -15.316  -8.675   5.891  1.00  0.00           C  
ATOM   4566  CG1 VAL A 288     -15.613  -9.861   6.796  1.00  0.00           C  
ATOM   4567  CG2 VAL A 288     -16.599  -7.948   5.516  1.00  0.00           C  
ATOM   4568  H   VAL A 288     -13.521  -6.765   4.840  1.00  0.00           H  
ATOM   4569  HA  VAL A 288     -14.842  -7.307   7.470  1.00  0.00           H  
ATOM   4570  HB  VAL A 288     -14.844  -9.068   4.991  1.00  0.00           H  
ATOM   4571 1HG1 VAL A 288     -16.301 -10.540   6.292  1.00  0.00           H  
ATOM   4572 2HG1 VAL A 288     -14.686 -10.388   7.022  1.00  0.00           H  
ATOM   4573 3HG1 VAL A 288     -16.066  -9.508   7.722  1.00  0.00           H  
ATOM   4574 1HG2 VAL A 288     -17.281  -8.643   5.028  1.00  0.00           H  
ATOM   4575 2HG2 VAL A 288     -17.068  -7.551   6.417  1.00  0.00           H  
ATOM   4576 3HG2 VAL A 288     -16.367  -7.129   4.836  1.00  0.00           H  
ATOM   4577  N   GLU A 289     -12.948  -8.727   8.210  1.00  0.00           N  
ATOM   4578  CA  GLU A 289     -11.735  -9.361   8.699  1.00  0.00           C  
ATOM   4579  C   GLU A 289     -12.112 -10.444   9.690  1.00  0.00           C  
ATOM   4580  O   GLU A 289     -13.071 -10.264  10.450  1.00  0.00           O  
ATOM   4581  CB  GLU A 289     -10.805  -8.338   9.355  1.00  0.00           C  
ATOM   4582  CG  GLU A 289      -9.477  -8.909   9.830  1.00  0.00           C  
ATOM   4583  CD  GLU A 289      -8.562  -7.864  10.405  1.00  0.00           C  
ATOM   4584  OE1 GLU A 289      -8.208  -6.955   9.694  1.00  0.00           O  
ATOM   4585  OE2 GLU A 289      -8.217  -7.975  11.558  1.00  0.00           O  
ATOM   4586  H   GLU A 289     -13.702  -8.543   8.856  1.00  0.00           H  
ATOM   4587  HA  GLU A 289     -11.230  -9.838   7.858  1.00  0.00           H  
ATOM   4588 1HB  GLU A 289     -10.591  -7.535   8.650  1.00  0.00           H  
ATOM   4589 2HB  GLU A 289     -11.304  -7.892  10.216  1.00  0.00           H  
ATOM   4590 1HG  GLU A 289      -9.669  -9.666  10.591  1.00  0.00           H  
ATOM   4591 2HG  GLU A 289      -8.982  -9.396   8.991  1.00  0.00           H  
ATOM   4592  N   PHE A 290     -11.495 -11.613   9.568  1.00  0.00           N  
ATOM   4593  CA  PHE A 290     -11.843 -12.762  10.408  1.00  0.00           C  
ATOM   4594  C   PHE A 290     -10.573 -13.492  10.777  1.00  0.00           C  
ATOM   4595  O   PHE A 290      -9.916 -14.066   9.898  1.00  0.00           O  
ATOM   4596  CB  PHE A 290     -12.803 -13.711   9.688  1.00  0.00           C  
ATOM   4597  CG  PHE A 290     -13.242 -14.878  10.525  1.00  0.00           C  
ATOM   4598  CD1 PHE A 290     -13.748 -14.683  11.801  1.00  0.00           C  
ATOM   4599  CD2 PHE A 290     -13.151 -16.174  10.038  1.00  0.00           C  
ATOM   4600  CE1 PHE A 290     -14.153 -15.756  12.573  1.00  0.00           C  
ATOM   4601  CE2 PHE A 290     -13.555 -17.248  10.806  1.00  0.00           C  
ATOM   4602  CZ  PHE A 290     -14.057 -17.039  12.075  1.00  0.00           C  
ATOM   4603  H   PHE A 290     -10.765 -11.712   8.877  1.00  0.00           H  
ATOM   4604  HA  PHE A 290     -12.345 -12.396  11.303  1.00  0.00           H  
ATOM   4605 1HB  PHE A 290     -13.690 -13.163   9.376  1.00  0.00           H  
ATOM   4606 2HB  PHE A 290     -12.325 -14.098   8.789  1.00  0.00           H  
ATOM   4607  HD1 PHE A 290     -13.826 -13.669  12.194  1.00  0.00           H  
ATOM   4608  HD2 PHE A 290     -12.754 -16.339   9.036  1.00  0.00           H  
ATOM   4609  HE1 PHE A 290     -14.549 -15.589  13.574  1.00  0.00           H  
ATOM   4610  HE2 PHE A 290     -13.478 -18.261  10.412  1.00  0.00           H  
ATOM   4611  HZ  PHE A 290     -14.375 -17.885  12.682  1.00  0.00           H  
ATOM   4612  N   MET A 291     -10.317 -13.561  12.091  1.00  0.00           N  
ATOM   4613  CA  MET A 291      -9.143 -14.211  12.598  1.00  0.00           C  
ATOM   4614  C   MET A 291      -8.895 -15.656  12.213  1.00  0.00           C  
ATOM   4615  O   MET A 291      -7.794 -15.851  11.705  1.00  0.00           O  
ATOM   4616  CB  MET A 291      -9.171 -14.103  14.121  1.00  0.00           C  
ATOM   4617  CG  MET A 291      -7.885 -14.539  14.808  1.00  0.00           C  
ATOM   4618  SD  MET A 291      -6.507 -13.423  14.477  1.00  0.00           S  
ATOM   4619  CE  MET A 291      -5.625 -14.338  13.217  1.00  0.00           C  
ATOM   4620  H   MET A 291     -10.968 -13.144  12.741  1.00  0.00           H  
ATOM   4621  HA  MET A 291      -8.252 -13.758  12.138  1.00  0.00           H  
ATOM   4622 1HB  MET A 291      -9.370 -13.071  14.409  1.00  0.00           H  
ATOM   4623 2HB  MET A 291      -9.984 -14.714  14.515  1.00  0.00           H  
ATOM   4624 1HG  MET A 291      -8.043 -14.581  15.885  1.00  0.00           H  
ATOM   4625 2HG  MET A 291      -7.610 -15.536  14.465  1.00  0.00           H  
ATOM   4626 1HE  MET A 291      -4.743 -13.775  12.908  1.00  0.00           H  
ATOM   4627 2HE  MET A 291      -5.317 -15.305  13.617  1.00  0.00           H  
ATOM   4628 3HE  MET A 291      -6.276 -14.493  12.356  1.00  0.00           H  
ATOM   4629  N   GLY A 292      -9.616 -16.709  12.453  1.00  0.00           N  
ATOM   4630  CA  GLY A 292      -9.113 -18.072  12.119  1.00  0.00           C  
ATOM   4631  C   GLY A 292      -8.019 -18.644  13.012  1.00  0.00           C  
ATOM   4632  O   GLY A 292      -8.311 -19.713  13.582  1.00  0.00           O  
ATOM   4633  H   GLY A 292     -10.530 -16.611  12.871  1.00  0.00           H  
ATOM   4634 1HA  GLY A 292      -9.940 -18.782  12.146  1.00  0.00           H  
ATOM   4635 2HA  GLY A 292      -8.720 -18.076  11.103  1.00  0.00           H  
ATOM   4636  N   TYR A 293      -6.797 -18.110  13.117  1.00  0.00           N  
ATOM   4637  CA  TYR A 293      -5.813 -18.741  14.020  1.00  0.00           C  
ATOM   4638  C   TYR A 293      -4.621 -17.858  14.375  1.00  0.00           C  
ATOM   4639  O   TYR A 293      -3.866 -17.404  13.509  1.00  0.00           O  
ATOM   4640  CB  TYR A 293      -5.305 -20.045  13.402  1.00  0.00           C  
ATOM   4641  CG  TYR A 293      -4.340 -20.805  14.286  1.00  0.00           C  
ATOM   4642  CD1 TYR A 293      -4.819 -21.566  15.342  1.00  0.00           C  
ATOM   4643  CD2 TYR A 293      -2.977 -20.740  14.040  1.00  0.00           C  
ATOM   4644  CE1 TYR A 293      -3.938 -22.259  16.149  1.00  0.00           C  
ATOM   4645  CE2 TYR A 293      -2.096 -21.433  14.847  1.00  0.00           C  
ATOM   4646  CZ  TYR A 293      -2.572 -22.190  15.898  1.00  0.00           C  
ATOM   4647  OH  TYR A 293      -1.695 -22.881  16.702  1.00  0.00           O  
ATOM   4648  H   TYR A 293      -6.530 -17.287  12.596  1.00  0.00           H  
ATOM   4649  HA  TYR A 293      -6.296 -18.932  14.979  1.00  0.00           H  
ATOM   4650 1HB  TYR A 293      -6.151 -20.698  13.182  1.00  0.00           H  
ATOM   4651 2HB  TYR A 293      -4.804 -19.830  12.458  1.00  0.00           H  
ATOM   4652  HD1 TYR A 293      -5.891 -21.617  15.535  1.00  0.00           H  
ATOM   4653  HD2 TYR A 293      -2.600 -20.141  13.211  1.00  0.00           H  
ATOM   4654  HE1 TYR A 293      -4.315 -22.857  16.979  1.00  0.00           H  
ATOM   4655  HE2 TYR A 293      -1.024 -21.381  14.655  1.00  0.00           H  
ATOM   4656  HH  TYR A 293      -0.797 -22.730  16.397  1.00  0.00           H  
ATOM   4657  N   TRP A 294      -4.416 -17.586  15.681  1.00  0.00           N  
ATOM   4658  CA  TRP A 294      -3.296 -16.721  16.066  1.00  0.00           C  
ATOM   4659  C   TRP A 294      -2.344 -17.324  17.089  1.00  0.00           C  
ATOM   4660  O   TRP A 294      -1.979 -16.670  18.095  1.00  0.00           O  
ATOM   4661  CB  TRP A 294      -3.836 -15.402  16.623  1.00  0.00           C  
ATOM   4662  CG  TRP A 294      -2.772 -14.378  16.874  1.00  0.00           C  
ATOM   4663  CD1 TRP A 294      -1.480 -14.617  17.235  1.00  0.00           C  
ATOM   4664  CD2 TRP A 294      -2.904 -12.939  16.783  1.00  0.00           C  
ATOM   4665  NE1 TRP A 294      -0.801 -13.432  17.376  1.00  0.00           N  
ATOM   4666  CE2 TRP A 294      -1.657 -12.394  17.102  1.00  0.00           C  
ATOM   4667  CE3 TRP A 294      -3.963 -12.082  16.461  1.00  0.00           C  
ATOM   4668  CZ2 TRP A 294      -1.434 -11.026  17.111  1.00  0.00           C  
ATOM   4669  CZ3 TRP A 294      -3.740 -10.710  16.470  1.00  0.00           C  
ATOM   4670  CH2 TRP A 294      -2.507 -10.197  16.786  1.00  0.00           C  
ATOM   4671  H   TRP A 294      -5.016 -17.964  16.401  1.00  0.00           H  
ATOM   4672  HA  TRP A 294      -2.666 -16.561  15.191  1.00  0.00           H  
ATOM   4673 1HB  TRP A 294      -4.559 -14.981  15.923  1.00  0.00           H  
ATOM   4674 2HB  TRP A 294      -4.359 -15.590  17.560  1.00  0.00           H  
ATOM   4675  HD1 TRP A 294      -1.049 -15.604  17.389  1.00  0.00           H  
ATOM   4676  HE1 TRP A 294       0.169 -13.337  17.639  1.00  0.00           H  
ATOM   4677  HE3 TRP A 294      -4.943 -12.484  16.207  1.00  0.00           H  
ATOM   4678  HZ2 TRP A 294      -0.462 -10.599  17.360  1.00  0.00           H  
ATOM   4679  HZ3 TRP A 294      -4.571 -10.050  16.219  1.00  0.00           H  
ATOM   4680  HH2 TRP A 294      -2.367  -9.116  16.783  1.00  0.00           H  
ATOM   4681  N   GLY A 295      -1.907 -18.558  16.854  1.00  0.00           N  
ATOM   4682  CA  GLY A 295      -0.929 -19.169  17.737  1.00  0.00           C  
ATOM   4683  C   GLY A 295      -1.455 -19.565  19.121  1.00  0.00           C  
ATOM   4684  O   GLY A 295      -0.663 -20.006  19.944  1.00  0.00           O  
ATOM   4685  H   GLY A 295      -2.249 -19.082  16.061  1.00  0.00           H  
ATOM   4686 1HA  GLY A 295      -0.527 -20.067  17.268  1.00  0.00           H  
ATOM   4687 2HA  GLY A 295      -0.095 -18.484  17.886  1.00  0.00           H  
ATOM   4688  N   GLY A 296      -2.740 -19.470  19.361  1.00  0.00           N  
ATOM   4689  CA  GLY A 296      -3.355 -19.822  20.626  1.00  0.00           C  
ATOM   4690  C   GLY A 296      -3.605 -18.541  21.445  1.00  0.00           C  
ATOM   4691  O   GLY A 296      -4.098 -18.620  22.560  1.00  0.00           O  
ATOM   4692  H   GLY A 296      -3.322 -19.130  18.609  1.00  0.00           H  
ATOM   4693 1HA  GLY A 296      -4.291 -20.350  20.441  1.00  0.00           H  
ATOM   4694 2HA  GLY A 296      -2.703 -20.505  21.170  1.00  0.00           H  
ATOM   4695  N   LEU A 297      -3.269 -17.379  20.900  1.00  0.00           N  
ATOM   4696  CA  LEU A 297      -3.363 -16.130  21.641  1.00  0.00           C  
ATOM   4697  C   LEU A 297      -4.736 -15.984  22.276  1.00  0.00           C  
ATOM   4698  O   LEU A 297      -4.868 -15.781  23.500  1.00  0.00           O  
ATOM   4699  CB  LEU A 297      -3.088 -14.938  20.715  1.00  0.00           C  
ATOM   4700  CG  LEU A 297      -3.211 -13.552  21.361  1.00  0.00           C  
ATOM   4701  CD1 LEU A 297      -2.172 -13.412  22.466  1.00  0.00           C  
ATOM   4702  CD2 LEU A 297      -3.027 -12.479  20.299  1.00  0.00           C  
ATOM   4703  H   LEU A 297      -2.939 -17.361  19.946  1.00  0.00           H  
ATOM   4704  HA  LEU A 297      -2.636 -16.154  22.452  1.00  0.00           H  
ATOM   4705 1HB  LEU A 297      -2.078 -15.031  20.320  1.00  0.00           H  
ATOM   4706 2HB  LEU A 297      -3.788 -14.978  19.881  1.00  0.00           H  
ATOM   4707  HG  LEU A 297      -4.197 -13.448  21.815  1.00  0.00           H  
ATOM   4708 1HD1 LEU A 297      -2.260 -12.428  22.925  1.00  0.00           H  
ATOM   4709 2HD1 LEU A 297      -2.339 -14.180  23.221  1.00  0.00           H  
ATOM   4710 3HD1 LEU A 297      -1.175 -13.529  22.044  1.00  0.00           H  
ATOM   4711 1HD2 LEU A 297      -3.115 -11.493  20.758  1.00  0.00           H  
ATOM   4712 2HD2 LEU A 297      -2.041 -12.581  19.845  1.00  0.00           H  
ATOM   4713 3HD2 LEU A 297      -3.793 -12.591  19.531  1.00  0.00           H  
ATOM   4714  N   SER A 298      -5.766 -16.013  21.411  1.00  0.00           N  
ATOM   4715  CA  SER A 298      -7.142 -15.892  21.949  1.00  0.00           C  
ATOM   4716  C   SER A 298      -7.329 -17.232  22.640  1.00  0.00           C  
ATOM   4717  O   SER A 298      -6.450 -18.080  22.432  1.00  0.00           O  
ATOM   4718  CB  SER A 298      -8.183 -15.666  20.870  1.00  0.00           C  
ATOM   4719  OG  SER A 298      -8.324 -16.803  20.063  1.00  0.00           O  
ATOM   4720  H   SER A 298      -5.634 -16.114  20.415  1.00  0.00           H  
ATOM   4721  HA  SER A 298      -7.170 -15.051  22.642  1.00  0.00           H  
ATOM   4722 1HB  SER A 298      -9.139 -15.424  21.332  1.00  0.00           H  
ATOM   4723 2HB  SER A 298      -7.891 -14.815  20.256  1.00  0.00           H  
ATOM   4724  HG  SER A 298      -8.280 -17.556  20.657  1.00  0.00           H  
ATOM   4725  N   GLY A 299      -8.277 -17.571  23.440  1.00  0.00           N  
ATOM   4726  CA  GLY A 299      -8.195 -18.928  24.081  1.00  0.00           C  
ATOM   4727  C   GLY A 299      -7.270 -18.786  25.306  1.00  0.00           C  
ATOM   4728  O   GLY A 299      -7.748 -19.063  26.339  1.00  0.00           O  
ATOM   4729  H   GLY A 299      -9.063 -16.973  23.653  1.00  0.00           H  
ATOM   4730 1HA  GLY A 299      -9.195 -19.259  24.362  1.00  0.00           H  
ATOM   4731 2HA  GLY A 299      -7.809 -19.648  23.360  1.00  0.00           H  
ATOM   4732  N   ALA A 300      -5.997 -18.395  25.161  1.00  0.00           N  
ATOM   4733  CA  ALA A 300      -5.126 -18.163  26.287  1.00  0.00           C  
ATOM   4734  C   ALA A 300      -5.583 -16.929  27.051  1.00  0.00           C  
ATOM   4735  O   ALA A 300      -5.907 -17.033  28.245  1.00  0.00           O  
ATOM   4736  CB  ALA A 300      -3.684 -18.011  25.824  1.00  0.00           C  
ATOM   4737  H   ALA A 300      -5.639 -18.259  24.226  1.00  0.00           H  
ATOM   4738  HA  ALA A 300      -5.212 -19.009  26.971  1.00  0.00           H  
ATOM   4739 1HB  ALA A 300      -3.042 -17.832  26.686  1.00  0.00           H  
ATOM   4740 2HB  ALA A 300      -3.367 -18.922  25.318  1.00  0.00           H  
ATOM   4741 3HB  ALA A 300      -3.610 -17.170  25.136  1.00  0.00           H  
ATOM   4742  N   LEU A 301      -5.909 -15.869  26.323  1.00  0.00           N  
ATOM   4743  CA  LEU A 301      -6.542 -14.700  26.937  1.00  0.00           C  
ATOM   4744  C   LEU A 301      -7.869 -15.064  27.590  1.00  0.00           C  
ATOM   4745  O   LEU A 301      -8.270 -14.415  28.564  1.00  0.00           O  
ATOM   4746  CB  LEU A 301      -6.770 -13.606  25.886  1.00  0.00           C  
ATOM   4747  CG  LEU A 301      -5.504 -12.930  25.344  1.00  0.00           C  
ATOM   4748  CD1 LEU A 301      -5.875 -12.002  24.195  1.00  0.00           C  
ATOM   4749  CD2 LEU A 301      -4.817 -12.165  26.465  1.00  0.00           C  
ATOM   4750  H   LEU A 301      -5.721 -15.862  25.331  1.00  0.00           H  
ATOM   4751  HA  LEU A 301      -5.909 -14.353  27.754  1.00  0.00           H  
ATOM   4752 1HB  LEU A 301      -7.300 -14.042  25.041  1.00  0.00           H  
ATOM   4753 2HB  LEU A 301      -7.399 -12.831  26.322  1.00  0.00           H  
ATOM   4754  HG  LEU A 301      -4.825 -13.689  24.954  1.00  0.00           H  
ATOM   4755 1HD1 LEU A 301      -4.976 -11.522  23.810  1.00  0.00           H  
ATOM   4756 2HD1 LEU A 301      -6.347 -12.579  23.399  1.00  0.00           H  
ATOM   4757 3HD1 LEU A 301      -6.568 -11.241  24.552  1.00  0.00           H  
ATOM   4758 1HD2 LEU A 301      -3.917 -11.685  26.080  1.00  0.00           H  
ATOM   4759 2HD2 LEU A 301      -5.495 -11.405  26.855  1.00  0.00           H  
ATOM   4760 3HD2 LEU A 301      -4.547 -12.855  27.265  1.00  0.00           H  
ATOM   4761  N   ILE A 302      -8.655 -15.950  26.968  1.00  0.00           N  
ATOM   4762  CA  ILE A 302      -9.931 -16.368  27.552  1.00  0.00           C  
ATOM   4763  C   ILE A 302      -9.721 -17.085  28.897  1.00  0.00           C  
ATOM   4764  O   ILE A 302     -10.440 -16.808  29.839  1.00  0.00           O  
ATOM   4765  CB  ILE A 302     -10.696 -17.293  26.587  1.00  0.00           C  
ATOM   4766  CG1 ILE A 302     -11.139 -16.518  25.344  1.00  0.00           C  
ATOM   4767  CG2 ILE A 302     -11.894 -17.916  27.286  1.00  0.00           C  
ATOM   4768  CD1 ILE A 302     -11.639 -17.398  24.221  1.00  0.00           C  
ATOM   4769  H   ILE A 302      -8.369 -16.340  26.081  1.00  0.00           H  
ATOM   4770  HA  ILE A 302     -10.537 -15.479  27.732  1.00  0.00           H  
ATOM   4771  HB  ILE A 302     -10.034 -18.087  26.244  1.00  0.00           H  
ATOM   4772 1HG1 ILE A 302     -11.935 -15.823  25.613  1.00  0.00           H  
ATOM   4773 2HG1 ILE A 302     -10.304 -15.926  24.966  1.00  0.00           H  
ATOM   4774 1HG2 ILE A 302     -12.424 -18.566  26.589  1.00  0.00           H  
ATOM   4775 2HG2 ILE A 302     -11.554 -18.500  28.140  1.00  0.00           H  
ATOM   4776 3HG2 ILE A 302     -12.566 -17.128  27.629  1.00  0.00           H  
ATOM   4777 1HD1 ILE A 302     -11.934 -16.777  23.375  1.00  0.00           H  
ATOM   4778 2HD1 ILE A 302     -10.845 -18.079  23.912  1.00  0.00           H  
ATOM   4779 3HD1 ILE A 302     -12.497 -17.974  24.565  1.00  0.00           H  
ATOM   4780  N   LYS A 303      -8.832 -18.054  28.923  1.00  0.00           N  
ATOM   4781  CA  LYS A 303      -8.504 -18.848  30.097  1.00  0.00           C  
ATOM   4782  C   LYS A 303      -7.917 -18.017  31.251  1.00  0.00           C  
ATOM   4783  O   LYS A 303      -8.408 -18.129  32.345  1.00  0.00           O  
ATOM   4784  CB  LYS A 303      -7.528 -19.959  29.708  1.00  0.00           C  
ATOM   4785  CG  LYS A 303      -8.142 -21.071  28.869  1.00  0.00           C  
ATOM   4786  CD  LYS A 303      -7.182 -22.240  28.712  1.00  0.00           C  
ATOM   4787  CE  LYS A 303      -6.026 -21.888  27.786  1.00  0.00           C  
ATOM   4788  NZ  LYS A 303      -5.152 -23.062  27.515  1.00  0.00           N  
ATOM   4789  H   LYS A 303      -8.355 -18.242  28.053  1.00  0.00           H  
ATOM   4790  HA  LYS A 303      -9.422 -19.296  30.479  1.00  0.00           H  
ATOM   4791 1HB  LYS A 303      -6.698 -19.533  29.143  1.00  0.00           H  
ATOM   4792 2HB  LYS A 303      -7.112 -20.411  30.609  1.00  0.00           H  
ATOM   4793 1HG  LYS A 303      -9.057 -21.425  29.346  1.00  0.00           H  
ATOM   4794 2HG  LYS A 303      -8.395 -20.685  27.882  1.00  0.00           H  
ATOM   4795 1HD  LYS A 303      -6.782 -22.517  29.688  1.00  0.00           H  
ATOM   4796 2HD  LYS A 303      -7.715 -23.097  28.301  1.00  0.00           H  
ATOM   4797 1HE  LYS A 303      -6.419 -21.517  26.840  1.00  0.00           H  
ATOM   4798 2HE  LYS A 303      -5.425 -21.100  28.238  1.00  0.00           H  
ATOM   4799 1HZ  LYS A 303      -4.400 -22.787  26.899  1.00  0.00           H  
ATOM   4800 2HZ  LYS A 303      -4.767 -23.403  28.385  1.00  0.00           H  
ATOM   4801 3HZ  LYS A 303      -5.695 -23.793  27.078  1.00  0.00           H  
ATOM   4802  N   VAL A 304      -7.007 -17.092  30.955  1.00  0.00           N  
ATOM   4803  CA  VAL A 304      -6.520 -16.098  31.897  1.00  0.00           C  
ATOM   4804  C   VAL A 304      -7.681 -15.309  32.460  1.00  0.00           C  
ATOM   4805  O   VAL A 304      -7.768 -15.120  33.678  1.00  0.00           O  
ATOM   4806  CB  VAL A 304      -5.527 -15.139  31.213  1.00  0.00           C  
ATOM   4807  CG1 VAL A 304      -5.189 -13.977  32.135  1.00  0.00           C  
ATOM   4808  CG2 VAL A 304      -4.269 -15.895  30.814  1.00  0.00           C  
ATOM   4809  H   VAL A 304      -6.644 -17.096  30.013  1.00  0.00           H  
ATOM   4810  HA  VAL A 304      -5.952 -16.608  32.675  1.00  0.00           H  
ATOM   4811  HB  VAL A 304      -5.997 -14.718  30.324  1.00  0.00           H  
ATOM   4812 1HG1 VAL A 304      -4.487 -13.309  31.636  1.00  0.00           H  
ATOM   4813 2HG1 VAL A 304      -6.099 -13.429  32.379  1.00  0.00           H  
ATOM   4814 3HG1 VAL A 304      -4.738 -14.358  33.051  1.00  0.00           H  
ATOM   4815 1HG2 VAL A 304      -3.572 -15.211  30.331  1.00  0.00           H  
ATOM   4816 2HG2 VAL A 304      -3.803 -16.320  31.703  1.00  0.00           H  
ATOM   4817 3HG2 VAL A 304      -4.530 -16.696  30.122  1.00  0.00           H  
ATOM   4818  N   ALA A 305      -8.598 -14.880  31.582  1.00  0.00           N  
ATOM   4819  CA  ALA A 305      -9.727 -14.125  32.096  1.00  0.00           C  
ATOM   4820  C   ALA A 305     -10.656 -14.977  32.975  1.00  0.00           C  
ATOM   4821  O   ALA A 305     -11.458 -14.400  33.743  1.00  0.00           O  
ATOM   4822  CB  ALA A 305     -10.506 -13.518  30.939  1.00  0.00           C  
ATOM   4823  H   ALA A 305      -8.536 -15.058  30.590  1.00  0.00           H  
ATOM   4824  HA  ALA A 305      -9.341 -13.332  32.737  1.00  0.00           H  
ATOM   4825 1HB  ALA A 305     -11.341 -12.935  31.328  1.00  0.00           H  
ATOM   4826 2HB  ALA A 305      -9.850 -12.869  30.359  1.00  0.00           H  
ATOM   4827 3HB  ALA A 305     -10.887 -14.313  30.300  1.00  0.00           H  
ATOM   4828  N   LEU A 306     -10.721 -16.286  32.698  1.00  0.00           N  
ATOM   4829  CA  LEU A 306     -11.560 -17.149  33.512  1.00  0.00           C  
ATOM   4830  C   LEU A 306     -10.956 -17.285  34.912  1.00  0.00           C  
ATOM   4831  O   LEU A 306     -11.682 -17.094  35.868  1.00  0.00           O  
ATOM   4832  CB  LEU A 306     -11.703 -18.529  32.858  1.00  0.00           C  
ATOM   4833  CG  LEU A 306     -12.507 -18.567  31.553  1.00  0.00           C  
ATOM   4834  CD1 LEU A 306     -12.406 -19.955  30.934  1.00  0.00           C  
ATOM   4835  CD2 LEU A 306     -13.956 -18.200  31.839  1.00  0.00           C  
ATOM   4836  H   LEU A 306     -10.198 -16.688  31.933  1.00  0.00           H  
ATOM   4837  HA  LEU A 306     -12.530 -16.668  33.640  1.00  0.00           H  
ATOM   4838 1HB  LEU A 306     -10.708 -18.917  32.646  1.00  0.00           H  
ATOM   4839 2HB  LEU A 306     -12.188 -19.201  33.567  1.00  0.00           H  
ATOM   4840  HG  LEU A 306     -12.085 -17.854  30.844  1.00  0.00           H  
ATOM   4841 1HD1 LEU A 306     -12.978 -19.982  30.006  1.00  0.00           H  
ATOM   4842 2HD1 LEU A 306     -11.361 -20.183  30.722  1.00  0.00           H  
ATOM   4843 3HD1 LEU A 306     -12.806 -20.693  31.628  1.00  0.00           H  
ATOM   4844 1HD2 LEU A 306     -14.528 -18.227  30.910  1.00  0.00           H  
ATOM   4845 2HD2 LEU A 306     -14.379 -18.914  32.546  1.00  0.00           H  
ATOM   4846 3HD2 LEU A 306     -14.000 -17.198  32.264  1.00  0.00           H  
ATOM   4847  N   ALA A 307      -9.635 -17.491  34.979  1.00  0.00           N  
ATOM   4848  CA  ALA A 307      -8.922 -17.488  36.262  1.00  0.00           C  
ATOM   4849  C   ALA A 307      -9.131 -16.161  36.969  1.00  0.00           C  
ATOM   4850  O   ALA A 307      -9.403 -16.147  38.173  1.00  0.00           O  
ATOM   4851  CB  ALA A 307      -7.437 -17.754  36.060  1.00  0.00           C  
ATOM   4852  H   ALA A 307      -9.116 -17.652  34.128  1.00  0.00           H  
ATOM   4853  HA  ALA A 307      -9.297 -18.313  36.868  1.00  0.00           H  
ATOM   4854 1HB  ALA A 307      -6.929 -17.730  37.024  1.00  0.00           H  
ATOM   4855 2HB  ALA A 307      -7.302 -18.734  35.603  1.00  0.00           H  
ATOM   4856 3HB  ALA A 307      -7.017 -16.989  35.409  1.00  0.00           H  
ATOM   4857  N   ALA A 308      -9.076 -15.048  36.217  1.00  0.00           N  
ATOM   4858  CA  ALA A 308      -9.256 -13.734  36.798  1.00  0.00           C  
ATOM   4859  C   ALA A 308     -10.639 -13.620  37.428  1.00  0.00           C  
ATOM   4860  O   ALA A 308     -10.861 -12.888  38.414  1.00  0.00           O  
ATOM   4861  CB  ALA A 308      -9.053 -12.654  35.745  1.00  0.00           C  
ATOM   4862  H   ALA A 308      -8.905 -15.128  35.225  1.00  0.00           H  
ATOM   4863  HA  ALA A 308      -8.550 -13.620  37.622  1.00  0.00           H  
ATOM   4864 1HB  ALA A 308      -9.195 -11.673  36.198  1.00  0.00           H  
ATOM   4865 2HB  ALA A 308      -8.043 -12.725  35.342  1.00  0.00           H  
ATOM   4866 3HB  ALA A 308      -9.775 -12.790  34.941  1.00  0.00           H  
ATOM   4867  N   LEU A 309     -11.613 -14.291  36.799  1.00  0.00           N  
ATOM   4868  CA  LEU A 309     -12.969 -14.294  37.306  1.00  0.00           C  
ATOM   4869  C   LEU A 309     -13.049 -15.096  38.626  1.00  0.00           C  
ATOM   4870  O   LEU A 309     -13.911 -14.787  39.430  1.00  0.00           O  
ATOM   4871  CB  LEU A 309     -13.918 -14.891  36.259  1.00  0.00           C  
ATOM   4872  CG  LEU A 309     -15.408 -14.872  36.624  1.00  0.00           C  
ATOM   4873  CD1 LEU A 309     -15.852 -13.436  36.873  1.00  0.00           C  
ATOM   4874  CD2 LEU A 309     -16.214 -15.507  35.501  1.00  0.00           C  
ATOM   4875  H   LEU A 309     -11.402 -14.805  35.956  1.00  0.00           H  
ATOM   4876  HA  LEU A 309     -13.270 -13.263  37.496  1.00  0.00           H  
ATOM   4877 1HB  LEU A 309     -13.798 -14.340  35.328  1.00  0.00           H  
ATOM   4878 2HB  LEU A 309     -13.633 -15.928  36.083  1.00  0.00           H  
ATOM   4879  HG  LEU A 309     -15.564 -15.433  37.546  1.00  0.00           H  
ATOM   4880 1HD1 LEU A 309     -16.910 -13.423  37.132  1.00  0.00           H  
ATOM   4881 2HD1 LEU A 309     -15.272 -13.013  37.693  1.00  0.00           H  
ATOM   4882 3HD1 LEU A 309     -15.692 -12.845  35.972  1.00  0.00           H  
ATOM   4883 1HD2 LEU A 309     -17.273 -15.494  35.761  1.00  0.00           H  
ATOM   4884 2HD2 LEU A 309     -16.060 -14.945  34.579  1.00  0.00           H  
ATOM   4885 3HD2 LEU A 309     -15.889 -16.537  35.357  1.00  0.00           H  
ATOM   4886  N   ARG A 310     -12.310 -16.204  38.752  1.00  0.00           N  
ATOM   4887  CA  ARG A 310     -12.321 -16.914  40.026  1.00  0.00           C  
ATOM   4888  C   ARG A 310     -11.594 -16.130  41.093  1.00  0.00           C  
ATOM   4889  O   ARG A 310     -12.115 -16.066  42.197  1.00  0.00           O  
ATOM   4890  CB  ARG A 310     -11.676 -18.285  39.886  1.00  0.00           C  
ATOM   4891  CG  ARG A 310     -11.760 -19.161  41.126  1.00  0.00           C  
ATOM   4892  CD  ARG A 310     -11.261 -20.535  40.863  1.00  0.00           C  
ATOM   4893  NE  ARG A 310     -11.294 -21.362  42.058  1.00  0.00           N  
ATOM   4894  CZ  ARG A 310     -10.867 -22.638  42.118  1.00  0.00           C  
ATOM   4895  NH1 ARG A 310     -10.378 -23.218  41.044  1.00  0.00           N  
ATOM   4896  NH2 ARG A 310     -10.939 -23.308  43.255  1.00  0.00           N  
ATOM   4897  H   ARG A 310     -11.747 -16.562  37.994  1.00  0.00           H  
ATOM   4898  HA  ARG A 310     -13.330 -16.872  40.437  1.00  0.00           H  
ATOM   4899 1HB  ARG A 310     -12.147 -18.827  39.067  1.00  0.00           H  
ATOM   4900 2HB  ARG A 310     -10.621 -18.167  39.637  1.00  0.00           H  
ATOM   4901 1HG  ARG A 310     -11.157 -18.724  41.923  1.00  0.00           H  
ATOM   4902 2HG  ARG A 310     -12.798 -19.230  41.453  1.00  0.00           H  
ATOM   4903 1HD  ARG A 310     -11.882 -21.008  40.104  1.00  0.00           H  
ATOM   4904 2HD  ARG A 310     -10.231 -20.486  40.511  1.00  0.00           H  
ATOM   4905  HE  ARG A 310     -11.664 -20.950  42.905  1.00  0.00           H  
ATOM   4906 1HH1 ARG A 310     -10.322 -22.707  40.174  1.00  0.00           H  
ATOM   4907 2HH1 ARG A 310     -10.057 -24.175  41.088  1.00  0.00           H  
ATOM   4908 1HH2 ARG A 310     -11.316 -22.862  44.081  1.00  0.00           H  
ATOM   4909 2HH2 ARG A 310     -10.619 -24.264  43.299  1.00  0.00           H  
ATOM   4910  N   LYS A 311     -10.515 -15.422  40.736  1.00  0.00           N  
ATOM   4911  CA  LYS A 311      -9.861 -14.541  41.698  1.00  0.00           C  
ATOM   4912  C   LYS A 311     -10.844 -13.497  42.167  1.00  0.00           C  
ATOM   4913  O   LYS A 311     -10.925 -13.254  43.359  1.00  0.00           O  
ATOM   4914  CB  LYS A 311      -8.626 -13.874  41.089  1.00  0.00           C  
ATOM   4915  CG  LYS A 311      -7.861 -12.972  42.049  1.00  0.00           C  
ATOM   4916  CD  LYS A 311      -6.609 -12.407  41.396  1.00  0.00           C  
ATOM   4917  CE  LYS A 311      -5.793 -11.583  42.382  1.00  0.00           C  
ATOM   4918  NZ  LYS A 311      -6.526 -10.369  42.833  1.00  0.00           N  
ATOM   4919  H   LYS A 311     -10.143 -15.490  39.799  1.00  0.00           H  
ATOM   4920  HA  LYS A 311      -9.541 -15.138  42.552  1.00  0.00           H  
ATOM   4921 1HB  LYS A 311      -7.939 -14.640  40.730  1.00  0.00           H  
ATOM   4922 2HB  LYS A 311      -8.924 -13.273  40.230  1.00  0.00           H  
ATOM   4923 1HG  LYS A 311      -8.502 -12.147  42.362  1.00  0.00           H  
ATOM   4924 2HG  LYS A 311      -7.575 -13.541  42.933  1.00  0.00           H  
ATOM   4925 1HD  LYS A 311      -5.992 -13.225  41.022  1.00  0.00           H  
ATOM   4926 2HD  LYS A 311      -6.891 -11.774  40.555  1.00  0.00           H  
ATOM   4927 1HE  LYS A 311      -5.552 -12.192  43.252  1.00  0.00           H  
ATOM   4928 2HE  LYS A 311      -4.859 -11.274  41.912  1.00  0.00           H  
ATOM   4929 1HZ  LYS A 311      -5.953  -9.851  43.483  1.00  0.00           H
[truncated: 1,429,711 more chars]
