# Supplementary material for: Modeling membrane geometries implicitly in Rosetta
Source: Protein Sci. 2024 Feb 15;33(3):e4908. doi: 10.1002/pro.4908 (PMC10868433; doi:10.1002/pro.4908)
Supplement: Supplementary file 2 — Data S2. Supporting Information [file PRO-33-e4908-s001.gz › mp_geo_demos/design/output/franklin2019_nopore_1EK9_tr_ignorechain_0001.pdb]

HEADER                                            15-DEC-22   XXXX              
EXPDTA    THEORETICAL MODEL                                                     
REMARK 220                                                                      
REMARK 220 EXPERIMENTAL DETAILS                                                 
REMARK 220  EXPERIMENT TYPE                : THEORETICAL MODELLING              
REMARK 220  DATE OF DATA COLLECTION        : 15-DEC-22                          
REMARK 220                                                                      
REMARK 220 REMARK: MODEL GENERATED BY ROSETTA                                   
REMARK 220  VERSION 2022.41.post.dev+85.woodsh17.memgeopore.66a90f2             
ATOM      1  N   ILE A   1     -18.387  24.594  65.914  1.00  0.00           N  
ATOM      2  CA  ILE A   1     -18.383  24.343  67.393  1.00  0.00           C  
ATOM      3  C   ILE A   1     -19.184  23.115  67.745  1.00  0.00           C  
ATOM      4  O   ILE A   1     -18.600  22.258  68.428  1.00  0.00           O  
ATOM      5  CB  ILE A   1     -18.953  25.541  68.175  1.00  0.00           C  
ATOM      6  CG1 ILE A   1     -18.068  26.775  67.981  1.00  0.00           C  
ATOM      7  CG2 ILE A   1     -19.079  25.200  69.652  1.00  0.00           C  
ATOM      8  CD1 ILE A   1     -18.677  28.052  68.511  1.00  0.00           C  
ATOM      9 1H   ILE A   1     -17.849  25.413  65.713  1.00  0.00           H  
ATOM     10 2H   ILE A   1     -17.988  23.809  65.441  1.00  0.00           H  
ATOM     11 3H   ILE A   1     -19.327  24.728  65.601  1.00  0.00           H  
ATOM     12  HA  ILE A   1     -17.412  23.933  67.672  1.00  0.00           H  
ATOM     13  HB  ILE A   1     -19.938  25.794  67.785  1.00  0.00           H  
ATOM     14 1HG1 ILE A   1     -17.112  26.619  68.480  1.00  0.00           H  
ATOM     15 2HG1 ILE A   1     -17.862  26.912  66.919  1.00  0.00           H  
ATOM     16 1HG2 ILE A   1     -19.483  26.057  70.190  1.00  0.00           H  
ATOM     17 2HG2 ILE A   1     -19.748  24.348  69.773  1.00  0.00           H  
ATOM     18 3HG2 ILE A   1     -18.097  24.949  70.053  1.00  0.00           H  
ATOM     19 1HD1 ILE A   1     -17.992  28.882  68.337  1.00  0.00           H  
ATOM     20 2HD1 ILE A   1     -19.620  28.246  67.998  1.00  0.00           H  
ATOM     21 3HD1 ILE A   1     -18.859  27.952  69.580  1.00  0.00           H  
ATOM     22  N   ASN A   2     -20.406  22.849  67.277  1.00  0.00           N  
ATOM     23  CA  ASN A   2     -21.000  21.545  67.624  1.00  0.00           C  
ATOM     24  C   ASN A   2     -20.605  20.583  66.495  1.00  0.00           C  
ATOM     25  O   ASN A   2     -19.933  20.992  65.569  1.00  0.00           O  
ATOM     26  CB  ASN A   2     -22.506  21.629  67.793  1.00  0.00           C  
ATOM     27  CG  ASN A   2     -23.214  21.957  66.507  1.00  0.00           C  
ATOM     28  OD1 ASN A   2     -22.637  21.843  65.420  1.00  0.00           O  
ATOM     29  ND2 ASN A   2     -24.454  22.363  66.611  1.00  0.00           N  
ATOM     30  H   ASN A   2     -20.933  23.493  66.704  1.00  0.00           H  
ATOM     31  HA  ASN A   2     -20.517  21.175  68.530  1.00  0.00           H  
ATOM     32 1HB  ASN A   2     -22.884  20.678  68.170  1.00  0.00           H  
ATOM     33 2HB  ASN A   2     -22.747  22.393  68.532  1.00  0.00           H  
ATOM     34 1HD2 ASN A   2     -24.974  22.595  65.788  1.00  0.00           H  
ATOM     35 2HD2 ASN A   2     -24.881  22.441  67.511  1.00  0.00           H  
ATOM     36  N   ALA A   3     -20.894  19.324  66.573  1.00  0.00           N  
ATOM     37  CA  ALA A   3     -20.511  18.324  65.558  1.00  0.00           C  
ATOM     38  C   ALA A   3     -21.125  18.523  64.157  1.00  0.00           C  
ATOM     39  O   ALA A   3     -20.415  18.318  63.129  1.00  0.00           O  
ATOM     40  CB  ALA A   3     -20.869  16.936  66.069  1.00  0.00           C  
ATOM     41  H   ALA A   3     -21.414  19.026  67.386  1.00  0.00           H  
ATOM     42  HA  ALA A   3     -19.433  18.378  65.409  1.00  0.00           H  
ATOM     43 1HB  ALA A   3     -20.554  16.188  65.342  1.00  0.00           H  
ATOM     44 2HB  ALA A   3     -20.363  16.756  67.017  1.00  0.00           H  
ATOM     45 3HB  ALA A   3     -21.946  16.869  66.215  1.00  0.00           H  
ATOM     46  N   GLU A   4     -22.373  18.952  64.089  1.00  0.00           N  
ATOM     47  CA  GLU A   4     -23.028  19.262  62.800  1.00  0.00           C  
ATOM     48  C   GLU A   4     -22.263  20.378  62.112  1.00  0.00           C  
ATOM     49  O   GLU A   4     -21.906  20.293  60.917  1.00  0.00           O  
ATOM     50  CB  GLU A   4     -24.488  19.674  63.001  1.00  0.00           C  
ATOM     51  CG  GLU A   4     -25.235  19.989  61.713  1.00  0.00           C  
ATOM     52  CD  GLU A   4     -25.438  18.779  60.844  1.00  0.00           C  
ATOM     53  OE1 GLU A   4     -25.343  17.686  61.348  1.00  0.00           O  
ATOM     54  OE2 GLU A   4     -25.689  18.948  59.674  1.00  0.00           O  
ATOM     55  H   GLU A   4     -22.893  19.071  64.946  1.00  0.00           H  
ATOM     56  HA  GLU A   4     -23.045  18.356  62.194  1.00  0.00           H  
ATOM     57 1HB  GLU A   4     -25.025  18.875  63.512  1.00  0.00           H  
ATOM     58 2HB  GLU A   4     -24.532  20.558  63.637  1.00  0.00           H  
ATOM     59 1HG  GLU A   4     -26.209  20.409  61.963  1.00  0.00           H  
ATOM     60 2HG  GLU A   4     -24.678  20.741  61.156  1.00  0.00           H  
ATOM     61  N   GLU A   5     -21.918  21.436  62.851  1.00  0.00           N  
ATOM     62  CA  GLU A   5     -21.158  22.516  62.221  1.00  0.00           C  
ATOM     63  C   GLU A   5     -19.769  22.077  61.816  1.00  0.00           C  
ATOM     64  O   GLU A   5     -19.296  22.505  60.775  1.00  0.00           O  
ATOM     65  CB  GLU A   5     -21.055  23.716  63.165  1.00  0.00           C  
ATOM     66  CG  GLU A   5     -22.372  24.441  63.406  1.00  0.00           C  
ATOM     67  CD  GLU A   5     -22.242  25.583  64.376  1.00  0.00           C  
ATOM     68  OE1 GLU A   5     -21.179  25.755  64.922  1.00  0.00           O  
ATOM     69  OE2 GLU A   5     -23.207  26.283  64.570  1.00  0.00           O  
ATOM     70  H   GLU A   5     -22.165  21.513  63.827  1.00  0.00           H  
ATOM     71  HA  GLU A   5     -21.668  22.808  61.303  1.00  0.00           H  
ATOM     72 1HB  GLU A   5     -20.673  23.387  64.132  1.00  0.00           H  
ATOM     73 2HB  GLU A   5     -20.345  24.437  62.761  1.00  0.00           H  
ATOM     74 1HG  GLU A   5     -22.741  24.826  62.456  1.00  0.00           H  
ATOM     75 2HG  GLU A   5     -23.102  23.729  63.787  1.00  0.00           H  
ATOM     76  N   VAL A   6     -19.097  21.213  62.617  1.00  0.00           N  
ATOM     77  CA  VAL A   6     -17.751  20.805  62.215  1.00  0.00           C  
ATOM     78  C   VAL A   6     -17.809  19.991  60.931  1.00  0.00           C  
ATOM     79  O   VAL A   6     -16.941  20.116  60.079  1.00  0.00           O  
ATOM     80  CB  VAL A   6     -17.083  19.970  63.323  1.00  0.00           C  
ATOM     81  CG1 VAL A   6     -15.761  19.396  62.834  1.00  0.00           C  
ATOM     82  CG2 VAL A   6     -16.873  20.827  64.562  1.00  0.00           C  
ATOM     83  H   VAL A   6     -19.488  20.845  63.472  1.00  0.00           H  
ATOM     84  HA  VAL A   6     -17.159  21.702  62.027  1.00  0.00           H  
ATOM     85  HB  VAL A   6     -17.728  19.126  63.569  1.00  0.00           H  
ATOM     86 1HG1 VAL A   6     -15.302  18.809  63.630  1.00  0.00           H  
ATOM     87 2HG1 VAL A   6     -15.939  18.758  61.969  1.00  0.00           H  
ATOM     88 3HG1 VAL A   6     -15.093  20.210  62.554  1.00  0.00           H  
ATOM     89 1HG2 VAL A   6     -16.401  20.230  65.342  1.00  0.00           H  
ATOM     90 2HG2 VAL A   6     -16.233  21.674  64.315  1.00  0.00           H  
ATOM     91 3HG2 VAL A   6     -17.836  21.192  64.919  1.00  0.00           H  
ATOM     92  N   LEU A   7     -18.714  19.021  60.869  1.00  0.00           N  
ATOM     93  CA  LEU A   7     -18.861  18.186  59.706  1.00  0.00           C  
ATOM     94  C   LEU A   7     -19.222  18.972  58.417  1.00  0.00           C  
ATOM     95  O   LEU A   7     -18.575  18.725  57.369  1.00  0.00           O  
ATOM     96  CB  LEU A   7     -19.936  17.129  59.990  1.00  0.00           C  
ATOM     97  CG  LEU A   7     -20.179  16.110  58.869  1.00  0.00           C  
ATOM     98  CD1 LEU A   7     -18.893  15.343  58.592  1.00  0.00           C  
ATOM     99  CD2 LEU A   7     -21.301  15.167  59.275  1.00  0.00           C  
ATOM    100  H   LEU A   7     -19.317  18.867  61.665  1.00  0.00           H  
ATOM    101  HA  LEU A   7     -17.901  17.715  59.495  1.00  0.00           H  
ATOM    102 1HB  LEU A   7     -19.652  16.577  60.884  1.00  0.00           H  
ATOM    103 2HB  LEU A   7     -20.880  17.637  60.186  1.00  0.00           H  
ATOM    104  HG  LEU A   7     -20.458  16.634  57.955  1.00  0.00           H  
ATOM    105 1HD1 LEU A   7     -19.066  14.619  57.796  1.00  0.00           H  
ATOM    106 2HD1 LEU A   7     -18.113  16.040  58.285  1.00  0.00           H  
ATOM    107 3HD1 LEU A   7     -18.579  14.821  59.495  1.00  0.00           H  
ATOM    108 1HD2 LEU A   7     -21.475  14.443  58.479  1.00  0.00           H  
ATOM    109 2HD2 LEU A   7     -21.023  14.641  60.189  1.00  0.00           H  
ATOM    110 3HD2 LEU A   7     -22.212  15.739  59.450  1.00  0.00           H  
ATOM    111  N   GLN A   8     -20.065  19.991  58.531  1.00  0.00           N  
ATOM    112  CA  GLN A   8     -20.430  20.802  57.379  1.00  0.00           C  
ATOM    113  C   GLN A   8     -19.200  21.550  56.896  1.00  0.00           C  
ATOM    114  O   GLN A   8     -18.975  21.661  55.693  1.00  0.00           O  
ATOM    115  CB  GLN A   8     -21.553  21.783  57.726  1.00  0.00           C  
ATOM    116  CG  GLN A   8     -22.897  21.124  57.987  1.00  0.00           C  
ATOM    117  CD  GLN A   8     -23.961  22.124  58.397  1.00  0.00           C  
ATOM    118  OE1 GLN A   8     -23.701  23.327  58.489  1.00  0.00           O  
ATOM    119  NE2 GLN A   8     -25.169  21.632  58.646  1.00  0.00           N  
ATOM    120  H   GLN A   8     -20.463  20.211  59.433  1.00  0.00           H  
ATOM    121  HA  GLN A   8     -20.766  20.139  56.582  1.00  0.00           H  
ATOM    122 1HB  GLN A   8     -21.278  22.350  58.616  1.00  0.00           H  
ATOM    123 2HB  GLN A   8     -21.679  22.495  56.911  1.00  0.00           H  
ATOM    124 1HG  GLN A   8     -23.228  20.626  57.076  1.00  0.00           H  
ATOM    125 2HG  GLN A   8     -22.783  20.397  58.790  1.00  0.00           H  
ATOM    126 1HE2 GLN A   8     -25.913  22.243  58.921  1.00  0.00           H  
ATOM    127 2HE2 GLN A   8     -25.337  20.649  58.560  1.00  0.00           H  
ATOM    128  N   ASN A   9     -18.360  22.011  57.850  1.00  0.00           N  
ATOM    129  CA  ASN A   9     -17.144  22.694  57.414  1.00  0.00           C  
ATOM    130  C   ASN A   9     -16.205  21.667  56.799  1.00  0.00           C  
ATOM    131  O   ASN A   9     -15.574  21.913  55.777  1.00  0.00           O  
ATOM    132  CB  ASN A   9     -16.478  23.428  58.563  1.00  0.00           C  
ATOM    133  CG  ASN A   9     -17.231  24.663  58.974  1.00  0.00           C  
ATOM    134  OD1 ASN A   9     -18.012  25.217  58.193  1.00  0.00           O  
ATOM    135  ND2 ASN A   9     -17.011  25.104  60.186  1.00  0.00           N  
ATOM    136  H   ASN A   9     -18.537  21.904  58.839  1.00  0.00           H  
ATOM    137  HA  ASN A   9     -17.404  23.385  56.613  1.00  0.00           H  
ATOM    138 1HB  ASN A   9     -16.398  22.762  59.423  1.00  0.00           H  
ATOM    139 2HB  ASN A   9     -15.466  23.713  58.275  1.00  0.00           H  
ATOM    140 1HD2 ASN A   9     -17.484  25.923  60.514  1.00  0.00           H  
ATOM    141 2HD2 ASN A   9     -16.370  24.624  60.785  1.00  0.00           H  
ATOM    142  N   ALA A  10     -16.158  20.454  57.356  1.00  0.00           N  
ATOM    143  CA  ALA A  10     -15.315  19.441  56.743  1.00  0.00           C  
ATOM    144  C   ALA A  10     -15.787  19.072  55.312  1.00  0.00           C  
ATOM    145  O   ALA A  10     -14.954  18.911  54.427  1.00  0.00           O  
ATOM    146  CB  ALA A  10     -15.277  18.204  57.629  1.00  0.00           C  
ATOM    147  H   ALA A  10     -16.686  20.219  58.184  1.00  0.00           H  
ATOM    148  HA  ALA A  10     -14.309  19.851  56.646  1.00  0.00           H  
ATOM    149 1HB  ALA A  10     -14.627  17.454  57.180  1.00  0.00           H  
ATOM    150 2HB  ALA A  10     -14.895  18.474  58.614  1.00  0.00           H  
ATOM    151 3HB  ALA A  10     -16.283  17.799  57.730  1.00  0.00           H  
ATOM    152  N   LYS A  11     -17.079  18.777  55.122  1.00  0.00           N  
ATOM    153  CA  LYS A  11     -17.619  18.355  53.854  1.00  0.00           C  
ATOM    154  C   LYS A  11     -17.314  19.298  52.706  1.00  0.00           C  
ATOM    155  O   LYS A  11     -16.826  18.810  51.684  1.00  0.00           O  
ATOM    156  CB  LYS A  11     -19.133  18.174  53.979  1.00  0.00           C  
ATOM    157  CG  LYS A  11     -19.556  16.935  54.757  1.00  0.00           C  
ATOM    158  CD  LYS A  11     -21.062  16.903  54.969  1.00  0.00           C  
ATOM    159  CE  LYS A  11     -21.803  16.711  53.654  1.00  0.00           C  
ATOM    160  NZ  LYS A  11     -23.274  16.610  53.854  1.00  0.00           N  
ATOM    161  H   LYS A  11     -17.697  18.859  55.917  1.00  0.00           H  
ATOM    162  HA  LYS A  11     -17.141  17.417  53.569  1.00  0.00           H  
ATOM    163 1HB  LYS A  11     -19.564  19.044  54.475  1.00  0.00           H  
ATOM    164 2HB  LYS A  11     -19.575  18.112  52.985  1.00  0.00           H  
ATOM    165 1HG  LYS A  11     -19.256  16.041  54.209  1.00  0.00           H  
ATOM    166 2HG  LYS A  11     -19.060  16.927  55.727  1.00  0.00           H  
ATOM    167 1HD  LYS A  11     -21.317  16.085  55.644  1.00  0.00           H  
ATOM    168 2HD  LYS A  11     -21.385  17.839  55.423  1.00  0.00           H  
ATOM    169 1HE  LYS A  11     -21.595  17.551  52.994  1.00  0.00           H  
ATOM    170 2HE  LYS A  11     -21.452  15.800  53.169  1.00  0.00           H  
ATOM    171 1HZ  LYS A  11     -23.728  16.483  52.961  1.00  0.00           H  
ATOM    172 2HZ  LYS A  11     -23.480  15.821  54.451  1.00  0.00           H  
ATOM    173 3HZ  LYS A  11     -23.614  17.456  54.287  1.00  0.00           H  
ATOM    174  N   LYS A  12     -17.390  20.613  52.870  1.00  0.00           N  
ATOM    175  CA  LYS A  12     -17.091  21.457  51.707  1.00  0.00           C  
ATOM    176  C   LYS A  12     -15.633  21.499  51.335  1.00  0.00           C  
ATOM    177  O   LYS A  12     -15.306  21.620  50.150  1.00  0.00           O  
ATOM    178  CB  LYS A  12     -17.581  22.885  51.954  1.00  0.00           C  
ATOM    179  CG  LYS A  12     -19.096  23.035  51.975  1.00  0.00           C  
ATOM    180  CD  LYS A  12     -19.505  24.479  52.225  1.00  0.00           C  
ATOM    181  CE  LYS A  12     -21.019  24.631  52.246  1.00  0.00           C  
ATOM    182  NZ  LYS A  12     -21.434  26.032  52.526  1.00  0.00           N  
ATOM    183  H   LYS A  12     -17.640  21.051  53.745  1.00  0.00           H  
ATOM    184  HA  LYS A  12     -17.552  21.009  50.827  1.00  0.00           H  
ATOM    185 1HB  LYS A  12     -17.196  23.241  52.910  1.00  0.00           H  
ATOM    186 2HB  LYS A  12     -17.190  23.543  51.178  1.00  0.00           H  
ATOM    187 1HG  LYS A  12     -19.508  22.710  51.019  1.00  0.00           H  
ATOM    188 2HG  LYS A  12     -19.513  22.407  52.762  1.00  0.00           H  
ATOM    189 1HD  LYS A  12     -19.101  24.812  53.182  1.00  0.00           H  
ATOM    190 2HD  LYS A  12     -19.097  25.114  51.438  1.00  0.00           H  
ATOM    191 1HE  LYS A  12     -21.428  24.329  51.283  1.00  0.00           H  
ATOM    192 2HE  LYS A  12     -21.439  23.981  53.014  1.00  0.00           H  
ATOM    193 1HZ  LYS A  12     -22.442  26.091  52.532  1.00  0.00           H  
ATOM    194 2HZ  LYS A  12     -21.075  26.317  53.426  1.00  0.00           H  
ATOM    195 3HZ  LYS A  12     -21.066  26.642  51.809  1.00  0.00           H  
ATOM    196  N   HIS A  13     -14.714  21.380  52.296  1.00  0.00           N  
ATOM    197  CA  HIS A  13     -13.317  21.516  51.938  1.00  0.00           C  
ATOM    198  C   HIS A  13     -12.459  20.285  51.992  1.00  0.00           C  
ATOM    199  O   HIS A  13     -11.270  20.404  51.631  1.00  0.00           O  
ATOM    200  CB  HIS A  13     -12.673  22.577  52.837  1.00  0.00           C  
ATOM    201  CG  HIS A  13     -13.255  23.945  52.664  1.00  0.00           C  
ATOM    202  ND1 HIS A  13     -13.044  24.706  51.533  1.00  0.00           N  
ATOM    203  CD2 HIS A  13     -14.040  24.690  53.478  1.00  0.00           C  
ATOM    204  CE1 HIS A  13     -13.675  25.861  51.659  1.00  0.00           C  
ATOM    205  NE2 HIS A  13     -14.286  25.875  52.830  1.00  0.00           N  
ATOM    206  H   HIS A  13     -14.960  21.199  53.259  1.00  0.00           H  
ATOM    207  HA  HIS A  13     -13.256  21.828  50.895  1.00  0.00           H  
ATOM    208 1HB  HIS A  13     -12.787  22.287  53.882  1.00  0.00           H  
ATOM    209 2HB  HIS A  13     -11.605  22.631  52.627  1.00  0.00           H  
ATOM    210  HD2 HIS A  13     -14.407  24.403  54.463  1.00  0.00           H  
ATOM    211  HE1 HIS A  13     -13.689  26.663  50.923  1.00  0.00           H  
ATOM    212  HE2 HIS A  13     -14.846  26.633  53.195  1.00  0.00           H  
ATOM    213  N   ASN A  14     -12.940  19.152  52.474  1.00  0.00           N  
ATOM    214  CA  ASN A  14     -12.029  18.025  52.625  1.00  0.00           C  
ATOM    215  C   ASN A  14     -11.411  17.595  51.302  1.00  0.00           C  
ATOM    216  O   ASN A  14     -12.126  17.174  50.396  1.00  0.00           O  
ATOM    217  CB  ASN A  14     -12.744  16.856  53.276  1.00  0.00           C  
ATOM    218  CG  ASN A  14     -11.814  15.723  53.612  1.00  0.00           C  
ATOM    219  OD1 ASN A  14     -11.501  14.886  52.757  1.00  0.00           O  
ATOM    220  ND2 ASN A  14     -11.366  15.681  54.841  1.00  0.00           N  
ATOM    221  H   ASN A  14     -13.908  19.041  52.739  1.00  0.00           H  
ATOM    222  HA  ASN A  14     -11.180  18.345  53.231  1.00  0.00           H  
ATOM    223 1HB  ASN A  14     -13.234  17.192  54.191  1.00  0.00           H  
ATOM    224 2HB  ASN A  14     -13.521  16.486  52.606  1.00  0.00           H  
ATOM    225 1HD2 ASN A  14     -10.743  14.949  55.121  1.00  0.00           H  
ATOM    226 2HD2 ASN A  14     -11.645  16.379  55.499  1.00  0.00           H  
ATOM    227  N   ALA A  15     -10.089  17.613  51.199  1.00  0.00           N  
ATOM    228  CA  ALA A  15      -9.402  17.341  49.985  1.00  0.00           C  
ATOM    229  C   ALA A  15      -9.315  15.868  49.634  1.00  0.00           C  
ATOM    230  O   ALA A  15      -9.169  15.542  48.466  1.00  0.00           O  
ATOM    231  CB  ALA A  15      -8.006  17.943  50.061  1.00  0.00           C  
ATOM    232  H   ALA A  15      -9.555  17.831  52.028  1.00  0.00           H  
ATOM    233  HA  ALA A  15      -9.934  17.824  49.152  1.00  0.00           H  
ATOM    234 1HB  ALA A  15      -7.486  17.775  49.118  1.00  0.00           H  
ATOM    235 2HB  ALA A  15      -8.082  19.014  50.248  1.00  0.00           H  
ATOM    236 3HB  ALA A  15      -7.451  17.472  50.871  1.00  0.00           H  
ATOM    237  N   GLU A  16      -9.409  14.953  50.589  1.00  0.00           N  
ATOM    238  CA  GLU A  16      -9.435  13.521  50.294  1.00  0.00           C  
ATOM    239  C   GLU A  16     -10.754  13.143  49.615  1.00  0.00           C  
ATOM    240  O   GLU A  16     -10.758  12.284  48.695  1.00  0.00           O  
ATOM    241  CB  GLU A  16      -9.249  12.704  51.574  1.00  0.00           C  
ATOM    242  CG  GLU A  16      -7.862  12.812  52.193  1.00  0.00           C  
ATOM    243  CD  GLU A  16      -7.733  12.042  53.478  1.00  0.00           C  
ATOM    244  OE1 GLU A  16      -8.704  11.942  54.188  1.00  0.00           O  
ATOM    245  OE2 GLU A  16      -6.662  11.553  53.749  1.00  0.00           O  
ATOM    246  H   GLU A  16      -9.464  15.258  51.550  1.00  0.00           H  
ATOM    247  HA  GLU A  16      -8.599  13.289  49.633  1.00  0.00           H  
ATOM    248 1HB  GLU A  16      -9.974  13.027  52.321  1.00  0.00           H  
ATOM    249 2HB  GLU A  16      -9.440  11.651  51.365  1.00  0.00           H  
ATOM    250 1HG  GLU A  16      -7.128  12.435  51.481  1.00  0.00           H  
ATOM    251 2HG  GLU A  16      -7.640  13.861  52.380  1.00  0.00           H  
ATOM    252  N   LEU A  17     -11.851  13.706  50.080  1.00  0.00           N  
ATOM    253  CA  LEU A  17     -13.157  13.430  49.471  1.00  0.00           C  
ATOM    254  C   LEU A  17     -13.213  14.133  48.092  1.00  0.00           C  
ATOM    255  O   LEU A  17     -13.655  13.553  47.109  1.00  0.00           O  
ATOM    256  CB  LEU A  17     -14.294  13.923  50.375  1.00  0.00           C  
ATOM    257  CG  LEU A  17     -15.714  13.687  49.846  1.00  0.00           C  
ATOM    258  CD1 LEU A  17     -15.944  12.194  49.654  1.00  0.00           C  
ATOM    259  CD2 LEU A  17     -16.724  14.274  50.822  1.00  0.00           C  
ATOM    260  H   LEU A  17     -11.799  14.337  50.867  1.00  0.00           H  
ATOM    261  HA  LEU A  17     -13.284  12.350  49.399  1.00  0.00           H  
ATOM    262 1HB  LEU A  17     -14.212  13.424  51.339  1.00  0.00           H  
ATOM    263 2HB  LEU A  17     -14.173  14.995  50.533  1.00  0.00           H  
ATOM    264  HG  LEU A  17     -15.826  14.169  48.875  1.00  0.00           H  
ATOM    265 1HD1 LEU A  17     -16.953  12.026  49.278  1.00  0.00           H  
ATOM    266 2HD1 LEU A  17     -15.221  11.804  48.937  1.00  0.00           H  
ATOM    267 3HD1 LEU A  17     -15.822  11.682  50.608  1.00  0.00           H  
ATOM    268 1HD2 LEU A  17     -17.733  14.107  50.445  1.00  0.00           H  
ATOM    269 2HD2 LEU A  17     -16.614  13.792  51.793  1.00  0.00           H  
ATOM    270 3HD2 LEU A  17     -16.548  15.345  50.926  1.00  0.00           H  
ATOM    271  N   ALA A  18     -12.805  15.405  48.059  1.00  0.00           N  
ATOM    272  CA  ALA A  18     -12.769  16.181  46.811  1.00  0.00           C  
ATOM    273  C   ALA A  18     -11.919  15.538  45.740  1.00  0.00           C  
ATOM    274  O   ALA A  18     -12.338  15.528  44.582  1.00  0.00           O  
ATOM    275  CB  ALA A  18     -12.264  17.591  47.082  1.00  0.00           C  
ATOM    276  H   ALA A  18     -12.513  15.844  48.920  1.00  0.00           H  
ATOM    277  HA  ALA A  18     -13.764  16.167  46.366  1.00  0.00           H  
ATOM    278 1HB  ALA A  18     -12.246  18.156  46.151  1.00  0.00           H  
ATOM    279 2HB  ALA A  18     -12.926  18.084  47.794  1.00  0.00           H  
ATOM    280 3HB  ALA A  18     -11.258  17.543  47.496  1.00  0.00           H  
ATOM    281  N   LYS A  19     -10.828  14.865  46.120  1.00  0.00           N  
ATOM    282  CA  LYS A  19     -10.010  14.132  45.155  1.00  0.00           C  
ATOM    283  C   LYS A  19     -10.771  12.907  44.671  1.00  0.00           C  
ATOM    284  O   LYS A  19     -10.656  12.520  43.507  1.00  0.00           O  
ATOM    285  CB  LYS A  19      -8.671  13.721  45.769  1.00  0.00           C  
ATOM    286  CG  LYS A  19      -7.717  13.038  44.798  1.00  0.00           C  
ATOM    287  CD  LYS A  19      -6.364  12.779  45.443  1.00  0.00           C  
ATOM    288  CE  LYS A  19      -5.407  12.101  44.473  1.00  0.00           C  
ATOM    289  NZ  LYS A  19      -4.079  11.841  45.091  1.00  0.00           N  
ATOM    290  H   LYS A  19     -10.561  14.861  47.094  1.00  0.00           H  
ATOM    291  HA  LYS A  19      -9.822  14.780  44.298  1.00  0.00           H  
ATOM    292 1HB  LYS A  19      -8.168  14.602  46.168  1.00  0.00           H  
ATOM    293 2HB  LYS A  19      -8.846  13.039  46.601  1.00  0.00           H  
ATOM    294 1HG  LYS A  19      -8.144  12.088  44.475  1.00  0.00           H  
ATOM    295 2HG  LYS A  19      -7.577  13.670  43.921  1.00  0.00           H  
ATOM    296 1HD  LYS A  19      -5.928  13.724  45.769  1.00  0.00           H  
ATOM    297 2HD  LYS A  19      -6.493  12.139  46.316  1.00  0.00           H  
ATOM    298 1HE  LYS A  19      -5.833  11.154  44.144  1.00  0.00           H  
ATOM    299 2HE  LYS A  19      -5.268  12.735  43.597  1.00  0.00           H  
ATOM    300 1HZ  LYS A  19      -3.475  11.393  44.416  1.00  0.00           H  
ATOM    301 2HZ  LYS A  19      -3.666  12.716  45.383  1.00  0.00           H  
ATOM    302 3HZ  LYS A  19      -4.192  11.239  45.893  1.00  0.00           H  
ATOM    303  N   ALA A  20     -11.491  12.248  45.577  1.00  0.00           N  
ATOM    304  CA  ALA A  20     -12.268  11.076  45.211  1.00  0.00           C  
ATOM    305  C   ALA A  20     -13.403  11.455  44.210  1.00  0.00           C  
ATOM    306  O   ALA A  20     -13.718  10.680  43.352  1.00  0.00           O  
ATOM    307  CB  ALA A  20     -12.838  10.422  46.461  1.00  0.00           C  
ATOM    308  H   ALA A  20     -11.500  12.565  46.536  1.00  0.00           H  
ATOM    309  HA  ALA A  20     -11.616  10.380  44.682  1.00  0.00           H  
ATOM    310 1HB  ALA A  20     -13.407   9.535  46.181  1.00  0.00           H  
ATOM    311 2HB  ALA A  20     -12.022  10.134  47.125  1.00  0.00           H  
ATOM    312 3HB  ALA A  20     -13.491  11.125  46.974  1.00  0.00           H  
ATOM    313  N   GLN A  21     -14.056  12.594  44.395  1.00  0.00           N  
ATOM    314  CA  GLN A  21     -15.087  13.084  43.520  1.00  0.00           C  
ATOM    315  C   GLN A  21     -14.486  13.322  42.114  1.00  0.00           C  
ATOM    316  O   GLN A  21     -15.141  13.064  41.128  1.00  0.00           O  
ATOM    317  CB  GLN A  21     -15.701  14.369  44.082  1.00  0.00           C  
ATOM    318  CG  GLN A  21     -16.539  14.163  45.332  1.00  0.00           C  
ATOM    319  CD  GLN A  21     -17.062  15.469  45.900  1.00  0.00           C  
ATOM    320  OE1 GLN A  21     -16.444  16.525  45.737  1.00  0.00           O  
ATOM    321  NE2 GLN A  21     -18.205  15.405  46.573  1.00  0.00           N  
ATOM    322  H   GLN A  21     -13.800  13.138  45.206  1.00  0.00           H  
ATOM    323  HA  GLN A  21     -15.882  12.339  43.483  1.00  0.00           H  
ATOM    324 1HB  GLN A  21     -14.907  15.076  44.323  1.00  0.00           H  
ATOM    325 2HB  GLN A  21     -16.333  14.832  43.325  1.00  0.00           H  
ATOM    326 1HG  GLN A  21     -17.393  13.532  45.085  1.00  0.00           H  
ATOM    327 2HG  GLN A  21     -15.926  13.680  46.093  1.00  0.00           H  
ATOM    328 1HE2 GLN A  21     -18.599  16.235  46.971  1.00  0.00           H  
ATOM    329 2HE2 GLN A  21     -18.673  14.528  46.682  1.00  0.00           H  
ATOM    330  N   ALA A  22     -13.244  13.824  42.053  1.00  0.00           N  
ATOM    331  CA  ALA A  22     -12.524  14.058  40.839  1.00  0.00           C  
ATOM    332  C   ALA A  22     -12.254  12.743  40.119  1.00  0.00           C  
ATOM    333  O   ALA A  22     -12.269  12.711  38.873  1.00  0.00           O  
ATOM    334  CB  ALA A  22     -11.225  14.794  41.133  1.00  0.00           C  
ATOM    335  H   ALA A  22     -12.805  14.045  42.936  1.00  0.00           H  
ATOM    336  HA  ALA A  22     -13.141  14.684  40.194  1.00  0.00           H  
ATOM    337 1HB  ALA A  22     -10.689  14.972  40.201  1.00  0.00           H  
ATOM    338 2HB  ALA A  22     -11.448  15.748  41.611  1.00  0.00           H  
ATOM    339 3HB  ALA A  22     -10.608  14.191  41.797  1.00  0.00           H  
ATOM    340  N   GLU A  23     -11.845  11.700  40.837  1.00  0.00           N  
ATOM    341  CA  GLU A  23     -11.630  10.401  40.242  1.00  0.00           C  
ATOM    342  C   GLU A  23     -12.939   9.858  39.638  1.00  0.00           C  
ATOM    343  O   GLU A  23     -12.907   9.152  38.617  1.00  0.00           O  
ATOM    344  CB  GLU A  23     -11.079   9.428  41.287  1.00  0.00           C  
ATOM    345  CG  GLU A  23      -9.652   9.719  41.727  1.00  0.00           C  
ATOM    346  CD  GLU A  23      -9.172   8.792  42.808  1.00  0.00           C  
ATOM    347  OE1 GLU A  23      -9.954   8.001  43.277  1.00  0.00           O  
ATOM    348  OE2 GLU A  23      -8.020   8.875  43.166  1.00  0.00           O  
ATOM    349  H   GLU A  23     -11.681  11.821  41.826  1.00  0.00           H  
ATOM    350  HA  GLU A  23     -10.850  10.492  39.486  1.00  0.00           H  
ATOM    351 1HB  GLU A  23     -11.713   9.449  42.174  1.00  0.00           H  
ATOM    352 2HB  GLU A  23     -11.106   8.413  40.889  1.00  0.00           H  
ATOM    353 1HG  GLU A  23      -8.991   9.627  40.865  1.00  0.00           H  
ATOM    354 2HG  GLU A  23      -9.595  10.747  42.084  1.00  0.00           H  
ATOM    355  N   ALA A  24     -14.053  10.085  40.338  1.00  0.00           N  
ATOM    356  CA  ALA A  24     -15.326   9.627  39.907  1.00  0.00           C  
ATOM    357  C   ALA A  24     -15.689  10.355  38.601  1.00  0.00           C  
ATOM    358  O   ALA A  24     -16.145   9.698  37.667  1.00  0.00           O  
ATOM    359  CB  ALA A  24     -16.368   9.859  40.992  1.00  0.00           C  
ATOM    360  H   ALA A  24     -13.983  10.601  41.204  1.00  0.00           H  
ATOM    361  HA  ALA A  24     -15.263   8.554  39.721  1.00  0.00           H  
ATOM    362 1HB  ALA A  24     -17.338   9.503  40.646  1.00  0.00           H  
ATOM    363 2HB  ALA A  24     -16.082   9.316  41.893  1.00  0.00           H  
ATOM    364 3HB  ALA A  24     -16.430  10.923  41.214  1.00  0.00           H  
ATOM    365  N   ALA A  25     -15.545  11.687  38.586  1.00  0.00           N  
ATOM    366  CA  ALA A  25     -15.882  12.500  37.431  1.00  0.00           C  
ATOM    367  C   ALA A  25     -15.085  12.083  36.210  1.00  0.00           C  
ATOM    368  O   ALA A  25     -15.645  11.936  35.106  1.00  0.00           O  
ATOM    369  CB  ALA A  25     -15.649  13.973  37.735  1.00  0.00           C  
ATOM    370  H   ALA A  25     -15.187  12.137  39.416  1.00  0.00           H  
ATOM    371  HA  ALA A  25     -16.938  12.353  37.200  1.00  0.00           H  
ATOM    372 1HB  ALA A  25     -15.908  14.570  36.861  1.00  0.00           H  
ATOM    373 2HB  ALA A  25     -16.273  14.273  38.577  1.00  0.00           H  
ATOM    374 3HB  ALA A  25     -14.602  14.131  37.986  1.00  0.00           H  
ATOM    375  N   ALA A  26     -13.788  11.848  36.405  1.00  0.00           N  
ATOM    376  CA  ALA A  26     -12.952  11.428  35.302  1.00  0.00           C  
ATOM    377  C   ALA A  26     -13.458  10.104  34.740  1.00  0.00           C  
ATOM    378  O   ALA A  26     -13.390   9.880  33.516  1.00  0.00           O  
ATOM    379  CB  ALA A  26     -11.502  11.309  35.747  1.00  0.00           C  
ATOM    380  H   ALA A  26     -13.376  11.960  37.320  1.00  0.00           H  
ATOM    381  HA  ALA A  26     -13.042  12.169  34.508  1.00  0.00           H  
ATOM    382 1HB  ALA A  26     -10.888  10.987  34.905  1.00  0.00           H  
ATOM    383 2HB  ALA A  26     -11.150  12.277  36.104  1.00  0.00           H  
ATOM    384 3HB  ALA A  26     -11.427  10.577  36.550  1.00  0.00           H  
ATOM    385  N   ALA A  27     -13.827   9.167  35.625  1.00  0.00           N  
ATOM    386  CA  ALA A  27     -14.282   7.854  35.213  1.00  0.00           C  
ATOM    387  C   ALA A  27     -15.597   7.925  34.436  1.00  0.00           C  
ATOM    388  O   ALA A  27     -15.733   7.199  33.448  1.00  0.00           O  
ATOM    389  CB  ALA A  27     -14.433   6.951  36.429  1.00  0.00           C  
ATOM    390  H   ALA A  27     -13.785   9.387  36.610  1.00  0.00           H  
ATOM    391  HA  ALA A  27     -13.540   7.437  34.532  1.00  0.00           H  
ATOM    392 1HB  ALA A  27     -14.763   5.963  36.109  1.00  0.00           H  
ATOM    393 2HB  ALA A  27     -13.473   6.866  36.939  1.00  0.00           H  
ATOM    394 3HB  ALA A  27     -15.168   7.377  37.109  1.00  0.00           H  
ATOM    395  N   GLU A  28     -16.535   8.744  34.851  1.00  0.00           N  
ATOM    396  CA  GLU A  28     -17.767   8.931  34.117  1.00  0.00           C  
ATOM    397  C   GLU A  28     -17.483   9.569  32.747  1.00  0.00           C  
ATOM    398  O   GLU A  28     -17.794   8.947  31.737  1.00  0.00           O  
ATOM    399  CB  GLU A  28     -18.736   9.801  34.921  1.00  0.00           C  
ATOM    400  CG  GLU A  28     -19.305   9.127  36.162  1.00  0.00           C  
ATOM    401  CD  GLU A  28     -20.178  10.041  36.976  1.00  0.00           C  
ATOM    402  OE1 GLU A  28     -20.270  11.197  36.641  1.00  0.00           O  
ATOM    403  OE2 GLU A  28     -20.754   9.581  37.934  1.00  0.00           O  
ATOM    404  H   GLU A  28     -16.390   9.258  35.708  1.00  0.00           H  
ATOM    405  HA  GLU A  28     -18.196   7.951  33.906  1.00  0.00           H  
ATOM    406 1HB  GLU A  28     -18.229  10.712  35.239  1.00  0.00           H  
ATOM    407 2HB  GLU A  28     -19.572  10.096  34.287  1.00  0.00           H  
ATOM    408 1HG  GLU A  28     -19.891   8.261  35.855  1.00  0.00           H  
ATOM    409 2HG  GLU A  28     -18.481   8.773  36.780  1.00  0.00           H  
ATOM    410  N   ALA A  29     -16.665  10.637  32.726  1.00  0.00           N  
ATOM    411  CA  ALA A  29     -16.298  11.338  31.519  1.00  0.00           C  
ATOM    412  C   ALA A  29     -15.638  10.407  30.520  1.00  0.00           C  
ATOM    413  O   ALA A  29     -15.906  10.498  29.317  1.00  0.00           O  
ATOM    414  CB  ALA A  29     -15.377  12.504  31.848  1.00  0.00           C  
ATOM    415  H   ALA A  29     -16.295  10.954  33.611  1.00  0.00           H  
ATOM    416  HA  ALA A  29     -17.205  11.728  31.056  1.00  0.00           H  
ATOM    417 1HB  ALA A  29     -15.111  13.028  30.929  1.00  0.00           H  
ATOM    418 2HB  ALA A  29     -15.887  13.191  32.523  1.00  0.00           H  
ATOM    419 3HB  ALA A  29     -14.473  12.130  32.326  1.00  0.00           H  
ATOM    420  N   ALA A  30     -14.925   9.389  31.027  1.00  0.00           N  
ATOM    421  CA  ALA A  30     -14.234   8.444  30.203  1.00  0.00           C  
ATOM    422  C   ALA A  30     -15.204   7.574  29.408  1.00  0.00           C  
ATOM    423  O   ALA A  30     -14.770   6.925  28.448  1.00  0.00           O  
ATOM    424  CB  ALA A  30     -13.320   7.583  31.063  1.00  0.00           C  
ATOM    425  H   ALA A  30     -14.879   9.292  32.031  1.00  0.00           H  
ATOM    426  HA  ALA A  30     -13.671   8.991  29.446  1.00  0.00           H  
ATOM    427 1HB  ALA A  30     -12.783   6.877  30.429  1.00  0.00           H  
ATOM    428 2HB  ALA A  30     -12.605   8.219  31.584  1.00  0.00           H  
ATOM    429 3HB  ALA A  30     -13.916   7.035  31.791  1.00  0.00           H  
ATOM    430  N   ILE A  31     -16.467   7.494  29.807  1.00  0.00           N  
ATOM    431  CA  ILE A  31     -17.465   6.754  29.019  1.00  0.00           C  
ATOM    432  C   ILE A  31     -17.548   7.370  27.601  1.00  0.00           C  
ATOM    433  O   ILE A  31     -17.546   6.644  26.628  1.00  0.00           O  
ATOM    434  CB  ILE A  31     -18.848   6.786  29.694  1.00  0.00           C  
ATOM    435  CG1 ILE A  31     -18.828   5.973  30.991  1.00  0.00           C  
ATOM    436  CG2 ILE A  31     -19.915   6.258  28.747  1.00  0.00           C  
ATOM    437  CD1 ILE A  31     -20.054   6.170  31.854  1.00  0.00           C  
ATOM    438  H   ILE A  31     -16.753   7.946  30.664  1.00  0.00           H  
ATOM    439  HA  ILE A  31     -17.141   5.717  28.938  1.00  0.00           H  
ATOM    440  HB  ILE A  31     -19.095   7.811  29.969  1.00  0.00           H  
ATOM    441 1HG1 ILE A  31     -18.744   4.913  30.754  1.00  0.00           H  
ATOM    442 2HG1 ILE A  31     -17.952   6.246  31.579  1.00  0.00           H  
ATOM    443 1HG2 ILE A  31     -20.886   6.287  29.241  1.00  0.00           H  
ATOM    444 2HG2 ILE A  31     -19.944   6.877  27.852  1.00  0.00           H  
ATOM    445 3HG2 ILE A  31     -19.679   5.230  28.471  1.00  0.00           H  
ATOM    446 1HD1 ILE A  31     -19.966   5.561  32.755  1.00  0.00           H  
ATOM    447 2HD1 ILE A  31     -20.138   7.221  32.133  1.00  0.00           H  
ATOM    448 3HD1 ILE A  31     -20.941   5.869  31.299  1.00  0.00           H  
ATOM    449  N   GLU A  32     -17.450   8.695  27.494  1.00  0.00           N  
ATOM    450  CA  GLU A  32     -17.408   9.401  26.227  1.00  0.00           C  
ATOM    451  C   GLU A  32     -16.204   8.974  25.436  1.00  0.00           C  
ATOM    452  O   GLU A  32     -16.392   8.646  24.266  1.00  0.00           O  
ATOM    453  CB  GLU A  32     -17.377  10.915  26.447  1.00  0.00           C  
ATOM    454  CG  GLU A  32     -17.387  11.737  25.166  1.00  0.00           C  
ATOM    455  CD  GLU A  32     -17.417  13.218  25.421  1.00  0.00           C  
ATOM    456  OE1 GLU A  32     -17.443  13.604  26.565  1.00  0.00           O  
ATOM    457  OE2 GLU A  32     -17.413  13.965  24.470  1.00  0.00           O  
ATOM    458  H   GLU A  32     -17.403   9.223  28.353  1.00  0.00           H  
ATOM    459  HA  GLU A  32     -18.308   9.153  25.662  1.00  0.00           H  
ATOM    460 1HB  GLU A  32     -18.240  11.214  27.042  1.00  0.00           H  
ATOM    461 2HB  GLU A  32     -16.483  11.183  27.009  1.00  0.00           H  
ATOM    462 1HG  GLU A  32     -16.496  11.497  24.586  1.00  0.00           H  
ATOM    463 2HG  GLU A  32     -18.258  11.457  24.574  1.00  0.00           H  
ATOM    464  N   ALA A  33     -15.020   8.849  26.050  1.00  0.00           N  
ATOM    465  CA  ALA A  33     -13.896   8.362  25.283  1.00  0.00           C  
ATOM    466  C   ALA A  33     -14.061   6.913  24.843  1.00  0.00           C  
ATOM    467  O   ALA A  33     -13.651   6.559  23.737  1.00  0.00           O  
ATOM    468  CB  ALA A  33     -12.617   8.521  26.092  1.00  0.00           C  
ATOM    469  H   ALA A  33     -14.887   9.082  27.024  1.00  0.00           H  
ATOM    470  HA  ALA A  33     -13.845   8.924  24.350  1.00  0.00           H  
ATOM    471 1HB  ALA A  33     -11.768   8.172  25.503  1.00  0.00           H  
ATOM    472 2HB  ALA A  33     -12.475   9.571  26.346  1.00  0.00           H  
ATOM    473 3HB  ALA A  33     -12.690   7.934  27.006  1.00  0.00           H  
ATOM    474  N   ALA A  34     -14.658   6.044  25.681  1.00  0.00           N  
ATOM    475  CA  ALA A  34     -14.863   4.652  25.304  1.00  0.00           C  
ATOM    476  C   ALA A  34     -15.914   4.469  24.185  1.00  0.00           C  
ATOM    477  O   ALA A  34     -15.915   3.429  23.496  1.00  0.00           O  
ATOM    478  CB  ALA A  34     -15.261   3.849  26.534  1.00  0.00           C  
ATOM    479  H   ALA A  34     -14.971   6.359  26.588  1.00  0.00           H  
ATOM    480  HA  ALA A  34     -13.918   4.261  24.925  1.00  0.00           H  
ATOM    481 1HB  ALA A  34     -15.387   2.802  26.260  1.00  0.00           H  
ATOM    482 2HB  ALA A  34     -14.482   3.935  27.292  1.00  0.00           H  
ATOM    483 3HB  ALA A  34     -16.198   4.235  26.932  1.00  0.00           H  
ATOM    484  N   SER A  35     -16.866   5.392  24.088  1.00  0.00           N  
ATOM    485  CA  SER A  35     -17.902   5.337  23.062  1.00  0.00           C  
ATOM    486  C   SER A  35     -17.381   5.795  21.672  1.00  0.00           C  
ATOM    487  O   SER A  35     -17.890   5.399  20.635  1.00  0.00           O  
ATOM    488  CB  SER A  35     -19.076   6.199  23.485  1.00  0.00           C  
ATOM    489  OG  SER A  35     -18.721   7.554  23.510  1.00  0.00           O  
ATOM    490  H   SER A  35     -16.868   6.156  24.749  1.00  0.00           H  
ATOM    491  HA  SER A  35     -18.293   4.320  23.020  1.00  0.00           H  
ATOM    492 1HB  SER A  35     -19.904   6.050  22.793  1.00  0.00           H  
ATOM    493 2HB  SER A  35     -19.415   5.891  24.473  1.00  0.00           H  
ATOM    494  HG  SER A  35     -17.833   7.588  23.876  1.00  0.00           H  
ATOM    495  N   ALA A  36     -16.336   6.619  21.701  1.00  0.00           N  
ATOM    496  CA  ALA A  36     -15.741   7.290  20.569  1.00  0.00           C  
ATOM    497  C   ALA A  36     -15.318   6.454  19.376  1.00  0.00           C  
ATOM    498  O   ALA A  36     -15.689   6.834  18.250  1.00  0.00           O  
ATOM    499  CB  ALA A  36     -14.536   8.076  21.065  1.00  0.00           C  
ATOM    500  H   ALA A  36     -15.946   6.767  22.621  1.00  0.00           H  
ATOM    501  HA  ALA A  36     -16.521   7.847  20.048  1.00  0.00           H  
ATOM    502 1HB  ALA A  36     -14.107   8.643  20.239  1.00  0.00           H  
ATOM    503 2HB  ALA A  36     -14.847   8.761  21.853  1.00  0.00           H  
ATOM    504 3HB  ALA A  36     -13.789   7.387  21.457  1.00  0.00           H  
ATOM    505  N   LEU A  37     -14.793   5.239  19.538  1.00  0.00           N  
ATOM    506  CA  LEU A  37     -14.487   4.368  18.400  1.00  0.00           C  
ATOM    507  C   LEU A  37     -15.711   3.859  17.638  1.00  0.00           C  
ATOM    508  O   LEU A  37     -15.551   3.366  16.532  1.00  0.00           O  
ATOM    509  CB  LEU A  37     -13.673   3.164  18.890  1.00  0.00           C  
ATOM    510  CG  LEU A  37     -12.265   3.480  19.411  1.00  0.00           C  
ATOM    511  CD1 LEU A  37     -11.638   2.214  19.980  1.00  0.00           C  
ATOM    512  CD2 LEU A  37     -11.421   4.049  18.280  1.00  0.00           C  
ATOM    513  H   LEU A  37     -14.601   4.911  20.474  1.00  0.00           H  
ATOM    514  HA  LEU A  37     -13.850   4.913  17.688  1.00  0.00           H  
ATOM    515 1HB  LEU A  37     -14.222   2.677  19.694  1.00  0.00           H  
ATOM    516 2HB  LEU A  37     -13.570   2.456  18.067  1.00  0.00           H  
ATOM    517  HG  LEU A  37     -12.332   4.211  20.217  1.00  0.00           H  
ATOM    518 1HD1 LEU A  37     -10.638   2.439  20.350  1.00  0.00           H  
ATOM    519 2HD1 LEU A  37     -12.252   1.840  20.799  1.00  0.00           H  
ATOM    520 3HD1 LEU A  37     -11.573   1.458  19.199  1.00  0.00           H  
ATOM    521 1HD2 LEU A  37     -10.420   4.274  18.651  1.00  0.00           H  
ATOM    522 2HD2 LEU A  37     -11.353   3.318  17.474  1.00  0.00           H  
ATOM    523 3HD2 LEU A  37     -11.883   4.962  17.905  1.00  0.00           H  
ATOM    524  N   LEU A  38     -16.913   3.990  18.177  1.00  0.00           N  
ATOM    525  CA  LEU A  38     -18.171   3.577  17.611  1.00  0.00           C  
ATOM    526  C   LEU A  38     -18.855   4.685  16.781  1.00  0.00           C  
ATOM    527  O   LEU A  38     -19.953   4.528  16.234  1.00  0.00           O  
ATOM    528  CB  LEU A  38     -19.103   3.122  18.741  1.00  0.00           C  
ATOM    529  CG  LEU A  38     -18.630   1.904  19.545  1.00  0.00           C  
ATOM    530  CD1 LEU A  38     -19.604   1.637  20.684  1.00  0.00           C  
ATOM    531  CD2 LEU A  38     -18.522   0.698  18.624  1.00  0.00           C  
ATOM    532  H   LEU A  38     -16.904   4.433  19.085  1.00  0.00           H  
ATOM    533  HA  LEU A  38     -17.998   2.700  16.988  1.00  0.00           H  
ATOM    534 1HB  LEU A  38     -19.234   3.948  19.437  1.00  0.00           H  
ATOM    535 2HB  LEU A  38     -20.076   2.878  18.312  1.00  0.00           H  
ATOM    536  HG  LEU A  38     -17.654   2.115  19.983  1.00  0.00           H  
ATOM    537 1HD1 LEU A  38     -19.267   0.772  21.256  1.00  0.00           H  
ATOM    538 2HD1 LEU A  38     -19.646   2.509  21.338  1.00  0.00           H  
ATOM    539 3HD1 LEU A  38     -20.594   1.439  20.277  1.00  0.00           H  
ATOM    540 1HD2 LEU A  38     -18.184  -0.167  19.195  1.00  0.00           H  
ATOM    541 2HD2 LEU A  38     -19.497   0.486  18.186  1.00  0.00           H  
ATOM    542 3HD2 LEU A  38     -17.806   0.910  17.829  1.00  0.00           H  
ATOM    543  N   GLN A  39     -18.200   5.828  16.739  1.00  0.00           N  
ATOM    544  CA  GLN A  39     -18.663   6.993  16.009  1.00  0.00           C  
ATOM    545  C   GLN A  39     -17.759   7.234  14.804  1.00  0.00           C  
ATOM    546  O   GLN A  39     -16.706   6.622  14.677  1.00  0.00           O  
ATOM    547  CB  GLN A  39     -18.690   8.227  16.915  1.00  0.00           C  
ATOM    548  CG  GLN A  39     -19.569   8.078  18.145  1.00  0.00           C  
ATOM    549  CD  GLN A  39     -21.034   7.909  17.792  1.00  0.00           C  
ATOM    550  OE1 GLN A  39     -21.620   8.745  17.097  1.00  0.00           O  
ATOM    551  NE2 GLN A  39     -21.637   6.826  18.269  1.00  0.00           N  
ATOM    552  H   GLN A  39     -17.329   5.880  17.248  1.00  0.00           H  
ATOM    553  HA  GLN A  39     -19.689   6.816  15.690  1.00  0.00           H  
ATOM    554 1HB  GLN A  39     -17.678   8.455  17.250  1.00  0.00           H  
ATOM    555 2HB  GLN A  39     -19.048   9.087  16.348  1.00  0.00           H  
ATOM    556 1HG  GLN A  39     -19.248   7.198  18.703  1.00  0.00           H  
ATOM    557 2HG  GLN A  39     -19.466   8.970  18.763  1.00  0.00           H  
ATOM    558 1HE2 GLN A  39     -22.604   6.662  18.070  1.00  0.00           H  
ATOM    559 2HE2 GLN A  39     -21.124   6.175  18.829  1.00  0.00           H  
ATOM    560  N   PRO A  40     -18.184   8.079  13.883  1.00  0.00           N  
ATOM    561  CA  PRO A  40     -17.402   8.350  12.684  1.00  0.00           C  
ATOM    562  C   PRO A  40     -16.047   8.973  13.013  1.00  0.00           C  
ATOM    563  O   PRO A  40     -15.977   9.923  13.767  1.00  0.00           O  
ATOM    564  CB  PRO A  40     -18.296   9.325  11.911  1.00  0.00           C  
ATOM    565  CG  PRO A  40     -19.667   9.052  12.430  1.00  0.00           C  
ATOM    566  CD  PRO A  40     -19.460   8.735  13.887  1.00  0.00           C  
ATOM    567  HA  PRO A  40     -17.297   7.422  12.103  1.00  0.00           H  
ATOM    568 1HB  PRO A  40     -17.970  10.359  12.092  1.00  0.00           H  
ATOM    569 2HB  PRO A  40     -18.205   9.143  10.830  1.00  0.00           H  
ATOM    570 1HG  PRO A  40     -20.313   9.929  12.275  1.00  0.00           H  
ATOM    571 2HG  PRO A  40     -20.124   8.219  11.875  1.00  0.00           H  
ATOM    572 1HD  PRO A  40     -19.446   9.669  14.468  1.00  0.00           H  
ATOM    573 2HD  PRO A  40     -20.266   8.072  14.236  1.00  0.00           H  
ATOM    574  N   ILE A  41     -14.983   8.469  12.409  1.00  0.00           N  
ATOM    575  CA  ILE A  41     -13.637   8.990  12.448  1.00  0.00           C  
ATOM    576  C   ILE A  41     -13.324   9.626  11.050  1.00  0.00           C  
ATOM    577  O   ILE A  41     -13.290   8.975  10.021  1.00  0.00           O  
ATOM    578  CB  ILE A  41     -12.626   7.881  12.792  1.00  0.00           C  
ATOM    579  CG1 ILE A  41     -12.936   7.284  14.167  1.00  0.00           C  
ATOM    580  CG2 ILE A  41     -11.206   8.426  12.752  1.00  0.00           C  
ATOM    581  CD1 ILE A  41     -12.135   6.042  14.488  1.00  0.00           C  
ATOM    582  H   ILE A  41     -15.172   7.633  11.875  1.00  0.00           H  
ATOM    583  HA  ILE A  41     -13.568   9.709  13.264  1.00  0.00           H  
ATOM    584  HB  ILE A  41     -12.714   7.071  12.069  1.00  0.00           H  
ATOM    585 1HG1 ILE A  41     -12.738   8.027  14.939  1.00  0.00           H  
ATOM    586 2HG1 ILE A  41     -13.994   7.029  14.223  1.00  0.00           H  
ATOM    587 1HG2 ILE A  41     -10.504   7.629  12.999  1.00  0.00           H  
ATOM    588 2HG2 ILE A  41     -10.989   8.804  11.754  1.00  0.00           H  
ATOM    589 3HG2 ILE A  41     -11.106   9.234  13.477  1.00  0.00           H  
ATOM    590 1HD1 ILE A  41     -12.410   5.677  15.478  1.00  0.00           H  
ATOM    591 2HD1 ILE A  41     -12.345   5.272  13.746  1.00  0.00           H  
ATOM    592 3HD1 ILE A  41     -11.072   6.281  14.473  1.00  0.00           H  
ATOM    593  N   VAL A  42     -12.985  10.900  11.033  1.00  0.00           N  
ATOM    594  CA  VAL A  42     -12.797  11.689   9.824  1.00  0.00           C  
ATOM    595  C   VAL A  42     -11.492  12.462   9.879  1.00  0.00           C  
ATOM    596  O   VAL A  42     -11.386  13.285  10.770  1.00  0.00           O  
ATOM    597  CB  VAL A  42     -13.967  12.674   9.637  1.00  0.00           C  
ATOM    598  CG1 VAL A  42     -13.766  13.506   8.380  1.00  0.00           C  
ATOM    599  CG2 VAL A  42     -15.281  11.910   9.575  1.00  0.00           C  
ATOM    600  H   VAL A  42     -12.852  11.339  11.933  1.00  0.00           H  
ATOM    601  HA  VAL A  42     -12.847  11.022   8.964  1.00  0.00           H  
ATOM    602  HB  VAL A  42     -13.986  13.364  10.480  1.00  0.00           H  
ATOM    603 1HG1 VAL A  42     -14.602  14.197   8.264  1.00  0.00           H  
ATOM    604 2HG1 VAL A  42     -12.838  14.072   8.462  1.00  0.00           H  
ATOM    605 3HG1 VAL A  42     -13.717  12.849   7.512  1.00  0.00           H  
ATOM    606 1HG2 VAL A  42     -16.104  12.613   9.444  1.00  0.00           H  
ATOM    607 2HG2 VAL A  42     -15.259  11.216   8.735  1.00  0.00           H  
ATOM    608 3HG2 VAL A  42     -15.423  11.355  10.502  1.00  0.00           H  
ATOM    609  N   ILE A  43     -10.514  12.195   9.017  1.00  0.00           N  
ATOM    610  CA  ILE A  43      -9.273  12.937   8.947  1.00  0.00           C  
ATOM    611  C   ILE A  43      -8.930  13.456   7.509  1.00  0.00           C  
ATOM    612  O   ILE A  43      -9.487  13.040   6.501  1.00  0.00           O  
ATOM    613  CB  ILE A  43      -8.123  12.057   9.470  1.00  0.00           C  
ATOM    614  CG1 ILE A  43      -7.958  10.815   8.591  1.00  0.00           C  
ATOM    615  CG2 ILE A  43      -8.372  11.660  10.917  1.00  0.00           C  
ATOM    616  CD1 ILE A  43      -6.728   9.997   8.913  1.00  0.00           C  
ATOM    617  H   ILE A  43     -10.663  11.425   8.381  1.00  0.00           H  
ATOM    618  HA  ILE A  43      -9.363  13.821   9.577  1.00  0.00           H  
ATOM    619  HB  ILE A  43      -7.186  12.611   9.411  1.00  0.00           H  
ATOM    620 1HG1 ILE A  43      -8.833  10.174   8.700  1.00  0.00           H  
ATOM    621 2HG1 ILE A  43      -7.903  11.115   7.544  1.00  0.00           H  
ATOM    622 1HG2 ILE A  43      -7.550  11.039  11.270  1.00  0.00           H  
ATOM    623 2HG2 ILE A  43      -8.440  12.556  11.533  1.00  0.00           H  
ATOM    624 3HG2 ILE A  43      -9.305  11.101  10.985  1.00  0.00           H  
ATOM    625 1HD1 ILE A  43      -6.681   9.134   8.248  1.00  0.00           H  
ATOM    626 2HD1 ILE A  43      -5.837  10.611   8.775  1.00  0.00           H  
ATOM    627 3HD1 ILE A  43      -6.779   9.656   9.946  1.00  0.00           H  
ATOM    628  N   ILE A  44      -8.092  14.465   7.459  1.00  0.00           N  
ATOM    629  CA  ILE A  44      -7.576  15.118   6.290  1.00  0.00           C  
ATOM    630  C   ILE A  44      -6.081  14.852   6.156  1.00  0.00           C  
ATOM    631  O   ILE A  44      -5.326  15.196   7.048  1.00  0.00           O  
ATOM    632  CB  ILE A  44      -7.841  16.633   6.347  1.00  0.00           C  
ATOM    633  CG1 ILE A  44      -9.345  16.910   6.424  1.00  0.00           C  
ATOM    634  CG2 ILE A  44      -7.231  17.327   5.139  1.00  0.00           C  
ATOM    635  CD1 ILE A  44      -9.687  18.356   6.698  1.00  0.00           C  
ATOM    636  H   ILE A  44      -7.802  14.788   8.371  1.00  0.00           H  
ATOM    637  HA  ILE A  44      -8.116  14.747   5.420  1.00  0.00           H  
ATOM    638  HB  ILE A  44      -7.399  17.046   7.253  1.00  0.00           H  
ATOM    639 1HG1 ILE A  44      -9.817  16.619   5.486  1.00  0.00           H  
ATOM    640 2HG1 ILE A  44      -9.787  16.301   7.213  1.00  0.00           H  
ATOM    641 1HG2 ILE A  44      -7.428  18.397   5.195  1.00  0.00           H  
ATOM    642 2HG2 ILE A  44      -6.155  17.156   5.128  1.00  0.00           H  
ATOM    643 3HG2 ILE A  44      -7.671  16.924   4.227  1.00  0.00           H  
ATOM    644 1HD1 ILE A  44     -10.771  18.473   6.738  1.00  0.00           H  
ATOM    645 2HD1 ILE A  44      -9.254  18.659   7.652  1.00  0.00           H  
ATOM    646 3HD1 ILE A  44      -9.285  18.982   5.902  1.00  0.00           H  
ATOM    647  N   VAL A  45      -5.671  14.246   5.067  1.00  0.00           N  
ATOM    648  CA  VAL A  45      -4.291  13.982   4.720  1.00  0.00           C  
ATOM    649  C   VAL A  45      -3.917  14.731   3.416  1.00  0.00           C  
ATOM    650  O   VAL A  45      -4.768  15.102   2.594  1.00  0.00           O  
ATOM    651  CB  VAL A  45      -4.070  12.468   4.544  1.00  0.00           C  
ATOM    652  CG1 VAL A  45      -4.364  11.732   5.843  1.00  0.00           C  
ATOM    653  CG2 VAL A  45      -4.948  11.944   3.417  1.00  0.00           C  
ATOM    654  H   VAL A  45      -6.402  13.950   4.436  1.00  0.00           H  
ATOM    655  HA  VAL A  45      -3.656  14.339   5.532  1.00  0.00           H  
ATOM    656  HB  VAL A  45      -3.022  12.288   4.303  1.00  0.00           H  
ATOM    657 1HG1 VAL A  45      -4.203  10.664   5.701  1.00  0.00           H  
ATOM    658 2HG1 VAL A  45      -3.701  12.098   6.626  1.00  0.00           H  
ATOM    659 3HG1 VAL A  45      -5.400  11.907   6.133  1.00  0.00           H  
ATOM    660 1HG2 VAL A  45      -4.786  10.873   3.298  1.00  0.00           H  
ATOM    661 2HG2 VAL A  45      -5.995  12.129   3.656  1.00  0.00           H  
ATOM    662 3HG2 VAL A  45      -4.691  12.455   2.489  1.00  0.00           H  
ATOM    663  N   ALA A  46      -2.630  14.969   3.249  1.00  0.00           N  
ATOM    664  CA  ALA A  46      -2.142  15.705   2.087  1.00  0.00           C  
ATOM    665  C   ALA A  46      -0.640  15.577   2.061  1.00  0.00           C  
ATOM    666  O   ALA A  46      -0.028  15.654   3.103  1.00  0.00           O  
ATOM    667  CB  ALA A  46      -2.564  17.166   2.132  1.00  0.00           C  
ATOM    668  H   ALA A  46      -1.967  14.638   3.935  1.00  0.00           H  
ATOM    669  HA  ALA A  46      -2.607  15.280   1.197  1.00  0.00           H  
ATOM    670 1HB  ALA A  46      -2.151  17.691   1.270  1.00  0.00           H  
ATOM    671 2HB  ALA A  46      -3.651  17.232   2.110  1.00  0.00           H  
ATOM    672 3HB  ALA A  46      -2.191  17.624   3.047  1.00  0.00           H  
ATOM    673  N   ALA A  47      -0.062  15.314   0.887  1.00  0.00           N  
ATOM    674  CA  ALA A  47       1.370  15.227   0.778  1.00  0.00           C  
ATOM    675  C   ALA A  47       1.951  15.663  -0.566  1.00  0.00           C  
ATOM    676  O   ALA A  47       1.246  15.974  -1.502  1.00  0.00           O  
ATOM    677  CB  ALA A  47       1.798  13.799   1.083  1.00  0.00           C  
ATOM    678  H   ALA A  47      -0.628  15.173   0.062  1.00  0.00           H  
ATOM    679  HA  ALA A  47       1.814  15.956   1.457  1.00  0.00           H  
ATOM    680 1HB  ALA A  47       2.885  13.730   1.049  1.00  0.00           H  
ATOM    681 2HB  ALA A  47       1.447  13.518   2.076  1.00  0.00           H  
ATOM    682 3HB  ALA A  47       1.369  13.125   0.343  1.00  0.00           H  
ATOM    683  N   ILE A  48       3.269  15.689  -0.609  1.00  0.00           N  
ATOM    684  CA  ILE A  48       4.065  16.010  -1.766  1.00  0.00           C  
ATOM    685  C   ILE A  48       5.231  15.025  -1.785  1.00  0.00           C  
ATOM    686  O   ILE A  48       5.842  14.827  -0.753  1.00  0.00           O  
ATOM    687  CB  ILE A  48       4.573  17.463  -1.727  1.00  0.00           C  
ATOM    688  CG1 ILE A  48       5.322  17.801  -3.019  1.00  0.00           C  
ATOM    689  CG2 ILE A  48       5.469  17.681  -0.517  1.00  0.00           C  
ATOM    690  CD1 ILE A  48       5.573  19.280  -3.209  1.00  0.00           C  
ATOM    691  H   ILE A  48       3.732  15.460   0.259  1.00  0.00           H  
ATOM    692  HA  ILE A  48       3.442  15.906  -2.654  1.00  0.00           H  
ATOM    693  HB  ILE A  48       3.725  18.144  -1.667  1.00  0.00           H  
ATOM    694 1HG1 ILE A  48       6.283  17.288  -3.028  1.00  0.00           H  
ATOM    695 2HG1 ILE A  48       4.752  17.440  -3.875  1.00  0.00           H  
ATOM    696 1HG2 ILE A  48       5.820  18.712  -0.505  1.00  0.00           H  
ATOM    697 2HG2 ILE A  48       4.905  17.479   0.393  1.00  0.00           H  
ATOM    698 3HG2 ILE A  48       6.324  17.007  -0.571  1.00  0.00           H  
ATOM    699 1HD1 ILE A  48       6.107  19.440  -4.146  1.00  0.00           H  
ATOM    700 2HD1 ILE A  48       4.620  19.810  -3.239  1.00  0.00           H  
ATOM    701 3HD1 ILE A  48       6.173  19.656  -2.382  1.00  0.00           H  
ATOM    702  N   PHE A  49       5.551  14.439  -2.938  1.00  0.00           N  
ATOM    703  CA  PHE A  49       6.663  13.501  -3.048  1.00  0.00           C  
ATOM    704  C   PHE A  49       7.524  13.764  -4.296  1.00  0.00           C  
ATOM    705  O   PHE A  49       7.004  13.875  -5.402  1.00  0.00           O  
ATOM    706  CB  PHE A  49       6.134  12.066  -3.081  1.00  0.00           C  
ATOM    707  CG  PHE A  49       5.379  11.669  -1.844  1.00  0.00           C  
ATOM    708  CD1 PHE A  49       4.006  11.847  -1.765  1.00  0.00           C  
ATOM    709  CD2 PHE A  49       6.041  11.118  -0.757  1.00  0.00           C  
ATOM    710  CE1 PHE A  49       3.311  11.483  -0.628  1.00  0.00           C  
ATOM    711  CE2 PHE A  49       5.348  10.752   0.380  1.00  0.00           C  
ATOM    712  CZ  PHE A  49       3.982  10.935   0.445  1.00  0.00           C  
ATOM    713  H   PHE A  49       5.005  14.653  -3.760  1.00  0.00           H  
ATOM    714  HA  PHE A  49       7.260  13.564  -2.138  1.00  0.00           H  
ATOM    715 1HB  PHE A  49       5.472  11.942  -3.938  1.00  0.00           H  
ATOM    716 2HB  PHE A  49       6.966  11.375  -3.208  1.00  0.00           H  
ATOM    717  HD1 PHE A  49       3.476  12.280  -2.614  1.00  0.00           H  
ATOM    718  HD2 PHE A  49       7.121  10.974  -0.808  1.00  0.00           H  
ATOM    719  HE1 PHE A  49       2.232  11.629  -0.579  1.00  0.00           H  
ATOM    720  HE2 PHE A  49       5.880  10.319   1.228  1.00  0.00           H  
ATOM    721  HZ  PHE A  49       3.435  10.649   1.342  1.00  0.00           H  
ATOM    722  N   ILE A  50       8.833  13.780  -4.127  1.00  0.00           N  
ATOM    723  CA  ILE A  50       9.739  13.940  -5.237  1.00  0.00           C  
ATOM    724  C   ILE A  50      10.505  12.630  -5.430  1.00  0.00           C  
ATOM    725  O   ILE A  50      11.051  12.103  -4.461  1.00  0.00           O  
ATOM    726  CB  ILE A  50      10.716  15.106  -5.000  1.00  0.00           C  
ATOM    727  CG1 ILE A  50       9.949  16.423  -4.848  1.00  0.00           C  
ATOM    728  CG2 ILE A  50      11.720  15.199  -6.138  1.00  0.00           C  
ATOM    729  CD1 ILE A  50      10.805  17.579  -4.384  1.00  0.00           C  
ATOM    730  H   ILE A  50       9.210  13.677  -3.195  1.00  0.00           H  
ATOM    731  HA  ILE A  50       9.154  14.143  -6.135  1.00  0.00           H  
ATOM    732  HB  ILE A  50      11.253  14.946  -4.066  1.00  0.00           H  
ATOM    733 1HG1 ILE A  50       9.498  16.693  -5.803  1.00  0.00           H  
ATOM    734 2HG1 ILE A  50       9.138  16.291  -4.131  1.00  0.00           H  
ATOM    735 1HG2 ILE A  50      12.402  16.029  -5.955  1.00  0.00           H  
ATOM    736 2HG2 ILE A  50      12.286  14.271  -6.200  1.00  0.00           H  
ATOM    737 3HG2 ILE A  50      11.191  15.365  -7.077  1.00  0.00           H  
ATOM    738 1HD1 ILE A  50      10.191  18.476  -4.300  1.00  0.00           H  
ATOM    739 2HD1 ILE A  50      11.238  17.343  -3.412  1.00  0.00           H  
ATOM    740 3HD1 ILE A  50      11.603  17.752  -5.105  1.00  0.00           H  
ATOM    741  N   PHE A  51      10.500  12.081  -6.646  1.00  0.00           N  
ATOM    742  CA  PHE A  51      11.204  10.821  -6.909  1.00  0.00           C  
ATOM    743  C   PHE A  51      12.250  11.013  -8.000  1.00  0.00           C  
ATOM    744  O   PHE A  51      12.105  11.853  -8.879  1.00  0.00           O  
ATOM    745  CB  PHE A  51      10.220   9.726  -7.324  1.00  0.00           C  
ATOM    746  CG  PHE A  51       9.240   9.352  -6.249  1.00  0.00           C  
ATOM    747  CD1 PHE A  51       8.012   9.988  -6.158  1.00  0.00           C  
ATOM    748  CD2 PHE A  51       9.545   8.363  -5.325  1.00  0.00           C  
ATOM    749  CE1 PHE A  51       7.110   9.645  -5.168  1.00  0.00           C  
ATOM    750  CE2 PHE A  51       8.645   8.017  -4.336  1.00  0.00           C  
ATOM    751  CZ  PHE A  51       7.426   8.660  -4.258  1.00  0.00           C  
ATOM    752  H   PHE A  51      10.006  12.535  -7.401  1.00  0.00           H  
ATOM    753  HA  PHE A  51      11.731  10.523  -6.001  1.00  0.00           H  
ATOM    754 1HB  PHE A  51       9.657  10.054  -8.197  1.00  0.00           H  
ATOM    755 2HB  PHE A  51      10.771   8.830  -7.609  1.00  0.00           H  
ATOM    756  HD1 PHE A  51       7.761  10.767  -6.878  1.00  0.00           H  
ATOM    757  HD2 PHE A  51      10.509   7.856  -5.387  1.00  0.00           H  
ATOM    758  HE1 PHE A  51       6.148  10.154  -5.108  1.00  0.00           H  
ATOM    759  HE2 PHE A  51       8.897   7.238  -3.617  1.00  0.00           H  
ATOM    760  HZ  PHE A  51       6.716   8.389  -3.477  1.00  0.00           H  
ATOM    761  N   PHE A  52      13.329  10.260  -7.902  1.00  0.00           N  
ATOM    762  CA  PHE A  52      14.435  10.373  -8.827  1.00  0.00           C  
ATOM    763  C   PHE A  52      14.930   8.964  -9.163  1.00  0.00           C  
ATOM    764  O   PHE A  52      15.443   8.240  -8.298  1.00  0.00           O  
ATOM    765  CB  PHE A  52      15.565  11.213  -8.229  1.00  0.00           C  
ATOM    766  CG  PHE A  52      16.683  11.497  -9.191  1.00  0.00           C  
ATOM    767  CD1 PHE A  52      16.810  12.746  -9.780  1.00  0.00           C  
ATOM    768  CD2 PHE A  52      17.610  10.516  -9.509  1.00  0.00           C  
ATOM    769  CE1 PHE A  52      17.838  13.009 -10.665  1.00  0.00           C  
ATOM    770  CE2 PHE A  52      18.640  10.776 -10.392  1.00  0.00           C  
ATOM    771  CZ  PHE A  52      18.753  12.024 -10.971  1.00  0.00           C  
ATOM    772  H   PHE A  52      13.380   9.583  -7.154  1.00  0.00           H  
ATOM    773  HA  PHE A  52      14.061  10.784  -9.766  1.00  0.00           H  
ATOM    774 1HB  PHE A  52      15.165  12.165  -7.881  1.00  0.00           H  
ATOM    775 2HB  PHE A  52      15.982  10.698  -7.365  1.00  0.00           H  
ATOM    776  HD1 PHE A  52      16.087  13.525  -9.537  1.00  0.00           H  
ATOM    777  HD2 PHE A  52      17.520   9.530  -9.052  1.00  0.00           H  
ATOM    778  HE1 PHE A  52      17.926  13.995 -11.121  1.00  0.00           H  
ATOM    779  HE2 PHE A  52      19.362   9.997 -10.633  1.00  0.00           H  
ATOM    780  HZ  PHE A  52      19.564  12.230 -11.669  1.00  0.00           H  
ATOM    781  N   GLY A  53      14.565   8.521 -10.380  1.00  0.00           N  
ATOM    782  CA  GLY A  53      14.811   7.182 -10.822  1.00  0.00           C  
ATOM    783  C   GLY A  53      16.267   6.857 -11.005  1.00  0.00           C  
ATOM    784  O   GLY A  53      17.131   7.745 -11.064  1.00  0.00           O  
ATOM    785  H   GLY A  53      14.099   9.166 -11.001  1.00  0.00           H  
ATOM    786 1HA  GLY A  53      14.392   6.478 -10.102  1.00  0.00           H  
ATOM    787 2HA  GLY A  53      14.302   7.013 -11.770  1.00  0.00           H  
ATOM    788  N   ASP A  54      16.592   5.574 -11.111  1.00  0.00           N  
ATOM    789  CA  ASP A  54      17.982   5.222 -11.378  1.00  0.00           C  
ATOM    790  C   ASP A  54      18.046   3.757 -11.708  1.00  0.00           C  
ATOM    791  O   ASP A  54      16.998   3.102 -11.692  1.00  0.00           O  
ATOM    792  CB  ASP A  54      18.882   5.531 -10.179  1.00  0.00           C  
ATOM    793  CG  ASP A  54      20.338   5.745 -10.570  1.00  0.00           C  
ATOM    794  OD1 ASP A  54      20.780   5.117 -11.503  1.00  0.00           O  
ATOM    795  OD2 ASP A  54      20.993   6.533  -9.932  1.00  0.00           O  
ATOM    796  H   ASP A  54      15.908   4.837 -11.013  1.00  0.00           H  
ATOM    797  HA  ASP A  54      18.300   5.734 -12.286  1.00  0.00           H  
ATOM    798 1HB  ASP A  54      18.521   6.428  -9.675  1.00  0.00           H  
ATOM    799 2HB  ASP A  54      18.829   4.710  -9.463  1.00  0.00           H  
ATOM    800  N   ASN A  55      19.215   3.279 -12.096  1.00  0.00           N  
ATOM    801  CA  ASN A  55      19.397   1.879 -12.446  1.00  0.00           C  
ATOM    802  C   ASN A  55      18.202   1.298 -13.192  1.00  0.00           C  
ATOM    803  O   ASN A  55      17.318   0.748 -12.527  1.00  0.00           O  
ATOM    804  CB  ASN A  55      19.686   1.063 -11.199  1.00  0.00           C  
ATOM    805  CG  ASN A  55      20.234  -0.300 -11.515  1.00  0.00           C  
ATOM    806  OD1 ASN A  55      20.943  -0.482 -12.511  1.00  0.00           O  
ATOM    807  ND2 ASN A  55      19.920  -1.262 -10.685  1.00  0.00           N  
ATOM    808  H   ASN A  55      20.005   3.906 -12.150  1.00  0.00           H  
ATOM    809  HA  ASN A  55      20.271   1.795 -13.092  1.00  0.00           H  
ATOM    810 1HB  ASN A  55      20.404   1.596 -10.574  1.00  0.00           H  
ATOM    811 2HB  ASN A  55      18.770   0.948 -10.619  1.00  0.00           H  
ATOM    812 1HD2 ASN A  55      20.257  -2.191 -10.845  1.00  0.00           H  
ATOM    813 2HD2 ASN A  55      19.343  -1.070  -9.892  1.00  0.00           H  
ATOM    814  N   GLY A  56      18.095   1.517 -14.503  1.00  0.00           N  
ATOM    815  CA  GLY A  56      16.985   0.966 -15.335  1.00  0.00           C  
ATOM    816  C   GLY A  56      15.716   1.794 -15.291  1.00  0.00           C  
ATOM    817  O   GLY A  56      14.705   1.416 -15.890  1.00  0.00           O  
ATOM    818  H   GLY A  56      18.805   2.084 -14.943  1.00  0.00           H  
ATOM    819 1HA  GLY A  56      17.310   0.893 -16.373  1.00  0.00           H  
ATOM    820 2HA  GLY A  56      16.747  -0.043 -15.001  1.00  0.00           H  
ATOM    821  N   SER A  57      15.749   2.923 -14.588  1.00  0.00           N  
ATOM    822  CA  SER A  57      14.647   3.896 -14.516  1.00  0.00           C  
ATOM    823  C   SER A  57      15.314   5.264 -14.400  1.00  0.00           C  
ATOM    824  O   SER A  57      14.689   6.277 -14.112  1.00  0.00           O  
ATOM    825  CB  SER A  57      13.737   3.631 -13.332  1.00  0.00           C  
ATOM    826  OG  SER A  57      14.435   3.759 -12.124  1.00  0.00           O  
ATOM    827  H   SER A  57      16.600   3.105 -14.075  1.00  0.00           H  
ATOM    828  HA  SER A  57      14.067   3.819 -15.436  1.00  0.00           H  
ATOM    829 1HB  SER A  57      12.903   4.332 -13.350  1.00  0.00           H  
ATOM    830 2HB  SER A  57      13.322   2.627 -13.411  1.00  0.00           H  
ATOM    831  HG  SER A  57      15.297   3.365 -12.273  1.00  0.00           H  
ATOM    832  N   LEU A  58      16.624   5.260 -14.623  1.00  0.00           N  
ATOM    833  CA  LEU A  58      17.341   6.517 -14.736  1.00  0.00           C  
ATOM    834  C   LEU A  58      16.699   7.312 -15.893  1.00  0.00           C  
ATOM    835  O   LEU A  58      16.277   6.730 -16.897  1.00  0.00           O  
ATOM    836  CB  LEU A  58      18.833   6.275 -14.996  1.00  0.00           C  
ATOM    837  CG  LEU A  58      19.719   7.527 -15.004  1.00  0.00           C  
ATOM    838  CD1 LEU A  58      19.774   8.120 -13.603  1.00  0.00           C  
ATOM    839  CD2 LEU A  58      21.110   7.162 -15.499  1.00  0.00           C  
ATOM    840  H   LEU A  58      17.134   4.393 -14.716  1.00  0.00           H  
ATOM    841  HA  LEU A  58      17.269   7.044 -13.783  1.00  0.00           H  
ATOM    842 1HB  LEU A  58      19.215   5.604 -14.229  1.00  0.00           H  
ATOM    843 2HB  LEU A  58      18.942   5.786 -15.964  1.00  0.00           H  
ATOM    844  HG  LEU A  58      19.284   8.277 -15.666  1.00  0.00           H  
ATOM    845 1HD1 LEU A  58      20.403   9.010 -13.608  1.00  0.00           H  
ATOM    846 2HD1 LEU A  58      18.768   8.390 -13.282  1.00  0.00           H  
ATOM    847 3HD1 LEU A  58      20.191   7.386 -12.914  1.00  0.00           H  
ATOM    848 1HD2 LEU A  58      21.740   8.053 -15.505  1.00  0.00           H  
ATOM    849 2HD2 LEU A  58      21.547   6.414 -14.837  1.00  0.00           H  
ATOM    850 3HD2 LEU A  58      21.043   6.758 -16.509  1.00  0.00           H  
ATOM    851  N   GLY A  59      16.491   8.600 -15.685  1.00  0.00           N  
ATOM    852  CA  GLY A  59      15.825   9.422 -16.645  1.00  0.00           C  
ATOM    853  C   GLY A  59      14.337   9.618 -16.396  1.00  0.00           C  
ATOM    854  O   GLY A  59      13.725  10.366 -17.142  1.00  0.00           O  
ATOM    855  H   GLY A  59      16.813   9.014 -14.822  1.00  0.00           H  
ATOM    856 1HA  GLY A  59      16.292  10.407 -16.667  1.00  0.00           H  
ATOM    857 2HA  GLY A  59      15.942   8.989 -17.638  1.00  0.00           H  
ATOM    858  N   VAL A  60      13.744   8.978 -15.368  1.00  0.00           N  
ATOM    859  CA  VAL A  60      12.332   9.224 -15.075  1.00  0.00           C  
ATOM    860  C   VAL A  60      12.175   9.776 -13.671  1.00  0.00           C  
ATOM    861  O   VAL A  60      12.576   9.136 -12.701  1.00  0.00           O  
ATOM    862  CB  VAL A  60      11.513   7.926 -15.210  1.00  0.00           C  
ATOM    863  CG1 VAL A  60      10.047   8.187 -14.898  1.00  0.00           C  
ATOM    864  CG2 VAL A  60      11.674   7.355 -16.610  1.00  0.00           C  
ATOM    865  H   VAL A  60      14.260   8.328 -14.793  1.00  0.00           H  
ATOM    866  HA  VAL A  60      11.967   9.993 -15.755  1.00  0.00           H  
ATOM    867  HB  VAL A  60      11.874   7.203 -14.478  1.00  0.00           H  
ATOM    868 1HG1 VAL A  60       9.483   7.259 -14.998  1.00  0.00           H  
ATOM    869 2HG1 VAL A  60       9.952   8.561 -13.879  1.00  0.00           H  
ATOM    870 3HG1 VAL A  60       9.653   8.926 -15.595  1.00  0.00           H  
ATOM    871 1HG2 VAL A  60      11.094   6.438 -16.698  1.00  0.00           H  
ATOM    872 2HG2 VAL A  60      11.320   8.081 -17.342  1.00  0.00           H  
ATOM    873 3HG2 VAL A  60      12.726   7.138 -16.796  1.00  0.00           H  
ATOM    874  N   THR A  61      11.807  11.043 -13.583  1.00  0.00           N  
ATOM    875  CA  THR A  61      11.640  11.720 -12.310  1.00  0.00           C  
ATOM    876  C   THR A  61      10.207  12.226 -12.225  1.00  0.00           C  
ATOM    877  O   THR A  61       9.504  12.277 -13.220  1.00  0.00           O  
ATOM    878  CB  THR A  61      12.633  12.885 -12.145  1.00  0.00           C  
ATOM    879  OG1 THR A  61      12.375  13.881 -13.144  1.00  0.00           O  
ATOM    880  CG2 THR A  61      14.064  12.390 -12.286  1.00  0.00           C  
ATOM    881  H   THR A  61      11.637  11.554 -14.438  1.00  0.00           H  
ATOM    882  HA  THR A  61      11.847  11.008 -11.509  1.00  0.00           H  
ATOM    883  HB  THR A  61      12.506  13.335 -11.161  1.00  0.00           H  
ATOM    884  HG1 THR A  61      12.170  13.452 -13.978  1.00  0.00           H  
ATOM    885 1HG2 THR A  61      14.752  13.227 -12.167  1.00  0.00           H  
ATOM    886 2HG2 THR A  61      14.267  11.641 -11.521  1.00  0.00           H  
ATOM    887 3HG2 THR A  61      14.201  11.948 -13.272  1.00  0.00           H  
ATOM    888  N   ALA A  62       9.812  12.559 -10.991  1.00  0.00           N  
ATOM    889  CA  ALA A  62       8.476  13.041 -10.784  1.00  0.00           C  
ATOM    890  C   ALA A  62       8.305  13.753  -9.473  1.00  0.00           C  
ATOM    891  O   ALA A  62       9.108  13.588  -8.562  1.00  0.00           O  
ATOM    892  CB  ALA A  62       7.490  11.885 -10.879  1.00  0.00           C  
ATOM    893  H   ALA A  62      10.434  12.479 -10.199  1.00  0.00           H  
ATOM    894  HA  ALA A  62       8.230  13.736 -11.588  1.00  0.00           H  
ATOM    895 1HB  ALA A  62       6.476  12.260 -10.737  1.00  0.00           H  
ATOM    896 2HB  ALA A  62       7.571  11.418 -11.860  1.00  0.00           H  
ATOM    897 3HB  ALA A  62       7.717  11.151 -10.107  1.00  0.00           H  
ATOM    898  N   VAL A  63       7.224  14.509  -9.412  1.00  0.00           N  
ATOM    899  CA  VAL A  63       6.815  15.063  -8.150  1.00  0.00           C  
ATOM    900  C   VAL A  63       5.299  15.081  -8.111  1.00  0.00           C  
ATOM    901  O   VAL A  63       4.620  15.607  -8.993  1.00  0.00           O  
ATOM    902  CB  VAL A  63       7.371  16.488  -7.968  1.00  0.00           C  
ATOM    903  CG1 VAL A  63       6.899  17.392  -9.096  1.00  0.00           C  
ATOM    904  CG2 VAL A  63       6.944  17.042  -6.617  1.00  0.00           C  
ATOM    905  H   VAL A  63       6.676  14.707 -10.237  1.00  0.00           H  
ATOM    906  HA  VAL A  63       6.977  14.313  -7.374  1.00  0.00           H  
ATOM    907  HB  VAL A  63       8.460  16.452  -8.019  1.00  0.00           H  
ATOM    908 1HG1 VAL A  63       7.302  18.395  -8.952  1.00  0.00           H  
ATOM    909 2HG1 VAL A  63       7.247  16.996 -10.050  1.00  0.00           H  
ATOM    910 3HG1 VAL A  63       5.810  17.436  -9.096  1.00  0.00           H  
ATOM    911 1HG2 VAL A  63       7.341  18.049  -6.495  1.00  0.00           H  
ATOM    912 2HG2 VAL A  63       5.855  17.072  -6.565  1.00  0.00           H  
ATOM    913 3HG2 VAL A  63       7.328  16.401  -5.823  1.00  0.00           H  
ATOM    914  N   LEU A  64       4.805  14.353  -7.116  1.00  0.00           N  
ATOM    915  CA  LEU A  64       3.394  14.176  -6.869  1.00  0.00           C  
ATOM    916  C   LEU A  64       2.930  14.952  -5.632  1.00  0.00           C  
ATOM    917  O   LEU A  64       3.679  15.271  -4.710  1.00  0.00           O  
ATOM    918  CB  LEU A  64       3.083  12.684  -6.697  1.00  0.00           C  
ATOM    919  CG  LEU A  64       3.039  11.860  -7.990  1.00  0.00           C  
ATOM    920  CD1 LEU A  64       4.436  11.782  -8.590  1.00  0.00           C  
ATOM    921  CD2 LEU A  64       2.495  10.471  -7.689  1.00  0.00           C  
ATOM    922  H   LEU A  64       5.472  13.903  -6.505  1.00  0.00           H  
ATOM    923  HA  LEU A  64       2.848  14.572  -7.725  1.00  0.00           H  
ATOM    924 1HB  LEU A  64       3.840  12.244  -6.049  1.00  0.00           H  
ATOM    925 2HB  LEU A  64       2.114  12.585  -6.208  1.00  0.00           H  
ATOM    926  HG  LEU A  64       2.392  12.354  -8.715  1.00  0.00           H  
ATOM    927 1HD1 LEU A  64       4.405  11.196  -9.509  1.00  0.00           H  
ATOM    928 2HD1 LEU A  64       4.793  12.787  -8.814  1.00  0.00           H  
ATOM    929 3HD1 LEU A  64       5.111  11.305  -7.880  1.00  0.00           H  
ATOM    930 1HD2 LEU A  64       2.463   9.886  -8.609  1.00  0.00           H  
ATOM    931 2HD2 LEU A  64       3.142   9.976  -6.966  1.00  0.00           H  
ATOM    932 3HD2 LEU A  64       1.489  10.556  -7.278  1.00  0.00           H  
ATOM    933  N   VAL A  65       1.659  15.287  -5.655  1.00  0.00           N  
ATOM    934  CA  VAL A  65       0.970  16.036  -4.616  1.00  0.00           C  
ATOM    935  C   VAL A  65      -0.350  15.307  -4.444  1.00  0.00           C  
ATOM    936  O   VAL A  65      -0.912  14.870  -5.455  1.00  0.00           O  
ATOM    937  CB  VAL A  65       0.742  17.507  -5.012  1.00  0.00           C  
ATOM    938  CG1 VAL A  65      -0.003  18.246  -3.910  1.00  0.00           C  
ATOM    939  CG2 VAL A  65       2.076  18.177  -5.305  1.00  0.00           C  
ATOM    940  H   VAL A  65       1.143  14.988  -6.470  1.00  0.00           H  
ATOM    941  HA  VAL A  65       1.586  16.026  -3.716  1.00  0.00           H  
ATOM    942  HB  VAL A  65       0.114  17.541  -5.903  1.00  0.00           H  
ATOM    943 1HG1 VAL A  65      -0.156  19.284  -4.207  1.00  0.00           H  
ATOM    944 2HG1 VAL A  65      -0.969  17.771  -3.743  1.00  0.00           H  
ATOM    945 3HG1 VAL A  65       0.582  18.214  -2.991  1.00  0.00           H  
ATOM    946 1HG2 VAL A  65       1.907  19.216  -5.585  1.00  0.00           H  
ATOM    947 2HG2 VAL A  65       2.705  18.138  -4.416  1.00  0.00           H  
ATOM    948 3HG2 VAL A  65       2.572  17.657  -6.124  1.00  0.00           H  
ATOM    949  N   LEU A  66      -0.761  15.020  -3.209  1.00  0.00           N  
ATOM    950  CA  LEU A  66      -2.056  14.375  -2.993  1.00  0.00           C  
ATOM    951  C   LEU A  66      -2.702  14.989  -1.769  1.00  0.00           C  
ATOM    952  O   LEU A  66      -2.021  15.633  -0.981  1.00  0.00           O  
ATOM    953  CB  LEU A  66      -1.896  12.861  -2.803  1.00  0.00           C  
ATOM    954  CG  LEU A  66      -1.064  12.427  -1.589  1.00  0.00           C  
ATOM    955  CD1 LEU A  66      -1.935  12.455  -0.341  1.00  0.00           C  
ATOM    956  CD2 LEU A  66      -0.500  11.035  -1.832  1.00  0.00           C  
ATOM    957  H   LEU A  66      -0.184  15.244  -2.411  1.00  0.00           H  
ATOM    958  HA  LEU A  66      -2.693  14.581  -3.854  1.00  0.00           H  
ATOM    959 1HB  LEU A  66      -2.885  12.417  -2.703  1.00  0.00           H  
ATOM    960 2HB  LEU A  66      -1.423  12.448  -3.694  1.00  0.00           H  
ATOM    961  HG  LEU A  66      -0.244  13.130  -1.440  1.00  0.00           H  
ATOM    962 1HD1 LEU A  66      -1.344  12.147   0.522  1.00  0.00           H  
ATOM    963 2HD1 LEU A  66      -2.309  13.466  -0.181  1.00  0.00           H  
ATOM    964 3HD1 LEU A  66      -2.774  11.773  -0.468  1.00  0.00           H  
ATOM    965 1HD2 LEU A  66       0.092  10.727  -0.969  1.00  0.00           H  
ATOM    966 2HD2 LEU A  66      -1.319  10.331  -1.980  1.00  0.00           H  
ATOM    967 3HD2 LEU A  66       0.133  11.049  -2.720  1.00  0.00           H  
ATOM    968  N   ALA A  67      -4.014  14.838  -1.670  1.00  0.00           N  
ATOM    969  CA  ALA A  67      -4.751  15.394  -0.557  1.00  0.00           C  
ATOM    970  C   ALA A  67      -6.071  14.664  -0.514  1.00  0.00           C  
ATOM    971  O   ALA A  67      -6.583  14.414  -1.580  1.00  0.00           O  
ATOM    972  CB  ALA A  67      -4.948  16.896  -0.704  1.00  0.00           C  
ATOM    973  H   ALA A  67      -4.513  14.326  -2.383  1.00  0.00           H  
ATOM    974  HA  ALA A  67      -4.182  15.206   0.354  1.00  0.00           H  
ATOM    975 1HB  ALA A  67      -5.542  17.268   0.131  1.00  0.00           H  
ATOM    976 2HB  ALA A  67      -3.977  17.391  -0.708  1.00  0.00           H  
ATOM    977 3HB  ALA A  67      -5.466  17.105  -1.639  1.00  0.00           H  
ATOM    978  N   ALA A  68      -6.552  14.261   0.682  1.00  0.00           N  
ATOM    979  CA  ALA A  68      -7.835  13.587   0.789  1.00  0.00           C  
ATOM    980  C   ALA A  68      -8.500  13.685   2.147  1.00  0.00           C  
ATOM    981  O   ALA A  68      -7.843  13.926   3.153  1.00  0.00           O  
ATOM    982  CB  ALA A  68      -7.666  12.121   0.416  1.00  0.00           C  
ATOM    983  H   ALA A  68      -6.013  14.429   1.520  1.00  0.00           H  
ATOM    984  HA  ALA A  68      -8.527  14.046   0.082  1.00  0.00           H  
ATOM    985 1HB  ALA A  68      -8.632  11.620   0.465  1.00  0.00           H  
ATOM    986 2HB  ALA A  68      -7.269  12.047  -0.597  1.00  0.00           H  
ATOM    987 3HB  ALA A  68      -6.975  11.647   1.112  1.00  0.00           H  
ATOM    988  N   ILE A  69      -9.830  13.540   2.140  1.00  0.00           N  
ATOM    989  CA  ILE A  69     -10.637  13.438   3.339  1.00  0.00           C  
ATOM    990  C   ILE A  69     -10.938  11.955   3.480  1.00  0.00           C  
ATOM    991  O   ILE A  69     -11.328  11.360   2.487  1.00  0.00           O  
ATOM    992  CB  ILE A  69     -11.934  14.263   3.251  1.00  0.00           C  
ATOM    993  CG1 ILE A  69     -11.611  15.748   3.066  1.00  0.00           C  
ATOM    994  CG2 ILE A  69     -12.784  14.051   4.494  1.00  0.00           C  
ATOM    995  CD1 ILE A  69     -12.815  16.598   2.729  1.00  0.00           C  
ATOM    996  H   ILE A  69     -10.282  13.501   1.238  1.00  0.00           H  
ATOM    997  HA  ILE A  69     -10.101  13.917   4.158  1.00  0.00           H  
ATOM    998  HB  ILE A  69     -12.504  13.953   2.376  1.00  0.00           H  
ATOM    999 1HG1 ILE A  69     -11.161  16.139   3.978  1.00  0.00           H  
ATOM   1000 2HG1 ILE A  69     -10.878  15.864   2.266  1.00  0.00           H  
ATOM   1001 1HG2 ILE A  69     -13.697  14.642   4.416  1.00  0.00           H  
ATOM   1002 2HG2 ILE A  69     -13.042  12.997   4.583  1.00  0.00           H  
ATOM   1003 3HG2 ILE A  69     -12.224  14.364   5.376  1.00  0.00           H  
ATOM   1004 1HD1 ILE A  69     -12.506  17.637   2.613  1.00  0.00           H  
ATOM   1005 2HD1 ILE A  69     -13.260  16.245   1.798  1.00  0.00           H  
ATOM   1006 3HD1 ILE A  69     -13.547  16.525   3.532  1.00  0.00           H  
ATOM   1007  N   ILE A  70     -10.604  11.356   4.625  1.00  0.00           N  
ATOM   1008  CA  ILE A  70     -10.912   9.946   4.820  1.00  0.00           C  
ATOM   1009  C   ILE A  70     -11.853   9.779   6.017  1.00  0.00           C  
ATOM   1010  O   ILE A  70     -11.923  10.597   6.925  1.00  0.00           O  
ATOM   1011  CB  ILE A  70      -9.630   9.123   5.040  1.00  0.00           C  
ATOM   1012  CG1 ILE A  70      -8.729   9.198   3.805  1.00  0.00           C  
ATOM   1013  CG2 ILE A  70      -9.974   7.678   5.365  1.00  0.00           C  
ATOM   1014  CD1 ILE A  70      -7.344   8.633   4.024  1.00  0.00           C  
ATOM   1015  H   ILE A  70     -10.139  11.865   5.363  1.00  0.00           H  
ATOM   1016  HA  ILE A  70     -11.477   9.593   3.957  1.00  0.00           H  
ATOM   1017  HB  ILE A  70      -9.063   9.547   5.869  1.00  0.00           H  
ATOM   1018 1HG1 ILE A  70      -9.193   8.654   2.983  1.00  0.00           H  
ATOM   1019 2HG1 ILE A  70      -8.626  10.237   3.491  1.00  0.00           H  
ATOM   1020 1HG2 ILE A  70      -9.056   7.110   5.517  1.00  0.00           H  
ATOM   1021 2HG2 ILE A  70     -10.577   7.643   6.272  1.00  0.00           H  
ATOM   1022 3HG2 ILE A  70     -10.537   7.243   4.539  1.00  0.00           H  
ATOM   1023 1HD1 ILE A  70      -6.765   8.721   3.104  1.00  0.00           H  
ATOM   1024 2HD1 ILE A  70      -6.846   9.187   4.821  1.00  0.00           H  
ATOM   1025 3HD1 ILE A  70      -7.419   7.583   4.304  1.00  0.00           H  
ATOM   1026  N   LEU A  71     -12.700   8.776   5.920  1.00  0.00           N  
ATOM   1027  CA  LEU A  71     -13.707   8.527   6.929  1.00  0.00           C  
ATOM   1028  C   LEU A  71     -13.803   7.047   7.224  1.00  0.00           C  
ATOM   1029  O   LEU A  71     -13.784   6.245   6.310  1.00  0.00           O  
ATOM   1030  CB  LEU A  71     -15.070   9.057   6.467  1.00  0.00           C  
ATOM   1031  CG  LEU A  71     -16.208   8.946   7.490  1.00  0.00           C  
ATOM   1032  CD1 LEU A  71     -17.226  10.051   7.240  1.00  0.00           C  
ATOM   1033  CD2 LEU A  71     -16.855   7.573   7.382  1.00  0.00           C  
ATOM   1034  H   LEU A  71     -12.645   8.164   5.119  1.00  0.00           H  
ATOM   1035  HA  LEU A  71     -13.402   9.021   7.851  1.00  0.00           H  
ATOM   1036 1HB  LEU A  71     -14.963  10.109   6.205  1.00  0.00           H  
ATOM   1037 2HB  LEU A  71     -15.372   8.510   5.575  1.00  0.00           H  
ATOM   1038  HG  LEU A  71     -15.809   9.081   8.495  1.00  0.00           H  
ATOM   1039 1HD1 LEU A  71     -18.035   9.971   7.967  1.00  0.00           H  
ATOM   1040 2HD1 LEU A  71     -16.741  11.022   7.343  1.00  0.00           H  
ATOM   1041 3HD1 LEU A  71     -17.632   9.951   6.234  1.00  0.00           H  
ATOM   1042 1HD2 LEU A  71     -17.663   7.493   8.110  1.00  0.00           H  
ATOM   1043 2HD2 LEU A  71     -17.256   7.437   6.378  1.00  0.00           H  
ATOM   1044 3HD2 LEU A  71     -16.109   6.803   7.583  1.00  0.00           H  
ATOM   1045  N   PHE A  72     -13.791   6.699   8.519  1.00  0.00           N  
ATOM   1046  CA  PHE A  72     -13.997   5.308   8.907  1.00  0.00           C  
ATOM   1047  C   PHE A  72     -15.190   5.229   9.847  1.00  0.00           C  
ATOM   1048  O   PHE A  72     -15.495   6.176  10.569  1.00  0.00           O  
ATOM   1049  CB  PHE A  72     -12.751   4.735   9.585  1.00  0.00           C  
ATOM   1050  CG  PHE A  72     -11.550   4.665   8.687  1.00  0.00           C  
ATOM   1051  CD1 PHE A  72     -10.651   5.719   8.624  1.00  0.00           C  
ATOM   1052  CD2 PHE A  72     -11.316   3.546   7.902  1.00  0.00           C  
ATOM   1053  CE1 PHE A  72      -9.545   5.657   7.797  1.00  0.00           C  
ATOM   1054  CE2 PHE A  72     -10.211   3.480   7.076  1.00  0.00           C  
ATOM   1055  CZ  PHE A  72      -9.325   4.537   7.024  1.00  0.00           C  
ATOM   1056  H   PHE A  72     -13.640   7.393   9.237  1.00  0.00           H  
ATOM   1057  HA  PHE A  72     -14.217   4.728   8.011  1.00  0.00           H  
ATOM   1058 1HB  PHE A  72     -12.495   5.345  10.450  1.00  0.00           H  
ATOM   1059 2HB  PHE A  72     -12.964   3.730   9.947  1.00  0.00           H  
ATOM   1060  HD1 PHE A  72     -10.824   6.604   9.237  1.00  0.00           H  
ATOM   1061  HD2 PHE A  72     -12.016   2.711   7.943  1.00  0.00           H  
ATOM   1062  HE1 PHE A  72      -8.847   6.492   7.758  1.00  0.00           H  
ATOM   1063  HE2 PHE A  72     -10.038   2.595   6.464  1.00  0.00           H  
ATOM   1064  HZ  PHE A  72      -8.454   4.487   6.371  1.00  0.00           H  
ATOM   1065  N   LEU A  73     -15.909   4.128   9.777  1.00  0.00           N  
ATOM   1066  CA  LEU A  73     -17.115   3.941  10.580  1.00  0.00           C  
ATOM   1067  C   LEU A  73     -17.306   2.457  10.835  1.00  0.00           C  
ATOM   1068  O   LEU A  73     -17.326   1.634   9.914  1.00  0.00           O  
ATOM   1069  CB  LEU A  73     -18.345   4.519   9.868  1.00  0.00           C  
ATOM   1070  CG  LEU A  73     -19.676   4.375  10.617  1.00  0.00           C  
ATOM   1071  CD1 LEU A  73     -19.618   5.171  11.914  1.00  0.00           C  
ATOM   1072  CD2 LEU A  73     -20.813   4.857   9.729  1.00  0.00           C  
ATOM   1073  H   LEU A  73     -15.617   3.393   9.149  1.00  0.00           H  
ATOM   1074  HA  LEU A  73     -16.968   4.430  11.543  1.00  0.00           H  
ATOM   1075 1HB  LEU A  73     -18.177   5.580   9.692  1.00  0.00           H  
ATOM   1076 2HB  LEU A  73     -18.452   4.024   8.903  1.00  0.00           H  
ATOM   1077  HG  LEU A  73     -19.836   3.328  10.876  1.00  0.00           H  
ATOM   1078 1HD1 LEU A  73     -20.564   5.068  12.446  1.00  0.00           H  
ATOM   1079 2HD1 LEU A  73     -18.809   4.793  12.538  1.00  0.00           H  
ATOM   1080 3HD1 LEU A  73     -19.442   6.222  11.687  1.00  0.00           H  
ATOM   1081 1HD2 LEU A  73     -21.759   4.753  10.262  1.00  0.00           H  
ATOM   1082 2HD2 LEU A  73     -20.655   5.904   9.471  1.00  0.00           H  
ATOM   1083 3HD2 LEU A  73     -20.842   4.259   8.818  1.00  0.00           H  
ATOM   1084  N   THR A  74     -17.365   2.124  12.130  1.00  0.00           N  
ATOM   1085  CA  THR A  74     -17.456   0.742  12.555  1.00  0.00           C  
ATOM   1086  C   THR A  74     -18.861   0.246  12.289  1.00  0.00           C  
ATOM   1087  O   THR A  74     -19.829   0.942  12.564  1.00  0.00           O  
ATOM   1088  CB  THR A  74     -17.105   0.577  14.045  1.00  0.00           C  
ATOM   1089  OG1 THR A  74     -15.761   1.019  14.274  1.00  0.00           O  
ATOM   1090  CG2 THR A  74     -17.234  -0.879  14.465  1.00  0.00           C  
ATOM   1091  H   THR A  74     -17.346   2.853  12.829  1.00  0.00           H  
ATOM   1092  HA  THR A  74     -16.723   0.159  11.996  1.00  0.00           H  
ATOM   1093  HB  THR A  74     -17.780   1.184  14.648  1.00  0.00           H  
ATOM   1094  HG1 THR A  74     -15.765   1.742  14.907  1.00  0.00           H  
ATOM   1095 1HG2 THR A  74     -16.982  -0.977  15.521  1.00  0.00           H  
ATOM   1096 2HG2 THR A  74     -18.258  -1.215  14.303  1.00  0.00           H  
ATOM   1097 3HG2 THR A  74     -16.554  -1.490  13.873  1.00  0.00           H  
ATOM   1098  N   ILE A  75     -18.988  -0.941  11.730  1.00  0.00           N  
ATOM   1099  CA  ILE A  75     -20.333  -1.452  11.436  1.00  0.00           C  
ATOM   1100  C   ILE A  75     -20.629  -2.571  12.414  1.00  0.00           C  
ATOM   1101  O   ILE A  75     -21.660  -2.602  13.059  1.00  0.00           O  
ATOM   1102  CB  ILE A  75     -20.453  -1.968   9.990  1.00  0.00           C  
ATOM   1103  CG1 ILE A  75     -20.127  -0.851   8.996  1.00  0.00           C  
ATOM   1104  CG2 ILE A  75     -21.848  -2.519   9.737  1.00  0.00           C  
ATOM   1105  CD1 ILE A  75     -21.035   0.352   9.109  1.00  0.00           C  
ATOM   1106  H   ILE A  75     -18.185  -1.508  11.499  1.00  0.00           H  
ATOM   1107  HA  ILE A  75     -21.048  -0.642  11.573  1.00  0.00           H  
ATOM   1108  HB  ILE A  75     -19.724  -2.760   9.825  1.00  0.00           H  
ATOM   1109 1HG1 ILE A  75     -19.100  -0.518   9.147  1.00  0.00           H  
ATOM   1110 2HG1 ILE A  75     -20.198  -1.236   7.979  1.00  0.00           H  
ATOM   1111 1HG2 ILE A  75     -21.916  -2.879   8.710  1.00  0.00           H  
ATOM   1112 2HG2 ILE A  75     -22.043  -3.342  10.423  1.00  0.00           H  
ATOM   1113 3HG2 ILE A  75     -22.585  -1.732   9.895  1.00  0.00           H  
ATOM   1114 1HD1 ILE A  75     -20.742   1.100   8.372  1.00  0.00           H  
ATOM   1115 2HD1 ILE A  75     -22.066   0.048   8.926  1.00  0.00           H  
ATOM   1116 3HD1 ILE A  75     -20.954   0.777  10.108  1.00  0.00           H  
ATOM   1117  N   TYR A  76     -19.682  -3.491  12.492  1.00  0.00           N  
ATOM   1118  CA  TYR A  76     -19.807  -4.601  13.423  1.00  0.00           C  
ATOM   1119  C   TYR A  76     -18.451  -4.793  14.085  1.00  0.00           C  
ATOM   1120  O   TYR A  76     -17.461  -5.098  13.398  1.00  0.00           O  
ATOM   1121  CB  TYR A  76     -20.266  -5.878  12.716  1.00  0.00           C  
ATOM   1122  CG  TYR A  76     -20.472  -7.052  13.649  1.00  0.00           C  
ATOM   1123  CD1 TYR A  76     -21.612  -7.120  14.436  1.00  0.00           C  
ATOM   1124  CD2 TYR A  76     -19.521  -8.059  13.717  1.00  0.00           C  
ATOM   1125  CE1 TYR A  76     -21.801  -8.191  15.287  1.00  0.00           C  
ATOM   1126  CE2 TYR A  76     -19.709  -9.130  14.568  1.00  0.00           C  
ATOM   1127  CZ  TYR A  76     -20.844  -9.198  15.351  1.00  0.00           C  
ATOM   1128  OH  TYR A  76     -21.031 -10.265  16.199  1.00  0.00           O  
ATOM   1129  H   TYR A  76     -18.862  -3.431  11.905  1.00  0.00           H  
ATOM   1130  HA  TYR A  76     -20.565  -4.347  14.165  1.00  0.00           H  
ATOM   1131 1HB  TYR A  76     -21.205  -5.689  12.195  1.00  0.00           H  
ATOM   1132 2HB  TYR A  76     -19.528  -6.165  11.967  1.00  0.00           H  
ATOM   1133  HD1 TYR A  76     -22.360  -6.328  14.382  1.00  0.00           H  
ATOM   1134  HD2 TYR A  76     -18.625  -8.005  13.099  1.00  0.00           H  
ATOM   1135  HE1 TYR A  76     -22.696  -8.245  15.906  1.00  0.00           H  
ATOM   1136  HE2 TYR A  76     -18.961  -9.922  14.622  1.00  0.00           H  
ATOM   1137  HH  TYR A  76     -20.286 -10.867  16.125  1.00  0.00           H  
ATOM   1138  N   ALA A  77     -18.396  -4.554  15.391  1.00  0.00           N  
ATOM   1139  CA  ALA A  77     -17.145  -4.770  16.136  1.00  0.00           C  
ATOM   1140  C   ALA A  77     -17.497  -4.992  17.612  1.00  0.00           C  
ATOM   1141  O   ALA A  77     -17.616  -4.003  18.344  1.00  0.00           O  
ATOM   1142  CB  ALA A  77     -16.195  -3.593  15.973  1.00  0.00           C  
ATOM   1143  H   ALA A  77     -19.212  -4.222  15.885  1.00  0.00           H  
ATOM   1144  HA  ALA A  77     -16.663  -5.668  15.749  1.00  0.00           H  
ATOM   1145 1HB  ALA A  77     -15.291  -3.771  16.556  1.00  0.00           H  
ATOM   1146 2HB  ALA A  77     -15.931  -3.481  14.921  1.00  0.00           H  
ATOM   1147 3HB  ALA A  77     -16.679  -2.683  16.323  1.00  0.00           H  
ATOM   1148  N   PRO A  78     -17.749  -6.251  17.996  1.00  0.00           N  
ATOM   1149  CA  PRO A  78     -18.102  -6.554  19.383  1.00  0.00           C  
ATOM   1150  C   PRO A  78     -17.115  -5.954  20.402  1.00  0.00           C  
ATOM   1151  O   PRO A  78     -17.537  -5.198  21.258  1.00  0.00           O  
ATOM   1152  CB  PRO A  78     -18.065  -8.085  19.403  1.00  0.00           C  
ATOM   1153  CG  PRO A  78     -18.454  -8.479  18.019  1.00  0.00           C  
ATOM   1154  CD  PRO A  78     -17.757  -7.479  17.135  1.00  0.00           C  
ATOM   1155  HA  PRO A  78     -19.045  -6.059  19.616  1.00  0.00           H  
ATOM   1156 1HB  PRO A  78     -17.058  -8.434  19.678  1.00  0.00           H  
ATOM   1157 2HB  PRO A  78     -18.758  -8.469  20.167  1.00  0.00           H  
ATOM   1158 1HG  PRO A  78     -18.142  -9.514  17.816  1.00  0.00           H  
ATOM   1159 2HG  PRO A  78     -19.549  -8.450  17.910  1.00  0.00           H  
ATOM   1160 1HD  PRO A  78     -16.735  -7.826  16.924  1.00  0.00           H  
ATOM   1161 2HD  PRO A  78     -18.326  -7.355  16.202  1.00  0.00           H  
ATOM   1162  N   GLN A  79     -15.832  -6.092  20.159  1.00  0.00           N  
ATOM   1163  CA  GLN A  79     -14.783  -5.518  20.949  1.00  0.00           C  
ATOM   1164  C   GLN A  79     -14.963  -4.031  21.219  1.00  0.00           C  
ATOM   1165  O   GLN A  79     -14.793  -3.651  22.393  1.00  0.00           O  
ATOM   1166  CB  GLN A  79     -13.438  -5.758  20.259  1.00  0.00           C  
ATOM   1167  CG  GLN A  79     -12.237  -5.263  21.046  1.00  0.00           C  
ATOM   1168  CD  GLN A  79     -10.924  -5.563  20.348  1.00  0.00           C  
ATOM   1169  OE1 GLN A  79     -10.901  -5.940  19.173  1.00  0.00           O  
ATOM   1170  NE2 GLN A  79      -9.820  -5.396  21.069  1.00  0.00           N  
ATOM   1171  H   GLN A  79     -15.591  -6.648  19.351  1.00  0.00           H  
ATOM   1172  HA  GLN A  79     -14.855  -5.916  21.962  1.00  0.00           H  
ATOM   1173 1HB  GLN A  79     -13.306  -6.825  20.080  1.00  0.00           H  
ATOM   1174 2HB  GLN A  79     -13.433  -5.261  19.289  1.00  0.00           H  
ATOM   1175 1HG  GLN A  79     -12.318  -4.183  21.172  1.00  0.00           H  
ATOM   1176 2HG  GLN A  79     -12.226  -5.753  22.019  1.00  0.00           H  
ATOM   1177 1HE2 GLN A  79      -8.924  -5.579  20.662  1.00  0.00           H  
ATOM   1178 2HE2 GLN A  79      -9.884  -5.089  22.018  1.00  0.00           H  
ATOM   1179  N   TYR A  80     -15.517  -3.236  20.293  1.00  0.00           N  
ATOM   1180  CA  TYR A  80     -15.743  -1.820  20.579  1.00  0.00           C  
ATOM   1181  C   TYR A  80     -16.969  -1.575  21.435  1.00  0.00           C  
ATOM   1182  O   TYR A  80     -17.044  -0.573  22.166  1.00  0.00           O  
ATOM   1183  CB  TYR A  80     -15.863  -1.032  19.273  1.00  0.00           C  
ATOM   1184  CG  TYR A  80     -14.562  -0.914  18.510  1.00  0.00           C  
ATOM   1185  CD1 TYR A  80     -13.403  -1.477  19.023  1.00  0.00           C  
ATOM   1186  CD2 TYR A  80     -14.528  -0.243  17.296  1.00  0.00           C  
ATOM   1187  CE1 TYR A  80     -12.215  -1.369  18.326  1.00  0.00           C  
ATOM   1188  CE2 TYR A  80     -13.341  -0.135  16.599  1.00  0.00           C  
ATOM   1189  CZ  TYR A  80     -12.188  -0.695  17.110  1.00  0.00           C  
ATOM   1190  OH  TYR A  80     -11.004  -0.588  16.416  1.00  0.00           O  
ATOM   1191  H   TYR A  80     -15.783  -3.604  19.391  1.00  0.00           H  
ATOM   1192  HA  TYR A  80     -14.916  -1.454  21.188  1.00  0.00           H  
ATOM   1193 1HB  TYR A  80     -16.596  -1.512  18.623  1.00  0.00           H  
ATOM   1194 2HB  TYR A  80     -16.224  -0.026  19.487  1.00  0.00           H  
ATOM   1195  HD1 TYR A  80     -13.429  -2.004  19.977  1.00  0.00           H  
ATOM   1196  HD2 TYR A  80     -15.439   0.200  16.893  1.00  0.00           H  
ATOM   1197  HE1 TYR A  80     -11.304  -1.811  18.730  1.00  0.00           H  
ATOM   1198  HE2 TYR A  80     -13.314   0.393  15.646  1.00  0.00           H  
ATOM   1199  HH  TYR A  80     -11.154  -0.098  15.604  1.00  0.00           H  
ATOM   1200  N   TYR A  81     -17.974  -2.425  21.323  1.00  0.00           N  
ATOM   1201  CA  TYR A  81     -19.135  -2.307  22.192  1.00  0.00           C  
ATOM   1202  C   TYR A  81     -18.726  -2.736  23.623  1.00  0.00           C  
ATOM   1203  O   TYR A  81     -19.196  -2.182  24.588  1.00  0.00           O  
ATOM   1204  CB  TYR A  81     -20.296  -3.154  21.667  1.00  0.00           C  
ATOM   1205  CG  TYR A  81     -20.915  -2.620  20.394  1.00  0.00           C  
ATOM   1206  CD1 TYR A  81     -20.475  -3.082  19.162  1.00  0.00           C  
ATOM   1207  CD2 TYR A  81     -21.922  -1.669  20.459  1.00  0.00           C  
ATOM   1208  CE1 TYR A  81     -21.041  -2.594  18.000  1.00  0.00           C  
ATOM   1209  CE2 TYR A  81     -22.487  -1.181  19.297  1.00  0.00           C  
ATOM   1210  CZ  TYR A  81     -22.050  -1.641  18.071  1.00  0.00           C  
ATOM   1211  OH  TYR A  81     -22.613  -1.155  16.913  1.00  0.00           O  
ATOM   1212  H   TYR A  81     -17.948  -3.164  20.635  1.00  0.00           H  
ATOM   1213  HA  TYR A  81     -19.473  -1.271  22.179  1.00  0.00           H  
ATOM   1214 1HB  TYR A  81     -19.948  -4.171  21.476  1.00  0.00           H  
ATOM   1215 2HB  TYR A  81     -21.076  -3.213  22.426  1.00  0.00           H  
ATOM   1216  HD1 TYR A  81     -19.684  -3.830  19.111  1.00  0.00           H  
ATOM   1217  HD2 TYR A  81     -22.267  -1.305  21.427  1.00  0.00           H  
ATOM   1218  HE1 TYR A  81     -20.695  -2.957  17.032  1.00  0.00           H  
ATOM   1219  HE2 TYR A  81     -23.278  -0.432  19.348  1.00  0.00           H  
ATOM   1220  HH  TYR A  81     -22.198  -1.575  16.156  1.00  0.00           H  
ATOM   1221  N   ALA A  82     -17.922  -3.786  23.692  1.00  0.00           N  
ATOM   1222  CA  ALA A  82     -17.455  -4.373  24.919  1.00  0.00           C  
ATOM   1223  C   ALA A  82     -16.645  -3.390  25.803  1.00  0.00           C  
ATOM   1224  O   ALA A  82     -17.055  -3.151  26.918  1.00  0.00           O  
ATOM   1225  CB  ALA A  82     -16.624  -5.606  24.593  1.00  0.00           C  
ATOM   1226  H   ALA A  82     -17.629  -4.186  22.812  1.00  0.00           H  
ATOM   1227  HA  ALA A  82     -18.321  -4.664  25.515  1.00  0.00           H  
ATOM   1228 1HB  ALA A  82     -16.299  -6.081  25.519  1.00  0.00           H  
ATOM   1229 2HB  ALA A  82     -17.227  -6.308  24.017  1.00  0.00           H  
ATOM   1230 3HB  ALA A  82     -15.752  -5.313  24.011  1.00  0.00           H  
ATOM   1231  N   GLN A  83     -15.746  -2.611  25.169  1.00  0.00           N  
ATOM   1232  CA  GLN A  83     -14.982  -1.573  25.803  1.00  0.00           C  
ATOM   1233  C   GLN A  83     -15.854  -0.487  26.380  1.00  0.00           C  
ATOM   1234  O   GLN A  83     -15.568   0.019  27.487  1.00  0.00           O  
ATOM   1235  CB  GLN A  83     -13.992  -0.966  24.805  1.00  0.00           C  
ATOM   1236  CG  GLN A  83     -12.852  -1.892  24.418  1.00  0.00           C  
ATOM   1237  CD  GLN A  83     -11.941  -1.282  23.369  1.00  0.00           C  
ATOM   1238  OE1 GLN A  83     -12.156  -0.152  22.922  1.00  0.00           O  
ATOM   1239  NE2 GLN A  83     -10.916  -2.027  22.971  1.00  0.00           N  
ATOM   1240  H   GLN A  83     -15.616  -2.785  24.183  1.00  0.00           H  
ATOM   1241  HA  GLN A  83     -14.472  -2.006  26.664  1.00  0.00           H  
ATOM   1242 1HB  GLN A  83     -14.521  -0.684  23.894  1.00  0.00           H  
ATOM   1243 2HB  GLN A  83     -13.560  -0.059  25.227  1.00  0.00           H  
ATOM   1244 1HG  GLN A  83     -12.256  -2.108  25.304  1.00  0.00           H  
ATOM   1245 2HG  GLN A  83     -13.268  -2.815  24.013  1.00  0.00           H  
ATOM   1246 1HE2 GLN A  83     -10.281  -1.677  22.281  1.00  0.00           H  
ATOM   1247 2HE2 GLN A  83     -10.779  -2.938  23.360  1.00  0.00           H  
ATOM   1248  N   LEU A  84     -16.933  -0.144  25.670  1.00  0.00           N  
ATOM   1249  CA  LEU A  84     -17.846   0.850  26.184  1.00  0.00           C  
ATOM   1250  C   LEU A  84     -18.509   0.301  27.461  1.00  0.00           C  
ATOM   1251  O   LEU A  84     -18.698   1.083  28.421  1.00  0.00           O  
ATOM   1252  CB  LEU A  84     -18.904   1.202  25.131  1.00  0.00           C  
ATOM   1253  CG  LEU A  84     -19.936   2.256  25.551  1.00  0.00           C  
ATOM   1254  CD1 LEU A  84     -19.224   3.559  25.887  1.00  0.00           C  
ATOM   1255  CD2 LEU A  84     -20.943   2.457  24.428  1.00  0.00           C  
ATOM   1256  H   LEU A  84     -17.123  -0.570  24.774  1.00  0.00           H  
ATOM   1257  HA  LEU A  84     -17.275   1.739  26.449  1.00  0.00           H  
ATOM   1258 1HB  LEU A  84     -18.398   1.571  24.240  1.00  0.00           H  
ATOM   1259 2HB  LEU A  84     -19.446   0.294  24.866  1.00  0.00           H  
ATOM   1260  HG  LEU A  84     -20.456   1.919  26.449  1.00  0.00           H  
ATOM   1261 1HD1 LEU A  84     -19.957   4.308  26.186  1.00  0.00           H  
ATOM   1262 2HD1 LEU A  84     -18.524   3.391  26.706  1.00  0.00           H  
ATOM   1263 3HD1 LEU A  84     -18.681   3.913  25.012  1.00  0.00           H  
ATOM   1264 1HD2 LEU A  84     -21.677   3.206  24.728  1.00  0.00           H  
ATOM   1265 2HD2 LEU A  84     -20.425   2.795  23.531  1.00  0.00           H  
ATOM   1266 3HD2 LEU A  84     -21.450   1.514  24.221  1.00  0.00           H  
ATOM   1267  N   LYS A  85     -18.948  -0.968  27.430  1.00  0.00           N  
ATOM   1268  CA  LYS A  85     -19.666  -1.496  28.570  1.00  0.00           C  
ATOM   1269  C   LYS A  85     -18.691  -1.678  29.759  1.00  0.00           C  
ATOM   1270  O   LYS A  85     -19.020  -1.381  30.863  1.00  0.00           O  
ATOM   1271  CB  LYS A  85     -20.344  -2.819  28.208  1.00  0.00           C  
ATOM   1272  CG  LYS A  85     -21.514  -2.683  27.243  1.00  0.00           C  
ATOM   1273  CD  LYS A  85     -22.130  -4.037  26.927  1.00  0.00           C  
ATOM   1274  CE  LYS A  85     -23.297  -3.903  25.960  1.00  0.00           C  
ATOM   1275  NZ  LYS A  85     -23.886  -5.225  25.613  1.00  0.00           N  
ATOM   1276  H   LYS A  85     -18.789  -1.563  26.630  1.00  0.00           H  
ATOM   1277  HA  LYS A  85     -20.406  -0.760  28.884  1.00  0.00           H  
ATOM   1278 1HB  LYS A  85     -19.614  -3.490  27.757  1.00  0.00           H  
ATOM   1279 2HB  LYS A  85     -20.713  -3.298  29.115  1.00  0.00           H  
ATOM   1280 1HG  LYS A  85     -22.277  -2.040  27.684  1.00  0.00           H  
ATOM   1281 2HG  LYS A  85     -21.169  -2.225  26.316  1.00  0.00           H  
ATOM   1282 1HD  LYS A  85     -21.374  -4.687  26.484  1.00  0.00           H  
ATOM   1283 2HD  LYS A  85     -22.485  -4.499  27.848  1.00  0.00           H  
ATOM   1284 1HE  LYS A  85     -24.071  -3.281  26.408  1.00  0.00           H  
ATOM   1285 2HE  LYS A  85     -22.958  -3.419  25.045  1.00  0.00           H  
ATOM   1286 1HZ  LYS A  85     -24.655  -5.093  24.971  1.00  0.00           H  
ATOM   1287 2HZ  LYS A  85     -23.182  -5.805  25.179  1.00  0.00           H  
ATOM   1288 3HZ  LYS A  85     -24.223  -5.675  26.452  1.00  0.00           H  
ATOM   1289  N   LEU A  86     -17.460  -2.025  29.475  1.00  0.00           N  
ATOM   1290  CA  LEU A  86     -16.406  -2.153  30.475  1.00  0.00           C  
ATOM   1291  C   LEU A  86     -16.157  -0.800  31.147  1.00  0.00           C  
ATOM   1292  O   LEU A  86     -16.226  -0.714  32.390  1.00  0.00           O  
ATOM   1293  CB  LEU A  86     -15.113  -2.668  29.829  1.00  0.00           C  
ATOM   1294  CG  LEU A  86     -15.141  -4.126  29.355  1.00  0.00           C  
ATOM   1295  CD1 LEU A  86     -13.875  -4.429  28.566  1.00  0.00           C  
ATOM   1296  CD2 LEU A  86     -15.269  -5.049  30.559  1.00  0.00           C  
ATOM   1297  H   LEU A  86     -17.244  -2.211  28.506  1.00  0.00           H  
ATOM   1298  HA  LEU A  86     -16.737  -2.856  31.239  1.00  0.00           H  
ATOM   1299 1HB  LEU A  86     -14.884  -2.044  28.967  1.00  0.00           H  
ATOM   1300 2HB  LEU A  86     -14.302  -2.569  30.549  1.00  0.00           H  
ATOM   1301  HG  LEU A  86     -15.992  -4.277  28.691  1.00  0.00           H  
ATOM   1302 1HD1 LEU A  86     -13.895  -5.465  28.229  1.00  0.00           H  
ATOM   1303 2HD1 LEU A  86     -13.819  -3.768  27.701  1.00  0.00           H  
ATOM   1304 3HD1 LEU A  86     -13.004  -4.271  29.201  1.00  0.00           H  
ATOM   1305 1HD2 LEU A  86     -15.290  -6.086  30.222  1.00  0.00           H  
ATOM   1306 2HD2 LEU A  86     -14.418  -4.900  31.223  1.00  0.00           H  
ATOM   1307 3HD2 LEU A  86     -16.192  -4.823  31.094  1.00  0.00           H  
ATOM   1308  N   GLN A  87     -16.064   0.270  30.367  1.00  0.00           N  
ATOM   1309  CA  GLN A  87     -15.923   1.605  30.947  1.00  0.00           C  
ATOM   1310  C   GLN A  87     -17.165   1.985  31.710  1.00  0.00           C  
ATOM   1311  O   GLN A  87     -17.043   2.695  32.740  1.00  0.00           O  
ATOM   1312  CB  GLN A  87     -15.642   2.647  29.861  1.00  0.00           C  
ATOM   1313  CG  GLN A  87     -15.346   4.038  30.396  1.00  0.00           C  
ATOM   1314  CD  GLN A  87     -14.078   4.081  31.227  1.00  0.00           C  
ATOM   1315  OE1 GLN A  87     -13.010   3.656  30.777  1.00  0.00           O  
ATOM   1316  NE2 GLN A  87     -14.187   4.596  32.446  1.00  0.00           N  
ATOM   1317  H   GLN A  87     -16.090   0.170  29.362  1.00  0.00           H  
ATOM   1318  HA  GLN A  87     -15.110   1.583  31.673  1.00  0.00           H  
ATOM   1319 1HB  GLN A  87     -14.789   2.328  29.263  1.00  0.00           H  
ATOM   1320 2HB  GLN A  87     -16.501   2.719  29.195  1.00  0.00           H  
ATOM   1321 1HG  GLN A  87     -15.227   4.722  29.555  1.00  0.00           H  
ATOM   1322 2HG  GLN A  87     -16.177   4.360  31.023  1.00  0.00           H  
ATOM   1323 1HE2 GLN A  87     -13.384   4.650  33.041  1.00  0.00           H  
ATOM   1324 2HE2 GLN A  87     -15.072   4.929  32.771  1.00  0.00           H  
ATOM   1325  N   ARG A  88     -18.367   1.597  31.270  1.00  0.00           N  
ATOM   1326  CA  ARG A  88     -19.542   1.977  32.074  1.00  0.00           C  
ATOM   1327  C   ARG A  88     -19.498   1.246  33.457  1.00  0.00           C  
ATOM   1328  O   ARG A  88     -19.927   1.780  34.477  1.00  0.00           O  
ATOM   1329  CB  ARG A  88     -20.829   1.629  31.341  1.00  0.00           C  
ATOM   1330  CG  ARG A  88     -21.121   2.485  30.119  1.00  0.00           C  
ATOM   1331  CD  ARG A  88     -22.362   2.052  29.428  1.00  0.00           C  
ATOM   1332  NE  ARG A  88     -22.645   2.868  28.259  1.00  0.00           N  
ATOM   1333  CZ  ARG A  88     -23.631   2.622  27.374  1.00  0.00           C  
ATOM   1334  NH1 ARG A  88     -24.418   1.581  27.539  1.00  0.00           N  
ATOM   1335  NH2 ARG A  88     -23.808   3.427  26.341  1.00  0.00           N  
ATOM   1336  H   ARG A  88     -18.502   1.063  30.423  1.00  0.00           H  
ATOM   1337  HA  ARG A  88     -19.521   3.056  32.228  1.00  0.00           H  
ATOM   1338 1HB  ARG A  88     -20.791   0.591  31.014  1.00  0.00           H  
ATOM   1339 2HB  ARG A  88     -21.674   1.727  32.022  1.00  0.00           H  
ATOM   1340 1HG  ARG A  88     -21.244   3.525  30.425  1.00  0.00           H  
ATOM   1341 2HG  ARG A  88     -20.292   2.410  29.415  1.00  0.00           H  
ATOM   1342 1HD  ARG A  88     -22.255   1.017  29.103  1.00  0.00           H  
ATOM   1343 2HD  ARG A  88     -23.206   2.131  30.112  1.00  0.00           H  
ATOM   1344  HE  ARG A  88     -22.061   3.678  28.098  1.00  0.00           H  
ATOM   1345 1HH1 ARG A  88     -24.282   0.966  28.329  1.00  0.00           H  
ATOM   1346 2HH1 ARG A  88     -25.157   1.397  26.876  1.00  0.00           H  
ATOM   1347 1HH2 ARG A  88     -23.204   4.227  26.214  1.00  0.00           H  
ATOM   1348 2HH2 ARG A  88     -24.547   3.242  25.678  1.00  0.00           H  
ATOM   1349  N   ILE A  89     -19.044   0.014  33.467  1.00  0.00           N  
ATOM   1350  CA  ILE A  89     -18.955  -0.759  34.701  1.00  0.00           C  
ATOM   1351  C   ILE A  89     -17.861  -0.177  35.624  1.00  0.00           C  
ATOM   1352  O   ILE A  89     -18.178   0.087  36.780  1.00  0.00           O  
ATOM   1353  CB  ILE A  89     -18.657  -2.239  34.399  1.00  0.00           C  
ATOM   1354  CG1 ILE A  89     -19.846  -2.889  33.686  1.00  0.00           C  
ATOM   1355  CG2 ILE A  89     -18.328  -2.987  35.682  1.00  0.00           C  
ATOM   1356  CD1 ILE A  89     -19.547  -4.260  33.125  1.00  0.00           C  
ATOM   1357  H   ILE A  89     -18.749  -0.409  32.599  1.00  0.00           H  
ATOM   1358  HA  ILE A  89     -19.901  -0.668  35.235  1.00  0.00           H  
ATOM   1359  HB  ILE A  89     -17.807  -2.308  33.721  1.00  0.00           H  
ATOM   1360 1HG1 ILE A  89     -20.681  -2.979  34.380  1.00  0.00           H  
ATOM   1361 2HG1 ILE A  89     -20.172  -2.249  32.866  1.00  0.00           H  
ATOM   1362 1HG2 ILE A  89     -18.120  -4.032  35.450  1.00  0.00           H  
ATOM   1363 2HG2 ILE A  89     -17.452  -2.539  36.150  1.00  0.00           H  
ATOM   1364 3HG2 ILE A  89     -19.175  -2.928  36.365  1.00  0.00           H  
ATOM   1365 1HD1 ILE A  89     -20.437  -4.655  32.635  1.00  0.00           H  
ATOM   1366 2HD1 ILE A  89     -18.735  -4.187  32.400  1.00  0.00           H  
ATOM   1367 3HD1 ILE A  89     -19.252  -4.927  33.934  1.00  0.00           H  
ATOM   1368  N   LEU A  90     -16.739   0.306  35.023  1.00  0.00           N  
ATOM   1369  CA  LEU A  90     -15.706   0.983  35.747  1.00  0.00           C  
ATOM   1370  C   LEU A  90     -16.232   2.262  36.385  1.00  0.00           C  
ATOM   1371  O   LEU A  90     -15.873   2.558  37.551  1.00  0.00           O  
ATOM   1372  CB  LEU A  90     -14.536   1.303  34.808  1.00  0.00           C  
ATOM   1373  CG  LEU A  90     -13.731   0.095  34.312  1.00  0.00           C  
ATOM   1374  CD1 LEU A  90     -12.729   0.550  33.260  1.00  0.00           C  
ATOM   1375  CD2 LEU A  90     -13.028  -0.564  35.489  1.00  0.00           C  
ATOM   1376  H   LEU A  90     -16.638   0.178  34.026  1.00  0.00           H  
ATOM   1377  HA  LEU A  90     -15.380   0.333  36.560  1.00  0.00           H  
ATOM   1378 1HB  LEU A  90     -14.925   1.824  33.934  1.00  0.00           H  
ATOM   1379 2HB  LEU A  90     -13.847   1.970  35.326  1.00  0.00           H  
ATOM   1380  HG  LEU A  90     -14.404  -0.622  33.842  1.00  0.00           H  
ATOM   1381 1HD1 LEU A  90     -12.157  -0.308  32.907  1.00  0.00           H  
ATOM   1382 2HD1 LEU A  90     -13.260   1.000  32.421  1.00  0.00           H  
ATOM   1383 3HD1 LEU A  90     -12.051   1.283  33.696  1.00  0.00           H  
ATOM   1384 1HD2 LEU A  90     -12.457  -1.424  35.136  1.00  0.00           H  
ATOM   1385 2HD2 LEU A  90     -12.354   0.152  35.958  1.00  0.00           H  
ATOM   1386 3HD2 LEU A  90     -13.769  -0.895  36.216  1.00  0.00           H  
ATOM   1387  N   ALA A  91     -17.081   3.021  35.682  1.00  0.00           N  
ATOM   1388  CA  ALA A  91     -17.628   4.209  36.283  1.00  0.00           C  
ATOM   1389  C   ALA A  91     -18.497   3.779  37.462  1.00  0.00           C  
ATOM   1390  O   ALA A  91     -18.431   4.418  38.497  1.00  0.00           O  
ATOM   1391  CB  ALA A  91     -18.424   5.017  35.269  1.00  0.00           C  
ATOM   1392  H   ALA A  91     -17.348   2.780  34.738  1.00  0.00           H  
ATOM   1393  HA  ALA A  91     -16.801   4.802  36.675  1.00  0.00           H  
ATOM   1394 1HB  ALA A  91     -18.843   5.899  35.754  1.00  0.00           H  
ATOM   1395 2HB  ALA A  91     -17.769   5.327  34.455  1.00  0.00           H  
ATOM   1396 3HB  ALA A  91     -19.232   4.405  34.870  1.00  0.00           H  
ATOM   1397  N   ALA A  92     -19.261   2.698  37.320  1.00  0.00           N  
ATOM   1398  CA  ALA A  92     -20.151   2.253  38.354  1.00  0.00           C  
ATOM   1399  C   ALA A  92     -19.333   1.907  39.621  1.00  0.00           C  
ATOM   1400  O   ALA A  92     -19.683   2.315  40.692  1.00  0.00           O  
ATOM   1401  CB  ALA A  92     -20.963   1.060  37.872  1.00  0.00           C  
ATOM   1402  H   ALA A  92     -19.211   2.177  36.456  1.00  0.00           H  
ATOM   1403  HA  ALA A  92     -20.831   3.071  38.591  1.00  0.00           H  
ATOM   1404 1HB  ALA A  92     -21.637   0.734  38.664  1.00  0.00           H  
ATOM   1405 2HB  ALA A  92     -21.544   1.345  36.995  1.00  0.00           H  
ATOM   1406 3HB  ALA A  92     -20.290   0.244  37.611  1.00  0.00           H  
ATOM   1407  N   ILE A  93     -18.217   1.236  39.471  1.00  0.00           N  
ATOM   1408  CA  ILE A  93     -17.331   0.898  40.601  1.00  0.00           C  
ATOM   1409  C   ILE A  93     -16.744   2.137  41.285  1.00  0.00           C  
ATOM   1410  O   ILE A  93     -16.784   2.275  42.493  1.00  0.00           O  
ATOM   1411  CB  ILE A  93     -16.178  -0.009  40.133  1.00  0.00           C  
ATOM   1412  CG1 ILE A  93     -16.713  -1.383  39.721  1.00  0.00           C  
ATOM   1413  CG2 ILE A  93     -15.132  -0.148  41.228  1.00  0.00           C  
ATOM   1414  CD1 ILE A  93     -15.701  -2.239  38.995  1.00  0.00           C  
ATOM   1415  H   ILE A  93     -17.960   0.942  38.540  1.00  0.00           H  
ATOM   1416  HA  ILE A  93     -17.923   0.401  41.368  1.00  0.00           H  
ATOM   1417  HB  ILE A  93     -15.710   0.425  39.250  1.00  0.00           H  
ATOM   1418 1HG1 ILE A  93     -17.046  -1.924  40.606  1.00  0.00           H  
ATOM   1419 2HG1 ILE A  93     -17.579  -1.256  39.071  1.00  0.00           H  
ATOM   1420 1HG2 ILE A  93     -14.325  -0.792  40.881  1.00  0.00           H  
ATOM   1421 2HG2 ILE A  93     -14.732   0.834  41.475  1.00  0.00           H  
ATOM   1422 3HG2 ILE A  93     -15.590  -0.586  42.115  1.00  0.00           H  
ATOM   1423 1HD1 ILE A  93     -16.154  -3.196  38.735  1.00  0.00           H  
ATOM   1424 2HD1 ILE A  93     -15.380  -1.731  38.085  1.00  0.00           H  
ATOM   1425 3HD1 ILE A  93     -14.839  -2.409  39.639  1.00  0.00           H  
ATOM   1426  N   ALA A  94     -16.296   3.120  40.504  1.00  0.00           N  
ATOM   1427  CA  ALA A  94     -15.805   4.398  40.985  1.00  0.00           C  
ATOM   1428  C   ALA A  94     -16.882   5.146  41.749  1.00  0.00           C  
ATOM   1429  O   ALA A  94     -16.576   5.903  42.690  1.00  0.00           O  
ATOM   1430  CB  ALA A  94     -15.296   5.241  39.824  1.00  0.00           C  
ATOM   1431  H   ALA A  94     -16.308   2.940  39.510  1.00  0.00           H  
ATOM   1432  HA  ALA A  94     -14.993   4.214  41.688  1.00  0.00           H  
ATOM   1433 1HB  ALA A  94     -14.931   6.196  40.201  1.00  0.00           H  
ATOM   1434 2HB  ALA A  94     -14.485   4.715  39.321  1.00  0.00           H  
ATOM   1435 3HB  ALA A  94     -16.108   5.415  39.119  1.00  0.00           H  
ATOM   1436  N   GLN A  95     -18.131   5.049  41.315  1.00  0.00           N  
ATOM   1437  CA  GLN A  95     -19.211   5.713  42.013  1.00  0.00           C  
ATOM   1438  C   GLN A  95     -19.383   5.155  43.455  1.00  0.00           C  
ATOM   1439  O   GLN A  95     -19.716   5.858  44.403  1.00  0.00           O  
ATOM   1440  CB  GLN A  95     -20.512   5.562  41.219  1.00  0.00           C  
ATOM   1441  CG  GLN A  95     -20.543   6.348  39.920  1.00  0.00           C  
ATOM   1442  CD  GLN A  95     -21.813   6.104  39.127  1.00  0.00           C  
ATOM   1443  OE1 GLN A  95     -22.423   5.035  39.218  1.00  0.00           O  
ATOM   1444  NE2 GLN A  95     -22.218   7.096  38.342  1.00  0.00           N  
ATOM   1445  H   GLN A  95     -18.339   4.507  40.488  1.00  0.00           H  
ATOM   1446  HA  GLN A  95     -18.996   6.781  42.046  1.00  0.00           H  
ATOM   1447 1HB  GLN A  95     -20.672   4.510  40.981  1.00  0.00           H  
ATOM   1448 2HB  GLN A  95     -21.352   5.890  41.831  1.00  0.00           H  
ATOM   1449 1HG  GLN A  95     -20.482   7.411  40.149  1.00  0.00           H  
ATOM   1450 2HG  GLN A  95     -19.693   6.049  39.306  1.00  0.00           H  
ATOM   1451 1HE2 GLN A  95     -23.050   6.993  37.794  1.00  0.00           H  
ATOM   1452 2HE2 GLN A  95     -21.693   7.946  38.297  1.00  0.00           H  
ATOM   1453  N   VAL A  96     -19.252   3.856  43.597  1.00  0.00           N  
ATOM   1454  CA  VAL A  96     -19.455   3.186  44.877  1.00  0.00           C  
ATOM   1455  C   VAL A  96     -18.283   3.531  45.801  1.00  0.00           C  
ATOM   1456  O   VAL A  96     -18.485   3.896  46.970  1.00  0.00           O  
ATOM   1457  CB  VAL A  96     -19.550   1.660  44.690  1.00  0.00           C  
ATOM   1458  CG1 VAL A  96     -19.604   0.960  46.040  1.00  0.00           C  
ATOM   1459  CG2 VAL A  96     -20.774   1.316  43.855  1.00  0.00           C  
ATOM   1460  H   VAL A  96     -19.002   3.306  42.788  1.00  0.00           H  
ATOM   1461  HA  VAL A  96     -20.380   3.558  45.319  1.00  0.00           H  
ATOM   1462  HB  VAL A  96     -18.652   1.309  44.181  1.00  0.00           H  
ATOM   1463 1HG1 VAL A  96     -19.670  -0.117  45.889  1.00  0.00           H  
ATOM   1464 2HG1 VAL A  96     -18.702   1.192  46.606  1.00  0.00           H  
ATOM   1465 3HG1 VAL A  96     -20.478   1.303  46.593  1.00  0.00           H  
ATOM   1466 1HG2 VAL A  96     -20.834   0.236  43.726  1.00  0.00           H  
ATOM   1467 2HG2 VAL A  96     -21.671   1.672  44.361  1.00  0.00           H  
ATOM   1468 3HG2 VAL A  96     -20.694   1.794  42.878  1.00  0.00           H  
ATOM   1469  N   GLU A  97     -17.070   3.590  45.212  1.00  0.00           N  
ATOM   1470  CA  GLU A  97     -15.928   4.019  45.977  1.00  0.00           C  
ATOM   1471  C   GLU A  97     -16.112   5.454  46.419  1.00  0.00           C  
ATOM   1472  O   GLU A  97     -15.873   5.730  47.609  1.00  0.00           O  
ATOM   1473  CB  GLU A  97     -14.645   3.877  45.156  1.00  0.00           C  
ATOM   1474  CG  GLU A  97     -13.371   4.225  45.914  1.00  0.00           C  
ATOM   1475  CD  GLU A  97     -13.100   3.293  47.061  1.00  0.00           C  
ATOM   1476  OE1 GLU A  97     -13.650   2.217  47.070  1.00  0.00           O  
ATOM   1477  OE2 GLU A  97     -12.342   3.656  47.929  1.00  0.00           O  
ATOM   1478  H   GLU A  97     -16.946   3.338  44.242  1.00  0.00           H  
ATOM   1479  HA  GLU A  97     -16.001   3.591  46.977  1.00  0.00           H  
ATOM   1480 1HB  GLU A  97     -14.552   2.851  44.799  1.00  0.00           H  
ATOM   1481 2HB  GLU A  97     -14.700   4.524  44.280  1.00  0.00           H  
ATOM   1482 1HG  GLU A  97     -12.529   4.189  45.224  1.00  0.00           H  
ATOM   1483 2HG  GLU A  97     -13.453   5.244  46.291  1.00  0.00           H  
ATOM   1484  N   LEU A  98     -16.749   6.316  45.629  1.00  0.00           N  
ATOM   1485  CA  LEU A  98     -17.050   7.653  46.098  1.00  0.00           C  
ATOM   1486  C   LEU A  98     -17.993   7.602  47.293  1.00  0.00           C  
ATOM   1487  O   LEU A  98     -17.942   8.469  48.175  1.00  0.00           O  
ATOM   1488  CB  LEU A  98     -17.676   8.483  44.970  1.00  0.00           C  
ATOM   1489  CG  LEU A  98     -18.007   9.939  45.320  1.00  0.00           C  
ATOM   1490  CD1 LEU A  98     -16.734  10.665  45.732  1.00  0.00           C  
ATOM   1491  CD2 LEU A  98     -18.658  10.614  44.122  1.00  0.00           C  
ATOM   1492  H   LEU A  98     -17.028   6.047  44.696  1.00  0.00           H  
ATOM   1493  HA  LEU A  98     -16.123   8.119  46.433  1.00  0.00           H  
ATOM   1494 1HB  LEU A  98     -16.991   8.493  44.125  1.00  0.00           H  
ATOM   1495 2HB  LEU A  98     -18.601   7.999  44.655  1.00  0.00           H  
ATOM   1496  HG  LEU A  98     -18.693   9.963  46.168  1.00  0.00           H  
ATOM   1497 1HD1 LEU A  98     -16.969  11.699  45.982  1.00  0.00           H  
ATOM   1498 2HD1 LEU A  98     -16.300  10.172  46.603  1.00  0.00           H  
ATOM   1499 3HD1 LEU A  98     -16.020  10.643  44.909  1.00  0.00           H  
ATOM   1500 1HD2 LEU A  98     -18.894  11.649  44.372  1.00  0.00           H  
ATOM   1501 2HD2 LEU A  98     -17.972  10.592  43.275  1.00  0.00           H  
ATOM   1502 3HD2 LEU A  98     -19.575  10.086  43.861  1.00  0.00           H  
ATOM   1503  N   LYS A  99     -18.989   6.699  47.236  1.00  0.00           N  
ATOM   1504  CA  LYS A  99     -19.993   6.605  48.288  1.00  0.00           C  
ATOM   1505  C   LYS A  99     -19.310   6.105  49.580  1.00  0.00           C  
ATOM   1506  O   LYS A  99     -19.631   6.511  50.673  1.00  0.00           O  
ATOM   1507  CB  LYS A  99     -21.133   5.673  47.873  1.00  0.00           C  
ATOM   1508  CG  LYS A  99     -22.025   6.224  46.769  1.00  0.00           C  
ATOM   1509  CD  LYS A  99     -23.123   5.238  46.402  1.00  0.00           C  
ATOM   1510  CE  LYS A  99     -24.012   5.784  45.294  1.00  0.00           C  
ATOM   1511  NZ  LYS A  99     -25.067   4.813  44.897  1.00  0.00           N  
ATOM   1512  H   LYS A  99     -19.043   6.071  46.447  1.00  0.00           H  
ATOM   1513  HA  LYS A  99     -20.439   7.589  48.430  1.00  0.00           H  
ATOM   1514 1HB  LYS A  99     -20.721   4.725  47.528  1.00  0.00           H  
ATOM   1515 2HB  LYS A  99     -21.763   5.462  48.738  1.00  0.00           H  
ATOM   1516 1HG  LYS A  99     -22.482   7.157  47.101  1.00  0.00           H  
ATOM   1517 2HG  LYS A  99     -21.423   6.431  45.884  1.00  0.00           H  
ATOM   1518 1HD  LYS A  99     -22.675   4.301  46.068  1.00  0.00           H  
ATOM   1519 2HD  LYS A  99     -23.737   5.034  47.279  1.00  0.00           H  
ATOM   1520 1HE  LYS A  99     -24.489   6.703  45.630  1.00  0.00           H  
ATOM   1521 2HE  LYS A  99     -23.403   6.015  44.420  1.00  0.00           H  
ATOM   1522 1HZ  LYS A  99     -25.633   5.211  44.161  1.00  0.00           H  
ATOM   1523 2HZ  LYS A  99     -24.635   3.962  44.565  1.00  0.00           H  
ATOM   1524 3HZ  LYS A  99     -25.651   4.604  45.695  1.00  0.00           H  
ATOM   1525  N   ALA A 100     -18.374   5.211  49.416  1.00  0.00           N  
ATOM   1526  CA  ALA A 100     -17.546   4.661  50.479  1.00  0.00           C  
ATOM   1527  C   ALA A 100     -16.697   5.764  51.132  1.00  0.00           C  
ATOM   1528  O   ALA A 100     -16.663   5.873  52.367  1.00  0.00           O  
ATOM   1529  CB  ALA A 100     -16.659   3.550  49.936  1.00  0.00           C  
ATOM   1530  H   ALA A 100     -18.233   4.892  48.468  1.00  0.00           H  
ATOM   1531  HA  ALA A 100     -18.199   4.251  51.249  1.00  0.00           H  
ATOM   1532 1HB  ALA A 100     -16.047   3.146  50.742  1.00  0.00           H  
ATOM   1533 2HB  ALA A 100     -17.282   2.758  49.520  1.00  0.00           H  
ATOM   1534 3HB  ALA A 100     -16.013   3.949  49.156  1.00  0.00           H  
ATOM   1535  N   GLN A 101     -16.159   6.678  50.322  1.00  0.00           N  
ATOM   1536  CA  GLN A 101     -15.366   7.772  50.824  1.00  0.00           C  
ATOM   1537  C   GLN A 101     -16.218   8.824  51.495  1.00  0.00           C  
ATOM   1538  O   GLN A 101     -15.707   9.435  52.456  1.00  0.00           O  
ATOM   1539  CB  GLN A 101     -14.557   8.404  49.688  1.00  0.00           C  
ATOM   1540  CG  GLN A 101     -13.504   7.488  49.089  1.00  0.00           C  
ATOM   1541  CD  GLN A 101     -12.457   7.070  50.103  1.00  0.00           C  
ATOM   1542  OE1 GLN A 101     -12.154   7.807  51.045  1.00  0.00           O  
ATOM   1543  NE2 GLN A 101     -11.895   5.880  49.916  1.00  0.00           N  
ATOM   1544  H   GLN A 101     -16.314   6.598  49.327  1.00  0.00           H  
ATOM   1545  HA  GLN A 101     -14.685   7.386  51.583  1.00  0.00           H  
ATOM   1546 1HB  GLN A 101     -15.232   8.710  48.888  1.00  0.00           H  
ATOM   1547 2HB  GLN A 101     -14.056   9.300  50.054  1.00  0.00           H  
ATOM   1548 1HG  GLN A 101     -13.992   6.590  48.710  1.00  0.00           H  
ATOM   1549 2HG  GLN A 101     -13.002   8.012  48.275  1.00  0.00           H  
ATOM   1550 1HE2 GLN A 101     -11.197   5.550  50.553  1.00  0.00           H  
ATOM   1551 2HE2 GLN A 101     -12.170   5.314  49.139  1.00  0.00           H  
ATOM   1552  N   THR A 102     -17.479   8.984  51.098  1.00  0.00           N  
ATOM   1553  CA  THR A 102     -18.350   9.972  51.719  1.00  0.00           C  
ATOM   1554  C   THR A 102     -18.594   9.533  53.175  1.00  0.00           C  
ATOM   1555  O   THR A 102     -18.730  10.343  54.114  1.00  0.00           O  
ATOM   1556  CB  THR A 102     -19.683  10.117  50.962  1.00  0.00           C  
ATOM   1557  OG1 THR A 102     -19.428  10.548  49.618  1.00  0.00           O  
ATOM   1558  CG2 THR A 102     -20.582  11.130  51.653  1.00  0.00           C  
ATOM   1559  H   THR A 102     -17.841   8.409  50.351  1.00  0.00           H  
ATOM   1560  HA  THR A 102     -17.858  10.943  51.675  1.00  0.00           H  
ATOM   1561  HB  THR A 102     -20.190   9.152  50.929  1.00  0.00           H  
ATOM   1562  HG1 THR A 102     -18.877   9.899  49.174  1.00  0.00           H  
ATOM   1563 1HG2 THR A 102     -21.519  11.219  51.104  1.00  0.00           H  
ATOM   1564 2HG2 THR A 102     -20.787  10.799  52.671  1.00  0.00           H  
ATOM   1565 3HG2 THR A 102     -20.085  12.099  51.680  1.00  0.00           H  
ATOM   1566  N   GLN A 103     -18.792   8.246  53.331  1.00  0.00           N  
ATOM   1567  CA  GLN A 103     -19.203   7.677  54.604  1.00  0.00           C  
ATOM   1568  C   GLN A 103     -17.983   7.681  55.535  1.00  0.00           C  
ATOM   1569  O   GLN A 103     -18.077   7.919  56.747  1.00  0.00           O  
ATOM   1570  CB  GLN A 103     -19.754   6.260  54.426  1.00  0.00           C  
ATOM   1571  CG  GLN A 103     -21.066   6.193  53.663  1.00  0.00           C  
ATOM   1572  CD  GLN A 103     -21.555   4.769  53.477  1.00  0.00           C  
ATOM   1573  OE1 GLN A 103     -20.760   3.827  53.421  1.00  0.00           O  
ATOM   1574  NE2 GLN A 103     -22.869   4.604  53.379  1.00  0.00           N  
ATOM   1575  H   GLN A 103     -18.654   7.633  52.540  1.00  0.00           H  
ATOM   1576  HA  GLN A 103     -19.971   8.318  55.037  1.00  0.00           H  
ATOM   1577 1HB  GLN A 103     -19.024   5.650  53.894  1.00  0.00           H  
ATOM   1578 2HB  GLN A 103     -19.910   5.805  55.404  1.00  0.00           H  
ATOM   1579 1HG  GLN A 103     -21.825   6.746  54.216  1.00  0.00           H  
ATOM   1580 2HG  GLN A 103     -20.924   6.637  52.678  1.00  0.00           H  
ATOM   1581 1HE2 GLN A 103     -23.251   3.687  53.255  1.00  0.00           H  
ATOM   1582 2HE2 GLN A 103     -23.478   5.396  53.429  1.00  0.00           H  
ATOM   1583  N   ALA A 104     -16.785   7.479  54.951  1.00  0.00           N  
ATOM   1584  CA  ALA A 104     -15.530   7.577  55.664  1.00  0.00           C  
ATOM   1585  C   ALA A 104     -15.311   8.989  56.189  1.00  0.00           C  
ATOM   1586  O   ALA A 104     -14.870   9.127  57.343  1.00  0.00           O  
ATOM   1587  CB  ALA A 104     -14.377   7.157  54.764  1.00  0.00           C  
ATOM   1588  H   ALA A 104     -16.775   7.249  53.968  1.00  0.00           H  
ATOM   1589  HA  ALA A 104     -15.572   6.917  56.531  1.00  0.00           H  
ATOM   1590 1HB  ALA A 104     -13.439   7.233  55.314  1.00  0.00           H  
ATOM   1591 2HB  ALA A 104     -14.526   6.127  54.440  1.00  0.00           H  
ATOM   1592 3HB  ALA A 104     -14.341   7.809  53.892  1.00  0.00           H  
ATOM   1593  N   LEU A 105     -15.678  10.033  55.473  1.00  0.00           N  
ATOM   1594  CA  LEU A 105     -15.534  11.370  56.008  1.00  0.00           C  
ATOM   1595  C   LEU A 105     -16.400  11.553  57.247  1.00  0.00           C  
ATOM   1596  O   LEU A 105     -15.953  12.236  58.198  1.00  0.00           O  
ATOM   1597  CB  LEU A 105     -15.914  12.409  54.945  1.00  0.00           C  
ATOM   1598  CG  LEU A 105     -15.799  13.876  55.378  1.00  0.00           C  
ATOM   1599  CD1 LEU A 105     -14.358  14.180  55.766  1.00  0.00           C  
ATOM   1600  CD2 LEU A 105     -16.262  14.778  54.244  1.00  0.00           C  
ATOM   1601  H   LEU A 105     -16.062   9.912  54.547  1.00  0.00           H  
ATOM   1602  HA  LEU A 105     -14.507  11.498  56.347  1.00  0.00           H  
ATOM   1603 1HB  LEU A 105     -15.272  12.268  54.077  1.00  0.00           H  
ATOM   1604 2HB  LEU A 105     -16.946  12.233  54.641  1.00  0.00           H  
ATOM   1605  HG  LEU A 105     -16.423  14.047  56.255  1.00  0.00           H  
ATOM   1606 1HD1 LEU A 105     -14.277  15.223  56.074  1.00  0.00           H  
ATOM   1607 2HD1 LEU A 105     -14.060  13.534  56.592  1.00  0.00           H  
ATOM   1608 3HD1 LEU A 105     -13.706  14.002  54.911  1.00  0.00           H  
ATOM   1609 1HD2 LEU A 105     -16.181  15.821  54.551  1.00  0.00           H  
ATOM   1610 2HD2 LEU A 105     -15.637  14.609  53.366  1.00  0.00           H  
ATOM   1611 3HD2 LEU A 105     -17.300  14.551  53.999  1.00  0.00           H  
ATOM   1612  N   ILE A 106     -17.636  11.083  57.220  1.00  0.00           N  
ATOM   1613  CA  ILE A 106     -18.510  11.251  58.358  1.00  0.00           C  
ATOM   1614  C   ILE A 106     -17.919  10.509  59.593  1.00  0.00           C  
ATOM   1615  O   ILE A 106     -17.788  11.059  60.674  1.00  0.00           O  
ATOM   1616  CB  ILE A 106     -19.922  10.727  58.039  1.00  0.00           C  
ATOM   1617  CG1 ILE A 106     -20.590  11.606  56.978  1.00  0.00           C  
ATOM   1618  CG2 ILE A 106     -20.768  10.675  59.301  1.00  0.00           C  
ATOM   1619  CD1 ILE A 106     -21.852  11.010  56.397  1.00  0.00           C  
ATOM   1620  H   ILE A 106     -17.981  10.601  56.402  1.00  0.00           H  
ATOM   1621  HA  ILE A 106     -18.620  12.317  58.555  1.00  0.00           H  
ATOM   1622  HB  ILE A 106     -19.852   9.725  57.618  1.00  0.00           H  
ATOM   1623 1HG1 ILE A 106     -20.838  12.574  57.411  1.00  0.00           H  
ATOM   1624 2HG1 ILE A 106     -19.891  11.785  56.160  1.00  0.00           H  
ATOM   1625 1HG2 ILE A 106     -21.763  10.304  59.057  1.00  0.00           H  
ATOM   1626 2HG2 ILE A 106     -20.300  10.010  60.025  1.00  0.00           H  
ATOM   1627 3HG2 ILE A 106     -20.849  11.676  59.727  1.00  0.00           H  
ATOM   1628 1HD1 ILE A 106     -22.267  11.690  55.653  1.00  0.00           H  
ATOM   1629 2HD1 ILE A 106     -21.619  10.054  55.926  1.00  0.00           H  
ATOM   1630 3HD1 ILE A 106     -22.580  10.855  57.192  1.00  0.00           H  
ATOM   1631  N   ALA A 107     -17.526   9.265  59.419  1.00  0.00           N  
ATOM   1632  CA  ALA A 107     -16.948   8.460  60.494  1.00  0.00           C  
ATOM   1633  C   ALA A 107     -15.648   9.069  61.032  1.00  0.00           C  
ATOM   1634  O   ALA A 107     -15.438   9.127  62.264  1.00  0.00           O  
ATOM   1635  CB  ALA A 107     -16.701   7.039  60.008  1.00  0.00           C  
ATOM   1636  H   ALA A 107     -17.632   8.857  58.501  1.00  0.00           H  
ATOM   1637  HA  ALA A 107     -17.674   8.393  61.304  1.00  0.00           H  
ATOM   1638 1HB  ALA A 107     -16.279   6.445  60.818  1.00  0.00           H  
ATOM   1639 2HB  ALA A 107     -17.644   6.596  59.686  1.00  0.00           H  
ATOM   1640 3HB  ALA A 107     -16.005   7.057  59.171  1.00  0.00           H  
ATOM   1641  N   LYS A 108     -14.734   9.475  60.151  1.00  0.00           N  
ATOM   1642  CA  LYS A 108     -13.501  10.111  60.562  1.00  0.00           C  
ATOM   1643  C   LYS A 108     -13.723  11.449  61.232  1.00  0.00           C  
ATOM   1644  O   LYS A 108     -12.918  11.772  62.151  1.00  0.00           O  
ATOM   1645  CB  LYS A 108     -12.576  10.285  59.357  1.00  0.00           C  
ATOM   1646  CG  LYS A 108     -11.994   8.986  58.817  1.00  0.00           C  
ATOM   1647  CD  LYS A 108     -11.095   9.239  57.616  1.00  0.00           C  
ATOM   1648  CE  LYS A 108     -10.517   7.941  57.073  1.00  0.00           C  
ATOM   1649  NZ  LYS A 108      -9.665   8.170  55.874  1.00  0.00           N  
ATOM   1650  H   LYS A 108     -14.910   9.333  59.167  1.00  0.00           H  
ATOM   1651  HA  LYS A 108     -12.985   9.448  61.259  1.00  0.00           H  
ATOM   1652 1HB  LYS A 108     -13.121  10.770  58.546  1.00  0.00           H  
ATOM   1653 2HB  LYS A 108     -11.744  10.937  59.627  1.00  0.00           H  
ATOM   1654 1HG  LYS A 108     -11.412   8.495  59.598  1.00  0.00           H  
ATOM   1655 2HG  LYS A 108     -12.804   8.320  58.520  1.00  0.00           H  
ATOM   1656 1HD  LYS A 108     -11.670   9.729  56.828  1.00  0.00           H  
ATOM   1657 2HD  LYS A 108     -10.277   9.897  57.906  1.00  0.00           H  
ATOM   1658 1HE  LYS A 108      -9.916   7.460  57.843  1.00  0.00           H  
ATOM   1659 2HE  LYS A 108     -11.328   7.266  56.802  1.00  0.00           H  
ATOM   1660 1HZ  LYS A 108      -9.301   7.286  55.545  1.00  0.00           H  
ATOM   1661 2HZ  LYS A 108     -10.217   8.599  55.145  1.00  0.00           H  
ATOM   1662 3HZ  LYS A 108      -8.897   8.779  56.117  1.00  0.00           H  
ATOM   1663  N   THR A 109     -14.737  12.223  60.848  1.00  0.00           N  
ATOM   1664  CA  THR A 109     -14.944  13.520  61.441  1.00  0.00           C  
ATOM   1665  C   THR A 109     -15.544  13.337  62.830  1.00  0.00           C  
ATOM   1666  O   THR A 109     -15.277  14.124  63.773  1.00  0.00           O  
ATOM   1667  CB  THR A 109     -15.860  14.399  60.570  1.00  0.00           C  
ATOM   1668  OG1 THR A 109     -15.267  14.578  59.277  1.00  0.00           O  
ATOM   1669  CG2 THR A 109     -16.070  15.758  61.219  1.00  0.00           C  
ATOM   1670  H   THR A 109     -15.373  11.902  60.132  1.00  0.00           H  
ATOM   1671  HA  THR A 109     -13.978  14.018  61.530  1.00  0.00           H  
ATOM   1672  HB  THR A 109     -16.826  13.909  60.447  1.00  0.00           H  
ATOM   1673  HG1 THR A 109     -15.433  13.800  58.739  1.00  0.00           H  
ATOM   1674 1HG2 THR A 109     -16.720  16.366  60.590  1.00  0.00           H  
ATOM   1675 2HG2 THR A 109     -16.531  15.627  62.198  1.00  0.00           H  
ATOM   1676 3HG2 THR A 109     -15.109  16.258  61.336  1.00  0.00           H  
ATOM   1677  N   LEU A 110     -16.508  12.399  62.936  1.00  0.00           N  
ATOM   1678  CA  LEU A 110     -17.182  12.272  64.239  1.00  0.00           C  
ATOM   1679  C   LEU A 110     -16.164  11.662  65.217  1.00  0.00           C  
ATOM   1680  O   LEU A 110     -16.116  12.053  66.387  1.00  0.00           O  
ATOM   1681  CB  LEU A 110     -18.433  11.390  64.138  1.00  0.00           C  
ATOM   1682  CG  LEU A 110     -19.593  11.973  63.321  1.00  0.00           C  
ATOM   1683  CD1 LEU A 110     -20.688  10.925  63.174  1.00  0.00           C  
ATOM   1684  CD2 LEU A 110     -20.121  13.223  64.010  1.00  0.00           C  
ATOM   1685  H   LEU A 110     -16.784  11.791  62.178  1.00  0.00           H  
ATOM   1686  HA  LEU A 110     -17.481  13.269  64.564  1.00  0.00           H  
ATOM   1687 1HB  LEU A 110     -18.153  10.441  63.684  1.00  0.00           H  
ATOM   1688 2HB  LEU A 110     -18.802  11.193  65.144  1.00  0.00           H  
ATOM   1689  HG  LEU A 110     -19.242  12.231  62.322  1.00  0.00           H  
ATOM   1690 1HD1 LEU A 110     -21.513  11.339  62.594  1.00  0.00           H  
ATOM   1691 2HD1 LEU A 110     -20.288  10.050  62.661  1.00  0.00           H  
ATOM   1692 3HD1 LEU A 110     -21.049  10.635  64.160  1.00  0.00           H  
ATOM   1693 1HD2 LEU A 110     -20.946  13.638  63.429  1.00  0.00           H  
ATOM   1694 2HD2 LEU A 110     -20.474  12.966  65.009  1.00  0.00           H  
ATOM   1695 3HD2 LEU A 110     -19.323  13.961  64.086  1.00  0.00           H  
ATOM   1696  N   TYR A 111     -15.331  10.712  64.747  1.00  0.00           N  
ATOM   1697  CA  TYR A 111     -14.288  10.121  65.499  1.00  0.00           C  
ATOM   1698  C   TYR A 111     -13.312  11.179  66.000  1.00  0.00           C  
ATOM   1699  O   TYR A 111     -13.071  11.304  67.212  1.00  0.00           O  
ATOM   1700  CB  TYR A 111     -13.569   9.067  64.653  1.00  0.00           C  
ATOM   1701  CG  TYR A 111     -12.390   8.426  65.350  1.00  0.00           C  
ATOM   1702  CD1 TYR A 111     -12.598   7.424  66.287  1.00  0.00           C  
ATOM   1703  CD2 TYR A 111     -11.100   8.840  65.052  1.00  0.00           C  
ATOM   1704  CE1 TYR A 111     -11.521   6.839  66.923  1.00  0.00           C  
ATOM   1705  CE2 TYR A 111     -10.023   8.254  65.689  1.00  0.00           C  
ATOM   1706  CZ  TYR A 111     -10.230   7.257  66.620  1.00  0.00           C  
ATOM   1707  OH  TYR A 111      -9.157   6.674  67.254  1.00  0.00           O  
ATOM   1708  H   TYR A 111     -15.478  10.416  63.792  1.00  0.00           H  
ATOM   1709  HA  TYR A 111     -14.722   9.648  66.380  1.00  0.00           H  
ATOM   1710 1HB  TYR A 111     -14.272   8.279  64.379  1.00  0.00           H  
ATOM   1711 2HB  TYR A 111     -13.213   9.523  63.730  1.00  0.00           H  
ATOM   1712  HD1 TYR A 111     -13.612   7.099  66.521  1.00  0.00           H  
ATOM   1713  HD2 TYR A 111     -10.936   9.627  64.317  1.00  0.00           H  
ATOM   1714  HE1 TYR A 111     -11.684   6.052  67.659  1.00  0.00           H  
ATOM   1715  HE2 TYR A 111      -9.009   8.580  65.455  1.00  0.00           H  
ATOM   1716  HH  TYR A 111      -9.473   6.005  67.866  1.00  0.00           H  
ATOM   1717  N   ALA A 112     -12.799  12.072  65.150  1.00  0.00           N  
ATOM   1718  CA  ALA A 112     -11.873  13.102  65.595  1.00  0.00           C  
ATOM   1719  C   ALA A 112     -12.478  14.085  66.568  1.00  0.00           C  
ATOM   1720  O   ALA A 112     -11.731  14.630  67.434  1.00  0.00           O  
ATOM   1721  CB  ALA A 112     -11.320  13.852  64.392  1.00  0.00           C  
ATOM   1722  H   ALA A 112     -13.059  12.032  64.175  1.00  0.00           H  
ATOM   1723  HA  ALA A 112     -11.041  12.613  66.102  1.00  0.00           H  
ATOM   1724 1HB  ALA A 112     -10.614  14.611  64.730  1.00  0.00           H  
ATOM   1725 2HB  ALA A 112     -10.811  13.152  63.729  1.00  0.00           H  
ATOM   1726 3HB  ALA A 112     -12.137  14.331  63.855  1.00  0.00           H  
ATOM   1727  N   THR A 113     -13.746  14.373  66.432  1.00  0.00           N  
ATOM   1728  CA  THR A 113     -14.466  15.300  67.263  1.00  0.00           C  
ATOM   1729  C   THR A 113     -14.541  14.683  68.692  1.00  0.00           C  
ATOM   1730  O   THR A 113     -14.202  15.330  69.640  1.00  0.00           O  
ATOM   1731  CB  THR A 113     -15.871  15.585  66.701  1.00  0.00           C  
ATOM   1732  OG1 THR A 113     -15.757  16.176  65.400  1.00  0.00           O  
ATOM   1733  CG2 THR A 113     -16.630  16.532  67.618  1.00  0.00           C  
ATOM   1734  H   THR A 113     -14.234  13.900  65.685  1.00  0.00           H  
ATOM   1735  HA  THR A 113     -13.946  16.258  67.244  1.00  0.00           H  
ATOM   1736  HB  THR A 113     -16.425  14.651  66.614  1.00  0.00           H  
ATOM   1737  HG1 THR A 113     -15.592  15.488  64.750  1.00  0.00           H  
ATOM   1738 1HG2 THR A 113     -17.621  16.722  67.205  1.00  0.00           H  
ATOM   1739 2HG2 THR A 113     -16.729  16.081  68.605  1.00  0.00           H  
ATOM   1740 3HG2 THR A 113     -16.086  17.472  67.701  1.00  0.00           H  
ATOM   1741  N   LEU A 114     -14.939  13.429  68.802  1.00  0.00           N  
ATOM   1742  CA  LEU A 114     -15.021  12.729  70.087  1.00  0.00           C  
ATOM   1743  C   LEU A 114     -13.607  12.503  70.672  1.00  0.00           C  
ATOM   1744  O   LEU A 114     -13.448  12.616  71.884  1.00  0.00           O  
ATOM   1745  CB  LEU A 114     -15.741  11.386  69.913  1.00  0.00           C  
ATOM   1746  CG  LEU A 114     -17.232  11.470  69.563  1.00  0.00           C  
ATOM   1747  CD1 LEU A 114     -17.768  10.073  69.283  1.00  0.00           C  
ATOM   1748  CD2 LEU A 114     -17.987  12.127  70.709  1.00  0.00           C  
ATOM   1749  H   LEU A 114     -15.196  12.939  67.957  1.00  0.00           H  
ATOM   1750  HA  LEU A 114     -15.514  13.384  70.807  1.00  0.00           H  
ATOM   1751 1HB  LEU A 114     -15.246  10.826  69.121  1.00  0.00           H  
ATOM   1752 2HB  LEU A 114     -15.650  10.820  70.840  1.00  0.00           H  
ATOM   1753  HG  LEU A 114     -17.360  12.064  68.657  1.00  0.00           H  
ATOM   1754 1HD1 LEU A 114     -18.828  10.133  69.034  1.00  0.00           H  
ATOM   1755 2HD1 LEU A 114     -17.224   9.635  68.446  1.00  0.00           H  
ATOM   1756 3HD1 LEU A 114     -17.639   9.450  70.167  1.00  0.00           H  
ATOM   1757 1HD2 LEU A 114     -19.046  12.188  70.459  1.00  0.00           H  
ATOM   1758 2HD2 LEU A 114     -17.861  11.533  71.615  1.00  0.00           H  
ATOM   1759 3HD2 LEU A 114     -17.595  13.130  70.875  1.00  0.00           H  
ATOM   1760  N   LYS A 115     -12.543  12.391  69.853  1.00  0.00           N  
ATOM   1761  CA  LYS A 115     -11.192  12.245  70.321  1.00  0.00           C  
ATOM   1762  C   LYS A 115     -10.771  13.513  70.981  1.00  0.00           C  
ATOM   1763  O   LYS A 115     -10.153  13.421  72.057  1.00  0.00           O  
ATOM   1764  CB  LYS A 115     -10.241  11.895  69.175  1.00  0.00           C  
ATOM   1765  CG  LYS A 115      -8.810  11.607  69.611  1.00  0.00           C  
ATOM   1766  CD  LYS A 115      -7.959  11.141  68.439  1.00  0.00           C  
ATOM   1767  CE  LYS A 115      -6.529  10.855  68.872  1.00  0.00           C  
ATOM   1768  NZ  LYS A 115      -5.684  10.397  67.736  1.00  0.00           N  
ATOM   1769  H   LYS A 115     -12.720  12.412  68.859  1.00  0.00           H  
ATOM   1770  HA  LYS A 115     -11.173  11.467  71.086  1.00  0.00           H  
ATOM   1771 1HB  LYS A 115     -10.614  11.016  68.649  1.00  0.00           H  
ATOM   1772 2HB  LYS A 115     -10.214  12.718  68.460  1.00  0.00           H  
ATOM   1773 1HG  LYS A 115      -8.369  12.512  70.032  1.00  0.00           H  
ATOM   1774 2HG  LYS A 115      -8.812  10.834  70.378  1.00  0.00           H  
ATOM   1775 1HD  LYS A 115      -8.390  10.233  68.015  1.00  0.00           H  
ATOM   1776 2HD  LYS A 115      -7.948  11.911  67.668  1.00  0.00           H  
ATOM   1777 1HE  LYS A 115      -6.090  11.758  69.295  1.00  0.00           H  
ATOM   1778 2HE  LYS A 115      -6.529  10.083  69.642  1.00  0.00           H  
ATOM   1779 1HZ  LYS A 115      -4.746  10.218  68.064  1.00  0.00           H  
ATOM   1780 2HZ  LYS A 115      -6.072   9.549  67.348  1.00  0.00           H  
ATOM   1781 3HZ  LYS A 115      -5.661  11.113  67.023  1.00  0.00           H  
ATOM   1782  N   THR A 116     -11.245  14.659  70.504  1.00  0.00           N  
ATOM   1783  CA  THR A 116     -10.976  15.924  71.171  1.00  0.00           C  
ATOM   1784  C   THR A 116     -11.680  16.001  72.527  1.00  0.00           C  
ATOM   1785  O   THR A 116     -11.044  16.370  73.532  1.00  0.00           O  
ATOM   1786  CB  THR A 116     -11.410  17.112  70.292  1.00  0.00           C  
ATOM   1787  OG1 THR A 116     -10.667  17.099  69.066  1.00  0.00           O  
ATOM   1788  CG2 THR A 116     -11.166  18.427  71.015  1.00  0.00           C  
ATOM   1789  H   THR A 116     -11.803  14.656  69.662  1.00  0.00           H  
ATOM   1790  HA  THR A 116      -9.902  16.002  71.346  1.00  0.00           H  
ATOM   1791  HB  THR A 116     -12.471  17.023  70.059  1.00  0.00           H  
ATOM   1792  HG1 THR A 116     -11.054  16.459  68.464  1.00  0.00           H  
ATOM   1793 1HG2 THR A 116     -11.479  19.255  70.379  1.00  0.00           H  
ATOM   1794 2HG2 THR A 116     -11.739  18.445  71.942  1.00  0.00           H  
ATOM   1795 3HG2 THR A 116     -10.105  18.526  71.242  1.00  0.00           H  
ATOM   1796  N   LEU A 117     -12.970  15.704  72.578  1.00  0.00           N  
ATOM   1797  CA  LEU A 117     -13.715  15.781  73.780  1.00  0.00           C  
ATOM   1798  C   LEU A 117     -13.162  14.784  74.820  1.00  0.00           C  
ATOM   1799  O   LEU A 117     -13.186  15.113  75.997  1.00  0.00           O  
ATOM   1800  CB  LEU A 117     -15.194  15.498  73.486  1.00  0.00           C  
ATOM   1801  CG  LEU A 117     -15.925  16.568  72.665  1.00  0.00           C  
ATOM   1802  CD1 LEU A 117     -17.322  16.073  72.315  1.00  0.00           C  
ATOM   1803  CD2 LEU A 117     -15.988  17.864  73.461  1.00  0.00           C  
ATOM   1804  H   LEU A 117     -13.434  15.413  71.729  1.00  0.00           H  
ATOM   1805  HA  LEU A 117     -13.657  16.801  74.158  1.00  0.00           H  
ATOM   1806 1HB  LEU A 117     -15.266  14.557  72.942  1.00  0.00           H  
ATOM   1807 2HB  LEU A 117     -15.722  15.388  74.433  1.00  0.00           H  
ATOM   1808  HG  LEU A 117     -15.389  16.741  71.732  1.00  0.00           H  
ATOM   1809 1HD1 LEU A 117     -17.842  16.834  71.732  1.00  0.00           H  
ATOM   1810 2HD1 LEU A 117     -17.247  15.157  71.730  1.00  0.00           H  
ATOM   1811 3HD1 LEU A 117     -17.878  15.876  73.230  1.00  0.00           H  
ATOM   1812 1HD2 LEU A 117     -16.507  18.624  72.877  1.00  0.00           H  
ATOM   1813 2HD2 LEU A 117     -16.525  17.692  74.394  1.00  0.00           H  
ATOM   1814 3HD2 LEU A 117     -14.976  18.204  73.682  1.00  0.00           H  
ATOM   1815  N   ALA A 118     -12.701  13.596  74.425  1.00  0.00           N  
ATOM   1816  CA  ALA A 118     -12.117  12.598  75.276  1.00  0.00           C  
ATOM   1817  C   ALA A 118     -10.812  13.127  75.836  1.00  0.00           C  
ATOM   1818  O   ALA A 118     -10.608  13.046  77.064  1.00  0.00           O  
ATOM   1819  CB  ALA A 118     -11.899  11.299  74.514  1.00  0.00           C  
ATOM   1820  H   ALA A 118     -12.784  13.412  73.435  1.00  0.00           H  
ATOM   1821  HA  ALA A 118     -12.836  12.346  76.057  1.00  0.00           H  
ATOM   1822 1HB  ALA A 118     -11.445  10.561  75.175  1.00  0.00           H  
ATOM   1823 2HB  ALA A 118     -12.857  10.923  74.154  1.00  0.00           H  
ATOM   1824 3HB  ALA A 118     -11.240  11.481  73.666  1.00  0.00           H  
ATOM   1825  N   ALA A 119      -9.950  13.776  75.017  1.00  0.00           N  
ATOM   1826  CA  ALA A 119      -8.750  14.399  75.559  1.00  0.00           C  
ATOM   1827  C   ALA A 119      -9.051  15.592  76.465  1.00  0.00           C  
ATOM   1828  O   ALA A 119      -8.302  15.877  77.440  1.00  0.00           O  
ATOM   1829  CB  ALA A 119      -7.836  14.829  74.421  1.00  0.00           C  
ATOM   1830  H   ALA A 119     -10.130  13.835  74.025  1.00  0.00           H  
ATOM   1831  HA  ALA A 119      -8.252  13.673  76.202  1.00  0.00           H  
ATOM   1832 1HB  ALA A 119      -6.931  15.277  74.831  1.00  0.00           H  
ATOM   1833 2HB  ALA A 119      -7.569  13.959  73.820  1.00  0.00           H  
ATOM   1834 3HB  ALA A 119      -8.350  15.557  73.797  1.00  0.00           H  
ATOM   1835  N   ILE A 120     -10.111  16.342  76.210  1.00  0.00           N  
ATOM   1836  CA  ILE A 120     -10.492  17.416  77.127  1.00  0.00           C  
ATOM   1837  C   ILE A 120     -10.866  16.796  78.506  1.00  0.00           C  
ATOM   1838  O   ILE A 120     -10.479  17.327  79.552  1.00  0.00           O  
ATOM   1839  CB  ILE A 120     -11.671  18.232  76.566  1.00  0.00           C  
ATOM   1840  CG1 ILE A 120     -11.234  19.018  75.327  1.00  0.00           C  
ATOM   1841  CG2 ILE A 120     -12.221  19.171  77.629  1.00  0.00           C  
ATOM   1842  CD1 ILE A 120     -12.382  19.628  74.555  1.00  0.00           C  
ATOM   1843  H   ILE A 120     -10.667  16.182  75.382  1.00  0.00           H  
ATOM   1844  HA  ILE A 120      -9.649  18.098  77.230  1.00  0.00           H  
ATOM   1845  HB  ILE A 120     -12.463  17.555  76.248  1.00  0.00           H  
ATOM   1846 1HG1 ILE A 120     -10.558  19.819  75.623  1.00  0.00           H  
ATOM   1847 2HG1 ILE A 120     -10.684  18.359  74.654  1.00  0.00           H  
ATOM   1848 1HG2 ILE A 120     -13.053  19.741  77.215  1.00  0.00           H  
ATOM   1849 2HG2 ILE A 120     -12.568  18.591  78.483  1.00  0.00           H  
ATOM   1850 3HG2 ILE A 120     -11.436  19.856  77.950  1.00  0.00           H  
ATOM   1851 1HD1 ILE A 120     -11.994  20.167  73.691  1.00  0.00           H  
ATOM   1852 2HD1 ILE A 120     -13.054  18.838  74.217  1.00  0.00           H  
ATOM   1853 3HD1 ILE A 120     -12.927  20.318  75.198  1.00  0.00           H  
ATOM   1854  N   TRP A 121     -11.603  15.689  78.558  1.00  0.00           N  
ATOM   1855  CA  TRP A 121     -12.011  15.063  79.797  1.00  0.00           C  
ATOM   1856  C   TRP A 121     -10.795  14.533  80.583  1.00  0.00           C  
ATOM   1857  O   TRP A 121     -10.705  14.692  81.796  1.00  0.00           O  
ATOM   1858  CB  TRP A 121     -12.987  13.921  79.508  1.00  0.00           C  
ATOM   1859  CG  TRP A 121     -14.344  14.388  79.076  1.00  0.00           C  
ATOM   1860  CD1 TRP A 121     -14.988  14.063  77.920  1.00  0.00           C  
ATOM   1861  CD2 TRP A 121     -15.236  15.271  79.797  1.00  0.00           C  
ATOM   1862  NE1 TRP A 121     -16.213  14.681  77.871  1.00  0.00           N  
ATOM   1863  CE2 TRP A 121     -16.382  15.423  79.012  1.00  0.00           C  
ATOM   1864  CE3 TRP A 121     -15.155  15.934  81.028  1.00  0.00           C  
ATOM   1865  CZ2 TRP A 121     -17.446  16.215  79.413  1.00  0.00           C  
ATOM   1866  CZ3 TRP A 121     -16.223  16.727  81.431  1.00  0.00           C  
ATOM   1867  CH2 TRP A 121     -17.339  16.863  80.644  1.00  0.00           C  
ATOM   1868  H   TRP A 121     -11.885  15.275  77.681  1.00  0.00           H  
ATOM   1869  HA  TRP A 121     -12.560  15.795  80.390  1.00  0.00           H  
ATOM   1870 1HB  TRP A 121     -12.578  13.283  78.724  1.00  0.00           H  
ATOM   1871 2HB  TRP A 121     -13.104  13.307  80.401  1.00  0.00           H  
ATOM   1872  HD1 TRP A 121     -14.588  13.408  77.147  1.00  0.00           H  
ATOM   1873  HE1 TRP A 121     -16.881  14.604  77.118  1.00  0.00           H  
ATOM   1874  HE3 TRP A 121     -14.273  15.828  81.658  1.00  0.00           H  
ATOM   1875  HZ2 TRP A 121     -18.341  16.336  78.802  1.00  0.00           H  
ATOM   1876  HZ3 TRP A 121     -16.152  17.241  82.390  1.00  0.00           H  
ATOM   1877  HH2 TRP A 121     -18.159  17.493  80.991  1.00  0.00           H  
ATOM   1878  N   LYS A 122      -9.853  13.868  79.906  1.00  0.00           N  
ATOM   1879  CA  LYS A 122      -8.673  13.345  80.528  1.00  0.00           C  
ATOM   1880  C   LYS A 122      -7.905  14.448  81.219  1.00  0.00           C  
ATOM   1881  O   LYS A 122      -7.391  14.287  82.374  1.00  0.00           O  
ATOM   1882  CB  LYS A 122      -7.790  12.643  79.495  1.00  0.00           C  
ATOM   1883  CG  LYS A 122      -6.528  12.014  80.070  1.00  0.00           C  
ATOM   1884  CD  LYS A 122      -5.733  11.288  78.995  1.00  0.00           C  
ATOM   1885  CE  LYS A 122      -4.452  10.693  79.560  1.00  0.00           C  
ATOM   1886  NZ  LYS A 122      -3.663   9.979  78.519  1.00  0.00           N  
ATOM   1887  H   LYS A 122      -9.987  13.733  78.914  1.00  0.00           H  
ATOM   1888  HA  LYS A 122      -8.974  12.636  81.300  1.00  0.00           H  
ATOM   1889 1HB  LYS A 122      -8.361  11.856  79.002  1.00  0.00           H  
ATOM   1890 2HB  LYS A 122      -7.488  13.358  78.729  1.00  0.00           H  
ATOM   1891 1HG  LYS A 122      -5.902  12.791  80.511  1.00  0.00           H  
ATOM   1892 2HG  LYS A 122      -6.799  11.304  80.851  1.00  0.00           H  
ATOM   1893 1HD  LYS A 122      -6.340  10.487  78.572  1.00  0.00           H  
ATOM   1894 2HD  LYS A 122      -5.477  11.986  78.198  1.00  0.00           H  
ATOM   1895 1HE  LYS A 122      -3.838  11.487  79.983  1.00  0.00           H  
ATOM   1896 2HE  LYS A 122      -4.697   9.990  80.357  1.00  0.00           H  
ATOM   1897 1HZ  LYS A 122      -2.824   9.599  78.933  1.00  0.00           H  
ATOM   1898 2HZ  LYS A 122      -4.217   9.227  78.133  1.00  0.00           H  
ATOM   1899 3HZ  LYS A 122      -3.413  10.625  77.784  1.00  0.00           H  
ATOM   1900  N   LEU A 123      -7.764  15.575  80.530  1.00  0.00           N  
ATOM   1901  CA  LEU A 123      -7.031  16.692  81.053  1.00  0.00           C  
ATOM   1902  C   LEU A 123      -7.796  17.332  82.235  1.00  0.00           C  
ATOM   1903  O   LEU A 123      -7.216  17.703  83.302  1.00  0.00           O  
ATOM   1904  CB  LEU A 123      -6.794  17.723  79.942  1.00  0.00           C  
ATOM   1905  CG  LEU A 123      -5.955  18.945  80.337  1.00  0.00           C  
ATOM   1906  CD1 LEU A 123      -4.590  18.486  80.831  1.00  0.00           C  
ATOM   1907  CD2 LEU A 123      -5.819  19.876  79.141  1.00  0.00           C  
ATOM   1908  H   LEU A 123      -8.184  15.647  79.614  1.00  0.00           H  
ATOM   1909  HA  LEU A 123      -6.089  16.327  81.460  1.00  0.00           H  
ATOM   1910 1HB  LEU A 123      -6.290  17.230  79.112  1.00  0.00           H  
ATOM   1911 2HB  LEU A 123      -7.760  18.084  79.591  1.00  0.00           H  
ATOM   1912  HG  LEU A 123      -6.445  19.474  81.155  1.00  0.00           H  
ATOM   1913 1HD1 LEU A 123      -3.993  19.355  81.111  1.00  0.00           H  
ATOM   1914 2HD1 LEU A 123      -4.715  17.838  81.698  1.00  0.00           H  
ATOM   1915 3HD1 LEU A 123      -4.081  17.938  80.038  1.00  0.00           H  
ATOM   1916 1HD2 LEU A 123      -5.224  20.745  79.422  1.00  0.00           H  
ATOM   1917 2HD2 LEU A 123      -5.328  19.348  78.323  1.00  0.00           H  
ATOM   1918 3HD2 LEU A 123      -6.809  20.202  78.820  1.00  0.00           H  
ATOM   1919  N   LEU A 124      -9.108  17.434  82.121  1.00  0.00           N  
ATOM   1920  CA  LEU A 124      -9.898  17.982  83.199  1.00  0.00           C  
ATOM   1921  C   LEU A 124      -9.898  17.064  84.448  1.00  0.00           C  
ATOM   1922  O   LEU A 124      -9.783  17.566  85.563  1.00  0.00           O  
ATOM   1923  CB  LEU A 124     -11.335  18.209  82.712  1.00  0.00           C  
ATOM   1924  CG  LEU A 124     -11.515  19.316  81.666  1.00  0.00           C  
ATOM   1925  CD1 LEU A 124     -12.952  19.309  81.160  1.00  0.00           C  
ATOM   1926  CD2 LEU A 124     -11.160  20.661  82.283  1.00  0.00           C  
ATOM   1927  H   LEU A 124      -9.572  17.129  81.277  1.00  0.00           H  
ATOM   1928  HA  LEU A 124      -9.452  18.928  83.509  1.00  0.00           H  
ATOM   1929 1HB  LEU A 124     -11.705  17.281  82.279  1.00  0.00           H  
ATOM   1930 2HB  LEU A 124     -11.957  18.459  83.570  1.00  0.00           H  
ATOM   1931  HG  LEU A 124     -10.861  19.123  80.815  1.00  0.00           H  
ATOM   1932 1HD1 LEU A 124     -13.080  20.095  80.417  1.00  0.00           H  
ATOM   1933 2HD1 LEU A 124     -13.173  18.342  80.707  1.00  0.00           H  
ATOM   1934 3HD1 LEU A 124     -13.631  19.483  81.994  1.00  0.00           H  
ATOM   1935 1HD2 LEU A 124     -11.288  21.448  81.539  1.00  0.00           H  
ATOM   1936 2HD2 LEU A 124     -11.814  20.855  83.133  1.00  0.00           H  
ATOM   1937 3HD2 LEU A 124     -10.123  20.644  82.619  1.00  0.00           H  
ATOM   1938  N   VAL A 125      -9.929  15.739  84.317  1.00  0.00           N  
ATOM   1939  CA  VAL A 125      -9.797  14.802  85.403  1.00  0.00           C  
ATOM   1940  C   VAL A 125      -8.341  14.809  86.000  1.00  0.00           C  
ATOM   1941  O   VAL A 125      -8.127  14.691  87.222  1.00  0.00           O  
ATOM   1942  CB  VAL A 125     -10.161  13.392  84.902  1.00  0.00           C  
ATOM   1943  CG1 VAL A 125      -9.874  12.354  85.978  1.00  0.00           C  
ATOM   1944  CG2 VAL A 125     -11.625  13.350  84.490  1.00  0.00           C  
ATOM   1945  H   VAL A 125     -10.055  15.389  83.378  1.00  0.00           H  
ATOM   1946  HA  VAL A 125     -10.484  15.094  86.197  1.00  0.00           H  
ATOM   1947  HB  VAL A 125      -9.534  13.147  84.045  1.00  0.00           H  
ATOM   1948 1HG1 VAL A 125     -10.137  11.363  85.607  1.00  0.00           H  
ATOM   1949 2HG1 VAL A 125      -8.815  12.377  86.231  1.00  0.00           H  
ATOM   1950 3HG1 VAL A 125     -10.466  12.577  86.865  1.00  0.00           H  
ATOM   1951 1HG2 VAL A 125     -11.875  12.351  84.136  1.00  0.00           H  
ATOM   1952 2HG2 VAL A 125     -12.251  13.600  85.346  1.00  0.00           H  
ATOM   1953 3HG2 VAL A 125     -11.798  14.072  83.691  1.00  0.00           H  
ATOM   1954  N   THR A 126      -7.362  14.980  85.158  1.00  0.00           N  
ATOM   1955  CA  THR A 126      -5.972  14.997  85.619  1.00  0.00           C  
ATOM   1956  C   THR A 126      -5.840  16.247  86.495  1.00  0.00           C  
ATOM   1957  O   THR A 126      -5.176  16.231  87.551  1.00  0.00           O  
ATOM   1958  CB  THR A 126      -4.963  15.028  84.456  1.00  0.00           C  
ATOM   1959  OG1 THR A 126      -5.122  13.852  83.651  1.00  0.00           O  
ATOM   1960  CG2 THR A 126      -3.539  15.085  84.987  1.00  0.00           C  
ATOM   1961  H   THR A 126      -7.556  15.103  84.174  1.00  0.00           H  
ATOM   1962  HA  THR A 126      -5.798  14.108  86.225  1.00  0.00           H  
ATOM   1963  HB  THR A 126      -5.149  15.904  83.836  1.00  0.00           H  
ATOM   1964  HG1 THR A 126      -6.015  13.825  83.299  1.00  0.00           H  
ATOM   1965 1HG2 THR A 126      -2.840  15.107  84.151  1.00  0.00           H  
ATOM   1966 2HG2 THR A 126      -3.411  15.984  85.591  1.00  0.00           H  
ATOM   1967 3HG2 THR A 126      -3.344  14.206  85.600  1.00  0.00           H  
ATOM   1968  N   LYS A 127      -6.390  17.386  86.032  1.00  0.00           N  
ATOM   1969  CA  LYS A 127      -6.310  18.601  86.833  1.00  0.00           C  
ATOM   1970  C   LYS A 127      -7.122  18.463  88.121  1.00  0.00           C  
ATOM   1971  O   LYS A 127      -6.744  19.064  89.110  1.00  0.00           O  
ATOM   1972  CB  LYS A 127      -6.797  19.806  86.027  1.00  0.00           C  
ATOM   1973  CG  LYS A 127      -6.670  21.140  86.750  1.00  0.00           C  
ATOM   1974  CD  LYS A 127      -7.069  22.298  85.848  1.00  0.00           C  
ATOM   1975  CE  LYS A 127      -6.950  23.631  86.572  1.00  0.00           C  
ATOM   1976  NZ  LYS A 127      -7.338  24.774  85.702  1.00  0.00           N  
ATOM   1977  H   LYS A 127      -6.859  17.416  85.138  1.00  0.00           H  
ATOM   1978  HA  LYS A 127      -5.275  18.743  87.143  1.00  0.00           H  
ATOM   1979 1HB  LYS A 127      -6.231  19.875  85.097  1.00  0.00           H  
ATOM   1980 2HB  LYS A 127      -7.846  19.667  85.762  1.00  0.00           H  
ATOM   1981 1HG  LYS A 127      -7.313  21.139  87.632  1.00  0.00           H  
ATOM   1982 2HG  LYS A 127      -5.639  21.281  87.075  1.00  0.00           H  
ATOM   1983 1HD  LYS A 127      -6.425  22.313  84.968  1.00  0.00           H  
ATOM   1984 2HD  LYS A 127      -8.100  22.165  85.520  1.00  0.00           H  
ATOM   1985 1HE  LYS A 127      -7.593  23.626  87.452  1.00  0.00           H  
ATOM   1986 2HE  LYS A 127      -5.921  23.775  86.903  1.00  0.00           H  
ATOM   1987 1HZ  LYS A 127      -7.245  25.638  86.218  1.00  0.00           H  
ATOM   1988 2HZ  LYS A 127      -6.735  24.800  84.891  1.00  0.00           H  
ATOM   1989 3HZ  LYS A 127      -8.296  24.662  85.405  1.00  0.00           H  
ATOM   1990  N   TRP A 128      -8.311  17.839  88.111  1.00  0.00           N  
ATOM   1991  CA  TRP A 128      -9.072  17.639  89.298  1.00  0.00           C  
ATOM   1992  C   TRP A 128      -8.248  16.722  90.235  1.00  0.00           C  
ATOM   1993  O   TRP A 128      -8.204  16.948  91.431  1.00  0.00           O  
ATOM   1994  CB  TRP A 128     -10.431  17.019  88.967  1.00  0.00           C  
ATOM   1995  CG  TRP A 128     -11.298  16.802  90.170  1.00  0.00           C  
ATOM   1996  CD1 TRP A 128     -12.144  17.707  90.739  1.00  0.00           C  
ATOM   1997  CD2 TRP A 128     -11.411  15.595  90.962  1.00  0.00           C  
ATOM   1998  NE1 TRP A 128     -12.771  17.150  91.826  1.00  0.00           N  
ATOM   1999  CE2 TRP A 128     -12.336  15.858  91.976  1.00  0.00           C  
ATOM   2000  CE3 TRP A 128     -10.811  14.332  90.892  1.00  0.00           C  
ATOM   2001  CZ2 TRP A 128     -12.678  14.904  92.922  1.00  0.00           C  
ATOM   2002  CZ3 TRP A 128     -11.155  13.375  91.839  1.00  0.00           C  
ATOM   2003  CH2 TRP A 128     -12.065  13.654  92.827  1.00  0.00           C  
ATOM   2004  H   TRP A 128      -8.674  17.502  87.231  1.00  0.00           H  
ATOM   2005  HA  TRP A 128      -9.268  18.615  89.743  1.00  0.00           H  
ATOM   2006 1HB  TRP A 128     -10.966  17.665  88.271  1.00  0.00           H  
ATOM   2007 2HB  TRP A 128     -10.282  16.059  88.474  1.00  0.00           H  
ATOM   2008  HD1 TRP A 128     -12.299  18.724  90.383  1.00  0.00           H  
ATOM   2009  HE1 TRP A 128     -13.443  17.615  92.420  1.00  0.00           H  
ATOM   2010  HE3 TRP A 128     -10.089  14.104  90.108  1.00  0.00           H  
ATOM   2011  HZ2 TRP A 128     -13.399  15.106  93.714  1.00  0.00           H  
ATOM   2012  HZ3 TRP A 128     -10.682  12.394  91.778  1.00  0.00           H  
ATOM   2013  HH2 TRP A 128     -12.313  12.880  93.554  1.00  0.00           H  
ATOM   2014  N   LEU A 129      -7.589  15.694  89.727  1.00  0.00           N  
ATOM   2015  CA  LEU A 129      -6.732  14.858  90.599  1.00  0.00           C  
ATOM   2016  C   LEU A 129      -5.559  15.663  91.162  1.00  0.00           C  
ATOM   2017  O   LEU A 129      -5.273  15.616  92.383  1.00  0.00           O  
ATOM   2018  CB  LEU A 129      -6.195  13.649  89.822  1.00  0.00           C  
ATOM   2019  CG  LEU A 129      -5.322  12.677  90.625  1.00  0.00           C  
ATOM   2020  CD1 LEU A 129      -6.124  12.119  91.794  1.00  0.00           C  
ATOM   2021  CD2 LEU A 129      -4.836  11.560  89.714  1.00  0.00           C  
ATOM   2022  H   LEU A 129      -7.661  15.468  88.745  1.00  0.00           H  
ATOM   2023  HA  LEU A 129      -7.329  14.514  91.444  1.00  0.00           H  
ATOM   2024 1HB  LEU A 129      -7.040  13.087  89.428  1.00  0.00           H  
ATOM   2025 2HB  LEU A 129      -5.602  14.011  88.982  1.00  0.00           H  
ATOM   2026  HG  LEU A 129      -4.464  13.211  91.035  1.00  0.00           H  
ATOM   2027 1HD1 LEU A 129      -5.504  11.428  92.364  1.00  0.00           H  
ATOM   2028 2HD1 LEU A 129      -6.443  12.938  92.439  1.00  0.00           H  
ATOM   2029 3HD1 LEU A 129      -7.000  11.593  91.415  1.00  0.00           H  
ATOM   2030 1HD2 LEU A 129      -4.214  10.869  90.285  1.00  0.00           H  
ATOM   2031 2HD2 LEU A 129      -5.693  11.024  89.305  1.00  0.00           H  
ATOM   2032 3HD2 LEU A 129      -4.251  11.985  88.898  1.00  0.00           H  
ATOM   2033  N   LEU A 130      -4.943  16.503  90.353  1.00  0.00           N  
ATOM   2034  CA  LEU A 130      -3.830  17.341  90.861  1.00  0.00           C  
ATOM   2035  C   LEU A 130      -4.312  18.231  92.026  1.00  0.00           C  
ATOM   2036  O   LEU A 130      -3.597  18.440  93.015  1.00  0.00           O  
ATOM   2037  CB  LEU A 130      -3.262  18.218  89.738  1.00  0.00           C  
ATOM   2038  CG  LEU A 130      -2.112  19.150  90.139  1.00  0.00           C  
ATOM   2039  CD1 LEU A 130      -0.935  18.321  90.636  1.00  0.00           C  
ATOM   2040  CD2 LEU A 130      -1.712  20.006  88.946  1.00  0.00           C  
ATOM   2041  H   LEU A 130      -5.219  16.586  89.385  1.00  0.00           H  
ATOM   2042  HA  LEU A 130      -3.006  16.686  91.146  1.00  0.00           H  
ATOM   2043 1HB  LEU A 130      -2.900  17.570  88.941  1.00  0.00           H  
ATOM   2044 2HB  LEU A 130      -4.066  18.836  89.339  1.00  0.00           H  
ATOM   2045  HG  LEU A 130      -2.434  19.795  90.957  1.00  0.00           H  
ATOM   2046 1HD1 LEU A 130      -0.118  18.984  90.922  1.00  0.00           H  
ATOM   2047 2HD1 LEU A 130      -1.244  17.734  91.501  1.00  0.00           H  
ATOM   2048 3HD1 LEU A 130      -0.600  17.653  89.844  1.00  0.00           H  
ATOM   2049 1HD2 LEU A 130      -0.895  20.669  89.232  1.00  0.00           H  
ATOM   2050 2HD2 LEU A 130      -1.388  19.362  88.129  1.00  0.00           H  
ATOM   2051 3HD2 LEU A 130      -2.566  20.601  88.623  1.00  0.00           H  
ATOM   2052  N   LEU A 131      -5.491  18.867  91.860  1.00  0.00           N  
ATOM   2053  CA  LEU A 131      -6.010  19.743  92.891  1.00  0.00           C  
ATOM   2054  C   LEU A 131      -6.404  18.940  94.122  1.00  0.00           C  
ATOM   2055  O   LEU A 131      -6.104  19.466  95.225  1.00  0.00           O  
ATOM   2056  CB  LEU A 131      -7.220  20.526  92.365  1.00  0.00           C  
ATOM   2057  CG  LEU A 131      -6.918  21.566  91.279  1.00  0.00           C  
ATOM   2058  CD1 LEU A 131      -8.225  22.140  90.748  1.00  0.00           C  
ATOM   2059  CD2 LEU A 131      -6.034  22.661  91.856  1.00  0.00           C  
ATOM   2060  H   LEU A 131      -6.023  18.736  91.012  1.00  0.00           H  
ATOM   2061  HA  LEU A 131      -5.223  20.441  93.181  1.00  0.00           H  
ATOM   2062 1HB  LEU A 131      -7.940  19.819  91.956  1.00  0.00           H  
ATOM   2063 2HB  LEU A 131      -7.687  21.046  93.201  1.00  0.00           H  
ATOM   2064  HG  LEU A 131      -6.404  21.084  90.447  1.00  0.00           H  
ATOM   2065 1HD1 LEU A 131      -8.011  22.879  89.976  1.00  0.00           H  
ATOM   2066 2HD1 LEU A 131      -8.829  21.338  90.324  1.00  0.00           H  
ATOM   2067 3HD1 LEU A 131      -8.771  22.615  91.563  1.00  0.00           H  
ATOM   2068 1HD2 LEU A 131      -5.819  23.400  91.083  1.00  0.00           H  
ATOM   2069 2HD2 LEU A 131      -6.548  23.144  92.687  1.00  0.00           H  
ATOM   2070 3HD2 LEU A 131      -5.100  22.225  92.211  1.00  0.00           H  
ATOM   2071  N   LEU A 132      -6.930  17.703  94.001  1.00  0.00           N  
ATOM   2072  CA  LEU A 132      -7.203  16.966  95.233  1.00  0.00           C  
ATOM   2073  C   LEU A 132      -5.900  16.613  95.945  1.00  0.00           C  
ATOM   2074  O   LEU A 132      -5.866  16.655  97.167  1.00  0.00           O  
ATOM   2075  CB  LEU A 132      -7.993  15.687  94.928  1.00  0.00           C  
ATOM   2076  CG  LEU A 132      -8.402  14.851  96.147  1.00  0.00           C  
ATOM   2077  CD1 LEU A 132      -9.261  15.695  97.078  1.00  0.00           C  
ATOM   2078  CD2 LEU A 132      -9.154  13.612  95.684  1.00  0.00           C  
ATOM   2079  H   LEU A 132      -7.140  17.271  93.113  1.00  0.00           H  
ATOM   2080  HA  LEU A 132      -7.816  17.597  95.876  1.00  0.00           H  
ATOM   2081 1HB  LEU A 132      -8.902  15.960  94.394  1.00  0.00           H  
ATOM   2082 2HB  LEU A 132      -7.391  15.053  94.277  1.00  0.00           H  
ATOM   2083  HG  LEU A 132      -7.510  14.550  96.697  1.00  0.00           H  
ATOM   2084 1HD1 LEU A 132      -9.551  15.101  97.945  1.00  0.00           H  
ATOM   2085 2HD1 LEU A 132      -8.692  16.564  97.410  1.00  0.00           H  
ATOM   2086 3HD1 LEU A 132     -10.154  16.026  96.550  1.00  0.00           H  
ATOM   2087 1HD2 LEU A 132      -9.443  13.017  96.550  1.00  0.00           H  
ATOM   2088 2HD2 LEU A 132     -10.046  13.912  95.134  1.00  0.00           H  
ATOM   2089 3HD2 LEU A 132      -8.511  13.018  95.034  1.00  0.00           H  
ATOM   2090  N   ILE A 133      -4.842  16.218  95.234  1.00  0.00           N  
ATOM   2091  CA  ILE A 133      -3.570  15.865  95.880  1.00  0.00           C  
ATOM   2092  C   ILE A 133      -2.970  17.119  96.475  1.00  0.00           C  
ATOM   2093  O   ILE A 133      -2.383  17.102  97.575  1.00  0.00           O  
ATOM   2094  CB  ILE A 133      -2.577  15.230  94.889  1.00  0.00           C  
ATOM   2095  CG1 ILE A 133      -3.136  13.913  94.344  1.00  0.00           C  
ATOM   2096  CG2 ILE A 133      -1.230  15.004  95.558  1.00  0.00           C  
ATOM   2097  CD1 ILE A 133      -3.415  12.879  95.412  1.00  0.00           C  
ATOM   2098  H   ILE A 133      -4.916  16.160  94.228  1.00  0.00           H  
ATOM   2099  HA  ILE A 133      -3.774  15.156  96.681  1.00  0.00           H  
ATOM   2100  HB  ILE A 133      -2.442  15.892  94.035  1.00  0.00           H  
ATOM   2101 1HG1 ILE A 133      -4.063  14.106  93.806  1.00  0.00           H  
ATOM   2102 2HG1 ILE A 133      -2.430  13.484  93.633  1.00  0.00           H  
ATOM   2103 1HG2 ILE A 133      -0.541  14.554  94.844  1.00  0.00           H  
ATOM   2104 2HG2 ILE A 133      -0.828  15.957  95.897  1.00  0.00           H  
ATOM   2105 3HG2 ILE A 133      -1.354  14.337  96.411  1.00  0.00           H  
ATOM   2106 1HD1 ILE A 133      -3.808  11.974  94.949  1.00  0.00           H  
ATOM   2107 2HD1 ILE A 133      -2.491  12.644  95.941  1.00  0.00           H  
ATOM   2108 3HD1 ILE A 133      -4.147  13.273  96.116  1.00  0.00           H  
ATOM   2109  N   ASP A 134      -3.066  18.210  95.729  1.00  0.00           N  
ATOM   2110  CA  ASP A 134      -2.574  19.468  96.238  1.00  0.00           C  
ATOM   2111  C   ASP A 134      -3.254  19.829  97.574  1.00  0.00           C  
ATOM   2112  O   ASP A 134      -2.552  20.164  98.534  1.00  0.00           O  
ATOM   2113  CB  ASP A 134      -2.805  20.577  95.209  1.00  0.00           C  
ATOM   2114  CG  ASP A 134      -2.195  21.909  95.626  1.00  0.00           C  
ATOM   2115  OD1 ASP A 134      -1.010  21.949  95.858  1.00  0.00           O  
ATOM   2116  OD2 ASP A 134      -2.919  22.872  95.707  1.00  0.00           O  
ATOM   2117  H   ASP A 134      -3.478  18.180  94.807  1.00  0.00           H  
ATOM   2118  HA  ASP A 134      -1.511  19.361  96.455  1.00  0.00           H  
ATOM   2119 1HB  ASP A 134      -2.376  20.281  94.252  1.00  0.00           H  
ATOM   2120 2HB  ASP A 134      -3.876  20.717  95.059  1.00  0.00           H  
ATOM   2121  N   ILE A 135      -4.576  19.658  97.750  1.00  0.00           N  
ATOM   2122  CA  ILE A 135      -5.228  19.910  98.993  1.00  0.00           C  
ATOM   2123  C   ILE A 135      -4.703  18.969 100.064  1.00  0.00           C  
ATOM   2124  O   ILE A 135      -4.607  19.381 101.221  1.00  0.00           O  
ATOM   2125  CB  ILE A 135      -6.753  19.753  98.850  1.00  0.00           C  
ATOM   2126  CG1 ILE A 135      -7.323  20.864  97.965  1.00  0.00           C  
ATOM   2127  CG2 ILE A 135      -7.419  19.763 100.217  1.00  0.00           C  
ATOM   2128  CD1 ILE A 135      -8.760  20.639  97.551  1.00  0.00           C  
ATOM   2129  H   ILE A 135      -5.123  19.337  96.964  1.00  0.00           H  
ATOM   2130  HA  ILE A 135      -5.004  20.932  99.300  1.00  0.00           H  
ATOM   2131  HB  ILE A 135      -6.977  18.809  98.354  1.00  0.00           H  
ATOM   2132 1HG1 ILE A 135      -7.265  21.816  98.492  1.00  0.00           H  
ATOM   2133 2HG1 ILE A 135      -6.720  20.955  97.061  1.00  0.00           H  
ATOM   2134 1HG2 ILE A 135      -8.497  19.652 100.098  1.00  0.00           H  
ATOM   2135 2HG2 ILE A 135      -7.034  18.939 100.816  1.00  0.00           H  
ATOM   2136 3HG2 ILE A 135      -7.205  20.707 100.719  1.00  0.00           H  
ATOM   2137 1HD1 ILE A 135      -9.093  21.467  96.925  1.00  0.00           H  
ATOM   2138 2HD1 ILE A 135      -8.835  19.707  96.989  1.00  0.00           H  
ATOM   2139 3HD1 ILE A 135      -9.388  20.580  98.438  1.00  0.00           H  
ATOM   2140  N   TYR A 136      -4.469  17.687  99.752  1.00  0.00           N  
ATOM   2141  CA  TYR A 136      -3.961  16.755 100.762  1.00  0.00           C  
ATOM   2142  C   TYR A 136      -2.559  17.232 101.174  1.00  0.00           C  
ATOM   2143  O   TYR A 136      -2.232  17.242 102.388  1.00  0.00           O  
ATOM   2144  CB  TYR A 136      -3.925  15.320 100.230  1.00  0.00           C  
ATOM   2145  CG  TYR A 136      -5.292  14.688 100.087  1.00  0.00           C  
ATOM   2146  CD1 TYR A 136      -5.516  13.736  99.103  1.00  0.00           C  
ATOM   2147  CD2 TYR A 136      -6.321  15.060 100.939  1.00  0.00           C  
ATOM   2148  CE1 TYR A 136      -6.764  13.158  98.972  1.00  0.00           C  
ATOM   2149  CE2 TYR A 136      -7.569  14.483 100.808  1.00  0.00           C  
ATOM   2150  CZ  TYR A 136      -7.792  13.536  99.829  1.00  0.00           C  
ATOM   2151  OH  TYR A 136      -9.035  12.960  99.699  1.00  0.00           O  
ATOM   2152  H   TYR A 136      -4.641  17.351  98.815  1.00  0.00           H  
ATOM   2153  HA  TYR A 136      -4.658  16.739 101.600  1.00  0.00           H  
ATOM   2154 1HB  TYR A 136      -3.439  15.306  99.253  1.00  0.00           H  
ATOM   2155 2HB  TYR A 136      -3.331  14.699 100.900  1.00  0.00           H  
ATOM   2156  HD1 TYR A 136      -4.707  13.443  98.434  1.00  0.00           H  
ATOM   2157  HD2 TYR A 136      -6.145  15.810 101.711  1.00  0.00           H  
ATOM   2158  HE1 TYR A 136      -6.940  12.410  98.200  1.00  0.00           H  
ATOM   2159  HE2 TYR A 136      -8.378  14.776 101.477  1.00  0.00           H  
ATOM   2160  HH  TYR A 136      -9.019  12.328  98.977  1.00  0.00           H  
ATOM   2161  N   ALA A 137      -1.757  17.644 100.236  1.00  0.00           N  
ATOM   2162  CA  ALA A 137      -0.374  18.112 100.516  1.00  0.00           C  
ATOM   2163  C   ALA A 137      -0.385  19.364 101.414  1.00  0.00           C  
ATOM   2164  O   ALA A 137       0.354  19.492 102.398  1.00  0.00           O  
ATOM   2165  CB  ALA A 137       0.366  18.403  99.218  1.00  0.00           C  
ATOM   2166  H   ALA A 137      -2.093  17.643  99.283  1.00  0.00           H  
ATOM   2167  HA  ALA A 137       0.171  17.306 101.007  1.00  0.00           H  
ATOM   2168 1HB  ALA A 137       1.374  18.750  99.444  1.00  0.00           H  
ATOM   2169 2HB  ALA A 137       0.422  17.493  98.620  1.00  0.00           H  
ATOM   2170 3HB  ALA A 137      -0.166  19.172  98.661  1.00  0.00           H  
ATOM   2171  N   ARG A 138      -1.344  20.231 101.141  1.00  0.00           N  
ATOM   2172  CA  ARG A 138      -1.486  21.490 101.867  1.00  0.00           C  
ATOM   2173  C   ARG A 138      -1.946  21.291 103.314  1.00  0.00           C  
ATOM   2174  O   ARG A 138      -1.312  21.709 104.276  1.00  0.00           O  
ATOM   2175  CB  ARG A 138      -2.476  22.397 101.151  1.00  0.00           C  
ATOM   2176  CG  ARG A 138      -1.983  22.967  99.831  1.00  0.00           C  
ATOM   2177  CD  ARG A 138      -2.990  23.864  99.210  1.00  0.00           C  
ATOM   2178  NE  ARG A 138      -2.554  24.353  97.912  1.00  0.00           N  
ATOM   2179  CZ  ARG A 138      -1.752  25.420  97.726  1.00  0.00           C  
ATOM   2180  NH1 ARG A 138      -1.308  26.097  98.762  1.00  0.00           N  
ATOM   2181  NH2 ARG A 138      -1.411  25.785  96.502  1.00  0.00           N  
ATOM   2182  H   ARG A 138      -1.999  20.011 100.404  1.00  0.00           H  
ATOM   2183  HA  ARG A 138      -0.525  22.005 101.857  1.00  0.00           H  
ATOM   2184 1HB  ARG A 138      -3.394  21.845 100.950  1.00  0.00           H  
ATOM   2185 2HB  ARG A 138      -2.734  23.236 101.798  1.00  0.00           H  
ATOM   2186 1HG  ARG A 138      -1.071  23.541 100.001  1.00  0.00           H  
ATOM   2187 2HG  ARG A 138      -1.775  22.152  99.137  1.00  0.00           H  
ATOM   2188 1HD  ARG A 138      -3.925  23.322  99.073  1.00  0.00           H  
ATOM   2189 2HD  ARG A 138      -3.161  24.723  99.857  1.00  0.00           H  
ATOM   2190  HE  ARG A 138      -2.875  23.858  97.091  1.00  0.00           H  
ATOM   2191 1HH1 ARG A 138      -1.568  25.817  99.697  1.00  0.00           H  
ATOM   2192 2HH1 ARG A 138      -0.707  26.896  98.623  1.00  0.00           H  
ATOM   2193 1HH2 ARG A 138      -1.752  25.265  95.706  1.00  0.00           H  
ATOM   2194 2HH2 ARG A 138      -0.810  26.584  96.363  1.00  0.00           H  
ATOM   2195  N   ARG A 139      -2.907  20.396 103.453  1.00  0.00           N  
ATOM   2196  CA  ARG A 139      -3.439  20.109 104.795  1.00  0.00           C  
ATOM   2197  C   ARG A 139      -2.430  19.313 105.622  1.00  0.00           C  
ATOM   2198  O   ARG A 139      -2.239  19.539 106.871  1.00  0.00           O  
ATOM   2199  CB  ARG A 139      -4.742  19.329 104.705  1.00  0.00           C  
ATOM   2200  CG  ARG A 139      -5.923  20.116 104.159  1.00  0.00           C  
ATOM   2201  CD  ARG A 139      -7.143  19.276 104.057  1.00  0.00           C  
ATOM   2202  NE  ARG A 139      -8.275  20.025 103.536  1.00  0.00           N  
ATOM   2203  CZ  ARG A 139      -9.475  19.490 103.237  1.00  0.00           C  
ATOM   2204  NH1 ARG A 139      -9.683  18.204 103.413  1.00  0.00           N  
ATOM   2205  NH2 ARG A 139     -10.443  20.257 102.767  1.00  0.00           N  
ATOM   2206  H   ARG A 139      -3.286  19.903 102.658  1.00  0.00           H  
ATOM   2207  HA  ARG A 139      -3.520  21.048 105.343  1.00  0.00           H  
ATOM   2208 1HB  ARG A 139      -4.602  18.459 104.064  1.00  0.00           H  
ATOM   2209 2HB  ARG A 139      -5.018  18.965 105.695  1.00  0.00           H  
ATOM   2210 1HG  ARG A 139      -6.138  20.955 104.822  1.00  0.00           H  
ATOM   2211 2HG  ARG A 139      -5.681  20.492 103.165  1.00  0.00           H  
ATOM   2212 1HD  ARG A 139      -6.953  18.437 103.389  1.00  0.00           H  
ATOM   2213 2HD  ARG A 139      -7.409  18.900 105.044  1.00  0.00           H  
ATOM   2214  HE  ARG A 139      -8.154  21.018 103.387  1.00  0.00           H  
ATOM   2215 1HH1 ARG A 139      -8.943  17.617 103.772  1.00  0.00           H  
ATOM   2216 2HH1 ARG A 139     -10.582  17.802 103.189  1.00  0.00           H  
ATOM   2217 1HH2 ARG A 139     -10.283  21.246 102.632  1.00  0.00           H  
ATOM   2218 2HH2 ARG A 139     -11.341  19.856 102.543  1.00  0.00           H  
ATOM   2219  N   THR A 140      -1.708  18.424 104.918  1.00  0.00           N  
ATOM   2220  CA  THR A 140      -0.639  17.686 105.582  1.00  0.00           C  
ATOM   2221  C   THR A 140       0.526  18.544 106.024  1.00  0.00           C  
ATOM   2222  O   THR A 140       1.107  18.397 107.107  1.00  0.00           O  
ATOM   2223  CB  THR A 140      -0.108  16.569 104.665  1.00  0.00           C  
ATOM   2224  OG1 THR A 140      -1.168  15.653 104.360  1.00  0.00           O  
ATOM   2225  CG2 THR A 140       1.027  15.816 105.343  1.00  0.00           C  
ATOM   2226  H   THR A 140      -1.888  18.254 103.939  1.00  0.00           H  
ATOM   2227  HA  THR A 140      -1.030  17.273 106.512  1.00  0.00           H  
ATOM   2228  HB  THR A 140       0.256  17.004 103.735  1.00  0.00           H  
ATOM   2229  HG1 THR A 140      -1.717  16.021 103.663  1.00  0.00           H  
ATOM   2230 1HG2 THR A 140       1.390  15.031 104.680  1.00  0.00           H  
ATOM   2231 2HG2 THR A 140       1.839  16.508 105.566  1.00  0.00           H  
ATOM   2232 3HG2 THR A 140       0.666  15.371 106.269  1.00  0.00           H  
ATOM   2233  N   GLU A 141       0.910  19.510 105.203  1.00  0.00           N  
ATOM   2234  CA  GLU A 141       1.966  20.451 105.634  1.00  0.00           C  
ATOM   2235  C   GLU A 141       1.550  21.228 106.908  1.00  0.00           C  
ATOM   2236  O   GLU A 141       2.369  21.490 107.789  1.00  0.00           O  
ATOM   2237  CB  GLU A 141       2.290  21.435 104.508  1.00  0.00           C  
ATOM   2238  CG  GLU A 141       3.414  22.410 104.829  1.00  0.00           C  
ATOM   2239  CD  GLU A 141       3.758  23.307 103.673  1.00  0.00           C  
ATOM   2240  OE1 GLU A 141       3.150  23.171 102.638  1.00  0.00           O  
ATOM   2241  OE2 GLU A 141       4.631  24.130 103.824  1.00  0.00           O  
ATOM   2242  H   GLU A 141       0.498  19.619 104.288  1.00  0.00           H  
ATOM   2243  HA  GLU A 141       2.862  19.879 105.875  1.00  0.00           H  
ATOM   2244 1HB  GLU A 141       2.572  20.883 103.611  1.00  0.00           H  
ATOM   2245 2HB  GLU A 141       1.400  22.018 104.267  1.00  0.00           H  
ATOM   2246 1HG  GLU A 141       3.115  23.027 105.676  1.00  0.00           H  
ATOM   2247 2HG  GLU A 141       4.298  21.845 105.120  1.00  0.00           H  
ATOM   2248  N   GLN A 142       0.300  21.639 107.003  1.00  0.00           N  
ATOM   2249  CA  GLN A 142      -0.237  22.438 108.085  1.00  0.00           C  
ATOM   2250  C   GLN A 142      -0.286  21.624 109.345  1.00  0.00           C  
ATOM   2251  O   GLN A 142       0.223  22.003 110.423  1.00  0.00           O  
ATOM   2252  CB  GLN A 142      -1.634  22.961 107.741  1.00  0.00           C  
ATOM   2253  CG  GLN A 142      -2.214  23.914 108.773  1.00  0.00           C  
ATOM   2254  CD  GLN A 142      -1.389  25.179 108.919  1.00  0.00           C  
ATOM   2255  OE1 GLN A 142      -1.116  25.876 107.938  1.00  0.00           O  
ATOM   2256  NE2 GLN A 142      -0.987  25.483 110.148  1.00  0.00           N  
ATOM   2257  H   GLN A 142      -0.310  21.360 106.248  1.00  0.00           H  
ATOM   2258  HA  GLN A 142       0.433  23.280 108.259  1.00  0.00           H  
ATOM   2259 1HB  GLN A 142      -1.603  23.480 106.783  1.00  0.00           H  
ATOM   2260 2HB  GLN A 142      -2.321  22.121 107.636  1.00  0.00           H  
ATOM   2261 1HG  GLN A 142      -3.221  24.196 108.467  1.00  0.00           H  
ATOM   2262 2HG  GLN A 142      -2.244  23.412 109.740  1.00  0.00           H  
ATOM   2263 1HE2 GLN A 142      -0.440  26.306 110.306  1.00  0.00           H  
ATOM   2264 2HE2 GLN A 142      -1.231  24.890 110.915  1.00  0.00           H  
ATOM   2265  N   LEU A 143      -0.663  20.306 109.138  1.00  0.00           N  
ATOM   2266  CA  LEU A 143      -0.695  19.410 110.245  1.00  0.00           C  
ATOM   2267  C   LEU A 143       0.671  19.067 110.760  1.00  0.00           C  
ATOM   2268  O   LEU A 143       0.880  18.870 112.006  1.00  0.00           O  
ATOM   2269  CB  LEU A 143      -1.427  18.124 109.843  1.00  0.00           C  
ATOM   2270  CG  LEU A 143      -2.931  18.269 109.579  1.00  0.00           C  
ATOM   2271  CD1 LEU A 143      -3.479  16.960 109.026  1.00  0.00           C  
ATOM   2272  CD2 LEU A 143      -3.638  18.655 110.870  1.00  0.00           C  
ATOM   2273  H   LEU A 143      -0.916  19.965 108.222  1.00  0.00           H  
ATOM   2274  HA  LEU A 143      -1.191  19.908 111.079  1.00  0.00           H  
ATOM   2275 1HB  LEU A 143      -0.969  17.732 108.936  1.00  0.00           H  
ATOM   2276 2HB  LEU A 143      -1.299  17.388 110.637  1.00  0.00           H  
ATOM   2277  HG  LEU A 143      -3.097  19.043 108.830  1.00  0.00           H  
ATOM   2278 1HD1 LEU A 143      -4.548  17.063 108.839  1.00  0.00           H  
ATOM   2279 2HD1 LEU A 143      -2.970  16.718 108.093  1.00  0.00           H  
ATOM   2280 3HD1 LEU A 143      -3.313  16.162 109.749  1.00  0.00           H  
ATOM   2281 1HD2 LEU A 143      -4.707  18.759 110.683  1.00  0.00           H  
ATOM   2282 2HD2 LEU A 143      -3.474  17.881 111.620  1.00  0.00           H  
ATOM   2283 3HD2 LEU A 143      -3.239  19.603 111.234  1.00  0.00           H  
ATOM   2284  N   ALA A 144       1.599  18.863 109.819  1.00  0.00           N  
ATOM   2285  CA  ALA A 144       2.980  18.615 110.241  1.00  0.00           C  
ATOM   2286  C   ALA A 144       3.505  19.765 111.125  1.00  0.00           C  
ATOM   2287  O   ALA A 144       4.209  19.546 112.072  1.00  0.00           O  
ATOM   2288  CB  ALA A 144       3.876  18.424 109.026  1.00  0.00           C  
ATOM   2289  H   ALA A 144       1.380  18.874 108.833  1.00  0.00           H  
ATOM   2290  HA  ALA A 144       2.990  17.743 110.897  1.00  0.00           H  
ATOM   2291 1HB  ALA A 144       4.898  18.237 109.353  1.00  0.00           H  
ATOM   2292 2HB  ALA A 144       3.520  17.575 108.441  1.00  0.00           H  
ATOM   2293 3HB  ALA A 144       3.851  19.323 108.411  1.00  0.00           H  
ATOM   2294  N   ARG A 145       3.320  20.993 110.678  1.00  0.00           N  
ATOM   2295  CA  ARG A 145       3.810  22.199 111.347  1.00  0.00           C  
ATOM   2296  C   ARG A 145       3.219  22.293 112.757  1.00  0.00           C  
ATOM   2297  O   ARG A 145       3.851  22.794 113.650  1.00  0.00           O  
ATOM   2298  CB  ARG A 145       3.445  23.446 110.554  1.00  0.00           C  
ATOM   2299  CG  ARG A 145       4.203  23.617 109.247  1.00  0.00           C  
ATOM   2300  CD  ARG A 145       3.812  24.866 108.545  1.00  0.00           C  
ATOM   2301  NE  ARG A 145       4.463  24.987 107.251  1.00  0.00           N  
ATOM   2302  CZ  ARG A 145       5.704  25.476 107.061  1.00  0.00           C  
ATOM   2303  NH1 ARG A 145       6.414  25.884 108.089  1.00  0.00           N  
ATOM   2304  NH2 ARG A 145       6.208  25.545 105.841  1.00  0.00           N  
ATOM   2305  H   ARG A 145       2.803  21.085 109.815  1.00  0.00           H  
ATOM   2306  HA  ARG A 145       4.898  22.142 111.411  1.00  0.00           H  
ATOM   2307 1HB  ARG A 145       2.382  23.429 110.319  1.00  0.00           H  
ATOM   2308 2HB  ARG A 145       3.632  24.331 111.162  1.00  0.00           H  
ATOM   2309 1HG  ARG A 145       5.274  23.658 109.450  1.00  0.00           H  
ATOM   2310 2HG  ARG A 145       3.990  22.773 108.590  1.00  0.00           H  
ATOM   2311 1HD  ARG A 145       2.734  24.872 108.387  1.00  0.00           H  
ATOM   2312 2HD  ARG A 145       4.095  25.727 109.151  1.00  0.00           H  
ATOM   2313  HE  ARG A 145       3.948  24.683 106.435  1.00  0.00           H  
ATOM   2314 1HH1 ARG A 145       6.029  25.832 109.022  1.00  0.00           H  
ATOM   2315 2HH1 ARG A 145       7.344  26.251 107.947  1.00  0.00           H  
ATOM   2316 1HH2 ARG A 145       5.662  25.231 105.050  1.00  0.00           H  
ATOM   2317 2HH2 ARG A 145       7.137  25.911 105.699  1.00  0.00           H  
ATOM   2318  N   ASP A 146       2.002  21.782 112.968  1.00  0.00           N  
ATOM   2319  CA  ASP A 146       1.364  21.870 114.263  1.00  0.00           C  
ATOM   2320  C   ASP A 146       1.550  20.594 115.038  1.00  0.00           C  
ATOM   2321  O   ASP A 146       1.012  20.436 116.099  1.00  0.00           O  
ATOM   2322  CB  ASP A 146      -0.129  22.169 114.112  1.00  0.00           C  
ATOM   2323  CG  ASP A 146      -0.401  23.550 113.530  1.00  0.00           C  
ATOM   2324  OD1 ASP A 146       0.253  24.482 113.933  1.00  0.00           O  
ATOM   2325  OD2 ASP A 146      -1.261  23.659 112.689  1.00  0.00           O  
ATOM   2326  H   ASP A 146       1.516  21.325 112.210  1.00  0.00           H  
ATOM   2327  HA  ASP A 146       1.875  22.635 114.849  1.00  0.00           H  
ATOM   2328 1HB  ASP A 146      -0.587  21.422 113.464  1.00  0.00           H  
ATOM   2329 2HB  ASP A 146      -0.615  22.099 115.086  1.00  0.00           H  
ATOM   2330  N   GLY A 147       2.360  19.638 114.541  1.00  0.00           N  
ATOM   2331  CA  GLY A 147       2.688  18.454 115.295  1.00  0.00           C  
ATOM   2332  C   GLY A 147       1.667  17.326 115.216  1.00  0.00           C  
ATOM   2333  O   GLY A 147       1.760  16.407 115.999  1.00  0.00           O  
ATOM   2334  H   GLY A 147       2.747  19.755 113.616  1.00  0.00           H  
ATOM   2335 1HA  GLY A 147       3.643  18.056 114.951  1.00  0.00           H  
ATOM   2336 2HA  GLY A 147       2.808  18.714 116.346  1.00  0.00           H  
ATOM   2337  N   TYR A 148       0.665  17.385 114.315  1.00  0.00           N  
ATOM   2338  CA  TYR A 148      -0.324  16.355 114.241  1.00  0.00           C  
ATOM   2339  C   TYR A 148       0.097  15.152 113.344  1.00  0.00           C  
ATOM   2340  O   TYR A 148      -0.566  14.108 113.403  1.00  0.00           O  
ATOM   2341  CB  TYR A 148      -1.636  16.967 113.745  1.00  0.00           C  
ATOM   2342  CG  TYR A 148      -2.271  17.928 114.725  1.00  0.00           C  
ATOM   2343  CD1 TYR A 148      -2.408  19.267 114.394  1.00  0.00           C  
ATOM   2344  CD2 TYR A 148      -2.716  17.469 115.956  1.00  0.00           C  
ATOM   2345  CE1 TYR A 148      -2.988  20.145 115.289  1.00  0.00           C  
ATOM   2346  CE2 TYR A 148      -3.296  18.347 116.852  1.00  0.00           C  
ATOM   2347  CZ  TYR A 148      -3.432  19.679 116.522  1.00  0.00           C  
ATOM   2348  OH  TYR A 148      -4.010  20.554 117.414  1.00  0.00           O  
ATOM   2349  H   TYR A 148       0.608  18.168 113.680  1.00  0.00           H  
ATOM   2350  HA  TYR A 148      -0.445  15.920 115.233  1.00  0.00           H  
ATOM   2351 1HB  TYR A 148      -1.458  17.501 112.811  1.00  0.00           H  
ATOM   2352 2HB  TYR A 148      -2.352  16.172 113.536  1.00  0.00           H  
ATOM   2353  HD1 TYR A 148      -2.058  19.628 113.426  1.00  0.00           H  
ATOM   2354  HD2 TYR A 148      -2.607  16.416 116.218  1.00  0.00           H  
ATOM   2355  HE1 TYR A 148      -3.096  21.198 115.029  1.00  0.00           H  
ATOM   2356  HE2 TYR A 148      -3.645  17.986 117.820  1.00  0.00           H  
ATOM   2357  HH  TYR A 148      -4.260  20.078 118.210  1.00  0.00           H  
ATOM   2358  N   VAL A 149       1.043  15.311 112.428  1.00  0.00           N  
ATOM   2359  CA  VAL A 149       1.489  14.239 111.568  1.00  0.00           C  
ATOM   2360  C   VAL A 149       3.013  14.333 111.403  1.00  0.00           C  
ATOM   2361  O   VAL A 149       3.605  15.416 111.577  1.00  0.00           O  
ATOM   2362  CB  VAL A 149       0.797  14.324 110.194  1.00  0.00           C  
ATOM   2363  CG1 VAL A 149      -0.708  14.167 110.346  1.00  0.00           C  
ATOM   2364  CG2 VAL A 149       1.137  15.646 109.524  1.00  0.00           C  
ATOM   2365  H   VAL A 149       1.464  16.224 112.335  1.00  0.00           H  
ATOM   2366  HA  VAL A 149       1.276  13.289 112.060  1.00  0.00           H  
ATOM   2367  HB  VAL A 149       1.145  13.500 109.571  1.00  0.00           H  
ATOM   2368 1HG1 VAL A 149      -1.181  14.230 109.365  1.00  0.00           H  
ATOM   2369 2HG1 VAL A 149      -0.930  13.199 110.794  1.00  0.00           H  
ATOM   2370 3HG1 VAL A 149      -1.094  14.961 110.985  1.00  0.00           H  
ATOM   2371 1HG2 VAL A 149       0.646  15.699 108.553  1.00  0.00           H  
ATOM   2372 2HG2 VAL A 149       0.795  16.470 110.151  1.00  0.00           H  
ATOM   2373 3HG2 VAL A 149       2.217  15.719 109.389  1.00  0.00           H  
ATOM   2374  N   PRO A 150       3.649  13.214 111.061  1.00  0.00           N  
ATOM   2375  CA  PRO A 150       5.089  13.180 110.826  1.00  0.00           C  
ATOM   2376  C   PRO A 150       5.374  13.819 109.440  1.00  0.00           C  
ATOM   2377  O   PRO A 150       4.527  13.804 108.550  1.00  0.00           O  
ATOM   2378  CB  PRO A 150       5.419  11.684 110.860  1.00  0.00           C  
ATOM   2379  CG  PRO A 150       4.172  11.024 110.379  1.00  0.00           C  
ATOM   2380  CD  PRO A 150       3.060  11.874 110.933  1.00  0.00           C  
ATOM   2381  HA  PRO A 150       5.578  13.718 111.639  1.00  0.00           H  
ATOM   2382 1HB  PRO A 150       6.287  11.476 110.218  1.00  0.00           H  
ATOM   2383 2HB  PRO A 150       5.695  11.383 111.881  1.00  0.00           H  
ATOM   2384 1HG  PRO A 150       4.165  10.981 109.280  1.00  0.00           H  
ATOM   2385 2HG  PRO A 150       4.130   9.985 110.738  1.00  0.00           H  
ATOM   2386 1HD  PRO A 150       2.219  11.887 110.224  1.00  0.00           H  
ATOM   2387 2HD  PRO A 150       2.741  11.472 111.906  1.00  0.00           H  
ATOM   2388  N   GLU A 151       6.601  14.279 109.278  1.00  0.00           N  
ATOM   2389  CA  GLU A 151       7.045  14.846 108.007  1.00  0.00           C  
ATOM   2390  C   GLU A 151       7.007  13.779 106.885  1.00  0.00           C  
ATOM   2391  O   GLU A 151       6.732  14.070 105.745  1.00  0.00           O  
ATOM   2392  CB  GLU A 151       8.458  15.417 108.148  1.00  0.00           C  
ATOM   2393  CG  GLU A 151       8.551  16.654 109.030  1.00  0.00           C  
ATOM   2394  CD  GLU A 151       9.956  17.171 109.166  1.00  0.00           C  
ATOM   2395  OE1 GLU A 151      10.853  16.540 108.660  1.00  0.00           O  
ATOM   2396  OE2 GLU A 151      10.133  18.199 109.777  1.00  0.00           O  
ATOM   2397  H   GLU A 151       7.249  14.238 110.052  1.00  0.00           H  
ATOM   2398  HA  GLU A 151       6.381  15.669 107.745  1.00  0.00           H  
ATOM   2399 1HB  GLU A 151       9.117  14.657 108.568  1.00  0.00           H  
ATOM   2400 2HB  GLU A 151       8.845  15.678 107.163  1.00  0.00           H  
ATOM   2401 1HG  GLU A 151       7.927  17.439 108.603  1.00  0.00           H  
ATOM   2402 2HG  GLU A 151       8.160  16.414 110.017  1.00  0.00           H  
ATOM   2403  N   VAL A 152       7.113  12.469 107.254  1.00  0.00           N  
ATOM   2404  CA  VAL A 152       6.847  11.438 106.259  1.00  0.00           C  
ATOM   2405  C   VAL A 152       5.625  11.559 105.439  1.00  0.00           C  
ATOM   2406  O   VAL A 152       5.741  11.285 104.245  1.00  0.00           O  
ATOM   2407  CB  VAL A 152       6.780  10.068 106.959  1.00  0.00           C  
ATOM   2408  CG1 VAL A 152       6.292   8.999 105.992  1.00  0.00           C  
ATOM   2409  CG2 VAL A 152       8.147   9.705 107.518  1.00  0.00           C  
ATOM   2410  H   VAL A 152       7.369  12.194 108.191  1.00  0.00           H  
ATOM   2411  HA  VAL A 152       7.496  11.610 105.400  1.00  0.00           H  
ATOM   2412  HB  VAL A 152       6.056  10.120 107.772  1.00  0.00           H  
ATOM   2413 1HG1 VAL A 152       6.250   8.037 106.504  1.00  0.00           H  
ATOM   2414 2HG1 VAL A 152       5.297   9.261 105.633  1.00  0.00           H  
ATOM   2415 3HG1 VAL A 152       6.978   8.931 105.148  1.00  0.00           H  
ATOM   2416 1HG2 VAL A 152       8.092   8.735 108.012  1.00  0.00           H  
ATOM   2417 2HG2 VAL A 152       8.872   9.658 106.705  1.00  0.00           H  
ATOM   2418 3HG2 VAL A 152       8.458  10.462 108.239  1.00  0.00           H  
ATOM   2419  N   ASP A 153       4.462  11.996 105.965  1.00  0.00           N  
ATOM   2420  CA  ASP A 153       3.230  12.182 105.221  1.00  0.00           C  
ATOM   2421  C   ASP A 153       3.341  13.333 104.214  1.00  0.00           C  
ATOM   2422  O   ASP A 153       2.870  13.222 103.067  1.00  0.00           O  
ATOM   2423  CB  ASP A 153       2.069  12.445 106.183  1.00  0.00           C  
ATOM   2424  CG  ASP A 153       1.666  11.209 106.977  1.00  0.00           C  
ATOM   2425  OD1 ASP A 153       2.071  10.132 106.608  1.00  0.00           O  
ATOM   2426  OD2 ASP A 153       0.957  11.354 107.943  1.00  0.00           O  
ATOM   2427  H   ASP A 153       4.476  12.203 106.954  1.00  0.00           H  
ATOM   2428  HA  ASP A 153       2.988  11.248 104.714  1.00  0.00           H  
ATOM   2429 1HB  ASP A 153       2.348  13.233 106.883  1.00  0.00           H  
ATOM   2430 2HB  ASP A 153       1.203  12.797 105.622  1.00  0.00           H  
ATOM   2431  N   LEU A 154       4.037  14.371 104.584  1.00  0.00           N  
ATOM   2432  CA  LEU A 154       4.276  15.495 103.581  1.00  0.00           C  
ATOM   2433  C   LEU A 154       5.168  15.008 102.448  1.00  0.00           C  
ATOM   2434  O   LEU A 154       4.858  15.203 101.311  1.00  0.00           O  
ATOM   2435  CB  LEU A 154       4.934  16.710 104.246  1.00  0.00           C  
ATOM   2436  CG  LEU A 154       5.215  17.903 103.323  1.00  0.00           C  
ATOM   2437  CD1 LEU A 154       3.907  18.402 102.724  1.00  0.00           C  
ATOM   2438  CD2 LEU A 154       5.911  19.003 104.111  1.00  0.00           C  
ATOM   2439  H   LEU A 154       4.422  14.452 105.514  1.00  0.00           H  
ATOM   2440  HA  LEU A 154       3.310  15.843 103.214  1.00  0.00           H  
ATOM   2441 1HB  LEU A 154       4.288  17.059 105.050  1.00  0.00           H  
ATOM   2442 2HB  LEU A 154       5.883  16.397 104.681  1.00  0.00           H  
ATOM   2443  HG  LEU A 154       5.858  17.584 102.501  1.00  0.00           H  
ATOM   2444 1HD1 LEU A 154       4.107  19.249 102.068  1.00  0.00           H  
ATOM   2445 2HD1 LEU A 154       3.441  17.601 102.150  1.00  0.00           H  
ATOM   2446 3HD1 LEU A 154       3.237  18.713 103.524  1.00  0.00           H  
ATOM   2447 1HD2 LEU A 154       6.112  19.850 103.455  1.00  0.00           H  
ATOM   2448 2HD2 LEU A 154       5.269  19.324 104.932  1.00  0.00           H  
ATOM   2449 3HD2 LEU A 154       6.851  18.624 104.512  1.00  0.00           H  
ATOM   2450  N   LEU A 155       6.257  14.300 102.756  1.00  0.00           N  
ATOM   2451  CA  LEU A 155       7.168  13.802 101.736  1.00  0.00           C  
ATOM   2452  C   LEU A 155       6.553  12.774 100.808  1.00  0.00           C  
ATOM   2453  O   LEU A 155       6.797  12.857  99.578  1.00  0.00           O  
ATOM   2454  CB  LEU A 155       8.403  13.190 102.408  1.00  0.00           C  
ATOM   2455  CG  LEU A 155       9.332  14.180 103.122  1.00  0.00           C  
ATOM   2456  CD1 LEU A 155      10.412  13.414 103.873  1.00  0.00           C  
ATOM   2457  CD2 LEU A 155       9.944  15.128 102.101  1.00  0.00           C  
ATOM   2458  H   LEU A 155       6.452  14.105 103.728  1.00  0.00           H  
ATOM   2459  HA  LEU A 155       7.443  14.631 101.084  1.00  0.00           H  
ATOM   2460 1HB  LEU A 155       8.072  12.458 103.143  1.00  0.00           H  
ATOM   2461 2HB  LEU A 155       8.991  12.672 101.650  1.00  0.00           H  
ATOM   2462  HG  LEU A 155       8.761  14.754 103.852  1.00  0.00           H  
ATOM   2463 1HD1 LEU A 155      11.072  14.118 104.380  1.00  0.00           H  
ATOM   2464 2HD1 LEU A 155       9.947  12.758 104.610  1.00  0.00           H  
ATOM   2465 3HD1 LEU A 155      10.991  12.817 103.169  1.00  0.00           H  
ATOM   2466 1HD2 LEU A 155      10.604  15.833 102.608  1.00  0.00           H  
ATOM   2467 2HD2 LEU A 155      10.517  14.556 101.371  1.00  0.00           H  
ATOM   2468 3HD2 LEU A 155       9.151  15.676 101.591  1.00  0.00           H  
ATOM   2469  N   ILE A 156       5.650  11.884 101.335  1.00  0.00           N  
ATOM   2470  CA  ILE A 156       4.895  11.013 100.432  1.00  0.00           C  
ATOM   2471  C   ILE A 156       3.902  11.724  99.578  1.00  0.00           C  
ATOM   2472  O   ILE A 156       3.766  11.406  98.379  1.00  0.00           O  
ATOM   2473  CB  ILE A 156       4.149   9.925 101.226  1.00  0.00           C  
ATOM   2474  CG1 ILE A 156       5.144   8.956 101.869  1.00  0.00           C  
ATOM   2475  CG2 ILE A 156       3.180   9.177 100.323  1.00  0.00           C  
ATOM   2476  CD1 ILE A 156       4.519   8.015 102.873  1.00  0.00           C  
ATOM   2477  H   ILE A 156       5.493  11.815 102.330  1.00  0.00           H  
ATOM   2478  HA  ILE A 156       5.595  10.542  99.740  1.00  0.00           H  
ATOM   2479  HB  ILE A 156       3.590  10.388 102.039  1.00  0.00           H  
ATOM   2480 1HG1 ILE A 156       5.623   8.359 101.093  1.00  0.00           H  
ATOM   2481 2HG1 ILE A 156       5.928   9.521 102.375  1.00  0.00           H  
ATOM   2482 1HG2 ILE A 156       2.662   8.412 100.900  1.00  0.00           H  
ATOM   2483 2HG2 ILE A 156       2.453   9.876  99.912  1.00  0.00           H  
ATOM   2484 3HG2 ILE A 156       3.731   8.707  99.509  1.00  0.00           H  
ATOM   2485 1HD1 ILE A 156       5.287   7.360 103.285  1.00  0.00           H  
ATOM   2486 2HD1 ILE A 156       4.064   8.592 103.679  1.00  0.00           H  
ATOM   2487 3HD1 ILE A 156       3.756   7.414 102.381  1.00  0.00           H  
ATOM   2488  N   ALA A 157       3.209  12.767 100.149  1.00  0.00           N  
ATOM   2489  CA  ALA A 157       2.212  13.462  99.308  1.00  0.00           C  
ATOM   2490  C   ALA A 157       2.896  14.298  98.212  1.00  0.00           C  
ATOM   2491  O   ALA A 157       2.408  14.391  97.118  1.00  0.00           O  
ATOM   2492  CB  ALA A 157       1.317  14.346 100.164  1.00  0.00           C  
ATOM   2493  H   ALA A 157       3.349  13.074 101.101  1.00  0.00           H  
ATOM   2494  HA  ALA A 157       1.582  12.708  98.836  1.00  0.00           H  
ATOM   2495 1HB  ALA A 157       0.591  14.853  99.529  1.00  0.00           H  
ATOM   2496 2HB  ALA A 157       0.793  13.733 100.897  1.00  0.00           H  
ATOM   2497 3HB  ALA A 157       1.926  15.087 100.681  1.00  0.00           H  
ATOM   2498  N   LEU A 158       4.040  14.873  98.495  1.00  0.00           N  
ATOM   2499  CA  LEU A 158       4.787  15.691  97.515  1.00  0.00           C  
ATOM   2500  C   LEU A 158       5.250  14.834  96.332  1.00  0.00           C  
ATOM   2501  O   LEU A 158       5.226  15.261  95.184  1.00  0.00           O  
ATOM   2502  CB  LEU A 158       6.002  16.351  98.180  1.00  0.00           C  
ATOM   2503  CG  LEU A 158       5.685  17.451  99.201  1.00  0.00           C  
ATOM   2504  CD1 LEU A 158       6.966  17.873  99.908  1.00  0.00           C  
ATOM   2505  CD2 LEU A 158       5.038  18.631  98.492  1.00  0.00           C  
ATOM   2506  H   LEU A 158       4.420  14.747  99.422  1.00  0.00           H  
ATOM   2507  HA  LEU A 158       4.144  16.506  97.183  1.00  0.00           H  
ATOM   2508 1HB  LEU A 158       6.578  15.581  98.691  1.00  0.00           H  
ATOM   2509 2HB  LEU A 158       6.628  16.790  97.403  1.00  0.00           H  
ATOM   2510  HG  LEU A 158       5.001  17.061  99.956  1.00  0.00           H  
ATOM   2511 1HD1 LEU A 158       6.741  18.654 100.633  1.00  0.00           H  
ATOM   2512 2HD1 LEU A 158       7.397  17.014 100.423  1.00  0.00           H  
ATOM   2513 3HD1 LEU A 158       7.677  18.252  99.175  1.00  0.00           H  
ATOM   2514 1HD2 LEU A 158       4.812  19.413  99.218  1.00  0.00           H  
ATOM   2515 2HD2 LEU A 158       5.721  19.022  97.738  1.00  0.00           H  
ATOM   2516 3HD2 LEU A 158       4.115  18.305  98.011  1.00  0.00           H  
ATOM   2517  N   ALA A 159       5.781  13.623  96.613  1.00  0.00           N  
ATOM   2518  CA  ALA A 159       6.168  12.716  95.548  1.00  0.00           C  
ATOM   2519  C   ALA A 159       4.979  12.424  94.607  1.00  0.00           C  
ATOM   2520  O   ALA A 159       5.137  12.470  93.355  1.00  0.00           O  
ATOM   2521  CB  ALA A 159       6.719  11.426  96.138  1.00  0.00           C  
ATOM   2522  H   ALA A 159       5.913  13.339  97.573  1.00  0.00           H  
ATOM   2523  HA  ALA A 159       6.911  13.218  94.929  1.00  0.00           H  
ATOM   2524 1HB  ALA A 159       7.017  10.756  95.332  1.00  0.00           H  
ATOM   2525 2HB  ALA A 159       7.584  11.651  96.761  1.00  0.00           H  
ATOM   2526 3HB  ALA A 159       5.951  10.946  96.743  1.00  0.00           H  
ATOM   2527  N   VAL A 160       3.825  12.168  95.192  1.00  0.00           N  
ATOM   2528  CA  VAL A 160       2.594  11.882  94.419  1.00  0.00           C  
ATOM   2529  C   VAL A 160       2.182  13.058  93.563  1.00  0.00           C  
ATOM   2530  O   VAL A 160       1.848  12.924  92.408  1.00  0.00           O  
ATOM   2531  CB  VAL A 160       1.430  11.528  95.363  1.00  0.00           C  
ATOM   2532  CG1 VAL A 160       0.125  11.431  94.587  1.00  0.00           C  
ATOM   2533  CG2 VAL A 160       1.727  10.222  96.084  1.00  0.00           C  
ATOM   2534  H   VAL A 160       3.783  12.168  96.201  1.00  0.00           H  
ATOM   2535  HA  VAL A 160       2.768  10.997  93.807  1.00  0.00           H  
ATOM   2536  HB  VAL A 160       1.310  12.328  96.094  1.00  0.00           H  
ATOM   2537 1HG1 VAL A 160      -0.687  11.180  95.270  1.00  0.00           H  
ATOM   2538 2HG1 VAL A 160      -0.086  12.387  94.109  1.00  0.00           H  
ATOM   2539 3HG1 VAL A 160       0.211  10.655  93.826  1.00  0.00           H  
ATOM   2540 1HG2 VAL A 160       0.900   9.978  96.750  1.00  0.00           H  
ATOM   2541 2HG2 VAL A 160       1.852   9.423  95.353  1.00  0.00           H  
ATOM   2542 3HG2 VAL A 160       2.643  10.327  96.666  1.00  0.00           H  
ATOM   2543  N   LYS A 161       2.173  14.242  94.207  1.00  0.00           N  
ATOM   2544  CA  LYS A 161       1.836  15.477  93.496  1.00  0.00           C  
ATOM   2545  C   LYS A 161       2.756  15.679  92.298  1.00  0.00           C  
ATOM   2546  O   LYS A 161       2.322  16.045  91.200  1.00  0.00           O  
ATOM   2547  CB  LYS A 161       1.921  16.682  94.434  1.00  0.00           C  
ATOM   2548  CG  LYS A 161       1.549  18.010  93.788  1.00  0.00           C  
ATOM   2549  CD  LYS A 161       1.613  19.150  94.793  1.00  0.00           C  
ATOM   2550  CE  LYS A 161       1.284  20.484  94.139  1.00  0.00           C  
ATOM   2551  NZ  LYS A 161       1.343  21.610  95.111  1.00  0.00           N  
ATOM   2552  H   LYS A 161       2.400  14.287  95.190  1.00  0.00           H  
ATOM   2553  HA  LYS A 161       0.808  15.401  93.139  1.00  0.00           H  
ATOM   2554 1HB  LYS A 161       1.259  16.527  95.286  1.00  0.00           H  
ATOM   2555 2HB  LYS A 161       2.937  16.771  94.821  1.00  0.00           H  
ATOM   2556 1HG  LYS A 161       2.236  18.221  92.968  1.00  0.00           H  
ATOM   2557 2HG  LYS A 161       0.539  17.948  93.386  1.00  0.00           H  
ATOM   2558 1HD  LYS A 161       0.902  18.965  95.600  1.00  0.00           H  
ATOM   2559 2HD  LYS A 161       2.614  19.203  95.220  1.00  0.00           H  
ATOM   2560 1HE  LYS A 161       1.991  20.679  93.334  1.00  0.00           H  
ATOM   2561 2HE  LYS A 161       0.283  20.443  93.711  1.00  0.00           H  
ATOM   2562 1HZ  LYS A 161       1.119  22.475  94.639  1.00  0.00           H  
ATOM   2563 2HZ  LYS A 161       0.677  21.449  95.854  1.00  0.00           H  
ATOM   2564 3HZ  LYS A 161       2.273  21.671  95.501  1.00  0.00           H  
ATOM   2565  N   ALA A 162       4.068  15.515  92.484  1.00  0.00           N  
ATOM   2566  CA  ALA A 162       4.991  15.666  91.329  1.00  0.00           C  
ATOM   2567  C   ALA A 162       4.692  14.726  90.210  1.00  0.00           C  
ATOM   2568  O   ALA A 162       4.909  15.110  89.049  1.00  0.00           O  
ATOM   2569  CB  ALA A 162       6.436  15.469  91.765  1.00  0.00           C  
ATOM   2570  H   ALA A 162       4.449  15.290  93.392  1.00  0.00           H  
ATOM   2571  HA  ALA A 162       4.862  16.665  90.912  1.00  0.00           H  
ATOM   2572 1HB  ALA A 162       7.093  15.573  90.902  1.00  0.00           H  
ATOM   2573 2HB  ALA A 162       6.696  16.218  92.512  1.00  0.00           H  
ATOM   2574 3HB  ALA A 162       6.554  14.474  92.192  1.00  0.00           H  
ATOM   2575  N   GLU A 163       4.295  13.485  90.502  1.00  0.00           N  
ATOM   2576  CA  GLU A 163       3.878  12.562  89.467  1.00  0.00           C  
ATOM   2577  C   GLU A 163       2.649  13.102  88.725  1.00  0.00           C  
ATOM   2578  O   GLU A 163       2.645  13.065  87.492  1.00  0.00           O  
ATOM   2579  CB  GLU A 163       3.573  11.190  90.072  1.00  0.00           C  
ATOM   2580  CG  GLU A 163       3.183  10.127  89.055  1.00  0.00           C  
ATOM   2581  CD  GLU A 163       2.961   8.776  89.676  1.00  0.00           C  
ATOM   2582  OE1 GLU A 163       2.599   8.725  90.827  1.00  0.00           O  
ATOM   2583  OE2 GLU A 163       3.154   7.794  88.999  1.00  0.00           O  
ATOM   2584  H   GLU A 163       4.285  13.181  91.465  1.00  0.00           H  
ATOM   2585  HA  GLU A 163       4.711  12.414  88.780  1.00  0.00           H  
ATOM   2586 1HB  GLU A 163       4.446  10.829  90.615  1.00  0.00           H  
ATOM   2587 2HB  GLU A 163       2.757  11.282  90.789  1.00  0.00           H  
ATOM   2588 1HG  GLU A 163       2.267  10.438  88.553  1.00  0.00           H  
ATOM   2589 2HG  GLU A 163       3.968  10.052  88.304  1.00  0.00           H  
ATOM   2590  N   VAL A 164       1.679  13.669  89.445  1.00  0.00           N  
ATOM   2591  CA  VAL A 164       0.468  14.092  88.680  1.00  0.00           C  
ATOM   2592  C   VAL A 164       0.779  15.348  87.866  1.00  0.00           C  
ATOM   2593  O   VAL A 164       0.306  15.443  86.728  1.00  0.00           O  
ATOM   2594  CB  VAL A 164      -0.713  14.380  89.626  1.00  0.00           C  
ATOM   2595  CG1 VAL A 164      -1.890  14.952  88.850  1.00  0.00           C  
ATOM   2596  CG2 VAL A 164      -1.115  13.107  90.355  1.00  0.00           C  
ATOM   2597  H   VAL A 164       1.710  13.825  90.442  1.00  0.00           H  
ATOM   2598  HA  VAL A 164       0.250  13.332  87.929  1.00  0.00           H  
ATOM   2599  HB  VAL A 164      -0.409  15.135  90.352  1.00  0.00           H  
ATOM   2600 1HG1 VAL A 164      -2.715  15.150  89.535  1.00  0.00           H  
ATOM   2601 2HG1 VAL A 164      -1.590  15.881  88.366  1.00  0.00           H  
ATOM   2602 3HG1 VAL A 164      -2.210  14.235  88.094  1.00  0.00           H  
ATOM   2603 1HG2 VAL A 164      -1.949  13.318  91.023  1.00  0.00           H  
ATOM   2604 2HG2 VAL A 164      -1.413  12.351  89.629  1.00  0.00           H  
ATOM   2605 3HG2 VAL A 164      -0.269  12.738  90.937  1.00  0.00           H  
ATOM   2606  N   ILE A 165       1.739  16.193  88.324  1.00  0.00           N  
ATOM   2607  CA  ILE A 165       2.161  17.329  87.481  1.00  0.00           C  
ATOM   2608  C   ILE A 165       2.717  16.855  86.146  1.00  0.00           C  
ATOM   2609  O   ILE A 165       2.458  17.477  85.072  1.00  0.00           O  
ATOM   2610  CB  ILE A 165       3.223  18.185  88.195  1.00  0.00           C  
ATOM   2611  CG1 ILE A 165       2.606  18.912  89.393  1.00  0.00           C  
ATOM   2612  CG2 ILE A 165       3.843  19.180  87.226  1.00  0.00           C  
ATOM   2613  CD1 ILE A 165       3.624  19.551  90.309  1.00  0.00           C  
ATOM   2614  H   ILE A 165       2.172  16.063  89.227  1.00  0.00           H  
ATOM   2615  HA  ILE A 165       1.289  17.948  87.274  1.00  0.00           H  
ATOM   2616  HB  ILE A 165       4.007  17.539  88.588  1.00  0.00           H  
ATOM   2617 1HG1 ILE A 165       1.931  19.689  89.038  1.00  0.00           H  
ATOM   2618 2HG1 ILE A 165       2.015  18.209  89.980  1.00  0.00           H  
ATOM   2619 1HG2 ILE A 165       4.591  19.778  87.747  1.00  0.00           H  
ATOM   2620 2HG2 ILE A 165       4.316  18.643  86.405  1.00  0.00           H  
ATOM   2621 3HG2 ILE A 165       3.066  19.836  86.831  1.00  0.00           H  
ATOM   2622 1HD1 ILE A 165       3.111  20.046  91.134  1.00  0.00           H  
ATOM   2623 2HD1 ILE A 165       4.291  18.783  90.705  1.00  0.00           H  
ATOM   2624 3HD1 ILE A 165       4.205  20.284  89.752  1.00  0.00           H  
ATOM   2625  N   ALA A 166       3.524  15.787  86.166  1.00  0.00           N  
ATOM   2626  CA  ALA A 166       4.072  15.224  84.948  1.00  0.00           C  
ATOM   2627  C   ALA A 166       2.974  14.633  84.101  1.00  0.00           C  
ATOM   2628  O   ALA A 166       2.988  14.792  82.870  1.00  0.00           O  
ATOM   2629  CB  ALA A 166       5.122  14.170  85.268  1.00  0.00           C  
ATOM   2630  H   ALA A 166       3.757  15.363  87.052  1.00  0.00           H  
ATOM   2631  HA  ALA A 166       4.535  16.031  84.380  1.00  0.00           H  
ATOM   2632 1HB  ALA A 166       5.514  13.753  84.340  1.00  0.00           H  
ATOM   2633 2HB  ALA A 166       5.935  14.626  85.832  1.00  0.00           H  
ATOM   2634 3HB  ALA A 166       4.671  13.375  85.860  1.00  0.00           H  
ATOM   2635  N   LEU A 167       1.982  13.992  84.747  1.00  0.00           N  
ATOM   2636  CA  LEU A 167       0.907  13.431  83.909  1.00  0.00           C  
ATOM   2637  C   LEU A 167       0.142  14.567  83.230  1.00  0.00           C  
ATOM   2638  O   LEU A 167      -0.413  14.349  82.180  1.00  0.00           O  
ATOM   2639  CB  LEU A 167      -0.054  12.582  84.751  1.00  0.00           C  
ATOM   2640  CG  LEU A 167       0.525  11.274  85.305  1.00  0.00           C  
ATOM   2641  CD1 LEU A 167      -0.484  10.631  86.247  1.00  0.00           C  
ATOM   2642  CD2 LEU A 167       0.870  10.343  84.153  1.00  0.00           C  
ATOM   2643  H   LEU A 167       1.935  13.877  85.749  1.00  0.00           H  
ATOM   2644  HA  LEU A 167       1.360  12.805  83.138  1.00  0.00           H  
ATOM   2645 1HB  LEU A 167      -0.395  13.178  85.596  1.00  0.00           H  
ATOM   2646 2HB  LEU A 167      -0.920  12.328  84.139  1.00  0.00           H  
ATOM   2647  HG  LEU A 167       1.426  11.490  85.879  1.00  0.00           H  
ATOM   2648 1HD1 LEU A 167      -0.072   9.701  86.641  1.00  0.00           H  
ATOM   2649 2HD1 LEU A 167      -0.697  11.311  87.071  1.00  0.00           H  
ATOM   2650 3HD1 LEU A 167      -1.404  10.418  85.703  1.00  0.00           H  
ATOM   2651 1HD2 LEU A 167       1.282   9.413  84.547  1.00  0.00           H  
ATOM   2652 2HD2 LEU A 167      -0.031  10.125  83.579  1.00  0.00           H  
ATOM   2653 3HD2 LEU A 167       1.606  10.820  83.506  1.00  0.00           H  
ATOM   2654  N   TYR A 168      -0.044  15.704  83.923  1.00  0.00           N  
ATOM   2655  CA  TYR A 168      -0.760  16.799  83.318  1.00  0.00           C  
ATOM   2656  C   TYR A 168      -0.126  17.306  81.996  1.00  0.00           C  
ATOM   2657  O   TYR A 168      -0.821  17.810  81.129  1.00  0.00           O  
ATOM   2658  CB  TYR A 168      -0.869  17.943  84.329  1.00  0.00           C  
ATOM   2659  CG  TYR A 168      -1.673  19.123  83.831  1.00  0.00           C  
ATOM   2660  CD1 TYR A 168      -3.000  19.267  84.208  1.00  0.00           C  
ATOM   2661  CD2 TYR A 168      -1.083  20.062  82.998  1.00  0.00           C  
ATOM   2662  CE1 TYR A 168      -3.734  20.345  83.753  1.00  0.00           C  
ATOM   2663  CE2 TYR A 168      -1.817  21.140  82.543  1.00  0.00           C  
ATOM   2664  CZ  TYR A 168      -3.138  21.283  82.918  1.00  0.00           C  
ATOM   2665  OH  TYR A 168      -3.869  22.357  82.465  1.00  0.00           O  
ATOM   2666  H   TYR A 168       0.309  15.807  84.864  1.00  0.00           H  
ATOM   2667  HA  TYR A 168      -1.774  16.467  83.092  1.00  0.00           H  
ATOM   2668 1HB  TYR A 168      -1.334  17.576  85.245  1.00  0.00           H  
ATOM   2669 2HB  TYR A 168       0.129  18.296  84.587  1.00  0.00           H  
ATOM   2670  HD1 TYR A 168      -3.464  18.529  84.863  1.00  0.00           H  
ATOM   2671  HD2 TYR A 168      -0.040  19.949  82.701  1.00  0.00           H  
ATOM   2672  HE1 TYR A 168      -4.777  20.458  84.049  1.00  0.00           H  
ATOM   2673  HE2 TYR A 168      -1.354  21.878  81.888  1.00  0.00           H  
ATOM   2674  HH  TYR A 168      -4.761  22.306  82.816  1.00  0.00           H  
ATOM   2675  N   VAL A 169       1.187  17.324  81.911  1.00  0.00           N  
ATOM   2676  CA  VAL A 169       1.887  17.739  80.690  1.00  0.00           C  
ATOM   2677  C   VAL A 169       1.478  16.810  79.565  1.00  0.00           C  
ATOM   2678  O   VAL A 169       1.229  17.260  78.434  1.00  0.00           O  
ATOM   2679  CB  VAL A 169       3.415  17.691  80.877  1.00  0.00           C  
ATOM   2680  CG1 VAL A 169       4.122  17.915  79.548  1.00  0.00           C  
ATOM   2681  CG2 VAL A 169       3.845  18.733  81.899  1.00  0.00           C  
ATOM   2682  H   VAL A 169       1.728  17.042  82.716  1.00  0.00           H  
ATOM   2683  HA  VAL A 169       1.654  18.785  80.497  1.00  0.00           H  
ATOM   2684  HB  VAL A 169       3.698  16.698  81.228  1.00  0.00           H  
ATOM   2685 1HG1 VAL A 169       5.201  17.877  79.699  1.00  0.00           H  
ATOM   2686 2HG1 VAL A 169       3.827  17.137  78.844  1.00  0.00           H  
ATOM   2687 3HG1 VAL A 169       3.845  18.891  79.150  1.00  0.00           H  
ATOM   2688 1HG2 VAL A 169       4.926  18.692  82.026  1.00  0.00           H  
ATOM   2689 2HG2 VAL A 169       3.557  19.725  81.550  1.00  0.00           H  
ATOM   2690 3HG2 VAL A 169       3.359  18.528  82.853  1.00  0.00           H  
ATOM   2691  N   LEU A 170       1.521  15.484  79.825  1.00  0.00           N  
ATOM   2692  CA  LEU A 170       1.127  14.596  78.770  1.00  0.00           C  
ATOM   2693  C   LEU A 170      -0.346  14.691  78.443  1.00  0.00           C  
ATOM   2694  O   LEU A 170      -0.659  14.738  77.229  1.00  0.00           O  
ATOM   2695  CB  LEU A 170       1.474  13.153  79.157  1.00  0.00           C  
ATOM   2696  CG  LEU A 170       2.971  12.824  79.224  1.00  0.00           C  
ATOM   2697  CD1 LEU A 170       3.158  11.421  79.786  1.00  0.00           C  
ATOM   2698  CD2 LEU A 170       3.579  12.941  77.834  1.00  0.00           C  
ATOM   2699  H   LEU A 170       1.812  15.097  80.711  1.00  0.00           H  
ATOM   2700  HA  LEU A 170       1.456  15.019  77.821  1.00  0.00           H  
ATOM   2701 1HB  LEU A 170       1.045  12.943  80.136  1.00  0.00           H  
ATOM   2702 2HB  LEU A 170       1.018  12.479  78.432  1.00  0.00           H  
ATOM   2703  HG  LEU A 170       3.468  13.522  79.898  1.00  0.00           H  
ATOM   2704 1HD1 LEU A 170       4.222  11.187  79.834  1.00  0.00           H  
ATOM   2705 2HD1 LEU A 170       2.731  11.371  80.788  1.00  0.00           H  
ATOM   2706 3HD1 LEU A 170       2.657  10.701  79.141  1.00  0.00           H  
ATOM   2707 1HD2 LEU A 170       4.643  12.708  77.882  1.00  0.00           H  
ATOM   2708 2HD2 LEU A 170       3.084  12.242  77.160  1.00  0.00           H  
ATOM   2709 3HD2 LEU A 170       3.447  13.958  77.464  1.00  0.00           H  
ATOM   2710  N   ALA A 171      -1.281  14.818  79.442  1.00  0.00           N  
ATOM   2711  CA  ALA A 171      -2.688  14.948  79.091  1.00  0.00           C  
ATOM   2712  C   ALA A 171      -2.915  16.191  78.177  1.00  0.00           C  
ATOM   2713  O   ALA A 171      -3.782  16.264  77.304  1.00  0.00           O  
ATOM   2714  CB  ALA A 171      -3.532  15.037  80.354  1.00  0.00           C  
ATOM   2715  H   ALA A 171      -1.014  14.823  80.416  1.00  0.00           H  
ATOM   2716  HA  ALA A 171      -3.001  14.027  78.599  1.00  0.00           H  
ATOM   2717 1HB  ALA A 171      -4.585  15.122  80.083  1.00  0.00           H  
ATOM   2718 2HB  ALA A 171      -3.384  14.140  80.955  1.00  0.00           H  
ATOM   2719 3HB  ALA A 171      -3.235  15.913  80.929  1.00  0.00           H  
ATOM   2720  N   LEU A 172      -2.178  17.252  78.489  1.00  0.00           N  
ATOM   2721  CA  LEU A 172      -2.236  18.509  77.740  1.00  0.00           C  
ATOM   2722  C   LEU A 172      -1.720  18.353  76.310  1.00  0.00           C  
ATOM   2723  O   LEU A 172      -2.317  18.861  75.378  1.00  0.00           O  
ATOM   2724  CB  LEU A 172      -1.419  19.587  78.463  1.00  0.00           C  
ATOM   2725  CG  LEU A 172      -1.442  20.981  77.822  1.00  0.00           C  
ATOM   2726  CD1 LEU A 172      -2.878  21.485  77.753  1.00  0.00           C  
ATOM   2727  CD2 LEU A 172      -0.569  21.927  78.632  1.00  0.00           C  
ATOM   2728  H   LEU A 172      -1.553  17.179  79.279  1.00  0.00           H  
ATOM   2729  HA  LEU A 172      -3.280  18.811  77.651  1.00  0.00           H  
ATOM   2730 1HB  LEU A 172      -1.795  19.685  79.480  1.00  0.00           H  
ATOM   2731 2HB  LEU A 172      -0.380  19.262  78.511  1.00  0.00           H  
ATOM   2732  HG  LEU A 172      -1.061  20.919  76.802  1.00  0.00           H  
ATOM   2733 1HD1 LEU A 172      -2.894  22.475  77.297  1.00  0.00           H  
ATOM   2734 2HD1 LEU A 172      -3.475  20.800  77.152  1.00  0.00           H  
ATOM   2735 3HD1 LEU A 172      -3.292  21.542  78.759  1.00  0.00           H  
ATOM   2736 1HD2 LEU A 172      -0.585  22.918  78.176  1.00  0.00           H  
ATOM   2737 2HD2 LEU A 172      -0.950  21.991  79.651  1.00  0.00           H  
ATOM   2738 3HD2 LEU A 172       0.455  21.552  78.650  1.00  0.00           H  
ATOM   2739  N   ALA A 173      -0.665  17.589  76.120  1.00  0.00           N  
ATOM   2740  CA  ALA A 173      -0.076  17.360  74.840  1.00  0.00           C  
ATOM   2741  C   ALA A 173      -1.000  16.515  73.961  1.00  0.00           C  
ATOM   2742  O   ALA A 173      -1.126  16.812  72.771  1.00  0.00           O  
ATOM   2743  CB  ALA A 173       1.281  16.692  75.006  1.00  0.00           C  
ATOM   2744  H   ALA A 173      -0.261  17.147  76.934  1.00  0.00           H  
ATOM   2745  HA  ALA A 173       0.046  18.321  74.338  1.00  0.00           H  
ATOM   2746 1HB  ALA A 173       1.730  16.532  74.025  1.00  0.00           H  
ATOM   2747 2HB  ALA A 173       1.931  17.331  75.603  1.00  0.00           H  
ATOM   2748 3HB  ALA A 173       1.156  15.734  75.507  1.00  0.00           H  
ATOM   2749  N   GLU A 174      -1.663  15.519  74.558  1.00  0.00           N  
ATOM   2750  CA  GLU A 174      -2.597  14.674  73.869  1.00  0.00           C  
ATOM   2751  C   GLU A 174      -3.798  15.507  73.397  1.00  0.00           C  
ATOM   2752  O   GLU A 174      -4.353  15.225  72.380  1.00  0.00           O  
ATOM   2753  CB  GLU A 174      -3.054  13.533  74.781  1.00  0.00           C  
ATOM   2754  CG  GLU A 174      -1.973  12.507  75.093  1.00  0.00           C  
ATOM   2755  CD  GLU A 174      -2.444  11.427  76.027  1.00  0.00           C  
ATOM   2756  OE1 GLU A 174      -3.553  11.517  76.497  1.00  0.00           O  
ATOM   2757  OE2 GLU A 174      -1.694  10.512  76.271  1.00  0.00           O  
ATOM   2758  H   GLU A 174      -1.491  15.363  75.541  1.00  0.00           H  
ATOM   2759  HA  GLU A 174      -2.104  14.259  72.988  1.00  0.00           H  
ATOM   2760 1HB  GLU A 174      -3.410  13.942  75.726  1.00  0.00           H  
ATOM   2761 2HB  GLU A 174      -3.889  13.008  74.316  1.00  0.00           H  
ATOM   2762 1HG  GLU A 174      -1.643  12.048  74.162  1.00  0.00           H  
ATOM   2763 2HG  GLU A 174      -1.120  13.018  75.537  1.00  0.00           H  
ATOM   2764  N   LEU A 175      -4.227  16.515  74.140  1.00  0.00           N  
ATOM   2765  CA  LEU A 175      -5.306  17.396  73.744  1.00  0.00           C  
ATOM   2766  C   LEU A 175      -4.885  18.337  72.615  1.00  0.00           C  
ATOM   2767  O   LEU A 175      -5.583  18.372  71.613  1.00  0.00           O  
ATOM   2768  CB  LEU A 175      -5.780  18.213  74.952  1.00  0.00           C  
ATOM   2769  CG  LEU A 175      -6.939  19.182  74.687  1.00  0.00           C  
ATOM   2770  CD1 LEU A 175      -8.151  18.402  74.195  1.00  0.00           C  
ATOM   2771  CD2 LEU A 175      -7.263  19.948  75.961  1.00  0.00           C  
ATOM   2772  H   LEU A 175      -3.769  16.666  75.027  1.00  0.00           H  
ATOM   2773  HA  LEU A 175      -6.118  16.790  73.343  1.00  0.00           H  
ATOM   2774 1HB  LEU A 175      -6.096  17.525  75.735  1.00  0.00           H  
ATOM   2775 2HB  LEU A 175      -4.940  18.797  75.328  1.00  0.00           H  
ATOM   2776  HG  LEU A 175      -6.655  19.885  73.903  1.00  0.00           H  
ATOM   2777 1HD1 LEU A 175      -8.975  19.090  74.006  1.00  0.00           H  
ATOM   2778 2HD1 LEU A 175      -7.897  17.879  73.272  1.00  0.00           H  
ATOM   2779 3HD1 LEU A 175      -8.450  17.678  74.952  1.00  0.00           H  
ATOM   2780 1HD2 LEU A 175      -8.087  20.637  75.772  1.00  0.00           H  
ATOM   2781 2HD2 LEU A 175      -7.549  19.247  76.745  1.00  0.00           H  
ATOM   2782 3HD2 LEU A 175      -6.385  20.511  76.280  1.00  0.00           H  
ATOM   2783  N   TRP A 176      -3.701  18.971  72.684  1.00  0.00           N  
ATOM   2784  CA  TRP A 176      -3.168  19.728  71.551  1.00  0.00           C  
ATOM   2785  C   TRP A 176      -3.044  18.892  70.286  1.00  0.00           C  
ATOM   2786  O   TRP A 176      -3.509  19.328  69.259  1.00  0.00           O  
ATOM   2787  CB  TRP A 176      -1.796  20.305  71.905  1.00  0.00           C  
ATOM   2788  CG  TRP A 176      -1.860  21.451  72.870  1.00  0.00           C  
ATOM   2789  CD1 TRP A 176      -2.946  22.228  73.142  1.00  0.00           C  
ATOM   2790  CD2 TRP A 176      -0.787  21.957  73.700  1.00  0.00           C  
ATOM   2791  NE1 TRP A 176      -2.625  23.179  74.078  1.00  0.00           N  
ATOM   2792  CE2 TRP A 176      -1.308  23.027  74.432  1.00  0.00           C  
ATOM   2793  CE3 TRP A 176       0.554  21.592  73.878  1.00  0.00           C  
ATOM   2794  CZ2 TRP A 176      -0.536  23.744  75.333  1.00  0.00           C  
ATOM   2795  CZ3 TRP A 176       1.327  22.311  74.782  1.00  0.00           C  
ATOM   2796  CH2 TRP A 176       0.795  23.359  75.490  1.00  0.00           C  
ATOM   2797  H   TRP A 176      -3.166  18.924  73.539  1.00  0.00           H  
ATOM   2798  HA  TRP A 176      -3.820  20.583  71.369  1.00  0.00           H  
ATOM   2799 1HB  TRP A 176      -1.174  19.524  72.342  1.00  0.00           H  
ATOM   2800 2HB  TRP A 176      -1.300  20.648  70.998  1.00  0.00           H  
ATOM   2801  HD1 TRP A 176      -3.926  22.111  72.683  1.00  0.00           H  
ATOM   2802  HE1 TRP A 176      -3.254  23.878  74.447  1.00  0.00           H  
ATOM   2803  HE3 TRP A 176       0.980  20.759  73.320  1.00  0.00           H  
ATOM   2804  HZ2 TRP A 176      -0.940  24.580  75.905  1.00  0.00           H  
ATOM   2805  HZ3 TRP A 176       2.370  22.021  74.914  1.00  0.00           H  
ATOM   2806  HH2 TRP A 176       1.430  23.901  76.192  1.00  0.00           H  
ATOM   2807  N   ASN A 177      -2.492  17.681  70.342  1.00  0.00           N  
ATOM   2808  CA  ASN A 177      -2.409  16.825  69.198  1.00  0.00           C  
ATOM   2809  C   ASN A 177      -3.759  16.326  68.659  1.00  0.00           C  
ATOM   2810  O   ASN A 177      -3.868  16.150  67.426  1.00  0.00           O  
ATOM   2811  CB  ASN A 177      -1.509  15.650  69.532  1.00  0.00           C  
ATOM   2812  CG  ASN A 177      -0.056  16.034  69.595  1.00  0.00           C  
ATOM   2813  OD1 ASN A 177       0.355  17.049  69.022  1.00  0.00           O  
ATOM   2814  ND2 ASN A 177       0.728  15.243  70.281  1.00  0.00           N  
ATOM   2815  H   ASN A 177      -2.120  17.360  71.225  1.00  0.00           H  
ATOM   2816  HA  ASN A 177      -2.131  17.429  68.333  1.00  0.00           H  
ATOM   2817 1HB  ASN A 177      -1.803  15.227  70.494  1.00  0.00           H  
ATOM   2818 2HB  ASN A 177      -1.634  14.870  68.780  1.00  0.00           H  
ATOM   2819 1HD2 ASN A 177       1.704  15.449  70.358  1.00  0.00           H  
ATOM   2820 2HD2 ASN A 177       0.352  14.432  70.729  1.00  0.00           H  
ATOM   2821  N   ALA A 178      -4.774  16.129  69.462  1.00  0.00           N  
ATOM   2822  CA  ALA A 178      -6.106  15.732  68.972  1.00  0.00           C  
ATOM   2823  C   ALA A 178      -6.746  16.910  68.217  1.00  0.00           C  
ATOM   2824  O   ALA A 178      -7.454  16.708  67.238  1.00  0.00           O  
ATOM   2825  CB  ALA A 178      -6.995  15.281  70.122  1.00  0.00           C  
ATOM   2826  H   ALA A 178      -4.632  16.256  70.454  1.00  0.00           H  
ATOM   2827  HA  ALA A 178      -5.980  14.883  68.300  1.00  0.00           H  
ATOM   2828 1HB  ALA A 178      -7.978  15.008  69.737  1.00  0.00           H  
ATOM   2829 2HB  ALA A 178      -6.545  14.418  70.613  1.00  0.00           H  
ATOM   2830 3HB  ALA A 178      -7.100  16.093  70.840  1.00  0.00           H  
ATOM   2831  N   LEU A 179      -6.500  18.131  68.709  1.00  0.00           N  
ATOM   2832  CA  LEU A 179      -6.948  19.347  68.083  1.00  0.00           C  
ATOM   2833  C   LEU A 179      -6.350  19.505  66.657  1.00  0.00           C  
ATOM   2834  O   LEU A 179      -7.068  19.872  65.737  1.00  0.00           O  
ATOM   2835  CB  LEU A 179      -6.562  20.544  68.960  1.00  0.00           C  
ATOM   2836  CG  LEU A 179      -6.994  21.920  68.437  1.00  0.00           C  
ATOM   2837  CD1 LEU A 179      -8.511  21.962  68.311  1.00  0.00           C  
ATOM   2838  CD2 LEU A 179      -6.493  23.003  69.380  1.00  0.00           C  
ATOM   2839  H   LEU A 179      -5.970  18.186  69.567  1.00  0.00           H  
ATOM   2840  HA  LEU A 179      -8.024  19.276  67.920  1.00  0.00           H  
ATOM   2841 1HB  LEU A 179      -7.006  20.411  69.945  1.00  0.00           H  
ATOM   2842 2HB  LEU A 179      -5.478  20.558  69.072  1.00  0.00           H  
ATOM   2843  HG  LEU A 179      -6.573  22.080  67.444  1.00  0.00           H  
ATOM   2844 1HD1 LEU A 179      -8.818  22.940  67.938  1.00  0.00           H  
ATOM   2845 2HD1 LEU A 179      -8.840  21.190  67.615  1.00  0.00           H  
ATOM   2846 3HD1 LEU A 179      -8.962  21.788  69.287  1.00  0.00           H  
ATOM   2847 1HD2 LEU A 179      -6.800  23.981  69.007  1.00  0.00           H  
ATOM   2848 2HD2 LEU A 179      -6.915  22.845  70.373  1.00  0.00           H  
ATOM   2849 3HD2 LEU A 179      -5.405  22.961  69.437  1.00  0.00           H  
ATOM   2850  N   LEU A 180      -5.088  19.192  66.458  1.00  0.00           N  
ATOM   2851  CA  LEU A 180      -4.459  19.177  65.171  1.00  0.00           C  
ATOM   2852  C   LEU A 180      -4.978  18.041  64.302  1.00  0.00           C  
ATOM   2853  O   LEU A 180      -5.032  18.242  63.056  1.00  0.00           O  
ATOM   2854  CB  LEU A 180      -2.939  19.054  65.340  1.00  0.00           C  
ATOM   2855  CG  LEU A 180      -2.239  20.270  65.960  1.00  0.00           C  
ATOM   2856  CD1 LEU A 180      -0.774  19.938  66.213  1.00  0.00           C  
ATOM   2857  CD2 LEU A 180      -2.376  21.465  65.029  1.00  0.00           C  
ATOM   2858  H   LEU A 180      -4.544  18.950  67.274  1.00  0.00           H  
ATOM   2859  HA  LEU A 180      -4.711  20.102  64.652  1.00  0.00           H  
ATOM   2860 1HB  LEU A 180      -2.729  18.192  65.972  1.00  0.00           H  
ATOM   2861 2HB  LEU A 180      -2.494  18.878  64.361  1.00  0.00           H  
ATOM   2862  HG  LEU A 180      -2.698  20.503  66.921  1.00  0.00           H  
ATOM   2863 1HD1 LEU A 180      -0.276  20.802  66.653  1.00  0.00           H  
ATOM   2864 2HD1 LEU A 180      -0.705  19.092  66.897  1.00  0.00           H  
ATOM   2865 3HD1 LEU A 180      -0.291  19.683  65.270  1.00  0.00           H  
ATOM   2866 1HD2 LEU A 180      -1.879  22.329  65.471  1.00  0.00           H  
ATOM   2867 2HD2 LEU A 180      -1.916  21.233  64.069  1.00  0.00           H  
ATOM   2868 3HD2 LEU A 180      -3.432  21.691  64.881  1.00  0.00           H  
ATOM   2869  N   GLU A 181      -5.281  16.863  64.882  1.00  0.00           N  
ATOM   2870  CA  GLU A 181      -5.926  15.854  64.015  1.00  0.00           C  
ATOM   2871  C   GLU A 181      -7.259  16.405  63.496  1.00  0.00           C  
ATOM   2872  O   GLU A 181      -7.593  16.261  62.325  1.00  0.00           O  
ATOM   2873  CB  GLU A 181      -6.157  14.545  64.773  1.00  0.00           C  
ATOM   2874  CG  GLU A 181      -6.764  13.430  63.932  1.00  0.00           C  
ATOM   2875  CD  GLU A 181      -6.909  12.139  64.688  1.00  0.00           C  
ATOM   2876  OE1 GLU A 181      -6.127  11.903  65.578  1.00  0.00           O  
ATOM   2877  OE2 GLU A 181      -7.803  11.389  64.377  1.00  0.00           O  
ATOM   2878  H   GLU A 181      -5.098  16.636  65.849  1.00  0.00           H  
ATOM   2879  HA  GLU A 181      -5.288  15.685  63.147  1.00  0.00           H  
ATOM   2880 1HB  GLU A 181      -5.209  14.183  65.172  1.00  0.00           H  
ATOM   2881 2HB  GLU A 181      -6.820  14.725  65.618  1.00  0.00           H  
ATOM   2882 1HG  GLU A 181      -7.747  13.746  63.584  1.00  0.00           H  
ATOM   2883 2HG  GLU A 181      -6.135  13.265  63.058  1.00  0.00           H  
ATOM   2884  N   LEU A 182      -8.032  17.074  64.331  1.00  0.00           N  
ATOM   2885  CA  LEU A 182      -9.267  17.633  63.899  1.00  0.00           C  
ATOM   2886  C   LEU A 182      -9.032  18.727  62.845  1.00  0.00           C  
ATOM   2887  O   LEU A 182      -9.792  18.724  61.893  1.00  0.00           O  
ATOM   2888  CB  LEU A 182     -10.024  18.202  65.106  1.00  0.00           C  
ATOM   2889  CG  LEU A 182     -11.419  18.768  64.809  1.00  0.00           C  
ATOM   2890  CD1 LEU A 182     -12.297  17.673  64.218  1.00  0.00           C  
ATOM   2891  CD2 LEU A 182     -12.025  19.322  66.090  1.00  0.00           C  
ATOM   2892  H   LEU A 182      -7.747  17.194  65.293  1.00  0.00           H  
ATOM   2893  HA  LEU A 182      -9.829  16.863  63.371  1.00  0.00           H  
ATOM   2894 1HB  LEU A 182     -10.138  17.413  65.848  1.00  0.00           H  
ATOM   2895 2HB  LEU A 182      -9.428  19.002  65.545  1.00  0.00           H  
ATOM   2896  HG  LEU A 182     -11.338  19.566  64.071  1.00  0.00           H  
ATOM   2897 1HD1 LEU A 182     -13.288  18.075  64.007  1.00  0.00           H  
ATOM   2898 2HD1 LEU A 182     -11.850  17.308  63.293  1.00  0.00           H  
ATOM   2899 3HD1 LEU A 182     -12.382  16.852  64.929  1.00  0.00           H  
ATOM   2900 1HD2 LEU A 182     -13.016  19.725  65.879  1.00  0.00           H  
ATOM   2901 2HD2 LEU A 182     -12.107  18.524  66.829  1.00  0.00           H  
ATOM   2902 3HD2 LEU A 182     -11.386  20.114  66.482  1.00  0.00           H  
ATOM   2903  N   ALA A 183      -7.984  19.558  62.946  1.00  0.00           N  
ATOM   2904  CA  ALA A 183      -7.729  20.567  61.926  1.00  0.00           C  
ATOM   2905  C   ALA A 183      -7.345  19.930  60.589  1.00  0.00           C  
ATOM   2906  O   ALA A 183      -7.682  20.465  59.509  1.00  0.00           O  
ATOM   2907  CB  ALA A 183      -6.637  21.519  62.392  1.00  0.00           C  
ATOM   2908  H   ALA A 183      -7.359  19.489  63.737  1.00  0.00           H  
ATOM   2909  HA  ALA A 183      -8.638  21.153  61.784  1.00  0.00           H  
ATOM   2910 1HB  ALA A 183      -6.460  22.273  61.624  1.00  0.00           H  
ATOM   2911 2HB  ALA A 183      -6.950  22.008  63.314  1.00  0.00           H  
ATOM   2912 3HB  ALA A 183      -5.720  20.961  62.571  1.00  0.00           H  
ATOM   2913  N   ALA A 184      -6.629  18.787  60.640  1.00  0.00           N  
ATOM   2914  CA  ALA A 184      -6.249  18.093  59.440  1.00  0.00           C  
ATOM   2915  C   ALA A 184      -7.455  17.633  58.617  1.00  0.00           C  
ATOM   2916  O   ALA A 184      -7.425  17.754  57.386  1.00  0.00           O  
ATOM   2917  CB  ALA A 184      -5.367  16.906  59.798  1.00  0.00           C  
ATOM   2918  H   ALA A 184      -6.353  18.409  61.535  1.00  0.00           H  
ATOM   2919  HA  ALA A 184      -5.724  18.791  58.788  1.00  0.00           H  
ATOM   2920 1HB  ALA A 184      -5.058  16.395  58.886  1.00  0.00           H  
ATOM   2921 2HB  ALA A 184      -4.485  17.256  60.334  1.00  0.00           H  
ATOM   2922 3HB  ALA A 184      -5.924  16.216  60.429  1.00  0.00           H  
ATOM   2923  N   ILE A 185      -8.484  17.108  59.276  1.00  0.00           N  
ATOM   2924  CA  ILE A 185      -9.666  16.619  58.528  1.00  0.00           C  
ATOM   2925  C   ILE A 185     -10.633  17.710  58.068  1.00  0.00           C  
ATOM   2926  O   ILE A 185     -11.216  17.689  56.989  1.00  0.00           O  
ATOM   2927  CB  ILE A 185     -10.452  15.607  59.381  1.00  0.00           C  
ATOM   2928  CG1 ILE A 185      -9.613  14.349  59.626  1.00  0.00           C  
ATOM   2929  CG2 ILE A 185     -11.767  15.250  58.706  1.00  0.00           C  
ATOM   2930  CD1 ILE A 185     -10.201  13.414  60.657  1.00  0.00           C  
ATOM   2931  H   ILE A 185      -8.475  17.036  60.283  1.00  0.00           H  
ATOM   2932  HA  ILE A 185      -9.320  16.116  57.626  1.00  0.00           H  
ATOM   2933  HB  ILE A 185     -10.662  16.040  60.359  1.00  0.00           H  
ATOM   2934 1HG1 ILE A 185      -9.500  13.801  58.691  1.00  0.00           H  
ATOM   2935 2HG1 ILE A 185      -8.615  14.637  59.958  1.00  0.00           H  
ATOM   2936 1HG2 ILE A 185     -12.310  14.533  59.322  1.00  0.00           H  
ATOM   2937 2HG2 ILE A 185     -12.368  16.150  58.583  1.00  0.00           H  
ATOM   2938 3HG2 ILE A 185     -11.567  14.810  57.729  1.00  0.00           H  
ATOM   2939 1HD1 ILE A 185      -9.551  12.547  60.775  1.00  0.00           H  
ATOM   2940 2HD1 ILE A 185     -10.291  13.933  61.611  1.00  0.00           H  
ATOM   2941 3HD1 ILE A 185     -11.186  13.085  60.329  1.00  0.00           H  
ATOM   2942  N   THR A 186     -10.814  18.681  58.899  1.00  0.00           N  
ATOM   2943  CA  THR A 186     -11.759  19.748  58.772  1.00  0.00           C  
ATOM   2944  C   THR A 186     -11.183  20.998  58.139  1.00  0.00           C  
ATOM   2945  O   THR A 186     -11.927  21.808  57.643  1.00  0.00           O  
ATOM   2946  CB  THR A 186     -12.347  20.100  60.151  1.00  0.00           C  
ATOM   2947  OG1 THR A 186     -11.298  20.540  61.023  1.00  0.00           O  
ATOM   2948  CG2 THR A 186     -13.036  18.889  60.762  1.00  0.00           C  
ATOM   2949  H   THR A 186     -10.210  18.652  59.708  1.00  0.00           H  
ATOM   2950  HA  THR A 186     -12.609  19.390  58.190  1.00  0.00           H  
ATOM   2951  HB  THR A 186     -13.072  20.906  60.042  1.00  0.00           H  
ATOM   2952  HG1 THR A 186     -10.831  19.776  61.371  1.00  0.00           H  
ATOM   2953 1HG2 THR A 186     -13.446  19.157  61.736  1.00  0.00           H  
ATOM   2954 2HG2 THR A 186     -13.842  18.559  60.107  1.00  0.00           H  
ATOM   2955 3HG2 THR A 186     -12.313  18.083  60.882  1.00  0.00           H  
ATOM   2956  N   GLY A 187      -9.873  21.217  58.229  1.00  0.00           N  
ATOM   2957  CA  GLY A 187      -9.263  22.445  57.717  1.00  0.00           C  
ATOM   2958  C   GLY A 187      -9.184  23.549  58.766  1.00  0.00           C  
ATOM   2959  O   GLY A 187      -8.398  24.494  58.578  1.00  0.00           O  
ATOM   2960  H   GLY A 187      -9.285  20.519  58.661  1.00  0.00           H  
ATOM   2961 1HA  GLY A 187      -8.257  22.229  57.357  1.00  0.00           H  
ATOM   2962 2HA  GLY A 187      -9.837  22.809  56.866  1.00  0.00           H  
ATOM   2963  N   TYR A 188      -9.954  23.484  59.863  1.00  0.00           N  
ATOM   2964  CA  TYR A 188     -10.103  24.558  60.833  1.00  0.00           C  
ATOM   2965  C   TYR A 188      -9.573  24.256  62.245  1.00  0.00           C  
ATOM   2966  O   TYR A 188      -9.560  23.099  62.761  1.00  0.00           O  
ATOM   2967  CB  TYR A 188     -11.580  24.950  60.916  1.00  0.00           C  
ATOM   2968  CG  TYR A 188     -12.129  25.536  59.634  1.00  0.00           C  
ATOM   2969  CD1 TYR A 188     -12.682  24.704  58.671  1.00  0.00           C  
ATOM   2970  CD2 TYR A 188     -12.079  26.905  59.420  1.00  0.00           C  
ATOM   2971  CE1 TYR A 188     -13.183  25.239  57.501  1.00  0.00           C  
ATOM   2972  CE2 TYR A 188     -12.580  27.441  58.250  1.00  0.00           C  
ATOM   2973  CZ  TYR A 188     -13.130  26.613  57.293  1.00  0.00           C  
ATOM   2974  OH  TYR A 188     -13.629  27.146  56.126  1.00  0.00           O  
ATOM   2975  H   TYR A 188     -10.456  22.619  60.005  1.00  0.00           H  
ATOM   2976  HA  TYR A 188      -9.610  25.449  60.441  1.00  0.00           H  
ATOM   2977 1HB  TYR A 188     -12.176  24.072  61.171  1.00  0.00           H  
ATOM   2978 2HB  TYR A 188     -11.718  25.682  61.711  1.00  0.00           H  
ATOM   2979  HD1 TYR A 188     -12.721  23.627  58.839  1.00  0.00           H  
ATOM   2980  HD2 TYR A 188     -11.643  27.559  60.176  1.00  0.00           H  
ATOM   2981  HE1 TYR A 188     -13.618  24.586  56.745  1.00  0.00           H  
ATOM   2982  HE2 TYR A 188     -12.540  28.517  58.082  1.00  0.00           H  
ATOM   2983  HH  TYR A 188     -13.518  28.100  56.139  1.00  0.00           H  
ATOM   2984  N   TYR A 189      -9.306  25.355  62.942  1.00  0.00           N  
ATOM   2985  CA  TYR A 189      -8.924  25.291  64.342  1.00  0.00           C  
ATOM   2986  C   TYR A 189     -10.119  25.630  65.220  1.00  0.00           C  
ATOM   2987  O   TYR A 189     -10.720  26.671  65.003  1.00  0.00           O  
ATOM   2988  CB  TYR A 189      -7.756  26.237  64.631  1.00  0.00           C  
ATOM   2989  CG  TYR A 189      -6.463  25.834  63.957  1.00  0.00           C  
ATOM   2990  CD1 TYR A 189      -6.172  26.297  62.682  1.00  0.00           C  
ATOM   2991  CD2 TYR A 189      -5.569  25.002  64.613  1.00  0.00           C  
ATOM   2992  CE1 TYR A 189      -4.991  25.928  62.066  1.00  0.00           C  
ATOM   2993  CE2 TYR A 189      -4.388  24.634  63.998  1.00  0.00           C  
ATOM   2994  CZ  TYR A 189      -4.099  25.094  62.729  1.00  0.00           C  
ATOM   2995  OH  TYR A 189      -2.923  24.727  62.116  1.00  0.00           O  
ATOM   2996  H   TYR A 189      -9.370  26.256  62.490  1.00  0.00           H  
ATOM   2997  HA  TYR A 189      -8.642  24.264  64.577  1.00  0.00           H  
ATOM   2998 1HB  TYR A 189      -8.013  27.244  64.300  1.00  0.00           H  
ATOM   2999 2HB  TYR A 189      -7.580  26.280  65.705  1.00  0.00           H  
ATOM   3000  HD1 TYR A 189      -6.875  26.951  62.165  1.00  0.00           H  
ATOM   3001  HD2 TYR A 189      -5.798  24.637  65.615  1.00  0.00           H  
ATOM   3002  HE1 TYR A 189      -4.763  26.292  61.064  1.00  0.00           H  
ATOM   3003  HE2 TYR A 189      -3.686  23.979  64.513  1.00  0.00           H  
ATOM   3004  HH  TYR A 189      -2.878  25.130  61.246  1.00  0.00           H  
ATOM   3005  N   TYR A 190     -10.571  24.718  66.097  1.00  0.00           N  
ATOM   3006  CA  TYR A 190     -11.710  25.004  66.979  1.00  0.00           C  
ATOM   3007  C   TYR A 190     -11.265  25.249  68.430  1.00  0.00           C  
ATOM   3008  O   TYR A 190     -10.736  24.343  69.111  1.00  0.00           O  
ATOM   3009  CB  TYR A 190     -12.722  23.857  66.925  1.00  0.00           C  
ATOM   3010  CG  TYR A 190     -13.395  23.701  65.579  1.00  0.00           C  
ATOM   3011  CD1 TYR A 190     -12.825  22.889  64.609  1.00  0.00           C  
ATOM   3012  CD2 TYR A 190     -14.582  24.368  65.315  1.00  0.00           C  
ATOM   3013  CE1 TYR A 190     -13.440  22.746  63.380  1.00  0.00           C  
ATOM   3014  CE2 TYR A 190     -15.197  24.225  64.087  1.00  0.00           C  
ATOM   3015  CZ  TYR A 190     -14.630  23.418  63.121  1.00  0.00           C  
ATOM   3016  OH  TYR A 190     -15.242  23.275  61.897  1.00  0.00           O  
ATOM   3017  H   TYR A 190     -10.120  23.816  66.153  1.00  0.00           H  
ATOM   3018  HA  TYR A 190     -12.195  25.917  66.633  1.00  0.00           H  
ATOM   3019 1HB  TYR A 190     -12.222  22.918  67.167  1.00  0.00           H  
ATOM   3020 2HB  TYR A 190     -13.495  24.019  67.675  1.00  0.00           H  
ATOM   3021  HD1 TYR A 190     -11.892  22.365  64.816  1.00  0.00           H  
ATOM   3022  HD2 TYR A 190     -15.029  25.006  66.077  1.00  0.00           H  
ATOM   3023  HE1 TYR A 190     -12.992  22.109  62.618  1.00  0.00           H  
ATOM   3024  HE2 TYR A 190     -16.129  24.750  63.879  1.00  0.00           H  
ATOM   3025  HH  TYR A 190     -14.721  22.684  61.347  1.00  0.00           H  
ATOM   3026  N   ASP A 191     -11.509  26.471  68.933  1.00  0.00           N  
ATOM   3027  CA  ASP A 191     -11.163  26.854  70.289  1.00  0.00           C  
ATOM   3028  C   ASP A 191     -12.149  26.312  71.282  1.00  0.00           C  
ATOM   3029  O   ASP A 191     -11.845  26.270  72.485  1.00  0.00           O  
ATOM   3030  CB  ASP A 191     -11.095  28.378  70.419  1.00  0.00           C  
ATOM   3031  CG  ASP A 191     -12.417  29.059  70.094  1.00  0.00           C  
ATOM   3032  OD1 ASP A 191     -12.906  28.875  69.004  1.00  0.00           O  
ATOM   3033  OD2 ASP A 191     -12.926  29.758  70.938  1.00  0.00           O  
ATOM   3034  H   ASP A 191     -11.955  27.147  68.329  1.00  0.00           H  
ATOM   3035  HA  ASP A 191     -10.134  26.530  70.505  1.00  0.00           H  
ATOM   3036 1HB  ASP A 191     -10.807  28.643  71.436  1.00  0.00           H  
ATOM   3037 2HB  ASP A 191     -10.328  28.766  69.749  1.00  0.00           H  
ATOM   3038  N   ARG A 192     -13.317  25.895  70.802  1.00  0.00           N  
ATOM   3039  CA  ARG A 192     -14.287  25.278  71.682  1.00  0.00           C  
ATOM   3040  C   ARG A 192     -15.232  24.393  70.895  1.00  0.00           C  
ATOM   3041  O   ARG A 192     -15.420  24.585  69.697  1.00  0.00           O  
ATOM   3042  CB  ARG A 192     -15.085  26.335  72.431  1.00  0.00           C  
ATOM   3043  CG  ARG A 192     -15.990  27.190  71.559  1.00  0.00           C  
ATOM   3044  CD  ARG A 192     -16.586  28.316  72.323  1.00  0.00           C  
ATOM   3045  NE  ARG A 192     -15.590  29.306  72.696  1.00  0.00           N  
ATOM   3046  CZ  ARG A 192     -15.813  30.340  73.531  1.00  0.00           C  
ATOM   3047  NH1 ARG A 192     -17.001  30.504  74.070  1.00  0.00           N  
ATOM   3048  NH2 ARG A 192     -14.839  31.188  73.808  1.00  0.00           N  
ATOM   3049  H   ARG A 192     -13.540  26.003  69.823  1.00  0.00           H  
ATOM   3050  HA  ARG A 192     -13.765  24.580  72.337  1.00  0.00           H  
ATOM   3051 1HB  ARG A 192     -15.709  25.855  73.183  1.00  0.00           H  
ATOM   3052 2HB  ARG A 192     -14.401  27.005  72.953  1.00  0.00           H  
ATOM   3053 1HG  ARG A 192     -15.413  27.605  70.732  1.00  0.00           H  
ATOM   3054 2HG  ARG A 192     -16.800  26.577  71.164  1.00  0.00           H  
ATOM   3055 1HD  ARG A 192     -17.345  28.807  71.715  1.00  0.00           H  
ATOM   3056 2HD  ARG A 192     -17.045  27.933  73.235  1.00  0.00           H  
ATOM   3057  HE  ARG A 192     -14.663  29.213  72.302  1.00  0.00           H  
ATOM   3058 1HH1 ARG A 192     -17.746  29.856  73.858  1.00  0.00           H  
ATOM   3059 2HH1 ARG A 192     -17.169  31.279  74.696  1.00  0.00           H  
ATOM   3060 1HH2 ARG A 192     -13.925  31.062  73.394  1.00  0.00           H  
ATOM   3061 2HH2 ARG A 192     -15.006  31.963  74.434  1.00  0.00           H  
ATOM   3062  N   LEU A 193     -15.730  23.358  71.570  1.00  0.00           N  
ATOM   3063  CA  LEU A 193     -16.608  22.383  70.931  1.00  0.00           C  
ATOM   3064  C   LEU A 193     -17.808  22.197  71.815  1.00  0.00           C  
ATOM   3065  O   LEU A 193     -17.685  22.579  73.017  1.00  0.00           O  
ATOM   3066  CB  LEU A 193     -15.895  21.042  70.715  1.00  0.00           C  
ATOM   3067  CG  LEU A 193     -14.651  21.087  69.818  1.00  0.00           C  
ATOM   3068  CD1 LEU A 193     -13.937  19.744  69.872  1.00  0.00           C  
ATOM   3069  CD2 LEU A 193     -15.064  21.430  68.394  1.00  0.00           C  
ATOM   3070  H   LEU A 193     -15.496  23.244  72.546  1.00  0.00           H  
ATOM   3071  HA  LEU A 193     -16.881  22.757  69.945  1.00  0.00           H  
ATOM   3072 1HB  LEU A 193     -15.590  20.651  71.684  1.00  0.00           H  
ATOM   3073 2HB  LEU A 193     -16.600  20.341  70.268  1.00  0.00           H  
ATOM   3074  HG  LEU A 193     -13.962  21.846  70.189  1.00  0.00           H  
ATOM   3075 1HD1 LEU A 193     -13.053  19.776  69.235  1.00  0.00           H  
ATOM   3076 2HD1 LEU A 193     -13.636  19.533  70.898  1.00  0.00           H  
ATOM   3077 3HD1 LEU A 193     -14.608  18.960  69.522  1.00  0.00           H  
ATOM   3078 1HD2 LEU A 193     -14.179  21.463  67.757  1.00  0.00           H  
ATOM   3079 2HD2 LEU A 193     -15.752  20.671  68.022  1.00  0.00           H  
ATOM   3080 3HD2 LEU A 193     -15.556  22.403  68.383  1.00  0.00           H  
ATOM   3081  N   ALA A 194     -18.893  21.572  71.321  1.00  0.00           N  
ATOM   3082  CA  ALA A 194     -20.049  21.305  72.175  1.00  0.00           C  
ATOM   3083  C   ALA A 194     -19.797  19.961  72.834  1.00  0.00           C  
ATOM   3084  O   ALA A 194     -19.405  19.000  72.157  1.00  0.00           O  
ATOM   3085  CB  ALA A 194     -21.349  21.300  71.383  1.00  0.00           C  
ATOM   3086  H   ALA A 194     -18.918  21.281  70.354  1.00  0.00           H  
ATOM   3087  HA  ALA A 194     -20.150  22.133  72.877  1.00  0.00           H  
ATOM   3088 1HB  ALA A 194     -22.178  21.055  72.047  1.00  0.00           H  
ATOM   3089 2HB  ALA A 194     -21.512  22.285  70.947  1.00  0.00           H  
ATOM   3090 3HB  ALA A 194     -21.288  20.557  70.589  1.00  0.00           H  
ATOM   3091  N   ALA A 195     -19.857  19.939  74.191  1.00  0.00           N  
ATOM   3092  CA  ALA A 195     -19.536  18.715  74.912  1.00  0.00           C  
ATOM   3093  C   ALA A 195     -20.643  17.692  74.989  1.00  0.00           C  
ATOM   3094  O   ALA A 195     -21.856  17.997  74.904  1.00  0.00           O  
ATOM   3095  CB  ALA A 195     -19.087  19.066  76.323  1.00  0.00           C  
ATOM   3096  H   ALA A 195     -20.122  20.762  74.713  1.00  0.00           H  
ATOM   3097  HA  ALA A 195     -18.690  18.240  74.414  1.00  0.00           H  
ATOM   3098 1HB  ALA A 195     -18.815  18.155  76.856  1.00  0.00           H  
ATOM   3099 2HB  ALA A 195     -18.224  19.730  76.275  1.00  0.00           H  
ATOM   3100 3HB  ALA A 195     -19.899  19.565  76.849  1.00  0.00           H  
ATOM   3101  N   LEU A 196     -20.283  16.444  75.293  1.00  0.00           N  
ATOM   3102  CA  LEU A 196     -21.330  15.450  75.461  1.00  0.00           C  
ATOM   3103  C   LEU A 196     -22.187  15.787  76.667  1.00  0.00           C  
ATOM   3104  O   LEU A 196     -21.646  16.055  77.788  1.00  0.00           O  
ATOM   3105  CB  LEU A 196     -20.721  14.052  75.627  1.00  0.00           C  
ATOM   3106  CG  LEU A 196     -19.988  13.496  74.399  1.00  0.00           C  
ATOM   3107  CD1 LEU A 196     -19.332  12.169  74.757  1.00  0.00           C  
ATOM   3108  CD2 LEU A 196     -20.973  13.328  73.252  1.00  0.00           C  
ATOM   3109  H   LEU A 196     -19.319  16.167  75.410  1.00  0.00           H  
ATOM   3110  HA  LEU A 196     -21.935  15.428  74.555  1.00  0.00           H  
ATOM   3111 1HB  LEU A 196     -20.012  14.077  76.453  1.00  0.00           H  
ATOM   3112 2HB  LEU A 196     -21.519  13.353  75.881  1.00  0.00           H  
ATOM   3113  HG  LEU A 196     -19.199  14.188  74.102  1.00  0.00           H  
ATOM   3114 1HD1 LEU A 196     -18.811  11.774  73.885  1.00  0.00           H  
ATOM   3115 2HD1 LEU A 196     -18.618  12.322  75.566  1.00  0.00           H  
ATOM   3116 3HD1 LEU A 196     -20.096  11.460  75.074  1.00  0.00           H  
ATOM   3117 1HD2 LEU A 196     -20.451  12.934  72.379  1.00  0.00           H  
ATOM   3118 2HD2 LEU A 196     -21.761  12.635  73.547  1.00  0.00           H  
ATOM   3119 3HD2 LEU A 196     -21.413  14.294  73.006  1.00  0.00           H  
ATOM   3120  N   ASP A 197     -23.524  15.585  76.504  1.00  0.00           N  
ATOM   3121  CA  ASP A 197     -24.407  15.856  77.642  1.00  0.00           C  
ATOM   3122  C   ASP A 197     -24.376  14.641  78.522  1.00  0.00           C  
ATOM   3123  O   ASP A 197     -25.039  13.658  78.212  1.00  0.00           O  
ATOM   3124  CB  ASP A 197     -25.841  16.155  77.199  1.00  0.00           C  
ATOM   3125  CG  ASP A 197     -26.762  16.496  78.363  1.00  0.00           C  
ATOM   3126  OD1 ASP A 197     -26.543  15.987  79.437  1.00  0.00           O  
ATOM   3127  OD2 ASP A 197     -27.675  17.262  78.168  1.00  0.00           O  
ATOM   3128  H   ASP A 197     -23.925  15.259  75.637  1.00  0.00           H  
ATOM   3129  HA  ASP A 197     -24.087  16.786  78.115  1.00  0.00           H  
ATOM   3130 1HB  ASP A 197     -25.839  16.992  76.500  1.00  0.00           H  
ATOM   3131 2HB  ASP A 197     -26.248  15.291  76.674  1.00  0.00           H  
ATOM   3132  N   PHE A 198     -23.647  14.611  79.636  1.00  0.00           N  
ATOM   3133  CA  PHE A 198     -23.672  13.378  80.407  1.00  0.00           C  
ATOM   3134  C   PHE A 198     -24.797  13.385  81.374  1.00  0.00           C  
ATOM   3135  O   PHE A 198     -24.977  12.306  81.951  1.00  0.00           O  
ATOM   3136  CB  PHE A 198     -22.358  13.175  81.164  1.00  0.00           C  
ATOM   3137  CG  PHE A 198     -21.181  12.902  80.271  1.00  0.00           C  
ATOM   3138  CD1 PHE A 198     -21.354  12.294  79.037  1.00  0.00           C  
ATOM   3139  CD2 PHE A 198     -19.898  13.252  80.664  1.00  0.00           C  
ATOM   3140  CE1 PHE A 198     -20.272  12.042  78.215  1.00  0.00           C  
ATOM   3141  CE2 PHE A 198     -18.814  13.002  79.845  1.00  0.00           C  
ATOM   3142  CZ  PHE A 198     -19.002  12.396  78.619  1.00  0.00           C  
ATOM   3143  H   PHE A 198     -23.089  15.386  79.965  1.00  0.00           H  
ATOM   3144  HA  PHE A 198     -23.891  12.551  79.730  1.00  0.00           H  
ATOM   3145 1HB  PHE A 198     -22.138  14.063  81.755  1.00  0.00           H  
ATOM   3146 2HB  PHE A 198     -22.462  12.340  81.855  1.00  0.00           H  
ATOM   3147  HD1 PHE A 198     -22.359  12.014  78.718  1.00  0.00           H  
ATOM   3148  HD2 PHE A 198     -19.750  13.730  81.633  1.00  0.00           H  
ATOM   3149  HE1 PHE A 198     -20.423  11.563  77.248  1.00  0.00           H  
ATOM   3150  HE2 PHE A 198     -17.811  13.283  80.165  1.00  0.00           H  
ATOM   3151  HZ  PHE A 198     -18.149  12.197  77.972  1.00  0.00           H  
ATOM   3152  N   SER A 199     -25.551  14.458  81.645  1.00  0.00           N  
ATOM   3153  CA  SER A 199     -26.742  14.278  82.489  1.00  0.00           C  
ATOM   3154  C   SER A 199     -27.843  13.615  81.658  1.00  0.00           C  
ATOM   3155  O   SER A 199     -28.600  12.826  82.220  1.00  0.00           O  
ATOM   3156  CB  SER A 199     -27.223  15.608  83.035  1.00  0.00           C  
ATOM   3157  OG  SER A 199     -27.670  16.443  82.002  1.00  0.00           O  
ATOM   3158  H   SER A 199     -25.332  15.379  81.293  1.00  0.00           H  
ATOM   3159  HA  SER A 199     -26.475  13.642  83.334  1.00  0.00           H  
ATOM   3160 1HB  SER A 199     -28.032  15.439  83.745  1.00  0.00           H  
ATOM   3161 2HB  SER A 199     -26.411  16.095  83.574  1.00  0.00           H  
ATOM   3162  HG  SER A 199     -27.275  16.102  81.196  1.00  0.00           H  
ATOM   3163  N   ASN A 200     -27.944  13.891  80.348  1.00  0.00           N  
ATOM   3164  CA  ASN A 200     -28.952  13.240  79.498  1.00  0.00           C  
ATOM   3165  C   ASN A 200     -28.502  12.035  78.704  1.00  0.00           C  
ATOM   3166  O   ASN A 200     -29.312  11.455  77.924  1.00  0.00           O  
ATOM   3167  CB  ASN A 200     -29.538  14.262  78.542  1.00  0.00           C  
ATOM   3168  CG  ASN A 200     -30.375  15.296  79.242  1.00  0.00           C  
ATOM   3169  OD1 ASN A 200     -31.251  14.961  80.049  1.00  0.00           O  
ATOM   3170  ND2 ASN A 200     -30.124  16.546  78.951  1.00  0.00           N  
ATOM   3171  H   ASN A 200     -27.312  14.562  79.936  1.00  0.00           H  
ATOM   3172  HA  ASN A 200     -29.778  12.911  80.130  1.00  0.00           H  
ATOM   3173 1HB  ASN A 200     -28.731  14.766  78.008  1.00  0.00           H  
ATOM   3174 2HB  ASN A 200     -30.155  13.755  77.799  1.00  0.00           H  
ATOM   3175 1HD2 ASN A 200     -30.650  17.277  79.387  1.00  0.00           H  
ATOM   3176 2HD2 ASN A 200     -29.407  16.772  78.292  1.00  0.00           H  
ATOM   3177  N   PHE A 201     -27.249  11.644  78.826  1.00  0.00           N  
ATOM   3178  CA  PHE A 201     -26.799  10.444  78.117  1.00  0.00           C  
ATOM   3179  C   PHE A 201     -27.471   9.130  78.548  1.00  0.00           C  
ATOM   3180  O   PHE A 201     -27.583   8.744  79.762  1.00  0.00           O  
ATOM   3181  CB  PHE A 201     -25.286  10.300  78.287  1.00  0.00           C  
ATOM   3182  CG  PHE A 201     -24.698   9.144  77.529  1.00  0.00           C  
ATOM   3183  CD1 PHE A 201     -24.491   9.227  76.160  1.00  0.00           C  
ATOM   3184  CD2 PHE A 201     -24.351   7.971  78.183  1.00  0.00           C  
ATOM   3185  CE1 PHE A 201     -23.950   8.163  75.462  1.00  0.00           C  
ATOM   3186  CE2 PHE A 201     -23.809   6.908  77.488  1.00  0.00           C  
ATOM   3187  CZ  PHE A 201     -23.609   7.004  76.126  1.00  0.00           C  
ATOM   3188  H   PHE A 201     -26.591  12.153  79.398  1.00  0.00           H  
ATOM   3189  HA  PHE A 201     -27.019  10.566  77.056  1.00  0.00           H  
ATOM   3190 1HB  PHE A 201     -24.794  11.212  77.951  1.00  0.00           H  
ATOM   3191 2HB  PHE A 201     -25.049  10.170  79.342  1.00  0.00           H  
ATOM   3192  HD1 PHE A 201     -24.760  10.144  75.636  1.00  0.00           H  
ATOM   3193  HD2 PHE A 201     -24.509   7.895  79.259  1.00  0.00           H  
ATOM   3194  HE1 PHE A 201     -23.794   8.242  74.386  1.00  0.00           H  
ATOM   3195  HE2 PHE A 201     -23.541   5.992  78.014  1.00  0.00           H  
ATOM   3196  HZ  PHE A 201     -23.184   6.165  75.576  1.00  0.00           H  
ATOM   3197  N   ARG A 202     -27.687   8.233  77.587  1.00  0.00           N  
ATOM   3198  CA  ARG A 202     -28.322   6.922  77.819  1.00  0.00           C  
ATOM   3199  C   ARG A 202     -27.716   5.970  76.802  1.00  0.00           C  
ATOM   3200  O   ARG A 202     -27.296   6.462  75.760  1.00  0.00           O  
ATOM   3201  CB  ARG A 202     -29.834   6.977  77.655  1.00  0.00           C  
ATOM   3202  CG  ARG A 202     -30.552   7.880  78.645  1.00  0.00           C  
ATOM   3203  CD  ARG A 202     -30.534   7.313  80.018  1.00  0.00           C  
ATOM   3204  NE  ARG A 202     -31.338   8.098  80.940  1.00  0.00           N  
ATOM   3205  CZ  ARG A 202     -30.897   9.181  81.610  1.00  0.00           C  
ATOM   3206  NH1 ARG A 202     -29.658   9.592  81.451  1.00  0.00           N  
ATOM   3207  NH2 ARG A 202     -31.708   9.828  82.428  1.00  0.00           N  
ATOM   3208  H   ARG A 202     -27.394   8.479  76.652  1.00  0.00           H  
ATOM   3209  HA  ARG A 202     -28.271   6.696  78.885  1.00  0.00           H  
ATOM   3210 1HB  ARG A 202     -30.078   7.327  76.653  1.00  0.00           H  
ATOM   3211 2HB  ARG A 202     -30.248   5.974  77.762  1.00  0.00           H  
ATOM   3212 1HG  ARG A 202     -30.064   8.854  78.670  1.00  0.00           H  
ATOM   3213 2HG  ARG A 202     -31.592   8.002  78.339  1.00  0.00           H  
ATOM   3214 1HD  ARG A 202     -30.931   6.298  79.998  1.00  0.00           H  
ATOM   3215 2HD  ARG A 202     -29.510   7.294  80.390  1.00  0.00           H  
ATOM   3216  HE  ARG A 202     -32.297   7.812  81.089  1.00  0.00           H  
ATOM   3217 1HH1 ARG A 202     -29.038   9.097  80.826  1.00  0.00           H  
ATOM   3218 2HH1 ARG A 202     -29.327  10.403  81.953  1.00  0.00           H  
ATOM   3219 1HH2 ARG A 202     -32.660   9.512  82.550  1.00  0.00           H  
ATOM   3220 2HH2 ARG A 202     -31.377  10.639  82.930  1.00  0.00           H  
ATOM   3221  N   THR A 203     -27.803   4.667  76.994  1.00  0.00           N  
ATOM   3222  CA  THR A 203     -27.378   3.712  76.009  1.00  0.00           C  
ATOM   3223  C   THR A 203     -28.591   2.872  75.573  1.00  0.00           C  
ATOM   3224  O   THR A 203     -29.697   2.922  76.137  1.00  0.00           O  
ATOM   3225  CB  THR A 203     -26.257   2.809  76.556  1.00  0.00           C  
ATOM   3226  OG1 THR A 203     -26.746   2.061  77.677  1.00  0.00           O  
ATOM   3227  CG2 THR A 203     -25.063   3.644  76.990  1.00  0.00           C  
ATOM   3228  H   THR A 203     -28.184   4.335  77.869  1.00  0.00           H  
ATOM   3229  HA  THR A 203     -26.932   4.252  75.173  1.00  0.00           H  
ATOM   3230  HB  THR A 203     -25.942   2.111  75.781  1.00  0.00           H  
ATOM   3231  HG1 THR A 203     -26.974   1.172  77.394  1.00  0.00           H  
ATOM   3232 1HG2 THR A 203     -24.281   2.990  77.373  1.00  0.00           H  
ATOM   3233 2HG2 THR A 203     -24.681   4.205  76.137  1.00  0.00           H  
ATOM   3234 3HG2 THR A 203     -25.370   4.338  77.772  1.00  0.00           H  
ATOM   3235  N   TYR A 204     -28.476   2.324  74.363  1.00  0.00           N  
ATOM   3236  CA  TYR A 204     -29.547   1.520  73.772  1.00  0.00           C  
ATOM   3237  C   TYR A 204     -28.946   0.242  73.284  1.00  0.00           C  
ATOM   3238  O   TYR A 204     -27.932   0.306  72.563  1.00  0.00           O  
ATOM   3239  CB  TYR A 204     -30.249   2.256  72.629  1.00  0.00           C  
ATOM   3240  CG  TYR A 204     -30.940   3.532  73.058  1.00  0.00           C  
ATOM   3241  CD1 TYR A 204     -30.243   4.731  73.060  1.00  0.00           C  
ATOM   3242  CD2 TYR A 204     -32.271   3.502  73.449  1.00  0.00           C  
ATOM   3243  CE1 TYR A 204     -30.874   5.896  73.452  1.00  0.00           C  
ATOM   3244  CE2 TYR A 204     -32.901   4.667  73.840  1.00  0.00           C  
ATOM   3245  CZ  TYR A 204     -32.208   5.860  73.843  1.00  0.00           C  
ATOM   3246  OH  TYR A 204     -32.836   7.021  74.233  1.00  0.00           O  
ATOM   3247  H   TYR A 204     -27.624   2.469  73.840  1.00  0.00           H  
ATOM   3248  HA  TYR A 204     -30.320   1.367  74.525  1.00  0.00           H  
ATOM   3249 1HB  TYR A 204     -29.522   2.507  71.856  1.00  0.00           H  
ATOM   3250 2HB  TYR A 204     -30.994   1.601  72.178  1.00  0.00           H  
ATOM   3251  HD1 TYR A 204     -29.197   4.754  72.753  1.00  0.00           H  
ATOM   3252  HD2 TYR A 204     -32.818   2.560  73.447  1.00  0.00           H  
ATOM   3253  HE1 TYR A 204     -30.326   6.838  73.454  1.00  0.00           H  
ATOM   3254  HE2 TYR A 204     -33.947   4.644  74.148  1.00  0.00           H  
ATOM   3255  HH  TYR A 204     -33.746   6.826  74.470  1.00  0.00           H  
ATOM   3256  N   HIS A 205     -29.577  -0.894  73.547  1.00  0.00           N  
ATOM   3257  CA  HIS A 205     -29.045  -2.149  73.067  1.00  0.00           C  
ATOM   3258  C   HIS A 205     -29.214  -2.148  71.540  1.00  0.00           C  
ATOM   3259  O   HIS A 205     -30.110  -1.500  71.014  1.00  0.00           O  
ATOM   3260  CB  HIS A 205     -29.762  -3.345  73.702  1.00  0.00           C  
ATOM   3261  CG  HIS A 205     -29.119  -4.662  73.400  1.00  0.00           C  
ATOM   3262  ND1 HIS A 205     -29.281  -5.310  72.193  1.00  0.00           N  
ATOM   3263  CD2 HIS A 205     -28.314  -5.453  74.147  1.00  0.00           C  
ATOM   3264  CE1 HIS A 205     -28.601  -6.443  72.211  1.00  0.00           C  
ATOM   3265  NE2 HIS A 205     -28.006  -6.554  73.385  1.00  0.00           N  
ATOM   3266  H   HIS A 205     -30.433  -0.895  74.083  1.00  0.00           H  
ATOM   3267  HA  HIS A 205     -27.976  -2.176  73.281  1.00  0.00           H  
ATOM   3268 1HB  HIS A 205     -29.791  -3.219  74.785  1.00  0.00           H  
ATOM   3269 2HB  HIS A 205     -30.793  -3.380  73.349  1.00  0.00           H  
ATOM   3270  HD1 HIS A 205     -29.761  -4.954  71.391  1.00  0.00           H  
ATOM   3271  HD2 HIS A 205     -27.914  -5.360  75.157  1.00  0.00           H  
ATOM   3272  HE1 HIS A 205     -28.601  -7.104  71.344  1.00  0.00           H  
ATOM   3273  N   GLN A 206     -28.246  -2.714  70.844  1.00  0.00           N  
ATOM   3274  CA  GLN A 206     -28.261  -2.754  69.395  1.00  0.00           C  
ATOM   3275  C   GLN A 206     -29.271  -3.779  68.901  1.00  0.00           C  
ATOM   3276  O   GLN A 206     -29.612  -4.738  69.596  1.00  0.00           O  
ATOM   3277  CB  GLN A 206     -26.867  -3.079  68.851  1.00  0.00           C  
ATOM   3278  CG  GLN A 206     -25.809  -2.044  69.193  1.00  0.00           C  
ATOM   3279  CD  GLN A 206     -26.080  -0.701  68.542  1.00  0.00           C  
ATOM   3280  OE1 GLN A 206     -26.207  -0.603  67.319  1.00  0.00           O  
ATOM   3281  NE2 GLN A 206     -26.171   0.343  69.358  1.00  0.00           N  
ATOM   3282  H   GLN A 206     -27.471  -3.132  71.340  1.00  0.00           H  
ATOM   3283  HA  GLN A 206     -28.432  -1.739  69.007  1.00  0.00           H  
ATOM   3284 1HB  GLN A 206     -26.538  -4.040  69.245  1.00  0.00           H  
ATOM   3285 2HB  GLN A 206     -26.912  -3.168  67.765  1.00  0.00           H  
ATOM   3286 1HG  GLN A 206     -25.790  -1.903  70.274  1.00  0.00           H  
ATOM   3287 2HG  GLN A 206     -24.840  -2.403  68.846  1.00  0.00           H  
ATOM   3288 1HE2 GLN A 206     -26.349   1.255  68.986  1.00  0.00           H  
ATOM   3289 2HE2 GLN A 206     -26.062   0.218  70.344  1.00  0.00           H  
ATOM   3290  N   GLU A 207     -29.581  -3.722  67.624  1.00  0.00           N  
ATOM   3291  CA  GLU A 207     -30.507  -4.739  67.031  1.00  0.00           C  
ATOM   3292  C   GLU A 207     -29.806  -6.070  67.094  1.00  0.00           C  
ATOM   3293  O   GLU A 207     -28.586  -6.074  67.211  1.00  0.00           O  
ATOM   3294  CB  GLU A 207     -30.880  -4.411  65.584  1.00  0.00           C  
ATOM   3295  CG  GLU A 207     -31.720  -3.151  65.421  1.00  0.00           C  
ATOM   3296  CD  GLU A 207     -32.092  -2.877  63.991  1.00  0.00           C  
ATOM   3297  OE1 GLU A 207     -31.309  -3.183  63.124  1.00  0.00           O  
ATOM   3298  OE2 GLU A 207     -33.161  -2.360  63.764  1.00  0.00           O  
ATOM   3299  H   GLU A 207     -29.202  -2.997  67.031  1.00  0.00           H  
ATOM   3300  HA  GLU A 207     -31.434  -4.738  67.603  1.00  0.00           H  
ATOM   3301 1HB  GLU A 207     -29.972  -4.286  64.993  1.00  0.00           H  
ATOM   3302 2HB  GLU A 207     -31.438  -5.243  65.154  1.00  0.00           H  
ATOM   3303 1HG  GLU A 207     -32.632  -3.257  66.008  1.00  0.00           H  
ATOM   3304 2HG  GLU A 207     -31.163  -2.303  65.816  1.00  0.00           H  
ATOM   3305  N   PRO A 208     -30.511  -7.184  67.029  1.00  0.00           N  
ATOM   3306  CA  PRO A 208     -29.926  -8.496  67.087  1.00  0.00           C  
ATOM   3307  C   PRO A 208     -28.858  -8.602  66.024  1.00  0.00           C  
ATOM   3308  O   PRO A 208     -29.016  -8.000  64.960  1.00  0.00           O  
ATOM   3309  CB  PRO A 208     -31.110  -9.428  66.812  1.00  0.00           C  
ATOM   3310  CG  PRO A 208     -32.300  -8.650  67.260  1.00  0.00           C  
ATOM   3311  CD  PRO A 208     -31.983  -7.228  66.879  1.00  0.00           C  
ATOM   3312  HA  PRO A 208     -29.509  -8.662  68.091  1.00  0.00           H  
ATOM   3313 1HB  PRO A 208     -31.146  -9.685  65.743  1.00  0.00           H  
ATOM   3314 2HB  PRO A 208     -30.983 -10.371  67.365  1.00  0.00           H  
ATOM   3315 1HG  PRO A 208     -33.208  -9.028  66.768  1.00  0.00           H  
ATOM   3316 2HG  PRO A 208     -32.450  -8.775  68.343  1.00  0.00           H  
ATOM   3317 1HD  PRO A 208     -32.297  -7.048  65.841  1.00  0.00           H  
ATOM   3318 2HD  PRO A 208     -32.498  -6.541  67.566  1.00  0.00           H  
ATOM   3319  N   ALA A 209     -27.814  -9.413  66.238  1.00  0.00           N  
ATOM   3320  CA  ALA A 209     -26.729  -9.477  65.266  1.00  0.00           C  
ATOM   3321  C   ALA A 209     -27.123 -10.076  63.923  1.00  0.00           C  
ATOM   3322  O   ALA A 209     -26.518  -9.772  62.879  1.00  0.00           O  
ATOM   3323  CB  ALA A 209     -25.568 -10.266  65.853  1.00  0.00           C  
ATOM   3324  H   ALA A 209     -27.765  -9.986  67.068  1.00  0.00           H  
ATOM   3325  HA  ALA A 209     -26.464  -8.460  64.976  1.00  0.00           H  
ATOM   3326 1HB  ALA A 209     -24.746 -10.292  65.138  1.00  0.00           H  
ATOM   3327 2HB  ALA A 209     -25.232  -9.788  66.774  1.00  0.00           H  
ATOM   3328 3HB  ALA A 209     -25.892 -11.283  66.070  1.00  0.00           H  
ATOM   3329  N   GLU A 210     -28.050 -11.044  63.924  1.00  0.00           N  
ATOM   3330  CA  GLU A 210     -28.559 -11.607  62.667  1.00  0.00           C  
ATOM   3331  C   GLU A 210     -29.208 -10.551  61.788  1.00  0.00           C  
ATOM   3332  O   GLU A 210     -28.975 -10.532  60.610  1.00  0.00           O  
ATOM   3333  CB  GLU A 210     -29.569 -12.721  62.953  1.00  0.00           C  
ATOM   3334  CG  GLU A 210     -28.957 -13.992  63.526  1.00  0.00           C  
ATOM   3335  CD  GLU A 210     -29.987 -15.029  63.878  1.00  0.00           C  
ATOM   3336  OE1 GLU A 210     -31.155 -14.741  63.769  1.00  0.00           O  
ATOM   3337  OE2 GLU A 210     -29.605 -16.112  64.255  1.00  0.00           O  
ATOM   3338  H   GLU A 210     -28.407 -11.395  64.801  1.00  0.00           H  
ATOM   3339  HA  GLU A 210     -27.726 -12.060  62.128  1.00  0.00           H  
ATOM   3340 1HB  GLU A 210     -30.317 -12.361  63.660  1.00  0.00           H  
ATOM   3341 2HB  GLU A 210     -30.089 -12.986  62.032  1.00  0.00           H  
ATOM   3342 1HG  GLU A 210     -28.269 -14.413  62.794  1.00  0.00           H  
ATOM   3343 2HG  GLU A 210     -28.386 -13.737  64.418  1.00  0.00           H  
ATOM   3344  N   GLU A 211     -30.003  -9.676  62.327  1.00  0.00           N  
ATOM   3345  CA  GLU A 211     -30.624  -8.604  61.580  1.00  0.00           C  
ATOM   3346  C   GLU A 211     -29.596  -7.619  61.044  1.00  0.00           C  
ATOM   3347  O   GLU A 211     -29.754  -7.115  59.928  1.00  0.00           O  
ATOM   3348  CB  GLU A 211     -31.638  -7.869  62.460  1.00  0.00           C  
ATOM   3349  CG  GLU A 211     -32.875  -8.685  62.809  1.00  0.00           C  
ATOM   3350  CD  GLU A 211     -33.699  -9.042  61.603  1.00  0.00           C  
ATOM   3351  OE1 GLU A 211     -34.018  -8.160  60.842  1.00  0.00           O  
ATOM   3352  OE2 GLU A 211     -34.010 -10.199  61.443  1.00  0.00           O  
ATOM   3353  H   GLU A 211     -30.189  -9.758  63.316  1.00  0.00           H  
ATOM   3354  HA  GLU A 211     -31.157  -9.043  60.736  1.00  0.00           H  
ATOM   3355 1HB  GLU A 211     -31.161  -7.570  63.393  1.00  0.00           H  
ATOM   3356 2HB  GLU A 211     -31.967  -6.961  61.955  1.00  0.00           H  
ATOM   3357 1HG  GLU A 211     -32.564  -9.603  63.307  1.00  0.00           H  
ATOM   3358 2HG  GLU A 211     -33.488  -8.115  63.506  1.00  0.00           H  
ATOM   3359  N   LEU A 212     -28.529  -7.306  61.812  1.00  0.00           N  
ATOM   3360  CA  LEU A 212     -27.518  -6.347  61.327  1.00  0.00           C  
ATOM   3361  C   LEU A 212     -26.774  -7.014  60.191  1.00  0.00           C  
ATOM   3362  O   LEU A 212     -26.436  -6.358  59.218  1.00  0.00           O  
ATOM   3363  CB  LEU A 212     -26.541  -5.943  62.438  1.00  0.00           C  
ATOM   3364  CG  LEU A 212     -27.136  -5.098  63.572  1.00  0.00           C  
ATOM   3365  CD1 LEU A 212     -26.099  -4.924  64.674  1.00  0.00           C  
ATOM   3366  CD2 LEU A 212     -27.579  -3.750  63.022  1.00  0.00           C  
ATOM   3367  H   LEU A 212     -28.413  -7.724  62.724  1.00  0.00           H  
ATOM   3368  HA  LEU A 212     -28.029  -5.445  60.993  1.00  0.00           H  
ATOM   3369 1HB  LEU A 212     -26.127  -6.847  62.882  1.00  0.00           H  
ATOM   3370 2HB  LEU A 212     -25.725  -5.374  61.994  1.00  0.00           H  
ATOM   3371  HG  LEU A 212     -27.994  -5.615  64.000  1.00  0.00           H  
ATOM   3372 1HD1 LEU A 212     -26.522  -4.323  65.480  1.00  0.00           H  
ATOM   3373 2HD1 LEU A 212     -25.814  -5.902  65.063  1.00  0.00           H  
ATOM   3374 3HD1 LEU A 212     -25.220  -4.423  64.271  1.00  0.00           H  
ATOM   3375 1HD2 LEU A 212     -28.003  -3.150  63.827  1.00  0.00           H  
ATOM   3376 2HD2 LEU A 212     -26.721  -3.231  62.594  1.00  0.00           H  
ATOM   3377 3HD2 LEU A 212     -28.333  -3.903  62.249  1.00  0.00           H  
ATOM   3378  N   THR A 213     -26.485  -8.303  60.315  1.00  0.00           N  
ATOM   3379  CA  THR A 213     -25.780  -9.053  59.283  1.00  0.00           C  
ATOM   3380  C   THR A 213     -26.559  -9.079  57.951  1.00  0.00           C  
ATOM   3381  O   THR A 213     -25.998  -8.845  56.865  1.00  0.00           O  
ATOM   3382  CB  THR A 213     -25.507 -10.494  59.753  1.00  0.00           C  
ATOM   3383  OG1 THR A 213     -24.674 -10.468  60.919  1.00  0.00           O  
ATOM   3384  CG2 THR A 213     -24.815 -11.290  58.658  1.00  0.00           C  
ATOM   3385  H   THR A 213     -26.768  -8.777  61.161  1.00  0.00           H  
ATOM   3386  HA  THR A 213     -24.825  -8.564  59.092  1.00  0.00           H  
ATOM   3387  HB  THR A 213     -26.449 -10.978  60.007  1.00  0.00           H  
ATOM   3388  HG1 THR A 213     -25.210 -10.274  61.692  1.00  0.00           H  
ATOM   3389 1HG2 THR A 213     -24.630 -12.306  59.008  1.00  0.00           H  
ATOM   3390 2HG2 THR A 213     -25.451 -11.321  57.773  1.00  0.00           H  
ATOM   3391 3HG2 THR A 213     -23.868 -10.816  58.406  1.00  0.00           H  
ATOM   3392  N   LYS A 214     -27.883  -9.259  58.044  1.00  0.00           N  
ATOM   3393  CA  LYS A 214     -28.748  -9.256  56.861  1.00  0.00           C  
ATOM   3394  C   LYS A 214     -28.750  -7.904  56.198  1.00  0.00           C  
ATOM   3395  O   LYS A 214     -28.737  -7.847  54.994  1.00  0.00           O  
ATOM   3396  CB  LYS A 214     -30.178  -9.655  57.229  1.00  0.00           C  
ATOM   3397  CG  LYS A 214     -30.349 -11.125  57.585  1.00  0.00           C  
ATOM   3398  CD  LYS A 214     -31.819 -11.493  57.721  1.00  0.00           C  
ATOM   3399  CE  LYS A 214     -32.426 -10.896  58.982  1.00  0.00           C  
ATOM   3400  NZ  LYS A 214     -33.819 -11.369  59.208  1.00  0.00           N  
ATOM   3401  H   LYS A 214     -28.296  -9.401  58.955  1.00  0.00           H  
ATOM   3402  HA  LYS A 214     -28.406 -10.036  56.180  1.00  0.00           H  
ATOM   3403 1HB  LYS A 214     -30.513  -9.062  58.081  1.00  0.00           H  
ATOM   3404 2HB  LYS A 214     -30.844  -9.433  56.394  1.00  0.00           H  
ATOM   3405 1HG  LYS A 214     -29.899 -11.743  56.808  1.00  0.00           H  
ATOM   3406 2HG  LYS A 214     -29.843 -11.332  58.528  1.00  0.00           H  
ATOM   3407 1HD  LYS A 214     -32.369 -11.125  56.854  1.00  0.00           H  
ATOM   3408 2HD  LYS A 214     -31.920 -12.578  57.760  1.00  0.00           H  
ATOM   3409 1HE  LYS A 214     -31.818 -11.171  59.844  1.00  0.00           H  
ATOM   3410 2HE  LYS A 214     -32.433  -9.809  58.903  1.00  0.00           H  
ATOM   3411 1HZ  LYS A 214     -34.185 -10.951  60.051  1.00  0.00           H  
ATOM   3412 2HZ  LYS A 214     -34.397 -11.103  58.422  1.00  0.00           H  
ATOM   3413 3HZ  LYS A 214     -33.823 -12.374  59.302  1.00  0.00           H  
ATOM   3414  N   LYS A 215     -28.968  -6.830  56.945  1.00  0.00           N  
ATOM   3415  CA  LYS A 215     -28.955  -5.478  56.381  1.00  0.00           C  
ATOM   3416  C   LYS A 215     -27.595  -5.159  55.761  1.00  0.00           C  
ATOM   3417  O   LYS A 215     -27.513  -4.611  54.635  1.00  0.00           O  
ATOM   3418  CB  LYS A 215     -29.301  -4.444  57.453  1.00  0.00           C  
ATOM   3419  CG  LYS A 215     -30.756  -4.467  57.903  1.00  0.00           C  
ATOM   3420  CD  LYS A 215     -31.016  -3.429  58.985  1.00  0.00           C  
ATOM   3421  CE  LYS A 215     -32.466  -3.460  59.445  1.00  0.00           C  
ATOM   3422  NZ  LYS A 215     -32.726  -2.478  60.533  1.00  0.00           N  
ATOM   3423  H   LYS A 215     -29.148  -6.950  57.932  1.00  0.00           H  
ATOM   3424  HA  LYS A 215     -29.694  -5.430  55.581  1.00  0.00           H  
ATOM   3425 1HB  LYS A 215     -28.676  -4.607  58.332  1.00  0.00           H  
ATOM   3426 2HB  LYS A 215     -29.083  -3.444  57.078  1.00  0.00           H  
ATOM   3427 1HG  LYS A 215     -31.404  -4.261  57.051  1.00  0.00           H  
ATOM   3428 2HG  LYS A 215     -31.000  -5.454  58.293  1.00  0.00           H  
ATOM   3429 1HD  LYS A 215     -30.368  -3.625  59.841  1.00  0.00           H  
ATOM   3430 2HD  LYS A 215     -30.788  -2.436  58.599  1.00  0.00           H  
ATOM   3431 1HE  LYS A 215     -33.119  -3.233  58.604  1.00  0.00           H  
ATOM   3432 2HE  LYS A 215     -32.712  -4.458  59.808  1.00  0.00           H  
ATOM   3433 1HZ  LYS A 215     -33.696  -2.529  60.809  1.00  0.00           H  
ATOM   3434 2HZ  LYS A 215     -32.138  -2.690  61.327  1.00  0.00           H  
ATOM   3435 3HZ  LYS A 215     -32.520  -1.546  60.202  1.00  0.00           H  
ATOM   3436  N   ALA A 216     -26.479  -5.574  56.437  1.00  0.00           N  
ATOM   3437  CA  ALA A 216     -25.142  -5.325  55.873  1.00  0.00           C  
ATOM   3438  C   ALA A 216     -25.004  -6.033  54.536  1.00  0.00           C  
ATOM   3439  O   ALA A 216     -24.355  -5.511  53.630  1.00  0.00           O  
ATOM   3440  CB  ALA A 216     -24.052  -5.783  56.831  1.00  0.00           C  
ATOM   3441  H   ALA A 216     -26.558  -6.052  57.323  1.00  0.00           H  
ATOM   3442  HA  ALA A 216     -25.023  -4.249  55.745  1.00  0.00           H  
ATOM   3443 1HB  ALA A 216     -23.075  -5.605  56.381  1.00  0.00           H  
ATOM   3444 2HB  ALA A 216     -24.129  -5.226  57.764  1.00  0.00           H  
ATOM   3445 3HB  ALA A 216     -24.169  -6.847  57.033  1.00  0.00           H  
ATOM   3446  N   GLU A 217     -25.453  -7.277  54.454  1.00  0.00           N  
ATOM   3447  CA  GLU A 217     -25.307  -8.058  53.232  1.00  0.00           C  
ATOM   3448  C   GLU A 217     -26.039  -7.411  52.013  1.00  0.00           C  
ATOM   3449  O   GLU A 217     -25.640  -7.583  50.896  1.00  0.00           O  
ATOM   3450  CB  GLU A 217     -25.833  -9.475  53.469  1.00  0.00           C  
ATOM   3451  CG  GLU A 217     -24.984 -10.311  54.416  1.00  0.00           C  
ATOM   3452  CD  GLU A 217     -25.549 -11.684  54.651  1.00  0.00           C  
ATOM   3453  OE1 GLU A 217     -26.619 -11.958  54.162  1.00  0.00           O  
ATOM   3454  OE2 GLU A 217     -24.910 -12.461  55.320  1.00  0.00           O  
ATOM   3455  H   GLU A 217     -25.906  -7.695  55.254  1.00  0.00           H  
ATOM   3456  HA  GLU A 217     -24.248  -8.103  52.975  1.00  0.00           H  
ATOM   3457 1HB  GLU A 217     -26.842  -9.425  53.880  1.00  0.00           H  
ATOM   3458 2HB  GLU A 217     -25.894 -10.005  52.518  1.00  0.00           H  
ATOM   3459 1HG  GLU A 217     -23.982 -10.410  53.997  1.00  0.00           H  
ATOM   3460 2HG  GLU A 217     -24.900  -9.790  55.368  1.00  0.00           H  
ATOM   3461  N   LYS A 218     -27.044  -6.640  52.239  1.00  0.00           N  
ATOM   3462  CA  LYS A 218     -27.834  -5.911  51.271  1.00  0.00           C  
ATOM   3463  C   LYS A 218     -27.224  -4.562  50.956  1.00  0.00           C  
ATOM   3464  O   LYS A 218     -27.330  -4.082  49.811  1.00  0.00           O  
ATOM   3465  CB  LYS A 218     -29.266  -5.733  51.779  1.00  0.00           C  
ATOM   3466  CG  LYS A 218     -30.069  -7.024  51.860  1.00  0.00           C  
ATOM   3467  CD  LYS A 218     -31.484  -6.765  52.356  1.00  0.00           C  
ATOM   3468  CE  LYS A 218     -32.288  -8.054  52.437  1.00  0.00           C  
ATOM   3469  NZ  LYS A 218     -33.663  -7.820  52.957  1.00  0.00           N  
ATOM   3470  H   LYS A 218     -27.274  -6.563  53.220  1.00  0.00           H  
ATOM   3471  HA  LYS A 218     -27.947  -6.530  50.380  1.00  0.00           H  
ATOM   3472 1HB  LYS A 218     -29.246  -5.288  52.774  1.00  0.00           H  
ATOM   3473 2HB  LYS A 218     -29.802  -5.046  51.123  1.00  0.00           H  
ATOM   3474 1HG  LYS A 218     -30.119  -7.485  50.872  1.00  0.00           H  
ATOM   3475 2HG  LYS A 218     -29.576  -7.718  52.540  1.00  0.00           H  
ATOM   3476 1HD  LYS A 218     -31.444  -6.308  53.346  1.00  0.00           H  
ATOM   3477 2HD  LYS A 218     -31.987  -6.076  51.677  1.00  0.00           H  
ATOM   3478 1HE  LYS A 218     -32.359  -8.500  51.446  1.00  0.00           H  
ATOM   3479 2HE  LYS A 218     -31.780  -8.759  53.094  1.00  0.00           H  
ATOM   3480 1HZ  LYS A 218     -34.163  -8.697  52.995  1.00  0.00           H  
ATOM   3481 2HZ  LYS A 218     -33.610  -7.422  53.884  1.00  0.00           H  
ATOM   3482 3HZ  LYS A 218     -34.151  -7.182  52.345  1.00  0.00           H  
ATOM   3483  N   HIS A 219     -26.627  -3.880  51.943  1.00  0.00           N  
ATOM   3484  CA  HIS A 219     -26.231  -2.503  51.793  1.00  0.00           C  
ATOM   3485  C   HIS A 219     -24.761  -2.164  52.033  1.00  0.00           C  
ATOM   3486  O   HIS A 219     -24.355  -1.005  51.815  1.00  0.00           O  
ATOM   3487  CB  HIS A 219     -27.087  -1.646  52.731  1.00  0.00           C  
ATOM   3488  CG  HIS A 219     -28.554  -1.716  52.439  1.00  0.00           C  
ATOM   3489  ND1 HIS A 219     -29.116  -1.150  51.314  1.00  0.00           N  
ATOM   3490  CD2 HIS A 219     -29.574  -2.284  53.124  1.00  0.00           C  
ATOM   3491  CE1 HIS A 219     -30.420  -1.368  51.320  1.00  0.00           C  
ATOM   3492  NE2 HIS A 219     -30.722  -2.053  52.408  1.00  0.00           N  
ATOM   3493  H   HIS A 219     -26.450  -4.350  52.819  1.00  0.00           H  
ATOM   3494  HA  HIS A 219     -26.417  -2.200  50.762  1.00  0.00           H  
ATOM   3495 1HB  HIS A 219     -26.929  -1.965  53.762  1.00  0.00           H  
ATOM   3496 2HB  HIS A 219     -26.774  -0.605  52.659  1.00  0.00           H  
ATOM   3497  HD2 HIS A 219     -29.498  -2.823  54.069  1.00  0.00           H  
ATOM   3498  HE1 HIS A 219     -31.125  -1.039  50.558  1.00  0.00           H  
ATOM   3499  HE2 HIS A 219     -31.646  -2.361  52.675  1.00  0.00           H  
ATOM   3500  N   ASN A 220     -23.947  -3.094  52.501  1.00  0.00           N  
ATOM   3501  CA  ASN A 220     -22.558  -2.681  52.735  1.00  0.00           C  
ATOM   3502  C   ASN A 220     -21.935  -2.223  51.400  1.00  0.00           C  
ATOM   3503  O   ASN A 220     -21.846  -3.037  50.462  1.00  0.00           O  
ATOM   3504  CB  ASN A 220     -21.753  -3.805  53.361  1.00  0.00           C  
ATOM   3505  CG  ASN A 220     -20.376  -3.366  53.778  1.00  0.00           C  
ATOM   3506  OD1 ASN A 220     -19.442  -3.358  52.969  1.00  0.00           O  
ATOM   3507  ND2 ASN A 220     -20.233  -3.001  55.027  1.00  0.00           N  
ATOM   3508  H   ASN A 220     -24.218  -4.046  52.702  1.00  0.00           H  
ATOM   3509  HA  ASN A 220     -22.562  -1.807  53.388  1.00  0.00           H  
ATOM   3510 1HB  ASN A 220     -22.280  -4.187  54.236  1.00  0.00           H  
ATOM   3511 2HB  ASN A 220     -21.660  -4.626  52.650  1.00  0.00           H  
ATOM   3512 1HD2 ASN A 220     -19.339  -2.700  55.361  1.00  0.00           H  
ATOM   3513 2HD2 ASN A 220     -21.017  -3.023  55.647  1.00  0.00           H  
ATOM   3514  N   GLN A 221     -21.271  -1.072  51.421  1.00  0.00           N  
ATOM   3515  CA  GLN A 221     -20.607  -0.513  50.250  1.00  0.00           C  
ATOM   3516  C   GLN A 221     -19.439  -1.322  49.735  1.00  0.00           C  
ATOM   3517  O   GLN A 221     -19.324  -1.528  48.508  1.00  0.00           O  
ATOM   3518  CB  GLN A 221     -20.126   0.907  50.561  1.00  0.00           C  
ATOM   3519  CG  GLN A 221     -21.247   1.911  50.771  1.00  0.00           C  
ATOM   3520  CD  GLN A 221     -22.096   2.100  49.528  1.00  0.00           C  
ATOM   3521  OE1 GLN A 221     -21.582   2.408  48.449  1.00  0.00           O  
ATOM   3522  NE2 GLN A 221     -23.403   1.915  49.672  1.00  0.00           N  
ATOM   3523  H   GLN A 221     -21.231  -0.569  52.296  1.00  0.00           H  
ATOM   3524  HA  GLN A 221     -21.291  -0.570  49.404  1.00  0.00           H  
ATOM   3525 1HB  GLN A 221     -19.513   0.895  51.461  1.00  0.00           H  
ATOM   3526 2HB  GLN A 221     -19.501   1.266  49.743  1.00  0.00           H  
ATOM   3527 1HG  GLN A 221     -21.892   1.558  51.575  1.00  0.00           H  
ATOM   3528 2HG  GLN A 221     -20.812   2.875  51.037  1.00  0.00           H  
ATOM   3529 1HE2 GLN A 221     -24.014   2.025  48.887  1.00  0.00           H  
ATOM   3530 2HE2 GLN A 221     -23.778   1.665  50.565  1.00  0.00           H  
ATOM   3531  N   GLU A 222     -18.595  -1.871  50.606  1.00  0.00           N  
ATOM   3532  CA  GLU A 222     -17.489  -2.710  50.209  1.00  0.00           C  
ATOM   3533  C   GLU A 222     -17.971  -3.965  49.477  1.00  0.00           C  
ATOM   3534  O   GLU A 222     -17.269  -4.531  48.638  1.00  0.00           O  
ATOM   3535  CB  GLU A 222     -16.663  -3.101  51.436  1.00  0.00           C  
ATOM   3536  CG  GLU A 222     -15.438  -3.949  51.125  1.00  0.00           C  
ATOM   3537  CD  GLU A 222     -14.623  -4.271  52.347  1.00  0.00           C  
ATOM   3538  OE1 GLU A 222     -14.989  -3.838  53.413  1.00  0.00           O  
ATOM   3539  OE2 GLU A 222     -13.633  -4.952  52.214  1.00  0.00           O  
ATOM   3540  H   GLU A 222     -18.744  -1.686  51.588  1.00  0.00           H  
ATOM   3541  HA  GLU A 222     -16.831  -2.131  49.560  1.00  0.00           H  
ATOM   3542 1HB  GLU A 222     -16.325  -2.201  51.950  1.00  0.00           H  
ATOM   3543 2HB  GLU A 222     -17.288  -3.660  52.133  1.00  0.00           H  
ATOM   3544 1HG  GLU A 222     -15.762  -4.881  50.662  1.00  0.00           H  
ATOM   3545 2HG  GLU A 222     -14.814  -3.418  50.408  1.00  0.00           H  
ATOM   3546  N   LEU A 223     -18.989  -4.598  50.006  1.00  0.00           N  
ATOM   3547  CA  LEU A 223     -19.421  -5.810  49.364  1.00  0.00           C  
ATOM   3548  C   LEU A 223     -20.231  -5.517  48.079  1.00  0.00           C  
ATOM   3549  O   LEU A 223     -20.059  -6.266  47.132  1.00  0.00           O  
ATOM   3550  CB  LEU A 223     -20.262  -6.636  50.346  1.00  0.00           C  
ATOM   3551  CG  LEU A 223     -20.688  -8.024  49.852  1.00  0.00           C  
ATOM   3552  CD1 LEU A 223     -19.451  -8.850  49.526  1.00  0.00           C  
ATOM   3553  CD2 LEU A 223     -21.535  -8.704  50.917  1.00  0.00           C  
ATOM   3554  H   LEU A 223     -19.476  -4.278  50.831  1.00  0.00           H  
ATOM   3555  HA  LEU A 223     -18.573  -6.241  48.834  1.00  0.00           H  
ATOM   3556 1HB  LEU A 223     -19.692  -6.771  51.263  1.00  0.00           H  
ATOM   3557 2HB  LEU A 223     -21.167  -6.077  50.584  1.00  0.00           H  
ATOM   3558  HG  LEU A 223     -21.271  -7.922  48.936  1.00  0.00           H  
ATOM   3559 1HD1 LEU A 223     -19.754  -9.836  49.175  1.00  0.00           H  
ATOM   3560 2HD1 LEU A 223     -18.875  -8.350  48.748  1.00  0.00           H  
ATOM   3561 3HD1 LEU A 223     -18.839  -8.956  50.421  1.00  0.00           H  
ATOM   3562 1HD2 LEU A 223     -21.838  -9.691  50.566  1.00  0.00           H  
ATOM   3563 2HD2 LEU A 223     -20.952  -8.809  51.833  1.00  0.00           H  
ATOM   3564 3HD2 LEU A 223     -22.421  -8.102  51.118  1.00  0.00           H  
ATOM   3565  N   ILE A 224     -20.969  -4.382  47.965  1.00  0.00           N  
ATOM   3566  CA  ILE A 224     -21.544  -3.976  46.662  1.00  0.00           C  
ATOM   3567  C   ILE A 224     -20.385  -3.840  45.654  1.00  0.00           C  
ATOM   3568  O   ILE A 224     -20.297  -4.607  44.656  1.00  0.00           O  
ATOM   3569  CB  ILE A 224     -22.319  -2.650  46.765  1.00  0.00           C  
ATOM   3570  CG1 ILE A 224     -23.583  -2.835  47.609  1.00  0.00           C  
ATOM   3571  CG2 ILE A 224     -22.672  -2.131  45.379  1.00  0.00           C  
ATOM   3572  CD1 ILE A 224     -24.248  -1.536  48.006  1.00  0.00           C  
ATOM   3573  H   ILE A 224     -21.131  -3.803  48.776  1.00  0.00           H  
ATOM   3574  HA  ILE A 224     -22.270  -4.728  46.355  1.00  0.00           H  
ATOM   3575  HB  ILE A 224     -21.706  -1.908  47.275  1.00  0.00           H  
ATOM   3576 1HG1 ILE A 224     -24.306  -3.432  47.055  1.00  0.00           H  
ATOM   3577 2HG1 ILE A 224     -23.337  -3.382  48.519  1.00  0.00           H  
ATOM   3578 1HG2 ILE A 224     -23.220  -1.194  45.471  1.00  0.00           H  
ATOM   3579 2HG2 ILE A 224     -21.758  -1.963  44.811  1.00  0.00           H  
ATOM   3580 3HG2 ILE A 224     -23.291  -2.865  44.863  1.00  0.00           H  
ATOM   3581 1HD1 ILE A 224     -25.135  -1.749  48.602  1.00  0.00           H  
ATOM   3582 2HD1 ILE A 224     -23.552  -0.936  48.593  1.00  0.00           H  
ATOM   3583 3HD1 ILE A 224     -24.536  -0.986  47.111  1.00  0.00           H  
ATOM   3584  N   LYS A 225     -19.343  -3.098  46.045  1.00  0.00           N  
ATOM   3585  CA  LYS A 225     -18.178  -2.972  45.161  1.00  0.00           C  
ATOM   3586  C   LYS A 225     -17.529  -4.289  44.770  1.00  0.00           C  
ATOM   3587  O   LYS A 225     -17.056  -4.489  43.616  1.00  0.00           O  
ATOM   3588  CB  LYS A 225     -17.127  -2.076  45.818  1.00  0.00           C  
ATOM   3589  CG  LYS A 225     -15.895  -1.819  44.962  1.00  0.00           C  
ATOM   3590  CD  LYS A 225     -14.934  -0.860  45.649  1.00  0.00           C  
ATOM   3591  CE  LYS A 225     -13.686  -0.629  44.809  1.00  0.00           C  
ATOM   3592  NZ  LYS A 225     -12.737   0.307  45.470  1.00  0.00           N  
ATOM   3593  H   LYS A 225     -19.339  -2.622  46.936  1.00  0.00           H  
ATOM   3594  HA  LYS A 225     -18.511  -2.564  44.207  1.00  0.00           H  
ATOM   3595 1HB  LYS A 225     -17.573  -1.111  46.061  1.00  0.00           H  
ATOM   3596 2HB  LYS A 225     -16.796  -2.528  46.753  1.00  0.00           H  
ATOM   3597 1HG  LYS A 225     -15.380  -2.762  44.772  1.00  0.00           H  
ATOM   3598 2HG  LYS A 225     -16.198  -1.393  44.006  1.00  0.00           H  
ATOM   3599 1HD  LYS A 225     -15.431   0.096  45.816  1.00  0.00           H  
ATOM   3600 2HD  LYS A 225     -14.639  -1.270  46.615  1.00  0.00           H  
ATOM   3601 1HE  LYS A 225     -13.181  -1.579  44.639  1.00  0.00           H  
ATOM   3602 2HE  LYS A 225     -13.970  -0.216  43.842  1.00  0.00           H  
ATOM   3603 1HZ  LYS A 225     -11.925   0.434  44.882  1.00  0.00           H  
ATOM   3604 2HZ  LYS A 225     -13.189   1.199  45.615  1.00  0.00           H  
ATOM   3605 3HZ  LYS A 225     -12.451  -0.074  46.360  1.00  0.00           H  
ATOM   3606  N   ALA A 226     -17.446  -5.252  45.690  1.00  0.00           N  
ATOM   3607  CA  ALA A 226     -16.854  -6.531  45.322  1.00  0.00           C  
ATOM   3608  C   ALA A 226     -17.743  -7.260  44.296  1.00  0.00           C  
ATOM   3609  O   ALA A 226     -17.226  -8.123  43.571  1.00  0.00           O  
ATOM   3610  CB  ALA A 226     -16.641  -7.390  46.560  1.00  0.00           C  
ATOM   3611  H   ALA A 226     -17.782  -5.119  46.633  1.00  0.00           H  
ATOM   3612  HA  ALA A 226     -15.896  -6.335  44.839  1.00  0.00           H  
ATOM   3613 1HB  ALA A 226     -16.196  -8.342  46.270  1.00  0.00           H  
ATOM   3614 2HB  ALA A 226     -15.974  -6.874  47.251  1.00  0.00           H  
ATOM   3615 3HB  ALA A 226     -17.598  -7.571  47.046  1.00  0.00           H  
ATOM   3616  N   ASP A 227     -19.072  -7.076  44.402  1.00  0.00           N  
ATOM   3617  CA  ASP A 227     -20.032  -7.695  43.518  1.00  0.00           C  
ATOM   3618  C   ASP A 227     -19.952  -7.037  42.117  1.00  0.00           C  
ATOM   3619  O   ASP A 227     -19.826  -7.724  41.133  1.00  0.00           O  
ATOM   3620  CB  ASP A 227     -21.445  -7.570  44.094  1.00  0.00           C  
ATOM   3621  CG  ASP A 227     -22.470  -8.403  43.336  1.00  0.00           C  
ATOM   3622  OD1 ASP A 227     -22.278  -9.591  43.228  1.00  0.00           O  
ATOM   3623  OD2 ASP A 227     -23.434  -7.843  42.872  1.00  0.00           O  
ATOM   3624  H   ASP A 227     -19.402  -6.472  45.141  1.00  0.00           H  
ATOM   3625  HA  ASP A 227     -19.802  -8.759  43.448  1.00  0.00           H  
ATOM   3626 1HB  ASP A 227     -21.442  -7.885  45.137  1.00  0.00           H  
ATOM   3627 2HB  ASP A 227     -21.757  -6.525  44.068  1.00  0.00           H  
ATOM   3628  N   LEU A 228     -19.719  -5.724  42.061  1.00  0.00           N  
ATOM   3629  CA  LEU A 228     -19.513  -5.007  40.824  1.00  0.00           C  
ATOM   3630  C   LEU A 228     -18.229  -5.395  40.169  1.00  0.00           C  
ATOM   3631  O   LEU A 228     -18.180  -5.464  38.900  1.00  0.00           O  
ATOM   3632  CB  LEU A 228     -19.517  -3.494  41.078  1.00  0.00           C  
ATOM   3633  CG  LEU A 228     -20.866  -2.894  41.496  1.00  0.00           C  
ATOM   3634  CD1 LEU A 228     -20.677  -1.429  41.866  1.00  0.00           C  
ATOM   3635  CD2 LEU A 228     -21.864  -3.046  40.358  1.00  0.00           C  
ATOM   3636  H   LEU A 228     -19.688  -5.218  42.934  1.00  0.00           H  
ATOM   3637  HA  LEU A 228     -20.296  -5.294  40.123  1.00  0.00           H  
ATOM   3638 1HB  LEU A 228     -18.798  -3.272  41.865  1.00  0.00           H  
ATOM   3639 2HB  LEU A 228     -19.197  -2.988  40.168  1.00  0.00           H  
ATOM   3640  HG  LEU A 228     -21.239  -3.415  42.378  1.00  0.00           H  
ATOM   3641 1HD1 LEU A 228     -21.635  -1.002  42.163  1.00  0.00           H  
ATOM   3642 2HD1 LEU A 228     -19.973  -1.351  42.695  1.00  0.00           H  
ATOM   3643 3HD1 LEU A 228     -20.288  -0.884  41.007  1.00  0.00           H  
ATOM   3644 1HD2 LEU A 228     -22.822  -2.619  40.655  1.00  0.00           H  
ATOM   3645 2HD2 LEU A 228     -21.492  -2.524  39.476  1.00  0.00           H  
ATOM   3646 3HD2 LEU A 228     -21.993  -4.103  40.126  1.00  0.00           H  
ATOM   3647  N   LYS A 229     -17.182  -5.672  40.975  1.00  0.00           N  
ATOM   3648  CA  LYS A 229     -15.917  -6.117  40.427  1.00  0.00           C  
ATOM   3649  C   LYS A 229     -15.997  -7.529  39.917  1.00  0.00           C  
ATOM   3650  O   LYS A 229     -15.176  -7.914  39.075  1.00  0.00           O  
ATOM   3651  CB  LYS A 229     -14.810  -6.007  41.477  1.00  0.00           C  
ATOM   3652  CG  LYS A 229     -14.412  -4.578  41.824  1.00  0.00           C  
ATOM   3653  CD  LYS A 229     -13.412  -4.546  42.969  1.00  0.00           C  
ATOM   3654  CE  LYS A 229     -12.054  -5.079  42.535  1.00  0.00           C  
ATOM   3655  NZ  LYS A 229     -11.040  -4.968  43.619  1.00  0.00           N  
ATOM   3656  H   LYS A 229     -17.276  -5.569  41.975  1.00  0.00           H  
ATOM   3657  HA  LYS A 229     -15.677  -5.496  39.563  1.00  0.00           H  
ATOM   3658 1HB  LYS A 229     -15.130  -6.497  42.396  1.00  0.00           H  
ATOM   3659 2HB  LYS A 229     -13.919  -6.525  41.122  1.00  0.00           H  
ATOM   3660 1HG  LYS A 229     -13.966  -4.102  40.949  1.00  0.00           H  
ATOM   3661 2HG  LYS A 229     -15.299  -4.013  42.110  1.00  0.00           H  
ATOM   3662 1HD  LYS A 229     -13.294  -3.520  43.321  1.00  0.00           H  
ATOM   3663 2HD  LYS A 229     -13.783  -5.154  43.794  1.00  0.00           H  
ATOM   3664 1HE  LYS A 229     -12.149  -6.125  42.249  1.00  0.00           H  
ATOM   3665 2HE  LYS A 229     -11.704  -4.519  41.668  1.00  0.00           H  
ATOM   3666 1HZ  LYS A 229     -10.156  -5.331  43.291  1.00  0.00           H  
ATOM   3667 2HZ  LYS A 229     -10.930  -3.998  43.879  1.00  0.00           H  
ATOM   3668 3HZ  LYS A 229     -11.345  -5.499  44.422  1.00  0.00           H  
ATOM   3669  N   LEU A 230     -16.788  -8.390  40.572  1.00  0.00           N  
ATOM   3670  CA  LEU A 230     -16.921  -9.751  40.070  1.00  0.00           C  
ATOM   3671  C   LEU A 230     -17.643  -9.694  38.670  1.00  0.00           C  
ATOM   3672  O   LEU A 230     -17.273 -10.408  37.761  1.00  0.00           O  
ATOM   3673  CB  LEU A 230     -17.710 -10.610  41.065  1.00  0.00           C  
ATOM   3674  CG  LEU A 230     -17.884 -12.085  40.680  1.00  0.00           C  
ATOM   3675  CD1 LEU A 230     -16.515 -12.735  40.528  1.00  0.00           C  
ATOM   3676  CD2 LEU A 230     -18.711 -12.794  41.742  1.00  0.00           C  
ATOM   3677  H   LEU A 230     -17.294  -8.121  41.404  1.00  0.00           H  
ATOM   3678  HA  LEU A 230     -15.930 -10.202  40.026  1.00  0.00           H  
ATOM   3679 1HB  LEU A 230     -17.205 -10.578  42.029  1.00  0.00           H  
ATOM   3680 2HB  LEU A 230     -18.705 -10.180  41.184  1.00  0.00           H  
ATOM   3681  HG  LEU A 230     -18.393 -12.152  39.718  1.00  0.00           H  
ATOM   3682 1HD1 LEU A 230     -16.638 -13.783  40.254  1.00  0.00           H  
ATOM   3683 2HD1 LEU A 230     -15.952 -12.221  39.749  1.00  0.00           H  
ATOM   3684 3HD1 LEU A 230     -15.974 -12.668  41.471  1.00  0.00           H  
ATOM   3685 1HD2 LEU A 230     -18.835 -13.842  41.467  1.00  0.00           H  
ATOM   3686 2HD2 LEU A 230     -18.202 -12.728  42.704  1.00  0.00           H  
ATOM   3687 3HD2 LEU A 230     -19.690 -12.320  41.817  1.00  0.00           H  
ATOM   3688  N   LYS A 231     -18.650  -8.855  38.550  1.00  0.00           N  
ATOM   3689  CA  LYS A 231     -19.405  -8.652  37.329  1.00  0.00           C  
ATOM   3690  C   LYS A 231     -18.514  -8.084  36.216  1.00  0.00           C  
ATOM   3691  O   LYS A 231     -18.494  -8.647  35.114  1.00  0.00           O  
ATOM   3692  CB  LYS A 231     -20.592  -7.723  37.589  1.00  0.00           C  
ATOM   3693  CG  LYS A 231     -21.699  -8.338  38.435  1.00  0.00           C  
ATOM   3694  CD  LYS A 231     -22.833  -7.351  38.664  1.00  0.00           C  
ATOM   3695  CE  LYS A 231     -23.937  -7.961  39.514  1.00  0.00           C  
ATOM   3696  NZ  LYS A 231     -25.036  -6.994  39.779  1.00  0.00           N  
ATOM   3697  H   LYS A 231     -18.897  -8.327  39.375  1.00  0.00           H  
ATOM   3698  HA  LYS A 231     -19.817  -9.611  37.014  1.00  0.00           H  
ATOM   3699 1HB  LYS A 231     -20.245  -6.822  38.097  1.00  0.00           H  
ATOM   3700 2HB  LYS A 231     -21.028  -7.415  36.639  1.00  0.00           H  
ATOM   3701 1HG  LYS A 231     -22.094  -9.221  37.931  1.00  0.00           H  
ATOM   3702 2HG  LYS A 231     -21.293  -8.643  39.399  1.00  0.00           H  
ATOM   3703 1HD  LYS A 231     -22.447  -6.463  39.167  1.00  0.00           H  
ATOM   3704 2HD  LYS A 231     -23.253  -7.049  37.704  1.00  0.00           H  
ATOM   3705 1HE  LYS A 231     -24.350  -8.831  39.005  1.00  0.00           H  
ATOM   3706 2HE  LYS A 231     -23.522  -8.290  40.467  1.00  0.00           H  
ATOM   3707 1HZ  LYS A 231     -25.746  -7.436  40.345  1.00  0.00           H  
ATOM   3708 2HZ  LYS A 231     -24.667  -6.190  40.269  1.00  0.00           H  
ATOM   3709 3HZ  LYS A 231     -25.441  -6.696  38.903  1.00  0.00           H  
ATOM   3710  N   PHE A 232     -17.580  -7.216  36.595  1.00  0.00           N  
ATOM   3711  CA  PHE A 232     -16.623  -6.640  35.673  1.00  0.00           C  
ATOM   3712  C   PHE A 232     -15.692  -7.743  35.168  1.00  0.00           C  
ATOM   3713  O   PHE A 232     -15.469  -7.926  33.941  1.00  0.00           O  
ATOM   3714  CB  PHE A 232     -15.817  -5.529  36.348  1.00  0.00           C  
ATOM   3715  CG  PHE A 232     -14.851  -4.837  35.430  1.00  0.00           C  
ATOM   3716  CD1 PHE A 232     -15.279  -4.303  34.224  1.00  0.00           C  
ATOM   3717  CD2 PHE A 232     -13.511  -4.720  35.769  1.00  0.00           C  
ATOM   3718  CE1 PHE A 232     -14.390  -3.666  33.378  1.00  0.00           C  
ATOM   3719  CE2 PHE A 232     -12.621  -4.083  34.927  1.00  0.00           C  
ATOM   3720  CZ  PHE A 232     -13.062  -3.556  33.729  1.00  0.00           C  
ATOM   3721  H   PHE A 232     -17.544  -6.953  37.569  1.00  0.00           H  
ATOM   3722  HA  PHE A 232     -17.167  -6.225  34.825  1.00  0.00           H  
ATOM   3723 1HB  PHE A 232     -16.498  -4.780  36.752  1.00  0.00           H  
ATOM   3724 2HB  PHE A 232     -15.255  -5.943  37.184  1.00  0.00           H  
ATOM   3725  HD1 PHE A 232     -16.330  -4.389  33.947  1.00  0.00           H  
ATOM   3726  HD2 PHE A 232     -13.163  -5.136  36.715  1.00  0.00           H  
ATOM   3727  HE1 PHE A 232     -14.740  -3.251  32.433  1.00  0.00           H  
ATOM   3728  HE2 PHE A 232     -11.571  -3.997  35.206  1.00  0.00           H  
ATOM   3729  HZ  PHE A 232     -12.361  -3.056  33.063  1.00  0.00           H  
ATOM   3730  N   ALA A 233     -15.265  -8.600  36.085  1.00  0.00           N  
ATOM   3731  CA  ALA A 233     -14.408  -9.693  35.663  1.00  0.00           C  
ATOM   3732  C   ALA A 233     -15.144 -10.587  34.648  1.00  0.00           C  
ATOM   3733  O   ALA A 233     -14.489 -11.260  33.839  1.00  0.00           O  
ATOM   3734  CB  ALA A 233     -13.952 -10.502  36.868  1.00  0.00           C  
ATOM   3735  H   ALA A 233     -15.514  -8.519  37.060  1.00  0.00           H  
ATOM   3736  HA  ALA A 233     -13.543  -9.268  35.155  1.00  0.00           H  
ATOM   3737 1HB  ALA A 233     -13.308 -11.317  36.537  1.00  0.00           H  
ATOM   3738 2HB  ALA A 233     -13.398  -9.857  37.551  1.00  0.00           H  
ATOM   3739 3HB  ALA A 233     -14.821 -10.912  37.381  1.00  0.00           H  
ATOM   3740  N   ALA A 234     -16.453 -10.764  34.858  1.00  0.00           N  
ATOM   3741  CA  ALA A 234     -17.264 -11.618  34.017  1.00  0.00           C  
ATOM   3742  C   ALA A 234     -17.356 -11.027  32.592  1.00  0.00           C  
ATOM   3743  O   ALA A 234     -17.046 -11.694  31.642  1.00  0.00           O  
ATOM   3744  CB  ALA A 234     -18.647 -11.796  34.627  1.00  0.00           C  
ATOM   3745  H   ALA A 234     -16.886 -10.282  35.633  1.00  0.00           H  
ATOM   3746  HA  ALA A 234     -16.803 -12.606  33.980  1.00  0.00           H  
ATOM   3747 1HB  ALA A 234     -19.246 -12.444  33.987  1.00  0.00           H  
ATOM   3748 2HB  ALA A 234     -18.554 -12.247  35.615  1.00  0.00           H  
ATOM   3749 3HB  ALA A 234     -19.133 -10.825  34.715  1.00  0.00           H  
ATOM   3750  N   ALA A 235     -17.622  -9.732  32.497  1.00  0.00           N  
ATOM   3751  CA  ALA A 235     -17.566  -8.948  31.289  1.00  0.00           C  
ATOM   3752  C   ALA A 235     -16.211  -9.037  30.609  1.00  0.00           C  
ATOM   3753  O   ALA A 235     -16.149  -9.085  29.367  1.00  0.00           O  
ATOM   3754  CB  ALA A 235     -17.907  -7.497  31.597  1.00  0.00           C  
ATOM   3755  H   ALA A 235     -17.884  -9.283  33.363  1.00  0.00           H  
ATOM   3756  HA  ALA A 235     -18.296  -9.347  30.583  1.00  0.00           H  
ATOM   3757 1HB  ALA A 235     -17.877  -6.913  30.677  1.00  0.00           H  
ATOM   3758 2HB  ALA A 235     -18.906  -7.443  32.029  1.00  0.00           H  
ATOM   3759 3HB  ALA A 235     -17.184  -7.096  32.305  1.00  0.00           H  
ATOM   3760  N   LEU A 236     -15.108  -9.152  31.373  1.00  0.00           N  
ATOM   3761  CA  LEU A 236     -13.783  -9.248  30.782  1.00  0.00           C  
ATOM   3762  C   LEU A 236     -13.544 -10.582  30.091  1.00  0.00           C  
ATOM   3763  O   LEU A 236     -12.654 -10.718  29.253  1.00  0.00           O  
ATOM   3764  CB  LEU A 236     -12.716  -9.037  31.864  1.00  0.00           C  
ATOM   3765  CG  LEU A 236     -12.657  -7.630  32.474  1.00  0.00           C  
ATOM   3766  CD1 LEU A 236     -11.649  -7.614  33.615  1.00  0.00           C  
ATOM   3767  CD2 LEU A 236     -12.279  -6.625  31.396  1.00  0.00           C  
ATOM   3768  H   LEU A 236     -15.201  -9.172  32.379  1.00  0.00           H  
ATOM   3769  HA  LEU A 236     -13.707  -8.512  29.982  1.00  0.00           H  
ATOM   3770 1HB  LEU A 236     -12.898  -9.741  32.673  1.00  0.00           H  
ATOM   3771 2HB  LEU A 236     -11.738  -9.254  31.434  1.00  0.00           H  
ATOM   3772  HG  LEU A 236     -13.632  -7.371  32.886  1.00  0.00           H  
ATOM   3773 1HD1 LEU A 236     -11.606  -6.614  34.048  1.00  0.00           H  
ATOM   3774 2HD1 LEU A 236     -11.954  -8.328  34.380  1.00  0.00           H  
ATOM   3775 3HD1 LEU A 236     -10.665  -7.886  33.235  1.00  0.00           H  
ATOM   3776 1HD2 LEU A 236     -12.238  -5.625  31.829  1.00  0.00           H  
ATOM   3777 2HD2 LEU A 236     -11.303  -6.883  30.983  1.00  0.00           H  
ATOM   3778 3HD2 LEU A 236     -13.026  -6.645  30.602  1.00  0.00           H  
ATOM   3779  N   VAL A 237     -14.270 -11.625  30.511  1.00  0.00           N  
ATOM   3780  CA  VAL A 237     -14.186 -12.912  29.818  1.00  0.00           C  
ATOM   3781  C   VAL A 237     -14.842 -12.715  28.409  1.00  0.00           C  
ATOM   3782  O   VAL A 237     -14.310 -13.117  27.380  1.00  0.00           O  
ATOM   3783  CB  VAL A 237     -14.911 -14.015  30.612  1.00  0.00           C  
ATOM   3784  CG1 VAL A 237     -14.959 -15.306  29.808  1.00  0.00           C  
ATOM   3785  CG2 VAL A 237     -14.214 -14.236  31.946  1.00  0.00           C  
ATOM   3786  H   VAL A 237     -14.882 -11.535  31.309  1.00  0.00           H  
ATOM   3787  HA  VAL A 237     -13.136 -13.190  29.732  1.00  0.00           H  
ATOM   3788  HB  VAL A 237     -15.942 -13.706  30.786  1.00  0.00           H  
ATOM   3789 1HG1 VAL A 237     -15.475 -16.074  30.384  1.00  0.00           H  
ATOM   3790 2HG1 VAL A 237     -15.494 -15.133  28.874  1.00  0.00           H  
ATOM   3791 3HG1 VAL A 237     -13.944 -15.637  29.591  1.00  0.00           H  
ATOM   3792 1HG2 VAL A 237     -14.733 -15.016  32.502  1.00  0.00           H  
ATOM   3793 2HG2 VAL A 237     -13.182 -14.539  31.771  1.00  0.00           H  
ATOM   3794 3HG2 VAL A 237     -14.228 -13.310  32.521  1.00  0.00           H  
ATOM   3795  N   TYR A 238     -16.004 -12.107  28.376  1.00  0.00           N  
ATOM   3796  CA  TYR A 238     -16.668 -11.832  27.107  1.00  0.00           C  
ATOM   3797  C   TYR A 238     -15.759 -11.023  26.158  1.00  0.00           C  
ATOM   3798  O   TYR A 238     -15.457 -11.502  25.040  1.00  0.00           O  
ATOM   3799  CB  TYR A 238     -17.984 -11.090  27.352  1.00  0.00           C  
ATOM   3800  CG  TYR A 238     -18.744 -10.761  26.086  1.00  0.00           C  
ATOM   3801  CD1 TYR A 238     -19.494 -11.742  25.453  1.00  0.00           C  
ATOM   3802  CD2 TYR A 238     -18.690  -9.480  25.557  1.00  0.00           C  
ATOM   3803  CE1 TYR A 238     -20.189 -11.442  24.297  1.00  0.00           C  
ATOM   3804  CE2 TYR A 238     -19.384  -9.180  24.401  1.00  0.00           C  
ATOM   3805  CZ  TYR A 238     -20.131 -10.156  23.772  1.00  0.00           C  
ATOM   3806  OH  TYR A 238     -20.823  -9.857  22.621  1.00  0.00           O  
ATOM   3807  H   TYR A 238     -16.450 -11.823  29.236  1.00  0.00           H  
ATOM   3808  HA  TYR A 238     -16.845 -12.779  26.597  1.00  0.00           H  
ATOM   3809 1HB  TYR A 238     -18.630 -11.694  27.990  1.00  0.00           H  
ATOM   3810 2HB  TYR A 238     -17.783 -10.157  27.879  1.00  0.00           H  
ATOM   3811  HD1 TYR A 238     -19.537 -12.749  25.869  1.00  0.00           H  
ATOM   3812  HD2 TYR A 238     -18.100  -8.710  26.053  1.00  0.00           H  
ATOM   3813  HE1 TYR A 238     -20.778 -12.212  23.801  1.00  0.00           H  
ATOM   3814  HE2 TYR A 238     -19.342  -8.174  23.985  1.00  0.00           H  
ATOM   3815  HH  TYR A 238     -21.286 -10.641  22.315  1.00  0.00           H  
ATOM   3816  N   TYR A 239     -15.069 -10.011  26.696  1.00  0.00           N  
ATOM   3817  CA  TYR A 239     -14.094  -9.233  25.930  1.00  0.00           C  
ATOM   3818  C   TYR A 239     -12.988 -10.105  25.405  1.00  0.00           C  
ATOM   3819  O   TYR A 239     -12.577  -9.924  24.247  1.00  0.00           O  
ATOM   3820  CB  TYR A 239     -13.507  -8.106  26.783  1.00  0.00           C  
ATOM   3821  CG  TYR A 239     -12.545  -7.211  26.033  1.00  0.00           C  
ATOM   3822  CD1 TYR A 239     -13.030  -6.236  25.174  1.00  0.00           C  
ATOM   3823  CD2 TYR A 239     -11.177  -7.366  26.205  1.00  0.00           C  
ATOM   3824  CE1 TYR A 239     -12.151  -5.419  24.490  1.00  0.00           C  
ATOM   3825  CE2 TYR A 239     -10.298  -6.548  25.521  1.00  0.00           C  
ATOM   3826  CZ  TYR A 239     -10.782  -5.579  24.666  1.00  0.00           C  
ATOM   3827  OH  TYR A 239      -9.906  -4.765  23.984  1.00  0.00           O  
ATOM   3828  H   TYR A 239     -15.230  -9.780  27.666  1.00  0.00           H  
ATOM   3829  HA  TYR A 239     -14.595  -8.812  25.059  1.00  0.00           H  
ATOM   3830 1HB  TYR A 239     -14.315  -7.486  27.173  1.00  0.00           H  
ATOM   3831 2HB  TYR A 239     -12.980  -8.533  27.636  1.00  0.00           H  
ATOM   3832  HD1 TYR A 239     -14.105  -6.115  25.039  1.00  0.00           H  
ATOM   3833  HD2 TYR A 239     -10.795  -8.132  26.879  1.00  0.00           H  
ATOM   3834  HE1 TYR A 239     -12.533  -4.653  23.815  1.00  0.00           H  
ATOM   3835  HE2 TYR A 239      -9.223  -6.670  25.655  1.00  0.00           H  
ATOM   3836  HH  TYR A 239      -9.005  -5.001  24.215  1.00  0.00           H  
ATOM   3837  N   ALA A 240     -12.532 -11.078  26.175  1.00  0.00           N  
ATOM   3838  CA  ALA A 240     -11.485 -11.977  25.690  1.00  0.00           C  
ATOM   3839  C   ALA A 240     -12.058 -12.809  24.529  1.00  0.00           C  
ATOM   3840  O   ALA A 240     -11.395 -13.047  23.518  1.00  0.00           O  
ATOM   3841  CB  ALA A 240     -10.973 -12.873  26.809  1.00  0.00           C  
ATOM   3842  H   ALA A 240     -12.902 -11.210  27.105  1.00  0.00           H  
ATOM   3843  HA  ALA A 240     -10.644 -11.369  25.357  1.00  0.00           H  
ATOM   3844 1HB  ALA A 240     -10.210 -13.544  26.416  1.00  0.00           H  
ATOM   3845 2HB  ALA A 240     -10.544 -12.258  27.600  1.00  0.00           H  
ATOM   3846 3HB  ALA A 240     -11.798 -13.458  27.211  1.00  0.00           H  
ATOM   3847  N   GLN A 241     -13.311 -13.206  24.686  1.00  0.00           N  
ATOM   3848  CA  GLN A 241     -14.007 -14.074  23.761  1.00  0.00           C  
ATOM   3849  C   GLN A 241     -14.292 -13.400  22.412  1.00  0.00           C  
ATOM   3850  O   GLN A 241     -14.113 -13.996  21.375  1.00  0.00           O  
ATOM   3851  CB  GLN A 241     -15.317 -14.554  24.391  1.00  0.00           C  
ATOM   3852  CG  GLN A 241     -15.134 -15.504  25.562  1.00  0.00           C  
ATOM   3853  CD  GLN A 241     -16.454 -15.925  26.178  1.00  0.00           C  
ATOM   3854  OE1 GLN A 241     -17.441 -15.186  26.132  1.00  0.00           O  
ATOM   3855  NE2 GLN A 241     -16.480 -17.118  26.761  1.00  0.00           N  
ATOM   3856  H   GLN A 241     -13.795 -12.873  25.507  1.00  0.00           H  
ATOM   3857  HA  GLN A 241     -13.369 -14.930  23.544  1.00  0.00           H  
ATOM   3858 1HB  GLN A 241     -15.889 -13.694  24.741  1.00  0.00           H  
ATOM   3859 2HB  GLN A 241     -15.919 -15.062  23.637  1.00  0.00           H  
ATOM   3860 1HG  GLN A 241     -14.618 -16.398  25.214  1.00  0.00           H  
ATOM   3861 2HG  GLN A 241     -14.541 -15.006  26.330  1.00  0.00           H  
ATOM   3862 1HE2 GLN A 241     -17.324 -17.451  27.185  1.00  0.00           H  
ATOM   3863 2HE2 GLN A 241     -15.657 -17.686  26.776  1.00  0.00           H  
ATOM   3864  N   CYS A 242     -14.457 -12.092  22.451  1.00  0.00           N  
ATOM   3865  CA  CYS A 242     -14.602 -11.255  21.293  1.00  0.00           C  
ATOM   3866  C   CYS A 242     -13.393 -11.326  20.345  1.00  0.00           C  
ATOM   3867  O   CYS A 242     -13.576 -11.018  19.186  1.00  0.00           O  
ATOM   3868  CB  CYS A 242     -14.818  -9.807  21.733  1.00  0.00           C  
ATOM   3869  SG  CYS A 242     -16.357  -9.533  22.642  1.00  0.00           S  
ATOM   3870  H   CYS A 242     -14.480 -11.671  23.369  1.00  0.00           H  
ATOM   3871  HA  CYS A 242     -15.500 -11.561  20.755  1.00  0.00           H  
ATOM   3872 1HB  CYS A 242     -13.990  -9.492  22.369  1.00  0.00           H  
ATOM   3873 2HB  CYS A 242     -14.823  -9.158  20.858  1.00  0.00           H  
ATOM   3874  HG  CYS A 242     -16.082 -10.371  23.637  1.00  0.00           H  
ATOM   3875  N   LEU A 243     -12.216 -11.765  20.732  1.00  0.00           N  
ATOM   3876  CA  LEU A 243     -11.099 -11.854  19.800  1.00  0.00           C  
ATOM   3877  C   LEU A 243     -11.298 -12.925  18.708  1.00  0.00           C  
ATOM   3878  O   LEU A 243     -10.428 -13.096  17.843  1.00  0.00           O  
ATOM   3879  CB  LEU A 243      -9.811 -12.150  20.579  1.00  0.00           C  
ATOM   3880  CG  LEU A 243      -9.331 -11.038  21.519  1.00  0.00           C  
ATOM   3881  CD1 LEU A 243      -8.127 -11.527  22.312  1.00  0.00           C  
ATOM   3882  CD2 LEU A 243      -8.985  -9.799  20.706  1.00  0.00           C  
ATOM   3883  H   LEU A 243     -12.079 -12.047  21.692  1.00  0.00           H  
ATOM   3884  HA  LEU A 243     -10.997 -10.897  19.290  1.00  0.00           H  
ATOM   3885 1HB  LEU A 243      -9.966 -13.046  21.178  1.00  0.00           H  
ATOM   3886 2HB  LEU A 243      -9.011 -12.349  19.865  1.00  0.00           H  
ATOM   3887  HG  LEU A 243     -10.122 -10.796  22.230  1.00  0.00           H  
ATOM   3888 1HD1 LEU A 243      -7.786 -10.736  22.981  1.00  0.00           H  
ATOM   3889 2HD1 LEU A 243      -8.408 -12.401  22.899  1.00  0.00           H  
ATOM   3890 3HD1 LEU A 243      -7.324 -11.792  21.626  1.00  0.00           H  
ATOM   3891 1HD2 LEU A 243      -8.645  -9.008  21.375  1.00  0.00           H  
ATOM   3892 2HD2 LEU A 243      -8.193 -10.040  19.996  1.00  0.00           H  
ATOM   3893 3HD2 LEU A 243      -9.868  -9.461  20.164  1.00  0.00           H  
ATOM   3894  N   LEU A 244     -12.340 -13.755  18.829  1.00  0.00           N  
ATOM   3895  CA  LEU A 244     -12.606 -14.816  17.879  1.00  0.00           C  
ATOM   3896  C   LEU A 244     -13.499 -14.340  16.734  1.00  0.00           C  
ATOM   3897  O   LEU A 244     -13.531 -14.964  15.683  1.00  0.00           O  
ATOM   3898  CB  LEU A 244     -13.266 -16.002  18.594  1.00  0.00           C  
ATOM   3899  CG  LEU A 244     -12.423 -16.673  19.686  1.00  0.00           C  
ATOM   3900  CD1 LEU A 244     -13.244 -17.761  20.365  1.00  0.00           C  
ATOM   3901  CD2 LEU A 244     -11.157 -17.247  19.070  1.00  0.00           C  
ATOM   3902  H   LEU A 244     -12.961 -13.632  19.616  1.00  0.00           H  
ATOM   3903  HA  LEU A 244     -11.663 -15.215  17.506  1.00  0.00           H  
ATOM   3904 1HB  LEU A 244     -14.191 -15.659  19.054  1.00  0.00           H  
ATOM   3905 2HB  LEU A 244     -13.513 -16.761  17.852  1.00  0.00           H  
ATOM   3906  HG  LEU A 244     -12.156 -15.935  20.444  1.00  0.00           H  
ATOM   3907 1HD1 LEU A 244     -12.645 -18.237  21.141  1.00  0.00           H  
ATOM   3908 2HD1 LEU A 244     -14.134 -17.319  20.814  1.00  0.00           H  
ATOM   3909 3HD1 LEU A 244     -13.541 -18.506  19.628  1.00  0.00           H  
ATOM   3910 1HD2 LEU A 244     -10.557 -17.724  19.846  1.00  0.00           H  
ATOM   3911 2HD2 LEU A 244     -11.423 -17.986  18.313  1.00  0.00           H  
ATOM   3912 3HD2 LEU A 244     -10.581 -16.446  18.607  1.00  0.00           H  
ATOM   3913  N   GLU A 245     -14.302 -13.327  16.998  1.00  0.00           N  
ATOM   3914  CA  GLU A 245     -15.249 -12.803  16.073  1.00  0.00           C  
ATOM   3915  C   GLU A 245     -14.648 -11.936  14.933  1.00  0.00           C  
ATOM   3916  O   GLU A 245     -13.572 -11.320  15.038  1.00  0.00           O  
ATOM   3917  CB  GLU A 245     -16.283 -11.991  16.856  1.00  0.00           C  
ATOM   3918  CG  GLU A 245     -17.103 -12.805  17.846  1.00  0.00           C  
ATOM   3919  CD  GLU A 245     -18.031 -13.780  17.176  1.00  0.00           C  
ATOM   3920  OE1 GLU A 245     -18.755 -13.375  16.298  1.00  0.00           O  
ATOM   3921  OE2 GLU A 245     -18.014 -14.932  17.541  1.00  0.00           O  
ATOM   3922  H   GLU A 245     -14.227 -12.910  17.915  1.00  0.00           H  
ATOM   3923  HA  GLU A 245     -15.758 -13.636  15.589  1.00  0.00           H  
ATOM   3924 1HB  GLU A 245     -15.779 -11.199  17.410  1.00  0.00           H  
ATOM   3925 2HB  GLU A 245     -16.974 -11.515  16.160  1.00  0.00           H  
ATOM   3926 1HG  GLU A 245     -16.425 -13.355  18.498  1.00  0.00           H  
ATOM   3927 2HG  GLU A 245     -17.686 -12.124  18.466  1.00  0.00           H  
ATOM   3928  N   PRO A 246     -15.374 -11.902  13.817  1.00  0.00           N  
ATOM   3929  CA  PRO A 246     -15.024 -11.083  12.679  1.00  0.00           C  
ATOM   3930  C   PRO A 246     -15.454  -9.638  12.897  1.00  0.00           C  
ATOM   3931  O   PRO A 246     -16.415  -9.329  13.607  1.00  0.00           O  
ATOM   3932  CB  PRO A 246     -15.798 -11.742  11.533  1.00  0.00           C  
ATOM   3933  CG  PRO A 246     -17.029 -12.275  12.182  1.00  0.00           C  
ATOM   3934  CD  PRO A 246     -16.564 -12.750  13.533  1.00  0.00           C  
ATOM   3935  HA  PRO A 246     -13.960 -11.231  12.440  1.00  0.00           H  
ATOM   3936 1HB  PRO A 246     -16.016 -10.999  10.750  1.00  0.00           H  
ATOM   3937 2HB  PRO A 246     -15.186 -12.528  11.068  1.00  0.00           H  
ATOM   3938 1HG  PRO A 246     -17.795 -11.488  12.250  1.00  0.00           H  
ATOM   3939 2HG  PRO A 246     -17.459 -13.084  11.574  1.00  0.00           H  
ATOM   3940 1HD  PRO A 246     -17.359 -12.581  14.275  1.00  0.00           H  
ATOM   3941 2HD  PRO A 246     -16.305 -13.817  13.478  1.00  0.00           H  
ATOM   3942  N   PHE A 247     -14.858  -8.790  12.080  1.00  0.00           N  
ATOM   3943  CA  PHE A 247     -15.195  -7.371  12.090  1.00  0.00           C  
ATOM   3944  C   PHE A 247     -15.681  -6.921  10.704  1.00  0.00           C  
ATOM   3945  O   PHE A 247     -15.189  -7.397   9.652  1.00  0.00           O  
ATOM   3946  CB  PHE A 247     -13.985  -6.538  12.516  1.00  0.00           C  
ATOM   3947  CG  PHE A 247     -13.526  -6.809  13.921  1.00  0.00           C  
ATOM   3948  CD1 PHE A 247     -12.876  -7.993  14.237  1.00  0.00           C  
ATOM   3949  CD2 PHE A 247     -13.745  -5.882  14.929  1.00  0.00           C  
ATOM   3950  CE1 PHE A 247     -12.454  -8.244  15.529  1.00  0.00           C  
ATOM   3951  CE2 PHE A 247     -13.323  -6.130  16.220  1.00  0.00           C  
ATOM   3952  CZ  PHE A 247     -12.677  -7.312  16.520  1.00  0.00           C  
ATOM   3953  H   PHE A 247     -14.156  -9.124  11.435  1.00  0.00           H  
ATOM   3954  HA  PHE A 247     -15.993  -7.210  12.816  1.00  0.00           H  
ATOM   3955 1HB  PHE A 247     -13.152  -6.735  11.842  1.00  0.00           H  
ATOM   3956 2HB  PHE A 247     -14.227  -5.479  12.436  1.00  0.00           H  
ATOM   3957  HD1 PHE A 247     -12.699  -8.729  13.452  1.00  0.00           H  
ATOM   3958  HD2 PHE A 247     -14.255  -4.948  14.692  1.00  0.00           H  
ATOM   3959  HE1 PHE A 247     -11.945  -9.178  15.763  1.00  0.00           H  
ATOM   3960  HE2 PHE A 247     -13.500  -5.393  17.003  1.00  0.00           H  
ATOM   3961  HZ  PHE A 247     -12.346  -7.510  17.539  1.00  0.00           H  
ATOM   3962  N   VAL A 248     -16.510  -5.886  10.715  1.00  0.00           N  
ATOM   3963  CA  VAL A 248     -16.997  -5.279   9.488  1.00  0.00           C  
ATOM   3964  C   VAL A 248     -16.976  -3.752   9.595  1.00  0.00           C  
ATOM   3965  O   VAL A 248     -17.698  -3.119  10.380  1.00  0.00           O  
ATOM   3966  CB  VAL A 248     -18.430  -5.758   9.188  1.00  0.00           C  
ATOM   3967  CG1 VAL A 248     -18.943  -5.129   7.902  1.00  0.00           C  
ATOM   3968  CG2 VAL A 248     -18.459  -7.276   9.095  1.00  0.00           C  
ATOM   3969  H   VAL A 248     -16.811  -5.510  11.603  1.00  0.00           H  
ATOM   3970  HA  VAL A 248     -16.320  -5.546   8.678  1.00  0.00           H  
ATOM   3971  HB  VAL A 248     -19.089  -5.429   9.992  1.00  0.00           H  
ATOM   3972 1HG1 VAL A 248     -19.957  -5.478   7.705  1.00  0.00           H  
ATOM   3973 2HG1 VAL A 248     -18.947  -4.044   8.004  1.00  0.00           H  
ATOM   3974 3HG1 VAL A 248     -18.295  -5.414   7.073  1.00  0.00           H  
ATOM   3975 1HG2 VAL A 248     -19.476  -7.608   8.884  1.00  0.00           H  
ATOM   3976 2HG2 VAL A 248     -17.796  -7.605   8.295  1.00  0.00           H  
ATOM   3977 3HG2 VAL A 248     -18.127  -7.705  10.041  1.00  0.00           H  
ATOM   3978  N   PHE A 249     -16.100  -3.146   8.805  1.00  0.00           N  
ATOM   3979  CA  PHE A 249     -15.934  -1.711   8.762  1.00  0.00           C  
ATOM   3980  C   PHE A 249     -16.309  -1.090   7.418  1.00  0.00           C  
ATOM   3981  O   PHE A 249     -16.296  -1.726   6.362  1.00  0.00           O  
ATOM   3982  CB  PHE A 249     -14.484  -1.355   9.097  1.00  0.00           C  
ATOM   3983  CG  PHE A 249     -14.081  -1.713  10.499  1.00  0.00           C  
ATOM   3984  CD1 PHE A 249     -13.504  -2.943  10.778  1.00  0.00           C  
ATOM   3985  CD2 PHE A 249     -14.279  -0.821  11.542  1.00  0.00           C  
ATOM   3986  CE1 PHE A 249     -13.133  -3.273  12.068  1.00  0.00           C  
ATOM   3987  CE2 PHE A 249     -13.907  -1.147  12.832  1.00  0.00           C  
ATOM   3988  CZ  PHE A 249     -13.334  -2.376  13.095  1.00  0.00           C  
ATOM   3989  H   PHE A 249     -15.527  -3.726   8.209  1.00  0.00           H  
ATOM   3990  HA  PHE A 249     -16.609  -1.263   9.491  1.00  0.00           H  
ATOM   3991 1HB  PHE A 249     -13.815  -1.870   8.409  1.00  0.00           H  
ATOM   3992 2HB  PHE A 249     -14.332  -0.285   8.962  1.00  0.00           H  
ATOM   3993  HD1 PHE A 249     -13.344  -3.652   9.966  1.00  0.00           H  
ATOM   3994  HD2 PHE A 249     -14.732   0.149  11.335  1.00  0.00           H  
ATOM   3995  HE1 PHE A 249     -12.681  -4.243  12.273  1.00  0.00           H  
ATOM   3996  HE2 PHE A 249     -14.067  -0.437  13.643  1.00  0.00           H  
ATOM   3997  HZ  PHE A 249     -13.043  -2.635  14.112  1.00  0.00           H  
ATOM   3998  N   LEU A 250     -16.677   0.160   7.476  1.00  0.00           N  
ATOM   3999  CA  LEU A 250     -16.966   1.018   6.358  1.00  0.00           C  
ATOM   4000  C   LEU A 250     -15.852   2.080   6.224  1.00  0.00           C  
ATOM   4001  O   LEU A 250     -15.462   2.736   7.202  1.00  0.00           O  
ATOM   4002  CB  LEU A 250     -18.334   1.686   6.545  1.00  0.00           C  
ATOM   4003  CG  LEU A 250     -18.765   2.645   5.428  1.00  0.00           C  
ATOM   4004  CD1 LEU A 250     -19.003   1.857   4.146  1.00  0.00           C  
ATOM   4005  CD2 LEU A 250     -20.021   3.389   5.853  1.00  0.00           C  
ATOM   4006  H   LEU A 250     -16.757   0.529   8.413  1.00  0.00           H  
ATOM   4007  HA  LEU A 250     -17.052   0.403   5.463  1.00  0.00           H  
ATOM   4008 1HB  LEU A 250     -19.092   0.909   6.625  1.00  0.00           H  
ATOM   4009 2HB  LEU A 250     -18.321   2.250   7.478  1.00  0.00           H  
ATOM   4010  HG  LEU A 250     -17.966   3.361   5.235  1.00  0.00           H  
ATOM   4011 1HD1 LEU A 250     -19.309   2.538   3.352  1.00  0.00           H  
ATOM   4012 2HD1 LEU A 250     -18.083   1.350   3.854  1.00  0.00           H  
ATOM   4013 3HD1 LEU A 250     -19.787   1.119   4.313  1.00  0.00           H  
ATOM   4014 1HD2 LEU A 250     -20.327   4.071   5.059  1.00  0.00           H  
ATOM   4015 2HD2 LEU A 250     -20.821   2.674   6.045  1.00  0.00           H  
ATOM   4016 3HD2 LEU A 250     -19.817   3.958   6.761  1.00  0.00           H  
ATOM   4017  N   MET A 251     -15.431   2.315   4.993  1.00  0.00           N  
ATOM   4018  CA  MET A 251     -14.452   3.336   4.654  1.00  0.00           C  
ATOM   4019  C   MET A 251     -15.069   4.255   3.597  1.00  0.00           C  
ATOM   4020  O   MET A 251     -15.985   3.868   2.868  1.00  0.00           O  
ATOM   4021  CB  MET A 251     -13.155   2.704   4.152  1.00  0.00           C  
ATOM   4022  CG  MET A 251     -12.057   3.702   3.815  1.00  0.00           C  
ATOM   4023  SD  MET A 251     -10.517   2.903   3.323  1.00  0.00           S  
ATOM   4024  CE  MET A 251     -10.967   2.264   1.712  1.00  0.00           C  
ATOM   4025  H   MET A 251     -15.821   1.744   4.257  1.00  0.00           H  
ATOM   4026  HA  MET A 251     -14.188   3.878   5.563  1.00  0.00           H  
ATOM   4027 1HB  MET A 251     -12.767   2.023   4.908  1.00  0.00           H  
ATOM   4028 2HB  MET A 251     -13.359   2.116   3.256  1.00  0.00           H  
ATOM   4029 1HG  MET A 251     -12.388   4.345   3.000  1.00  0.00           H  
ATOM   4030 2HG  MET A 251     -11.857   4.330   4.684  1.00  0.00           H  
ATOM   4031 1HE  MET A 251     -10.116   1.741   1.277  1.00  0.00           H  
ATOM   4032 2HE  MET A 251     -11.805   1.573   1.815  1.00  0.00           H  
ATOM   4033 3HE  MET A 251     -11.257   3.090   1.061  1.00  0.00           H  
ATOM   4034  N   ALA A 252     -14.603   5.488   3.540  1.00  0.00           N  
ATOM   4035  CA  ALA A 252     -15.093   6.437   2.539  1.00  0.00           C  
ATOM   4036  C   ALA A 252     -14.041   7.513   2.400  1.00  0.00           C  
ATOM   4037  O   ALA A 252     -13.274   7.693   3.344  1.00  0.00           O  
ATOM   4038  CB  ALA A 252     -16.438   7.031   2.933  1.00  0.00           C  
ATOM   4039  H   ALA A 252     -13.896   5.787   4.196  1.00  0.00           H  
ATOM   4040  HA  ALA A 252     -15.223   5.901   1.599  1.00  0.00           H  
ATOM   4041 1HB  ALA A 252     -16.745   7.762   2.185  1.00  0.00           H  
ATOM   4042 2HB  ALA A 252     -17.183   6.237   2.992  1.00  0.00           H  
ATOM   4043 3HB  ALA A 252     -16.350   7.519   3.902  1.00  0.00           H  
ATOM   4044  N   ALA A 253     -13.912   8.086   1.201  1.00  0.00           N  
ATOM   4045  CA  ALA A 253     -12.976   9.150   0.978  1.00  0.00           C  
ATOM   4046  C   ALA A 253     -13.225   9.912  -0.320  1.00  0.00           C  
ATOM   4047  O   ALA A 253     -13.913   9.496  -1.259  1.00  0.00           O  
ATOM   4048  CB  ALA A 253     -11.562   8.589   0.995  1.00  0.00           C  
ATOM   4049  H   ALA A 253     -14.484   7.765   0.433  1.00  0.00           H  
ATOM   4050  HA  ALA A 253     -13.057   9.860   1.802  1.00  0.00           H  
ATOM   4051 1HB  ALA A 253     -10.847   9.399   0.856  1.00  0.00           H  
ATOM   4052 2HB  ALA A 253     -11.376   8.100   1.952  1.00  0.00           H  
ATOM   4053 3HB  ALA A 253     -11.449   7.864   0.191  1.00  0.00           H  
ATOM   4054  N   VAL A 254     -12.509  11.021  -0.388  1.00  0.00           N  
ATOM   4055  CA  VAL A 254     -12.453  11.842  -1.572  1.00  0.00           C  
ATOM   4056  C   VAL A 254     -11.095  12.518  -1.573  1.00  0.00           C  
ATOM   4057  O   VAL A 254     -10.718  13.147  -0.586  1.00  0.00           O  
ATOM   4058  CB  VAL A 254     -13.580  12.892  -1.581  1.00  0.00           C  
ATOM   4059  CG1 VAL A 254     -13.480  13.791  -0.358  1.00  0.00           C  
ATOM   4060  CG2 VAL A 254     -13.514  13.711  -2.861  1.00  0.00           C  
ATOM   4061  H   VAL A 254     -11.982  11.298   0.428  1.00  0.00           H  
ATOM   4062  HA  VAL A 254     -12.523  11.194  -2.446  1.00  0.00           H  
ATOM   4063  HB  VAL A 254     -14.541  12.380  -1.526  1.00  0.00           H  
ATOM   4064 1HG1 VAL A 254     -14.285  14.527  -0.381  1.00  0.00           H  
ATOM   4065 2HG1 VAL A 254     -13.566  13.188   0.545  1.00  0.00           H  
ATOM   4066 3HG1 VAL A 254     -12.519  14.305  -0.362  1.00  0.00           H  
ATOM   4067 1HG2 VAL A 254     -14.314  14.451  -2.861  1.00  0.00           H  
ATOM   4068 2HG2 VAL A 254     -12.551  14.219  -2.918  1.00  0.00           H  
ATOM   4069 3HG2 VAL A 254     -13.629  13.053  -3.721  1.00  0.00           H  
ATOM   4070  N   GLY A 255     -10.315  12.230  -2.614  1.00  0.00           N  
ATOM   4071  CA  GLY A 255      -8.998  12.793  -2.746  1.00  0.00           C  
ATOM   4072  C   GLY A 255      -8.645  13.108  -4.204  1.00  0.00           C  
ATOM   4073  O   GLY A 255      -9.318  12.694  -5.155  1.00  0.00           O  
ATOM   4074  H   GLY A 255     -10.655  11.602  -3.328  1.00  0.00           H  
ATOM   4075 1HA  GLY A 255      -8.932  13.708  -2.156  1.00  0.00           H  
ATOM   4076 2HA  GLY A 255      -8.263  12.097  -2.342  1.00  0.00           H  
ATOM   4077  N   VAL A 256      -7.665  13.976  -4.363  1.00  0.00           N  
ATOM   4078  CA  VAL A 256      -7.145  14.327  -5.675  1.00  0.00           C  
ATOM   4079  C   VAL A 256      -5.645  14.035  -5.653  1.00  0.00           C  
ATOM   4080  O   VAL A 256      -5.071  13.842  -4.576  1.00  0.00           O  
ATOM   4081  CB  VAL A 256      -7.401  15.810  -6.001  1.00  0.00           C  
ATOM   4082  CG1 VAL A 256      -8.894  16.103  -6.010  1.00  0.00           C  
ATOM   4083  CG2 VAL A 256      -6.684  16.694  -4.992  1.00  0.00           C  
ATOM   4084  H   VAL A 256      -7.265  14.409  -3.543  1.00  0.00           H  
ATOM   4085  HA  VAL A 256      -7.627  13.694  -6.419  1.00  0.00           H  
ATOM   4086  HB  VAL A 256      -7.026  16.023  -7.003  1.00  0.00           H  
ATOM   4087 1HG1 VAL A 256      -9.057  17.156  -6.243  1.00  0.00           H  
ATOM   4088 2HG1 VAL A 256      -9.382  15.486  -6.765  1.00  0.00           H  
ATOM   4089 3HG1 VAL A 256      -9.315  15.880  -5.030  1.00  0.00           H  
ATOM   4090 1HG2 VAL A 256      -6.869  17.741  -5.229  1.00  0.00           H  
ATOM   4091 2HG2 VAL A 256      -7.056  16.477  -3.990  1.00  0.00           H  
ATOM   4092 3HG2 VAL A 256      -5.613  16.497  -5.032  1.00  0.00           H  
ATOM   4093  N   MET A 257      -5.027  13.988  -6.818  1.00  0.00           N  
ATOM   4094  CA  MET A 257      -3.581  13.805  -6.938  1.00  0.00           C  
ATOM   4095  C   MET A 257      -3.089  14.274  -8.305  1.00  0.00           C  
ATOM   4096  O   MET A 257      -3.737  14.055  -9.317  1.00  0.00           O  
ATOM   4097  CB  MET A 257      -3.209  12.341  -6.708  1.00  0.00           C  
ATOM   4098  CG  MET A 257      -1.716  12.054  -6.767  1.00  0.00           C  
ATOM   4099  SD  MET A 257      -1.321  10.340  -6.369  1.00  0.00           S  
ATOM   4100  CE  MET A 257      -1.933   9.504  -7.830  1.00  0.00           C  
ATOM   4101  H   MET A 257      -5.582  14.083  -7.656  1.00  0.00           H  
ATOM   4102  HA  MET A 257      -3.089  14.438  -6.198  1.00  0.00           H  
ATOM   4103 1HB  MET A 257      -3.573  12.023  -5.732  1.00  0.00           H  
ATOM   4104 2HB  MET A 257      -3.699  11.719  -7.458  1.00  0.00           H  
ATOM   4105 1HG  MET A 257      -1.343  12.271  -7.767  1.00  0.00           H  
ATOM   4106 2HG  MET A 257      -1.193  12.700  -6.061  1.00  0.00           H  
ATOM   4107 1HE  MET A 257      -1.761   8.432  -7.735  1.00  0.00           H  
ATOM   4108 2HE  MET A 257      -3.002   9.693  -7.936  1.00  0.00           H  
ATOM   4109 3HE  MET A 257      -1.410   9.879  -8.710  1.00  0.00           H  
ATOM   4110  N   GLY A 258      -1.987  15.008  -8.303  1.00  0.00           N  
ATOM   4111  CA  GLY A 258      -1.396  15.530  -9.528  1.00  0.00           C  
ATOM   4112  C   GLY A 258      -0.353  14.548 -10.037  1.00  0.00           C  
ATOM   4113  O   GLY A 258      -0.717  13.408 -10.261  1.00  0.00           O  
ATOM   4114  H   GLY A 258      -1.544  15.210  -7.418  1.00  0.00           H  
ATOM   4115 1HA  GLY A 258      -2.178  15.684 -10.272  1.00  0.00           H  
ATOM   4116 2HA  GLY A 258      -0.946  16.502  -9.329  1.00  0.00           H  
ATOM   4117  N   GLY A 259       0.890  14.877 -10.183  1.00  0.00           N  
ATOM   4118  CA  GLY A 259       1.952  14.048 -10.743  1.00  0.00           C  
ATOM   4119  C   GLY A 259       2.343  14.566 -12.158  1.00  0.00           C  
ATOM   4120  O   GLY A 259       1.606  14.487 -13.144  1.00  0.00           O  
ATOM   4121  H   GLY A 259       1.110  15.810  -9.866  1.00  0.00           H  
ATOM   4122 1HA  GLY A 259       2.817  14.068 -10.080  1.00  0.00           H  
ATOM   4123 2HA  GLY A 259       1.615  13.014 -10.799  1.00  0.00           H  
ATOM   4124  N   VAL A 260       3.567  15.023 -12.210  1.00  0.00           N  
ATOM   4125  CA  VAL A 260       4.194  15.490 -13.431  1.00  0.00           C  
ATOM   4126  C   VAL A 260       5.482  14.680 -13.544  1.00  0.00           C  
ATOM   4127  O   VAL A 260       6.104  14.464 -12.497  1.00  0.00           O  
ATOM   4128  CB  VAL A 260       4.493  17.000 -13.382  1.00  0.00           C  
ATOM   4129  CG1 VAL A 260       5.200  17.445 -14.654  1.00  0.00           C  
ATOM   4130  CG2 VAL A 260       3.200  17.777 -13.183  1.00  0.00           C  
ATOM   4131  H   VAL A 260       4.092  15.046 -11.347  1.00  0.00           H  
ATOM   4132  HA  VAL A 260       3.495  15.346 -14.256  1.00  0.00           H  
ATOM   4133  HB  VAL A 260       5.170  17.201 -12.551  1.00  0.00           H  
ATOM   4134 1HG1 VAL A 260       5.403  18.515 -14.602  1.00  0.00           H  
ATOM   4135 2HG1 VAL A 260       6.139  16.902 -14.757  1.00  0.00           H  
ATOM   4136 3HG1 VAL A 260       4.564  17.239 -15.515  1.00  0.00           H  
ATOM   4137 1HG2 VAL A 260       3.419  18.844 -13.149  1.00  0.00           H  
ATOM   4138 2HG2 VAL A 260       2.521  17.572 -14.011  1.00  0.00           H  
ATOM   4139 3HG2 VAL A 260       2.733  17.473 -12.247  1.00  0.00           H  
ATOM   4140  N   TYR A 261       5.823  14.153 -14.721  1.00  0.00           N  
ATOM   4141  CA  TYR A 261       7.079  13.393 -14.814  1.00  0.00           C  
ATOM   4142  C   TYR A 261       8.102  14.253 -15.535  1.00  0.00           C  
ATOM   4143  O   TYR A 261       7.720  15.332 -15.979  1.00  0.00           O  
ATOM   4144  CB  TYR A 261       6.879  12.062 -15.542  1.00  0.00           C  
ATOM   4145  CG  TYR A 261       5.978  11.094 -14.807  1.00  0.00           C  
ATOM   4146  CD1 TYR A 261       4.605  11.288 -14.806  1.00  0.00           C  
ATOM   4147  CD2 TYR A 261       6.526  10.011 -14.135  1.00  0.00           C  
ATOM   4148  CE1 TYR A 261       3.783  10.404 -14.135  1.00  0.00           C  
ATOM   4149  CE2 TYR A 261       5.704   9.127 -13.464  1.00  0.00           C  
ATOM   4150  CZ  TYR A 261       4.337   9.321 -13.463  1.00  0.00           C  
ATOM   4151  OH  TYR A 261       3.518   8.440 -12.795  1.00  0.00           O  
ATOM   4152  H   TYR A 261       5.250  14.259 -15.546  1.00  0.00           H  
ATOM   4153  HA  TYR A 261       7.454  13.220 -13.805  1.00  0.00           H  
ATOM   4154 1HB  TYR A 261       6.448  12.247 -16.527  1.00  0.00           H  
ATOM   4155 2HB  TYR A 261       7.845  11.581 -15.692  1.00  0.00           H  
ATOM   4156  HD1 TYR A 261       4.175  12.139 -15.335  1.00  0.00           H  
ATOM   4157  HD2 TYR A 261       7.605   9.859 -14.135  1.00  0.00           H  
ATOM   4158  HE1 TYR A 261       2.704  10.557 -14.135  1.00  0.00           H  
ATOM   4159  HE2 TYR A 261       6.134   8.277 -12.935  1.00  0.00           H  
ATOM   4160  HH  TYR A 261       2.604   8.717 -12.893  1.00  0.00           H  
ATOM   4161  N   ASP A 262       9.364  13.851 -15.603  1.00  0.00           N  
ATOM   4162  CA  ASP A 262      10.365  14.656 -16.286  1.00  0.00           C  
ATOM   4163  C   ASP A 262      11.704  13.929 -16.380  1.00  0.00           C  
ATOM   4164  O   ASP A 262      11.927  12.917 -15.718  1.00  0.00           O  
ATOM   4165  CB  ASP A 262      10.553  15.993 -15.565  1.00  0.00           C  
ATOM   4166  CG  ASP A 262      11.182  17.060 -16.451  1.00  0.00           C  
ATOM   4167  OD1 ASP A 262      11.525  16.752 -17.567  1.00  0.00           O  
ATOM   4168  OD2 ASP A 262      11.313  18.174 -16.002  1.00  0.00           O  
ATOM   4169  H   ASP A 262       9.641  12.977 -15.178  1.00  0.00           H  
ATOM   4170  HA  ASP A 262      10.040  14.813 -17.315  1.00  0.00           H  
ATOM   4171 1HB  ASP A 262       9.587  16.356 -15.213  1.00  0.00           H  
ATOM   4172 2HB  ASP A 262      11.187  15.848 -14.690  1.00  0.00           H  
ATOM   4173  N   GLY A 263      12.537  14.354 -17.330  1.00  0.00           N  
ATOM   4174  CA  GLY A 263      13.827  13.730 -17.543  1.00  0.00           C  
ATOM   4175  C   GLY A 263      14.021  13.052 -18.906  1.00  0.00           C  
ATOM   4176  O   GLY A 263      13.087  12.796 -19.666  1.00  0.00           O  
ATOM   4177  H   GLY A 263      12.263  15.130 -17.916  1.00  0.00           H  
ATOM   4178 1HA  GLY A 263      14.614  14.476 -17.437  1.00  0.00           H  
ATOM   4179 2HA  GLY A 263      13.996  12.974 -16.777  1.00  0.00           H  
ATOM   4180  N   LYS A 264      15.264  12.632 -19.169  1.00  0.00           N  
ATOM   4181  CA  LYS A 264      15.631  11.977 -20.407  1.00  0.00           C  
ATOM   4182  C   LYS A 264      14.567  11.040 -20.952  1.00  0.00           C  
ATOM   4183  O   LYS A 264      14.137  11.216 -22.105  1.00  0.00           O  
ATOM   4184  CB  LYS A 264      16.937  11.206 -20.211  1.00  0.00           C  
ATOM   4185  CG  LYS A 264      17.451  10.510 -21.464  1.00  0.00           C  
ATOM   4186  CD  LYS A 264      18.773   9.803 -21.201  1.00  0.00           C  
ATOM   4187  CE  LYS A 264      19.268   9.074 -22.441  1.00  0.00           C  
ATOM   4188  NZ  LYS A 264      20.561   8.378 -22.199  1.00  0.00           N  
ATOM   4189  H   LYS A 264      15.971  12.784 -18.464  1.00  0.00           H  
ATOM   4190  HA  LYS A 264      15.788  12.741 -21.170  1.00  0.00           H  
ATOM   4191 1HB  LYS A 264      17.714  11.888 -19.865  1.00  0.00           H  
ATOM   4192 2HB  LYS A 264      16.800  10.448 -19.439  1.00  0.00           H  
ATOM   4193 1HG  LYS A 264      16.717   9.776 -21.800  1.00  0.00           H  
ATOM   4194 2HG  LYS A 264      17.593  11.245 -22.256  1.00  0.00           H  
ATOM   4195 1HD  LYS A 264      19.522  10.535 -20.896  1.00  0.00           H  
ATOM   4196 2HD  LYS A 264      18.645   9.082 -20.394  1.00  0.00           H  
ATOM   4197 1HE  LYS A 264      18.526   8.340 -22.752  1.00  0.00           H  
ATOM   4198 2HE  LYS A 264      19.402   9.788 -23.254  1.00  0.00           H  
ATOM   4199 1HZ  LYS A 264      20.854   7.909 -23.044  1.00  0.00           H  
ATOM   4200 2HZ  LYS A 264      21.262   9.054 -21.928  1.00  0.00           H  
ATOM   4201 3HZ  LYS A 264      20.445   7.700 -21.460  1.00  0.00           H  
ATOM   4202  N   ASN A 265      14.168  10.031 -20.183  1.00  0.00           N  
ATOM   4203  CA  ASN A 265      13.263   9.015 -20.687  1.00  0.00           C  
ATOM   4204  C   ASN A 265      11.789   9.279 -20.449  1.00  0.00           C  
ATOM   4205  O   ASN A 265      11.005   8.322 -20.402  1.00  0.00           O  
ATOM   4206  CB  ASN A 265      13.639   7.669 -20.095  1.00  0.00           C  
ATOM   4207  CG  ASN A 265      14.945   7.148 -20.628  1.00  0.00           C  
ATOM   4208  OD1 ASN A 265      15.168   7.125 -21.844  1.00  0.00           O  
ATOM   4209  ND2 ASN A 265      15.812   6.729 -19.742  1.00  0.00           N  
ATOM   4210  H   ASN A 265      14.498   9.967 -19.231  1.00  0.00           H  
ATOM   4211  HA  ASN A 265      13.358   8.975 -21.773  1.00  0.00           H  
ATOM   4212 1HB  ASN A 265      13.711   7.756 -19.010  1.00  0.00           H  
ATOM   4213 2HB  ASN A 265      12.855   6.944 -20.314  1.00  0.00           H  
ATOM   4214 1HD2 ASN A 265      16.698   6.371 -20.039  1.00  0.00           H  
ATOM   4215 2HD2 ASN A 265      15.589   6.766 -18.768  1.00  0.00           H  
ATOM   4216  N   GLN A 266      11.342  10.530 -20.318  1.00  0.00           N  
ATOM   4217  CA  GLN A 266       9.906  10.692 -20.073  1.00  0.00           C  
ATOM   4218  C   GLN A 266       9.083  10.276 -21.289  1.00  0.00           C  
ATOM   4219  O   GLN A 266       8.015   9.671 -21.156  1.00  0.00           O  
ATOM   4220  CB  GLN A 266       9.586  12.142 -19.700  1.00  0.00           C  
ATOM   4221  CG  GLN A 266       8.124  12.391 -19.370  1.00  0.00           C  
ATOM   4222  CD  GLN A 266       7.859  13.830 -18.969  1.00  0.00           C  
ATOM   4223  OE1 GLN A 266       8.710  14.706 -19.147  1.00  0.00           O  
ATOM   4224  NE2 GLN A 266       6.674  14.083 -18.424  1.00  0.00           N  
ATOM   4225  H   GLN A 266      11.927  11.351 -20.377  1.00  0.00           H  
ATOM   4226  HA  GLN A 266       9.620  10.040 -19.247  1.00  0.00           H  
ATOM   4227 1HB  GLN A 266      10.181  12.436 -18.836  1.00  0.00           H  
ATOM   4228 2HB  GLN A 266       9.861  12.799 -20.525  1.00  0.00           H  
ATOM   4229 1HG  GLN A 266       7.520  12.164 -20.248  1.00  0.00           H  
ATOM   4230 2HG  GLN A 266       7.834  11.746 -18.541  1.00  0.00           H  
ATOM   4231 1HE2 GLN A 266       6.442  15.014 -18.139  1.00  0.00           H  
ATOM   4232 2HE2 GLN A 266       6.013  13.343 -18.298  1.00  0.00           H  
ATOM   4233  N   GLY A 267       9.490  10.737 -22.462  1.00  0.00           N  
ATOM   4234  CA  GLY A 267       8.781  10.413 -23.704  1.00  0.00           C  
ATOM   4235  C   GLY A 267       9.632   9.462 -24.563  1.00  0.00           C  
ATOM   4236  O   GLY A 267      10.463   8.688 -24.059  1.00  0.00           O  
ATOM   4237  H   GLY A 267      10.309  11.326 -22.503  1.00  0.00           H  
ATOM   4238 1HA  GLY A 267       7.822   9.952 -23.466  1.00  0.00           H  
ATOM   4239 2HA  GLY A 267       8.569  11.330 -24.252  1.00  0.00           H  
ATOM   4240  N   ASN A 268       9.461   9.564 -25.879  1.00  0.00           N  
ATOM   4241  CA  ASN A 268      10.223   8.750 -26.812  1.00  0.00           C  
ATOM   4242  C   ASN A 268      10.056   7.275 -26.484  1.00  0.00           C  
ATOM   4243  O   ASN A 268      10.937   6.681 -25.871  1.00  0.00           O  
ATOM   4244  CB  ASN A 268      11.689   9.144 -26.800  1.00  0.00           C  
ATOM   4245  CG  ASN A 268      11.911  10.558 -27.257  1.00  0.00           C  
ATOM   4246  OD1 ASN A 268      11.403  10.972 -28.306  1.00  0.00           O  
ATOM   4247  ND2 ASN A 268      12.661  11.309 -26.491  1.00  0.00           N  
ATOM   4248  H   ASN A 268       8.785  10.223 -26.239  1.00  0.00           H  
ATOM   4249  HA  ASN A 268       9.829   8.914 -27.816  1.00  0.00           H  
ATOM   4250 1HB  ASN A 268      12.087   9.034 -25.790  1.00  0.00           H  
ATOM   4251 2HB  ASN A 268      12.251   8.472 -27.448  1.00  0.00           H  
ATOM   4252 1HD2 ASN A 268      12.843  12.259 -26.745  1.00  0.00           H  
ATOM   4253 2HD2 ASN A 268      13.051  10.933 -25.651  1.00  0.00           H  
ATOM   4254  N   GLY A 269       8.934   6.686 -26.891  1.00  0.00           N  
ATOM   4255  CA  GLY A 269       8.668   5.268 -26.672  1.00  0.00           C  
ATOM   4256  C   GLY A 269       8.117   4.985 -25.277  1.00  0.00           C  
ATOM   4257  O   GLY A 269       8.075   3.846 -24.831  1.00  0.00           O  
ATOM   4258  H   GLY A 269       8.244   7.248 -27.369  1.00  0.00           H  
ATOM   4259 1HA  GLY A 269       7.954   4.913 -27.415  1.00  0.00           H  
ATOM   4260 2HA  GLY A 269       9.587   4.700 -26.813  1.00  0.00           H  
ATOM   4261  N   ALA A 270       7.549   6.005 -24.656  1.00  0.00           N  
ATOM   4262  CA  ALA A 270       6.969   5.857 -23.331  1.00  0.00           C  
ATOM   4263  C   ALA A 270       5.505   5.437 -23.476  1.00  0.00           C  
ATOM   4264  O   ALA A 270       5.035   4.537 -22.795  1.00  0.00           O  
ATOM   4265  CB  ALA A 270       7.092   7.150 -22.537  1.00  0.00           C  
ATOM   4266  H   ALA A 270       7.516   6.907 -25.110  1.00  0.00           H  
ATOM   4267  HA  ALA A 270       7.515   5.072 -22.808  1.00  0.00           H  
ATOM   4268 1HB  ALA A 270       6.637   7.018 -21.556  1.00  0.00           H  
ATOM   4269 2HB  ALA A 270       8.145   7.405 -22.419  1.00  0.00           H  
ATOM   4270 3HB  ALA A 270       6.582   7.952 -23.069  1.00  0.00           H  
ATOM   4271  N   GLY A 271       4.781   6.088 -24.365  1.00  0.00           N  
ATOM   4272  CA  GLY A 271       3.396   5.783 -24.645  1.00  0.00           C  
ATOM   4273  C   GLY A 271       2.388   6.367 -23.676  1.00  0.00           C  
ATOM   4274  O   GLY A 271       1.689   5.596 -22.999  1.00  0.00           O  
ATOM   4275  H   GLY A 271       5.231   6.838 -24.870  1.00  0.00           H  
ATOM   4276 1HA  GLY A 271       3.138   6.145 -25.641  1.00  0.00           H  
ATOM   4277 2HA  GLY A 271       3.255   4.703 -24.649  1.00  0.00           H  
ATOM   4278  N   GLY A 272       2.365   7.667 -23.446  1.00  0.00           N  
ATOM   4279  CA  GLY A 272       1.324   8.244 -22.559  1.00  0.00           C  
ATOM   4280  C   GLY A 272       1.470   7.948 -21.067  1.00  0.00           C  
ATOM   4281  O   GLY A 272       1.048   8.731 -20.226  1.00  0.00           O  
ATOM   4282  H   GLY A 272       3.049   8.280 -23.866  1.00  0.00           H  
ATOM   4283 1HA  GLY A 272       1.311   9.328 -22.670  1.00  0.00           H  
ATOM   4284 2HA  GLY A 272       0.344   7.879 -22.863  1.00  0.00           H  
ATOM   4285  N   ALA A 273       2.180   6.924 -20.702  1.00  0.00           N  
ATOM   4286  CA  ALA A 273       2.467   6.463 -19.352  1.00  0.00           C  
ATOM   4287  C   ALA A 273       3.064   7.529 -18.440  1.00  0.00           C  
ATOM   4288  O   ALA A 273       2.734   7.580 -17.256  1.00  0.00           O  
ATOM   4289  CB  ALA A 273       3.400   5.263 -19.415  1.00  0.00           C  
ATOM   4290  H   ALA A 273       2.560   6.415 -21.487  1.00  0.00           H  
ATOM   4291  HA  ALA A 273       1.527   6.192 -18.872  1.00  0.00           H  
ATOM   4292 1HB  ALA A 273       3.594   4.899 -18.406  1.00  0.00           H  
ATOM   4293 2HB  ALA A 273       2.936   4.471 -20.003  1.00  0.00           H  
ATOM   4294 3HB  ALA A 273       4.340   5.557 -19.881  1.00  0.00           H  
ATOM   4295  N   PHE A 274       3.896   8.419 -18.983  1.00  0.00           N  
ATOM   4296  CA  PHE A 274       4.511   9.485 -18.217  1.00  0.00           C  
ATOM   4297  C   PHE A 274       3.962  10.872 -18.528  1.00  0.00           C  
ATOM   4298  O   PHE A 274       4.672  11.869 -18.385  1.00  0.00           O  
ATOM   4299  CB  PHE A 274       6.022   9.480 -18.458  1.00  0.00           C  
ATOM   4300  CG  PHE A 274       6.705   8.224 -17.995  1.00  0.00           C  
ATOM   4301  CD1 PHE A 274       7.832   7.749 -18.649  1.00  0.00           C  
ATOM   4302  CD2 PHE A 274       6.221   7.515 -16.906  1.00  0.00           C  
ATOM   4303  CE1 PHE A 274       8.461   6.594 -18.224  1.00  0.00           C  
ATOM   4304  CE2 PHE A 274       6.848   6.361 -16.478  1.00  0.00           C  
ATOM   4305  CZ  PHE A 274       7.969   5.900 -17.139  1.00  0.00           C  
ATOM   4306  H   PHE A 274       4.101   8.340 -19.969  1.00  0.00           H  
ATOM   4307  HA  PHE A 274       4.282   9.329 -17.162  1.00  0.00           H  
ATOM   4308 1HB  PHE A 274       6.221   9.603 -19.521  1.00  0.00           H  
ATOM   4309 2HB  PHE A 274       6.475  10.324 -17.940  1.00  0.00           H  
ATOM   4310  HD1 PHE A 274       8.221   8.299 -19.506  1.00  0.00           H  
ATOM   4311  HD2 PHE A 274       5.335   7.878 -16.385  1.00  0.00           H  
ATOM   4312  HE1 PHE A 274       9.346   6.232 -18.747  1.00  0.00           H  
ATOM   4313  HE2 PHE A 274       6.458   5.813 -15.621  1.00  0.00           H  
ATOM   4314  HZ  PHE A 274       8.464   4.989 -16.804  1.00  0.00           H  
ATOM   4315  N   GLY A 275       2.697  10.961 -18.916  1.00  0.00           N  
ATOM   4316  CA  GLY A 275       2.120  12.289 -19.204  1.00  0.00           C  
ATOM   4317  C   GLY A 275       1.821  12.930 -17.851  1.00  0.00           C  
ATOM   4318  O   GLY A 275       2.337  12.446 -16.862  1.00  0.00           O  
ATOM   4319  H   GLY A 275       2.118  10.140 -19.019  1.00  0.00           H  
ATOM   4320 1HA  GLY A 275       2.829  12.875 -19.789  1.00  0.00           H  
ATOM   4321 2HA  GLY A 275       1.223  12.172 -19.811  1.00  0.00           H  
ATOM   4322  N   ILE A 276       0.983  13.960 -17.757  1.00  0.00           N  
ATOM   4323  CA  ILE A 276       0.565  14.524 -16.477  1.00  0.00           C  
ATOM   4324  C   ILE A 276      -0.823  13.972 -16.140  1.00  0.00           C  
ATOM   4325  O   ILE A 276      -1.674  13.859 -17.021  1.00  0.00           O  
ATOM   4326  CB  ILE A 276       0.533  16.063 -16.518  1.00  0.00           C  
ATOM   4327  CG1 ILE A 276       1.934  16.619 -16.788  1.00  0.00           C  
ATOM   4328  CG2 ILE A 276      -0.021  16.618 -15.215  1.00  0.00           C  
ATOM   4329  CD1 ILE A 276       1.954  18.097 -17.102  1.00  0.00           C  
ATOM   4330  H   ILE A 276       0.626  14.362 -18.612  1.00  0.00           H  
ATOM   4331  HA  ILE A 276       1.312  14.267 -15.725  1.00  0.00           H  
ATOM   4332  HB  ILE A 276      -0.100  16.392 -17.341  1.00  0.00           H  
ATOM   4333 1HG1 ILE A 276       2.568  16.446 -15.918  1.00  0.00           H  
ATOM   4334 2HG1 ILE A 276       2.381  16.087 -17.628  1.00  0.00           H  
ATOM   4335 1HG2 ILE A 276      -0.036  17.707 -15.260  1.00  0.00           H  
ATOM   4336 2HG2 ILE A 276      -1.034  16.247 -15.064  1.00  0.00           H  
ATOM   4337 3HG2 ILE A 276       0.610  16.298 -14.385  1.00  0.00           H  
ATOM   4338 1HD1 ILE A 276       2.980  18.417 -17.282  1.00  0.00           H  
ATOM   4339 2HD1 ILE A 276       1.353  18.288 -17.992  1.00  0.00           H  
ATOM   4340 3HD1 ILE A 276       1.544  18.653 -16.260  1.00  0.00           H  
ATOM   4341  N   PHE A 277      -1.018  13.526 -14.902  1.00  0.00           N  
ATOM   4342  CA  PHE A 277      -2.329  13.002 -14.513  1.00  0.00           C  
ATOM   4343  C   PHE A 277      -2.866  13.859 -13.386  1.00  0.00           C  
ATOM   4344  O   PHE A 277      -2.088  14.410 -12.622  1.00  0.00           O  
ATOM   4345  CB  PHE A 277      -2.239  11.541 -14.069  1.00  0.00           C  
ATOM   4346  CG  PHE A 277      -1.836  10.598 -15.166  1.00  0.00           C  
ATOM   4347  CD1 PHE A 277      -0.499  10.295 -15.383  1.00  0.00           C  
ATOM   4348  CD2 PHE A 277      -2.790  10.011 -15.983  1.00  0.00           C  
ATOM   4349  CE1 PHE A 277      -0.127   9.428 -16.393  1.00  0.00           C  
ATOM   4350  CE2 PHE A 277      -2.421   9.143 -16.992  1.00  0.00           C  
ATOM   4351  CZ  PHE A 277      -1.087   8.851 -17.197  1.00  0.00           C  
ATOM   4352  H   PHE A 277      -0.273  13.542 -14.220  1.00  0.00           H  
ATOM   4353  HA  PHE A 277      -3.007  13.100 -15.362  1.00  0.00           H  
ATOM   4354 1HB  PHE A 277      -1.516  11.451 -13.259  1.00  0.00           H  
ATOM   4355 2HB  PHE A 277      -3.205  11.219 -13.682  1.00  0.00           H  
ATOM   4356  HD1 PHE A 277       0.260  10.750 -14.747  1.00  0.00           H  
ATOM   4357  HD2 PHE A 277      -3.844  10.242 -15.822  1.00  0.00           H  
ATOM   4358  HE1 PHE A 277       0.927   9.199 -16.553  1.00  0.00           H  
ATOM   4359  HE2 PHE A 277      -3.181   8.689 -17.627  1.00  0.00           H  
ATOM   4360  HZ  PHE A 277      -0.794   8.168 -17.993  1.00  0.00           H  
ATOM   4361  N   ASN A 278      -4.167  14.098 -13.387  1.00  0.00           N  
ATOM   4362  CA  ASN A 278      -4.774  14.886 -12.333  1.00  0.00           C  
ATOM   4363  C   ASN A 278      -5.969  14.133 -11.768  1.00  0.00           C  
ATOM   4364  O   ASN A 278      -7.039  14.705 -11.753  1.00  0.00           O  
ATOM   4365  CB  ASN A 278      -5.180  16.257 -12.842  1.00  0.00           C  
ATOM   4366  CG  ASN A 278      -4.010  17.056 -13.346  1.00  0.00           C  
ATOM   4367  OD1 ASN A 278      -3.265  17.653 -12.561  1.00  0.00           O  
ATOM   4368  ND2 ASN A 278      -3.834  17.078 -14.643  1.00  0.00           N  
ATOM   4369  H   ASN A 278      -4.750  13.732 -14.126  1.00  0.00           H  
ATOM   4370  HA  ASN A 278      -4.050  14.998 -11.524  1.00  0.00           H  
ATOM   4371 1HB  ASN A 278      -5.905  16.146 -13.649  1.00  0.00           H  
ATOM   4372 2HB  ASN A 278      -5.666  16.813 -12.040  1.00  0.00           H  
ATOM   4373 1HD2 ASN A 278      -3.072  17.593 -15.036  1.00  0.00           H  
ATOM   4374 2HD2 ASN A 278      -4.461  16.580 -15.241  1.00  0.00           H  
ATOM   4375  N   TYR A 279      -5.762  12.919 -11.254  1.00  0.00           N  
ATOM   4376  CA  TYR A 279      -6.804  12.106 -10.681  1.00  0.00           C  
ATOM   4377  C   TYR A 279      -7.746  12.850  -9.715  1.00  0.00           C  
ATOM   4378  O   TYR A 279      -7.507  13.927  -9.180  1.00  0.00           O  
ATOM   4379  CB  TYR A 279      -6.164  10.911  -9.970  1.00  0.00           C  
ATOM   4380  CG  TYR A 279      -5.524   9.913 -10.909  1.00  0.00           C  
ATOM   4381  CD1 TYR A 279      -4.178  10.025 -11.228  1.00  0.00           C  
ATOM   4382  CD2 TYR A 279      -6.282   8.887 -11.452  1.00  0.00           C  
ATOM   4383  CE1 TYR A 279      -3.593   9.114 -12.085  1.00  0.00           C  
ATOM   4384  CE2 TYR A 279      -5.697   7.975 -12.309  1.00  0.00           C  
ATOM   4385  CZ  TYR A 279      -4.359   8.086 -12.626  1.00  0.00           C  
ATOM   4386  OH  TYR A 279      -3.776   7.179 -13.480  1.00  0.00           O  
ATOM   4387  H   TYR A 279      -4.817  12.564 -11.275  1.00  0.00           H  
ATOM   4388  HA  TYR A 279      -7.410  11.699 -11.490  1.00  0.00           H  
ATOM   4389 1HB  TYR A 279      -5.400  11.266  -9.277  1.00  0.00           H  
ATOM   4390 2HB  TYR A 279      -6.920  10.390  -9.383  1.00  0.00           H  
ATOM   4391  HD1 TYR A 279      -3.582  10.832 -10.801  1.00  0.00           H  
ATOM   4392  HD2 TYR A 279      -7.339   8.799 -11.202  1.00  0.00           H  
ATOM   4393  HE1 TYR A 279      -2.537   9.201 -12.335  1.00  0.00           H  
ATOM   4394  HE2 TYR A 279      -6.293   7.168 -12.737  1.00  0.00           H  
ATOM   4395  HH  TYR A 279      -2.848   7.397 -13.594  1.00  0.00           H  
ATOM   4396  N   GLY A 280      -8.825  12.146  -9.442  1.00  0.00           N  
ATOM   4397  CA  GLY A 280      -9.883  12.584  -8.535  1.00  0.00           C  
ATOM   4398  C   GLY A 280     -10.702  11.326  -8.244  1.00  0.00           C  
ATOM   4399  O   GLY A 280     -11.083  10.620  -9.172  1.00  0.00           O  
ATOM   4400  H   GLY A 280      -8.908  11.249  -9.898  1.00  0.00           H  
ATOM   4401 1HA  GLY A 280      -9.438  13.015  -7.638  1.00  0.00           H  
ATOM   4402 2HA  GLY A 280     -10.469  13.369  -9.012  1.00  0.00           H  
ATOM   4403  N   TRP A 281     -10.858  10.944  -6.976  1.00  0.00           N  
ATOM   4404  CA  TRP A 281     -11.605   9.718  -6.680  1.00  0.00           C  
ATOM   4405  C   TRP A 281     -12.529   9.883  -5.475  1.00  0.00           C  
ATOM   4406  O   TRP A 281     -12.210  10.566  -4.520  1.00  0.00           O  
ATOM   4407  CB  TRP A 281     -10.639   8.560  -6.422  1.00  0.00           C  
ATOM   4408  CG  TRP A 281      -9.721   8.795  -5.261  1.00  0.00           C  
ATOM   4409  CD1 TRP A 281      -9.930   8.419  -3.968  1.00  0.00           C  
ATOM   4410  CD2 TRP A 281      -8.436   9.462  -5.281  1.00  0.00           C  
ATOM   4411  NE1 TRP A 281      -8.870   8.805  -3.185  1.00  0.00           N  
ATOM   4412  CE2 TRP A 281      -7.946   9.444  -3.973  1.00  0.00           C  
ATOM   4413  CE3 TRP A 281      -7.674  10.064  -6.290  1.00  0.00           C  
ATOM   4414  CZ2 TRP A 281      -6.724  10.007  -3.639  1.00  0.00           C  
ATOM   4415  CZ3 TRP A 281      -6.448  10.628  -5.956  1.00  0.00           C  
ATOM   4416  CH2 TRP A 281      -5.986  10.599  -4.664  1.00  0.00           C  
ATOM   4417  H   TRP A 281     -10.472  11.481  -6.213  1.00  0.00           H  
ATOM   4418  HA  TRP A 281     -12.238   9.484  -7.535  1.00  0.00           H  
ATOM   4419 1HB  TRP A 281     -11.206   7.649  -6.233  1.00  0.00           H  
ATOM   4420 2HB  TRP A 281     -10.031   8.389  -7.310  1.00  0.00           H  
ATOM   4421  HD1 TRP A 281     -10.810   7.889  -3.608  1.00  0.00           H  
ATOM   4422  HE1 TRP A 281      -8.784   8.647  -2.191  1.00  0.00           H  
ATOM   4423  HE3 TRP A 281      -8.035  10.087  -7.318  1.00  0.00           H  
ATOM   4424  HZ2 TRP A 281      -6.340   9.995  -2.619  1.00  0.00           H  
ATOM   4425  HZ3 TRP A 281      -5.861  11.095  -6.747  1.00  0.00           H  
ATOM   4426  HH2 TRP A 281      -5.020  11.050  -4.436  1.00  0.00           H  
ATOM   4427  N   ILE A 282     -13.722   9.345  -5.582  1.00  0.00           N  
ATOM   4428  CA  ILE A 282     -14.694   9.256  -4.505  1.00  0.00           C  
ATOM   4429  C   ILE A 282     -14.908   7.777  -4.200  1.00  0.00           C  
ATOM   4430  O   ILE A 282     -15.262   7.046  -5.131  1.00  0.00           O  
ATOM   4431  CB  ILE A 282     -16.027   9.928  -4.880  1.00  0.00           C  
ATOM   4432  CG1 ILE A 282     -15.808  11.410  -5.197  1.00  0.00           C  
ATOM   4433  CG2 ILE A 282     -17.040   9.765  -3.757  1.00  0.00           C  
ATOM   4434  CD1 ILE A 282     -17.025  12.097  -5.773  1.00  0.00           C  
ATOM   4435  H   ILE A 282     -13.959   8.972  -6.490  1.00  0.00           H  
ATOM   4436  HA  ILE A 282     -14.315   9.817  -3.649  1.00  0.00           H  
ATOM   4437  HB  ILE A 282     -16.425   9.468  -5.784  1.00  0.00           H  
ATOM   4438 1HG1 ILE A 282     -15.516  11.936  -4.289  1.00  0.00           H  
ATOM   4439 2HG1 ILE A 282     -14.990  11.512  -5.911  1.00  0.00           H  
ATOM   4440 1HG2 ILE A 282     -17.976  10.246  -4.038  1.00  0.00           H  
ATOM   4441 2HG2 ILE A 282     -17.216   8.705  -3.577  1.00  0.00           H  
ATOM   4442 3HG2 ILE A 282     -16.653  10.227  -2.848  1.00  0.00           H  
ATOM   4443 1HD1 ILE A 282     -16.791  13.144  -5.972  1.00  0.00           H  
ATOM   4444 2HD1 ILE A 282     -17.314  11.607  -6.703  1.00  0.00           H  
ATOM   4445 3HD1 ILE A 282     -17.847  12.039  -5.061  1.00  0.00           H  
ATOM   4446  N   VAL A 283     -14.572   7.338  -2.968  1.00  0.00           N  
ATOM   4447  CA  VAL A 283     -14.718   5.929  -2.658  1.00  0.00           C  
ATOM   4448  C   VAL A 283     -15.669   5.678  -1.492  1.00  0.00           C  
ATOM   4449  O   VAL A 283     -16.055   6.558  -0.761  1.00  0.00           O  
ATOM   4450  CB  VAL A 283     -13.341   5.325  -2.326  1.00  0.00           C  
ATOM   4451  CG1 VAL A 283     -12.404   5.445  -3.519  1.00  0.00           C  
ATOM   4452  CG2 VAL A 283     -12.752   6.017  -1.106  1.00  0.00           C  
ATOM   4453  H   VAL A 283     -14.222   7.964  -2.257  1.00  0.00           H  
ATOM   4454  HA  VAL A 283     -15.162   5.429  -3.520  1.00  0.00           H  
ATOM   4455  HB  VAL A 283     -13.462   4.261  -2.118  1.00  0.00           H  
ATOM   4456 1HG1 VAL A 283     -11.436   5.013  -3.266  1.00  0.00           H  
ATOM   4457 2HG1 VAL A 283     -12.828   4.912  -4.369  1.00  0.00           H  
ATOM   4458 3HG1 VAL A 283     -12.276   6.496  -3.775  1.00  0.00           H  
ATOM   4459 1HG2 VAL A 283     -11.779   5.584  -0.876  1.00  0.00           H  
ATOM   4460 2HG2 VAL A 283     -12.637   7.081  -1.312  1.00  0.00           H  
ATOM   4461 3HG2 VAL A 283     -13.419   5.882  -0.254  1.00  0.00           H  
ATOM   4462  N   ILE A 284     -16.164   4.459  -1.430  1.00  0.00           N  
ATOM   4463  CA  ILE A 284     -16.945   3.899  -0.330  1.00  0.00           C  
ATOM   4464  C   ILE A 284     -16.694   2.400  -0.432  1.00  0.00           C  
ATOM   4465  O   ILE A 284     -16.700   1.860  -1.552  1.00  0.00           O  
ATOM   4466  CB  ILE A 284     -18.447   4.223  -0.433  1.00  0.00           C  
ATOM   4467  CG1 ILE A 284     -19.191   3.702   0.799  1.00  0.00           C  
ATOM   4468  CG2 ILE A 284     -19.033   3.629  -1.704  1.00  0.00           C  
ATOM   4469  CD1 ILE A 284     -20.595   4.245   0.939  1.00  0.00           C  
ATOM   4470  H   ILE A 284     -15.966   3.883  -2.236  1.00  0.00           H  
ATOM   4471  HA  ILE A 284     -16.605   4.352   0.602  1.00  0.00           H  
ATOM   4472  HB  ILE A 284     -18.585   5.304  -0.451  1.00  0.00           H  
ATOM   4473 1HG1 ILE A 284     -19.248   2.615   0.757  1.00  0.00           H  
ATOM   4474 2HG1 ILE A 284     -18.634   3.965   1.699  1.00  0.00           H  
ATOM   4475 1HG2 ILE A 284     -20.095   3.867  -1.760  1.00  0.00           H  
ATOM   4476 2HG2 ILE A 284     -18.522   4.046  -2.570  1.00  0.00           H  
ATOM   4477 3HG2 ILE A 284     -18.904   2.547  -1.693  1.00  0.00           H  
ATOM   4478 1HD1 ILE A 284     -21.057   3.830   1.836  1.00  0.00           H  
ATOM   4479 2HD1 ILE A 284     -20.559   5.332   1.019  1.00  0.00           H  
ATOM   4480 3HD1 ILE A 284     -21.182   3.964   0.066  1.00  0.00           H  
ATOM   4481  N   ALA A 285     -16.290   1.791   0.683  1.00  0.00           N  
ATOM   4482  CA  ALA A 285     -15.961   0.375   0.678  1.00  0.00           C  
ATOM   4483  C   ALA A 285     -16.259  -0.235   2.045  1.00  0.00           C  
ATOM   4484  O   ALA A 285     -16.440   0.495   3.037  1.00  0.00           O  
ATOM   4485  CB  ALA A 285     -14.502   0.165   0.301  1.00  0.00           C  
ATOM   4486  H   ALA A 285     -16.209   2.312   1.545  1.00  0.00           H  
ATOM   4487  HA  ALA A 285     -16.590  -0.116  -0.065  1.00  0.00           H  
ATOM   4488 1HB  ALA A 285     -14.273  -0.900   0.309  1.00  0.00           H  
ATOM   4489 2HB  ALA A 285     -14.323   0.567  -0.697  1.00  0.00           H  
ATOM   4490 3HB  ALA A 285     -13.864   0.679   1.018  1.00  0.00           H  
ATOM   4491  N   TRP A 286     -16.388  -1.554   2.055  1.00  0.00           N  
ATOM   4492  CA  TRP A 286     -16.635  -2.329   3.238  1.00  0.00           C  
ATOM   4493  C   TRP A 286     -15.453  -3.259   3.411  1.00  0.00           C  
ATOM   4494  O   TRP A 286     -14.959  -3.786   2.420  1.00  0.00           O  
ATOM   4495  CB  TRP A 286     -17.939  -3.121   3.124  1.00  0.00           C  
ATOM   4496  CG  TRP A 286     -19.163  -2.257   3.094  1.00  0.00           C  
ATOM   4497  CD1 TRP A 286     -20.017  -2.016   4.129  1.00  0.00           C  
ATOM   4498  CD2 TRP A 286     -19.679  -1.508   1.967  1.00  0.00           C  
ATOM   4499  NE1 TRP A 286     -21.025  -1.176   3.726  1.00  0.00           N  
ATOM   4500  CE2 TRP A 286     -20.833  -0.853   2.406  1.00  0.00           C  
ATOM   4501  CE3 TRP A 286     -19.260  -1.344   0.641  1.00  0.00           C  
ATOM   4502  CZ2 TRP A 286     -21.581  -0.044   1.566  1.00  0.00           C  
ATOM   4503  CZ3 TRP A 286     -20.009  -0.531  -0.201  1.00  0.00           C  
ATOM   4504  CH2 TRP A 286     -21.140   0.103   0.251  1.00  0.00           C  
ATOM   4505  H   TRP A 286     -16.304  -2.026   1.166  1.00  0.00           H  
ATOM   4506  HA  TRP A 286     -16.744  -1.648   4.081  1.00  0.00           H  
ATOM   4507 1HB  TRP A 286     -17.922  -3.722   2.215  1.00  0.00           H  
ATOM   4508 2HB  TRP A 286     -18.024  -3.805   3.968  1.00  0.00           H  
ATOM   4509  HD1 TRP A 286     -19.914  -2.431   5.130  1.00  0.00           H  
ATOM   4510  HE1 TRP A 286     -21.784  -0.848   4.304  1.00  0.00           H  
ATOM   4511  HE3 TRP A 286     -18.362  -1.842   0.278  1.00  0.00           H  
ATOM   4512  HZ2 TRP A 286     -22.482   0.468   1.906  1.00  0.00           H  
ATOM   4513  HZ3 TRP A 286     -19.677  -0.409  -1.232  1.00  0.00           H  
ATOM   4514  HH2 TRP A 286     -21.704   0.734  -0.436  1.00  0.00           H  
ATOM   4515  N   ILE A 287     -14.998  -3.424   4.659  1.00  0.00           N  
ATOM   4516  CA  ILE A 287     -13.862  -4.283   4.916  1.00  0.00           C  
ATOM   4517  C   ILE A 287     -14.239  -5.308   5.988  1.00  0.00           C  
ATOM   4518  O   ILE A 287     -14.894  -4.962   6.974  1.00  0.00           O  
ATOM   4519  CB  ILE A 287     -12.637  -3.467   5.366  1.00  0.00           C  
ATOM   4520  CG1 ILE A 287     -12.286  -2.408   4.317  1.00  0.00           C  
ATOM   4521  CG2 ILE A 287     -11.450  -4.384   5.618  1.00  0.00           C  
ATOM   4522  CD1 ILE A 287     -12.892  -1.051   4.594  1.00  0.00           C  
ATOM   4523  H   ILE A 287     -15.442  -2.951   5.433  1.00  0.00           H  
ATOM   4524  HA  ILE A 287     -13.632  -4.835   4.004  1.00  0.00           H  
ATOM   4525  HB  ILE A 287     -12.873  -2.933   6.286  1.00  0.00           H  
ATOM   4526 1HG1 ILE A 287     -11.204  -2.294   4.263  1.00  0.00           H  
ATOM   4527 2HG1 ILE A 287     -12.629  -2.739   3.337  1.00  0.00           H  
ATOM   4528 1HG2 ILE A 287     -10.592  -3.790   5.935  1.00  0.00           H  
ATOM   4529 2HG2 ILE A 287     -11.703  -5.100   6.399  1.00  0.00           H  
ATOM   4530 3HG2 ILE A 287     -11.202  -4.919   4.701  1.00  0.00           H  
ATOM   4531 1HD1 ILE A 287     -12.600  -0.354   3.808  1.00  0.00           H  
ATOM   4532 2HD1 ILE A 287     -13.979  -1.135   4.617  1.00  0.00           H  
ATOM   4533 3HD1 ILE A 287     -12.536  -0.682   5.555  1.00  0.00           H  
ATOM   4534  N   VAL A 288     -13.990  -6.580   5.715  1.00  0.00           N  
ATOM   4535  CA  VAL A 288     -14.344  -7.700   6.582  1.00  0.00           C  
ATOM   4536  C   VAL A 288     -13.047  -8.399   6.918  1.00  0.00           C  
ATOM   4537  O   VAL A 288     -12.169  -8.599   6.060  1.00  0.00           O  
ATOM   4538  CB  VAL A 288     -15.316  -8.675   5.891  1.00  0.00           C  
ATOM   4539  CG1 VAL A 288     -15.613  -9.861   6.796  1.00  0.00           C  
ATOM   4540  CG2 VAL A 288     -16.599  -7.948   5.516  1.00  0.00           C  
ATOM   4541  H   VAL A 288     -13.521  -6.765   4.840  1.00  0.00           H  
ATOM   4542  HA  VAL A 288     -14.842  -7.307   7.470  1.00  0.00           H  
ATOM   4543  HB  VAL A 288     -14.844  -9.068   4.991  1.00  0.00           H  
ATOM   4544 1HG1 VAL A 288     -16.301 -10.540   6.292  1.00  0.00           H  
ATOM   4545 2HG1 VAL A 288     -14.686 -10.388   7.022  1.00  0.00           H  
ATOM   4546 3HG1 VAL A 288     -16.066  -9.508   7.722  1.00  0.00           H  
ATOM   4547 1HG2 VAL A 288     -17.281  -8.643   5.028  1.00  0.00           H  
ATOM   4548 2HG2 VAL A 288     -17.068  -7.551   6.417  1.00  0.00           H  
ATOM   4549 3HG2 VAL A 288     -16.367  -7.129   4.836  1.00  0.00           H  
ATOM   4550  N   VAL A 289     -12.948  -8.727   8.210  1.00  0.00           N  
ATOM   4551  CA  VAL A 289     -11.735  -9.361   8.699  1.00  0.00           C  
ATOM   4552  C   VAL A 289     -12.112 -10.444   9.690  1.00  0.00           C  
ATOM   4553  O   VAL A 289     -13.071 -10.264  10.450  1.00  0.00           O  
ATOM   4554  CB  VAL A 289     -10.809  -8.332   9.375  1.00  0.00           C  
ATOM   4555  CG1 VAL A 289      -9.552  -9.010   9.899  1.00  0.00           C  
ATOM   4556  CG2 VAL A 289     -10.456  -7.228   8.390  1.00  0.00           C  
ATOM   4557  H   VAL A 289     -13.702  -8.543   8.856  1.00  0.00           H  
ATOM   4558  HA  VAL A 289     -11.230  -9.838   7.858  1.00  0.00           H  
ATOM   4559  HB  VAL A 289     -11.324  -7.902  10.234  1.00  0.00           H  
ATOM   4560 1HG1 VAL A 289      -8.909  -8.269  10.373  1.00  0.00           H  
ATOM   4561 2HG1 VAL A 289      -9.827  -9.772  10.628  1.00  0.00           H  
ATOM   4562 3HG1 VAL A 289      -9.018  -9.476   9.071  1.00  0.00           H  
ATOM   4563 1HG2 VAL A 289      -9.801  -6.504   8.874  1.00  0.00           H  
ATOM   4564 2HG2 VAL A 289      -9.946  -7.659   7.528  1.00  0.00           H  
ATOM   4565 3HG2 VAL A 289     -11.367  -6.730   8.060  1.00  0.00           H  
ATOM   4566  N   PHE A 290     -11.495 -11.613   9.568  1.00  0.00           N  
ATOM   4567  CA  PHE A 290     -11.843 -12.762  10.408  1.00  0.00           C  
ATOM   4568  C   PHE A 290     -10.573 -13.492  10.777  1.00  0.00           C  
ATOM   4569  O   PHE A 290      -9.916 -14.066   9.898  1.00  0.00           O  
ATOM   4570  CB  PHE A 290     -12.803 -13.711   9.688  1.00  0.00           C  
ATOM   4571  CG  PHE A 290     -13.242 -14.878  10.525  1.00  0.00           C  
ATOM   4572  CD1 PHE A 290     -13.748 -14.683  11.801  1.00  0.00           C  
ATOM   4573  CD2 PHE A 290     -13.151 -16.174  10.038  1.00  0.00           C  
ATOM   4574  CE1 PHE A 290     -14.153 -15.756  12.573  1.00  0.00           C  
ATOM   4575  CE2 PHE A 290     -13.555 -17.248  10.806  1.00  0.00           C  
ATOM   4576  CZ  PHE A 290     -14.057 -17.039  12.075  1.00  0.00           C  
ATOM   4577  H   PHE A 290     -10.765 -11.712   8.877  1.00  0.00           H  
ATOM   4578  HA  PHE A 290     -12.345 -12.396  11.303  1.00  0.00           H  
ATOM   4579 1HB  PHE A 290     -13.690 -13.163   9.376  1.00  0.00           H  
ATOM   4580 2HB  PHE A 290     -12.325 -14.098   8.789  1.00  0.00           H  
ATOM   4581  HD1 PHE A 290     -13.826 -13.669  12.194  1.00  0.00           H  
ATOM   4582  HD2 PHE A 290     -12.754 -16.339   9.036  1.00  0.00           H  
ATOM   4583  HE1 PHE A 290     -14.549 -15.589  13.574  1.00  0.00           H  
ATOM   4584  HE2 PHE A 290     -13.478 -18.261  10.412  1.00  0.00           H  
ATOM   4585  HZ  PHE A 290     -14.375 -17.885  12.682  1.00  0.00           H  
ATOM   4586  N   MET A 291     -10.317 -13.561  12.091  1.00  0.00           N  
ATOM   4587  CA  MET A 291      -9.143 -14.211  12.598  1.00  0.00           C  
ATOM   4588  C   MET A 291      -8.895 -15.656  12.213  1.00  0.00           C  
ATOM   4589  O   MET A 291      -7.794 -15.851  11.705  1.00  0.00           O  
ATOM   4590  CB  MET A 291      -9.171 -14.103  14.121  1.00  0.00           C  
ATOM   4591  CG  MET A 291      -7.885 -14.539  14.808  1.00  0.00           C  
ATOM   4592  SD  MET A 291      -6.507 -13.423  14.477  1.00  0.00           S  
ATOM   4593  CE  MET A 291      -5.625 -14.338  13.217  1.00  0.00           C  
ATOM   4594  H   MET A 291     -10.968 -13.144  12.741  1.00  0.00           H  
ATOM   4595  HA  MET A 291      -8.252 -13.758  12.138  1.00  0.00           H  
ATOM   4596 1HB  MET A 291      -9.370 -13.071  14.409  1.00  0.00           H  
ATOM   4597 2HB  MET A 291      -9.984 -14.714  14.515  1.00  0.00           H  
ATOM   4598 1HG  MET A 291      -8.043 -14.581  15.885  1.00  0.00           H  
ATOM   4599 2HG  MET A 291      -7.610 -15.536  14.465  1.00  0.00           H  
ATOM   4600 1HE  MET A 291      -4.743 -13.775  12.908  1.00  0.00           H  
ATOM   4601 2HE  MET A 291      -5.317 -15.305  13.617  1.00  0.00           H  
ATOM   4602 3HE  MET A 291      -6.276 -14.493  12.356  1.00  0.00           H  
ATOM   4603  N   GLY A 292      -9.616 -16.709  12.453  1.00  0.00           N  
ATOM   4604  CA  GLY A 292      -9.113 -18.072  12.119  1.00  0.00           C  
ATOM   4605  C   GLY A 292      -8.019 -18.644  13.012  1.00  0.00           C  
ATOM   4606  O   GLY A 292      -8.311 -19.713  13.582  1.00  0.00           O  
ATOM   4607  H   GLY A 292     -10.530 -16.611  12.871  1.00  0.00           H  
ATOM   4608 1HA  GLY A 292      -9.940 -18.782  12.146  1.00  0.00           H  
ATOM   4609 2HA  GLY A 292      -8.720 -18.076  11.103  1.00  0.00           H  
ATOM   4610  N   PHE A 293      -6.797 -18.110  13.117  1.00  0.00           N  
ATOM   4611  CA  PHE A 293      -5.813 -18.741  14.020  1.00  0.00           C  
ATOM   4612  C   PHE A 293      -4.621 -17.858  14.375  1.00  0.00           C  
ATOM   4613  O   PHE A 293      -3.866 -17.404  13.509  1.00  0.00           O  
ATOM   4614  CB  PHE A 293      -5.290 -20.035  13.393  1.00  0.00           C  
ATOM   4615  CG  PHE A 293      -4.376 -20.818  14.291  1.00  0.00           C  
ATOM   4616  CD1 PHE A 293      -4.889 -21.590  15.323  1.00  0.00           C  
ATOM   4617  CD2 PHE A 293      -3.002 -20.783  14.108  1.00  0.00           C  
ATOM   4618  CE1 PHE A 293      -4.049 -22.311  16.151  1.00  0.00           C  
ATOM   4619  CE2 PHE A 293      -2.160 -21.504  14.933  1.00  0.00           C  
ATOM   4620  CZ  PHE A 293      -2.685 -22.268  15.956  1.00  0.00           C  
ATOM   4621  H   PHE A 293      -6.530 -17.287  12.596  1.00  0.00           H  
ATOM   4622  HA  PHE A 293      -6.296 -18.932  14.979  1.00  0.00           H  
ATOM   4623 1HB  PHE A 293      -6.131 -20.673  13.123  1.00  0.00           H  
ATOM   4624 2HB  PHE A 293      -4.749 -19.802  12.477  1.00  0.00           H  
ATOM   4625  HD1 PHE A 293      -5.968 -21.625  15.476  1.00  0.00           H  
ATOM   4626  HD2 PHE A 293      -2.588 -20.179  13.300  1.00  0.00           H  
ATOM   4627  HE1 PHE A 293      -4.465 -22.914  16.957  1.00  0.00           H  
ATOM   4628  HE2 PHE A 293      -1.082 -21.468  14.778  1.00  0.00           H  
ATOM   4629  HZ  PHE A 293      -2.022 -22.835  16.608  1.00  0.00           H  
ATOM   4630  N   ALA A 294      -4.416 -17.586  15.681  1.00  0.00           N  
ATOM   4631  CA  ALA A 294      -3.296 -16.721  16.066  1.00  0.00           C  
ATOM   4632  C   ALA A 294      -2.344 -17.324  17.089  1.00  0.00           C  
ATOM   4633  O   ALA A 294      -1.979 -16.670  18.095  1.00  0.00           O  
ATOM   4634  CB  ALA A 294      -3.834 -15.401  16.599  1.00  0.00           C  
ATOM   4635  H   ALA A 294      -5.016 -17.964  16.401  1.00  0.00           H  
ATOM   4636  HA  ALA A 294      -2.666 -16.561  15.191  1.00  0.00           H  
ATOM   4637 1HB  ALA A 294      -3.002 -14.748  16.860  1.00  0.00           H  
ATOM   4638 2HB  ALA A 294      -4.445 -14.922  15.834  1.00  0.00           H  
ATOM   4639 3HB  ALA A 294      -4.441 -15.587  17.483  1.00  0.00           H  
ATOM   4640  N   GLY A 295      -1.907 -18.558  16.854  1.00  0.00           N  
ATOM   4641  CA  GLY A 295      -0.929 -19.169  17.737  1.00  0.00           C  
ATOM   4642  C   GLY A 295      -1.455 -19.565  19.121  1.00  0.00           C  
ATOM   4643  O   GLY A 295      -0.663 -20.006  19.944  1.00  0.00           O  
ATOM   4644  H   GLY A 295      -2.249 -19.082  16.061  1.00  0.00           H  
ATOM   4645 1HA  GLY A 295      -0.527 -20.067  17.268  1.00  0.00           H  
ATOM   4646 2HA  GLY A 295      -0.095 -18.484  17.886  1.00  0.00           H  
ATOM   4647  N   GLY A 296      -2.740 -19.470  19.361  1.00  0.00           N  
ATOM   4648  CA  GLY A 296      -3.355 -19.822  20.626  1.00  0.00           C  
ATOM   4649  C   GLY A 296      -3.605 -18.541  21.445  1.00  0.00           C  
ATOM   4650  O   GLY A 296      -4.098 -18.620  22.560  1.00  0.00           O  
ATOM   4651  H   GLY A 296      -3.322 -19.130  18.609  1.00  0.00           H  
ATOM   4652 1HA  GLY A 296      -4.291 -20.350  20.441  1.00  0.00           H  
ATOM   4653 2HA  GLY A 296      -2.703 -20.505  21.170  1.00  0.00           H  
ATOM   4654  N   LYS A 297      -3.269 -17.379  20.900  1.00  0.00           N  
ATOM   4655  CA  LYS A 297      -3.363 -16.130  21.641  1.00  0.00           C  
ATOM   4656  C   LYS A 297      -4.736 -15.984  22.276  1.00  0.00           C  
ATOM   4657  O   LYS A 297      -4.868 -15.781  23.500  1.00  0.00           O  
ATOM   4658  CB  LYS A 297      -3.073 -14.938  20.728  1.00  0.00           C  
ATOM   4659  CG  LYS A 297      -3.042 -13.592  21.441  1.00  0.00           C  
ATOM   4660  CD  LYS A 297      -2.824 -12.451  20.458  1.00  0.00           C  
ATOM   4661  CE  LYS A 297      -1.408 -12.461  19.903  1.00  0.00           C  
ATOM   4662  NZ  LYS A 297      -1.148 -11.292  19.019  1.00  0.00           N  
ATOM   4663  H   LYS A 297      -2.939 -17.361  19.946  1.00  0.00           H  
ATOM   4664  HA  LYS A 297      -2.636 -16.154  22.452  1.00  0.00           H  
ATOM   4665 1HB  LYS A 297      -2.109 -15.080  20.239  1.00  0.00           H  
ATOM   4666 2HB  LYS A 297      -3.832 -14.885  19.947  1.00  0.00           H  
ATOM   4667 1HG  LYS A 297      -3.986 -13.435  21.963  1.00  0.00           H  
ATOM   4668 2HG  LYS A 297      -2.236 -13.588  22.174  1.00  0.00           H  
ATOM   4669 1HD  LYS A 297      -3.530 -12.543  19.632  1.00  0.00           H  
ATOM   4670 2HD  LYS A 297      -3.001 -11.500  20.960  1.00  0.00           H  
ATOM   4671 1HE  LYS A 297      -0.694 -12.444  20.726  1.00  0.00           H  
ATOM   4672 2HE  LYS A 297      -1.247 -13.375  19.331  1.00  0.00           H  
ATOM   4673 1HZ  LYS A 297      -0.200 -11.335  18.672  1.00  0.00           H  
ATOM   4674 2HZ  LYS A 297      -1.793 -11.307  18.241  1.00  0.00           H  
ATOM   4675 3HZ  LYS A 297      -1.275 -10.438  19.544  1.00  0.00           H  
ATOM   4676  N   SER A 298      -5.766 -16.013  21.411  1.00  0.00           N  
ATOM   4677  CA  SER A 298      -7.142 -15.892  21.949  1.00  0.00           C  
ATOM   4678  C   SER A 298      -7.329 -17.232  22.640  1.00  0.00           C  
ATOM   4679  O   SER A 298      -6.450 -18.080  22.432  1.00  0.00           O  
ATOM   4680  CB  SER A 298      -8.183 -15.666  20.870  1.00  0.00           C  
ATOM   4681  OG  SER A 298      -8.324 -16.803  20.063  1.00  0.00           O  
ATOM   4682  H   SER A 298      -5.634 -16.114  20.415  1.00  0.00           H  
ATOM   4683  HA  SER A 298      -7.170 -15.051  22.642  1.00  0.00           H  
ATOM   4684 1HB  SER A 298      -9.139 -15.424  21.332  1.00  0.00           H  
ATOM   4685 2HB  SER A 298      -7.891 -14.815  20.256  1.00  0.00           H  
ATOM   4686  HG  SER A 298      -8.280 -17.556  20.657  1.00  0.00           H  
ATOM   4687  N   GLY A 299      -8.277 -17.571  23.440  1.00  0.00           N  
ATOM   4688  CA  GLY A 299      -8.195 -18.928  24.081  1.00  0.00           C  
ATOM   4689  C   GLY A 299      -7.270 -18.786  25.306  1.00  0.00           C  
ATOM   4690  O   GLY A 299      -7.748 -19.063  26.339  1.00  0.00           O  
ATOM   4691  H   GLY A 299      -9.063 -16.973  23.653  1.00  0.00           H  
ATOM   4692 1HA  GLY A 299      -9.195 -19.259  24.362  1.00  0.00           H  
ATOM   4693 2HA  GLY A 299      -7.809 -19.648  23.360  1.00  0.00           H  
ATOM   4694  N   ALA A 300      -5.997 -18.395  25.161  1.00  0.00           N  
ATOM   4695  CA  ALA A 300      -5.126 -18.163  26.287  1.00  0.00           C  
ATOM   4696  C   ALA A 300      -5.583 -16.929  27.051  1.00  0.00           C  
ATOM   4697  O   ALA A 300      -5.907 -17.033  28.245  1.00  0.00           O  
ATOM   4698  CB  ALA A 300      -3.684 -18.011  25.824  1.00  0.00           C  
ATOM   4699  H   ALA A 300      -5.639 -18.259  24.226  1.00  0.00           H  
ATOM   4700  HA  ALA A 300      -5.212 -19.009  26.971  1.00  0.00           H  
ATOM   4701 1HB  ALA A 300      -3.042 -17.832  26.686  1.00  0.00           H  
ATOM   4702 2HB  ALA A 300      -3.367 -18.922  25.318  1.00  0.00           H  
ATOM   4703 3HB  ALA A 300      -3.610 -17.170  25.136  1.00  0.00           H  
ATOM   4704  N   GLU A 301      -5.909 -15.869  26.323  1.00  0.00           N  
ATOM   4705  CA  GLU A 301      -6.542 -14.700  26.937  1.00  0.00           C  
ATOM   4706  C   GLU A 301      -7.869 -15.064  27.590  1.00  0.00           C  
ATOM   4707  O   GLU A 301      -8.270 -14.415  28.564  1.00  0.00           O  
ATOM   4708  CB  GLU A 301      -6.765 -13.603  25.893  1.00  0.00           C  
ATOM   4709  CG  GLU A 301      -7.368 -12.321  26.448  1.00  0.00           C  
ATOM   4710  CD  GLU A 301      -6.454 -11.612  27.409  1.00  0.00           C  
ATOM   4711  OE1 GLU A 301      -5.277 -11.883  27.389  1.00  0.00           O  
ATOM   4712  OE2 GLU A 301      -6.933 -10.799  28.163  1.00  0.00           O  
ATOM   4713  H   GLU A 301      -5.721 -15.862  25.331  1.00  0.00           H  
ATOM   4714  HA  GLU A 301      -5.909 -14.353  27.754  1.00  0.00           H  
ATOM   4715 1HB  GLU A 301      -5.814 -13.350  25.423  1.00  0.00           H  
ATOM   4716 2HB  GLU A 301      -7.428 -13.974  25.112  1.00  0.00           H  
ATOM   4717 1HG  GLU A 301      -7.595 -11.650  25.619  1.00  0.00           H  
ATOM   4718 2HG  GLU A 301      -8.303 -12.560  26.953  1.00  0.00           H  
ATOM   4719  N   ILE A 302      -8.655 -15.950  26.968  1.00  0.00           N  
ATOM   4720  CA  ILE A 302      -9.931 -16.368  27.552  1.00  0.00           C  
ATOM   4721  C   ILE A 302      -9.721 -17.085  28.897  1.00  0.00           C  
ATOM   4722  O   ILE A 302     -10.440 -16.808  29.839  1.00  0.00           O  
ATOM   4723  CB  ILE A 302     -10.696 -17.293  26.587  1.00  0.00           C  
ATOM   4724  CG1 ILE A 302     -11.139 -16.518  25.344  1.00  0.00           C  
ATOM   4725  CG2 ILE A 302     -11.894 -17.916  27.286  1.00  0.00           C  
ATOM   4726  CD1 ILE A 302     -11.639 -17.398  24.221  1.00  0.00           C  
ATOM   4727  H   ILE A 302      -8.369 -16.340  26.081  1.00  0.00           H  
ATOM   4728  HA  ILE A 302     -10.537 -15.479  27.732  1.00  0.00           H  
ATOM   4729  HB  ILE A 302     -10.034 -18.087  26.244  1.00  0.00           H  
ATOM   4730 1HG1 ILE A 302     -11.935 -15.823  25.613  1.00  0.00           H  
ATOM   4731 2HG1 ILE A 302     -10.304 -15.926  24.966  1.00  0.00           H  
ATOM   4732 1HG2 ILE A 302     -12.424 -18.566  26.589  1.00  0.00           H  
ATOM   4733 2HG2 ILE A 302     -11.554 -18.500  28.140  1.00  0.00           H  
ATOM   4734 3HG2 ILE A 302     -12.566 -17.128  27.629  1.00  0.00           H  
ATOM   4735 1HD1 ILE A 302     -11.934 -16.777  23.375  1.00  0.00           H  
ATOM   4736 2HD1 ILE A 302     -10.845 -18.079  23.912  1.00  0.00           H  
ATOM   4737 3HD1 ILE A 302     -12.497 -17.974  24.565  1.00  0.00           H  
ATOM   4738  N   LYS A 303      -8.832 -18.054  28.923  1.00  0.00           N  
ATOM   4739  CA  LYS A 303      -8.504 -18.848  30.097  1.00  0.00           C  
ATOM   4740  C   LYS A 303      -7.917 -18.017  31.251  1.00  0.00           C  
ATOM   4741  O   LYS A 303      -8.408 -18.129  32.345  1.00  0.00           O  
ATOM   4742  CB  LYS A 303      -7.528 -19.959  29.708  1.00  0.00           C  
ATOM   4743  CG  LYS A 303      -8.142 -21.071  28.869  1.00  0.00           C  
ATOM   4744  CD  LYS A 303      -7.182 -22.240  28.712  1.00  0.00           C  
ATOM   4745  CE  LYS A 303      -6.026 -21.888  27.786  1.00  0.00           C  
ATOM   4746  NZ  LYS A 303      -5.152 -23.062  27.515  1.00  0.00           N  
ATOM   4747  H   LYS A 303      -8.355 -18.242  28.053  1.00  0.00           H  
ATOM   4748  HA  LYS A 303      -9.422 -19.296  30.479  1.00  0.00           H  
ATOM   4749 1HB  LYS A 303      -6.698 -19.533  29.143  1.00  0.00           H  
ATOM   4750 2HB  LYS A 303      -7.112 -20.411  30.609  1.00  0.00           H  
ATOM   4751 1HG  LYS A 303      -9.057 -21.425  29.346  1.00  0.00           H  
ATOM   4752 2HG  LYS A 303      -8.395 -20.685  27.882  1.00  0.00           H  
ATOM   4753 1HD  LYS A 303      -6.782 -22.517  29.688  1.00  0.00           H  
ATOM   4754 2HD  LYS A 303      -7.715 -23.097  28.301  1.00  0.00           H  
ATOM   4755 1HE  LYS A 303      -6.419 -21.517  26.840  1.00  0.00           H  
ATOM   4756 2HE  LYS A 303      -5.425 -21.100  28.238  1.00  0.00           H  
ATOM   4757 1HZ  LYS A 303      -4.400 -22.787  26.899  1.00  0.00           H  
ATOM   4758 2HZ  LYS A 303      -4.767 -23.403  28.385  1.00  0.00           H  
ATOM   4759 3HZ  LYS A 303      -5.695 -23.793  27.078  1.00  0.00           H  
ATOM   4760  N   VAL A 304      -7.007 -17.092  30.955  1.00  0.00           N  
ATOM   4761  CA  VAL A 304      -6.520 -16.098  31.897  1.00  0.00           C  
ATOM   4762  C   VAL A 304      -7.681 -15.309  32.460  1.00  0.00           C  
ATOM   4763  O   VAL A 304      -7.768 -15.120  33.678  1.00  0.00           O  
ATOM   4764  CB  VAL A 304      -5.527 -15.139  31.213  1.00  0.00           C  
ATOM   4765  CG1 VAL A 304      -5.189 -13.977  32.135  1.00  0.00           C  
ATOM   4766  CG2 VAL A 304      -4.269 -15.895  30.814  1.00  0.00           C  
ATOM   4767  H   VAL A 304      -6.644 -17.096  30.013  1.00  0.00           H  
ATOM   4768  HA  VAL A 304      -5.952 -16.608  32.675  1.00  0.00           H  
ATOM   4769  HB  VAL A 304      -5.997 -14.718  30.324  1.00  0.00           H  
ATOM   4770 1HG1 VAL A 304      -4.487 -13.309  31.636  1.00  0.00           H  
ATOM   4771 2HG1 VAL A 304      -6.099 -13.429  32.379  1.00  0.00           H  
ATOM   4772 3HG1 VAL A 304      -4.738 -14.358  33.051  1.00  0.00           H  
ATOM   4773 1HG2 VAL A 304      -3.572 -15.211  30.331  1.00  0.00           H  
ATOM   4774 2HG2 VAL A 304      -3.803 -16.320  31.703  1.00  0.00           H  
ATOM   4775 3HG2 VAL A 304      -4.530 -16.696  30.122  1.00  0.00           H  
ATOM   4776  N   ALA A 305      -8.598 -14.880  31.582  1.00  0.00           N  
ATOM   4777  CA  ALA A 305      -9.727 -14.125  32.096  1.00  0.00           C  
ATOM   4778  C   ALA A 305     -10.656 -14.977  32.975  1.00  0.00           C  
ATOM   4779  O   ALA A 305     -11.458 -14.400  33.743  1.00  0.00           O  
ATOM   4780  CB  ALA A 305     -10.506 -13.518  30.939  1.00  0.00           C  
ATOM   4781  H   ALA A 305      -8.536 -15.058  30.590  1.00  0.00           H  
ATOM   4782  HA  ALA A 305      -9.341 -13.332  32.737  1.00  0.00           H  
ATOM   4783 1HB  ALA A 305     -11.341 -12.935  31.328  1.00  0.00           H  
ATOM   4784 2HB  ALA A 305      -9.850 -12.869  30.359  1.00  0.00           H  
ATOM   4785 3HB  ALA A 305     -10.887 -14.313  30.300  1.00  0.00           H  
ATOM   4786  N   LEU A 306     -10.721 -16.286  32.698  1.00  0.00           N  
ATOM   4787  CA  LEU A 306     -11.560 -17.149  33.512  1.00  0.00           C  
ATOM   4788  C   LEU A 306     -10.956 -17.285  34.912  1.00  0.00           C  
ATOM   4789  O   LEU A 306     -11.682 -17.094  35.868  1.00  0.00           O  
ATOM   4790  CB  LEU A 306     -11.703 -18.529  32.858  1.00  0.00           C  
ATOM   4791  CG  LEU A 306     -12.507 -18.567  31.553  1.00  0.00           C  
ATOM   4792  CD1 LEU A 306     -12.406 -19.955  30.934  1.00  0.00           C  
ATOM   4793  CD2 LEU A 306     -13.956 -18.200  31.839  1.00  0.00           C  
ATOM   4794  H   LEU A 306     -10.198 -16.688  31.933  1.00  0.00           H  
ATOM   4795  HA  LEU A 306     -12.530 -16.668  33.640  1.00  0.00           H  
ATOM   4796 1HB  LEU A 306     -10.708 -18.917  32.646  1.00  0.00           H  
ATOM   4797 2HB  LEU A 306     -12.188 -19.201  33.567  1.00  0.00           H  
ATOM   4798  HG  LEU A 306     -12.085 -17.854  30.844  1.00  0.00           H  
ATOM   4799 1HD1 LEU A 306     -12.978 -19.982  30.006  1.00  0.00           H  
ATOM   4800 2HD1 LEU A 306     -11.361 -20.183  30.722  1.00  0.00           H  
ATOM   4801 3HD1 LEU A 306     -12.806 -20.693  31.628  1.00  0.00           H  
ATOM   4802 1HD2 LEU A 306     -14.528 -18.227  30.910  1.00  0.00           H  
ATOM   4803 2HD2 LEU A 306     -14.379 -18.914  32.546  1.00  0.00           H  
ATOM   4804 3HD2 LEU A 306     -14.000 -17.198  32.264  1.00  0.00           H  
ATOM   4805  N   ALA A 307      -9.635 -17.491  34.979  1.00  0.00           N  
ATOM   4806  CA  ALA A 307      -8.922 -17.488  36.262  1.00  0.00           C  
ATOM   4807  C   ALA A 307      -9.131 -16.161  36.969  1.00  0.00           C  
ATOM   4808  O   ALA A 307      -9.403 -16.147  38.173  1.00  0.00           O  
ATOM   4809  CB  ALA A 307      -7.437 -17.754  36.060  1.00  0.00           C  
ATOM   4810  H   ALA A 307      -9.116 -17.652  34.128  1.00  0.00           H  
ATOM   4811  HA  ALA A 307      -9.297 -18.313  36.868  1.00  0.00           H  
ATOM   4812 1HB  ALA A 307      -6.929 -17.730  37.024  1.00  0.00           H  
ATOM   4813 2HB  ALA A 307      -7.302 -18.734  35.603  1.00  0.00           H  
ATOM   4814 3HB  ALA A 307      -7.017 -16.989  35.409  1.00  0.00           H  
ATOM   4815  N   ALA A 308      -9.076 -15.048  36.217  1.00  0.00           N  
ATOM   4816  CA  ALA A 308      -9.256 -13.734  36.798  1.00  0.00           C  
ATOM   4817  C   ALA A 308     -10.639 -13.620  37.428  1.00  0.00           C  
ATOM   4818  O   ALA A 308     -10.861 -12.888  38.414  1.00  0.00           O  
ATOM   4819  CB  ALA A 308      -9.053 -12.654  35.745  1.00  0.00           C  
ATOM   4820  H   ALA A 308      -8.905 -15.128  35.225  1.00  0.00           H  
ATOM   4821  HA  ALA A 308      -8.550 -13.620  37.622  1.00  0.00           H  
ATOM   4822 1HB  ALA A 308      -9.195 -11.673  36.198  1.00  0.00           H  
ATOM   4823 2HB  ALA A 308      -8.043 -12.725  35.342  1.00  0.00           H  
ATOM   4824 3HB  ALA A 308      -9.775 -12.790  34.941  1.00  0.00           H  
ATOM   4825  N   LEU A 309     -11.613 -14.291  36.799  1.00  0.00           N  
ATOM   4826  CA  LEU A 309     -12.969 -14.294  37.306  1.00  0.00           C  
ATOM   4827  C   LEU A 309     -13.049 -15.096  38.626  1.00  0.00           C  
ATOM   4828  O   LEU A 309     -13.911 -14.787  39.430  1.00  0.00           O  
ATOM   4829  CB  LEU A 309     -13.918 -14.891  36.259  1.00  0.00           C  
ATOM   4830  CG  LEU A 309     -15.408 -14.872  36.624  1.00  0.00           C  
ATOM   4831  CD1 LEU A 309     -15.852 -13.436  36.873  1.00  0.00           C  
ATOM   4832  CD2 LEU A 309     -16.214 -15.507  35.501  1.00  0.00           C  
ATOM   4833  H   LEU A 309     -11.402 -14.805  35.956  1.00  0.00           H  
ATOM   4834  HA  LEU A 309     -13.270 -13.263  37.496  1.00  0.00           H  
ATOM   4835 1HB  LEU A 309     -13.798 -14.340  35.328  1.00  0.00           H  
ATOM   4836 2HB  LEU A 309     -13.633 -15.928  36.083  1.00  0.00           H  
ATOM   4837  HG  LEU A 309     -15.564 -15.433  37.546  1.00  0.00           H  
ATOM   4838 1HD1 LEU A 309     -16.910 -13.423  37.132  1.00  0.00           H  
ATOM   4839 2HD1 LEU A 309     -15.272 -13.013  37.693  1.00  0.00           H  
ATOM   4840 3HD1 LEU A 309     -15.692 -12.845  35.972  1.00  0.00           H  
ATOM   4841 1HD2 LEU A 309     -17.273 -15.494  35.761  1.00  0.00           H  
ATOM   4842 2HD2 LEU A 309     -16.060 -14.945  34.579  1.00  0.00           H  
ATOM   4843 3HD2 LEU A 309     -15.889 -16.537  35.357  1.00  0.00           H  
ATOM   4844  N   ARG A 310     -12.310 -16.204  38.752  1.00  0.00           N  
ATOM   4845  CA  ARG A 310     -12.321 -16.914  40.026  1.00  0.00           C  
ATOM   4846  C   ARG A 310     -11.594 -16.130  41.093  1.00  0.00           C  
ATOM   4847  O   ARG A 310     -12.115 -16.066  42.197  1.00  0.00           O  
ATOM   4848  CB  ARG A 310     -11.676 -18.285  39.886  1.00  0.00           C  
ATOM   4849  CG  ARG A 310     -11.760 -19.161  41.126  1.00  0.00           C  
ATOM   4850  CD  ARG A 310     -11.261 -20.535  40.863  1.00  0.00           C  
ATOM   4851  NE  ARG A 310     -11.294 -21.362  42.058  1.00  0.00           N  
ATOM   4852  CZ  ARG A 310     -10.867 -22.638  42.118  1.00  0.00           C  
ATOM   4853  NH1 ARG A 310     -10.378 -23.218  41.044  1.00  0.00           N  
ATOM   4854  NH2 ARG A 310     -10.939 -23.308  43.255  1.00  0.00           N  
ATOM   4855  H   ARG A 310     -11.747 -16.562  37.994  1.00  0.00           H  
ATOM   4856  HA  ARG A 310     -13.330 -16.872  40.437  1.00  0.00           H  
ATOM   4857 1HB  ARG A 310     -12.147 -18.827  39.067  1.00  0.00           H  
ATOM   4858 2HB  ARG A 310     -10.621 -18.167  39.637  1.00  0.00           H  
ATOM   4859 1HG  ARG A 310     -11.157 -18.724  41.923  1.00  0.00           H  
ATOM   4860 2HG  ARG A 310     -12.798 -19.230  41.453  1.00  0.00           H  
ATOM   4861 1HD  ARG A 310     -11.882 -21.008  40.104  1.00  0.00           H  
ATOM   4862 2HD  ARG A 310     -10.231 -20.486  40.511  1.00  0.00           H  
ATOM   4863  HE  ARG A 310     -11.664 -20.950  42.905  1.00  0.00           H  
ATOM   4864 1HH1 ARG A 310     -10.322 -22.707  40.174  1.00  0.00           H  
ATOM   4865 2HH1 ARG A 310     -10.057 -24.175  41.088  1.00  0.00           H  
ATOM   4866 1HH2 ARG A 310     -11.316 -22.862  44.081  1.00  0.00           H  
ATOM   4867 2HH2 ARG A 310     -10.619 -24.264  43.299  1.00  0.00           H  
ATOM   4868  N   ALA A 311     -10.515 -15.422  40.736  1.00  0.00           N  
ATOM   4869  CA  ALA A 311      -9.861 -14.541  41.698  1.00  0.00           C  
ATOM   4870  C   ALA A 311     -10.844 -13.497  42.167  1.00  0.00           C  
ATOM   4871  O   ALA A 311     -10.925 -13.254  43.359  1.00  0.00           O  
ATOM   4872  CB  ALA A 311      -8.630 -13.883  41.091  1.00  0.00           C  
ATOM   4873  H   ALA A 311     -10.143 -15.490  39.799  1.00  0.00           H  
ATOM   4874  HA  ALA A 311      -9.547 -15.144  42.550  1.00  0.00           H  
ATOM   4875 1HB  ALA A 311      -8.177 -13.215  41.823  1.00  0.00           H  
ATOM   4876 2HB  ALA A 311      -7.911 -14.650  40.806  1.00  0.00           H  
ATOM   4877 3HB  ALA A 311      -8.920 -13.312  40.211  1.00  0.00           H  
ATOM   4878  N   ALA A 312     -11.671 -12.921  41.263  1.00  0.00           N  
ATOM   4879  CA  ALA A 312     -12.611 -11.888  41.713  1.00  0.00           C  
ATOM   4880  C   ALA A 312     -13.709 -12.509  42.588  1.00  0.00           C  
ATOM   4881  O   ALA A 312     -14.364 -11.846  43.392  1.00  0.00           O  
ATOM   4882  CB  ALA A 312     -13.222 -11.165  40.521  1.00  0.00           C  
ATOM   4883  H   ALA A 312     -11.658 -13.183  40.288  1.00  0.00           H  
ATOM   4884  HA  ALA A 312     -12.065 -11.183  42.339  1.00  0.00           H  
ATOM   4885 1HB  ALA A 312     -13.921 -10.407  40.875  1.00  0.00           H  
ATOM   4886 2HB  ALA A 312     -12.432 -10.688  39.941  1.00  0.00           H  
ATOM   4887 3HB  ALA A 312     -13.750 -11.880  39.894  1.00  0.00           H  
ATOM   4888  N   ALA A 313     -13.988 -13.766  42.357  1.00  0.00           N  
ATOM   4889  CA  ALA A 313     -14.957 -14.511  43.169  1.00  0.00           C  
ATOM   4890  C   ALA A 313     -14.400 -14.819  44.594  1.00  0.00           C  
ATOM   4891  O   ALA A 313     -15.151 -14.847  45.568  1.00  0.00           O  
ATOM   4892  CB  ALA A 313     -15.346 -15.798  42.456  1.00  0.00           C  
ATOM   4893  H   ALA A 313     -13.520 -14.236  41.595  1.00  0.00           H  
ATOM   4894  HA  ALA A 313     -15.846 -13.892  43.302  1.00  0.00           H  
ATOM   4895 1HB  ALA A 313     -16.078 -16.339  43.056  1.00  0.00           H  
ATOM   4896 2HB  ALA A 313     -15.779 -15.559  41.485  1.00  0.00           H  
ATOM   4897 3HB  ALA A 313     -14.462 -16.418  42.317  1.00  0.00           H  
ATOM   4898  N   ALA A 314     -13.078 -15.030  44.688  1.00  0.00           N  
ATOM   4899  CA  ALA A 314     -12.425 -15.242  45.980  1.00  0.00           C  
ATOM   4900  C   ALA A 314     -12.345 -13.913  46.705  1.00  0.00           C  
ATOM   4901  O   ALA A 314     -12.816 -13.881  47.839  1.00  0.00           O  
ATOM   4902  CB  ALA A 314     -11.040 -15.848  45.806  1.00  0.00           C  
ATOM   4903  H   ALA A 314     -12.520 -15.043  43.847  1.00  0.00           H  
ATOM   4904  HA  ALA A 314     -13.044 -15.915  46.574  1.00  0.00           H  
ATOM   4905 1HB  ALA A 314     -10.570 -15.967  46.783  1.00  0.00           H  
ATOM   4906 2HB  ALA A 314     -11.126 -16.821  45.324  1.00  0.00           H  
ATOM   4907 3HB  ALA A 314     -10.430 -15.190  45.189  1.00  0.00           H  
ATOM   4908  N   GLU A 315     -12.149 -12.788  45.969  1.00  0.00           N  
ATOM   4909  CA  GLU A 315     -12.248 -11.463  46.572  1.00  0.00           C  
ATOM   4910  C   GLU A 315     -13.628 -11.178  47.114  1.00  0.00           C  
ATOM   4911  O   GLU A 315     -13.776 -10.407  48.057  1.00  0.00           O  
ATOM   4912  CB  GLU A 315     -11.873 -10.387  45.551  1.00  0.00           C  
ATOM   4913  CG  GLU A 315     -11.833  -8.973  46.114  1.00  0.00           C  
ATOM   4914  CD  GLU A 315     -11.360  -7.957  45.111  1.00  0.00           C  
ATOM   4915  OE1 GLU A 315     -11.056  -8.338  44.006  1.00  0.00           O  
ATOM   4916  OE2 GLU A 315     -11.303  -6.799  45.451  1.00  0.00           O  
ATOM   4917  H   GLU A 315     -11.931 -12.866  44.986  1.00  0.00           H  
ATOM   4918  HA  GLU A 315     -11.586 -11.426  47.437  1.00  0.00           H  
ATOM   4919 1HB  GLU A 315     -10.891 -10.608  45.133  1.00  0.00           H  
ATOM   4920 2HB  GLU A 315     -12.589 -10.399  44.729  1.00  0.00           H  
ATOM   4921 1HG  GLU A 315     -12.833  -8.698  46.448  1.00  0.00           H  
ATOM   4922 2HG  GLU A 315     -11.172  -8.956  46.980  1.00  0.00           H  
ATOM   4923  N   LYS A 316     -14.674 -11.684  46.465  1.00  0.00           N  
ATOM   4924  CA  LYS A 316     -16.022 -11.371  46.960  1.00  0.00           C  
ATOM   4925  C   LYS A 316     -16.211 -12.107  48.301  1.00  0.00           C  
ATOM   4926  O   LYS A 316     -16.906 -11.593  49.111  1.00  0.00           O  
ATOM   4927  CB  LYS A 316     -17.097 -11.781  45.952  1.00  0.00           C  
ATOM   4928  CG  LYS A 316     -18.519 -11.434  46.372  1.00  0.00           C  
ATOM   4929  CD  LYS A 316     -19.518 -11.782  45.279  1.00  0.00           C
[truncated: 1,430,776 more chars]
