# Supplementary material for: Modeling membrane geometries implicitly in Rosetta
Source: Protein Sci. 2024 Feb 15;33(3):e4908. doi: 10.1002/pro.4908 (PMC10868433; doi:10.1002/pro.4908)
Supplement: Supplementary file 2 — Data S2. Supporting Information [file PRO-33-e4908-s001.gz › mp_geo_demos/mp_optimize_geometry/2jqy.span]

Rosetta-generated spanfile from SpanningTopology object
14 258
antiparallel
n2c
	7	14
	33	40
	43	50
	68	74
	88	93
	111	121
	126	135
	151	160
	166	174
	191	196
	204	210
	215	221
	227	232
	251	257
