# Supplementary material for: Modeling membrane geometries implicitly in Rosetta
Source: Protein Sci. 2024 Feb 15;33(3):e4908. doi: 10.1002/pro.4908 (PMC10868433; doi:10.1002/pro.4908)
Supplement: Supplementary file 2 — Data S2. Supporting Information [file PRO-33-e4908-s001.gz › mp_geo_demos/mp_optimize_geometry/6mhq.pdb]

ATOM      1  N   GLY A   1       2.742   8.118  73.656  1.00 66.98           N  
ATOM      2  CA  GLY A   1       4.111   7.645  73.576  1.00 66.98           C  
ATOM      3  C   GLY A   1       4.645   7.130  74.894  1.00 66.98           C  
ATOM      4  O   GLY A   1       3.887   6.714  75.770  1.00 66.98           O  
ATOM      7  N   ASP A   2       5.966   7.161  75.033  1.00 68.54           N  
ATOM      8  CA  ASP A   2       6.635   6.697  76.247  1.00 68.54           C  
ATOM      9  C   ASP A   2       6.806   7.855  77.230  1.00 68.54           C  
ATOM     10  O   ASP A   2       7.898   8.167  77.696  1.00 68.54           O  
ATOM     11  CB  ASP A   2       7.974   6.061  75.896  1.00 68.54           C  
ATOM     12  CG  ASP A   2       8.594   5.318  77.064  1.00 68.54           C  
ATOM     13  OD1 ASP A   2       7.979   5.267  78.151  1.00 68.54           O  
ATOM     14  OD2 ASP A   2       9.704   4.780  76.890  1.00 68.54           O  
ATOM     19  N   TRP A   3       5.685   8.483  77.544  1.00 65.71           N  
ATOM     20  CA  TRP A   3       5.666   9.691  78.355  1.00 65.71           C  
ATOM     21  C   TRP A   3       5.522   9.427  79.848  1.00 65.71           C  
ATOM     22  O   TRP A   3       5.535  10.385  80.628  1.00 65.71           O  
ATOM     23  CB  TRP A   3       4.517  10.587  77.912  1.00 65.71           C  
ATOM     24  CG  TRP A   3       4.596  11.071  76.513  1.00 65.71           C  
ATOM     25  CD1 TRP A   3       3.952  10.559  75.428  1.00 65.71           C  
ATOM     26  CD2 TRP A   3       5.352  12.181  76.040  1.00 65.71           C  
ATOM     27  NE1 TRP A   3       4.259  11.286  74.312  1.00 65.71           N  
ATOM     28  CE2 TRP A   3       5.120  12.286  74.665  1.00 65.71           C  
ATOM     29  CE3 TRP A   3       6.201  13.098  76.649  1.00 65.71           C  
ATOM     30  CZ2 TRP A   3       5.703  13.262  73.896  1.00 65.71           C  
ATOM     31  CZ3 TRP A   3       6.776  14.068  75.876  1.00 65.71           C  
ATOM     32  CH2 TRP A   3       6.529  14.143  74.521  1.00 65.71           C  
ATOM     43  N   SER A   4       5.392   8.168  80.270  1.00 73.71           N  
ATOM     44  CA  SER A   4       4.968   7.880  81.638  1.00 73.71           C  
ATOM     45  C   SER A   4       5.994   8.340  82.662  1.00 73.71           C  
ATOM     46  O   SER A   4       5.629   8.861  83.723  1.00 73.71           O  
ATOM     47  CB  SER A   4       4.705   6.383  81.793  1.00 73.71           C  
ATOM     48  OG  SER A   4       5.909   5.641  81.741  1.00 73.71           O  
ATOM     54  N   PHE A   5       7.277   8.158  82.366  1.00 76.45           N  
ATOM     55  CA  PHE A   5       8.309   8.460  83.353  1.00 76.45           C  
ATOM     56  C   PHE A   5       8.412   9.955  83.599  1.00 76.45           C  
ATOM     57  O   PHE A   5       8.555  10.398  84.747  1.00 76.45           O  
ATOM     58  CB  PHE A   5       9.648   7.906  82.888  1.00 76.45           C  
ATOM     59  CG  PHE A   5      10.688   7.876  83.959  1.00 76.45           C  
ATOM     60  CD1 PHE A   5      10.860   6.745  84.738  1.00 76.45           C  
ATOM     61  CD2 PHE A   5      11.491   8.975  84.192  1.00 76.45           C  
ATOM     62  CE1 PHE A   5      11.821   6.720  85.730  1.00 76.45           C  
ATOM     63  CE2 PHE A   5      12.440   8.959  85.176  1.00 76.45           C  
ATOM     64  CZ  PHE A   5      12.615   7.831  85.949  1.00 76.45           C  
ATOM     74  N   LEU A   6       8.378  10.742  82.528  1.00 71.39           N  
ATOM     75  CA  LEU A   6       8.359  12.189  82.670  1.00 71.39           C  
ATOM     76  C   LEU A   6       7.172  12.631  83.507  1.00 71.39           C  
ATOM     77  O   LEU A   6       7.305  13.493  84.385  1.00 71.39           O  
ATOM     78  CB  LEU A   6       8.316  12.836  81.289  1.00 71.39           C  
ATOM     79  CG  LEU A   6       8.648  14.317  81.174  1.00 71.39           C  
ATOM     80  CD1 LEU A   6      10.121  14.548  81.403  1.00 71.39           C  
ATOM     81  CD2 LEU A   6       8.244  14.837  79.828  1.00 71.39           C  
ATOM     93  N   GLY A   7       6.008  12.036  83.262  1.00 75.81           N  
ATOM     94  CA  GLY A   7       4.830  12.390  84.030  1.00 75.81           C  
ATOM     95  C   GLY A   7       4.977  12.063  85.499  1.00 75.81           C  
ATOM     96  O   GLY A   7       4.569  12.839  86.361  1.00 75.81           O  
ATOM    100  N   ARG A   8       5.575  10.916  85.805  1.00 77.72           N  
ATOM    101  CA  ARG A   8       5.801  10.549  87.196  1.00 77.72           C  
ATOM    102  C   ARG A   8       6.748  11.534  87.875  1.00 77.72           C  
ATOM    103  O   ARG A   8       6.485  12.005  88.992  1.00 77.72           O  
ATOM    104  CB  ARG A   8       6.348   9.125  87.260  1.00 77.72           C  
ATOM    105  CG  ARG A   8       6.530   8.568  88.655  1.00 77.72           C  
ATOM    106  CD  ARG A   8       7.094   7.165  88.619  1.00 77.72           C  
ATOM    107  NE  ARG A   8       6.160   6.185  88.054  1.00 77.72           N  
ATOM    108  CZ  ARG A   8       6.081   5.840  86.772  1.00 77.72           C  
ATOM    109  NH1 ARG A   8       6.868   6.381  85.855  1.00 77.72           N  
ATOM    110  NH2 ARG A   8       5.195   4.937  86.399  1.00 77.72           N  
ATOM    124  N   LEU A   9       7.856  11.862  87.210  1.00 76.34           N  
ATOM    125  CA  LEU A   9       8.823  12.773  87.813  1.00 76.34           C  
ATOM    126  C   LEU A   9       8.223  14.154  88.009  1.00 76.34           C  
ATOM    127  O   LEU A   9       8.502  14.836  89.002  1.00 76.34           O  
ATOM    128  CB  LEU A   9      10.077  12.870  86.950  1.00 76.34           C  
ATOM    129  CG  LEU A   9      11.294  12.073  87.421  1.00 76.34           C  
ATOM    130  CD1 LEU A   9      12.412  12.149  86.400  1.00 76.34           C  
ATOM    131  CD2 LEU A   9      11.799  12.572  88.774  1.00 76.34           C  
ATOM    143  N   LEU A  10       7.366  14.571  87.091  1.00 73.66           N  
ATOM    144  CA  LEU A  10       6.758  15.886  87.218  1.00 73.66           C  
ATOM    145  C   LEU A  10       5.615  15.898  88.221  1.00 73.66           C  
ATOM    146  O   LEU A  10       5.330  16.941  88.812  1.00 73.66           O  
ATOM    147  CB  LEU A  10       6.288  16.347  85.853  1.00 73.66           C  
ATOM    148  CG  LEU A  10       7.423  16.667  84.880  1.00 73.66           C  
ATOM    149  CD1 LEU A  10       6.911  16.765  83.472  1.00 73.66           C  
ATOM    150  CD2 LEU A  10       8.130  17.934  85.273  1.00 73.66           C  
ATOM    162  N   GLU A  11       4.950  14.764  88.431  1.00 78.94           N  
ATOM    163  CA  GLU A  11       4.039  14.648  89.561  1.00 78.94           C  
ATOM    164  C   GLU A  11       4.796  14.785  90.871  1.00 78.94           C  
ATOM    165  O   GLU A  11       4.304  15.411  91.815  1.00 78.94           O  
ATOM    166  CB  GLU A  11       3.300  13.309  89.522  1.00 78.94           C  
ATOM    167  CG  GLU A  11       2.167  13.251  88.522  1.00 78.94           C  
ATOM    168  CD  GLU A  11       1.433  11.921  88.550  1.00 78.94           C  
ATOM    169  OE1 GLU A  11       1.077  11.463  89.653  1.00 78.94           O  
ATOM    170  OE2 GLU A  11       1.222  11.329  87.471  1.00 78.94           O  
ATOM    177  N   ASN A  12       5.992  14.194  90.949  1.00 79.96           N  
ATOM    178  CA  ASN A  12       6.837  14.417  92.116  1.00 79.96           C  
ATOM    179  C   ASN A  12       7.176  15.892  92.264  1.00 79.96           C  
ATOM    180  O   ASN A  12       7.158  16.435  93.374  1.00 79.96           O  
ATOM    181  CB  ASN A  12       8.124  13.601  92.020  1.00 79.96           C  
ATOM    182  CG  ASN A  12       7.868  12.114  91.844  1.00 79.96           C  
ATOM    183  OD1 ASN A  12       6.732  11.692  91.636  1.00 79.96           O  
ATOM    184  ND2 ASN A  12       8.932  11.312  91.933  1.00 79.96           N  
ATOM    191  N   ALA A  13       7.484  16.561  91.151  1.00 78.63           N  
ATOM    192  CA  ALA A  13       7.845  17.975  91.199  1.00 78.63           C  
ATOM    193  C   ALA A  13       6.662  18.880  91.515  1.00 78.63           C  
ATOM    194  O   ALA A  13       6.865  19.999  91.993  1.00 78.63           O  
ATOM    195  CB  ALA A  13       8.460  18.416  89.879  1.00 78.63           C  
ATOM    201  N   GLN A  14       5.440  18.433  91.247  1.00 80.19           N  
ATOM    202  CA  GLN A  14       4.277  19.290  91.446  1.00 80.19           C  
ATOM    203  C   GLN A  14       4.083  19.643  92.912  1.00 80.19           C  
ATOM    204  O   GLN A  14       3.612  20.738  93.232  1.00 80.19           O  
ATOM    205  CB  GLN A  14       3.028  18.612  90.875  1.00 80.19           C  
ATOM    206  CG  GLN A  14       1.713  19.070  91.479  1.00 80.19           C  
ATOM    207  CD  GLN A  14       0.511  18.662  90.648  1.00 80.19           C  
ATOM    208  OE1 GLN A  14       0.612  18.484  89.434  1.00 80.19           O  
ATOM    209  NE2 GLN A  14      -0.638  18.500  91.305  1.00 80.19           N  
ATOM    218  N   GLU A  15       4.446  18.735  93.812  1.00 82.76           N  
ATOM    219  CA  GLU A  15       4.312  18.999  95.236  1.00 82.76           C  
ATOM    220  C   GLU A  15       5.241  20.110  95.706  1.00 82.76           C  
ATOM    221  O   GLU A  15       5.012  20.672  96.782  1.00 82.76           O  
ATOM    222  CB  GLU A  15       4.594  17.716  96.022  1.00 82.76           C  
ATOM    223  CG  GLU A  15       3.716  16.528  95.606  1.00 82.76           C  
ATOM    224  CD  GLU A  15       4.060  15.254  96.343  1.00 82.76           C  
ATOM    225  OE1 GLU A  15       5.225  15.103  96.764  1.00 82.76           O  
ATOM    226  OE2 GLU A  15       3.162  14.402  96.504  1.00 82.76           O  
ATOM    233  N   HIS A  16       6.277  20.430  94.928  1.00 81.75           N  
ATOM    234  CA  HIS A  16       7.243  21.460  95.278  1.00 81.75           C  
ATOM    235  C   HIS A  16       7.044  22.761  94.516  1.00 81.75           C  
ATOM    236  O   HIS A  16       7.553  23.798  94.952  1.00 81.75           O  
ATOM    237  CB  HIS A  16       8.657  20.947  95.015  1.00 81.75           C  
ATOM    238  CG  HIS A  16       8.913  19.589  95.580  1.00 81.75           C  
ATOM    239  ND1 HIS A  16       8.519  18.434  94.941  1.00 81.75           N  
ATOM    240  CD2 HIS A  16       9.510  19.199  96.730  1.00 81.75           C  
ATOM    241  CE1 HIS A  16       8.874  17.391  95.668  1.00 81.75           C  
ATOM    242  NE2 HIS A  16       9.474  17.827  96.759  1.00 81.75           N  
ATOM    250  N   SER A  17       6.337  22.732  93.392  1.00 80.46           N  
ATOM    251  CA  SER A  17       6.146  23.934  92.601  1.00 80.46           C  
ATOM    252  C   SER A  17       5.025  24.787  93.175  1.00 80.46           C  
ATOM    253  O   SER A  17       4.180  24.323  93.943  1.00 80.46           O  
ATOM    254  CB  SER A  17       5.841  23.587  91.148  1.00 80.46           C  
ATOM    255  OG  SER A  17       6.936  22.929  90.536  1.00 80.46           O  
ATOM    261  N   THR A  18       5.022  26.050  92.772  1.00 77.63           N  
ATOM    262  CA  THR A  18       4.056  27.011  93.277  1.00 77.63           C  
ATOM    263  C   THR A  18       2.705  26.762  92.624  1.00 77.63           C  
ATOM    264  O   THR A  18       2.499  25.781  91.906  1.00 77.63           O  
ATOM    265  CB  THR A  18       4.536  28.434  93.029  1.00 77.63           C  
ATOM    266  OG1 THR A  18       4.523  28.708  91.628  1.00 77.63           O  
ATOM    267  CG2 THR A  18       5.942  28.630  93.558  1.00 77.63           C  
ATOM    275  N   VAL A  19       1.762  27.662  92.879  1.00 75.93           N  
ATOM    276  CA  VAL A  19       0.438  27.541  92.286  1.00 75.93           C  
ATOM    277  C   VAL A  19       0.509  27.754  90.784  1.00 75.93           C  
ATOM    278  O   VAL A  19       0.023  26.937  89.992  1.00 75.93           O  
ATOM    279  CB  VAL A  19      -0.525  28.539  92.947  1.00 75.93           C  
ATOM    280  CG1 VAL A  19      -1.853  28.521  92.248  1.00 75.93           C  
ATOM    281  CG2 VAL A  19      -0.687  28.227  94.420  1.00 75.93           C  
ATOM    291  N   ILE A  20       1.126  28.858  90.372  1.00 74.37           N  
ATOM    292  CA  ILE A  20       1.170  29.205  88.962  1.00 74.37           C  
ATOM    293  C   ILE A  20       2.038  28.222  88.195  1.00 74.37           C  
ATOM    294  O   ILE A  20       1.744  27.890  87.043  1.00 74.37           O  
ATOM    295  CB  ILE A  20       1.643  30.664  88.823  1.00 74.37           C  
ATOM    296  CG1 ILE A  20       1.259  31.245  87.466  1.00 74.37           C  
ATOM    297  CG2 ILE A  20       3.137  30.769  89.063  1.00 74.37           C  
ATOM    298  CD1 ILE A  20       1.402  32.758  87.398  1.00 74.37           C  
ATOM    310  N   GLY A  21       3.093  27.704  88.823  1.00 74.37           N  
ATOM    311  CA  GLY A  21       3.875  26.660  88.187  1.00 74.37           C  
ATOM    312  C   GLY A  21       3.084  25.380  88.012  1.00 74.37           C  
ATOM    313  O   GLY A  21       3.224  24.681  87.006  1.00 74.37           O  
ATOM    317  N   LYS A  22       2.234  25.064  88.980  1.00 75.42           N  
ATOM    318  CA  LYS A  22       1.359  23.907  88.855  1.00 75.42           C  
ATOM    319  C   LYS A  22       0.379  24.096  87.713  1.00 75.42           C  
ATOM    320  O   LYS A  22       0.097  23.156  86.958  1.00 75.42           O  
ATOM    321  CB  LYS A  22       0.628  23.690  90.172  1.00 75.42           C  
ATOM    322  CG  LYS A  22      -0.041  22.350  90.318  1.00 75.42           C  
ATOM    323  CD  LYS A  22      -0.866  22.268  91.604  1.00 75.42           C  
ATOM    324  CE  LYS A  22      -0.014  22.339  92.863  1.00 75.42           C  
ATOM    325  NZ  LYS A  22      -0.801  22.095  94.099  1.00 75.42           N  
ATOM    339  N   VAL A  23      -0.150  25.309  87.575  1.00 71.51           N  
ATOM    340  CA  VAL A  23      -1.015  25.631  86.446  1.00 71.51           C  
ATOM    341  C   VAL A  23      -0.272  25.430  85.139  1.00 71.51           C  
ATOM    342  O   VAL A  23      -0.817  24.883  84.173  1.00 71.51           O  
ATOM    343  CB  VAL A  23      -1.532  27.071  86.592  1.00 71.51           C  
ATOM    344  CG1 VAL A  23      -2.115  27.576  85.301  1.00 71.51           C  
ATOM    345  CG2 VAL A  23      -2.556  27.131  87.717  1.00 71.51           C  
ATOM    355  N   TRP A  24       0.976  25.877  85.086  1.00 68.71           N  
ATOM    356  CA  TRP A  24       1.784  25.696  83.889  1.00 68.71           C  
ATOM    357  C   TRP A  24       1.975  24.224  83.575  1.00 68.71           C  
ATOM    358  O   TRP A  24       1.918  23.811  82.413  1.00 68.71           O  
ATOM    359  CB  TRP A  24       3.124  26.383  84.076  1.00 68.71           C  
ATOM    360  CG  TRP A  24       4.120  26.142  83.026  1.00 68.71           C  
ATOM    361  CD1 TRP A  24       4.362  26.914  81.942  1.00 68.71           C  
ATOM    362  CD2 TRP A  24       5.050  25.065  82.964  1.00 68.71           C  
ATOM    363  NE1 TRP A  24       5.380  26.390  81.201  1.00 68.71           N  
ATOM    364  CE2 TRP A  24       5.817  25.246  81.807  1.00 68.71           C  
ATOM    365  CE3 TRP A  24       5.301  23.958  83.769  1.00 68.71           C  
ATOM    366  CZ2 TRP A  24       6.811  24.374  81.441  1.00 68.71           C  
ATOM    367  CZ3 TRP A  24       6.287  23.097  83.401  1.00 68.71           C  
ATOM    368  CH2 TRP A  24       7.033  23.304  82.247  1.00 68.71           C  
ATOM    379  N   LEU A  25       2.192  23.412  84.600  1.00 70.04           N  
ATOM    380  CA  LEU A  25       2.426  21.995  84.373  1.00 70.04           C  
ATOM    381  C   LEU A  25       1.168  21.301  83.875  1.00 70.04           C  
ATOM    382  O   LEU A  25       1.229  20.422  83.004  1.00 70.04           O  
ATOM    383  CB  LEU A  25       2.923  21.358  85.658  1.00 70.04           C  
ATOM    384  CG  LEU A  25       3.372  19.907  85.643  1.00 70.04           C  
ATOM    385  CD1 LEU A  25       4.671  19.777  84.882  1.00 70.04           C  
ATOM    386  CD2 LEU A  25       3.526  19.399  87.050  1.00 70.04           C  
ATOM    398  N   THR A  26       0.019  21.674  84.417  1.00 68.92           N  
ATOM    399  CA  THR A  26      -1.224  21.101  83.924  1.00 68.92           C  
ATOM    400  C   THR A  26      -1.533  21.579  82.516  1.00 68.92           C  
ATOM    401  O   THR A  26      -2.115  20.833  81.726  1.00 68.92           O  
ATOM    402  CB  THR A  26      -2.375  21.433  84.856  1.00 68.92           C  
ATOM    403  OG1 THR A  26      -2.503  22.849  84.985  1.00 68.92           O  
ATOM    404  CG2 THR A  26      -2.137  20.794  86.218  1.00 68.92           C  
ATOM    412  N   VAL A  27      -1.153  22.810  82.186  1.00 65.88           N  
ATOM    413  CA  VAL A  27      -1.247  23.271  80.807  1.00 65.88           C  
ATOM    414  C   VAL A  27      -0.371  22.414  79.914  1.00 65.88           C  
ATOM    415  O   VAL A  27      -0.744  22.082  78.784  1.00 65.88           O  
ATOM    416  CB  VAL A  27      -0.855  24.756  80.729  1.00 65.88           C  
ATOM    417  CG1 VAL A  27      -0.527  25.168  79.337  1.00 65.88           C  
ATOM    418  CG2 VAL A  27      -1.954  25.623  81.261  1.00 65.88           C  
ATOM    428  N   LEU A  28       0.807  22.054  80.406  1.00 64.74           N  
ATOM    429  CA  LEU A  28       1.727  21.247  79.617  1.00 64.74           C  
ATOM    430  C   LEU A  28       1.133  19.885  79.316  1.00 64.74           C  
ATOM    431  O   LEU A  28       1.106  19.447  78.162  1.00 64.74           O  
ATOM    432  CB  LEU A  28       3.050  21.112  80.355  1.00 64.74           C  
ATOM    433  CG  LEU A  28       4.029  20.027  79.946  1.00 64.74           C  
ATOM    434  CD1 LEU A  28       4.349  20.200  78.533  1.00 64.74           C  
ATOM    435  CD2 LEU A  28       5.274  20.084  80.763  1.00 64.74           C  
ATOM    447  N   PHE A  29       0.649  19.198  80.340  1.00 67.29           N  
ATOM    448  CA  PHE A  29       0.141  17.850  80.123  1.00 67.29           C  
ATOM    449  C   PHE A  29      -1.169  17.859  79.357  1.00 67.29           C  
ATOM    450  O   PHE A  29      -1.349  17.086  78.411  1.00 67.29           O  
ATOM    451  CB  PHE A  29      -0.037  17.121  81.451  1.00 67.29           C  
ATOM    452  CG  PHE A  29       1.240  16.863  82.209  1.00 67.29           C  
ATOM    453  CD1 PHE A  29       2.466  16.848  81.585  1.00 67.29           C  
ATOM    454  CD2 PHE A  29       1.198  16.619  83.563  1.00 67.29           C  
ATOM    455  CE1 PHE A  29       3.603  16.602  82.286  1.00 67.29           C  
ATOM    456  CE2 PHE A  29       2.338  16.374  84.264  1.00 67.29           C  
ATOM    457  CZ  PHE A  29       3.544  16.369  83.620  1.00 67.29           C  
ATOM    467  N   ILE A  30      -2.106  18.714  79.753  1.00 65.90           N  
ATOM    468  CA  ILE A  30      -3.436  18.665  79.171  1.00 65.90           C  
ATOM    469  C   ILE A  30      -3.417  19.144  77.734  1.00 65.90           C  
ATOM    470  O   ILE A  30      -4.182  18.647  76.906  1.00 65.90           O  
ATOM    471  CB  ILE A  30      -4.424  19.491  80.012  1.00 65.90           C  
ATOM    472  CG1 ILE A  30      -4.478  18.999  81.457  1.00 65.90           C  
ATOM    473  CG2 ILE A  30      -5.813  19.432  79.416  1.00 65.90           C  
ATOM    474  CD1 ILE A  30      -5.093  20.000  82.419  1.00 65.90           C  
ATOM    486  N   PHE A  31      -2.559  20.105  77.412  1.00 59.88           N  
ATOM    487  CA  PHE A  31      -2.561  20.766  76.118  1.00 59.88           C  
ATOM    488  C   PHE A  31      -1.349  20.390  75.279  1.00 59.88           C  
ATOM    489  O   PHE A  31      -1.502  19.921  74.154  1.00 59.88           O  
ATOM    490  CB  PHE A  31      -2.614  22.279  76.310  1.00 59.88           C  
ATOM    491  CG  PHE A  31      -3.932  22.771  76.794  1.00 59.88           C  
ATOM    492  CD1 PHE A  31      -4.265  22.697  78.127  1.00 59.88           C  
ATOM    493  CD2 PHE A  31      -4.838  23.315  75.919  1.00 59.88           C  
ATOM    494  CE1 PHE A  31      -5.479  23.149  78.574  1.00 59.88           C  
ATOM    495  CE2 PHE A  31      -6.052  23.772  76.363  1.00 59.88           C  
ATOM    496  CZ  PHE A  31      -6.373  23.690  77.693  1.00 59.88           C  
ATOM    499  N   ARG A  32      -0.146  20.585  75.797  1.00 58.35           N  
ATOM    500  CA  ARG A  32       1.044  20.341  75.001  1.00 58.35           C  
ATOM    501  C   ARG A  32       1.196  18.871  74.671  1.00 58.35           C  
ATOM    502  O   ARG A  32       1.323  18.497  73.504  1.00 58.35           O  
ATOM    503  CB  ARG A  32       2.275  20.853  75.735  1.00 58.35           C  
ATOM    504  CG  ARG A  32       2.409  22.344  75.727  1.00 58.35           C  
ATOM    505  CD  ARG A  32       3.351  22.782  74.640  1.00 58.35           C  
ATOM    506  NE  ARG A  32       3.910  24.089  74.949  1.00 58.35           N  
ATOM    507  CZ  ARG A  32       4.853  24.293  75.859  1.00 58.35           C  
ATOM    508  NH1 ARG A  32       5.336  23.275  76.550  1.00 58.35           N  
ATOM    509  NH2 ARG A  32       5.307  25.515  76.082  1.00 58.35           N  
ATOM    512  N   ILE A  33       1.190  18.020  75.685  1.00 60.82           N  
ATOM    513  CA  ILE A  33       1.531  16.625  75.486  1.00 60.82           C  
ATOM    514  C   ILE A  33       0.349  15.847  74.949  1.00 60.82           C  
ATOM    515  O   ILE A  33       0.497  15.005  74.060  1.00 60.82           O  
ATOM    516  CB  ILE A  33       2.051  16.027  76.795  1.00 60.82           C  
ATOM    517  CG1 ILE A  33       3.325  16.769  77.213  1.00 60.82           C  
ATOM    518  CG2 ILE A  33       2.236  14.556  76.632  1.00 60.82           C  
ATOM    519  CD1 ILE A  33       4.029  16.281  78.450  1.00 60.82           C  
ATOM    531  N   LEU A  34      -0.832  16.091  75.494  1.00 59.21           N  
ATOM    532  CA  LEU A  34      -1.985  15.281  75.139  1.00 59.21           C  
ATOM    533  C   LEU A  34      -2.394  15.509  73.694  1.00 59.21           C  
ATOM    534  O   LEU A  34      -2.639  14.556  72.953  1.00 59.21           O  
ATOM    535  CB  LEU A  34      -3.139  15.597  76.069  1.00 59.21           C  
ATOM    536  CG  LEU A  34      -4.390  14.762  75.921  1.00 59.21           C  
ATOM    537  CD1 LEU A  34      -4.091  13.351  76.289  1.00 59.21           C  
ATOM    538  CD2 LEU A  34      -5.491  15.315  76.759  1.00 59.21           C  
ATOM    550  N   VAL A  35      -2.504  16.767  73.289  1.00 52.55           N  
ATOM    551  CA  VAL A  35      -2.876  17.078  71.918  1.00 52.55           C  
ATOM    552  C   VAL A  35      -1.805  16.615  70.956  1.00 52.55           C  
ATOM    553  O   VAL A  35      -2.090  16.297  69.798  1.00 52.55           O  
ATOM    554  CB  VAL A  35      -3.140  18.581  71.775  1.00 52.55           C  
ATOM    555  CG1 VAL A  35      -3.381  18.918  70.374  1.00 52.55           C  
ATOM    556  CG2 VAL A  35      -4.297  18.983  72.624  1.00 52.55           C  
ATOM    566  N   LEU A  36      -0.566  16.571  71.407  1.00 51.60           N  
ATOM    567  CA  LEU A  36       0.521  16.143  70.547  1.00 51.60           C  
ATOM    568  C   LEU A  36       0.488  14.643  70.336  1.00 51.60           C  
ATOM    569  O   LEU A  36       0.809  14.156  69.248  1.00 51.60           O  
ATOM    570  CB  LEU A  36       1.841  16.581  71.155  1.00 51.60           C  
ATOM    571  CG  LEU A  36       3.144  15.962  70.723  1.00 51.60           C  
ATOM    572  CD1 LEU A  36       3.354  16.167  69.304  1.00 51.60           C  
ATOM    573  CD2 LEU A  36       4.248  16.585  71.488  1.00 51.60           C  
ATOM    585  N   GLY A  37       0.089  13.898  71.350  1.00 51.43           N  
ATOM    586  CA  GLY A  37       0.101  12.458  71.274  1.00 51.43           C  
ATOM    587  C   GLY A  37      -1.167  11.839  70.749  1.00 51.43           C  
ATOM    588  O   GLY A  37      -1.135  10.756  70.164  1.00 51.43           O  
ATOM    592  N   ALA A  38      -2.285  12.519  70.944  1.00 52.72           N  
ATOM    593  CA  ALA A  38      -3.596  11.970  70.645  1.00 52.72           C  
ATOM    594  C   ALA A  38      -4.107  12.395  69.283  1.00 52.72           C  
ATOM    595  O   ALA A  38      -4.722  11.592  68.578  1.00 52.72           O  
ATOM    596  CB  ALA A  38      -4.594  12.397  71.711  1.00 52.72           C  
ATOM    602  N   ALA A  39      -3.873  13.646  68.910  1.00 48.79           N  
ATOM    603  CA  ALA A  39      -4.367  14.210  67.669  1.00 48.79           C  
ATOM    604  C   ALA A  39      -3.287  14.370  66.618  1.00 48.79           C  
ATOM    605  O   ALA A  39      -3.453  13.917  65.485  1.00 48.79           O  
ATOM    606  CB  ALA A  39      -4.998  15.562  67.942  1.00 48.79           C  
ATOM    612  N   ALA A  40      -2.182  15.012  66.971  1.00 45.74           N  
ATOM    613  CA  ALA A  40      -1.205  15.420  65.976  1.00 45.74           C  
ATOM    614  C   ALA A  40      -0.555  14.234  65.293  1.00 45.74           C  
ATOM    615  O   ALA A  40      -0.368  14.245  64.074  1.00 45.74           O  
ATOM    616  CB  ALA A  40      -0.155  16.285  66.624  1.00 45.74           C  
ATOM    622  N   GLU A  41      -0.203  13.204  66.052  1.00 46.70           N  
ATOM    623  CA  GLU A  41       0.439  12.043  65.460  1.00 46.70           C  
ATOM    624  C   GLU A  41      -0.443  11.366  64.431  1.00 46.70           C  
ATOM    625  O   GLU A  41       0.064  10.716  63.514  1.00 46.70           O  
ATOM    626  CB  GLU A  41       0.831  11.046  66.532  1.00 46.70           C  
ATOM    627  CG  GLU A  41       1.968  11.504  67.406  1.00 46.70           C  
ATOM    628  CD  GLU A  41       3.311  11.460  66.702  1.00 46.70           C  
ATOM    629  OE1 GLU A  41       3.351  11.134  65.497  1.00 46.70           O  
ATOM    630  OE2 GLU A  41       4.333  11.743  67.360  1.00 46.70           O  
ATOM    637  N   GLU A  42      -1.756  11.488  64.575  1.00 44.18           N  
ATOM    638  CA  GLU A  42      -2.667  11.004  63.555  1.00 44.18           C  
ATOM    639  C   GLU A  42      -2.710  11.940  62.361  1.00 44.18           C  
ATOM    640  O   GLU A  42      -3.002  11.502  61.246  1.00 44.18           O  
ATOM    641  CB  GLU A  42      -4.064  10.847  64.136  1.00 44.18           C  
ATOM    642  CG  GLU A  42      -4.166  10.068  65.449  1.00 44.18           C  
ATOM    643  CD  GLU A  42      -3.871   8.597  65.310  1.00 44.18           C  
ATOM    644  OE1 GLU A  42      -4.255   8.001  64.285  1.00 44.18           O  
ATOM    645  OE2 GLU A  42      -3.262   8.026  66.234  1.00 44.18           O  
ATOM    652  N   VAL A  43      -2.424  13.219  62.579  1.00 40.73           N  
ATOM    653  CA  VAL A  43      -2.434  14.197  61.502  1.00 40.73           C  
ATOM    654  C   VAL A  43      -1.177  14.078  60.658  1.00 40.73           C  
ATOM    655  O   VAL A  43      -1.236  13.882  59.441  1.00 40.73           O  
ATOM    656  CB  VAL A  43      -2.579  15.617  62.072  1.00 40.73           C  
ATOM    657  CG1 VAL A  43      -2.423  16.597  61.036  1.00 40.73           C  
ATOM    658  CG2 VAL A  43      -3.890  15.810  62.689  1.00 40.73           C  
ATOM    668  N   TRP A  44      -0.030  14.202  61.289  1.00 40.79           N  
ATOM    669  CA  TRP A  44       1.246  14.146  60.607  1.00 40.79           C  
ATOM    670  C   TRP A  44       1.690  12.739  60.278  1.00 40.79           C  
ATOM    671  O   TRP A  44       2.804  12.558  59.785  1.00 40.79           O  
ATOM    672  CB  TRP A  44       2.307  14.844  61.444  1.00 40.79           C  
ATOM    673  CG  TRP A  44       2.417  16.284  61.258  1.00 40.79           C  
ATOM    674  CD1 TRP A  44       3.254  16.923  60.416  1.00 40.79           C  
ATOM    675  CD2 TRP A  44       1.697  17.292  61.942  1.00 40.79           C  
ATOM    676  NE1 TRP A  44       3.099  18.265  60.525  1.00 40.79           N  
ATOM    677  CE2 TRP A  44       2.144  18.516  61.463  1.00 40.79           C  
ATOM    678  CE3 TRP A  44       0.715  17.281  62.912  1.00 40.79           C  
ATOM    679  CZ2 TRP A  44       1.648  19.700  61.918  1.00 40.79           C  
ATOM    680  CZ3 TRP A  44       0.233  18.458  63.355  1.00 40.79           C  
ATOM    681  CH2 TRP A  44       0.688  19.646  62.862  1.00 40.79           C  
ATOM    692  N   GLY A  45       0.863  11.734  60.532  1.00 41.13           N  
ATOM    693  CA  GLY A  45       1.221  10.373  60.192  1.00 41.13           C  
ATOM    694  C   GLY A  45       1.243  10.100  58.711  1.00 41.13           C  
ATOM    695  O   GLY A  45       1.902   9.151  58.274  1.00 41.13           O  
ATOM    699  N   ASP A  46       0.534  10.908  57.935  1.00 42.60           N  
ATOM    700  CA  ASP A  46       0.472  10.814  56.487  1.00 42.60           C  
ATOM    701  C   ASP A  46       1.203  11.973  55.829  1.00 42.60           C  
ATOM    702  O   ASP A  46       0.735  12.549  54.850  1.00 42.60           O  
ATOM    703  CB  ASP A  46      -0.974  10.782  56.009  1.00 42.60           C  
ATOM    704  CG  ASP A  46      -1.735   9.588  56.535  1.00 42.60           C  
ATOM    705  OD1 ASP A  46      -1.129   8.771  57.260  1.00 42.60           O  
ATOM    706  OD2 ASP A  46      -2.937   9.461  56.220  1.00 42.60           O  
ATOM    711  N   GLU A  47       2.344  12.345  56.386  1.00 39.14           N  
ATOM    712  CA  GLU A  47       3.079  13.495  55.884  1.00 39.14           C  
ATOM    713  C   GLU A  47       3.939  13.146  54.688  1.00 39.14           C  
ATOM    714  O   GLU A  47       3.986  13.910  53.722  1.00 39.14           O  
ATOM    715  CB  GLU A  47       3.926  14.088  56.994  1.00 39.14           C  
ATOM    716  CG  GLU A  47       4.974  13.204  57.567  1.00 39.14           C  
ATOM    717  CD  GLU A  47       5.603  13.785  58.807  1.00 39.14           C  
ATOM    718  OE1 GLU A  47       5.399  14.987  59.067  1.00 39.14           O  
ATOM    719  OE2 GLU A  47       6.297  13.038  59.528  1.00 39.14           O  
ATOM    726  N   GLN A  48       4.616  12.007  54.729  1.00 35.61           N  
ATOM    727  CA  GLN A  48       5.488  11.568  53.653  1.00 35.61           C  
ATOM    728  C   GLN A  48       4.747  10.790  52.601  1.00 35.61           C  
ATOM    729  O   GLN A  48       5.122  10.826  51.429  1.00 35.61           O  
ATOM    730  CB  GLN A  48       6.613  10.702  54.210  1.00 35.61           C  
ATOM    731  CG  GLN A  48       7.418   9.940  53.173  1.00 35.61           C  
ATOM    732  CD  GLN A  48       8.527  10.742  52.547  1.00 35.61           C  
ATOM    733  OE1 GLN A  48       9.260  11.441  53.231  1.00 35.61           O  
ATOM    734  NE2 GLN A  48       8.664  10.635  51.237  1.00 35.61           N  
ATOM    737  N   SER A  49       3.692  10.098  52.995  1.00 37.01           N  
ATOM    738  CA  SER A  49       2.975   9.242  52.071  1.00 37.01           C  
ATOM    739  C   SER A  49       2.192  10.054  51.062  1.00 37.01           C  
ATOM    740  O   SER A  49       2.421   9.953  49.853  1.00 37.01           O  
ATOM    741  CB  SER A  49       2.039   8.342  52.848  1.00 37.01           C  
ATOM    742  OG  SER A  49       1.250   7.576  51.964  1.00 37.01           O  
ATOM    748  N   ASP A  50       1.258  10.858  51.541  1.00 36.28           N  
ATOM    749  CA  ASP A  50       0.342  11.593  50.695  1.00 36.28           C  
ATOM    750  C   ASP A  50       0.882  12.932  50.231  1.00 36.28           C  
ATOM    751  O   ASP A  50       0.100  13.799  49.840  1.00 36.28           O  
ATOM    752  CB  ASP A  50      -0.969  11.779  51.433  1.00 36.28           C  
ATOM    753  CG  ASP A  50      -1.631  10.459  51.766  1.00 36.28           C  
ATOM    754  OD1 ASP A  50      -1.656   9.569  50.893  1.00 36.28           O  
ATOM    755  OD2 ASP A  50      -2.130  10.297  52.896  1.00 36.28           O  
ATOM    760  N   PHE A  51       2.189  13.122  50.264  1.00 30.92           N  
ATOM    761  CA  PHE A  51       2.846  14.288  49.689  1.00 30.92           C  
ATOM    762  C   PHE A  51       3.128  13.956  48.243  1.00 30.92           C  
ATOM    763  O   PHE A  51       4.176  13.413  47.907  1.00 30.92           O  
ATOM    764  CB  PHE A  51       4.109  14.600  50.451  1.00 30.92           C  
ATOM    765  CG  PHE A  51       4.827  15.802  50.011  1.00 30.92           C  
ATOM    766  CD1 PHE A  51       4.666  16.973  50.649  1.00 30.92           C  
ATOM    767  CD2 PHE A  51       5.697  15.753  49.001  1.00 30.92           C  
ATOM    768  CE1 PHE A  51       5.342  18.054  50.251  1.00 30.92           C  
ATOM    769  CE2 PHE A  51       6.352  16.831  48.619  1.00 30.92           C  
ATOM    770  CZ  PHE A  51       6.179  17.968  49.239  1.00 30.92           C  
ATOM    780  N   THR A  52       2.183  14.269  47.381  1.00 30.71           N  
ATOM    781  CA  THR A  52       2.227  13.871  45.991  1.00 30.71           C  
ATOM    782  C   THR A  52       2.713  15.039  45.162  1.00 30.71           C  
ATOM    783  O   THR A  52       2.067  16.086  45.120  1.00 30.71           O  
ATOM    784  CB  THR A  52       0.862  13.408  45.511  1.00 30.71           C  
ATOM    785  OG1 THR A  52      -0.081  14.448  45.730  1.00 30.71           O  
ATOM    786  CG2 THR A  52       0.427  12.155  46.224  1.00 30.71           C  
ATOM    794  N   CYS A  53       3.853  14.856  44.522  1.00 29.32           N  
ATOM    795  CA  CYS A  53       4.396  15.817  43.598  1.00 29.32           C  
ATOM    796  C   CYS A  53       3.826  15.591  42.202  1.00 29.32           C  
ATOM    797  O   CYS A  53       3.089  14.640  41.948  1.00 29.32           O  
ATOM    798  CB  CYS A  53       5.904  15.735  43.616  1.00 29.32           C  
ATOM    799  SG  CYS A  53       6.655  16.358  45.101  1.00 29.32           S  
ATOM    804  N   ASN A  54       4.195  16.477  41.285  1.00 27.61           N  
ATOM    805  CA  ASN A  54       3.653  16.525  39.941  1.00 27.61           C  
ATOM    806  C   ASN A  54       4.709  16.190  38.908  1.00 27.61           C  
ATOM    807  O   ASN A  54       4.850  16.904  37.916  1.00 27.61           O  
ATOM    808  CB  ASN A  54       3.068  17.897  39.658  1.00 27.61           C  
ATOM    809  CG  ASN A  54       2.092  17.882  38.514  1.00 27.61           C  
ATOM    810  OD1 ASN A  54       2.119  16.989  37.679  1.00 27.61           O  
ATOM    811  ND2 ASN A  54       1.215  18.871  38.474  1.00 27.61           N  
ATOM    814  N   THR A  55       5.494  15.143  39.154  1.00 28.55           N  
ATOM    815  CA  THR A  55       6.510  14.701  38.220  1.00 28.55           C  
ATOM    816  C   THR A  55       6.613  13.188  38.201  1.00 28.55           C  
ATOM    817  O   THR A  55       6.074  12.494  39.060  1.00 28.55           O  
ATOM    818  CB  THR A  55       7.859  15.295  38.542  1.00 28.55           C  
ATOM    819  OG1 THR A  55       8.015  15.383  39.952  1.00 28.55           O  
ATOM    820  CG2 THR A  55       8.001  16.627  37.930  1.00 28.55           C  
ATOM    828  N   GLN A  56       7.303  12.690  37.178  1.00 28.78           N  
ATOM    829  CA  GLN A  56       7.664  11.294  37.048  1.00 28.78           C  
ATOM    830  C   GLN A  56       9.079  11.008  37.512  1.00 28.78           C  
ATOM    831  O   GLN A  56       9.492   9.848  37.520  1.00 28.78           O  
ATOM    832  CB  GLN A  56       7.497  10.845  35.606  1.00 28.78           C  
ATOM    833  CG  GLN A  56       6.114  11.068  35.095  1.00 28.78           C  
ATOM    834  CD  GLN A  56       5.911  10.505  33.727  1.00 28.78           C  
ATOM    835  OE1 GLN A  56       6.721   9.726  33.243  1.00 28.78           O  
ATOM    836  NE2 GLN A  56       4.828  10.901  33.081  1.00 28.78           N  
ATOM    839  N   GLN A  57       9.828  12.031  37.872  1.00 28.51           N  
ATOM    840  CA  GLN A  57      11.115  11.830  38.497  1.00 28.51           C  
ATOM    841  C   GLN A  57      10.923  11.006  39.761  1.00 28.51           C  
ATOM    842  O   GLN A  57      10.069  11.345  40.586  1.00 28.51           O  
ATOM    843  CB  GLN A  57      11.765  13.159  38.840  1.00 28.51           C  
ATOM    844  CG  GLN A  57      12.506  13.755  37.706  1.00 28.51           C  
ATOM    845  CD  GLN A  57      13.818  13.087  37.510  1.00 28.51           C  
ATOM    846  OE1 GLN A  57      14.197  12.226  38.287  1.00 28.51           O  
ATOM    847  NE2 GLN A  57      14.526  13.464  36.462  1.00 28.51           N  
ATOM    850  N   PRO A  58      11.667   9.921  39.947  1.00 30.02           N  
ATOM    851  CA  PRO A  58      11.415   9.086  41.116  1.00 30.02           C  
ATOM    852  C   PRO A  58      11.839   9.734  42.412  1.00 30.02           C  
ATOM    853  O   PRO A  58      11.149   9.592  43.429  1.00 30.02           O  
ATOM    854  CB  PRO A  58      12.230   7.841  40.794  1.00 30.02           C  
ATOM    855  CG  PRO A  58      13.283   8.333  40.013  1.00 30.02           C  
ATOM    856  CD  PRO A  58      12.737   9.339  39.150  1.00 30.02           C  
ATOM    864  N   GLY A  59      12.951  10.436  42.405  1.00 29.64           N  
ATOM    865  CA  GLY A  59      13.496  10.996  43.614  1.00 29.64           C  
ATOM    866  C   GLY A  59      13.003  12.350  44.005  1.00 29.64           C  
ATOM    867  O   GLY A  59      13.348  12.832  45.079  1.00 29.64           O  
ATOM    871  N   CYS A  60      12.193  12.991  43.177  1.00 30.94           N  
ATOM    872  CA  CYS A  60      11.811  14.362  43.453  1.00 30.94           C  
ATOM    873  C   CYS A  60      10.942  14.477  44.689  1.00 30.94           C  
ATOM    874  O   CYS A  60      10.968  15.507  45.367  1.00 30.94           O  
ATOM    875  CB  CYS A  60      11.093  14.953  42.266  1.00 30.94           C  
ATOM    876  SG  CYS A  60      10.540  16.597  42.528  1.00 30.94           S  
ATOM    881  N   GLU A  61      10.166  13.450  44.989  1.00 31.76           N  
ATOM    882  CA  GLU A  61       9.241  13.518  46.108  1.00 31.76           C  
ATOM    883  C   GLU A  61       9.990  13.538  47.431  1.00 31.76           C  
ATOM    884  O   GLU A  61       9.718  14.383  48.289  1.00 31.76           O  
ATOM    885  CB  GLU A  61       8.267  12.359  46.028  1.00 31.76           C  
ATOM    886  CG  GLU A  61       7.221  12.364  47.080  1.00 31.76           C  
ATOM    887  CD  GLU A  61       6.107  11.362  46.820  1.00 31.76           C  
ATOM    888  OE1 GLU A  61       5.694  11.211  45.653  1.00 31.76           O  
ATOM    889  OE2 GLU A  61       5.641  10.720  47.784  1.00 31.76           O  
ATOM    896  N   ASN A  62      10.943  12.619  47.614  1.00 30.36           N  
ATOM    897  CA  ASN A  62      11.711  12.563  48.848  1.00 30.36           C  
ATOM    898  C   ASN A  62      12.430  13.865  49.096  1.00 30.36           C  
ATOM    899  O   ASN A  62      12.360  14.446  50.189  1.00 30.36           O  
ATOM    900  CB  ASN A  62      12.736  11.438  48.787  1.00 30.36           C  
ATOM    901  CG  ASN A  62      12.123  10.095  48.555  1.00 30.36           C  
ATOM    902  OD1 ASN A  62      11.877   9.702  47.426  1.00 30.36           O  
ATOM    903  ND2 ASN A  62      11.901   9.362  49.624  1.00 30.36           N  
ATOM    906  N   VAL A  63      13.110  14.355  48.078  1.00 30.54           N  
ATOM    907  CA  VAL A  63      13.927  15.534  48.238  1.00 30.54           C  
ATOM    908  C   VAL A  63      13.079  16.766  48.457  1.00 30.54           C  
ATOM    909  O   VAL A  63      13.409  17.618  49.282  1.00 30.54           O  
ATOM    910  CB  VAL A  63      14.847  15.705  47.036  1.00 30.54           C  
ATOM    911  CG1 VAL A  63      15.632  16.908  47.219  1.00 30.54           C  
ATOM    912  CG2 VAL A  63      15.694  14.525  46.902  1.00 30.54           C  
ATOM    922  N   CYS A  64      12.001  16.907  47.707  1.00 31.99           N  
ATOM    923  CA  CYS A  64      11.179  18.086  47.870  1.00 31.99           C  
ATOM    924  C   CYS A  64      10.468  18.086  49.208  1.00 31.99           C  
ATOM    925  O   CYS A  64      10.230  19.154  49.777  1.00 31.99           O  
ATOM    926  CB  CYS A  64      10.191  18.192  46.739  1.00 31.99           C  
ATOM    927  SG  CYS A  64       9.208  19.645  46.804  1.00 31.99           S  
ATOM    932  N   TYR A  65      10.124  16.918  49.739  1.00 32.20           N  
ATOM    933  CA  TYR A  65       9.617  16.867  51.100  1.00 32.20           C  
ATOM    934  C   TYR A  65      10.658  17.372  52.073  1.00 32.20           C  
ATOM    935  O   TYR A  65      10.377  18.240  52.902  1.00 32.20           O  
ATOM    936  CB  TYR A  65       9.205  15.460  51.472  1.00 32.20           C  
ATOM    937  CG  TYR A  65       8.791  15.291  52.885  1.00 32.20           C  
ATOM    938  CD1 TYR A  65       7.538  15.610  53.298  1.00 32.20           C  
ATOM    939  CD2 TYR A  65       9.655  14.814  53.806  1.00 32.20           C  
ATOM    940  CE1 TYR A  65       7.164  15.463  54.564  1.00 32.20           C  
ATOM    941  CE2 TYR A  65       9.281  14.665  55.105  1.00 32.20           C  
ATOM    942  CZ  TYR A  65       8.030  14.992  55.466  1.00 32.20           C  
ATOM    943  OH  TYR A  65       7.662  14.839  56.761  1.00 32.20           O  
ATOM    953  N   ASP A  66      11.871  16.838  51.987  1.00 33.12           N  
ATOM    954  CA  ASP A  66      12.918  17.260  52.908  1.00 33.12           C  
ATOM    955  C   ASP A  66      13.226  18.735  52.771  1.00 33.12           C  
ATOM    956  O   ASP A  66      13.638  19.373  53.740  1.00 33.12           O  
ATOM    957  CB  ASP A  66      14.173  16.448  52.696  1.00 33.12           C  
ATOM    958  CG  ASP A  66      15.415  17.294  52.645  1.00 33.12           C  
ATOM    959  OD1 ASP A  66      15.855  17.769  53.706  1.00 33.12           O  
ATOM    960  OD2 ASP A  66      15.974  17.479  51.546  1.00 33.12           O  
ATOM    965  N   ARG A  67      13.036  19.297  51.597  1.00 34.21           N  
ATOM    966  CA  ARG A  67      13.242  20.720  51.431  1.00 34.21           C  
ATOM    967  C   ARG A  67      12.080  21.518  51.971  1.00 34.21           C  
ATOM    968  O   ARG A  67      12.261  22.678  52.338  1.00 34.21           O  
ATOM    969  CB  ARG A  67      13.462  21.051  49.965  1.00 34.21           C  
ATOM    970  CG  ARG A  67      13.997  22.435  49.751  1.00 34.21           C  
ATOM    971  CD  ARG A  67      14.515  22.602  48.350  1.00 34.21           C  
ATOM    972  NE  ARG A  67      15.340  23.796  48.241  1.00 34.21           N  
ATOM    973  CZ  ARG A  67      16.592  23.858  48.669  1.00 34.21           C  
ATOM    974  NH1 ARG A  67      17.146  22.797  49.236  1.00 34.21           N  
ATOM    975  NH2 ARG A  67      17.295  24.971  48.538  1.00 34.21           N  
ATOM    978  N   ALA A  68      10.899  20.922  52.032  1.00 33.99           N  
ATOM    979  CA  ALA A  68       9.749  21.604  52.594  1.00 33.99           C  
ATOM    980  C   ALA A  68       9.747  21.539  54.101  1.00 33.99           C  
ATOM    981  O   ALA A  68       9.653  22.568  54.777  1.00 33.99           O  
ATOM    982  CB  ALA A  68       8.482  20.978  52.072  1.00 33.99           C  
ATOM    988  N   PHE A  69       9.824  20.327  54.633  1.00 35.65           N  
ATOM    989  CA  PHE A  69       9.800  20.054  56.058  1.00 35.65           C  
ATOM    990  C   PHE A  69      11.121  19.424  56.467  1.00 35.65           C  
ATOM    991  O   PHE A  69      11.233  18.194  56.532  1.00 35.65           O  
ATOM    992  CB  PHE A  69       8.650  19.130  56.404  1.00 35.65           C  
ATOM    993  CG  PHE A  69       7.322  19.676  56.071  1.00 35.65           C  
ATOM    994  CD1 PHE A  69       6.528  19.075  55.146  1.00 35.65           C  
ATOM    995  CD2 PHE A  69       6.867  20.805  56.682  1.00 35.65           C  
ATOM    996  CE1 PHE A  69       5.326  19.574  54.855  1.00 35.65           C  
ATOM    997  CE2 PHE A  69       5.646  21.303  56.373  1.00 35.65           C  
ATOM    998  CZ  PHE A  69       4.885  20.683  55.464  1.00 35.65           C  
ATOM   1008  N   PRO A  70      12.142  20.229  56.747  1.00 38.38           N  
ATOM   1009  CA  PRO A  70      13.394  19.660  57.218  1.00 38.38           C  
ATOM   1010  C   PRO A  70      13.240  18.916  58.504  1.00 38.38           C  
ATOM   1011  O   PRO A  70      13.944  17.929  58.743  1.00 38.38           O  
ATOM   1012  CB  PRO A  70      14.280  20.889  57.386  1.00 38.38           C  
ATOM   1013  CG  PRO A  70      13.644  21.919  56.657  1.00 38.38           C  
ATOM   1014  CD  PRO A  70      12.222  21.682  56.745  1.00 38.38           C  
ATOM   1022  N   ILE A  71      12.335  19.373  59.348  1.00 40.88           N  
ATOM   1023  CA  ILE A  71      12.009  18.704  60.590  1.00 40.88           C  
ATOM   1024  C   ILE A  71      10.535  18.945  60.840  1.00 40.88           C  
ATOM   1025  O   ILE A  71      10.071  20.087  60.877  1.00 40.88           O  
ATOM   1026  CB  ILE A  71      12.903  19.187  61.738  1.00 40.88           C  
ATOM   1027  CG1 ILE A  71      12.668  18.353  62.968  1.00 40.88           C  
ATOM   1028  CG2 ILE A  71      12.680  20.600  62.040  1.00 40.88           C  
ATOM   1029  CD1 ILE A  71      13.656  18.577  64.033  1.00 40.88           C  
ATOM   1041  N   SER A  72       9.784  17.869  60.973  1.00 41.90           N  
ATOM   1042  CA  SER A  72       8.354  17.977  61.076  1.00 41.90           C  
ATOM   1043  C   SER A  72       7.967  18.693  62.352  1.00 41.90           C  
ATOM   1044  O   SER A  72       8.735  18.781  63.308  1.00 41.90           O  
ATOM   1045  CB  SER A  72       7.727  16.604  61.028  1.00 41.90           C  
ATOM   1046  OG  SER A  72       6.350  16.698  60.780  1.00 41.90           O  
ATOM   1052  N   HIS A  73       6.760  19.236  62.352  1.00 43.51           N  
ATOM   1053  CA  HIS A  73       6.309  19.995  63.496  1.00 43.51           C  
ATOM   1054  C   HIS A  73       6.162  19.126  64.728  1.00 43.51           C  
ATOM   1055  O   HIS A  73       6.318  19.615  65.848  1.00 43.51           O  
ATOM   1056  CB  HIS A  73       5.004  20.666  63.181  1.00 43.51           C  
ATOM   1057  CG  HIS A  73       5.078  21.625  62.049  1.00 43.51           C  
ATOM   1058  ND1 HIS A  73       5.032  21.220  60.737  1.00 43.51           N  
ATOM   1059  CD2 HIS A  73       5.189  22.971  62.026  1.00 43.51           C  
ATOM   1060  CE1 HIS A  73       5.113  22.277  59.954  1.00 43.51           C  
ATOM   1061  NE2 HIS A  73       5.205  23.352  60.712  1.00 43.51           N  
ATOM   1069  N   VAL A  74       5.880  17.844  64.551  1.00 45.41           N  
ATOM   1070  CA  VAL A  74       5.682  16.964  65.690  1.00 45.41           C  
ATOM   1071  C   VAL A  74       6.995  16.766  66.427  1.00 45.41           C  
ATOM   1072  O   VAL A  74       7.060  16.882  67.653  1.00 45.41           O  
ATOM   1073  CB  VAL A  74       5.071  15.634  65.233  1.00 45.41           C  
ATOM   1074  CG1 VAL A  74       4.682  14.787  66.375  1.00 45.41           C  
ATOM   1075  CG2 VAL A  74       3.882  15.886  64.449  1.00 45.41           C  
ATOM   1085  N   ARG A  75       8.058  16.463  65.692  1.00 46.57           N  
ATOM   1086  CA  ARG A  75       9.358  16.291  66.321  1.00 46.57           C  
ATOM   1087  C   ARG A  75       9.811  17.585  66.969  1.00 46.57           C  
ATOM   1088  O   ARG A  75      10.403  17.580  68.054  1.00 46.57           O  
ATOM   1089  CB  ARG A  75      10.398  15.844  65.302  1.00 46.57           C  
ATOM   1090  CG  ARG A  75       9.944  14.801  64.316  1.00 46.57           C  
ATOM   1091  CD  ARG A  75       9.317  13.616  64.987  1.00 46.57           C  
ATOM   1092  NE  ARG A  75       8.026  13.310  64.392  1.00 46.57           N  
ATOM   1093  CZ  ARG A  75       7.860  12.812  63.173  1.00 46.57           C  
ATOM   1094  NH1 ARG A  75       8.906  12.563  62.402  1.00 46.57           N  
ATOM   1095  NH2 ARG A  75       6.641  12.573  62.722  1.00 46.57           N  
ATOM   1098  N   PHE A  76       9.514  18.703  66.329  1.00 48.15           N  
ATOM   1099  CA  PHE A  76       9.933  19.987  66.850  1.00 48.15           C  
ATOM   1100  C   PHE A  76       9.232  20.286  68.158  1.00 48.15           C  
ATOM   1101  O   PHE A  76       9.854  20.752  69.113  1.00 48.15           O  
ATOM   1102  CB  PHE A  76       9.646  21.066  65.819  1.00 48.15           C  
ATOM   1103  CG  PHE A  76      10.421  22.342  65.984  1.00 48.15           C  
ATOM   1104  CD1 PHE A  76      11.344  22.531  66.978  1.00 48.15           C  
ATOM   1105  CD2 PHE A  76      10.212  23.367  65.101  1.00 48.15           C  
ATOM   1106  CE1 PHE A  76      12.033  23.701  67.080  1.00 48.15           C  
ATOM   1107  CE2 PHE A  76      10.900  24.543  65.208  1.00 48.15           C  
ATOM   1108  CZ  PHE A  76      11.809  24.705  66.194  1.00 48.15           C  
ATOM   1118  N   TRP A  77       7.937  20.005  68.225  1.00 47.33           N  
ATOM   1119  CA  TRP A  77       7.198  20.214  69.454  1.00 47.33           C  
ATOM   1120  C   TRP A  77       7.644  19.261  70.545  1.00 47.33           C  
ATOM   1121  O   TRP A  77       7.658  19.626  71.721  1.00 47.33           O  
ATOM   1122  CB  TRP A  77       5.719  20.049  69.199  1.00 47.33           C  
ATOM   1123  CG  TRP A  77       5.128  21.023  68.259  1.00 47.33           C  
ATOM   1124  CD1 TRP A  77       5.569  22.265  67.989  1.00 47.33           C  
ATOM   1125  CD2 TRP A  77       3.968  20.831  67.458  1.00 47.33           C  
ATOM   1126  NE1 TRP A  77       4.762  22.870  67.078  1.00 47.33           N  
ATOM   1127  CE2 TRP A  77       3.768  22.003  66.734  1.00 47.33           C  
ATOM   1128  CE3 TRP A  77       3.077  19.780  67.287  1.00 47.33           C  
ATOM   1129  CZ2 TRP A  77       2.726  22.156  65.859  1.00 47.33           C  
ATOM   1130  CZ3 TRP A  77       2.050  19.932  66.427  1.00 47.33           C  
ATOM   1131  CH2 TRP A  77       1.876  21.110  65.716  1.00 47.33           C  
ATOM   1142  N   VAL A  78       7.999  18.035  70.183  1.00 51.41           N  
ATOM   1143  CA  VAL A  78       8.503  17.093  71.172  1.00 51.41           C  
ATOM   1144  C   VAL A  78       9.768  17.634  71.813  1.00 51.41           C  
ATOM   1145  O   VAL A  78       9.905  17.666  73.044  1.00 51.41           O  
ATOM   1146  CB  VAL A  78       8.740  15.721  70.531  1.00 51.41           C  
ATOM   1147  CG1 VAL A  78       9.527  14.857  71.418  1.00 51.41           C  
ATOM   1148  CG2 VAL A  78       7.456  15.062  70.235  1.00 51.41           C  
ATOM   1158  N   LEU A  79      10.715  18.055  70.986  1.00 51.65           N  
ATOM   1159  CA  LEU A  79      11.939  18.620  71.520  1.00 51.65           C  
ATOM   1160  C   LEU A  79      11.671  19.892  72.298  1.00 51.65           C  
ATOM   1161  O   LEU A  79      12.359  20.170  73.282  1.00 51.65           O  
ATOM   1162  CB  LEU A  79      12.930  18.881  70.403  1.00 51.65           C  
ATOM   1163  CG  LEU A  79      13.339  17.684  69.569  1.00 51.65           C  
ATOM   1164  CD1 LEU A  79      14.331  18.072  68.537  1.00 51.65           C  
ATOM   1165  CD2 LEU A  79      13.886  16.609  70.405  1.00 51.65           C  
ATOM   1177  N   GLN A  80      10.674  20.665  71.888  1.00 55.08           N  
ATOM   1178  CA  GLN A  80      10.310  21.856  72.635  1.00 55.08           C  
ATOM   1179  C   GLN A  80       9.851  21.490  74.032  1.00 55.08           C  
ATOM   1180  O   GLN A  80      10.270  22.098  75.023  1.00 55.08           O  
ATOM   1181  CB  GLN A  80       9.217  22.612  71.900  1.00 55.08           C  
ATOM   1182  CG  GLN A  80       8.561  23.654  72.742  1.00 55.08           C  
ATOM   1183  CD  GLN A  80       7.537  24.438  71.976  1.00 55.08           C  
ATOM   1184  OE1 GLN A  80       7.532  24.440  70.748  1.00 55.08           O  
ATOM   1185  NE2 GLN A  80       6.652  25.107  72.695  1.00 55.08           N  
ATOM   1188  N   ILE A  81       9.012  20.470  74.129  1.00 57.58           N  
ATOM   1189  CA  ILE A  81       8.495  20.024  75.414  1.00 57.58           C  
ATOM   1190  C   ILE A  81       9.631  19.556  76.300  1.00 57.58           C  
ATOM   1191  O   ILE A  81       9.706  19.903  77.480  1.00 57.58           O  
ATOM   1192  CB  ILE A  81       7.448  18.922  75.198  1.00 57.58           C  
ATOM   1193  CG1 ILE A  81       6.138  19.563  74.765  1.00 57.58           C  
ATOM   1194  CG2 ILE A  81       7.283  18.075  76.408  1.00 57.58           C  
ATOM   1195  CD1 ILE A  81       5.147  18.638  74.222  1.00 57.58           C  
ATOM   1207  N   ILE A  82      10.520  18.749  75.746  1.00 57.37           N  
ATOM   1208  CA  ILE A  82      11.629  18.224  76.533  1.00 57.37           C  
ATOM   1209  C   ILE A  82      12.516  19.353  77.035  1.00 57.37           C  
ATOM   1210  O   ILE A  82      12.850  19.426  78.225  1.00 57.37           O  
ATOM   1211  CB  ILE A  82      12.423  17.208  75.701  1.00 57.37           C  
ATOM   1212  CG1 ILE A  82      11.657  15.903  75.652  1.00 57.37           C  
ATOM   1213  CG2 ILE A  82      13.782  17.014  76.241  1.00 57.37           C  
ATOM   1214  CD1 ILE A  82      12.060  14.995  74.571  1.00 57.37           C  
ATOM   1226  N   PHE A  83      12.929  20.234  76.133  1.00 58.63           N  
ATOM   1227  CA  PHE A  83      13.863  21.284  76.493  1.00 58.63           C  
ATOM   1228  C   PHE A  83      13.240  22.285  77.436  1.00 58.63           C  
ATOM   1229  O   PHE A  83      13.963  22.948  78.182  1.00 58.63           O  
ATOM   1230  CB  PHE A  83      14.365  21.984  75.242  1.00 58.63           C  
ATOM   1231  CG  PHE A  83      15.445  21.246  74.518  1.00 58.63           C  
ATOM   1232  CD1 PHE A  83      16.572  21.906  74.107  1.00 58.63           C  
ATOM   1233  CD2 PHE A  83      15.336  19.910  74.240  1.00 58.63           C  
ATOM   1234  CE1 PHE A  83      17.559  21.249  73.435  1.00 58.63           C  
ATOM   1235  CE2 PHE A  83      16.328  19.251  73.569  1.00 58.63           C  
ATOM   1236  CZ  PHE A  83      17.436  19.918  73.173  1.00 58.63           C  
ATOM   1246  N   VAL A  84      11.917  22.413  77.416  1.00 62.94           N  
ATOM   1247  CA  VAL A  84      11.230  23.321  78.316  1.00 62.94           C  
ATOM   1248  C   VAL A  84      10.933  22.666  79.656  1.00 62.94           C  
ATOM   1249  O   VAL A  84      10.803  23.369  80.666  1.00 62.94           O  
ATOM   1250  CB  VAL A  84       9.952  23.828  77.638  1.00 62.94           C  
ATOM   1251  CG1 VAL A  84       9.041  24.475  78.604  1.00 62.94           C  
ATOM   1252  CG2 VAL A  84      10.301  24.794  76.549  1.00 62.94           C  
ATOM   1262  N   SER A  85      10.837  21.344  79.700  1.00 66.31           N  
ATOM   1263  CA  SER A  85      10.485  20.636  80.915  1.00 66.31           C  
ATOM   1264  C   SER A  85      11.688  20.198  81.727  1.00 66.31           C  
ATOM   1265  O   SER A  85      11.542  19.942  82.923  1.00 66.31           O  
ATOM   1266  CB  SER A  85       9.653  19.410  80.575  1.00 66.31           C  
ATOM   1267  OG  SER A  85       9.498  18.571  81.697  1.00 66.31           O  
ATOM   1273  N   THR A  86      12.859  20.082  81.105  1.00 68.65           N  
ATOM   1274  CA  THR A  86      14.048  19.682  81.854  1.00 68.65           C  
ATOM   1275  C   THR A  86      14.366  20.572  83.050  1.00 68.65           C  
ATOM   1276  O   THR A  86      14.781  20.027  84.089  1.00 68.65           O  
ATOM   1277  CB  THR A  86      15.257  19.636  80.917  1.00 68.65           C  
ATOM   1278  OG1 THR A  86      14.876  19.045  79.679  1.00 68.65           O  
ATOM   1279  CG2 THR A  86      16.369  18.830  81.531  1.00 68.65           C  
ATOM   1287  N   PRO A  87      14.236  21.901  82.983  1.00 70.87           N  
ATOM   1288  CA  PRO A  87      14.544  22.717  84.160  1.00 70.87           C  
ATOM   1289  C   PRO A  87      13.725  22.374  85.381  1.00 70.87           C  
ATOM   1290  O   PRO A  87      14.227  22.482  86.503  1.00 70.87           O  
ATOM   1291  CB  PRO A  87      14.248  24.132  83.669  1.00 70.87           C  
ATOM   1292  CG  PRO A  87      14.488  24.074  82.256  1.00 70.87           C  
ATOM   1293  CD  PRO A  87      13.994  22.759  81.818  1.00 70.87           C  
ATOM   1301  N   THR A  88      12.471  21.981  85.194  1.00 72.86           N  
ATOM   1302  CA  THR A  88      11.656  21.550  86.319  1.00 72.86           C  
ATOM   1303  C   THR A  88      12.302  20.372  87.030  1.00 72.86           C  
ATOM   1304  O   THR A  88      12.364  20.332  88.265  1.00 72.86           O  
ATOM   1305  CB  THR A  88      10.266  21.182  85.824  1.00 72.86           C  
ATOM   1306  OG1 THR A  88       9.742  22.261  85.049  1.00 72.86           O  
ATOM   1307  CG2 THR A  88       9.331  20.890  86.971  1.00 72.86           C  
ATOM   1315  N   LEU A  89      12.815  19.414  86.263  1.00 72.94           N  
ATOM   1316  CA  LEU A  89      13.425  18.241  86.862  1.00 72.94           C  
ATOM   1317  C   LEU A  89      14.775  18.577  87.473  1.00 72.94           C  
ATOM   1318  O   LEU A  89      15.157  17.994  88.493  1.00 72.94           O  
ATOM   1319  CB  LEU A  89      13.549  17.134  85.826  1.00 72.94           C  
ATOM   1320  CG  LEU A  89      12.233  16.413  85.485  1.00 72.94           C  
ATOM   1321  CD1 LEU A  89      11.313  17.283  84.683  1.00 72.94           C  
ATOM   1322  CD2 LEU A  89      12.444  15.093  84.739  1.00 72.94           C  
ATOM   1334  N   ILE A  90      15.495  19.529  86.881  1.00 75.25           N  
ATOM   1335  CA  ILE A  90      16.712  20.034  87.509  1.00 75.25           C  
ATOM   1336  C   ILE A  90      16.395  20.597  88.887  1.00 75.25           C  
ATOM   1337  O   ILE A  90      17.068  20.289  89.879  1.00 75.25           O  
ATOM   1338  CB  ILE A  90      17.374  21.100  86.619  1.00 75.25           C  
ATOM   1339  CG1 ILE A  90      17.890  20.478  85.326  1.00 75.25           C  
ATOM   1340  CG2 ILE A  90      18.487  21.787  87.360  1.00 75.25           C  
ATOM   1341  CD1 ILE A  90      18.280  21.499  84.261  1.00 75.25           C  
ATOM   1353  N   TYR A  91      15.366  21.436  88.965  1.00 78.92           N  
ATOM   1354  CA  TYR A  91      15.001  22.049  90.236  1.00 78.92           C  
ATOM   1355  C   TYR A  91      14.582  20.998  91.251  1.00 78.92           C  
ATOM   1356  O   TYR A  91      14.976  21.063  92.422  1.00 78.92           O  
ATOM   1357  CB  TYR A  91      13.877  23.055  90.037  1.00 78.92           C  
ATOM   1358  CG  TYR A  91      13.488  23.764  91.304  1.00 78.92           C  
ATOM   1359  CD1 TYR A  91      14.264  24.793  91.811  1.00 78.92           C  
ATOM   1360  CD2 TYR A  91      12.355  23.399  91.996  1.00 78.92           C  
ATOM   1361  CE1 TYR A  91      13.923  25.430  92.969  1.00 78.92           C  
ATOM   1362  CE2 TYR A  91      12.003  24.039  93.161  1.00 78.92           C  
ATOM   1363  CZ  TYR A  91      12.794  25.053  93.646  1.00 78.92           C  
ATOM   1364  OH  TYR A  91      12.458  25.709  94.808  1.00 78.92           O  
ATOM   1374  N   LEU A  92      13.769  20.029  90.823  1.00 79.20           N  
ATOM   1375  CA  LEU A  92      13.379  18.944  91.716  1.00 79.20           C  
ATOM   1376  C   LEU A  92      14.602  18.205  92.244  1.00 79.20           C  
ATOM   1377  O   LEU A  92      14.711  17.943  93.447  1.00 79.20           O  
ATOM   1378  CB  LEU A  92      12.437  17.983  90.999  1.00 79.20           C  
ATOM   1379  CG  LEU A  92      12.110  16.655  91.678  1.00 79.20           C  
ATOM   1380  CD1 LEU A  92      11.637  16.841  93.109  1.00 79.20           C  
ATOM   1381  CD2 LEU A  92      11.046  15.933  90.875  1.00 79.20           C  
ATOM   1393  N   GLY A  93      15.545  17.885  91.362  1.00 79.40           N  
ATOM   1394  CA  GLY A  93      16.762  17.231  91.804  1.00 79.40           C  
ATOM   1395  C   GLY A  93      17.533  18.059  92.808  1.00 79.40           C  
ATOM   1396  O   GLY A  93      18.108  17.523  93.759  1.00 79.40           O  
ATOM   1400  N   HIS A  94      17.540  19.379  92.625  1.00 80.30           N  
ATOM   1401  CA  HIS A  94      18.175  20.249  93.605  1.00 80.30           C  
ATOM   1402  C   HIS A  94      17.454  20.190  94.938  1.00 80.30           C  
ATOM   1403  O   HIS A  94      18.087  20.296  95.994  1.00 80.30           O  
ATOM   1404  CB  HIS A  94      18.221  21.685  93.095  1.00 80.30           C  
ATOM   1405  CG  HIS A  94      19.288  21.926  92.076  1.00 80.30           C  
ATOM   1406  ND1 HIS A  94      20.632  21.811  92.365  1.00 80.30           N  
ATOM   1407  CD2 HIS A  94      19.215  22.272  90.770  1.00 80.30           C  
ATOM   1408  CE1 HIS A  94      21.339  22.081  91.281  1.00 80.30           C  
ATOM   1409  NE2 HIS A  94      20.502  22.360  90.299  1.00 80.30           N  
ATOM   1417  N   VAL A  95      16.135  20.016  94.912  1.00 81.25           N  
ATOM   1418  CA  VAL A  95      15.377  19.930  96.155  1.00 81.25           C  
ATOM   1419  C   VAL A  95      15.672  18.616  96.865  1.00 81.25           C  
ATOM   1420  O   VAL A  95      15.928  18.588  98.075  1.00 81.25           O  
ATOM   1421  CB  VAL A  95      13.871  20.094  95.875  1.00 81.25           C  
ATOM   1422  CG1 VAL A  95      13.068  19.764  97.092  1.00 81.25           C  
ATOM   1423  CG2 VAL A  95      13.581  21.507  95.445  1.00 81.25           C  
ATOM   1433  N   LEU A  96      15.648  17.513  96.130  1.00 79.38           N  
ATOM   1434  CA  LEU A  96      15.876  16.212  96.728  1.00 79.38           C  
ATOM   1435  C   LEU A  96      17.342  16.057  97.120  1.00 79.38           C  
ATOM   1436  O   LEU A  96      18.145  16.980  96.965  1.00 79.38           O  
ATOM   1437  CB  LEU A  96      15.466  15.102  95.767  1.00 79.38           C  
ATOM   1438  CG  LEU A  96      14.039  15.156  95.203  1.00 79.38           C  
ATOM   1439  CD1 LEU A  96      13.804  14.016  94.227  1.00 79.38           C  
ATOM   1440  CD2 LEU A  96      12.990  15.140  96.289  1.00 79.38           C  
ATOM   1452  N   LEU A  97      16.467  27.610  97.894  1.00 80.95           N  
ATOM   1453  CA  LEU A  97      16.910  27.406  96.521  1.00 80.95           C  
ATOM   1454  C   LEU A  97      16.161  28.341  95.593  1.00 80.95           C  
ATOM   1455  O   LEU A  97      15.730  27.955  94.510  1.00 80.95           O  
ATOM   1456  CB  LEU A  97      16.693  25.961  96.099  1.00 80.95           C  
ATOM   1457  CG  LEU A  97      17.070  24.864  97.093  1.00 80.95           C  
ATOM   1458  CD1 LEU A  97      16.857  23.502  96.453  1.00 80.95           C  
ATOM   1459  CD2 LEU A  97      18.503  25.002  97.585  1.00 80.95           C  
ATOM   1470  N   LEU A  98      16.017  29.585  96.037  1.00 81.89           N  
ATOM   1471  CA  LEU A  98      15.256  30.571  95.283  1.00 81.89           C  
ATOM   1472  C   LEU A  98      15.928  30.882  93.951  1.00 81.89           C  
ATOM   1473  O   LEU A  98      15.285  30.845  92.895  1.00 81.89           O  
ATOM   1474  CB  LEU A  98      15.097  31.840  96.119  1.00 81.89           C  
ATOM   1475  CG  LEU A  98      14.266  32.992  95.561  1.00 81.89           C  
ATOM   1476  CD1 LEU A  98      12.844  32.562  95.300  1.00 81.89           C  
ATOM   1477  CD2 LEU A  98      14.302  34.159  96.533  1.00 81.89           C  
ATOM   1489  N   ARG A  99      17.226  31.192  93.986  1.00 82.84           N  
ATOM   1490  CA  ARG A  99      17.951  31.513  92.766  1.00 82.84           C  
ATOM   1491  C   ARG A  99      17.915  30.356  91.780  1.00 82.84           C  
ATOM   1492  O   ARG A  99      17.878  30.574  90.563  1.00 82.84           O  
ATOM   1493  CB  ARG A  99      19.394  31.886  93.113  1.00 82.84           C  
ATOM   1494  CG  ARG A  99      20.222  32.409  91.954  1.00 82.84           C  
ATOM   1495  CD  ARG A  99      19.812  33.814  91.541  1.00 82.84           C  
ATOM   1496  NE  ARG A  99      20.015  34.790  92.609  1.00 82.84           N  
ATOM   1497  CZ  ARG A  99      19.044  35.288  93.370  1.00 82.84           C  
ATOM   1498  NH1 ARG A  99      17.789  34.908  93.181  1.00 82.84           N  
ATOM   1499  NH2 ARG A  99      19.332  36.172  94.317  1.00 82.84           N  
ATOM   1502  N   THR A 100      17.905  29.123  92.287  1.00 80.61           N  
ATOM   1503  CA  THR A 100      17.760  27.958  91.421  1.00 80.61           C  
ATOM   1504  C   THR A 100      16.437  27.997  90.673  1.00 80.61           C  
ATOM   1505  O   THR A 100      16.384  27.771  89.459  1.00 80.61           O  
ATOM   1506  CB  THR A 100      17.862  26.684  92.251  1.00 80.61           C  
ATOM   1507  OG1 THR A 100      18.949  26.793  93.176  1.00 80.61           O  
ATOM   1508  CG2 THR A 100      18.094  25.499  91.376  1.00 80.61           C  
ATOM   1516  N   TYR A 101      15.354  28.288  91.388  1.00 79.47           N  
ATOM   1517  CA  TYR A 101      14.039  28.410  90.769  1.00 79.47           C  
ATOM   1518  C   TYR A 101      14.019  29.517  89.727  1.00 79.47           C  
ATOM   1519  O   TYR A 101      13.414  29.368  88.656  1.00 79.47           O  
ATOM   1520  CB  TYR A 101      13.008  28.685  91.845  1.00 79.47           C  
ATOM   1521  CG  TYR A 101      11.587  28.485  91.445  1.00 79.47           C  
ATOM   1522  CD1 TYR A 101      10.985  27.248  91.571  1.00 79.47           C  
ATOM   1523  CD2 TYR A 101      10.836  29.534  90.973  1.00 79.47           C  
ATOM   1524  CE1 TYR A 101       9.675  27.063  91.223  1.00 79.47           C  
ATOM   1525  CE2 TYR A 101       9.518  29.359  90.616  1.00 79.47           C  
ATOM   1526  CZ  TYR A 101       8.945  28.121  90.747  1.00 79.47           C  
ATOM   1527  OH  TYR A 101       7.632  27.946  90.393  1.00 79.47           O  
ATOM   1537  N   VAL A 102      14.658  30.645  90.032  1.00 79.46           N  
ATOM   1538  CA  VAL A 102      14.664  31.765  89.097  1.00 79.46           C  
ATOM   1539  C   VAL A 102      15.398  31.383  87.821  1.00 79.46           C  
ATOM   1540  O   VAL A 102      14.935  31.658  86.705  1.00 79.46           O  
ATOM   1541  CB  VAL A 102      15.292  33.004  89.750  1.00 79.46           C  
ATOM   1542  CG1 VAL A 102      15.427  34.109  88.728  1.00 79.46           C  
ATOM   1543  CG2 VAL A 102      14.448  33.456  90.929  1.00 79.46           C  
ATOM   1553  N   PHE A 103      16.560  30.751  87.966  1.00 78.84           N  
ATOM   1554  CA  PHE A 103      17.301  30.312  86.792  1.00 78.84           C  
ATOM   1555  C   PHE A 103      16.501  29.283  86.012  1.00 78.84           C  
ATOM   1556  O   PHE A 103      16.520  29.274  84.777  1.00 78.84           O  
ATOM   1557  CB  PHE A 103      18.669  29.758  87.199  1.00 78.84           C  
ATOM   1558  CG  PHE A 103      19.664  30.800  87.707  1.00 78.84           C  
ATOM   1559  CD1 PHE A 103      19.386  32.164  87.713  1.00 78.84           C  
ATOM   1560  CD2 PHE A 103      20.898  30.390  88.178  1.00 78.84           C  
ATOM   1561  CE1 PHE A 103      20.308  33.076  88.174  1.00 78.84           C  
ATOM   1562  CE2 PHE A 103      21.826  31.309  88.643  1.00 78.84           C  
ATOM   1563  CZ  PHE A 103      21.525  32.651  88.641  1.00 78.84           C  
ATOM   1573  N   ASN A 104      15.753  28.438  86.721  1.00 73.62           N  
ATOM   1574  CA  ASN A 104      14.857  27.486  86.070  1.00 73.62           C  
ATOM   1575  C   ASN A 104      13.852  28.200  85.173  1.00 73.62           C  
ATOM   1576  O   ASN A 104      13.692  27.853  83.992  1.00 73.62           O  
ATOM   1577  CB  ASN A 104      14.156  26.659  87.149  1.00 73.62           C  
ATOM   1578  CG  ASN A 104      12.800  26.158  86.730  1.00 73.62           C  
ATOM   1579  OD1 ASN A 104      12.684  25.086  86.145  1.00 73.62           O  
ATOM   1580  ND2 ASN A 104      11.760  26.911  87.055  1.00 73.62           N  
ATOM   1583  N   ILE A 105      13.178  29.217  85.708  1.00 74.87           N  
ATOM   1584  CA  ILE A 105      12.130  29.844  84.915  1.00 74.87           C  
ATOM   1585  C   ILE A 105      12.719  30.646  83.766  1.00 74.87           C  
ATOM   1586  O   ILE A 105      12.112  30.719  82.691  1.00 74.87           O  
ATOM   1587  CB  ILE A 105      11.177  30.694  85.772  1.00 74.87           C  
ATOM   1588  CG1 ILE A 105      11.871  31.895  86.410  1.00 74.87           C  
ATOM   1589  CG2 ILE A 105      10.542  29.839  86.816  1.00 74.87           C  
ATOM   1590  CD1 ILE A 105      10.900  32.848  87.127  1.00 74.87           C  
ATOM   1602  N   ILE A 106      13.894  31.255  83.941  1.00 75.54           N  
ATOM   1603  CA  ILE A 106      14.446  31.980  82.798  1.00 75.54           C  
ATOM   1604  C   ILE A 106      14.921  31.004  81.735  1.00 75.54           C  
ATOM   1605  O   ILE A 106      14.862  31.310  80.541  1.00 75.54           O  
ATOM   1606  CB  ILE A 106      15.560  32.973  83.192  1.00 75.54           C  
ATOM   1607  CG1 ILE A 106      16.889  32.285  83.498  1.00 75.54           C  
ATOM   1608  CG2 ILE A 106      15.119  33.833  84.340  1.00 75.54           C  
ATOM   1609  CD1 ILE A 106      17.990  33.253  83.920  1.00 75.54           C  
ATOM   1621  N   PHE A 107      15.401  29.825  82.135  1.00 73.96           N  
ATOM   1622  CA  PHE A 107      15.721  28.798  81.150  1.00 73.96           C  
ATOM   1623  C   PHE A 107      14.491  28.443  80.333  1.00 73.96           C  
ATOM   1624  O   PHE A 107      14.544  28.402  79.097  1.00 73.96           O  
ATOM   1625  CB  PHE A 107      16.266  27.535  81.825  1.00 73.96           C  
ATOM   1626  CG  PHE A 107      17.635  27.676  82.448  1.00 73.96           C  
ATOM   1627  CD1 PHE A 107      18.602  28.518  81.929  1.00 73.96           C  
ATOM   1628  CD2 PHE A 107      17.956  26.915  83.556  1.00 73.96           C  
ATOM   1629  CE1 PHE A 107      19.848  28.608  82.515  1.00 73.96           C  
ATOM   1630  CE2 PHE A 107      19.194  27.003  84.149  1.00 73.96           C  
ATOM   1631  CZ  PHE A 107      20.144  27.847  83.629  1.00 73.96           C  
ATOM   1641  N   LYS A 108      13.376  28.176  81.013  1.00 69.80           N  
ATOM   1642  CA  LYS A 108      12.130  27.889  80.313  1.00 69.80           C  
ATOM   1643  C   LYS A 108      11.775  28.998  79.342  1.00 69.80           C  
ATOM   1644  O   LYS A 108      11.512  28.750  78.160  1.00 69.80           O  
ATOM   1645  CB  LYS A 108      10.990  27.711  81.298  1.00 69.80           C  
ATOM   1646  CG  LYS A 108      11.033  26.478  82.132  1.00 69.80           C  
ATOM   1647  CD  LYS A 108       9.853  26.451  83.053  1.00 69.80           C  
ATOM   1648  CE  LYS A 108       9.901  25.342  84.033  1.00 69.80           C  
ATOM   1649  NZ  LYS A 108       8.923  25.564  85.115  1.00 69.80           N  
ATOM   1663  N   THR A 109      11.760  30.233  79.836  1.00 69.88           N  
ATOM   1664  CA  THR A 109      11.357  31.374  79.029  1.00 69.88           C  
ATOM   1665  C   THR A 109      12.243  31.521  77.802  1.00 69.88           C  
ATOM   1666  O   THR A 109      11.749  31.678  76.681  1.00 69.88           O  
ATOM   1667  CB  THR A 109      11.399  32.634  79.883  1.00 69.88           C  
ATOM   1668  OG1 THR A 109      10.600  32.432  81.052  1.00 69.88           O  
ATOM   1669  CG2 THR A 109      10.888  33.825  79.133  1.00 69.88           C  
ATOM   1677  N   LEU A 110      13.556  31.455  77.992  1.00 68.45           N  
ATOM   1678  CA  LEU A 110      14.465  31.690  76.881  1.00 68.45           C  
ATOM   1679  C   LEU A 110      14.378  30.575  75.859  1.00 68.45           C  
ATOM   1680  O   LEU A 110      14.338  30.839  74.651  1.00 68.45           O  
ATOM   1681  CB  LEU A 110      15.896  31.853  77.386  1.00 68.45           C  
ATOM   1682  CG  LEU A 110      16.171  33.004  78.362  1.00 68.45           C  
ATOM   1683  CD1 LEU A 110      17.642  33.032  78.754  1.00 68.45           C  
ATOM   1684  CD2 LEU A 110      15.756  34.344  77.785  1.00 68.45           C  
ATOM   1687  N   PHE A 111      14.329  29.322  76.312  1.00 65.83           N  
ATOM   1688  CA  PHE A 111      14.244  28.223  75.360  1.00 65.83           C  
ATOM   1689  C   PHE A 111      12.943  28.279  74.588  1.00 65.83           C  
ATOM   1690  O   PHE A 111      12.934  28.089  73.370  1.00 65.83           O  
ATOM   1691  CB  PHE A 111      14.379  26.872  76.059  1.00 65.83           C  
ATOM   1692  CG  PHE A 111      15.714  26.628  76.725  1.00 65.83           C  
ATOM   1693  CD1 PHE A 111      16.792  27.489  76.583  1.00 65.83           C  
ATOM   1694  CD2 PHE A 111      15.886  25.504  77.495  1.00 65.83           C  
ATOM   1695  CE1 PHE A 111      17.985  27.239  77.203  1.00 65.83           C  
ATOM   1696  CE2 PHE A 111      17.081  25.249  78.118  1.00 65.83           C  
ATOM   1697  CZ  PHE A 111      18.134  26.117  77.970  1.00 65.83           C  
ATOM   1707  N   GLU A 112      11.841  28.587  75.262  1.00 63.17           N  
ATOM   1708  CA  GLU A 112      10.554  28.609  74.583  1.00 63.17           C  
ATOM   1709  C   GLU A 112      10.462  29.762  73.598  1.00 63.17           C  
ATOM   1710  O   GLU A 112       9.869  29.620  72.520  1.00 63.17           O  
ATOM   1711  CB  GLU A 112       9.447  28.679  75.607  1.00 63.17           C  
ATOM   1712  CG  GLU A 112       8.100  28.438  75.047  1.00 63.17           C  
ATOM   1713  CD  GLU A 112       7.073  28.187  76.128  1.00 63.17           C  
ATOM   1714  OE1 GLU A 112       7.337  28.556  77.291  1.00 63.17           O  
ATOM   1715  OE2 GLU A 112       6.011  27.608  75.826  1.00 63.17           O  
ATOM   1722  N   VAL A 113      11.026  30.915  73.950  1.00 62.50           N  
ATOM   1723  CA  VAL A 113      11.125  32.005  72.991  1.00 62.50           C  
ATOM   1724  C   VAL A 113      11.937  31.564  71.787  1.00 62.50           C  
ATOM   1725  O   VAL A 113      11.585  31.852  70.638  1.00 62.50           O  
ATOM   1726  CB  VAL A 113      11.724  33.254  73.659  1.00 62.50           C  
ATOM   1727  CG1 VAL A 113      12.123  34.283  72.623  1.00 62.50           C  
ATOM   1728  CG2 VAL A 113      10.729  33.850  74.613  1.00 62.50           C  
ATOM   1738  N   GLY A 114      13.029  30.847  72.034  1.00 60.72           N  
ATOM   1739  CA  GLY A 114      13.828  30.337  70.936  1.00 60.72           C  
ATOM   1740  C   GLY A 114      13.050  29.395  70.049  1.00 60.72           C  
ATOM   1741  O   GLY A 114      13.204  29.405  68.829  1.00 60.72           O  
ATOM   1745  N   PHE A 115      12.181  28.593  70.647  1.00 57.64           N  
ATOM   1746  CA  PHE A 115      11.447  27.611  69.865  1.00 57.64           C  
ATOM   1747  C   PHE A 115      10.362  28.264  69.031  1.00 57.64           C  
ATOM   1748  O   PHE A 115      10.186  27.912  67.863  1.00 57.64           O  
ATOM   1749  CB  PHE A 115      10.861  26.544  70.766  1.00 57.64           C  
ATOM   1750  CG  PHE A 115      11.859  25.533  71.241  1.00 57.64           C  
ATOM   1751  CD1 PHE A 115      12.513  24.719  70.359  1.00 57.64           C  
ATOM   1752  CD2 PHE A 115      12.130  25.390  72.569  1.00 57.64           C  
ATOM   1753  CE1 PHE A 115      13.411  23.810  70.789  1.00 57.64           C  
ATOM   1754  CE2 PHE A 115      13.041  24.477  72.998  1.00 57.64           C  
ATOM   1755  CZ  PHE A 115      13.678  23.689  72.107  1.00 57.64           C  
ATOM   1765  N   ILE A 116       9.623  29.215  69.597  1.00 57.77           N  
ATOM   1766  CA  ILE A 116       8.630  29.903  68.783  1.00 57.77           C  
ATOM   1767  C   ILE A 116       9.313  30.700  67.679  1.00 57.77           C  
ATOM   1768  O   ILE A 116       8.822  30.765  66.545  1.00 57.77           O  
ATOM   1769  CB  ILE A 116       7.703  30.780  69.641  1.00 57.77           C  
ATOM   1770  CG1 ILE A 116       8.447  31.922  70.301  1.00 57.77           C  
ATOM   1771  CG2 ILE A 116       7.041  29.964  70.674  1.00 57.77           C  
ATOM   1772  CD1 ILE A 116       7.568  32.803  71.188  1.00 57.77           C  
ATOM   1784  N   ALA A 117      10.470  31.288  67.975  1.00 55.95           N  
ATOM   1785  CA  ALA A 117      11.196  32.020  66.951  1.00 55.95           C  
ATOM   1786  C   ALA A 117      11.673  31.094  65.844  1.00 55.95           C  
ATOM   1787  O   ALA A 117      11.568  31.426  64.659  1.00 55.95           O  
ATOM   1788  CB  ALA A 117      12.374  32.748  67.579  1.00 55.95           C  
ATOM   1794  N   GLY A 118      12.196  29.929  66.206  1.00 53.12           N  
ATOM   1795  CA  GLY A 118      12.630  28.983  65.198  1.00 53.12           C  
ATOM   1796  C   GLY A 118      11.475  28.464  64.367  1.00 53.12           C  
ATOM   1797  O   GLY A 118      11.591  28.301  63.148  1.00 53.12           O  
ATOM   1801  N   GLN A 119      10.343  28.202  65.011  1.00 50.92           N  
ATOM   1802  CA  GLN A 119       9.176  27.753  64.279  1.00 50.92           C  
ATOM   1803  C   GLN A 119       8.724  28.800  63.280  1.00 50.92           C  
ATOM   1804  O   GLN A 119       8.397  28.473  62.136  1.00 50.92           O  
ATOM   1805  CB  GLN A 119       8.054  27.406  65.239  1.00 50.92           C  
ATOM   1806  CG  GLN A 119       6.837  26.891  64.546  1.00 50.92           C  
ATOM   1807  CD  GLN A 119       5.752  26.552  65.518  1.00 50.92           C  
ATOM   1808  OE1 GLN A 119       5.861  25.587  66.270  1.00 50.92           O  
ATOM   1809  NE2 GLN A 119       4.699  27.352  65.526  1.00 50.92           N  
ATOM   1812  N   TYR A 120       8.712  30.068  63.685  1.00 53.38           N  
ATOM   1813  CA  TYR A 120       8.386  31.130  62.743  1.00 53.38           C  
ATOM   1814  C   TYR A 120       9.410  31.199  61.622  1.00 53.38           C  
ATOM   1815  O   TYR A 120       9.062  31.469  60.468  1.00 53.38           O  
ATOM   1816  CB  TYR A 120       8.298  32.465  63.460  1.00 53.38           C  
ATOM   1817  CG  TYR A 120       8.404  33.658  62.544  1.00 53.38           C  
ATOM   1818  CD1 TYR A 120       7.308  34.106  61.846  1.00 53.38           C  
ATOM   1819  CD2 TYR A 120       9.602  34.328  62.372  1.00 53.38           C  
ATOM   1820  CE1 TYR A 120       7.388  35.184  61.005  1.00 53.38           C  
ATOM   1821  CE2 TYR A 120       9.698  35.396  61.534  1.00 53.38           C  
ATOM   1822  CZ  TYR A 120       8.589  35.827  60.851  1.00 53.38           C  
ATOM   1823  OH  TYR A 120       8.691  36.912  60.011  1.00 53.38           O  
ATOM   1833  N   PHE A 121      10.681  30.978  61.945  1.00 53.56           N  
ATOM   1834  CA  PHE A 121      11.726  31.081  60.935  1.00 53.56           C  
ATOM   1835  C   PHE A 121      11.575  29.997  59.884  1.00 53.56           C  
ATOM   1836  O   PHE A 121      11.818  30.237  58.697  1.00 53.56           O  
ATOM   1837  CB  PHE A 121      13.094  31.000  61.595  1.00 53.56           C  
ATOM   1838  CG  PHE A 121      14.245  31.151  60.651  1.00 53.56           C  
ATOM   1839  CD1 PHE A 121      14.746  32.405  60.349  1.00 53.56           C  
ATOM   1840  CD2 PHE A 121      14.840  30.044  60.082  1.00 53.56           C  
ATOM   1841  CE1 PHE A 121      15.824  32.549  59.479  1.00 53.56           C  
ATOM   1842  CE2 PHE A 121      15.912  30.172  59.215  1.00 53.56           C  
ATOM   1843  CZ  PHE A 121      16.406  31.428  58.911  1.00 53.56           C  
ATOM   1853  N   LEU A 122      11.175  28.800  60.300  1.00 48.67           N  
ATOM   1854  CA  LEU A 122      11.004  27.707  59.354  1.00 48.67           C  
ATOM   1855  C   LEU A 122       9.663  27.795  58.637  1.00 48.67           C  
ATOM   1856  O   LEU A 122       9.609  27.888  57.408  1.00 48.67           O  
ATOM   1857  CB  LEU A 122      11.129  26.378  60.079  1.00 48.67           C  
ATOM   1858  CG  LEU A 122      12.470  26.060  60.710  1.00 48.67           C  
ATOM   1859  CD1 LEU A 122      12.400  24.804  61.509  1.00 48.67           C  
ATOM   1860  CD2 LEU A 122      13.506  25.928  59.678  1.00 48.67           C  
ATOM   1872  N   TYR A 123       8.573  27.768  59.394  1.00 46.60           N  
ATOM   1873  CA  TYR A 123       7.218  27.746  58.857  1.00 46.60           C  
ATOM   1874  C   TYR A 123       6.436  28.857  59.527  1.00 46.60           C  
ATOM   1875  O   TYR A 123       6.113  28.767  60.713  1.00 46.60           O  
ATOM   1876  CB  TYR A 123       6.550  26.400  59.107  1.00 46.60           C  
ATOM   1877  CG  TYR A 123       7.518  25.276  59.366  1.00 46.60           C  
ATOM   1878  CD1 TYR A 123       8.027  24.520  58.328  1.00 46.60           C  
ATOM   1879  CD2 TYR A 123       7.918  24.971  60.650  1.00 46.60           C  
ATOM   1880  CE1 TYR A 123       8.901  23.500  58.562  1.00 46.60           C  
ATOM   1881  CE2 TYR A 123       8.792  23.960  60.889  1.00 46.60           C  
ATOM   1882  CZ  TYR A 123       9.281  23.226  59.847  1.00 46.60           C  
ATOM   1883  OH  TYR A 123      10.158  22.207  60.103  1.00 46.60           O  
ATOM   1886  N   GLY A 124       6.103  29.880  58.765  1.00 50.72           N  
ATOM   1887  CA  GLY A 124       5.513  31.072  59.331  1.00 50.72           C  
ATOM   1888  C   GLY A 124       4.075  30.902  59.760  1.00 50.72           C  
ATOM   1889  O   GLY A 124       3.179  31.563  59.233  1.00 50.72           O  
ATOM   1893  N   PHE A 125       3.869  30.043  60.756  1.00 49.83           N  
ATOM   1894  CA  PHE A 125       2.568  29.647  61.287  1.00 49.83           C  
ATOM   1895  C   PHE A 125       1.494  29.495  60.217  1.00 49.83           C  
ATOM   1896  O   PHE A 125       0.347  29.898  60.419  1.00 49.83           O  
ATOM   1897  CB  PHE A 125       2.074  30.599  62.388  1.00 49.83           C  
ATOM   1898  CG  PHE A 125       2.149  32.067  62.059  1.00 49.83           C  
ATOM   1899  CD1 PHE A 125       1.209  32.669  61.239  1.00 49.83           C  
ATOM   1900  CD2 PHE A 125       3.118  32.862  62.647  1.00 49.83           C  
ATOM   1901  CE1 PHE A 125       1.275  34.024  60.972  1.00 49.83           C  
ATOM   1902  CE2 PHE A 125       3.182  34.210  62.388  1.00 49.83           C  
ATOM   1903  CZ  PHE A 125       2.262  34.793  61.549  1.00 49.83           C  
ATOM   1906  N   GLN A 126       1.857  28.911  59.081  1.00 43.09           N  
ATOM   1907  CA  GLN A 126       0.890  28.581  58.051  1.00 43.09           C  
ATOM   1908  C   GLN A 126       1.478  27.618  57.035  1.00 43.09           C  
ATOM   1909  O   GLN A 126       2.475  27.940  56.388  1.00 43.09           O  
ATOM   1910  CB  GLN A 126       0.399  29.831  57.345  1.00 43.09           C  
ATOM   1911  CG  GLN A 126      -0.378  29.513  56.102  1.00 43.09           C  
ATOM   1912  CD  GLN A 126      -1.555  30.429  55.905  1.00 43.09           C  
ATOM   1913  OE1 GLN A 126      -1.798  31.320  56.713  1.00 43.09           O  
ATOM   1914  NE2 GLN A 126      -2.307  30.207  54.837  1.00 43.09           N  
ATOM   1917  N   LEU A 127       0.868  26.447  56.873  1.00 38.35           N  
ATOM   1918  CA  LEU A 127       1.255  25.500  55.841  1.00 38.35           C  
ATOM   1919  C   LEU A 127       0.389  25.746  54.622  1.00 38.35           C  
ATOM   1920  O   LEU A 127      -0.818  25.492  54.650  1.00 38.35           O  
ATOM   1921  CB  LEU A 127       1.102  24.058  56.303  1.00 38.35           C  
ATOM   1922  CG  LEU A 127       1.950  23.490  57.425  1.00 38.35           C  
ATOM   1923  CD1 LEU A 127       1.782  21.995  57.440  1.00 38.35           C  
ATOM   1924  CD2 LEU A 127       3.394  23.840  57.231  1.00 38.35           C  
ATOM   1927  N   LYS A 128       0.986  26.257  53.581  1.00 36.83           N  
ATOM   1928  CA  LYS A 128       0.306  26.356  52.314  1.00 36.83           C  
ATOM   1929  C   LYS A 128       0.357  25.009  51.613  1.00 36.83           C  
ATOM   1930  O   LYS A 128       1.333  24.273  51.755  1.00 36.83           O  
ATOM   1931  CB  LYS A 128       0.956  27.400  51.444  1.00 36.83           C  
ATOM   1932  CG  LYS A 128       0.995  28.751  52.041  1.00 36.83           C  
ATOM   1933  CD  LYS A 128       1.498  29.781  51.068  1.00 36.83           C  
ATOM   1934  CE  LYS A 128       1.776  31.115  51.734  1.00 36.83           C  
ATOM   1935  NZ  LYS A 128       0.730  31.516  52.710  1.00 36.83           N  
ATOM   1949  N   PRO A 129      -0.670  24.650  50.850  1.00 33.11           N  
ATOM   1950  CA  PRO A 129      -0.638  23.345  50.189  1.00 33.11           C  
ATOM   1951  C   PRO A 129       0.459  23.211  49.164  1.00 33.11           C  
ATOM   1952  O   PRO A 129       1.106  22.166  49.081  1.00 33.11           O  
ATOM   1953  CB  PRO A 129      -2.024  23.255  49.564  1.00 33.11           C  
ATOM   1954  CG  PRO A 129      -2.436  24.582  49.403  1.00 33.11           C  
ATOM   1955  CD  PRO A 129      -1.906  25.357  50.528  1.00 33.11           C  
ATOM   1963  N   LEU A 130       0.695  24.244  48.389  1.00 31.51           N  
ATOM   1964  CA  LEU A 130       1.653  24.190  47.305  1.00 31.51           C  
ATOM   1965  C   LEU A 130       3.048  24.533  47.794  1.00 31.51           C  
ATOM   1966  O   LEU A 130       3.234  25.473  48.567  1.00 31.51           O  
ATOM   1967  CB  LEU A 130       1.234  25.149  46.202  1.00 31.51           C  
ATOM   1968  CG  LEU A 130       2.092  25.234  44.968  1.00 31.51           C  
ATOM   1969  CD1 LEU A 130       2.113  23.953  44.301  1.00 31.51           C  
ATOM   1970  CD2 LEU A 130       1.570  26.265  44.059  1.00 31.51           C  
ATOM   1982  N   TYR A 131       4.026  23.760  47.340  1.00 31.73           N  
ATOM   1983  CA  TYR A 131       5.427  24.085  47.523  1.00 31.73           C  
ATOM   1984  C   TYR A 131       6.138  23.848  46.204  1.00 31.73           C  
ATOM   1985  O   TYR A 131       6.027  22.765  45.630  1.00 31.73           O  
ATOM   1986  CB  TYR A 131       6.065  23.247  48.623  1.00 31.73           C  
ATOM   1987  CG  TYR A 131       7.459  23.680  48.974  1.00 31.73           C  
ATOM   1988  CD1 TYR A 131       7.699  24.898  49.571  1.00 31.73           C  
ATOM   1989  CD2 TYR A 131       8.528  22.880  48.706  1.00 31.73           C  
ATOM   1990  CE1 TYR A 131       8.962  25.295  49.880  1.00 31.73           C  
ATOM   1991  CE2 TYR A 131       9.787  23.266  49.011  1.00 31.73           C  
ATOM   1992  CZ  TYR A 131      10.003  24.476  49.598  1.00 31.73           C  
ATOM   1993  OH  TYR A 131      11.269  24.894  49.922  1.00 31.73           O  
ATOM   2003  N   ARG A 132       6.858  24.858  45.730  1.00 31.03           N  
ATOM   2004  CA  ARG A 132       7.597  24.786  44.483  1.00 31.03           C  
ATOM   2005  C   ARG A 132       9.073  24.599  44.784  1.00 31.03           C  
ATOM   2006  O   ARG A 132       9.721  25.497  45.328  1.00 31.03           O  
ATOM   2007  CB  ARG A 132       7.348  26.039  43.661  1.00 31.03           C  
ATOM   2008  CG  ARG A 132       5.898  26.267  43.478  1.00 31.03           C  
ATOM   2009  CD  ARG A 132       5.628  27.211  42.363  1.00 31.03           C  
ATOM   2010  NE  ARG A 132       4.194  27.417  42.244  1.00 31.03           N  
ATOM   2011  CZ  ARG A 132       3.623  28.095  41.263  1.00 31.03           C  
ATOM   2012  NH1 ARG A 132       4.367  28.634  40.311  1.00 31.03           N  
ATOM   2013  NH2 ARG A 132       2.309  28.233  41.234  1.00 31.03           N  
ATOM   2016  N   CYS A 133       9.599  23.436  44.418  1.00 34.75           N  
ATOM   2017  CA  CYS A 133      10.953  23.028  44.741  1.00 34.75           C  
ATOM   2018  C   CYS A 133      11.786  22.872  43.483  1.00 34.75           C  
ATOM   2019  O   CYS A 133      11.276  22.510  42.426  1.00 34.75           O  
ATOM   2020  CB  CYS A 133      10.968  21.722  45.493  1.00 34.75           C  
ATOM   2021  SG  CYS A 133       9.630  20.620  45.074  1.00 34.75           S  
ATOM   2026  N   ASP A 134      13.080  23.130  43.630  1.00 35.89           N  
ATOM   2027  CA  ASP A 134      14.029  23.139  42.534  1.00 35.89           C  
ATOM   2028  C   ASP A 134      15.292  22.363  42.876  1.00 35.89           C  
ATOM   2029  O   ASP A 134      16.367  22.654  42.353  1.00 35.89           O  
ATOM   2030  CB  ASP A 134      14.371  24.577  42.163  1.00 35.89           C  
ATOM   2031  CG  ASP A 134      14.780  25.399  43.359  1.00 35.89           C  
ATOM   2032  OD1 ASP A 134      14.820  24.852  44.477  1.00 35.89           O  
ATOM   2033  OD2 ASP A 134      15.043  26.606  43.191  1.00 35.89           O  
ATOM   2038  N   ARG A 135      15.186  21.372  43.749  1.00 33.04           N  
ATOM   2039  CA  ARG A 135      16.311  20.515  44.033  1.00 33.04           C  
ATOM   2040  C   ARG A 135      16.710  19.751  42.780  1.00 33.04           C  
ATOM   2041  O   ARG A 135      15.984  19.712  41.794  1.00 33.04           O  
ATOM   2042  CB  ARG A 135      15.970  19.563  45.163  1.00 33.04           C  
ATOM   2043  CG  ARG A 135      15.855  20.253  46.488  1.00 33.04           C  
ATOM   2044  CD  ARG A 135      17.208  20.427  47.124  1.00 33.04           C  
ATOM   2045  NE  ARG A 135      17.621  19.238  47.858  1.00 33.04           N  
ATOM   2046  CZ  ARG A 135      17.351  19.031  49.141  1.00 33.04           C  
ATOM   2047  NH1 ARG A 135      16.664  19.934  49.818  1.00 33.04           N  
ATOM   2048  NH2 ARG A 135      17.759  17.928  49.744  1.00 33.04           N  
ATOM   2051  N   TRP A 136      17.890  19.145  42.825  1.00 31.58           N  
ATOM   2052  CA  TRP A 136      18.500  18.622  41.607  1.00 31.58           C  
ATOM   2053  C   TRP A 136      17.689  17.544  40.924  1.00 31.58           C  
ATOM   2054  O   TRP A 136      17.515  17.620  39.695  1.00 31.58           O  
ATOM   2055  CB  TRP A 136      19.904  18.110  41.899  1.00 31.58           C  
ATOM   2056  CG  TRP A 136      20.357  17.112  40.922  1.00 31.58           C  
ATOM   2057  CD1 TRP A 136      20.603  17.311  39.611  1.00 31.58           C  
ATOM   2058  CD2 TRP A 136      20.645  15.750  41.180  1.00 31.58           C  
ATOM   2059  NE1 TRP A 136      21.011  16.149  39.028  1.00 31.58           N  
ATOM   2060  CE2 TRP A 136      21.049  15.175  39.981  1.00 31.58           C  
ATOM   2061  CE3 TRP A 136      20.601  14.963  42.310  1.00 31.58           C  
ATOM   2062  CZ2 TRP A 136      21.400  13.853  39.886  1.00 31.58           C  
ATOM   2063  CZ3 TRP A 136      20.945  13.669  42.211  1.00 31.58           C  
ATOM   2064  CH2 TRP A 136      21.340  13.118  41.012  1.00 31.58           C  
ATOM   2075  N   PRO A 137      17.210  16.520  41.605  1.00 30.77           N  
ATOM   2076  CA  PRO A 137      16.421  15.512  40.905  1.00 30.77           C  
ATOM   2077  C   PRO A 137      15.131  16.060  40.365  1.00 30.77           C  
ATOM   2078  O   PRO A 137      14.645  15.581  39.338  1.00 30.77           O  
ATOM   2079  CB  PRO A 137      16.185  14.459  41.977  1.00 30.77           C  
ATOM   2080  CG  PRO A 137      17.042  14.795  43.065  1.00 30.77           C  
ATOM   2081  CD  PRO A 137      17.287  16.241  43.029  1.00 30.77           C  
ATOM   2089  N   CYS A 138      14.573  17.057  41.017  1.00 31.86           N  
ATOM   2090  CA  CYS A 138      13.380  17.705  40.533  1.00 31.86           C  
ATOM   2091  C   CYS A 138      13.743  18.647  39.392  1.00 31.86           C  
ATOM   2092  O   CYS A 138      14.490  19.604  39.618  1.00 31.86           O  
ATOM   2093  CB  CYS A 138      12.712  18.473  41.639  1.00 31.86           C  
ATOM   2094  SG  CYS A 138      12.230  17.571  43.079  1.00 31.86           S  
ATOM   2099  N   PRO A 139      13.253  18.435  38.186  1.00 31.16           N  
ATOM   2100  CA  PRO A 139      13.594  19.352  37.108  1.00 31.16           C  
ATOM   2101  C   PRO A 139      12.671  20.544  36.986  1.00 31.16           C  
ATOM   2102  O   PRO A 139      11.464  20.384  36.792  1.00 31.16           O  
ATOM   2103  CB  PRO A 139      13.464  18.462  35.889  1.00 31.16           C  
ATOM   2104  CG  PRO A 139      12.399  17.622  36.216  1.00 31.16           C  
ATOM   2105  CD  PRO A 139      12.505  17.306  37.633  1.00 31.16           C  
ATOM   2113  N   ASN A 140      13.229  21.741  37.079  1.00 34.12           N  
ATOM   2114  CA  ASN A 140      12.540  22.961  36.696  1.00 34.12           C  
ATOM   2115  C   ASN A 140      11.273  23.197  37.516  1.00 34.12           C  
ATOM   2116  O   ASN A 140      10.157  23.186  37.004  1.00 34.12           O  
ATOM   2117  CB  ASN A 140      12.226  22.934  35.201  1.00 34.12           C  
ATOM   2118  CG  ASN A 140      13.464  22.841  34.363  1.00 34.12           C  
ATOM   2119  OD1 ASN A 140      14.013  23.853  33.935  1.00 34.12           O  
ATOM   2120  ND2 ASN A 140      13.930  21.624  34.132  1.00 34.12           N  
ATOM   2123  N   THR A 141      11.473  23.396  38.811  1.00 32.71           N  
ATOM   2124  CA  THR A 141      10.486  24.022  39.689  1.00 32.71           C  
ATOM   2125  C   THR A 141       9.182  23.228  39.727  1.00 32.71           C  
ATOM   2126  O   THR A 141       8.125  23.672  39.290  1.00 32.71           O  
ATOM   2127  CB  THR A 141      10.247  25.464  39.258  1.00 32.71           C  
ATOM   2128  OG1 THR A 141      11.506  26.095  39.020  1.00 32.71           O  
ATOM   2129  CG2 THR A 141       9.534  26.222  40.328  1.00 32.71           C  
ATOM   2137  N   VAL A 142       9.307  22.029  40.276  1.00 31.13           N  
ATOM   2138  CA  VAL A 142       8.184  21.121  40.414  1.00 31.13           C  
ATOM   2139  C   VAL A 142       7.190  21.660  41.422  1.00 31.13           C  
ATOM   2140  O   VAL A 142       7.572  22.219  42.452  1.00 31.13           O  
ATOM   2141  CB  VAL A 142       8.694  19.744  40.846  1.00 31.13           C  
ATOM   2142  CG1 VAL A 142       7.599  18.877  41.118  1.00 31.13           C  
ATOM   2143  CG2 VAL A 142       9.525  19.176  39.819  1.00 31.13           C  
ATOM   2153  N   ASP A 143       5.910  21.451  41.147  1.00 31.15           N  
ATOM   2154  CA  ASP A 143       4.853  21.725  42.099  1.00 31.15           C  
ATOM   2155  C   ASP A 143       4.592  20.487  42.930  1.00 31.15           C  
ATOM   2156  O   ASP A 143       4.388  19.410  42.376  1.00 31.15           O  
ATOM   2157  CB  ASP A 143       3.578  22.136  41.387  1.00 31.15           C  
ATOM   2158  CG  ASP A 143       3.713  23.438  40.662  1.00 31.15           C  
ATOM   2159  OD1 ASP A 143       4.844  23.943  40.550  1.00 31.15           O  
ATOM   2160  OD2 ASP A 143       2.683  23.971  40.208  1.00 31.15           O  
ATOM   2165  N   CYS A 144       4.584  20.638  44.248  1.00 30.09           N  
ATOM   2166  CA  CYS A 144       4.364  19.535  45.159  1.00 30.09           C  
ATOM   2167  C   CYS A 144       3.345  19.942  46.196  1.00 30.09           C  
ATOM   2168  O   CYS A 144       3.469  21.006  46.801  1.00 30.09           O  
ATOM   2169  CB  CYS A 144       5.653  19.124  45.824  1.00 30.09           C  
ATOM   2170  SG  CYS A 144       6.847  18.342  44.749  1.00 30.09           S  
ATOM   2175  N   PHE A 145       2.356  19.094  46.414  1.00 30.04           N  
ATOM   2176  CA  PHE A 145       1.222  19.391  47.257  1.00 30.04           C  
ATOM   2177  C   PHE A 145       1.308  18.627  48.565  1.00 30.04           C  
ATOM   2178  O   PHE A 145       1.773  17.490  48.606  1.00 30.04           O  
ATOM   2179  CB  PHE A 145      -0.056  19.047  46.539  1.00 30.04           C  
ATOM   2180  CG  PHE A 145      -0.227  19.725  45.243  1.00 30.04           C  
ATOM   2181  CD1 PHE A 145      -0.836  20.929  45.163  1.00 30.04           C  
ATOM   2182  CD2 PHE A 145       0.217  19.160  44.102  1.00 30.04           C  
ATOM   2183  CE1 PHE A 145      -0.995  21.529  43.991  1.00 30.04           C  
ATOM   2184  CE2 PHE A 145       0.051  19.770  42.928  1.00 30.04           C  
ATOM   2185  CZ  PHE A 145      -0.550  20.952  42.875  1.00 30.04           C  
ATOM   2195  N   ILE A 146       0.821  19.254  49.620  1.00 33.00           N  
ATOM   2196  CA  ILE A 146       0.962  18.782  50.985  1.00 33.00           C  
ATOM   2197  C   ILE A 146      -0.373  18.259  51.478  1.00 33.00           C  
ATOM   2198  O   ILE A 146      -1.434  18.709  51.042  1.00 33.00           O  
ATOM   2199  CB  ILE A 146       1.486  19.908  51.892  1.00 33.00           C  
ATOM   2200  CG1 ILE A 146       2.892  20.285  51.495  1.00 33.00           C  
ATOM   2201  CG2 ILE A 146       1.479  19.497  53.281  1.00 33.00           C  
ATOM   2202  CD1 ILE A 146       3.363  21.562  52.047  1.00 33.00           C  
ATOM   2214  N   SER A 147      -0.313  17.302  52.400  1.00 35.20           N  
ATOM   2215  CA  SER A 147      -1.485  16.686  52.985  1.00 35.20           C  
ATOM   2216  C   SER A 147      -1.868  17.380  54.273  1.00 35.20           C  
ATOM   2217  O   SER A 147      -1.016  17.686  55.104  1.00 35.20           O  
ATOM   2218  CB  SER A 147      -1.232  15.221  53.272  1.00 35.20           C  
ATOM   2219  OG  SER A 147      -0.647  15.037  54.529  1.00 35.20           O  
ATOM   2225  N   ARG A 148      -3.165  17.605  54.440  1.00 35.89           N  
ATOM   2226  CA  ARG A 148      -3.717  18.257  55.618  1.00 35.89           C  
ATOM   2227  C   ARG A 148      -3.054  19.595  55.934  1.00 35.89           C  
ATOM   2228  O   ARG A 148      -2.556  19.802  57.044  1.00 35.89           O  
ATOM   2229  CB  ARG A 148      -3.645  17.332  56.822  1.00 35.89           C  
ATOM   2230  CG  ARG A 148      -4.689  16.292  56.807  1.00 35.89           C  
ATOM   2231  CD  ARG A 148      -4.128  15.001  57.240  1.00 35.89           C  
ATOM   2232  NE  ARG A 148      -5.195  14.110  57.623  1.00 35.89           N  
ATOM   2233  CZ  ARG A 148      -5.018  12.827  57.858  1.00 35.89           C  
ATOM   2234  NH1 ARG A 148      -3.812  12.303  57.732  1.00 35.89           N  
ATOM   2235  NH2 ARG A 148      -6.042  12.073  58.215  1.00 35.89           N  
ATOM   2238  N   PRO A 149      -3.044  20.525  54.997  1.00 34.94           N  
ATOM   2239  CA  PRO A 149      -2.446  21.812  55.298  1.00 34.94           C  
ATOM   2240  C   PRO A 149      -3.242  22.638  56.272  1.00 34.94           C  
ATOM   2241  O   PRO A 149      -2.672  23.268  57.166  1.00 34.94           O  
ATOM   2242  CB  PRO A 149      -2.384  22.452  53.932  1.00 34.94           C  
ATOM   2243  CG  PRO A 149      -3.422  21.862  53.226  1.00 34.94           C  
ATOM   2244  CD  PRO A 149      -3.443  20.472  53.602  1.00 34.94           C  
ATOM   2252  N   THR A 150      -4.553  22.669  56.123  1.00 37.22           N  
ATOM   2253  CA  THR A 150      -5.373  23.489  56.998  1.00 37.22           C  
ATOM   2254  C   THR A 150      -5.351  22.965  58.422  1.00 37.22           C  
ATOM   2255  O   THR A 150      -5.208  23.732  59.378  1.00 37.22           O  
ATOM   2256  CB  THR A 150      -6.787  23.540  56.468  1.00 37.22           C  
ATOM   2257  OG1 THR A 150      -6.781  24.133  55.175  1.00 37.22           O  
ATOM   2258  CG2 THR A 150      -7.631  24.326  57.342  1.00 37.22           C  
ATOM   2266  N   GLU A 151      -5.523  21.663  58.580  1.00 38.79           N  
ATOM   2267  CA  GLU A 151      -5.483  21.044  59.893  1.00 38.79           C  
ATOM   2268  C   GLU A 151      -4.141  21.245  60.561  1.00 38.79           C  
ATOM   2269  O   GLU A 151      -4.065  21.548  61.758  1.00 38.79           O  
ATOM   2270  CB  GLU A 151      -5.794  19.577  59.740  1.00 38.79           C  
ATOM   2271  CG  GLU A 151      -6.004  18.824  60.971  1.00 38.79           C  
ATOM   2272  CD  GLU A 151      -6.548  17.436  60.699  1.00 38.79           C  
ATOM   2273  OE1 GLU A 151      -6.654  17.050  59.520  1.00 38.79           O  
ATOM   2274  OE2 GLU A 151      -6.866  16.718  61.662  1.00 38.79           O  
ATOM   2281  N   LYS A 152      -3.066  21.070  59.810  1.00 37.79           N  
ATOM   2282  CA  LYS A 152      -1.746  21.272  60.365  1.00 37.79           C  
ATOM   2283  C   LYS A 152      -1.543  22.717  60.761  1.00 37.79           C  
ATOM   2284  O   LYS A 152      -0.914  23.008  61.781  1.00 37.79           O  
ATOM   2285  CB  LYS A 152      -0.701  20.833  59.360  1.00 37.79           C  
ATOM   2286  CG  LYS A 152      -0.594  19.360  59.185  1.00 37.79           C  
ATOM   2287  CD  LYS A 152       0.288  19.011  58.031  1.00 37.79           C  
ATOM   2288  CE  LYS A 152       0.375  17.548  57.777  1.00 37.79           C  
ATOM   2289  NZ  LYS A 152       1.289  17.227  56.708  1.00 37.79           N  
ATOM   2303  N   THR A 153      -2.070  23.638  59.973  1.00 39.66           N  
ATOM   2304  CA  THR A 153      -1.989  25.042  60.323  1.00 39.66           C  
ATOM   2305  C   THR A 153      -2.724  25.327  61.613  1.00 39.66           C  
ATOM   2306  O   THR A 153      -2.245  26.084  62.463  1.00 39.66           O  
ATOM   2307  CB  THR A 153      -2.551  25.881  59.201  1.00 39.66           C  
ATOM   2308  OG1 THR A 153      -1.753  25.698  58.038  1.00 39.66           O  
ATOM   2309  CG2 THR A 153      -2.567  27.290  59.554  1.00 39.66           C  
ATOM   2317  N   ILE A 154      -3.900  24.740  61.764  1.00 39.59           N  
ATOM   2318  CA  ILE A 154      -4.685  24.936  62.966  1.00 39.59           C  
ATOM   2319  C   ILE A 154      -3.936  24.435  64.183  1.00 39.59           C  
ATOM   2320  O   ILE A 154      -3.903  25.094  65.224  1.00 39.59           O  
ATOM   2321  CB  ILE A 154      -6.046  24.247  62.805  1.00 39.59           C  
ATOM   2322  CG1 ILE A 154      -6.929  25.087  61.925  1.00 39.59           C  
ATOM   2323  CG2 ILE A 154      -6.694  24.038  64.091  1.00 39.59           C  
ATOM   2324  CD1 ILE A 154      -7.900  24.331  61.173  1.00 39.59           C  
ATOM   2336  N   PHE A 155      -3.333  23.265  64.081  1.00 42.93           N  
ATOM   2337  CA  PHE A 155      -2.630  22.740  65.237  1.00 42.93           C  
ATOM   2338  C   PHE A 155      -1.361  23.516  65.515  1.00 42.93           C  
ATOM   2339  O   PHE A 155      -0.964  23.646  66.677  1.00 42.93           O  
ATOM   2340  CB  PHE A 155      -2.354  21.271  65.061  1.00 42.93           C  
ATOM   2341  CG  PHE A 155      -3.477  20.418  65.484  1.00 42.93           C  
ATOM   2342  CD1 PHE A 155      -3.488  19.835  66.708  1.00 42.93           C  
ATOM   2343  CD2 PHE A 155      -4.541  20.227  64.675  1.00 42.93           C  
ATOM   2344  CE1 PHE A 155      -4.522  19.066  67.089  1.00 42.93           C  
ATOM   2345  CE2 PHE A 155      -5.569  19.460  65.063  1.00 42.93           C  
ATOM   2346  CZ  PHE A 155      -5.559  18.883  66.267  1.00 42.93           C  
ATOM   2356  N   ILE A 156      -0.730  24.067  64.485  1.00 43.08           N  
ATOM   2357  CA  ILE A 156       0.399  24.958  64.707  1.00 43.08           C  
ATOM   2358  C   ILE A 156      -0.041  26.174  65.498  1.00 43.08           C  
ATOM   2359  O   ILE A 156       0.617  26.582  66.455  1.00 43.08           O  
ATOM   2360  CB  ILE A 156       1.037  25.361  63.374  1.00 43.08           C  
ATOM   2361  CG1 ILE A 156       1.815  24.202  62.805  1.00 43.08           C  
ATOM   2362  CG2 ILE A 156       1.932  26.497  63.563  1.00 43.08           C  
ATOM   2363  CD1 ILE A 156       2.175  24.331  61.395  1.00 43.08           C  
ATOM   2375  N   LEU A 157      -1.147  26.778  65.095  1.00 44.19           N  
ATOM   2376  CA  LEU A 157      -1.639  27.949  65.797  1.00 44.19           C  
ATOM   2377  C   LEU A 157      -2.011  27.617  67.230  1.00 44.19           C  
ATOM   2378  O   LEU A 157      -1.712  28.382  68.150  1.00 44.19           O  
ATOM   2379  CB  LEU A 157      -2.833  28.527  65.070  1.00 44.19           C  
ATOM   2380  CG  LEU A 157      -2.590  29.071  63.680  1.00 44.19           C  
ATOM   2381  CD1 LEU A 157      -3.901  29.299  62.993  1.00 44.19           C  
ATOM   2382  CD2 LEU A 157      -1.799  30.328  63.732  1.00 44.19           C  
ATOM   2394  N   PHE A 158      -2.661  26.482  67.439  1.00 48.68           N  
ATOM   2395  CA  PHE A 158      -3.073  26.087  68.777  1.00 48.68           C  
ATOM   2396  C   PHE A 158      -1.868  25.879  69.674  1.00 48.68           C  
ATOM   2397  O   PHE A 158      -1.829  26.377  70.804  1.00 48.68           O  
ATOM   2398  CB  PHE A 158      -3.915  24.824  68.689  1.00 48.68           C  
ATOM   2399  CG  PHE A 158      -4.134  24.133  69.974  1.00 48.68           C  
ATOM   2400  CD1 PHE A 158      -5.113  24.547  70.835  1.00 48.68           C  
ATOM   2401  CD2 PHE A 158      -3.391  23.041  70.308  1.00 48.68           C  
ATOM   2402  CE1 PHE A 158      -5.331  23.891  72.015  1.00 48.68           C  
ATOM   2403  CE2 PHE A 158      -3.597  22.383  71.480  1.00 48.68           C  
ATOM   2404  CZ  PHE A 158      -4.577  22.812  72.338  1.00 48.68           C  
ATOM   2414  N   MET A 159      -0.857  25.170  69.184  1.00 49.15           N  
ATOM   2415  CA  MET A 159       0.304  24.901  70.012  1.00 49.15           C  
ATOM   2416  C   MET A 159       1.138  26.151  70.217  1.00 49.15           C  
ATOM   2417  O   MET A 159       1.737  26.335  71.282  1.00 49.15           O  
ATOM   2418  CB  MET A 159       1.127  23.800  69.394  1.00 49.15           C  
ATOM   2419  CG  MET A 159       0.515  22.432  69.549  1.00 49.15           C  
ATOM   2420  SD  MET A 159       0.542  21.773  71.206  1.00 49.15           S  
ATOM   2421  CE  MET A 159       2.297  21.598  71.408  1.00 49.15           C  
ATOM   2431  N   LEU A 160       1.178  27.024  69.226  1.00 50.57           N  
ATOM   2432  CA  LEU A 160       1.876  28.289  69.386  1.00 50.57           C  
ATOM   2433  C   LEU A 160       1.181  29.166  70.410  1.00 50.57           C  
ATOM   2434  O   LEU A 160       1.835  29.873  71.181  1.00 50.57           O  
ATOM   2435  CB  LEU A 160       1.964  28.991  68.049  1.00 50.57           C  
ATOM   2436  CG  LEU A 160       2.600  30.346  67.922  1.00 50.57           C  
ATOM   2437  CD1 LEU A 160       3.923  30.357  68.574  1.00 50.57           C  
ATOM   2438  CD2 LEU A 160       2.742  30.687  66.461  1.00 50.57           C  
ATOM   2450  N   ALA A 161      -0.143  29.115  70.450  1.00 52.42           N  
ATOM   2451  CA  ALA A 161      -0.877  29.850  71.459  1.00 52.42           C  
ATOM   2452  C   ALA A 161      -0.638  29.265  72.834  1.00 52.42           C  
ATOM   2453  O   ALA A 161      -0.516  30.002  73.816  1.00 52.42           O  
ATOM   2454  CB  ALA A 161      -2.355  29.848  71.129  1.00 52.42           C  
ATOM   2460  N   VAL A 162      -0.562  27.944  72.922  1.00 54.07           N  
ATOM   2461  CA  VAL A 162      -0.233  27.303  74.188  1.00 54.07           C  
ATOM   2462  C   VAL A 162       1.136  27.747  74.670  1.00 54.07           C  
ATOM   2463  O   VAL A 162       1.337  28.023  75.858  1.00 54.07           O  
ATOM   2464  CB  VAL A 162      -0.311  25.777  74.045  1.00 54.07           C  
ATOM   2465  CG1 VAL A 162       0.342  25.099  75.182  1.00 54.07           C  
ATOM   2466  CG2 VAL A 162      -1.717  25.348  73.971  1.00 54.07           C  
ATOM   2476  N   ALA A 163       2.096  27.821  73.763  1.00 57.48           N  
ATOM   2477  CA  ALA A 163       3.434  28.241  74.153  1.00 57.48           C  
ATOM   2478  C   ALA A 163       3.456  29.700  74.579  1.00 57.48           C  
ATOM   2479  O   ALA A 163       4.138  30.063  75.544  1.00 57.48           O  
ATOM   2480  CB  ALA A 163       4.402  28.011  73.010  1.00 57.48           C  
ATOM   2486  N   CYS A 164       2.726  30.554  73.868  1.00 58.87           N  
ATOM   2487  CA  CYS A 164       2.603  31.941  74.291  1.00 58.87           C  
ATOM   2488  C   CYS A 164       1.975  32.038  75.669  1.00 58.87           C  
ATOM   2489  O   CYS A 164       2.367  32.876  76.484  1.00 58.87           O  
ATOM   2490  CB  CYS A 164       1.785  32.732  73.279  1.00 58.87           C  
ATOM   2491  SG  CYS A 164       2.722  33.351  71.867  1.00 58.87           S  
ATOM   2497  N   VAL A 165       1.013  31.172  75.954  1.00 61.56           N  
ATOM   2498  CA  VAL A 165       0.390  31.171  77.268  1.00 61.56           C  
ATOM   2499  C   VAL A 165       1.386  30.732  78.323  1.00 61.56           C  
ATOM   2500  O   VAL A 165       1.377  31.235  79.448  1.00 61.56           O  
ATOM   2501  CB  VAL A 165      -0.856  30.280  77.258  1.00 61.56           C  
ATOM   2502  CG1 VAL A 165      -1.276  29.933  78.630  1.00 61.56           C  
ATOM   2503  CG2 VAL A 165      -1.976  30.982  76.564  1.00 61.56           C  
ATOM   2513  N   SER A 166       2.243  29.777  77.994  1.00 63.97           N  
ATOM   2514  CA  SER A 166       3.270  29.373  78.944  1.00 63.97           C  
ATOM   2515  C   SER A 166       4.229  30.516  79.220  1.00 63.97           C  
ATOM   2516  O   SER A 166       4.661  30.721  80.361  1.00 63.97           O  
ATOM   2517  CB  SER A 166       4.025  28.160  78.433  1.00 63.97           C  
ATOM   2518  OG  SER A 166       3.207  27.013  78.445  1.00 63.97           O  
ATOM   2524  N   LEU A 167       4.564  31.279  78.188  1.00 64.43           N  
ATOM   2525  CA  LEU A 167       5.402  32.451  78.398  1.00 64.43           C  
ATOM   2526  C   LEU A 167       4.703  33.477  79.278  1.00 64.43           C  
ATOM   2527  O   LEU A 167       5.330  34.089  80.149  1.00 64.43           O  
ATOM   2528  CB  LEU A 167       5.786  33.078  77.064  1.00 64.43           C  
ATOM   2529  CG  LEU A 167       6.785  32.332  76.194  1.00 64.43           C  
ATOM   2530  CD1 LEU A 167       7.002  33.077  74.903  1.00 64.43           C  
ATOM   2531  CD2 LEU A 167       8.080  32.157  76.901  1.00 64.43           C  
ATOM   2543  N   LEU A 168       3.404  33.682  79.062  1.00 66.89           N  
ATOM   2544  CA  LEU A 168       2.659  34.601  79.911  1.00 66.89           C  
ATOM   2545  C   LEU A 168       2.648  34.119  81.348  1.00 66.89           C  
ATOM   2546  O   LEU A 168       2.785  34.915  82.278  1.00 66.89           O  
ATOM   2547  CB  LEU A 168       1.228  34.762  79.414  1.00 66.89           C  
ATOM   2548  CG  LEU A 168       0.960  35.464  78.085  1.00 66.89           C  
ATOM   2549  CD1 LEU A 168      -0.540  35.520  77.829  1.00 66.89           C  
ATOM   2550  CD2 LEU A 168       1.558  36.858  78.042  1.00 66.89           C  
ATOM   2562  N   LEU A 169       2.486  32.816  81.548  1.00 68.66           N  
ATOM   2563  CA  LEU A 169       2.476  32.268  82.894  1.00 68.66           C  
ATOM   2564  C   LEU A 169       3.810  32.488  83.579  1.00 68.66           C  
ATOM   2565  O   LEU A 169       3.859  32.889  84.744  1.00 68.66           O  
ATOM   2566  CB  LEU A 169       2.150  30.790  82.863  1.00 68.66           C  
ATOM   2567  CG  LEU A 169       0.719  30.435  82.514  1.00 68.66           C  
ATOM   2568  CD1 LEU A 169       0.645  28.992  82.150  1.00 68.66           C  
ATOM   2569  CD2 LEU A 169      -0.219  30.729  83.646  1.00 68.66           C  
ATOM   2581  N   ASN A 170       4.905  32.240  82.874  1.00 70.81           N  
ATOM   2582  CA  ASN A 170       6.213  32.428  83.485  1.00 70.81           C  
ATOM   2583  C   ASN A 170       6.506  33.899  83.747  1.00 70.81           C  
ATOM   2584  O   ASN A 170       7.126  34.243  84.762  1.00 70.81           O  
ATOM   2585  CB  ASN A 170       7.275  31.812  82.602  1.00 70.81           C  
ATOM   2586  CG  ASN A 170       7.157  30.314  82.535  1.00 70.81           C  
ATOM   2587  OD1 ASN A 170       6.138  29.751  82.924  1.00 70.81           O  
ATOM   2588  ND2 ASN A 170       8.191  29.657  82.050  1.00 70.81           N  
ATOM   2595  N   VAL A 171       6.043  34.781  82.864  1.00 72.84           N  
ATOM   2596  CA  VAL A 171       6.270  36.211  83.040  1.00 72.84           C  
ATOM   2597  C   VAL A 171       5.383  36.772  84.140  1.00 72.84           C  
ATOM   2598  O   VAL A 171       5.707  37.797  84.746  1.00 72.84           O  
ATOM   2599  CB  VAL A 171       6.055  36.926  81.696  1.00 72.84           C  
ATOM   2600  CG1 VAL A 171       5.915  38.424  81.864  1.00 72.84           C  
ATOM   2601  CG2 VAL A 171       7.199  36.617  80.772  1.00 72.84           C  
ATOM   2611  N   LEU A 172       4.253  36.131  84.409  1.00 73.73           N  
ATOM   2612  CA  LEU A 172       3.462  36.487  85.577  1.00 73.73           C  
ATOM   2613  C   LEU A 172       4.101  35.951  86.847  1.00 73.73           C  
ATOM   2614  O   LEU A 172       4.094  36.621  87.887  1.00 73.73           O  
ATOM   2615  CB  LEU A 172       2.039  35.948  85.439  1.00 73.73           C  
ATOM   2616  CG  LEU A 172       0.995  36.912  84.879  1.00 73.73           C  
ATOM   2617  CD1 LEU A 172       1.242  37.241  83.414  1.00 73.73           C  
ATOM   2618  CD2 LEU A 172      -0.393  36.338  85.069  1.00 73.73           C  
ATOM   2630  N   GLU A 173       4.666  34.755  86.764  1.00 76.18           N  
ATOM   2631  CA  GLU A 173       5.281  34.129  87.921  1.00 76.18           C  
ATOM   2632  C   GLU A 173       6.493  34.912  88.393  1.00 76.18           C  
ATOM   2633  O   GLU A 173       6.680  35.110  89.597  1.00 76.18           O  
ATOM   2634  CB  GLU A 173       5.671  32.705  87.568  1.00 76.18           C  
ATOM   2635  CG  GLU A 173       6.287  31.928  88.681  1.00 76.18           C  
ATOM   2636  CD  GLU A 173       6.437  30.463  88.339  1.00 76.18           C  
ATOM   2637  OE1 GLU A 173       6.191  30.100  87.173  1.00 76.18           O  
ATOM   2638  OE2 GLU A 173       6.806  29.671  89.233  1.00 76.18           O  
ATOM   2645  N   ILE A 174       7.322  35.365  87.455  1.00 76.64           N  
ATOM   2646  CA  ILE A 174       8.558  36.039  87.834  1.00 76.64           C  
ATOM   2647  C   ILE A 174       8.265  37.344  88.562  1.00 76.64           C  
ATOM   2648  O   ILE A 174       9.008  37.735  89.469  1.00 76.64           O  
ATOM   2649  CB  ILE A 174       9.439  36.254  86.588  1.00 76.64           C  
ATOM   2650  CG1 ILE A 174      10.854  36.640  86.992  1.00 76.64           C  
ATOM   2651  CG2 ILE A 174       8.851  37.316  85.688  1.00 76.64           C  
ATOM   2652  CD1 ILE A 174      11.841  36.636  85.830  1.00 76.64           C  
ATOM   2664  N   TYR A 175       7.178  38.027  88.202  1.00 77.97           N  
ATOM   2665  CA  TYR A 175       6.771  39.213  88.945  1.00 77.97           C  
ATOM   2666  C   TYR A 175       6.090  38.845  90.253  1.00 77.97           C  
ATOM   2667  O   TYR A 175       6.236  39.563  91.247  1.00 77.97           O  
ATOM   2668  CB  TYR A 175       5.830  40.084  88.109  1.00 77.97           C  
ATOM   2669  CG  TYR A 175       6.395  40.610  86.801  1.00 77.97           C  
ATOM   2670  CD1 TYR A 175       7.762  40.692  86.578  1.00 77.97           C  
ATOM   2671  CD2 TYR A 175       5.545  41.026  85.788  1.00 77.97           C  
ATOM   2672  CE1 TYR A 175       8.261  41.169  85.381  1.00 77.97           C  
ATOM   2673  CE2 TYR A 175       6.039  41.502  84.591  1.00 77.97           C  
ATOM   2674  CZ  TYR A 175       7.396  41.567  84.394  1.00 77.97           C  
ATOM   2675  OH  TYR A 175       7.888  42.043  83.200  1.00 77.97           O  
ATOM   2685  N   HIS A 176       5.351  37.736  90.273  1.00 79.00           N  
ATOM   2686  CA  HIS A 176       4.742  37.259  91.510  1.00 79.00           C  
ATOM   2687  C   HIS A 176       5.794  36.930  92.556  1.00 79.00           C  
ATOM   2688  O   HIS A 176       5.514  36.987  93.758  1.00 79.00           O  
ATOM   2689  CB  HIS A 176       3.877  36.044  91.208  1.00 79.00           C  
ATOM   2690  CG  HIS A 176       3.464  35.262  92.415  1.00 79.00           C  
ATOM   2691  ND1 HIS A 176       2.756  35.817  93.457  1.00 79.00           N  
ATOM   2692  CD2 HIS A 176       3.640  33.958  92.732  1.00 79.00           C  
ATOM   2693  CE1 HIS A 176       2.520  34.890  94.368  1.00 79.00           C  
ATOM   2694  NE2 HIS A 176       3.048  33.753  93.953  1.00 79.00           N  
ATOM   2702  N   LEU A 177       7.006  36.600  92.124  1.00 78.80           N  
ATOM   2703  CA  LEU A 177       8.112  36.390  93.042  1.00 78.80           C  
ATOM   2704  C   LEU A 177       8.725  37.720  93.451  1.00 78.80           C  
ATOM   2705  O   LEU A 177       9.541  38.287  92.721  1.00 78.80           O  
ATOM   2706  CB  LEU A 177       9.172  35.506  92.402  1.00 78.80           C  
ATOM   2707  CG  LEU A 177       8.735  34.091  92.043  1.00 78.80           C  
ATOM   2708  CD1 LEU A 177       9.826  33.398  91.262  1.00 78.80           C  
ATOM   2709  CD2 LEU A 177       8.373  33.300  93.279  1.00 78.80           C  
ATOM   2722  N   GLY B 178       8.407   1.708  73.663  1.00 67.30           N  
ATOM   2723  CA  GLY B 178       8.683   0.285  73.584  1.00 67.30           C  
ATOM   2724  C   GLY B 178       8.503  -0.434  74.903  1.00 67.30           C  
ATOM   2725  O   GLY B 178       7.764   0.016  75.778  1.00 67.30           O  
ATOM   2728  N   ASP B 179       9.190  -1.562  75.041  1.00 69.49           N  
ATOM   2729  CA  ASP B 179       9.124  -2.372  76.256  1.00 69.49           C  
ATOM   2730  C   ASP B 179      10.212  -1.943  77.238  1.00 69.49           C  
ATOM   2731  O   ASP B 179      11.029  -2.731  77.704  1.00 69.49           O  
ATOM   2732  CB  ASP B 179       9.241  -3.851  75.905  1.00 69.49           C  
ATOM   2733  CG  ASP B 179       8.909  -4.759  77.074  1.00 69.49           C  
ATOM   2734  OD1 ASP B 179       8.557  -4.252  78.161  1.00 69.49           O  
ATOM   2735  OD2 ASP B 179       8.998  -5.989  76.900  1.00 69.49           O  
ATOM   2740  N   TRP B 180      10.195  -0.657  77.551  1.00 65.76           N  
ATOM   2741  CA  TRP B 180      11.231  -0.037  78.362  1.00 65.76           C  
ATOM   2742  C   TRP B 180      10.932  -0.044  79.857  1.00 65.76           C  
ATOM   2743  O   TRP B 180      11.768   0.424  80.635  1.00 65.76           O  
ATOM   2744  CB  TRP B 180      11.434   1.408  77.919  1.00 65.76           C  
ATOM   2745  CG  TRP B 180      11.892   1.579  76.520  1.00 65.76           C  
ATOM   2746  CD1 TRP B 180      11.126   1.880  75.435  1.00 65.76           C  
ATOM   2747  CD2 TRP B 180      13.231   1.480  76.047  1.00 65.76           C  
ATOM   2748  NE1 TRP B 180      11.909   1.977  74.319  1.00 65.76           N  
ATOM   2749  CE2 TRP B 180      13.206   1.733  74.672  1.00 65.76           C  
ATOM   2750  CE3 TRP B 180      14.450   1.203  76.656  1.00 65.76           C  
ATOM   2751  CZ2 TRP B 180      14.342   1.716  73.903  1.00 65.76           C  
ATOM   2752  CZ3 TRP B 180      15.578   1.190  75.884  1.00 65.76           C  
ATOM   2753  CH2 TRP B 180      15.519   1.442  74.530  1.00 65.76           C  
ATOM   2764  N   SER B 181       9.775  -0.560  80.279  1.00 73.83           N  
ATOM   2765  CA  SER B 181       9.313  -0.337  81.646  1.00 73.83           C  
ATOM   2766  C   SER B 181      10.227  -0.995  82.670  1.00 73.83           C  
ATOM   2767  O   SER B 181      10.495  -0.419  83.731  1.00 73.83           O  
ATOM   2768  CB  SER B 181       7.886  -0.857  81.802  1.00 73.83           C  
ATOM   2769  OG  SER B 181       7.847  -2.270  81.748  1.00 73.83           O  
ATOM   2775  N   PHE B 182      10.710  -2.197  82.375  1.00 77.57           N  
ATOM   2776  CA  PHE B 182      11.487  -2.940  83.361  1.00 77.57           C  
ATOM   2777  C   PHE B 182      12.834  -2.280  83.608  1.00 77.57           C  
ATOM   2778  O   PHE B 182      13.289  -2.182  84.756  1.00 77.57           O  
ATOM   2779  CB  PHE B 182      11.678  -4.377  82.897  1.00 77.57           C  
ATOM   2780  CG  PHE B 182      12.171  -5.291  83.969  1.00 77.57           C  
ATOM   2781  CD1 PHE B 182      11.278  -6.005  84.748  1.00 77.57           C  
ATOM   2782  CD2 PHE B 182      13.525  -5.438  84.202  1.00 77.57           C  
ATOM   2783  CE1 PHE B 182      11.736  -6.852  85.740  1.00 77.57           C  
ATOM   2784  CE2 PHE B 182      13.985  -6.268  85.186  1.00 77.57           C  
ATOM   2785  CZ  PHE B 182      13.096  -6.983  85.960  1.00 77.57           C  
ATOM   2795  N   LEU B 183      13.498  -1.858  82.537  1.00 71.89           N  
ATOM   2796  CA  LEU B 183      14.742  -1.119  82.678  1.00 71.89           C  
ATOM   2797  C   LEU B 183      14.532   0.130  83.516  1.00 71.89           C  
ATOM   2798  O   LEU B 183      15.344   0.447  84.393  1.00 71.89           O  
ATOM   2799  CB  LEU B 183      15.280  -0.758  81.298  1.00 71.89           C  
ATOM   2800  CG  LEU B 183      16.729  -0.304  81.181  1.00 71.89           C  
ATOM   2801  CD1 LEU B 183      17.666  -1.465  81.411  1.00 71.89           C  
ATOM   2802  CD2 LEU B 183      16.977   0.304  79.834  1.00 71.89           C  
ATOM   2814  N   GLY B 184      13.434   0.841  83.269  1.00 76.21           N  
ATOM   2815  CA  GLY B 184      13.151   2.039  84.036  1.00 76.21           C  
ATOM   2816  C   GLY B 184      12.942   1.746  85.507  1.00 76.21           C  
ATOM   2817  O   GLY B 184      13.410   2.489  86.367  1.00 76.21           O  
ATOM   2821  N   ARG B 185      12.248   0.656  85.812  1.00 79.23           N  
ATOM   2822  CA  ARG B 185      12.043   0.278  87.204  1.00 79.23           C  
ATOM   2823  C   ARG B 185      13.369  -0.049  87.882  1.00 79.23           C  
ATOM   2824  O   ARG B 185      13.645   0.415  88.999  1.00 79.23           O  
ATOM   2825  CB  ARG B 185      11.084  -0.909  87.268  1.00 79.23           C  
ATOM   2826  CG  ARG B 185      10.691  -1.345  88.662  1.00 79.23           C  
ATOM   2827  CD  ARG B 185       9.759  -2.532  88.627  1.00 79.23           C  
ATOM   2828  NE  ARG B 185       8.442  -2.215  88.063  1.00 79.23           N  
ATOM   2829  CZ  ARG B 185       8.103  -2.319  86.780  1.00 79.23           C  
ATOM   2830  NH1 ARG B 185       8.966  -2.729  85.864  1.00 79.23           N  
ATOM   2831  NH2 ARG B 185       6.879  -2.003  86.408  1.00 79.23           N  
ATOM   2845  N   LEU B 186      14.207  -0.845  87.218  1.00 77.45           N  
ATOM   2846  CA  LEU B 186      15.479  -1.226  87.821  1.00 77.45           C  
ATOM   2847  C   LEU B 186      16.375  -0.016  88.018  1.00 77.45           C  
ATOM   2848  O   LEU B 186      17.105   0.083  89.009  1.00 77.45           O  
ATOM   2849  CB  LEU B 186      16.190  -2.264  86.959  1.00 77.45           C  
ATOM   2850  CG  LEU B 186      16.108  -3.717  87.430  1.00 77.45           C  
ATOM   2851  CD1 LEU B 186      16.735  -4.648  86.410  1.00 77.45           C  
ATOM   2852  CD2 LEU B 186      16.792  -3.904  88.783  1.00 77.45           C  
ATOM   2864  N   LEU B 187      16.309   0.934  87.098  1.00 74.16           N  
ATOM   2865  CA  LEU B 187      17.143   2.118  87.225  1.00 74.16           C  
ATOM   2866  C   LEU B 187      16.581   3.114  88.227  1.00 74.16           C  
ATOM   2867  O   LEU B 187      17.342   3.883  88.818  1.00 74.16           O  
ATOM   2868  CB  LEU B 187      17.306   2.757  85.860  1.00 74.16           C  
ATOM   2869  CG  LEU B 187      18.150   1.932  84.889  1.00 74.16           C  
ATOM   2870  CD1 LEU B 187      17.981   2.423  83.480  1.00 74.16           C  
ATOM   2871  CD2 LEU B 187      19.603   1.954  85.280  1.00 74.16           C  
ATOM   2883  N   GLU B 188      15.267   3.123  88.438  1.00 80.37           N  
ATOM   2884  CA  GLU B 188      14.710   3.854  89.569  1.00 80.37           C  
ATOM   2885  C   GLU B 188      15.208   3.269  90.878  1.00 80.37           C  
ATOM   2886  O   GLU B 188      15.505   4.008  91.822  1.00 80.37           O  
ATOM   2887  CB  GLU B 188      13.182   3.824  89.527  1.00 80.37           C  
ATOM   2888  CG  GLU B 188      12.565   4.776  88.528  1.00 80.37           C  
ATOM   2889  CD  GLU B 188      11.047   4.747  88.556  1.00 80.37           C  
ATOM   2890  OE1 GLU B 188      10.472   4.827  89.660  1.00 80.37           O  
ATOM   2891  OE2 GLU B 188      10.428   4.634  87.478  1.00 80.37           O  
ATOM   2898  N   ASN B 189      15.294   1.937  90.956  1.00 80.94           N  
ATOM   2899  CA  ASN B 189      15.910   1.316  92.125  1.00 80.94           C  
ATOM   2900  C   ASN B 189      17.358   1.761  92.272  1.00 80.94           C  
ATOM   2901  O   ASN B 189      17.819   2.048  93.382  1.00 80.94           O  
ATOM   2902  CB  ASN B 189      15.848  -0.207  92.028  1.00 80.94           C  
ATOM   2903  CG  ASN B 189      14.433  -0.728  91.852  1.00 80.94           C  
ATOM   2904  OD1 ASN B 189      13.497   0.046  91.643  1.00 80.94           O  
ATOM   2905  ND2 ASN B 189      14.268  -2.049  91.940  1.00 80.94           N  
ATOM   2912  N   ALA B 190      18.091   1.827  91.160  1.00 79.66           N  
ATOM   2913  CA  ALA B 190      19.497   2.222  91.206  1.00 79.66           C  
ATOM   2914  C   ALA B 190      19.688   3.698  91.522  1.00 79.66           C  
ATOM   2915  O   ALA B 190      20.759   4.084  92.000  1.00 79.66           O  
ATOM   2916  CB  ALA B 190      20.185   1.910  89.885  1.00 79.66           C  
ATOM   2922  N   GLN B 191      18.689   4.534  91.253  1.00 80.91           N  
ATOM   2923  CA  GLN B 191      18.850   5.971  91.451  1.00 80.91           C  
ATOM   2924  C   GLN B 191      19.058   6.313  92.917  1.00 80.91           C  
ATOM   2925  O   GLN B 191      19.773   7.271  93.237  1.00 80.91           O  
ATOM   2926  CB  GLN B 191      17.638   6.713  90.882  1.00 80.91           C  
ATOM   2927  CG  GLN B 191      17.378   8.081  91.483  1.00 80.91           C  
ATOM   2928  CD  GLN B 191      16.422   8.916  90.654  1.00 80.91           C  
ATOM   2929  OE1 GLN B 191      16.321   8.741  89.440  1.00 80.91           O  
ATOM   2930  NE2 GLN B 191      15.708   9.832  91.309  1.00 80.91           N  
ATOM   2939  N   GLU B 192      18.453   5.547  93.816  1.00 84.63           N  
ATOM   2940  CA  GLU B 192      18.616   5.795  95.241  1.00 84.63           C  
ATOM   2941  C   GLU B 192      20.042   5.545  95.712  1.00 84.63           C  
ATOM   2942  O   GLU B 192      20.415   6.027  96.788  1.00 84.63           O  
ATOM   2943  CB  GLU B 192      17.646   4.911  96.028  1.00 84.63           C  
ATOM   2944  CG  GLU B 192      16.179   5.076  95.613  1.00 84.63           C  
ATOM   2945  CD  GLU B 192      15.246   4.141  96.350  1.00 84.63           C  
ATOM   2946  OE1 GLU B 192      15.698   3.058  96.769  1.00 84.63           O  
ATOM   2947  OE2 GLU B 192      14.059   4.493  96.511  1.00 84.63           O  
ATOM   2954  N   HIS B 193      20.840   4.809  94.935  1.00 83.50           N  
ATOM   2955  CA  HIS B 193      22.211   4.488  95.284  1.00 83.50           C  
ATOM   2956  C   HIS B 193      23.240   5.310  94.521  1.00 83.50           C  
ATOM   2957  O   HIS B 193      24.393   5.388  94.958  1.00 83.50           O  
ATOM   2958  CB  HIS B 193      22.476   3.007  95.022  1.00 83.50           C  
ATOM   2959  CG  HIS B 193      21.427   2.105  95.587  1.00 83.50           C  
ATOM   2960  ND1 HIS B 193      20.230   1.870  94.948  1.00 83.50           N  
ATOM   2961  CD2 HIS B 193      21.387   1.395  96.736  1.00 83.50           C  
ATOM   2962  CE1 HIS B 193      19.503   1.041  95.676  1.00 83.50           C  
ATOM   2963  NE2 HIS B 193      20.182   0.739  96.766  1.00 83.50           N  
ATOM   2971  N   SER B 194      22.860   5.908  93.398  1.00 81.20           N  
ATOM   2972  CA  SER B 194      23.806   6.673  92.608  1.00 81.20           C  
ATOM   2973  C   SER B 194      23.985   8.070  93.182  1.00 81.20           C  
ATOM   2974  O   SER B 194      23.161   8.571  93.949  1.00 81.20           O  
ATOM   2975  CB  SER B 194      23.354   6.765  91.155  1.00 81.20           C  
ATOM   2976  OG  SER B 194      23.331   5.486  90.541  1.00 81.20           O  
ATOM   2982  N   THR B 195      25.078   8.705  92.777  1.00 78.92           N  
ATOM   2983  CA  THR B 195      25.426  10.022  93.282  1.00 78.92           C  
ATOM   2984  C   THR B 195      24.535  11.069  92.628  1.00 78.92           C  
ATOM   2985  O   THR B 195      23.582  10.755  91.910  1.00 78.92           O  
ATOM   2986  CB  THR B 195      26.900  10.319  93.034  1.00 78.92           C  
ATOM   2987  OG1 THR B 195      27.130  10.466  91.633  1.00 78.92           O  
ATOM   2988  CG2 THR B 195      27.771   9.199  93.562  1.00 78.92           C  
ATOM   2996  N   VAL B 196      24.843  12.334  92.883  1.00 76.94           N  
ATOM   2997  CA  VAL B 196      24.075  13.421  92.290  1.00 76.94           C  
ATOM   2998  C   VAL B 196      24.297  13.465  90.788  1.00 76.94           C  
ATOM   2999  O   VAL B 196      23.346  13.477  89.996  1.00 76.94           O  
ATOM   3000  CB  VAL B 196      24.459  14.754  92.951  1.00 76.94           C  
ATOM   3001  CG1 VAL B 196      23.779  15.894  92.251  1.00 76.94           C  
ATOM   3002  CG2 VAL B 196      24.108  14.738  94.424  1.00 76.94           C  
ATOM   3012  N   ILE B 197      25.561  13.483  90.375  1.00 74.61           N  
ATOM   3013  CA  ILE B 197      25.884  13.619  88.965  1.00 74.61           C  
ATOM   3014  C   ILE B 197      25.467  12.372  88.200  1.00 74.61           C  
ATOM   3015  O   ILE B 197      25.032  12.463  87.047  1.00 74.61           O  
ATOM   3016  CB  ILE B 197      27.384  13.936  88.826  1.00 74.61           C  
ATOM   3017  CG1 ILE B 197      27.695  14.560  87.469  1.00 74.61           C  
ATOM   3018  CG2 ILE B 197      28.221  12.695  89.066  1.00 74.61           C  
ATOM   3019  CD1 ILE B 197      29.077  15.194  87.401  1.00 74.61           C  
ATOM   3031  N   GLY B 198      25.546  11.202  88.828  1.00 74.94           N  
ATOM   3032  CA  GLY B 198      25.032  10.003  88.192  1.00 74.94           C  
ATOM   3033  C   GLY B 198      23.527  10.046  88.015  1.00 74.94           C  
ATOM   3034  O   GLY B 198      22.993   9.576  87.011  1.00 74.94           O  
ATOM   3038  N   LYS B 199      22.830  10.627  88.986  1.00 75.79           N  
ATOM   3039  CA  LYS B 199      21.391  10.805  88.859  1.00 75.79           C  
ATOM   3040  C   LYS B 199      21.062  11.747  87.715  1.00 75.79           C  
ATOM   3041  O   LYS B 199      20.109  11.522  86.961  1.00 75.79           O  
ATOM   3042  CB  LYS B 199      20.836  11.330  90.175  1.00 75.79           C  
ATOM   3043  CG  LYS B 199      19.340  11.239  90.322  1.00 75.79           C  
ATOM   3044  CD  LYS B 199      18.858  11.914  91.610  1.00 75.79           C  
ATOM   3045  CE  LYS B 199      19.346  11.211  92.867  1.00 75.79           C  
ATOM   3046  NZ  LYS B 199      18.741  11.771  94.104  1.00 75.79           N  
ATOM   3060  N   VAL B 200      21.849  12.812  87.577  1.00 71.51           N  
ATOM   3061  CA  VAL B 200      21.695  13.722  86.450  1.00 71.51           C  
ATOM   3062  C   VAL B 200      21.893  12.979  85.142  1.00 71.51           C  
ATOM   3063  O   VAL B 200      21.146  13.175  84.177  1.00 71.51           O  
ATOM   3064  CB  VAL B 200      22.685  14.889  86.595  1.00 71.51           C  
ATOM   3065  CG1 VAL B 200      22.830  15.647  85.304  1.00 71.51           C  
ATOM   3066  CG2 VAL B 200      22.225  15.807  87.720  1.00 71.51           C  
ATOM   3076  N   TRP B 201      22.904  12.122  85.089  1.00 69.07           N  
ATOM   3077  CA  TRP B 201      23.153  11.328  83.893  1.00 69.07           C  
ATOM   3078  C   TRP B 201      21.972  10.428  83.579  1.00 69.07           C  
ATOM   3079  O   TRP B 201      21.584  10.272  82.417  1.00 69.07           O  
ATOM   3080  CB  TRP B 201      24.417  10.514  84.080  1.00 69.07           C  
ATOM   3081  CG  TRP B 201      24.705   9.529  83.031  1.00 69.07           C  
ATOM   3082  CD1 TRP B 201      25.496   9.707  81.947  1.00 69.07           C  
ATOM   3083  CD2 TRP B 201      24.237   8.186  82.969  1.00 69.07           C  
ATOM   3084  NE1 TRP B 201      25.551   8.562  81.206  1.00 69.07           N  
ATOM   3085  CE2 TRP B 201      24.780   7.611  81.813  1.00 69.07           C  
ATOM   3086  CE3 TRP B 201      23.405   7.415  83.775  1.00 69.07           C  
ATOM   3087  CZ2 TRP B 201      24.521   6.313  81.447  1.00 69.07           C  
ATOM   3088  CZ3 TRP B 201      23.150   6.129  83.407  1.00 69.07           C  
ATOM   3089  CH2 TRP B 201      23.705   5.588  82.253  1.00 69.07           C  
ATOM   3100  N   LEU B 202      21.377   9.834  84.604  1.00 70.00           N  
ATOM   3101  CA  LEU B 202      20.268   8.924  84.379  1.00 70.00           C  
ATOM   3102  C   LEU B 202      19.037   9.664  83.878  1.00 70.00           C  
ATOM   3103  O   LEU B 202      18.306   9.175  83.008  1.00 70.00           O  
ATOM   3104  CB  LEU B 202      19.964   8.174  85.664  1.00 70.00           C  
ATOM   3105  CG  LEU B 202      18.932   7.062  85.649  1.00 70.00           C  
ATOM   3106  CD1 LEU B 202      19.468   5.871  84.888  1.00 70.00           C  
ATOM   3107  CD2 LEU B 202      18.570   6.673  87.056  1.00 70.00           C  
ATOM   3119  N   THR B 203      18.786  10.847  84.420  1.00 68.54           N  
ATOM   3120  CA  THR B 203      17.667  11.637  83.928  1.00 68.54           C  
ATOM   3121  C   THR B 203      17.927  12.144  82.520  1.00 68.54           C  
ATOM   3122  O   THR B 203      16.989  12.275  81.729  1.00 68.54           O  
ATOM   3123  CB  THR B 203      17.378  12.800  84.859  1.00 68.54           C  
ATOM   3124  OG1 THR B 203      18.542  13.620  84.989  1.00 68.54           O  
ATOM   3125  CG2 THR B 203      16.944  12.275  86.222  1.00 68.54           C  
ATOM   3133  N   VAL B 204      19.183  12.430  82.191  1.00 65.95           N  
ATOM   3134  CA  VAL B 204      19.537  12.741  80.812  1.00 65.95           C  
ATOM   3135  C   VAL B 204      19.231  11.554  79.920  1.00 65.95           C  
ATOM   3136  O   VAL B 204      18.758  11.710  78.788  1.00 65.95           O  
ATOM   3137  CB  VAL B 204      21.018  13.145  80.733  1.00 65.95           C  
ATOM   3138  CG1 VAL B 204      21.539  13.066  79.340  1.00 65.95           C  
ATOM   3139  CG2 VAL B 204      21.219  14.530  81.265  1.00 65.95           C  
ATOM   3149  N   LEU B 205      19.509  10.354  80.410  1.00 64.62           N  
ATOM   3150  CA  LEU B 205      19.270   9.153  79.622  1.00 64.62           C  
ATOM   3151  C   LEU B 205      17.793   8.986  79.320  1.00 64.62           C  
ATOM   3152  O   LEU B 205      17.401   8.791  78.167  1.00 64.62           O  
ATOM   3153  CB  LEU B 205      19.814   7.939  80.361  1.00 64.62           C  
ATOM   3154  CG  LEU B 205      19.364   6.550  79.951  1.00 64.62           C  
ATOM   3155  CD1 LEU B 205      19.673   6.357  78.537  1.00 64.62           C  
ATOM   3156  CD2 LEU B 205      20.039   5.500  80.769  1.00 64.62           C  
ATOM   3168  N   PHE B 206      16.957   9.061  80.344  1.00 67.57           N  
ATOM   3169  CA  PHE B 206      15.534   8.827  80.129  1.00 67.57           C  
ATOM   3170  C   PHE B 206      14.886   9.968  79.361  1.00 67.57           C  
ATOM   3171  O   PHE B 206      14.129   9.736  78.415  1.00 67.57           O  
ATOM   3172  CB  PHE B 206      14.815   8.619  81.455  1.00 67.57           C  
ATOM   3173  CG  PHE B 206      15.230   7.385  82.214  1.00 67.57           C  
ATOM   3174  CD1 PHE B 206      15.830   6.314  81.590  1.00 67.57           C  
ATOM   3175  CD2 PHE B 206      14.999   7.299  83.568  1.00 67.57           C  
ATOM   3176  CE1 PHE B 206      16.186   5.207  82.292  1.00 67.57           C  
ATOM   3177  CE2 PHE B 206      15.355   6.189  84.269  1.00 67.57           C  
ATOM   3178  CZ  PHE B 206      15.954   5.143  83.626  1.00 67.57           C  
ATOM   3188  N   ILE B 207      15.161  11.206  79.757  1.00 65.28           N  
ATOM   3189  CA  ILE B 207      14.452  12.334  79.175  1.00 65.28           C  
ATOM   3190  C   ILE B 207      14.875  12.556  77.738  1.00 65.28           C  
ATOM   3191  O   ILE B 207      14.064  12.968  76.909  1.00 65.28           O  
ATOM   3192  CB  ILE B 207      14.674  13.602  80.014  1.00 65.28           C  
ATOM   3193  CG1 ILE B 207      14.221  13.403  81.460  1.00 65.28           C  
ATOM   3194  CG2 ILE B 207      13.929  14.776  79.419  1.00 65.28           C  
ATOM   3195  CD1 ILE B 207      14.781  14.437  82.422  1.00 65.28           C  
ATOM   3207  N   PHE B 208      16.139  12.294  77.416  1.00 59.76           N  
ATOM   3208  CA  PHE B 208      16.709  12.625  76.122  1.00 59.76           C  
ATOM   3209  C   PHE B 208      16.990  11.388  75.283  1.00 59.76           C  
ATOM   3210  O   PHE B 208      16.506  11.285  74.157  1.00 59.76           O  
ATOM   3211  CB  PHE B 208      17.992  13.428  76.313  1.00 59.76           C  
ATOM   3212  CG  PHE B 208      17.760  14.814  76.798  1.00 59.76           C  
ATOM   3213  CD1 PHE B 208      17.530  15.067  78.131  1.00 59.76           C  
ATOM   3214  CD2 PHE B 208      17.779  15.873  75.921  1.00 59.76           C  
ATOM   3215  CE1 PHE B 208      17.314  16.345  78.577  1.00 59.76           C  
ATOM   3216  CE2 PHE B 208      17.567  17.152  76.364  1.00 59.76           C  
ATOM   3217  CZ  PHE B 208      17.335  17.388  77.694  1.00 59.76           C  
ATOM   3220  N   ARG B 209      17.760  10.443  75.802  1.00 57.86           N  
ATOM   3221  CA  ARG B 209      18.145   9.290  75.005  1.00 57.86           C  
ATOM   3222  C   ARG B 209      16.947   8.423  74.676  1.00 57.86           C  
ATOM   3223  O   ARG B 209      16.686   8.127  73.509  1.00 57.86           O  
ATOM   3224  CB  ARG B 209      19.204   8.480  75.740  1.00 57.86           C  
ATOM   3225  CG  ARG B 209      20.561   9.110  75.732  1.00 57.86           C  
ATOM   3226  CD  ARG B 209      21.412   8.513  74.644  1.00 57.86           C  
ATOM   3227  NE  ARG B 209      22.821   8.681  74.954  1.00 57.86           N  
ATOM   3228  CZ  ARG B 209      23.470   7.968  75.865  1.00 57.86           C  
ATOM   3229  NH1 ARG B 209      22.832   7.039  76.555  1.00 57.86           N  
ATOM   3230  NH2 ARG B 209      24.756   8.185  76.088  1.00 57.86           N  
ATOM   3233  N   ILE B 210      16.207   8.004  75.691  1.00 60.96           N  
ATOM   3234  CA  ILE B 210      15.170   7.011  75.491  1.00 60.96           C  
ATOM   3235  C   ILE B 210      13.905   7.645  74.954  1.00 60.96           C  
ATOM   3236  O   ILE B 210      13.250   7.096  74.066  1.00 60.96           O  
ATOM   3237  CB  ILE B 210      14.913   6.261  76.800  1.00 60.96           C  
ATOM   3238  CG1 ILE B 210      16.191   5.530  77.218  1.00 60.96           C  
ATOM   3239  CG2 ILE B 210      13.730   5.366  76.639  1.00 60.96           C  
ATOM   3240  CD1 ILE B 210      16.121   4.676  78.457  1.00 60.96           C  
ATOM   3252  N   LEU B 211      13.525   8.790  75.498  1.00 59.24           N  
ATOM   3253  CA  LEU B 211      12.248   9.384  75.144  1.00 59.24           C  
ATOM   3254  C   LEU B 211      12.240   9.851  73.699  1.00 59.24           C  
ATOM   3255  O   LEU B 211      11.292   9.587  72.957  1.00 59.24           O  
ATOM   3256  CB  LEU B 211      11.943  10.540  76.073  1.00 59.24           C  
ATOM   3257  CG  LEU B 211      10.594  11.207  75.924  1.00 59.24           C  
ATOM   3258  CD1 LEU B 211       9.524  10.242  76.293  1.00 59.24           C  
ATOM   3259  CD2 LEU B 211      10.523  12.439  76.762  1.00 59.24           C  
ATOM   3271  N   VAL B 212      13.276  10.576  73.292  1.00 53.04           N  
ATOM   3272  CA  VAL B 212      13.358  11.053  71.922  1.00 53.04           C  
ATOM   3273  C   VAL B 212      13.493   9.893  70.960  1.00 53.04           C  
ATOM   3274  O   VAL B 212      13.074   9.981  69.803  1.00 53.04           O  
ATOM   3275  CB  VAL B 212      14.528  12.033  71.780  1.00 53.04           C  
ATOM   3276  CG1 VAL B 212      14.701  12.409  70.378  1.00 53.04           C  
ATOM   3277  CG2 VAL B 212      14.296  13.236  72.628  1.00 53.04           C  
ATOM   3287  N   LEU B 213      14.073   8.798  71.412  1.00 51.76           N  
ATOM   3288  CA  LEU B 213      14.247   7.641  70.553  1.00 51.76           C  
ATOM   3289  C   LEU B 213      12.931   6.920  70.342  1.00 51.76           C  
ATOM   3290  O   LEU B 213      12.669   6.400  69.253  1.00 51.76           O  
ATOM   3291  CB  LEU B 213      15.286   6.720  71.160  1.00 51.76           C  
ATOM   3292  CG  LEU B 213      15.400   5.280  70.728  1.00 51.76           C  
ATOM   3293  CD1 LEU B 213      15.684   5.202  69.310  1.00 51.76           C  
ATOM   3294  CD2 LEU B 213      16.493   4.636  71.495  1.00 51.76           C  
ATOM   3306  N   GLY B 214      12.087   6.896  71.355  1.00 52.88           N  
ATOM   3307  CA  GLY B 214      10.845   6.164  71.280  1.00 52.88           C  
ATOM   3308  C   GLY B 214       9.677   6.951  70.755  1.00 52.88           C  
ATOM   3309  O   GLY B 214       8.755   6.383  70.168  1.00 52.88           O  
ATOM   3313  N   ALA B 215       9.705   8.262  70.950  1.00 53.91           N  
ATOM   3314  CA  ALA B 215       8.574   9.122  70.649  1.00 53.91           C  
ATOM   3315  C   ALA B 215       8.686   9.777  69.287  1.00 53.91           C  
ATOM   3316  O   ALA B 215       7.684   9.907  68.583  1.00 53.91           O  
ATOM   3317  CB  ALA B 215       8.445  10.200  71.715  1.00 53.91           C  
ATOM   3323  N   ALA B 216       9.887  10.198  68.914  1.00 49.04           N  
ATOM   3324  CA  ALA B 216      10.127  10.909  67.673  1.00 49.04           C  
ATOM   3325  C   ALA B 216      10.808  10.052  66.622  1.00 49.04           C  
ATOM   3326  O   ALA B 216      10.333   9.970  65.490  1.00 49.04           O  
ATOM   3327  CB  ALA B 216      10.984  12.130  67.946  1.00 49.04           C  
ATOM   3333  N   ALA B 217      11.916   9.415  66.975  1.00 45.80           N  
ATOM   3334  CA  ALA B 217      12.757   8.775  65.982  1.00 45.80           C  
ATOM   3335  C   ALA B 217      12.055   7.618  65.298  1.00 45.80           C  
ATOM   3336  O   ALA B 217      12.158   7.461  64.079  1.00 45.80           O  
ATOM   3337  CB  ALA B 217      14.032   8.297  66.629  1.00 45.80           C  
ATOM   3343  N   GLU B 218      11.340   6.799  66.058  1.00 46.96           N  
ATOM   3344  CA  GLU B 218      10.656   5.662  65.467  1.00 46.96           C  
ATOM   3345  C   GLU B 218       9.627   6.087  64.437  1.00 46.96           C  
ATOM   3346  O   GLU B 218       9.319   5.323  63.521  1.00 46.96           O  
ATOM   3347  CB  GLU B 218       9.989   4.824  66.539  1.00 46.96           C  
ATOM   3348  CG  GLU B 218      10.953   4.069  67.411  1.00 46.96           C  
ATOM   3349  CD  GLU B 218      11.585   2.883  66.709  1.00 46.96           C  
ATOM   3350  OE1 GLU B 218      11.325   2.686  65.504  1.00 46.96           O  
ATOM   3351  OE2 GLU B 218      12.342   2.139  67.367  1.00 46.96           O  
ATOM   3358  N   GLU B 219       9.077   7.284  64.580  1.00 44.48           N  
ATOM   3359  CA  GLU B 219       8.202   7.833  63.561  1.00 44.48           C  
ATOM   3360  C   GLU B 219       8.991   8.336  62.366  1.00 44.48           C  
ATOM   3361  O   GLU B 219       8.467   8.370  61.251  1.00 44.48           O  
ATOM   3362  CB  GLU B 219       7.368   8.964  64.141  1.00 44.48           C  
ATOM   3363  CG  GLU B 219       6.643   8.663  65.454  1.00 44.48           C  
ATOM   3364  CD  GLU B 219       5.514   7.672  65.314  1.00 44.48           C  
ATOM   3365  OE1 GLU B 219       4.808   7.706  64.290  1.00 44.48           O  
ATOM   3366  OE2 GLU B 219       5.327   6.859  66.239  1.00 44.48           O  
ATOM   3373  N   VAL B 220      10.242   8.729  62.584  1.00 40.91           N  
ATOM   3374  CA  VAL B 220      11.084   9.225  61.506  1.00 40.91           C  
ATOM   3375  C   VAL B 220      11.608   8.078  60.663  1.00 40.91           C  
ATOM   3376  O   VAL B 220      11.410   8.031  59.446  1.00 40.91           O  
ATOM   3377  CB  VAL B 220      12.240  10.062  62.077  1.00 40.91           C  
ATOM   3378  CG1 VAL B 220      13.169  10.416  61.039  1.00 40.91           C  
ATOM   3379  CG2 VAL B 220      11.752  11.292  62.693  1.00 40.91           C  
ATOM   3389  N   TRP B 221      12.291   7.145  61.294  1.00 40.50           N  
ATOM   3390  CA  TRP B 221      12.880   6.014  60.613  1.00 40.50           C  
ATOM   3391  C   TRP B 221      11.884   4.924  60.285  1.00 40.50           C  
ATOM   3392  O   TRP B 221      12.284   3.869  59.791  1.00 40.50           O  
ATOM   3393  CB  TRP B 221      14.016   5.444  61.450  1.00 40.50           C  
ATOM   3394  CG  TRP B 221      15.318   6.068  61.263  1.00 40.50           C  
ATOM   3395  CD1 TRP B 221      16.288   5.663  60.422  1.00 40.50           C  
ATOM   3396  CD2 TRP B 221      15.831   7.197  61.947  1.00 40.50           C  
ATOM   3397  NE1 TRP B 221      17.374   6.469  60.532  1.00 40.50           N  
ATOM   3398  CE2 TRP B 221      17.113   7.422  61.468  1.00 40.50           C  
ATOM   3399  CE3 TRP B 221      15.330   8.041  62.918  1.00 40.50           C  
ATOM   3400  CZ2 TRP B 221      17.890   8.443  61.922  1.00 40.50           C  
ATOM   3401  CZ3 TRP B 221      16.105   9.047  63.362  1.00 40.50           C  
ATOM   3402  CH2 TRP B 221      17.364   9.247  62.866  1.00 40.50           C  
ATOM   3413  N   GLY B 222      10.599   5.140  60.538  1.00 40.80           N  
ATOM   3414  CA  GLY B 222       9.600   4.147  60.199  1.00 40.80           C  
ATOM   3415  C   GLY B 222       9.373   3.993  58.717  1.00 40.80           C  
ATOM   3416  O   GLY B 222       8.882   2.947  58.280  1.00 40.80           O  
ATOM   3420  N   ASP B 223       9.719   5.008  57.941  1.00 41.96           N  
ATOM   3421  CA  ASP B 223       9.608   5.015  56.492  1.00 41.96           C  
ATOM   3422  C   ASP B 223      10.977   4.962  55.836  1.00 41.96           C  
ATOM   3423  O   ASP B 223      11.242   5.656  54.855  1.00 41.96           O  
ATOM   3424  CB  ASP B 223       8.856   6.253  56.015  1.00 41.96           C  
ATOM   3425  CG  ASP B 223       7.442   6.315  56.542  1.00 41.96           C  
ATOM   3426  OD1 ASP B 223       7.037   5.381  57.267  1.00 41.96           O  
ATOM   3427  OD2 ASP B 223       6.731   7.292  56.225  1.00 41.96           O  
ATOM   3432  N   GLU B 224      11.869   4.162  56.392  1.00 38.88           N  
ATOM   3433  CA  GLU B 224      13.232   4.100  55.890  1.00 38.88           C  
ATOM   3434  C   GLU B 224      13.360   3.178  54.694  1.00 38.88           C  
ATOM   3435  O   GLU B 224      14.045   3.520  53.729  1.00 38.88           O  
ATOM   3436  CB  GLU B 224      14.169   3.662  57.002  1.00 38.88           C  
ATOM   3437  CG  GLU B 224      13.927   2.312  57.575  1.00 38.88           C  
ATOM   3438  CD  GLU B 224      14.746   2.060  58.814  1.00 38.88           C  
ATOM   3439  OE1 GLU B 224      15.685   2.836  59.073  1.00 38.88           O  
ATOM   3440  OE2 GLU B 224      14.447   1.084  59.535  1.00 38.88           O  
ATOM   3447  N   GLN B 225      12.712   2.023  54.736  1.00 35.78           N  
ATOM   3448  CA  GLN B 225      12.769   1.050  53.660  1.00 35.78           C  
ATOM   3449  C   GLN B 225      11.724   1.300  52.609  1.00 35.78           C  
ATOM   3450  O   GLN B 225      11.943   0.993  51.437  1.00 35.78           O  
ATOM   3451  CB  GLN B 225      12.581  -0.359  54.218  1.00 35.78           C  
ATOM   3452  CG  GLN B 225      12.324  -1.438  53.182  1.00 35.78           C  
ATOM   3453  CD  GLN B 225      13.572  -1.997  52.556  1.00 35.78           C  
ATOM   3454  OE1 GLN B 225      14.545  -2.283  53.239  1.00 35.78           O  
ATOM   3455  NE2 GLN B 225      13.548  -2.170  51.246  1.00 35.78           N  
ATOM   3458  N   SER B 226      10.597   1.868  53.003  1.00 36.37           N  
ATOM   3459  CA  SER B 226       9.498   2.063  52.078  1.00 36.37           C  
ATOM   3460  C   SER B 226       9.809   3.145  51.067  1.00 36.37           C  
ATOM   3461  O   SER B 226       9.837   2.895  49.859  1.00 36.37           O  
ATOM   3462  CB  SER B 226       8.249   2.422  52.855  1.00 36.37           C  
ATOM   3463  OG  SER B 226       7.193   2.722  51.972  1.00 36.37           O  
ATOM   3469  N   ASP B 227      10.039   4.357  51.548  1.00 35.69           N  
ATOM   3470  CA  ASP B 227      10.218   5.516  50.701  1.00 35.69           C  
ATOM   3471  C   ASP B 227      11.646   5.718  50.237  1.00 35.69           C  
ATOM   3472  O   ASP B 227      12.007   6.828  49.844  1.00 35.69           O  
ATOM   3473  CB  ASP B 227       9.723   6.744  51.439  1.00 35.69           C  
ATOM   3474  CG  ASP B 227       8.248   6.660  51.771  1.00 35.69           C  
ATOM   3475  OD1 ASP B 227       7.465   6.234  50.900  1.00 35.69           O  
ATOM   3476  OD2 ASP B 227       7.858   7.010  52.901  1.00 35.69           O  
ATOM   3481  N   PHE B 228      12.464   4.681  50.270  1.00 30.44           N  
ATOM   3482  CA  PHE B 228      13.802   4.695  49.695  1.00 30.44           C  
ATOM   3483  C   PHE B 228      13.656   4.284  48.250  1.00 30.44           C  
ATOM   3484  O   PHE B 228      13.711   3.107  47.914  1.00 30.44           O  
ATOM   3485  CB  PHE B 228      14.704   3.756  50.459  1.00 30.44           C  
ATOM   3486  CG  PHE B 228      16.105   3.736  50.017  1.00 30.44           C  
ATOM   3487  CD1 PHE B 228      17.039   4.461  50.656  1.00 30.44           C  
ATOM   3488  CD2 PHE B 228      16.496   2.958  49.007  1.00 30.44           C  
ATOM   3489  CE1 PHE B 228      18.312   4.417  50.258  1.00 30.44           C  
ATOM   3490  CE2 PHE B 228      17.757   2.931  48.626  1.00 30.44           C  
ATOM   3491  CZ  PHE B 228      18.657   3.647  49.245  1.00 30.44           C  
ATOM   3501  N   THR B 229      13.455   5.260  47.388  1.00 30.39           N  
ATOM   3502  CA  THR B 229      13.133   5.022  45.996  1.00 30.39           C  
ATOM   3503  C   THR B 229      14.385   5.184  45.168  1.00 30.39           C  
ATOM   3504  O   THR B 229      14.971   6.266  45.124  1.00 30.39           O  
ATOM   3505  CB  THR B 229      12.049   5.973  45.516  1.00 30.39           C  
ATOM   3506  OG1 THR B 229      12.478   7.309  45.735  1.00 30.39           O  
ATOM   3507  CG2 THR B 229      10.747   5.721  46.230  1.00 30.39           C  
ATOM   3515  N   CYS B 230      14.799   4.106  44.530  1.00 29.72           N  
ATOM   3516  CA  CYS B 230      15.904   4.115  43.603  1.00 29.72           C  
ATOM   3517  C   CYS B 230      15.421   4.495  42.208  1.00 29.72           C  
ATOM   3518  O   CYS B 230      14.229   4.657  41.955  1.00 29.72           O  
ATOM   3519  CB  CYS B 230      16.584   2.768  43.622  1.00 29.72           C  
ATOM   3520  SG  CYS B 230      17.500   2.430  45.109  1.00 29.72           S  
ATOM   3525  N   ASN B 231      16.372   4.619  41.291  1.00 27.70           N  
ATOM   3526  CA  ASN B 231      16.142   5.111  39.947  1.00 27.70           C  
ATOM   3527  C   ASN B 231      16.382   4.028  38.914  1.00 27.70           C  
ATOM   3528  O   ASN B 231      17.070   4.265  37.923  1.00 27.70           O  
ATOM   3529  CB  ASN B 231      17.040   6.304  39.664  1.00 27.70           C  
ATOM   3530  CG  ASN B 231      16.538   7.140  38.520  1.00 27.70           C  
ATOM   3531  OD1 ASN B 231      15.779   6.671  37.684  1.00 27.70           O  
ATOM   3532  ND2 ASN B 231      16.955   8.395  38.479  1.00 27.70           N  
ATOM   3535  N   THR B 232      15.869   2.826  39.160  1.00 28.33           N  
ATOM   3536  CA  THR B 232      15.993   1.724  38.227  1.00 28.33           C  
ATOM   3537  C   THR B 232      14.735   0.879  38.208  1.00 28.33           C  
ATOM   3538  O   THR B 232      13.863   0.998  39.067  1.00 28.33           O  
ATOM   3539  CB  THR B 232      17.181   0.851  38.549  1.00 28.33           C  
ATOM   3540  OG1 THR B 232      17.336   0.762  39.958  1.00 28.33           O  
ATOM   3541  CG2 THR B 232      18.406   1.396  37.937  1.00 28.33           C  
ATOM   3549  N   GLN B 233      14.648   0.031  37.186  1.00 28.59           N  
ATOM   3550  CA  GLN B 233      13.620  -0.979  37.057  1.00 28.59           C  
ATOM   3551  C   GLN B 233      14.080  -2.347  37.520  1.00 28.59           C  
ATOM   3552  O   GLN B 233      13.281  -3.284  37.528  1.00 28.59           O  
ATOM   3553  CB  GLN B 233      13.147  -1.059  35.614  1.00 28.59           C  
ATOM   3554  CG  GLN B 233      12.648   0.250  35.103  1.00 28.59           C  
ATOM   3555  CD  GLN B 233      12.060   0.145  33.734  1.00 28.59           C  
ATOM   3556  OE1 GLN B 233      11.788  -0.947  33.252  1.00 28.59           O  
ATOM   3557  NE2 GLN B 233      11.860   1.281  33.088  1.00 28.59           N  
ATOM   3560  N   GLN B 234      15.340  -2.484  37.881  1.00 28.57           N  
ATOM   3561  CA  GLN B 234      15.809  -3.699  38.506  1.00 28.57           C  
ATOM   3562  C   GLN B 234      15.000  -3.944  39.771  1.00 28.57           C  
ATOM   3563  O   GLN B 234      14.866  -3.034  40.595  1.00 28.57           O  
ATOM   3564  CB  GLN B 234      17.285  -3.597  38.849  1.00 28.57           C  
ATOM   3565  CG  GLN B 234      18.172  -3.939  37.715  1.00 28.57           C  
ATOM   3566  CD  GLN B 234      18.248  -5.412  37.519  1.00 28.57           C  
ATOM   3567  OE1 GLN B 234      17.693  -6.170  38.297  1.00 28.57           O  
ATOM   3568  NE2 GLN B 234      18.930  -5.837  36.473  1.00 28.57           N  
ATOM   3571  N   PRO B 235      14.431  -5.132  39.957  1.00 30.27           N  
ATOM   3572  CA  PRO B 235      13.583  -5.329  41.126  1.00 30.27           C  
ATOM   3573  C   PRO B 235      14.355  -5.373  42.422  1.00 30.27           C  
ATOM   3574  O   PRO B 235      13.888  -4.846  43.439  1.00 30.27           O  
ATOM   3575  CB  PRO B 235      12.912  -6.658  40.804  1.00 30.27           C  
ATOM   3576  CG  PRO B 235      13.864  -7.323  40.021  1.00 30.27           C  
ATOM   3577  CD  PRO B 235      14.463  -6.348  39.158  1.00 30.27           C  
ATOM   3585  N   GLY B 236      15.519  -5.986  42.417  1.00 30.18           N  
ATOM   3586  CA  GLY B 236      16.278  -6.176  43.623  1.00 30.18           C  
ATOM   3587  C   GLY B 236      17.203  -5.071  44.014  1.00 30.18           C  
ATOM   3588  O   GLY B 236      17.793  -5.130  45.089  1.00 30.18           O  
ATOM   3592  N   CYS B 237      17.353  -4.051  43.187  1.00 31.60           N  
ATOM   3593  CA  CYS B 237      18.349  -3.034  43.462  1.00 31.60           C  
ATOM   3594  C   CYS B 237      18.014  -2.224  44.697  1.00 31.60           C  
ATOM   3595  O   CYS B 237      18.918  -1.730  45.376  1.00 31.60           O  
ATOM   3596  CB  CYS B 237      18.502  -2.116  42.274  1.00 31.60           C  
ATOM   3597  SG  CYS B 237      19.649  -0.817  42.536  1.00 31.60           S  
ATOM   3602  N   GLU B 238      16.738  -2.065  44.998  1.00 32.40           N  
ATOM   3603  CA  GLU B 238      16.333  -1.231  46.116  1.00 32.40           C  
ATOM   3604  C   GLU B 238      16.726  -1.868  47.440  1.00 32.40           C  
ATOM   3605  O   GLU B 238      17.322  -1.208  48.296  1.00 32.40           O  
ATOM   3606  CB  GLU B 238      14.843  -0.966  46.036  1.00 32.40           C  
ATOM   3607  CG  GLU B 238      14.325  -0.058  47.088  1.00 32.40           C  
ATOM   3608  CD  GLU B 238      12.900   0.406  46.829  1.00 32.40           C  
ATOM   3609  OE1 GLU B 238      12.562   0.688  45.661  1.00 32.40           O  
ATOM   3610  OE2 GLU B 238      12.110   0.490  47.791  1.00 32.40           O  
ATOM   3617  N   ASN B 239      16.405  -3.152  47.623  1.00 30.57           N  
ATOM   3618  CA  ASN B 239      16.742  -3.844  48.857  1.00 30.57           C  
ATOM   3619  C   ASN B 239      18.230  -3.817  49.105  1.00 30.57           C  
ATOM   3620  O   ASN B 239      18.698  -3.465  50.198  1.00 30.57           O  
ATOM   3621  CB  ASN B 239      16.280  -5.295  48.797  1.00 30.57           C  
ATOM   3622  CG  ASN B 239      14.810  -5.436  48.565  1.00 30.57           C  
ATOM   3623  OD1 ASN B 239      14.346  -5.420  47.436  1.00 30.57           O  
ATOM   3624  ND2 ASN B 239      14.065  -5.611  49.634  1.00 30.57           N  
ATOM   3627  N   VAL B 240      18.992  -4.160  48.087  1.00 31.39           N  
ATOM   3628  CA  VAL B 240      20.425  -4.279  48.248  1.00 31.39           C  
ATOM   3629  C   VAL B 240      21.065  -2.929  48.465  1.00 31.39           C  
ATOM   3630  O   VAL B 240      21.968  -2.788  49.291  1.00 31.39           O  
ATOM   3631  CB  VAL B 240      21.030  -4.990  47.045  1.00 31.39           C  
ATOM   3632  CG1 VAL B 240      22.465  -5.068  47.228  1.00 31.39           C  
ATOM   3633  CG2 VAL B 240      20.432  -6.314  46.912  1.00 31.39           C  
ATOM   3643  N   CYS B 241      20.648  -1.923  47.715  1.00 32.64           N  
ATOM   3644  CA  CYS B 241      21.260  -0.624  47.878  1.00 32.64           C  
ATOM   3645  C   CYS B 241      20.904  -0.007  49.216  1.00 32.64           C  
ATOM   3646  O   CYS B 241      21.710   0.732  49.786  1.00 32.64           O  
ATOM   3647  CB  CYS B 241      20.857   0.286  46.746  1.00 32.64           C  
ATOM   3648  SG  CYS B 241      21.625   1.863  46.810  1.00 32.64           S  
ATOM   3653  N   TYR B 242      19.720  -0.292  49.746  1.00 32.22           N  
ATOM   3654  CA  TYR B 242      19.422   0.122  51.108  1.00 32.22           C  
ATOM   3655  C   TYR B 242      20.380  -0.528  52.082  1.00 32.22           C  
ATOM   3656  O   TYR B 242      20.992   0.150  52.911  1.00 32.22           O  
ATOM   3657  CB  TYR B 242      17.998  -0.226  51.480  1.00 32.22           C  
ATOM   3658  CG  TYR B 242      17.645   0.049  52.894  1.00 32.22           C  
ATOM   3659  CD1 TYR B 242      17.295   1.295  53.305  1.00 32.22           C  
ATOM   3660  CD2 TYR B 242      17.664  -0.938  53.813  1.00 32.22           C  
ATOM   3661  CE1 TYR B 242      16.979   1.545  54.570  1.00 32.22           C  
ATOM   3662  CE2 TYR B 242      17.347  -0.687  55.112  1.00 32.22           C  
ATOM   3663  CZ  TYR B 242      17.005   0.560  55.472  1.00 32.22           C  
ATOM   3664  OH  TYR B 242      16.687   0.803  56.767  1.00 32.22           O  
ATOM   3674  N   ASP B 243      20.524  -1.846  51.995  1.00 32.51           N  
ATOM   3675  CA  ASP B 243      21.413  -2.541  52.915  1.00 32.51           C  
ATOM   3676  C   ASP B 243      22.844  -2.070  52.780  1.00 32.51           C  
ATOM   3677  O   ASP B 243      23.603  -2.106  53.750  1.00 32.51           O  
ATOM   3678  CB  ASP B 243      21.335  -4.035  52.706  1.00 32.51           C  
ATOM   3679  CG  ASP B 243      22.692  -4.686  52.654  1.00 32.51           C  
ATOM   3680  OD1 ASP B 243      23.322  -4.829  53.715  1.00 32.51           O  
ATOM   3681  OD2 ASP B 243      23.132  -5.079  51.556  1.00 32.51           O  
ATOM   3686  N   ARG B 244      23.235  -1.624  51.606  1.00 34.26           N  
ATOM   3687  CA  ARG B 244      24.571  -1.093  51.440  1.00 34.26           C  
ATOM   3688  C   ARG B 244      24.681   0.314  51.979  1.00 34.26           C  
ATOM   3689  O   ARG B 244      25.776   0.737  52.347  1.00 34.26           O  
ATOM   3690  CB  ARG B 244      24.968  -1.119  49.973  1.00 34.26           C  
ATOM   3691  CG  ARG B 244      26.435  -0.887  49.758  1.00 34.26           C  
ATOM   3692  CD  ARG B 244      26.838  -1.256  48.359  1.00 34.26           C  
ATOM   3693  NE  ARG B 244      28.284  -1.371  48.249  1.00 34.26           N  
ATOM   3694  CZ  ARG B 244      28.964  -2.426  48.678  1.00 34.26           C  
ATOM   3695  NH1 ARG B 244      28.322  -3.435  49.244  1.00 34.26           N  
ATOM   3696  NH2 ARG B 244      30.280  -2.476  48.546  1.00 34.26           N  
ATOM   3699  N   ALA B 245      23.575   1.037  52.039  1.00 33.66           N  
ATOM   3700  CA  ALA B 245      23.590   2.375  52.601  1.00 33.66           C  
ATOM   3701  C   ALA B 245      23.533   2.345  54.108  1.00 33.66           C  
ATOM   3702  O   ALA B 245      24.377   2.940  54.785  1.00 33.66           O  
ATOM   3703  CB  ALA B 245      22.414   3.161  52.079  1.00 33.66           C  
ATOM   3709  N   PHE B 246      22.521   1.672  54.642  1.00 34.43           N  
ATOM   3710  CA  PHE B 246      22.273   1.558  56.066  1.00 34.43           C  
ATOM   3711  C   PHE B 246      22.388   0.098  56.474  1.00 34.43           C  
ATOM   3712  O   PHE B 246      21.379  -0.613  56.541  1.00 34.43           O  
ATOM   3713  CB  PHE B 246      20.899   2.092  56.412  1.00 34.43           C  
ATOM   3714  CG  PHE B 246      20.709   3.514  56.078  1.00 34.43           C  
ATOM   3715  CD1 PHE B 246      19.790   3.901  55.153  1.00 34.43           C  
ATOM   3716  CD2 PHE B 246      21.457   4.475  56.689  1.00 34.43           C  
ATOM   3717  CE1 PHE B 246      19.621   5.191  54.861  1.00 34.43           C  
ATOM   3718  CE2 PHE B 246      21.278   5.781  56.380  1.00 34.43           C  
ATOM   3719  CZ  PHE B 246      20.361   6.128  55.470  1.00 34.43           C  
ATOM   3729  N   PRO B 247      23.596  -0.381  56.754  1.00 37.58           N  
ATOM   3730  CA  PRO B 247      23.729  -1.751  57.228  1.00 37.58           C  
ATOM   3731  C   PRO B 247      23.009  -1.991  58.514  1.00 37.58           C  
ATOM   3732  O   PRO B 247      22.505  -3.091  58.754  1.00 37.58           O  
ATOM   3733  CB  PRO B 247      25.235  -1.904  57.393  1.00 37.58           C  
ATOM   3734  CG  PRO B 247      25.810  -0.839  56.664  1.00 37.58           C  
ATOM   3735  CD  PRO B 247      24.895   0.274  56.754  1.00 37.58           C  
ATOM   3743  N   ILE B 248      22.950  -0.977  59.355  1.00 39.89           N  
ATOM   3744  CA  ILE B 248      22.208  -1.029  60.598  1.00 39.89           C  
ATOM   3745  C   ILE B 248      21.680   0.369  60.848  1.00 39.89           C  
ATOM   3746  O   ILE B 248      22.437   1.341  60.885  1.00 39.89           O  
ATOM   3747  CB  ILE B 248      23.074  -1.563  61.747  1.00 39.89           C  
ATOM   3748  CG1 ILE B 248      22.233  -1.775  62.976  1.00 39.89           C  
ATOM   3749  CG2 ILE B 248      24.187  -0.660  62.049  1.00 39.89           C  
ATOM   3750  CD1 ILE B 248      22.923  -2.518  64.042  1.00 39.89           C  
ATOM   3762  N   SER B 249      20.373   0.479  60.979  1.00 41.13           N  
ATOM   3763  CA  SER B 249      19.752   1.774  61.083  1.00 41.13           C  
ATOM   3764  C   SER B 249      20.180   2.468  62.359  1.00 41.13           C  
ATOM   3765  O   SER B 249      20.639   1.847  63.316  1.00 41.13           O  
ATOM   3766  CB  SER B 249      18.250   1.630  61.036  1.00 41.13           C  
ATOM   3767  OG  SER B 249      17.643   2.869  60.788  1.00 41.13           O  
ATOM   3773  N   HIS B 250      20.045   3.784  62.358  1.00 43.04           N  
ATOM   3774  CA  HIS B 250      20.477   4.553  63.503  1.00 43.04           C  
ATOM   3775  C   HIS B 250      19.651   4.247  64.735  1.00 43.04           C  
ATOM   3776  O   HIS B 250      20.152   4.356  65.856  1.00 43.04           O  
ATOM   3777  CB  HIS B 250      20.406   6.020  63.188  1.00 43.04           C  
ATOM   3778  CG  HIS B 250      21.272   6.434  62.055  1.00 43.04           C  
ATOM   3779  ND1 HIS B 250      20.899   6.272  60.743  1.00 43.04           N  
ATOM   3780  CD2 HIS B 250      22.493   7.010  62.031  1.00 43.04           C  
ATOM   3781  CE1 HIS B 250      21.856   6.731  59.960  1.00 43.04           C  
ATOM   3782  NE2 HIS B 250      22.832   7.187  60.717  1.00 43.04           N  
ATOM   3790  N   VAL B 251      18.399   3.850  64.558  1.00 45.24           N  
ATOM   3791  CA  VAL B 251      17.537   3.582  65.698  1.00 45.24           C  
ATOM   3792  C   VAL B 251      18.023   2.346  66.434  1.00 45.24           C  
ATOM   3793  O   VAL B 251      18.156   2.348  67.662  1.00 45.24           O  
ATOM   3794  CB  VAL B 251      16.081   3.445  65.238  1.00 45.24           C  
ATOM   3795  CG1 VAL B 251      15.152   3.360  66.383  1.00 45.24           C  
ATOM   3796  CG2 VAL B 251      15.705   4.601  64.455  1.00 45.24           C  
ATOM   3806  N   ARG B 252      18.293   1.273  65.700  1.00 45.87           N  
ATOM   3807  CA  ARG B 252      18.794   0.063  66.330  1.00 45.87           C  
ATOM   3808  C   ARG B 252      20.140   0.317  66.976  1.00 45.87           C  
ATOM   3809  O   ARG B 252      20.434  -0.198  68.062  1.00 45.87           O  
ATOM   3810  CB  ARG B 252      18.927  -1.062  65.310  1.00 45.87           C  
ATOM   3811  CG  ARG B 252      17.797  -1.191  64.325  1.00 45.87           C  
ATOM   3812  CD  ARG B 252      16.456  -1.240  64.996  1.00 45.87           C  
ATOM   3813  NE  ARG B 252      15.545  -0.276  64.401  1.00 45.87           N  
ATOM   3814  CZ  ARG B 252      15.033  -0.381  63.181  1.00 45.87           C  
ATOM   3815  NH1 ARG B 252      15.340  -1.410  62.411  1.00 45.87           N  
ATOM   3816  NH2 ARG B 252      14.216   0.555  62.730  1.00 45.87           N  
ATOM   3819  N   PHE B 253      20.960   1.132  66.336  1.00 47.31           N  
ATOM   3820  CA  PHE B 253      22.281   1.412  66.858  1.00 47.31           C  
ATOM   3821  C   PHE B 253      22.191   2.170  68.165  1.00 47.31           C  
ATOM   3822  O   PHE B 253      22.905   1.864  69.122  1.00 47.31           O  
ATOM   3823  CB  PHE B 253      23.073   2.200  65.826  1.00 47.31           C  
ATOM   3824  CG  PHE B 253      24.566   2.167  65.991  1.00 47.31           C  
ATOM   3825  CD1 PHE B 253      25.191   1.463  66.984  1.00 47.31           C  
ATOM   3826  CD2 PHE B 253      25.348   2.860  65.108  1.00 47.31           C  
ATOM   3827  CE1 PHE B 253      26.548   1.451  67.088  1.00 47.31           C  
ATOM   3828  CE2 PHE B 253      26.712   2.854  65.214  1.00 47.31           C  
ATOM   3829  CZ  PHE B 253      27.306   2.147  66.201  1.00 47.31           C  
ATOM   3839  N   TRP B 254      21.300   3.151  68.231  1.00 47.33           N  
ATOM   3840  CA  TRP B 254      21.112   3.896  69.461  1.00 47.33           C  
ATOM   3841  C   TRP B 254      20.508   3.033  70.552  1.00 47.33           C  
ATOM   3842  O   TRP B 254      20.831   3.205  71.728  1.00 47.33           O  
ATOM   3843  CB  TRP B 254      20.228   5.092  69.205  1.00 47.33           C  
ATOM   3844  CG  TRP B 254      20.776   6.092  68.265  1.00 47.33           C  
ATOM   3845  CD1 TRP B 254      22.073   6.331  67.995  1.00 47.33           C  
ATOM   3846  CD2 TRP B 254      20.031   7.001  67.463  1.00 47.33           C  
ATOM   3847  NE1 TRP B 254      22.193   7.332  67.083  1.00 47.33           N  
ATOM   3848  CE2 TRP B 254      20.945   7.759  66.738  1.00 47.33           C  
ATOM   3849  CE3 TRP B 254      18.676   7.246  67.293  1.00 47.33           C  
ATOM   3850  CZ2 TRP B 254      20.557   8.738  65.864  1.00 47.33           C  
ATOM   3851  CZ3 TRP B 254      18.292   8.211  66.432  1.00 47.33           C  
ATOM   3852  CH2 TRP B 254      19.226   8.951  65.721  1.00 47.33           C  
ATOM   3863  N   VAL B 255      19.623   2.113  70.190  1.00 50.83           N  
ATOM   3864  CA  VAL B 255      19.060   1.206  71.180  1.00 50.83           C  
ATOM   3865  C   VAL B 255      20.160   0.380  71.820  1.00 50.83           C  
ATOM   3866  O   VAL B 255      20.257   0.277  73.050  1.00 50.83           O  
ATOM   3867  CB  VAL B 255      17.992   0.314  70.539  1.00 50.83           C  
ATOM   3868  CG1 VAL B 255      17.637  -0.798  71.426  1.00 50.83           C  
ATOM   3869  CG2 VAL B 255      16.779   1.096  70.242  1.00 50.83           C  
ATOM   3879  N   LEU B 256      20.998  -0.230  70.994  1.00 50.67           N  
ATOM   3880  CA  LEU B 256      22.102  -1.007  71.528  1.00 50.67           C  
ATOM   3881  C   LEU B 256      23.069  -0.139  72.306  1.00 50.67           C  
ATOM   3882  O   LEU B 256      23.654  -0.594  73.291  1.00 50.67           O  
ATOM   3883  CB  LEU B 256      22.822  -1.735  70.411  1.00 50.67           C  
ATOM   3884  CG  LEU B 256      21.990  -2.688  69.579  1.00 50.67           C  
ATOM   3885  CD1 LEU B 256      22.823  -3.353  68.545  1.00 50.67           C  
ATOM   3886  CD2 LEU B 256      21.334  -3.700  70.414  1.00 50.67           C  
ATOM   3898  N   GLN B 257      23.241   1.111  71.896  1.00 54.59           N  
ATOM   3899  CA  GLN B 257      24.089   2.022  72.642  1.00 54.59           C  
ATOM   3900  C   GLN B 257      23.543   2.236  74.039  1.00 54.59           C  
ATOM   3901  O   GLN B 257      24.280   2.180  75.030  1.00 54.59           O  
ATOM   3902  CB  GLN B 257      24.197   3.347  71.908  1.00 54.59           C  
ATOM   3903  CG  GLN B 257      24.771   4.437  72.750  1.00 54.59           C  
ATOM   3904  CD  GLN B 257      24.939   5.715  71.983  1.00 54.59           C  
ATOM   3905  OE1 GLN B 257      24.938   5.720  70.754  1.00 54.59           O  
ATOM   3906  NE2 GLN B 257      25.076   6.816  72.699  1.00 54.59           N  
ATOM   3909  N   ILE B 258      22.240   2.455  74.135  1.00 57.15           N  
ATOM   3910  CA  ILE B 258      21.594   2.679  75.421  1.00 57.15           C  
ATOM   3911  C   ILE B 258      21.758   1.461  76.307  1.00 57.15           C  
ATOM   3912  O   ILE B 258      22.097   1.571  77.489  1.00 57.15           O  
ATOM   3913  CB  ILE B 258      20.118   3.035  75.205  1.00 57.15           C  
ATOM   3914  CG1 ILE B 258      20.018   4.490  74.772  1.00 57.15           C  
ATOM   3915  CG2 ILE B 258      19.302   2.755  76.415  1.00 57.15           C  
ATOM   3916  CD1 ILE B 258      18.720   4.884  74.228  1.00 57.15           C  
ATOM   3928  N   ILE B 259      21.503   0.287  75.756  1.00 56.61           N  
ATOM   3929  CA  ILE B 259      21.603  -0.935  76.542  1.00 56.61           C  
ATOM   3930  C   ILE B 259      23.025  -1.138  77.043  1.00 56.61           C  
ATOM   3931  O   ILE B 259      23.256  -1.390  78.233  1.00 56.61           O  
ATOM   3932  CB  ILE B 259      21.119  -2.130  75.708  1.00 56.61           C  
ATOM   3933  CG1 ILE B 259      19.608  -2.119  75.661  1.00 56.61           C  
ATOM   3934  CG2 ILE B 259      21.632  -3.405  76.250  1.00 56.61           C  
ATOM   3935  CD1 ILE B 259      19.023  -2.923  74.581  1.00 56.61           C  
ATOM   3947  N   PHE B 260      23.994  -1.056  76.143  1.00 58.11           N  
ATOM   3948  CA  PHE B 260      25.370  -1.338  76.501  1.00 58.11           C  
ATOM   3949  C   PHE B 260      25.925  -0.298  77.445  1.00 58.11           C  
ATOM   3950  O   PHE B 260      26.862  -0.595  78.191  1.00 58.11           O  
ATOM   3951  CB  PHE B 260      26.226  -1.423  75.251  1.00 58.11           C  
ATOM   3952  CG  PHE B 260      26.128  -2.729  74.526  1.00 58.11           C  
ATOM   3953  CD1 PHE B 260      27.263  -3.377  74.117  1.00 58.11           C  
ATOM   3954  CD2 PHE B 260      24.917  -3.304  74.249  1.00 58.11           C  
ATOM   3955  CE1 PHE B 260      27.188  -4.558  73.444  1.00 58.11           C  
ATOM   3956  CE2 PHE B 260      24.843  -4.493  73.578  1.00 58.11           C  
ATOM   3957  CZ  PHE B 260      25.974  -5.118  73.182  1.00 58.11           C  
ATOM   3967  N   VAL B 261      25.375   0.911  77.424  1.00 62.43           N  
ATOM   3968  CA  VAL B 261      25.818   1.961  78.324  1.00 62.43           C  
ATOM   3969  C   VAL B 261      25.102   1.889  79.663  1.00 62.43           C  
ATOM   3970  O   VAL B 261      25.646   2.356  80.673  1.00 62.43           O  
ATOM   3971  CB  VAL B 261      25.617   3.320  77.644  1.00 62.43           C  
ATOM   3972  CG1 VAL B 261      25.722   4.433  78.610  1.00 62.43           C  
ATOM   3973  CG2 VAL B 261      26.629   3.501  76.554  1.00 62.43           C  
ATOM   3983  N   SER B 262      23.911   1.313  79.706  1.00 66.36           N  
ATOM   3984  CA  SER B 262      23.120   1.264  80.923  1.00 66.36           C  
ATOM   3985  C   SER B 262      23.342   0.003  81.734  1.00 66.36           C  
ATOM   3986  O   SER B 262      23.047   0.003  82.931  1.00 66.36           O  
ATOM   3987  CB  SER B 262      21.644   1.372  80.583  1.00 66.36           C  
ATOM   3988  OG  SER B 262      20.839   1.086  81.704  1.00 66.36           O  
ATOM   3994  N   THR B 263      23.828  -1.069  81.115  1.00 68.46           N  
ATOM   3995  CA  THR B 263      24.076  -2.299  81.862  1.00 68.46           C  
ATOM   3996  C   THR B 263      25.007  -2.129  83.058  1.00 68.46           C  
ATOM   3997  O   THR B 263      24.740  -2.761  84.097  1.00 68.46           O  
ATOM   3998  CB  THR B 263      24.641  -3.370  80.927  1.00 68.46           C  
ATOM   3999  OG1 THR B 263      23.938  -3.335  79.688  1.00 68.46           O  
ATOM   4000  CG2 THR B 263      24.498  -4.736  81.541  1.00 68.46           C  
ATOM   4008  N   PRO B 264      26.091  -1.352  82.991  1.00 70.55           N  
ATOM   4009  CA  PRO B 264      26.951  -1.211  84.169  1.00 70.55           C  
ATOM   4010  C   PRO B 264      26.246  -0.672  85.388  1.00 70.55           C  
ATOM   4011  O   PRO B 264      26.590  -1.053  86.512  1.00 70.55           O  
ATOM   4012  CB  PRO B 264      28.029  -0.247  83.676  1.00 70.55           C  
ATOM   4013  CG  PRO B 264      28.100  -0.484  82.264  1.00 70.55           C  
ATOM   4014  CD  PRO B 264      26.714  -0.713  81.826  1.00 70.55           C  
ATOM   4022  N   THR B 265      25.277   0.216  85.202  1.00 72.80           N  
ATOM   4023  CA  THR B 265      24.498   0.707  86.326  1.00 72.80           C  
ATOM   4024  C   THR B 265      23.800  -0.440  87.039  1.00 72.80           C  
ATOM   4025  O   THR B 265      23.795  -0.513  88.274  1.00 72.80           O  
ATOM   4026  CB  THR B 265      23.483   1.729  85.831  1.00 72.80           C  
ATOM   4027  OG1 THR B 265      24.156   2.721  85.057  1.00 72.80           O  
ATOM   4028  CG2 THR B 265      22.764   2.392  86.979  1.00 72.80           C  
ATOM   4036  N   LEU B 266      23.227  -1.363  86.272  1.00 73.59           N  
ATOM   4037  CA  LEU B 266      22.516  -2.479  86.872  1.00 73.59           C  
ATOM   4038  C   LEU B 266      23.483  -3.480  87.481  1.00 73.59           C  
ATOM   4039  O   LEU B 266      23.169  -4.101  88.502  1.00 73.59           O  
ATOM   4040  CB  LEU B 266      21.618  -3.140  85.835  1.00 73.59           C  
ATOM   4041  CG  LEU B 266      20.337  -2.360  85.493  1.00 73.59           C  
ATOM   4042  CD1 LEU B 266      20.631  -1.129  84.692  1.00 73.59           C  
ATOM   4043  CD2 LEU B 266      19.299  -3.203  84.748  1.00 73.59           C  
ATOM   4055  N   ILE B 267      24.667  -3.627  86.891  1.00 74.96           N  
ATOM   4056  CA  ILE B 267      25.713  -4.428  87.519  1.00 74.96           C  
ATOM   4057  C   ILE B 267      26.041  -3.872  88.896  1.00 74.96           C  
ATOM   4058  O   ILE B 267      26.112  -4.608  89.888  1.00 74.96           O  
ATOM   4059  CB  ILE B 267      26.968  -4.469  86.628  1.00 74.96           C  
ATOM   4060  CG1 ILE B 267      26.686  -5.226  85.335  1.00 74.96           C  
ATOM   4061  CG2 ILE B 267      28.119  -5.089  87.369  1.00 74.96           C  
ATOM   4062  CD1 ILE B 267      27.765  -5.056  84.270  1.00 74.96           C  
ATOM   4074  N   TYR B 268      26.253  -2.560  88.974  1.00 78.38           N  
ATOM   4075  CA  TYR B 268      26.601  -1.939  90.244  1.00 78.38           C  
ATOM   4076  C   TYR B 268      25.482  -2.100  91.259  1.00 78.38           C  
ATOM   4077  O   TYR B 268      25.735  -2.408  92.431  1.00 78.38           O  
ATOM   4078  CB  TYR B 268      26.911  -0.460  90.046  1.00 78.38           C  
ATOM   4079  CG  TYR B 268      27.331   0.231  91.309  1.00 78.38           C  
ATOM   4080  CD1 TYR B 268      28.609   0.072  91.819  1.00 78.38           C  
ATOM   4081  CD2 TYR B 268      26.449   1.027  92.005  1.00 78.38           C  
ATOM   4082  CE1 TYR B 268      28.991   0.688  92.977  1.00 78.38           C  
ATOM   4083  CE2 TYR B 268      26.825   1.656  93.168  1.00 78.38           C  
ATOM   4084  CZ  TYR B 268      28.100   1.476  93.654  1.00 78.38           C  
ATOM   4085  OH  TYR B 268      28.499   2.094  94.815  1.00 78.38           O  
ATOM   4095  N   LEU B 269      24.238  -1.881  90.833  1.00 79.42           N  
ATOM   4096  CA  LEU B 269      23.102  -2.086  91.725  1.00 79.42           C  
ATOM   4097  C   LEU B 269      23.073  -3.514  92.252  1.00 79.42           C  
ATOM   4098  O   LEU B 269      22.901  -3.738  93.456  1.00 79.42           O  
ATOM   4099  CB  LEU B 269      21.798  -1.749  91.008  1.00 79.42           C  
ATOM   4100  CG  LEU B 269      20.485  -2.129  91.686  1.00 79.42           C  
ATOM   4101  CD1 LEU B 269      20.410  -1.628  93.117  1.00 79.42           C  
ATOM   4102  CD2 LEU B 269      19.329  -1.570  90.886  1.00 79.42           C  
ATOM   4114  N   GLY B 270      23.267  -4.490  91.370  1.00 78.83           N  
ATOM   4115  CA  GLY B 270      23.310  -5.872  91.814  1.00 78.83           C  
ATOM   4116  C   GLY B 270      24.413  -6.124  92.818  1.00 78.83           C  
ATOM   4117  O   GLY B 270      24.236  -6.891  93.767  1.00 78.83           O  
ATOM   4121  N   HIS B 271      25.558  -5.471  92.635  1.00 79.67           N  
ATOM   4122  CA  HIS B 271      26.630  -5.585  93.614  1.00 79.67           C  
ATOM   4123  C   HIS B 271      26.219  -4.991  94.947  1.00 79.67           C  
ATOM   4124  O   HIS B 271      26.627  -5.485  96.003  1.00 79.67           O  
ATOM   4125  CB  HIS B 271      27.897  -4.908  93.104  1.00 79.67           C  
ATOM   4126  CG  HIS B 271      28.639  -5.712  92.086  1.00 79.67           C  
ATOM   4127  ND1 HIS B 271      29.211  -6.933  92.376  1.00 79.67           N  
ATOM   4128  CD2 HIS B 271      28.901  -5.476  90.780  1.00 79.67           C  
ATOM   4129  CE1 HIS B 271      29.797  -7.412  91.291  1.00 79.67           C  
ATOM   4130  NE2 HIS B 271      29.622  -6.546  90.309  1.00 79.67           N  
ATOM   4138  N   VAL B 272      25.409  -3.934  94.921  1.00 80.53           N  
ATOM   4139  CA  VAL B 272      24.955  -3.320  96.164  1.00 80.53           C  
ATOM   4140  C   VAL B 272      23.965  -4.234  96.874  1.00 80.53           C  
ATOM   4141  O   VAL B 272      24.068  -4.469  98.085  1.00 80.53           O  
ATOM   4142  CB  VAL B 272      24.343  -1.936  95.883  1.00 80.53           C  
ATOM   4143  CG1 VAL B 272      23.656  -1.403  97.102  1.00 80.53           C  
ATOM   4144  CG2 VAL B 272      25.422  -0.978  95.453  1.00 80.53           C  
ATOM   4154  N   LEU B 273      22.997  -4.764  96.139  1.00 79.45           N  
ATOM   4155  CA  LEU B 273      21.985  -5.614  96.737  1.00 79.45           C  
ATOM   4156  C   LEU B 273      22.583  -6.960  97.131  1.00 79.45           C  
ATOM   4157  O   LEU B 273      23.783  -7.194  96.975  1.00 79.45           O  
ATOM   4158  CB  LEU B 273      20.817  -5.812  95.777  1.00 79.45           C  
ATOM   4159  CG  LEU B 273      20.150  -4.550  95.213  1.00 79.45           C  
ATOM   4160  CD1 LEU B 273      19.046  -4.917  94.236  1.00 79.45           C  
ATOM   4161  CD2 LEU B 273      19.613  -3.649  96.298  1.00 79.45           C  
ATOM   4173  N   LEU B 274      32.151  -0.424  97.902  1.00 79.73           N  
ATOM   4174  CA  LEU B 274      32.195  -0.910  96.530  1.00 79.73           C  
ATOM   4175  C   LEU B 274      32.630   0.205  95.599  1.00 79.73           C  
ATOM   4176  O   LEU B 274      32.082   0.385  94.517  1.00 79.73           O  
ATOM   4177  CB  LEU B 274      30.834  -1.446  96.107  1.00 79.73           C  
ATOM   4178  CG  LEU B 274      30.073  -2.322  97.102  1.00 79.73           C  
ATOM   4179  CD1 LEU B 274      28.788  -2.817  96.461  1.00 79.73           C  
ATOM   4180  CD2 LEU B 274      30.911  -3.492  97.594  1.00 79.73           C  
ATOM   4191  N   LEU B 275      33.636   0.952  96.045  1.00 80.77           N  
ATOM   4192  CA  LEU B 275      34.110   2.104  95.288  1.00 80.77           C  
ATOM   4193  C   LEU B 275      34.714   1.678  93.958  1.00 80.77           C  
ATOM   4194  O   LEU B 275      34.361   2.216  92.901  1.00 80.77           O  
ATOM   4195  CB  LEU B 275      35.129   2.877  96.125  1.00 80.77           C  
ATOM   4196  CG  LEU B 275      35.710   4.172  95.569  1.00 80.77           C  
ATOM   4197  CD1 LEU B 275      34.628   5.191  95.306  1.00 80.77           C  
ATOM   4198  CD2 LEU B 275      36.740   4.725  96.539  1.00 80.77           C  
ATOM   4210  N   ARG B 276      35.632   0.708  93.994  1.00 81.38           N  
ATOM   4211  CA  ARG B 276      36.273   0.240  92.774  1.00 81.38           C  
ATOM   4212  C   ARG B 276      35.252  -0.307  91.788  1.00 81.38           C  
ATOM   4213  O   ARG B 276      35.424  -0.168  90.571  1.00 81.38           O  
ATOM   4214  CB  ARG B 276      37.317  -0.822  93.122  1.00 81.38           C  
ATOM   4215  CG  ARG B 276      38.183  -1.278  91.962  1.00 81.38           C  
ATOM   4216  CD  ARG B 276      39.196  -0.221  91.549  1.00 81.38           C  
ATOM   4217  NE  ARG B 276      40.143   0.091  92.616  1.00 81.38           N  
ATOM   4218  CZ  ARG B 276      40.088   1.181  93.377  1.00 81.38           C  
ATOM   4219  NH1 ARG B 276      39.130   2.079  93.191  1.00 81.38           N  
ATOM   4220  NH2 ARG B 276      40.998   1.376  94.323  1.00 81.38           N  
ATOM   4223  N   THR B 277      34.179  -0.915  92.296  1.00 79.63           N  
ATOM   4224  CA  THR B 277      33.099  -1.372  91.429  1.00 79.63           C  
ATOM   4225  C   THR B 277      32.472  -0.206  90.679  1.00 79.63           C  
ATOM   4226  O   THR B 277      32.249  -0.276  89.466  1.00 79.63           O  
ATOM   4227  CB  THR B 277      32.047  -2.098  92.261  1.00 79.63           C  
ATOM   4228  OG1 THR B 277      32.684  -2.984  93.186  1.00 79.63           O  
ATOM   4229  CG2 THR B 277      31.136  -2.891  91.385  1.00 79.63           C  
ATOM   4237  N   TYR B 278      32.182   0.876  91.396  1.00 78.81           N  
ATOM   4238  CA  TYR B 278      31.630   2.075  90.776  1.00 78.81           C  
ATOM   4239  C   TYR B 278      32.577   2.648  89.735  1.00 78.81           C  
ATOM   4240  O   TYR B 278      32.148   3.096  88.663  1.00 78.81           O  
ATOM   4241  CB  TYR B 278      31.353   3.106  91.853  1.00 78.81           C  
ATOM   4242  CG  TYR B 278      30.468   4.235  91.452  1.00 78.81           C  
ATOM   4243  CD1 TYR B 278      29.097   4.141  91.577  1.00 78.81           C  
ATOM   4244  CD2 TYR B 278      31.003   5.411  90.979  1.00 78.81           C  
ATOM   4245  CE1 TYR B 278      28.281   5.181  91.228  1.00 78.81           C  
ATOM   4246  CE2 TYR B 278      30.190   6.465  90.623  1.00 78.81           C  
ATOM   4247  CZ  TYR B 278      28.832   6.343  90.751  1.00 78.81           C  
ATOM   4248  OH  TYR B 278      28.024   7.392  90.399  1.00 78.81           O  
ATOM   4258  N   VAL B 279      33.874   2.659  90.038  1.00 78.54           N  
ATOM   4259  CA  VAL B 279      34.847   3.211  89.104  1.00 78.54           C  
ATOM   4260  C   VAL B 279      34.883   2.384  87.828  1.00 78.54           C  
ATOM   4261  O   VAL B 279      34.891   2.923  86.712  1.00 78.54           O  
ATOM   4262  CB  VAL B 279      36.235   3.288  89.757  1.00 78.54           C  
ATOM   4263  CG1 VAL B 279      37.260   3.724  88.735  1.00 78.54           C  
ATOM   4264  CG2 VAL B 279      36.204   4.245  90.934  1.00 78.54           C  
ATOM   4274  N   PHE B 280      34.917   1.063  87.974  1.00 78.43           N  
ATOM   4275  CA  PHE B 280      34.908   0.202  86.800  1.00 78.43           C  
ATOM   4276  C   PHE B 280      33.616   0.379  86.020  1.00 78.43           C  
ATOM   4277  O   PHE B 280      33.619   0.356  84.785  1.00 78.43           O  
ATOM   4278  CB  PHE B 280      35.110  -1.261  87.208  1.00 78.43           C  
ATOM   4279  CG  PHE B 280      36.512  -1.602  87.716  1.00 78.43           C  
ATOM   4280  CD1 PHE B 280      37.555  -0.678  87.721  1.00 78.43           C  
ATOM   4281  CD2 PHE B 280      36.774  -2.876  88.187  1.00 78.43           C  
ATOM   4282  CE1 PHE B 280      38.805  -1.021  88.182  1.00 78.43           C  
ATOM   4283  CE2 PHE B 280      38.033  -3.220  88.653  1.00 78.43           C  
ATOM   4284  CZ  PHE B 280      39.045  -2.288  88.650  1.00 78.43           C  
ATOM   4294  N   ASN B 281      32.511   0.604  86.728  1.00 73.41           N  
ATOM   4295  CA  ASN B 281      31.239   0.905  86.078  1.00 73.41           C  
ATOM   4296  C   ASN B 281      31.354   2.131  85.181  1.00 73.41           C  
ATOM   4297  O   ASN B 281      30.974   2.097  84.000  1.00 73.41           O  
ATOM   4298  CB  ASN B 281      30.171   1.097  87.157  1.00 73.41           C  
ATOM   4299  CG  ASN B 281      29.059   2.021  86.736  1.00 73.41           C  
ATOM   4300  OD1 ASN B 281      28.073   1.586  86.153  1.00 73.41           O  
ATOM   4301  ND2 ASN B 281      29.191   3.298  87.062  1.00 73.41           N  
ATOM   4304  N   ILE B 282      31.896   3.224  85.715  1.00 74.67           N  
ATOM   4305  CA  ILE B 282      31.916   4.443  84.922  1.00 74.67           C  
ATOM   4306  C   ILE B 282      32.906   4.334  83.772  1.00 74.67           C  
ATOM   4307  O   ILE B 282      32.666   4.897  82.698  1.00 74.67           O  
ATOM   4308  CB  ILE B 282      32.177   5.695  85.777  1.00 74.67           C  
ATOM   4309  CG1 ILE B 282      33.562   5.693  86.417  1.00 74.67           C  
ATOM   4310  CG2 ILE B 282      31.119   5.819  86.823  1.00 74.67           C  
ATOM   4311  CD1 ILE B 282      33.903   7.012  87.133  1.00 74.67           C  
ATOM   4323  N   ILE B 283      34.021   3.622  83.948  1.00 75.19           N  
ATOM   4324  CA  ILE B 283      34.924   3.505  82.805  1.00 75.19           C  
ATOM   4325  C   ILE B 283      34.316   2.606  81.742  1.00 75.19           C  
ATOM   4326  O   ILE B 283      34.552   2.809  80.548  1.00 75.19           O  
ATOM   4327  CB  ILE B 283      36.342   3.040  83.198  1.00 75.19           C  
ATOM   4328  CG1 ILE B 283      36.409   1.542  83.506  1.00 75.19           C  
ATOM   4329  CG2 ILE B 283      36.865   3.850  84.346  1.00 75.19           C  
ATOM   4330  CD1 ILE B 283      37.799   1.072  83.927  1.00 75.19           C  
ATOM   4342  N   PHE B 284      33.536   1.599  82.141  1.00 74.01           N  
ATOM   4343  CA  PHE B 284      32.806   0.809  81.157  1.00 74.01           C  
ATOM   4344  C   PHE B 284      31.884   1.698  80.340  1.00 74.01           C  
ATOM   4345  O   PHE B 284      31.874   1.632  79.104  1.00 74.01           O  
ATOM   4346  CB  PHE B 284      31.985  -0.292  81.832  1.00 74.01           C  
ATOM   4347  CG  PHE B 284      32.792  -1.408  82.457  1.00 74.01           C  
ATOM   4348  CD1 PHE B 284      34.004  -1.825  81.938  1.00 74.01           C  
ATOM   4349  CD2 PHE B 284      32.294  -2.067  83.565  1.00 74.01           C  
ATOM   4350  CE1 PHE B 284      34.706  -2.858  82.524  1.00 74.01           C  
ATOM   4351  CE2 PHE B 284      32.988  -3.095  84.158  1.00 74.01           C  
ATOM   4352  CZ  PHE B 284      34.195  -3.495  83.638  1.00 74.01           C  
ATOM   4362  N   LYS B 285      31.095   2.530  81.021  1.00 69.44           N  
ATOM   4363  CA  LYS B 285      30.224   3.465  80.319  1.00 69.44           C  
ATOM   4364  C   LYS B 285      31.007   4.326  79.348  1.00 69.44           C  
ATOM   4365  O   LYS B 285      30.660   4.430  78.167  1.00 69.44           O  
ATOM   4366  CB  LYS B 285      29.499   4.364  81.304  1.00 69.44           C  
ATOM   4367  CG  LYS B 285      28.452   3.710  82.139  1.00 69.44           C  
ATOM   4368  CD  LYS B 285      27.842   4.719  83.059  1.00 69.44           C  
ATOM   4369  CE  LYS B 285      26.904   4.125  84.038  1.00 69.44           C  
ATOM   4370  NZ  LYS B 285      26.607   5.082  85.121  1.00 69.44           N  
ATOM   4384  N   THR B 286      32.068   4.957  79.843  1.00 69.05           N  
ATOM   4385  CA  THR B 286      32.855   5.878  79.034  1.00 69.05           C  
ATOM   4386  C   THR B 286      33.426   5.184  77.808  1.00 69.05           C  
ATOM   4387  O   THR B 286      33.315   5.690  76.686  1.00 69.05           O  
ATOM   4388  CB  THR B 286      33.968   6.470  79.890  1.00 69.05           C  
ATOM   4389  OG1 THR B 286      33.392   7.063  81.058  1.00 69.05           O  
ATOM   4390  CG2 THR B 286      34.744   7.507  79.139  1.00 69.05           C  
ATOM   4398  N   LEU B 287      34.024   4.013  77.998  1.00 68.27           N  
ATOM   4399  CA  LEU B 287      34.684   3.343  76.888  1.00 68.27           C  
ATOM   4400  C   LEU B 287      33.673   2.859  75.866  1.00 68.27           C  
ATOM   4401  O   LEU B 287      33.882   3.026  74.658  1.00 68.27           O  
ATOM   4402  CB  LEU B 287      35.540   2.186  77.394  1.00 68.27           C  
ATOM   4403  CG  LEU B 287      36.674   2.523  78.368  1.00 68.27           C  
ATOM   4404  CD1 LEU B 287      37.433   1.263  78.760  1.00 68.27           C  
ATOM   4405  CD2 LEU B 287      37.627   3.551  77.792  1.00 68.27           C  
ATOM   4408  N   PHE B 288      32.564   2.277  76.319  1.00 65.02           N  
ATOM   4409  CA  PHE B 288      31.570   1.799  75.367  1.00 65.02           C  
ATOM   4410  C   PHE B 288      30.968   2.955  74.595  1.00 65.02           C  
ATOM   4411  O   PHE B 288      30.797   2.868  73.377  1.00 65.02           O  
ATOM   4412  CB  PHE B 288      30.468   1.008  76.066  1.00 65.02           C  
ATOM   4413  CG  PHE B 288      30.925  -0.271  76.733  1.00 65.02           C  
ATOM   4414  CD1 PHE B 288      32.208  -0.772  76.591  1.00 65.02           C  
ATOM   4415  CD2 PHE B 288      30.037  -0.981  77.504  1.00 65.02           C  
ATOM   4416  CE1 PHE B 288      32.588  -1.932  77.213  1.00 65.02           C  
ATOM   4417  CE2 PHE B 288      30.413  -2.143  78.126  1.00 65.02           C  
ATOM   4418  CZ  PHE B 288      31.691  -2.620  77.980  1.00 65.02           C  
ATOM   4428  N   GLU B 289      30.684   4.064  75.269  1.00 62.70           N  
ATOM   4429  CA  GLU B 289      30.060   5.189  74.589  1.00 62.70           C  
ATOM   4430  C   GLU B 289      31.012   5.846  73.604  1.00 62.70           C  
ATOM   4431  O   GLU B 289      30.593   6.286  72.526  1.00 62.70           O  
ATOM   4432  CB  GLU B 289      29.566   6.183  75.613  1.00 62.70           C  
ATOM   4433  CG  GLU B 289      28.683   7.228  75.053  1.00 62.70           C  
ATOM   4434  CD  GLU B 289      27.954   7.992  76.134  1.00 62.70           C  
ATOM   4435  OE1 GLU B 289      28.405   7.949  77.296  1.00 62.70           O  
ATOM   4436  OE2 GLU B 289      26.922   8.622  75.830  1.00 62.70           O  
ATOM   4443  N   VAL B 290      32.291   5.932  73.955  1.00 61.92           N  
ATOM   4444  CA  VAL B 290      33.285   6.392  72.996  1.00 61.92           C  
ATOM   4445  C   VAL B 290      33.309   5.468  71.793  1.00 61.92           C  
ATOM   4446  O   VAL B 290      33.383   5.916  70.643  1.00 61.92           O  
ATOM   4447  CB  VAL B 290      34.666   6.498  73.665  1.00 61.92           C  
ATOM   4448  CG1 VAL B 290      35.757   6.666  72.628  1.00 61.92           C  
ATOM   4449  CG2 VAL B 290      34.685   7.657  74.619  1.00 61.92           C  
ATOM   4459  N   GLY B 291      33.234   4.162  72.040  1.00 59.77           N  
ATOM   4460  CA  GLY B 291      33.193   3.215  70.942  1.00 59.77           C  
ATOM   4461  C   GLY B 291      31.987   3.419  70.056  1.00 59.77           C  
ATOM   4462  O   GLY B 291      32.074   3.290  68.836  1.00 59.77           O  
ATOM   4466  N   PHE B 292      30.858   3.770  70.653  1.00 57.16           N  
ATOM   4467  CA  PHE B 292      29.641   3.913  69.871  1.00 57.16           C  
ATOM   4468  C   PHE B 292      29.664   5.181  69.037  1.00 57.16           C  
ATOM   4469  O   PHE B 292      29.271   5.155  67.869  1.00 57.16           O  
ATOM   4470  CB  PHE B 292      28.424   3.889  70.773  1.00 57.16           C  
ATOM   4471  CG  PHE B 292      28.049   2.520  71.249  1.00 57.16           C  
ATOM   4472  CD1 PHE B 292      27.670   1.546  70.367  1.00 57.16           C  
ATOM   4473  CD2 PHE B 292      28.060   2.213  72.577  1.00 57.16           C  
ATOM   4474  CE1 PHE B 292      27.332   0.315  70.794  1.00 57.16           C  
ATOM   4475  CE2 PHE B 292      27.726   0.968  73.005  1.00 57.16           C  
ATOM   4476  CZ  PHE B 292      27.360   0.021  72.114  1.00 57.16           C  
ATOM   4486  N   ILE B 293      30.119   6.295  69.603  1.00 57.20           N  
ATOM   4487  CA  ILE B 293      30.218   7.500  68.788  1.00 57.20           C  
ATOM   4488  C   ILE B 293      31.250   7.306  67.685  1.00 57.20           C  
ATOM   4489  O   ILE B 293      31.059   7.764  66.552  1.00 57.20           O  
ATOM   4490  CB  ILE B 293      30.513   8.742  69.646  1.00 57.20           C  
ATOM   4491  CG1 ILE B 293      31.874   8.668  70.305  1.00 57.20           C  
ATOM   4492  CG2 ILE B 293      29.475   8.906  70.680  1.00 57.20           C  
ATOM   4493  CD1 ILE B 293      32.198   9.871  71.192  1.00 57.20           C  
ATOM   4505  N   ALA B 294      32.337   6.599  67.980  1.00 54.96           N  
ATOM   4506  CA  ALA B 294      33.334   6.334  66.958  1.00 54.96           C  
ATOM   4507  C   ALA B 294      32.771   5.460  65.850  1.00 54.96           C  
ATOM   4508  O   ALA B 294      33.006   5.716  64.664  1.00 54.96           O  
ATOM   4509  CB  ALA B 294      34.554   5.679  67.585  1.00 54.96           C  
ATOM   4515  N   GLY B 295      32.022   4.424  66.212  1.00 52.24           N  
ATOM   4516  CA  GLY B 295      31.422   3.575  65.204  1.00 52.24           C  
ATOM   4517  C   GLY B 295      30.393   4.315  64.375  1.00 52.24           C  
ATOM   4518  O   GLY B 295      30.312   4.132  63.154  1.00 52.24           O  
ATOM   4522  N   GLN B 296      29.602   5.163  65.017  1.00 49.73           N  
ATOM   4523  CA  GLN B 296      28.629   5.949  64.283  1.00 49.73           C  
ATOM   4524  C   GLN B 296      29.310   6.865  63.286  1.00 49.73           C  
ATOM   4525  O   GLN B 296      28.864   6.982  62.141  1.00 49.73           O  
ATOM   4526  CB  GLN B 296      27.767   6.749  65.245  1.00 49.73           C  
ATOM   4527  CG  GLN B 296      26.714   7.545  64.552  1.00 49.73           C  
ATOM   4528  CD  GLN B 296      25.877   8.316  65.523  1.00 49.73           C  
ATOM   4529  OE1 GLN B 296      25.097   7.740  66.275  1.00 49.73           O  
ATOM   4530  NE2 GLN B 296      26.043   9.628  65.532  1.00 49.73           N  
ATOM   4533  N   TYR B 297      30.402   7.509  63.690  1.00 52.06           N  
ATOM   4534  CA  TYR B 297      31.159   8.322  62.747  1.00 52.06           C  
ATOM   4535  C   TYR B 297      31.730   7.469  61.627  1.00 52.06           C  
ATOM   4536  O   TYR B 297      31.789   7.906  60.473  1.00 52.06           O  
ATOM   4537  CB  TYR B 297      32.271   9.066  63.465  1.00 52.06           C  
ATOM   4538  CG  TYR B 297      33.357   9.570  62.550  1.00 52.06           C  
ATOM   4539  CD1 TYR B 297      33.196  10.746  61.851  1.00 52.06           C  
ATOM   4540  CD2 TYR B 297      34.536   8.868  62.375  1.00 52.06           C  
ATOM   4541  CE1 TYR B 297      34.172  11.213  61.010  1.00 52.06           C  
ATOM   4542  CE2 TYR B 297      35.510   9.319  61.539  1.00 52.06           C  
ATOM   4543  CZ  TYR B 297      35.328  10.496  60.855  1.00 52.06           C  
ATOM   4544  OH  TYR B 297      36.318  10.949  60.015  1.00 52.06           O  
ATOM   4554  N   PHE B 298      32.175   6.259  61.951  1.00 52.26           N  
ATOM   4555  CA  PHE B 298      32.786   5.405  60.940  1.00 52.26           C  
ATOM   4556  C   PHE B 298      31.771   4.994  59.891  1.00 52.26           C  
ATOM   4557  O   PHE B 298      32.102   4.903  58.705  1.00 52.26           O  
ATOM   4558  CB  PHE B 298      33.398   4.180  61.600  1.00 52.26           C  
ATOM   4559  CG  PHE B 298      34.105   3.260  60.658  1.00 52.26           C  
ATOM   4560  CD1 PHE B 298      35.442   3.451  60.356  1.00 52.26           C  
ATOM   4561  CD2 PHE B 298      33.445   2.188  60.089  1.00 52.26           C  
ATOM   4562  CE1 PHE B 298      36.107   2.590  59.486  1.00 52.26           C  
ATOM   4563  CE2 PHE B 298      34.093   1.324  59.222  1.00 52.26           C  
ATOM   4564  CZ  PHE B 298      35.427   1.525  58.919  1.00 52.26           C  
ATOM   4574  N   LEU B 299      30.535   4.742  60.306  1.00 48.19           N  
ATOM   4575  CA  LEU B 299      29.502   4.343  59.360  1.00 48.19           C  
ATOM   4576  C   LEU B 299      28.909   5.548  58.642  1.00 48.19           C  
ATOM   4577  O   LEU B 299      28.963   5.639  57.412  1.00 48.19           O  
ATOM   4578  CB  LEU B 299      28.414   3.570  60.086  1.00 48.19           C  
ATOM   4579  CG  LEU B 299      28.810   2.250  60.717  1.00 48.19           C  
ATOM   4580  CD1 LEU B 299      27.687   1.684  61.517  1.00 48.19           C  
ATOM   4581  CD2 LEU B 299      29.213   1.285  59.685  1.00 48.19           C  
ATOM   4593  N   TYR B 300      28.340   6.478  59.399  1.00 45.31           N  
ATOM   4594  CA  TYR B 300      27.643   7.640  58.863  1.00 45.31           C  
ATOM   4595  C   TYR B 300      28.216   8.873  59.531  1.00 45.31           C  
ATOM   4596  O   TYR B 300      27.976   9.108  60.718  1.00 45.31           O  
ATOM   4597  CB  TYR B 300      26.145   7.546  59.112  1.00 45.31           C  
ATOM   4598  CG  TYR B 300      25.653   6.146  59.371  1.00 45.31           C  
ATOM   4599  CD1 TYR B 300      25.256   5.327  58.333  1.00 45.31           C  
ATOM   4600  CD2 TYR B 300      25.591   5.647  60.655  1.00 45.31           C  
ATOM   4601  CE1 TYR B 300      24.809   4.060  58.570  1.00 45.31           C  
ATOM   4602  CE2 TYR B 300      25.152   4.384  60.897  1.00 45.31           C  
ATOM   4603  CZ  TYR B 300      24.761   3.594  59.855  1.00 45.31           C  
ATOM   4604  OH  TYR B 300      24.318   2.325  60.110  1.00 45.31           O  
ATOM   4607  N   GLY B 301      28.934   9.673  58.768  1.00 49.12           N  
ATOM   4608  CA  GLY B 301      29.672  10.781  59.336  1.00 49.12           C  
ATOM   4609  C   GLY B 301      28.805  11.940  59.764  1.00 49.12           C  
ATOM   4610  O   GLY B 301      28.930  13.046  59.238  1.00 49.12           O  
ATOM   4614  N   PHE B 302      27.959  11.692  60.761  1.00 47.42           N  
ATOM   4615  CA  PHE B 302      26.966  12.620  61.291  1.00 47.42           C  
ATOM   4616  C   PHE B 302      26.296  13.472  60.221  1.00 47.42           C  
ATOM   4617  O   PHE B 302      26.072  14.667  60.422  1.00 47.42           O  
ATOM   4618  CB  PHE B 302      27.542  13.523  62.391  1.00 47.42           C  
ATOM   4619  CG  PHE B 302      28.851  14.192  62.062  1.00 47.42           C  
ATOM   4620  CD1 PHE B 302      28.903  15.306  61.243  1.00 47.42           C  
ATOM   4621  CD2 PHE B 302      30.025  13.752  62.652  1.00 47.42           C  
ATOM   4622  CE1 PHE B 302      30.109  15.927  60.975  1.00 47.42           C  
ATOM   4623  CE2 PHE B 302      31.224  14.370  62.391  1.00 47.42           C  
ATOM   4624  CZ  PHE B 302      31.269  15.457  61.552  1.00 47.42           C  
ATOM   4627  N   GLN B 303      25.971  12.866  59.085  1.00 41.50           N  
ATOM   4628  CA  GLN B 303      25.202  13.538  58.055  1.00 41.50           C  
ATOM   4629  C   GLN B 303      24.662  12.547  57.039  1.00 41.50           C  
ATOM   4630  O   GLN B 303      25.441  11.845  56.392  1.00 41.50           O  
ATOM   4631  CB  GLN B 303      26.041  14.589  57.349  1.00 41.50           C  
ATOM   4632  CG  GLN B 303      25.376  15.102  56.105  1.00 41.50           C  
ATOM   4633  CD  GLN B 303      25.582  16.578  55.908  1.00 41.50           C  
ATOM   4634  OE1 GLN B 303      26.231  17.236  56.716  1.00 41.50           O  
ATOM   4635  NE2 GLN B 303      25.013  17.118  54.839  1.00 41.50           N  
ATOM   4638  N   LEU B 304      23.342  12.490  56.877  1.00 37.51           N  
ATOM   4639  CA  LEU B 304      22.718  11.681  55.847  1.00 37.51           C  
ATOM   4640  C   LEU B 304      22.497  12.553  54.627  1.00 37.51           C  
ATOM   4641  O   LEU B 304      21.674  13.470  54.654  1.00 37.51           O  
ATOM   4642  CB  LEU B 304      21.392  11.092  56.307  1.00 37.51           C  
ATOM   4643  CG  LEU B 304      21.325  10.075  57.430  1.00 37.51           C  
ATOM   4644  CD1 LEU B 304      19.946   9.472  57.447  1.00 37.51           C  
ATOM   4645  CD2 LEU B 304      22.350   9.000  57.236  1.00 37.51           C  
ATOM   4648  N   LYS B 305      23.237  12.292  53.584  1.00 35.34           N  
ATOM   4649  CA  LYS B 305      22.984  12.931  52.317  1.00 35.34           C  
ATOM   4650  C   LYS B 305      21.842  12.211  51.617  1.00 35.34           C  
ATOM   4651  O   LYS B 305      21.694  10.999  51.759  1.00 35.34           O  
ATOM   4652  CB  LYS B 305      24.212  12.888  51.448  1.00 35.34           C  
ATOM   4653  CG  LYS B 305      25.403  13.531  52.045  1.00 35.34           C  
ATOM   4654  CD  LYS B 305      26.546  13.610  51.072  1.00 35.34           C  
ATOM   4655  CE  LYS B 305      27.840  14.037  51.737  1.00 35.34           C  
ATOM   4656  NZ  LYS B 305      27.665  15.142  52.713  1.00 35.34           N  
ATOM   4670  N   PRO B 306      21.018  12.921  50.853  1.00 32.80           N  
ATOM   4671  CA  PRO B 306      19.905  12.240  50.194  1.00 32.80           C  
ATOM   4672  C   PRO B 306      20.337  11.225  49.168  1.00 32.80           C  
ATOM   4673  O   PRO B 306      19.756  10.140  49.086  1.00 32.80           O  
ATOM   4674  CB  PRO B 306      19.134  13.396  49.567  1.00 32.80           C  
ATOM   4675  CG  PRO B 306      20.075  14.417  49.406  1.00 32.80           C  
ATOM   4676  CD  PRO B 306      21.012  14.344  50.531  1.00 32.80           C  
ATOM   4684  N   LEU B 307      21.350  11.535  48.393  1.00 31.08           N  
ATOM   4685  CA  LEU B 307      21.783  10.679  47.310  1.00 31.08           C  
ATOM   4686  C   LEU B 307      22.775   9.641  47.800  1.00 31.08           C  
ATOM   4687  O   LEU B 307      23.684   9.951  48.570  1.00 31.08           O  
ATOM   4688  CB  LEU B 307      22.403  11.519  46.207  1.00 31.08           C  
ATOM   4689  CG  LEU B 307      22.905  10.819  44.973  1.00 31.08           C  
ATOM   4690  CD1 LEU B 307      21.807  10.160  44.306  1.00 31.08           C  
ATOM   4691  CD2 LEU B 307      23.537  11.786  44.063  1.00 31.08           C  
ATOM   4703  N   TYR B 308      22.596   8.409  47.345  1.00 31.74           N  
ATOM   4704  CA  TYR B 308      23.576   7.359  47.529  1.00 31.74           C  
ATOM   4705  C   TYR B 308      23.729   6.623  46.212  1.00 31.74           C  
ATOM   4706  O   TYR B 308      22.733   6.178  45.636  1.00 31.74           O  
ATOM   4707  CB  TYR B 308      23.172   6.387  48.630  1.00 31.74           C  
ATOM   4708  CG  TYR B 308      24.242   5.396  48.980  1.00 31.74           C  
ATOM   4709  CD1 TYR B 308      25.419   5.797  49.576  1.00 31.74           C  
ATOM   4710  CD2 TYR B 308      24.086   4.071  48.713  1.00 31.74           C  
ATOM   4711  CE1 TYR B 308      26.392   4.902  49.887  1.00 31.74           C  
ATOM   4712  CE2 TYR B 308      25.047   3.171  49.017  1.00 31.74           C  
ATOM   4713  CZ  TYR B 308      26.206   3.592  49.604  1.00 31.74           C  
ATOM   4714  OH  TYR B 308      27.199   2.704  49.930  1.00 31.74           O  
ATOM   4724  N   ARG B 309      24.962   6.504  45.734  1.00 31.45           N  
ATOM   4725  CA  ARG B 309      25.270   5.828  44.488  1.00 31.45           C  
ATOM   4726  C   ARG B 309      25.847   4.456  44.790  1.00 31.45           C  
ATOM   4727  O   ARG B 309      26.948   4.345  45.334  1.00 31.45           O  
ATOM   4728  CB  ARG B 309      26.229   6.669  43.666  1.00 31.45           C  
ATOM   4729  CG  ARG B 309      25.702   8.039  43.483  1.00 31.45           C  
ATOM   4730  CD  ARG B 309      26.384   8.746  42.370  1.00 31.45           C  
ATOM   4731  NE  ARG B 309      25.848  10.089  42.250  1.00 31.45           N  
ATOM   4732  CZ  ARG B 309      26.150  10.924  41.268  1.00 31.45           C  
ATOM   4733  NH1 ARG B 309      26.987  10.548  40.315  1.00 31.45           N  
ATOM   4734  NH2 ARG B 309      25.611  12.129  41.237  1.00 31.45           N  
ATOM   4737  N   CYS B 310      25.101   3.419  44.426  1.00 34.85           N  
ATOM   4738  CA  CYS B 310      25.427   2.042  44.748  1.00 34.85           C  
ATOM   4739  C   CYS B 310      25.707   1.243  43.492  1.00 34.85           C  
ATOM   4740  O   CYS B 310      25.139   1.502  42.433  1.00 34.85           O  
ATOM   4741  CB  CYS B 310      24.301   1.377  45.500  1.00 34.85           C  
ATOM   4742  SG  CYS B 310      22.678   1.984  45.082  1.00 34.85           S  
ATOM   4747  N   ASP B 311      26.576   0.251  43.638  1.00 36.57           N  
ATOM   4748  CA  ASP B 311      27.061  -0.567  42.542  1.00 36.57           C  
ATOM   4749  C   ASP B 311      27.020  -2.048  42.885  1.00 36.57           C  
ATOM   4750  O   ASP B 311      27.809  -2.831  42.362  1.00 36.57           O  
ATOM   4751  CB  ASP B 311      28.475  -0.145  42.171  1.00 36.57           C  
ATOM   4752  CG  ASP B 311      29.394  -0.086  43.368  1.00 36.57           C  
ATOM   4753  OD1 ASP B 311      28.939  -0.395  44.486  1.00 36.57           O  
ATOM   4754  OD2 ASP B 311      30.570   0.290  43.198  1.00 36.57           O  
ATOM   4759  N   ARG B 312      26.109  -2.452  43.758  1.00 33.72           N  
ATOM   4760  CA  ARG B 312      25.930  -3.855  44.042  1.00 33.72           C  
ATOM   4761  C   ARG B 312      25.466  -4.583  42.790  1.00 33.72           C  
ATOM   4762  O   ARG B 312      25.070  -3.974  41.804  1.00 33.72           O  
ATOM   4763  CB  ARG B 312      24.935  -4.035  45.172  1.00 33.72           C  
ATOM   4764  CG  ARG B 312      25.473  -3.590  46.497  1.00 33.72           C  
ATOM   4765  CD  ARG B 312      26.300  -4.674  47.132  1.00 33.72           C  
ATOM   4766  NE  ARG B 312      25.477  -5.626  47.869  1.00 33.72           N  
ATOM   4767  CZ  ARG B 312      25.163  -5.494  49.150  1.00 33.72           C  
ATOM   4768  NH1 ARG B 312      25.601  -4.448  49.828  1.00 33.72           N  
ATOM   4769  NH2 ARG B 312      24.412  -6.400  49.753  1.00 33.72           N  
ATOM   4772  N   TRP B 313      25.531  -5.908  42.837  1.00 32.69           N  
ATOM   4773  CA  TRP B 313      25.384  -6.697  41.617  1.00 32.69           C  
ATOM   4774  C   TRP B 313      24.044  -6.534  40.933  1.00 32.69           C  
ATOM   4775  O   TRP B 313      24.023  -6.345  39.705  1.00 32.69           O  
ATOM   4776  CB  TRP B 313      25.642  -8.169  41.909  1.00 32.69           C  
ATOM   4777  CG  TRP B 313      25.005  -9.062  40.932  1.00 32.69           C  
ATOM   4778  CD1 TRP B 313      25.299  -9.175  39.621  1.00 32.69           C  
ATOM   4779  CD2 TRP B 313      23.968  -9.990  41.192  1.00 32.69           C  
ATOM   4780  NE1 TRP B 313      24.498 -10.110  39.038  1.00 32.69           N  
ATOM   4781  CE2 TRP B 313      23.672 -10.629  39.993  1.00 32.69           C  
ATOM   4782  CE3 TRP B 313      23.264 -10.347  42.322  1.00 32.69           C  
ATOM   4783  CZ2 TRP B 313      22.704 -11.595  39.898  1.00 32.69           C  
ATOM   4784  CZ3 TRP B 313      22.316 -11.292  42.223  1.00 32.69           C  
ATOM   4785  CH2 TRP B 313      22.038 -11.908  41.024  1.00 32.69           C  
ATOM   4796  N   PRO B 314      22.917  -6.631  41.615  1.00 31.72           N  
ATOM   4797  CA  PRO B 314      21.650  -6.451  40.914  1.00 31.72           C  
ATOM   4798  C   PRO B 314      21.480  -5.062  40.374  1.00 31.72           C  
ATOM   4799  O   PRO B 314      20.822  -4.881  39.347  1.00 31.72           O  
ATOM   4800  CB  PRO B 314      20.621  -6.773  41.987  1.00 31.72           C  
ATOM   4801  CG  PRO B 314      21.341  -7.347  43.076  1.00 31.72           C  
ATOM   4802  CD  PRO B 314      22.714  -6.838  43.040  1.00 31.72           C  
ATOM   4810  N   CYS B 315      22.064  -4.079  41.026  1.00 32.78           N  
ATOM   4811  CA  CYS B 315      22.030  -2.723  40.542  1.00 32.78           C  
ATOM   4812  C   CYS B 315      23.028  -2.566  39.402  1.00 32.78           C  
ATOM   4813  O   CYS B 315      24.229  -2.734  39.626  1.00 32.78           O  
ATOM   4814  CB  CYS B 315      22.360  -1.760  41.646  1.00 32.78           C  
ATOM   4815  SG  CYS B 315      21.339  -1.793  43.087  1.00 32.78           S  
ATOM   4820  N   PRO B 316      22.599  -2.248  38.195  1.00 31.48           N  
ATOM   4821  CA  PRO B 316      23.562  -2.086  37.118  1.00 31.48           C  
ATOM   4822  C   PRO B 316      24.134  -0.689  36.995  1.00 31.48           C  
ATOM   4823  O   PRO B 316      23.392   0.274  36.800  1.00 31.48           O  
ATOM   4824  CB  PRO B 316      22.727  -2.418  35.899  1.00 31.48           C  
ATOM   4825  CG  PRO B 316      21.466  -1.914  36.225  1.00 31.48           C  
ATOM   4826  CD  PRO B 316      21.247  -2.164  37.640  1.00 31.48           C  
ATOM   4834  N   ASN B 317      25.448  -0.575  37.087  1.00 33.71           N  
ATOM   4835  CA  ASN B 317      26.161   0.632  36.705  1.00 33.71           C  
ATOM   4836  C   ASN B 317      25.732   1.848  37.523  1.00 33.71           C  
ATOM   4837  O   ASN B 317      25.165   2.808  37.011  1.00 33.71           O  
ATOM   4838  CB  ASN B 317      25.979   0.890  35.210  1.00 33.71           C  
ATOM   4839  CG  ASN B 317      26.519  -0.230  34.370  1.00 33.71           C  
ATOM   4840  OD1 ASN B 317      27.670  -0.197  33.942  1.00 33.71           O  
ATOM   4841  ND2 ASN B 317      25.698  -1.240  34.140  1.00 33.71           N  
ATOM   4844  N   THR B 318      26.004   1.775  38.820  1.00 32.58           N  
ATOM   4845  CA  THR B 318      26.054   2.942  39.695  1.00 32.58           C  
ATOM   4846  C   THR B 318      24.714   3.674  39.735  1.00 32.58           C  
ATOM   4847  O   THR B 318      24.569   4.811  39.297  1.00 32.58           O  
ATOM   4848  CB  THR B 318      27.181   3.870  39.264  1.00 32.58           C  
ATOM   4849  OG1 THR B 318      28.359   3.096  39.028  1.00 32.58           O  
ATOM   4850  CG2 THR B 318      27.482   4.867  40.334  1.00 32.58           C  
ATOM   4858  N   VAL B 319      23.737   2.967  40.282  1.00 30.75           N  
ATOM   4859  CA  VAL B 319      22.390   3.485  40.421  1.00 30.75           C  
ATOM   4860  C   VAL B 319      22.360   4.616  41.428  1.00 30.75           C  
ATOM   4861  O   VAL B 319      23.033   4.565  42.457  1.00 30.75           O  
ATOM   4862  CB  VAL B 319      21.451   2.356  40.852  1.00 30.75           C  
ATOM   4863  CG1 VAL B 319      20.153   2.872  41.125  1.00 30.75           C  
ATOM   4864  CG2 VAL B 319      21.374   1.352  39.826  1.00 30.75           C  
ATOM   4874  N   ASP B 320      21.539   5.621  41.154  1.00 30.89           N  
ATOM   4875  CA  ASP B 320      21.248   6.673  42.104  1.00 30.89           C  
ATOM   4876  C   ASP B 320      20.044   6.280  42.936  1.00 30.89           C  
ATOM   4877  O   ASP B 320      19.010   5.919  42.381  1.00 30.89           O  
ATOM   4878  CB  ASP B 320      20.966   7.983  41.391  1.00 30.89           C  
ATOM   4879  CG  ASP B 320      22.161   8.516  40.666  1.00 30.89           C  
ATOM   4880  OD1 ASP B 320      23.163   7.789  40.556  1.00 30.89           O  
ATOM   4881  OD2 ASP B 320      22.107   9.674  40.212  1.00 30.89           O  
ATOM   4886  N   CYS B 321      20.172   6.365  44.254  1.00 29.90           N  
ATOM   4887  CA  CYS B 321      19.105   6.001  45.164  1.00 29.90           C  
ATOM   4888  C   CYS B 321      18.950   7.089  46.202  1.00 29.90           C  
ATOM   4889  O   CYS B 321      19.932   7.514  46.806  1.00 29.90           O  
ATOM   4890  CB  CYS B 321      19.393   4.682  45.830  1.00 29.90           C  
ATOM   4891  SG  CYS B 321      19.316   3.255  44.755  1.00 29.90           S  
ATOM   4896  N   PHE B 322      17.721   7.521  46.419  1.00 29.46           N  
ATOM   4897  CA  PHE B 322      17.411   8.651  47.261  1.00 29.46           C  
ATOM   4898  C   PHE B 322      16.793   8.195  48.570  1.00 29.46           C  
ATOM   4899  O   PHE B 322      16.039   7.226  48.612  1.00 29.46           O  
ATOM   4900  CB  PHE B 322      16.473   9.587  46.545  1.00 29.46           C  
ATOM   4901  CG  PHE B 322      16.975  10.073  45.248  1.00 29.46           C  
ATOM   4902  CD1 PHE B 322      17.713  11.201  45.169  1.00 29.46           C  
ATOM   4903  CD2 PHE B 322      16.708   9.405  44.109  1.00 29.46           C  
ATOM   4904  CE1 PHE B 322      18.153  11.641  43.996  1.00 29.46           C  
ATOM   4905  CE2 PHE B 322      17.152   9.855  42.933  1.00 29.46           C  
ATOM   4906  CZ  PHE B 322      17.875  10.965  42.881  1.00 29.46           C  
ATOM   4916  N   ILE B 323      17.091   8.930  49.624  1.00 32.28           N  
ATOM   4917  CA  ILE B 323      16.754   8.575  50.990  1.00 32.28           C  
ATOM   4918  C   ILE B 323      15.633   9.469  51.483  1.00 32.28           C  
ATOM   4919  O   ILE B 323      15.493  10.614  51.046  1.00 32.28           O  
ATOM   4920  CB  ILE B 323      17.991   8.684  51.897  1.00 32.28           C  
ATOM   4921  CG1 ILE B 323      19.020   7.654  51.501  1.00 32.28           C  
ATOM   4922  CG2 ILE B 323      17.630   8.483  53.286  1.00 32.28           C  
ATOM   4923  CD1 ILE B 323      20.360   7.884  52.052  1.00 32.28           C  
ATOM   4935  N   SER B 324      14.834   8.938  52.405  1.00 34.07           N  
ATOM   4936  CA  SER B 324      13.716   9.645  52.989  1.00 34.07           C  
ATOM   4937  C   SER B 324      14.123  10.326  54.278  1.00 34.07           C  
ATOM   4938  O   SER B 324      14.815   9.739  55.108  1.00 34.07           O  
ATOM   4939  CB  SER B 324      12.571   8.694  53.278  1.00 34.07           C  
ATOM   4940  OG  SER B 324      12.705   8.096  54.535  1.00 34.07           O  
ATOM   4946  N   ARG B 325      13.671  11.559  54.444  1.00 35.73           N  
ATOM   4947  CA  ARG B 325      13.959  12.364  55.623  1.00 35.73           C  
ATOM   4948  C   ARG B 325      15.449  12.460  55.939  1.00 35.73           C  
ATOM   4949  O   ARG B 325      15.878  12.133  57.048  1.00 35.73           O  
ATOM   4950  CB  ARG B 325      13.193  11.840  56.826  1.00 35.73           C  
ATOM   4951  CG  ARG B 325      11.771  12.226  56.811  1.00 35.73           C  
ATOM   4952  CD  ARG B 325      10.933  11.093  57.244  1.00 35.73           C  
ATOM   4953  NE  ARG B 325       9.628  11.574  57.627  1.00 35.73           N  
ATOM   4954  CZ  ARG B 325       8.606  10.777  57.862  1.00 35.73           C  
ATOM   4955  NH1 ARG B 325       8.756   9.470  57.736  1.00 35.73           N  
ATOM   4956  NH2 ARG B 325       7.440  11.288  58.218  1.00 35.73           N  
ATOM   4959  N   PRO B 326      16.259  12.915  55.000  1.00 34.98           N  
ATOM   4960  CA  PRO B 326      17.673  13.042  55.301  1.00 34.98           C  
ATOM   4961  C   PRO B 326      17.991  14.146  56.274  1.00 34.98           C  
ATOM   4962  O   PRO B 326      18.820  13.965  57.169  1.00 34.98           O  
ATOM   4963  CB  PRO B 326      18.258  13.308  53.935  1.00 34.98           C  
ATOM   4964  CG  PRO B 326      17.229  13.911  53.229  1.00 34.98           C  
ATOM   4965  CD  PRO B 326      16.013  13.235  53.606  1.00 34.98           C  
ATOM   4973  N   THR B 327      17.361  15.295  56.126  1.00 37.35           N  
ATOM   4974  CA  THR B 327      17.662  16.416  57.000  1.00 37.35           C  
ATOM   4975  C   THR B 327      17.219  16.136  58.425  1.00 37.35           C  
ATOM   4976  O   THR B 327      17.956  16.396  59.381  1.00 37.35           O  
ATOM   4977  CB  THR B 327      16.999  17.665  56.470  1.00 37.35           C  
ATOM   4978  OG1 THR B 327      17.516  17.957  55.176  1.00 37.35           O  
ATOM   4979  CG2 THR B 327      17.258  18.788  57.343  1.00 37.35           C  
ATOM   4987  N   GLU B 328      16.006  15.634  58.583  1.00 39.69           N  
ATOM   4988  CA  GLU B 328      15.488  15.289  59.896  1.00 39.69           C  
ATOM   4989  C   GLU B 328      16.336  14.227  60.565  1.00 39.69           C  
ATOM   4990  O   GLU B 328      16.634  14.314  61.762  1.00 39.69           O  
ATOM   4991  CB  GLU B 328      14.064  14.825  59.742  1.00 39.69           C  
ATOM   4992  CG  GLU B 328      13.306  14.631  60.974  1.00 39.69           C  
ATOM   4993  CD  GLU B 328      11.833  14.408  60.703  1.00 39.69           C  
ATOM   4994  OE1 GLU B 328      11.444  14.307  59.523  1.00 39.69           O  
ATOM   4995  OE2 GLU B 328      11.052  14.326  61.666  1.00 39.69           O  
ATOM   5002  N   LYS B 329      16.719  13.210  59.814  1.00 37.68           N  
ATOM   5003  CA  LYS B 329      17.554  12.168  60.367  1.00 37.68           C  
ATOM   5004  C   LYS B 329      18.907  12.714  60.766  1.00 37.68           C  
ATOM   5005  O   LYS B 329      19.475  12.314  61.786  1.00 37.68           O  
ATOM   5006  CB  LYS B 329      17.697  11.043  59.365  1.00 37.68           C  
ATOM   5007  CG  LYS B 329      16.477  10.213  59.189  1.00 37.68           C  
ATOM   5008  CD  LYS B 329      16.614   9.273  58.037  1.00 37.68           C  
ATOM   5009  CE  LYS B 329      15.390   8.467  57.783  1.00 37.68           C  
ATOM   5010  NZ  LYS B 329      15.570   7.516  56.713  1.00 37.68           N  
ATOM   5024  N   THR B 330      19.442  13.631  59.977  1.00 39.20           N  
ATOM   5025  CA  THR B 330      20.699  14.263  60.327  1.00 39.20           C  
ATOM   5026  C   THR B 330      20.576  15.043  61.616  1.00 39.20           C  
ATOM   5027  O   THR B 330      21.472  15.007  62.467  1.00 39.20           O  
ATOM   5028  CB  THR B 330      21.143  15.169  59.205  1.00 39.20           C  
ATOM   5029  OG1 THR B 330      21.384  14.386  58.042  1.00 39.20           O  
ATOM   5030  CG2 THR B 330      22.357  15.887  59.557  1.00 39.20           C  
ATOM   5038  N   ILE B 331      19.482  15.767  61.766  1.00 39.59           N  
ATOM   5039  CA  ILE B 331      19.258  16.546  62.969  1.00 39.59           C  
ATOM   5040  C   ILE B 331      19.200  15.646  64.185  1.00 39.59           C  
ATOM   5041  O   ILE B 331      19.786  15.946  65.226  1.00 39.59           O  
ATOM   5042  CB  ILE B 331      17.982  17.379  62.809  1.00 39.59           C  
ATOM   5043  CG1 ILE B 331      18.267  18.563  61.927  1.00 39.59           C  
ATOM   5044  CG2 ILE B 331      17.476  17.835  64.092  1.00 39.59           C  
ATOM   5045  CD1 ILE B 331      17.126  19.027  61.174  1.00 39.59           C  
ATOM   5057  N   PHE B 332      18.488  14.538  64.083  1.00 42.63           N  
ATOM   5058  CA  PHE B 332      18.384  13.669  65.240  1.00 42.63           C  
ATOM   5059  C   PHE B 332      19.692  12.958  65.520  1.00 42.63           C  
ATOM   5060  O   PHE B 332      20.001  12.679  66.681  1.00 42.63           O  
ATOM   5061  CB  PHE B 332      17.250  12.695  65.065  1.00 42.63           C  
ATOM   5062  CG  PHE B 332      15.949  13.241  65.489  1.00 42.63           C  
ATOM   5063  CD1 PHE B 332      15.440  12.960  66.712  1.00 42.63           C  
ATOM   5064  CD2 PHE B 332      15.253  14.066  64.679  1.00 42.63           C  
ATOM   5065  CE1 PHE B 332      14.257  13.470  67.093  1.00 42.63           C  
ATOM   5066  CE2 PHE B 332      14.073  14.575  65.067  1.00 42.63           C  
ATOM   5067  CZ  PHE B 332      13.580  14.277  66.270  1.00 42.63           C  
ATOM   5077  N   ILE B 333      20.483  12.688  64.488  1.00 42.76           N  
ATOM   5078  CA  ILE B 333      21.819  12.154  64.711  1.00 42.76           C  
ATOM   5079  C   ILE B 333      22.651  13.143  65.500  1.00 42.76           C  
ATOM   5080  O   ILE B 333      23.335  12.777  66.459  1.00 42.76           O  
ATOM   5081  CB  ILE B 333      22.489  11.802  63.379  1.00 42.76           C  
ATOM   5082  CG1 ILE B 333      21.874  10.549  62.809  1.00 42.76           C  
ATOM   5083  CG2 ILE B 333      23.920  11.595  63.567  1.00 42.76           C  
ATOM   5084  CD1 ILE B 333      22.163  10.300  61.400  1.00 42.76           C  
ATOM   5096  N   LEU B 334      22.622  14.403  65.098  1.00 44.00           N  
ATOM   5097  CA  LEU B 334      23.390  15.416  65.800  1.00 44.00           C  
ATOM   5098  C   LEU B 334      22.918  15.570  67.233  1.00 44.00           C  
ATOM   5099  O   LEU B 334      23.729  15.696  68.153  1.00 44.00           O  
ATOM   5100  CB  LEU B 334      23.295  16.737  65.073  1.00 44.00           C  
ATOM   5101  CG  LEU B 334      23.887  16.798  63.682  1.00 44.00           C  
ATOM   5102  CD1 LEU B 334      23.429  18.048  62.996  1.00 44.00           C  
ATOM   5103  CD2 LEU B 334      25.370  16.742  63.735  1.00 44.00           C  
ATOM   5115  N   PHE B 335      21.610  15.567  67.442  1.00 48.84           N  
ATOM   5116  CA  PHE B 335      21.061  15.727  68.780  1.00 48.84           C  
ATOM   5117  C   PHE B 335      21.484  14.580  69.678  1.00 48.84           C  
ATOM   5118  O   PHE B 335      21.934  14.795  70.807  1.00 48.84           O  
ATOM   5119  CB  PHE B 335      19.548  15.824  68.691  1.00 48.84           C  
ATOM   5120  CG  PHE B 335      18.839  15.669  69.978  1.00 48.84           C  
ATOM   5121  CD1 PHE B 335      18.708  16.724  70.838  1.00 48.84           C  
ATOM   5122  CD2 PHE B 335      18.265  14.479  70.312  1.00 48.84           C  
ATOM   5123  CE1 PHE B 335      18.030  16.585  72.018  1.00 48.84           C  
ATOM   5124  CE2 PHE B 335      17.593  14.328  71.484  1.00 48.84           C  
ATOM   5125  CZ  PHE B 335      17.474  15.393  72.341  1.00 48.84           C  
ATOM   5135  N   MET B 336      21.375  13.351  69.188  1.00 49.16           N  
ATOM   5136  CA  MET B 336      21.724  12.211  70.016  1.00 49.16           C  
ATOM   5137  C   MET B 336      23.223  12.111  70.221  1.00 49.16           C  
ATOM   5138  O   MET B 336      23.681  11.685  71.285  1.00 49.16           O  
ATOM   5139  CB  MET B 336      21.181  10.945  69.399  1.00 49.16           C  
ATOM   5140  CG  MET B 336      19.691  10.792  69.552  1.00 49.16           C  
ATOM   5141  SD  MET B 336      19.133  10.439  71.210  1.00 49.16           S  
ATOM   5142  CE  MET B 336      19.859   8.833  71.414  1.00 49.16           C  
ATOM   5152  N   LEU B 337      23.998  12.514  69.230  1.00 49.87           N  
ATOM   5153  CA  LEU B 337      25.443  12.543  69.391  1.00 49.87           C  
ATOM   5154  C   LEU B 337      25.854  13.583  70.413  1.00 49.87           C  
ATOM   5155  O   LEU B 337      26.794  13.370  71.184  1.00 49.87           O  
ATOM   5156  CB  LEU B 337      26.094  12.817  68.052  1.00 49.87           C  
ATOM   5157  CG  LEU B 337      27.586  12.943  67.926  1.00 49.87           C  
ATOM   5158  CD1 LEU B 337      28.259  11.803  68.578  1.00 49.87           C  
ATOM   5159  CD2 LEU B 337      27.952  12.990  66.464  1.00 49.87           C  
ATOM   5171  N   ALA B 338      25.149  14.702  70.453  1.00 52.57           N  
ATOM   5172  CA  ALA B 338      25.420  15.708  71.462  1.00 52.57           C  
ATOM   5173  C   ALA B 338      25.032  15.208  72.837  1.00 52.57           C  
ATOM   5174  O   ALA B 338      25.730  15.470  73.819  1.00 52.57           O  
ATOM   5175  CB  ALA B 338      24.677  16.986  71.132  1.00 52.57           C  
ATOM   5181  N   VAL B 339      23.927  14.481  72.926  1.00 54.71           N  
ATOM   5182  CA  VAL B 339      23.535  13.878  74.192  1.00 54.71           C  
ATOM   5183  C   VAL B 339      24.604  12.914  74.674  1.00 54.71           C  
ATOM   5184  O   VAL B 339      24.942  12.878  75.862  1.00 54.71           O  
ATOM   5185  CB  VAL B 339      22.175  13.181  74.049  1.00 54.71           C  
ATOM   5186  CG1 VAL B 339      21.913  12.277  75.186  1.00 54.71           C  
ATOM   5187  CG2 VAL B 339      21.100  14.184  73.974  1.00 54.71           C  
ATOM   5197  N   ALA B 340      25.149  12.118  73.768  1.00 57.98           N  
ATOM   5198  CA  ALA B 340      26.181  11.170  74.157  1.00 57.98           C  
ATOM   5199  C   ALA B 340      27.456  11.881  74.583  1.00 57.98           C  
ATOM   5200  O   ALA B 340      28.111  11.472  75.549  1.00 57.98           O  
ATOM   5201  CB  ALA B 340      26.465  10.216  73.016  1.00 57.98           C  
ATOM   5207  N   CYS B 341      27.829  12.939  73.871  1.00 59.95           N  
ATOM   5208  CA  CYS B 341      28.970  13.740  74.294  1.00 59.95           C  
ATOM   5209  C   CYS B 341      28.739  14.332  75.672  1.00 59.95           C  
ATOM   5210  O   CYS B 341      29.663  14.413  76.487  1.00 59.95           O  
ATOM   5211  CB  CYS B 341      29.245  14.845  73.282  1.00 59.95           C  
ATOM   5212  SG  CYS B 341      30.249  14.341  71.870  1.00 59.95           S  
ATOM   5218  N   VAL B 342      27.508  14.733  75.958  1.00 62.33           N  
ATOM   5219  CA  VAL B 342      27.197  15.272  77.271  1.00 62.33           C  
ATOM   5220  C   VAL B 342      27.314  14.190  78.327  1.00 62.33           C  
ATOM   5221  O   VAL B 342      27.745  14.452  79.452  1.00 62.33           O  
ATOM   5222  CB  VAL B 342      25.801  15.907  77.261  1.00 62.33           C  
ATOM   5223  CG1 VAL B 342      25.292  16.098  78.633  1.00 62.33           C  
ATOM   5224  CG2 VAL B 342      25.850  17.226  76.566  1.00 62.33           C  
ATOM   5234  N   SER B 343      26.915  12.971  77.998  1.00 64.42           N  
ATOM   5235  CA  SER B 343      27.078  11.879  78.948  1.00 64.42           C  
ATOM   5236  C   SER B 343      28.549  11.622  79.224  1.00 64.42           C  
ATOM   5237  O   SER B 343      28.942  11.350  80.365  1.00 64.42           O  
ATOM   5238  CB  SER B 343      26.406  10.619  78.437  1.00 64.42           C  
ATOM   5239  OG  SER B 343      25.003  10.753  78.450  1.00 64.42           O  
ATOM   5245  N   LEU B 344      29.377  11.710  78.193  1.00 64.05           N  
ATOM   5246  CA  LEU B 344      30.811  11.573  78.401  1.00 64.05           C  
ATOM   5247  C   LEU B 344      31.349  12.690  79.281  1.00 64.05           C  
ATOM   5248  O   LEU B 344      32.192  12.454  80.154  1.00 64.05           O  
ATOM   5249  CB  LEU B 344      31.546  11.553  77.068  1.00 64.05           C  
ATOM   5250  CG  LEU B 344      31.399  10.315  76.198  1.00 64.05           C  
ATOM   5251  CD1 LEU B 344      32.153  10.500  74.907  1.00 64.05           C  
ATOM   5252  CD2 LEU B 344      31.895   9.106  76.904  1.00 64.05           C  
ATOM   5264  N   LEU B 345      30.878  13.919  79.065  1.00 66.32           N  
ATOM   5265  CA  LEU B 345      31.300  15.022  79.914  1.00 66.32           C  
ATOM   5266  C   LEU B 345      30.878  14.791  81.351  1.00 66.32           C  
ATOM   5267  O   LEU B 345      31.635  15.073  82.282  1.00 66.32           O  
ATOM   5268  CB  LEU B 345      30.723  16.343  79.417  1.00 66.32           C  
ATOM   5269  CG  LEU B 345      31.199  16.925  78.086  1.00 66.32           C  
ATOM   5270  CD1 LEU B 345      30.498  18.254  77.831  1.00 66.32           C  
ATOM   5271  CD2 LEU B 345      32.705  17.106  78.044  1.00 66.32           C  
ATOM   5283  N   LEU B 346      29.668  14.281  81.551  1.00 68.77           N  
ATOM   5284  CA  LEU B 346      29.189  14.016  82.897  1.00 68.77           C  
ATOM   5285  C   LEU B 346      30.046  12.972  83.583  1.00 68.77           C  
ATOM   5286  O   LEU B 346      30.418  13.130  84.747  1.00 68.77           O  
ATOM   5287  CB  LEU B 346      27.745  13.559  82.866  1.00 68.77           C  
ATOM   5288  CG  LEU B 346      26.722  14.623  82.517  1.00 68.77           C  
ATOM   5289  CD1 LEU B 346      25.436  13.963  82.153  1.00 68.77           C  
ATOM   5290  CD2 LEU B 346      26.510  15.581  83.649  1.00 68.77           C  
ATOM   5302  N   ASN B 347      30.379  11.898  82.878  1.00 70.87           N  
ATOM   5303  CA  ASN B 347      31.196  10.860  83.489  1.00 70.87           C  
ATOM   5304  C   ASN B 347      32.616  11.342  83.752  1.00 70.87           C  
ATOM   5305  O   ASN B 347      33.225  10.978  84.767  1.00 70.87           O  
ATOM   5306  CB  ASN B 347      31.194   9.630  82.607  1.00 70.87           C  
ATOM   5307  CG  ASN B 347      29.837   8.986  82.540  1.00 70.87           C  
ATOM   5308  OD1 ASN B 347      28.841   9.585  82.929  1.00 70.87           O  
ATOM   5309  ND2 ASN B 347      29.786   7.761  82.056  1.00 70.87           N  
ATOM   5316  N   VAL B 348      33.149  12.182  82.868  1.00 72.83           N  
ATOM   5317  CA  VAL B 348      34.501  12.702  83.043  1.00 72.83           C  
ATOM   5318  C   VAL B 348      34.542  13.751  84.143  1.00 72.83           C  
ATOM   5319  O   VAL B 348      35.593  13.983  84.749  1.00 72.83           O  
ATOM   5320  CB  VAL B 348      35.011  13.246  81.699  1.00 72.83           C  
ATOM   5321  CG1 VAL B 348      36.240  14.116  81.868  1.00 72.83           C  
ATOM   5322  CG2 VAL B 348      35.317  12.099  80.777  1.00 72.83           C  
ATOM   5332  N   LEU B 349      33.424  14.409  84.413  1.00 73.74           N  
ATOM   5333  CA  LEU B 349      33.335  15.273  85.580  1.00 73.74           C  
ATOM   5334  C   LEU B 349      33.191  14.453  86.849  1.00 73.74           C  
ATOM   5335  O   LEU B 349      33.769  14.791  87.890  1.00 73.74           O  
ATOM   5336  CB  LEU B 349      32.158  16.235  85.441  1.00 73.74           C  
ATOM   5337  CG  LEU B 349      32.470  17.623  84.880  1.00 73.74           C  
ATOM   5338  CD1 LEU B 349      32.877  17.572  83.417  1.00 73.74           C  
ATOM   5339  CD2 LEU B 349      31.279  18.537  85.071  1.00 73.74           C  
ATOM   5351  N   GLU B 350      32.438  13.364  86.768  1.00 75.36           N  
ATOM   5352  CA  GLU B 350      32.202  12.519  87.926  1.00 75.36           C  
ATOM   5353  C   GLU B 350      33.486  11.862  88.396  1.00 75.36           C  
ATOM   5354  O   GLU B 350      33.752  11.798  89.600  1.00 75.36           O  
ATOM   5355  CB  GLU B 350      31.165  11.469  87.572  1.00 75.36           C  
ATOM   5356  CG  GLU B 350      30.800  10.547  88.686  1.00 75.36           C  
ATOM   5357  CD  GLU B 350      29.606   9.683  88.345  1.00 75.36           C  
ATOM   5358  OE1 GLU B 350      29.170   9.717  87.176  1.00 75.36           O  
ATOM   5359  OE2 GLU B 350      29.106   8.971  89.237  1.00 75.36           O  
ATOM   5366  N   ILE B 351      34.294  11.369  87.460  1.00 75.90           N  
ATOM   5367  CA  ILE B 351      35.496  10.636  87.838  1.00 75.90           C  
ATOM   5368  C   ILE B 351      36.479  11.541  88.566  1.00 75.90           C  
ATOM   5369  O   ILE B 351      37.189  11.094  89.473  1.00 75.90           O  
ATOM   5370  CB  ILE B 351      36.121   9.981  86.594  1.00 75.90           C  
ATOM   5371  CG1 ILE B 351      37.164   8.948  86.997  1.00 75.90           C  
ATOM   5372  CG2 ILE B 351      36.748  11.020  85.692  1.00 75.90           C  
ATOM   5373  CD1 ILE B 351      37.656   8.091  85.835  1.00 75.90           C  
ATOM   5385  N   TYR B 352      36.525  12.825  88.205  1.00 76.66           N  
ATOM   5386  CA  TYR B 352      37.351  13.770  88.950  1.00 76.66           C  
ATOM   5387  C   TYR B 352      36.691  14.177  90.258  1.00 76.66           C  
ATOM   5388  O   TYR B 352      37.388  14.410  91.252  1.00 76.66           O  
ATOM   5389  CB  TYR B 352      37.635  15.022  88.112  1.00 76.66           C  
ATOM   5390  CG  TYR B 352      38.372  14.795  86.804  1.00 76.66           C  
ATOM   5391  CD1 TYR B 352      39.127  13.652  86.581  1.00 76.66           C  
ATOM   5392  CD2 TYR B 352      38.309  15.737  85.792  1.00 76.66           C  
ATOM   5393  CE1 TYR B 352      39.790  13.456  85.386  1.00 76.66           C  
ATOM   5394  CE2 TYR B 352      38.968  15.548  84.594  1.00 76.66           C  
ATOM   5395  CZ  TYR B 352      39.701  14.405  84.396  1.00 76.66           C  
ATOM   5396  OH  TYR B 352      40.360  14.218  83.204  1.00 76.66           O  
ATOM   5406  N   HIS B 353      35.361  14.263  90.277  1.00 78.08           N  
ATOM   5407  CA  HIS B 353      34.644  14.552  91.513  1.00 78.08           C  
ATOM   5408  C   HIS B 353      34.887  13.477  92.560  1.00 78.08           C  
ATOM   5409  O   HIS B 353      34.796  13.749  93.761  1.00 78.08           O  
ATOM   5410  CB  HIS B 353      33.160  14.693  91.212  1.00 78.08           C  
ATOM   5411  CG  HIS B 353      32.276  14.661  92.418  1.00 78.08           C  
ATOM   5412  ND1 HIS B 353      32.403  15.550  93.460  1.00 78.08           N  
ATOM   5413  CD2 HIS B 353      31.235  13.856  92.735  1.00 78.08           C  
ATOM   5414  CE1 HIS B 353      31.482  15.292  94.372  1.00 78.08           C  
ATOM   5415  NE2 HIS B 353      30.759  14.268  93.956  1.00 78.08           N  
ATOM   5423  N   LEU B 354      35.205  12.262  92.129  1.00 77.31           N  
ATOM   5424  CA  LEU B 354      35.576  11.198  93.046  1.00 77.31           C  
ATOM   5425  C   LEU B 354      37.036  11.334  93.455  1.00 77.31           C  
ATOM   5426  O   LEU B 354      37.933  10.910  92.726  1.00 77.31           O  
ATOM   5427  CB  LEU B 354      35.341   9.840  92.406  1.00 77.31           C  
ATOM   5428  CG  LEU B 354      33.897   9.509  92.049  1.00 77.31           C  
ATOM   5429  CD1 LEU B 354      33.844   8.219  91.268  1.00 77.31           C  
ATOM   5430  CD2 LEU B 354      33.031   9.429  93.285  1.00 77.31           C  
ATOM   5443  N   GLY C 355       5.686  -6.407  73.654  1.00 67.51           N  
ATOM   5444  CA  GLY C 355       4.592  -7.357  73.576  1.00 67.51           C  
ATOM   5445  C   GLY C 355       3.880  -7.560  74.894  1.00 67.51           C  
ATOM   5446  O   GLY C 355       3.899  -6.696  75.770  1.00 67.51           O  
ATOM   5449  N   ASP C 356       3.245  -8.719  75.034  1.00 69.03           N  
ATOM   5450  CA  ASP C 356       2.510  -9.067  76.249  1.00 69.03           C  
ATOM   5451  C   ASP C 356       3.426  -9.794  77.231  1.00 69.03           C  
ATOM   5452  O   ASP C 356       3.151 -10.897  77.699  1.00 69.03           O  
ATOM   5453  CB  ASP C 356       1.290  -9.908  75.898  1.00 69.03           C  
ATOM   5454  CG  ASP C 356       0.337 -10.073  77.067  1.00 69.03           C  
ATOM   5455  OD1 ASP C 356       0.600  -9.516  78.154  1.00 69.03           O  
ATOM   5456  OD2 ASP C 356      -0.684 -10.767  76.894  1.00 69.03           O  
ATOM   5461  N   TRP C 357       4.533  -9.137  77.544  1.00 65.55           N  
ATOM   5462  CA  TRP C 357       5.588  -9.724  78.355  1.00 65.55           C  
ATOM   5463  C   TRP C 357       5.431  -9.468  79.849  1.00 65.55           C  
ATOM   5464  O   TRP C 357       6.255  -9.956  80.629  1.00 65.55           O  
ATOM   5465  CB  TRP C 357       6.939  -9.178  77.911  1.00 65.55           C  
ATOM   5466  CG  TRP C 357       7.317  -9.488  76.512  1.00 65.55           C  
ATOM   5467  CD1 TRP C 357       7.195  -8.676  75.427  1.00 65.55           C  
ATOM   5468  CD2 TRP C 357       7.901 -10.698  76.040  1.00 65.55           C  
ATOM   5469  NE1 TRP C 357       7.670  -9.305  74.311  1.00 65.55           N  
ATOM   5470  CE2 TRP C 357       8.108 -10.551  74.664  1.00 65.55           C  
ATOM   5471  CE3 TRP C 357       8.270 -11.893  76.649  1.00 65.55           C  
ATOM   5472  CZ2 TRP C 357       8.661 -11.543  73.896  1.00 65.55           C  
ATOM   5473  CZ3 TRP C 357       8.823 -12.876  75.877  1.00 65.55           C  
ATOM   5474  CH2 TRP C 357       9.010 -12.700  74.522  1.00 65.55           C  
ATOM   5485  N   SER C 358       4.407  -8.724  80.271  1.00 73.12           N  
ATOM   5486  CA  SER C 358       4.369  -8.212  81.638  1.00 73.12           C  
ATOM   5487  C   SER C 358       4.255  -9.331  82.662  1.00 73.12           C  
ATOM   5488  O   SER C 358       4.889  -9.274  83.724  1.00 73.12           O  
ATOM   5489  CB  SER C 358       3.204  -7.236  81.793  1.00 73.12           C  
ATOM   5490  OG  SER C 358       1.960  -7.908  81.742  1.00 73.12           O  
ATOM   5496  N   PHE C 359       3.456 -10.351  82.368  1.00 76.77           N  
ATOM   5497  CA  PHE C 359       3.202 -11.394  83.355  1.00 76.77           C  
ATOM   5498  C   PHE C 359       4.447 -12.232  83.602  1.00 76.77           C  
ATOM   5499  O   PHE C 359       4.759 -12.576  84.750  1.00 76.77           O  
ATOM   5500  CB  PHE C 359       2.053 -12.278  82.890  1.00 76.77           C  
ATOM   5501  CG  PHE C 359       1.506 -13.163  83.962  1.00 76.77           C  
ATOM   5502  CD1 PHE C 359       0.442 -12.746  84.742  1.00 76.77           C  
ATOM   5503  CD2 PHE C 359       2.057 -14.408  84.196  1.00 76.77           C  
ATOM   5504  CE1 PHE C 359      -0.061 -13.565  85.736  1.00 76.77           C  
ATOM   5505  CE2 PHE C 359       1.570 -15.222  85.181  1.00 76.77           C  
ATOM   5506  CZ  PHE C 359       0.504 -14.807  85.955  1.00 76.77           C  
ATOM   5516  N   LEU C 360       5.142 -12.597  82.530  1.00 72.03           N  
ATOM   5517  CA  LEU C 360       6.406 -13.304  82.672  1.00 72.03           C  
ATOM   5518  C   LEU C 360       7.383 -12.497  83.510  1.00 72.03           C  
ATOM   5519  O   LEU C 360       8.064 -13.040  84.386  1.00 72.03           O  
ATOM   5520  CB  LEU C 360       6.987 -13.589  81.292  1.00 72.03           C  
ATOM   5521  CG  LEU C 360       8.105 -14.618  81.177  1.00 72.03           C  
ATOM   5522  CD1 LEU C 360       7.569 -16.010  81.407  1.00 72.03           C  
ATOM   5523  CD2 LEU C 360       8.755 -14.529  79.828  1.00 72.03           C  
ATOM   5535  N   GLY C 361       7.450 -11.191  83.262  1.00 75.86           N  
ATOM   5536  CA  GLY C 361       8.346 -10.346  84.030  1.00 75.86           C  
ATOM   5537  C   GLY C 361       7.988 -10.311  85.499  1.00 75.86           C  
ATOM   5538  O   GLY C 361       8.866 -10.345  86.361  1.00 75.86           O  
ATOM   5542  N   ARG C 362       6.698 -10.256  85.806  1.00 78.53           N  
ATOM   5543  CA  ARG C 362       6.266 -10.266  87.197  1.00 78.53           C  
ATOM   5544  C   ARG C 362       6.647 -11.577  87.877  1.00 78.53           C  
ATOM   5545  O   ARG C 362       7.186 -11.585  88.994  1.00 78.53           O  
ATOM   5546  CB  ARG C 362       4.759 -10.029  87.260  1.00 78.53           C  
ATOM   5547  CG  ARG C 362       4.186  -9.906  88.655  1.00 78.53           C  
ATOM   5548  CD  ARG C 362       2.690  -9.693  88.621  1.00 78.53           C  
ATOM   5549  NE  ARG C 362       2.308  -8.394  88.056  1.00 78.53           N  
ATOM   5550  CZ  ARG C 362       2.047  -8.155  86.773  1.00 78.53           C  
ATOM   5551  NH1 ARG C 362       2.125  -9.107  85.856  1.00 78.53           N  
ATOM   5552  NH2 ARG C 362       1.709  -6.934  86.400  1.00 78.53           N  
ATOM   5566  N   LEU C 363       6.376 -12.703  87.212  1.00 77.67           N  
ATOM   5567  CA  LEU C 363       6.682 -13.995  87.814  1.00 77.67           C  
ATOM   5568  C   LEU C 363       8.178 -14.165  88.011  1.00 77.67           C  
ATOM   5569  O   LEU C 363       8.629 -14.747  89.003  1.00 77.67           O  
ATOM   5570  CB  LEU C 363       6.137 -15.129  86.952  1.00 77.67           C  
ATOM   5571  CG  LEU C 363       4.839 -15.785  87.425  1.00 77.67           C  
ATOM   5572  CD1 LEU C 363       4.346 -16.791  86.405  1.00 77.67           C  
ATOM   5573  CD2 LEU C 363       5.019 -16.470  88.778  1.00 77.67           C  
ATOM   5585  N   LEU C 364       8.967 -13.633  87.092  1.00 74.57           N  
ATOM   5586  CA  LEU C 364      10.409 -13.764  87.220  1.00 74.57           C  
ATOM   5587  C   LEU C 364      10.992 -12.777  88.221  1.00 74.57           C  
ATOM   5588  O   LEU C 364      12.039 -13.053  88.811  1.00 74.57           O  
ATOM   5589  CB  LEU C 364      11.044 -13.585  85.854  1.00 74.57           C  
ATOM   5590  CG  LEU C 364      10.753 -14.730  84.883  1.00 74.57           C  
ATOM   5591  CD1 LEU C 364      11.093 -14.337  83.473  1.00 74.57           C  
ATOM   5592  CD2 LEU C 364      11.498 -15.975  85.275  1.00 74.57           C  
ATOM   5604  N   GLU C 365      10.343 -11.635  88.431  1.00 80.66           N  
ATOM   5605  CA  GLU C 365      10.697 -10.788  89.560  1.00 80.66           C  
ATOM   5606  C   GLU C 365      10.439 -11.511  90.871  1.00 80.66           C  
ATOM   5607  O   GLU C 365      11.227 -11.398  91.816  1.00 80.66           O  
ATOM   5608  CB  GLU C 365       9.907  -9.479  89.521  1.00 80.66           C  
ATOM   5609  CG  GLU C 365      10.424  -8.469  88.521  1.00 80.66           C  
ATOM   5610  CD  GLU C 365       9.640  -7.170  88.547  1.00 80.66           C  
ATOM   5611  OE1 GLU C 365       9.421  -6.630  89.651  1.00 80.66           O  
ATOM   5612  OE2 GLU C 365       9.231  -6.690  87.469  1.00 80.66           O  
ATOM   5619  N   ASN C 366       9.329 -12.251  90.949  1.00 81.85           N  
ATOM   5620  CA  ASN C 366       9.100 -13.094  92.117  1.00 81.85           C  
ATOM   5621  C   ASN C 366      10.208 -14.127  92.266  1.00 81.85           C  
ATOM   5622  O   ASN C 366      10.688 -14.382  93.376  1.00 81.85           O  
ATOM   5623  CB  ASN C 366       7.750 -13.801  92.023  1.00 81.85           C  
ATOM   5624  CG  ASN C 366       6.591 -12.837  91.847  1.00 81.85           C  
ATOM   5625  OD1 ASN C 366       6.792 -11.641  91.638  1.00 81.85           O  
ATOM   5626  ND2 ASN C 366       5.363 -13.356  91.933  1.00 81.85           N  
ATOM   5633  N   ALA C 367      10.633 -14.728  91.154  1.00 80.10           N  
ATOM   5634  CA  ALA C 367      11.675 -15.747  91.201  1.00 80.10           C  
ATOM   5635  C   ALA C 367      13.051 -15.175  91.516  1.00 80.10           C  
ATOM   5636  O   ALA C 367      13.920 -15.910  91.995  1.00 80.10           O  
ATOM   5637  CB  ALA C 367      11.751 -16.500  89.880  1.00 80.10           C  
ATOM   5643  N   GLN C 368      13.276 -13.892  91.247  1.00 80.68           N  
ATOM   5644  CA  GLN C 368      14.601 -13.315  91.446  1.00 80.68           C  
ATOM   5645  C   GLN C 368      15.002 -13.322  92.910  1.00 80.68           C  
ATOM   5646  O   GLN C 368      16.186 -13.461  93.230  1.00 80.68           O  
ATOM   5647  CB  GLN C 368      14.637 -11.894  90.875  1.00 80.68           C  
ATOM   5648  CG  GLN C 368      15.691 -10.983  91.476  1.00 80.68           C  
ATOM   5649  CD  GLN C 368      15.938  -9.740  90.646  1.00 80.68           C  
ATOM   5650  OE1 GLN C 368      15.734  -9.739  89.431  1.00 80.68           O  
ATOM   5651  NE2 GLN C 368      16.373  -8.663  91.302  1.00 80.68           N  
ATOM   5660  N   GLU C 369      14.036 -13.182  93.811  1.00 83.99           N  
ATOM   5661  CA  GLU C 369      14.331 -13.198  95.235  1.00 83.99           C  
ATOM   5662  C   GLU C 369      14.829 -14.557  95.706  1.00 83.99           C  
ATOM   5663  O   GLU C 369      15.431 -14.639  96.782  1.00 83.99           O  
ATOM   5664  CB  GLU C 369      13.080 -12.798  96.020  1.00 83.99           C  
ATOM   5665  CG  GLU C 369      12.489 -11.447  95.605  1.00 83.99           C  
ATOM   5666  CD  GLU C 369      11.214 -11.105  96.343  1.00 83.99           C  
ATOM   5667  OE1 GLU C 369      10.502 -12.040  96.764  1.00 83.99           O  
ATOM   5668  OE2 GLU C 369      10.926  -9.902  96.503  1.00 83.99           O  
ATOM   5675  N   HIS C 370      14.589 -15.616  94.929  1.00 83.32           N  
ATOM   5676  CA  HIS C 370      14.997 -16.966  95.279  1.00 83.32           C  
ATOM   5677  C   HIS C 370      16.221 -17.445  94.516  1.00 83.32           C  
ATOM   5678  O   HIS C 370      16.868 -18.403  94.952  1.00 83.32           O  
ATOM   5679  CB  HIS C 370      13.847 -17.935  95.016  1.00 83.32           C  
ATOM   5680  CG  HIS C 370      12.542 -17.477  95.582  1.00 83.32           C  
ATOM   5681  ND1 HIS C 370      11.738 -16.558  94.943  1.00 83.32           N  
ATOM   5682  CD2 HIS C 370      11.907 -17.797  96.732  1.00 83.32           C  
ATOM   5683  CE1 HIS C 370      10.659 -16.343  95.671  1.00 83.32           C  
ATOM   5684  NE2 HIS C 370      10.736 -17.082  96.762  1.00 83.32           N  
ATOM   5692  N   SER C 371      16.551 -16.818  93.393  1.00 81.42           N  
ATOM   5693  CA  SER C 371      17.688 -17.255  92.602  1.00 81.42           C  
ATOM   5694  C   SER C 371      18.986 -16.711  93.175  1.00 81.42           C  
ATOM   5695  O   SER C 371      19.008 -15.747  93.943  1.00 81.42           O  
ATOM   5696  CB  SER C 371      17.540 -16.816  91.149  1.00 81.42           C  
ATOM   5697  OG  SER C 371      16.422 -17.436  90.537  1.00 81.42           O  
ATOM   5703  N   THR C 372      20.082 -17.340  92.771  1.00 78.60           N  
ATOM   5704  CA  THR C 372      21.397 -16.982  93.277  1.00 78.60           C  
ATOM   5705  C   THR C 372      21.857 -15.689  92.622  1.00 78.60           C  
ATOM   5706  O   THR C 372      21.111 -15.018  91.905  1.00 78.60           O  
ATOM   5707  CB  THR C 372      22.392 -18.110  93.029  1.00 78.60           C  
ATOM   5708  OG1 THR C 372      22.634 -18.236  91.627  1.00 78.60           O  
ATOM   5709  CG2 THR C 372      21.857 -19.427  93.557  1.00 78.60           C  
ATOM   5717  N   VAL C 373      23.108 -15.322  92.876  1.00 77.17           N  
ATOM   5718  CA  VAL C 373      23.665 -14.114  92.284  1.00 77.17           C  
ATOM   5719  C   VAL C 373      23.813 -14.284  90.782  1.00 77.17           C  
ATOM   5720  O   VAL C 373      23.350 -13.455  89.989  1.00 77.17           O  
ATOM   5721  CB  VAL C 373      25.011 -13.780  92.944  1.00 77.17           C  
ATOM   5722  CG1 VAL C 373      25.660 -12.621  92.244  1.00 77.17           C  
ATOM   5723  CG2 VAL C 373      24.822 -13.484  94.417  1.00 77.17           C  
ATOM   5733  N   ILE C 374      24.461 -15.370  90.369  1.00 75.22           N  
ATOM   5734  CA  ILE C 374      24.739 -15.583  88.959  1.00 75.22           C  
ATOM   5735  C   ILE C 374      23.452 -15.844  88.193  1.00 75.22           C  
ATOM   5736  O   ILE C 374      23.312 -15.424  87.040  1.00 75.22           O  
ATOM   5737  CB  ILE C 374      25.766 -16.723  88.821  1.00 75.22           C  
ATOM   5738  CG1 ILE C 374      26.460 -16.681  87.463  1.00 75.22           C  
ATOM   5739  CG2 ILE C 374      25.108 -18.069  89.061  1.00 75.22           C  
ATOM   5740  CD1 ILE C 374      27.700 -17.561  87.395  1.00 75.22           C  
ATOM   5752  N   GLY C 375      22.478 -16.498  88.822  1.00 74.87           N  
ATOM   5753  CA  GLY C 375      21.183 -16.653  88.187  1.00 74.87           C  
ATOM   5754  C   GLY C 375      20.469 -15.329  88.009  1.00 74.87           C  
ATOM   5755  O   GLY C 375      19.794 -15.100  87.003  1.00 74.87           O  
ATOM   5759  N   LYS C 376      20.622 -14.433  88.979  1.00 75.60           N  
ATOM   5760  CA  LYS C 376      20.057 -13.098  88.853  1.00 75.60           C  
ATOM   5761  C   LYS C 376      20.709 -12.344  87.708  1.00 75.60           C  
ATOM   5762  O   LYS C 376      20.037 -11.630  86.955  1.00 75.60           O  
ATOM   5763  CB  LYS C 376      20.235 -12.355  90.170  1.00 75.60           C  
ATOM   5764  CG  LYS C 376      19.409 -11.106  90.313  1.00 75.60           C  
ATOM   5765  CD  LYS C 376      19.751 -10.350  91.602  1.00 75.60           C  
ATOM   5766  CE  LYS C 376      19.386 -11.123  92.858  1.00 75.60           C  
ATOM   5767  NZ  LYS C 376      19.569 -10.318  94.096  1.00 75.60           N  
ATOM   5781  N   VAL C 377      22.024 -12.491  87.570  1.00 71.76           N  
ATOM   5782  CA  VAL C 377      22.735 -11.905  86.442  1.00 71.76           C  
ATOM   5783  C   VAL C 377      22.191 -12.447  85.134  1.00 71.76           C  
ATOM   5784  O   VAL C 377      21.988 -11.704  84.169  1.00 71.76           O  
ATOM   5785  CB  VAL C 377      24.241 -12.178  86.588  1.00 71.76           C  
ATOM   5786  CG1 VAL C 377      24.970 -11.926  85.296  1.00 71.76           C  
ATOM   5787  CG2 VAL C 377      24.807 -11.319  87.713  1.00 71.76           C  
ATOM   5797  N   TRP C 378      21.954 -13.751  85.083  1.00 68.99           N  
ATOM   5798  CA  TRP C 378      21.391 -14.363  83.887  1.00 68.99           C  
ATOM   5799  C   TRP C 378      20.021 -13.792  83.572  1.00 68.99           C  
ATOM   5800  O   TRP C 378      19.692 -13.535  82.410  1.00 68.99           O  
ATOM   5801  CB  TRP C 378      21.317 -15.866  84.075  1.00 68.99           C  
ATOM   5802  CG  TRP C 378      20.609 -16.609  83.024  1.00 68.99           C  
ATOM   5803  CD1 TRP C 378      21.157 -17.205  81.942  1.00 68.99           C  
ATOM   5804  CD2 TRP C 378      19.212 -16.876  82.965  1.00 68.99           C  
ATOM   5805  NE1 TRP C 378      20.195 -17.825  81.200  1.00 68.99           N  
ATOM   5806  CE2 TRP C 378      18.985 -17.632  81.809  1.00 68.99           C  
ATOM   5807  CE3 TRP C 378      18.128 -16.539  83.769  1.00 68.99           C  
ATOM   5808  CZ2 TRP C 378      17.733 -18.057  81.441  1.00 68.99           C  
ATOM   5809  CZ3 TRP C 378      16.887 -16.961  83.402  1.00 68.99           C  
ATOM   5810  CH2 TRP C 378      16.696 -17.712  82.247  1.00 68.99           C  
ATOM   5821  N   LEU C 379      19.210 -13.573  84.597  1.00 70.48           N  
ATOM   5822  CA  LEU C 379      17.866 -13.067  84.372  1.00 70.48           C  
ATOM   5823  C   LEU C 379      17.894 -11.631  83.871  1.00 70.48           C  
ATOM   5824  O   LEU C 379      17.102 -11.243  83.001  1.00 70.48           O  
ATOM   5825  CB  LEU C 379      17.066 -13.180  85.657  1.00 70.48           C  
ATOM   5826  CG  LEU C 379      15.585 -12.843  85.641  1.00 70.48           C  
ATOM   5827  CD1 LEU C 379      14.821 -13.903  84.882  1.00 70.48           C  
ATOM   5828  CD2 LEU C 379      15.068 -12.722  87.049  1.00 70.48           C  
ATOM   5840  N   THR C 380      18.791 -10.823  84.413  1.00 69.00           N  
ATOM   5841  CA  THR C 380      18.916  -9.460  83.920  1.00 69.00           C  
ATOM   5842  C   THR C 380      19.484  -9.432  82.513  1.00 69.00           C  
ATOM   5843  O   THR C 380      19.129  -8.554  81.721  1.00 69.00           O  
ATOM   5844  CB  THR C 380      19.778  -8.627  84.852  1.00 69.00           C  
ATOM   5845  OG1 THR C 380      21.071  -9.226  84.979  1.00 69.00           O  
ATOM   5846  CG2 THR C 380      19.108  -8.514  86.213  1.00 69.00           C  
ATOM   5854  N   VAL C 381      20.360 -10.376  82.183  1.00 65.63           N  
ATOM   5855  CA  VAL C 381      20.805 -10.527  80.804  1.00 65.63           C  
ATOM   5856  C   VAL C 381      19.626 -10.856  79.911  1.00 65.63           C  
ATOM   5857  O   VAL C 381      19.524 -10.369  78.781  1.00 65.63           O  
ATOM   5858  CB  VAL C 381      21.896 -11.608  80.725  1.00 65.63           C  
ATOM   5859  CG1 VAL C 381      22.089 -12.099  79.332  1.00 65.63           C  
ATOM   5860  CG2 VAL C 381      23.197 -11.089  81.258  1.00 65.63           C  
ATOM   5870  N   LEU C 382      18.725 -11.696  80.402  1.00 64.86           N  
ATOM   5871  CA  LEU C 382      17.565 -12.091  79.616  1.00 64.86           C  
ATOM   5872  C   LEU C 382      16.683 -10.896  79.313  1.00 64.86           C  
ATOM   5873  O   LEU C 382      16.317 -10.652  78.160  1.00 64.86           O  
ATOM   5874  CB  LEU C 382      16.786 -13.169  80.354  1.00 64.86           C  
ATOM   5875  CG  LEU C 382      15.358 -13.473  79.944  1.00 64.86           C  
ATOM   5876  CD1 LEU C 382      15.346 -13.838  78.531  1.00 64.86           C  
ATOM   5877  CD2 LEU C 382      14.785 -14.581  80.763  1.00 64.86           C  
ATOM   5889  N   PHE C 383      16.330 -10.132  80.338  1.00 67.89           N  
ATOM   5890  CA  PHE C 383      15.416  -9.018  80.121  1.00 67.89           C  
ATOM   5891  C   PHE C 383      16.079  -7.888  79.354  1.00 67.89           C  
ATOM   5892  O   PHE C 383      15.500  -7.345  78.407  1.00 67.89           O  
ATOM   5893  CB  PHE C 383      14.876  -8.499  81.447  1.00 67.89           C  
ATOM   5894  CG  PHE C 383      14.015  -9.475  82.206  1.00 67.89           C  
ATOM   5895  CD1 PHE C 383      13.386 -10.529  81.584  1.00 67.89           C  
ATOM   5896  CD2 PHE C 383      13.824  -9.317  83.561  1.00 67.89           C  
ATOM   5897  CE1 PHE C 383      12.605 -11.391  82.284  1.00 67.89           C  
ATOM   5898  CE2 PHE C 383      13.043 -10.182  84.263  1.00 67.89           C  
ATOM   5899  CZ  PHE C 383      12.435 -11.221  83.619  1.00 67.89           C  
ATOM   5909  N   ILE C 384      17.289  -7.506  79.748  1.00 65.63           N  
ATOM   5910  CA  ILE C 384      17.911  -6.327  79.166  1.00 65.63           C  
ATOM   5911  C   ILE C 384      18.316  -6.584  77.730  1.00 65.63           C  
ATOM   5912  O   ILE C 384      18.268  -5.675  76.900  1.00 65.63           O  
ATOM   5913  CB  ILE C 384      19.121  -5.887  80.005  1.00 65.63           C  
ATOM   5914  CG1 ILE C 384      18.722  -5.591  81.451  1.00 65.63           C  
ATOM   5915  CG2 ILE C 384      19.764  -4.655  79.409  1.00 65.63           C  
ATOM   5916  CD1 ILE C 384      19.897  -5.561  82.413  1.00 65.63           C  
ATOM   5928  N   PHE C 385      18.720  -7.808  77.408  1.00 59.41           N  
ATOM   5929  CA  PHE C 385      19.292  -8.138  76.113  1.00 59.41           C  
ATOM   5930  C   PHE C 385      18.360  -8.999  75.274  1.00 59.41           C  
ATOM   5931  O   PHE C 385      18.031  -8.634  74.149  1.00 59.41           O  
ATOM   5932  CB  PHE C 385      20.630  -8.848  76.305  1.00 59.41           C  
ATOM   5933  CG  PHE C 385      21.714  -7.953  76.789  1.00 59.41           C  
ATOM   5934  CD1 PHE C 385      21.817  -7.627  78.121  1.00 59.41           C  
ATOM   5935  CD2 PHE C 385      22.639  -7.440  75.913  1.00 59.41           C  
ATOM   5936  CE1 PHE C 385      22.817  -6.801  78.569  1.00 59.41           C  
ATOM   5937  CE2 PHE C 385      23.641  -6.617  76.356  1.00 59.41           C  
ATOM   5938  CZ  PHE C 385      23.729  -6.298  77.685  1.00 59.41           C  
ATOM   5941  N   ARG C 386      17.928 -10.139  75.794  1.00 57.57           N  
ATOM   5942  CA  ARG C 386      17.122 -11.050  74.999  1.00 57.57           C  
ATOM   5943  C   ARG C 386      15.771 -10.444  74.668  1.00 57.57           C  
ATOM   5944  O   ARG C 386      15.384 -10.368  73.500  1.00 57.57           O  
ATOM   5945  CB  ARG C 386      16.949 -12.370  75.734  1.00 57.57           C  
ATOM   5946  CG  ARG C 386      18.173 -13.230  75.726  1.00 57.57           C  
ATOM   5947  CD  ARG C 386      18.082 -14.267  74.639  1.00 57.57           C  
ATOM   5948  NE  ARG C 386      18.933 -15.404  74.948  1.00 57.57           N  
ATOM   5949  CZ  ARG C 386      18.641 -16.323  75.859  1.00 57.57           C  
ATOM   5950  NH1 ARG C 386      17.516 -16.232  76.550  1.00 57.57           N  
ATOM   5951  NH2 ARG C 386      19.470 -17.327  76.084  1.00 57.57           N  
ATOM   5954  N   ILE C 387      15.039 -10.014  75.682  1.00 60.90           N  
ATOM   5955  CA  ILE C 387      13.661  -9.610  75.483  1.00 60.90           C  
ATOM   5956  C   ILE C 387      13.577  -8.198  74.946  1.00 60.90           C  
ATOM   5957  O   ILE C 387      12.774  -7.907  74.058  1.00 60.90           O  
ATOM   5958  CB  ILE C 387      12.881  -9.764  76.794  1.00 60.90           C  
ATOM   5959  CG1 ILE C 387      12.887 -11.237  77.211  1.00 60.90           C  
ATOM   5960  CG2 ILE C 387      11.516  -9.187  76.631  1.00 60.90           C  
ATOM   5961  CD1 ILE C 387      12.114 -11.603  78.451  1.00 60.90           C  
ATOM   5973  N   LEU C 388      14.379  -7.298  75.490  1.00 59.16           N  
ATOM   5974  CA  LEU C 388      14.253  -5.895  75.135  1.00 59.16           C  
ATOM   5975  C   LEU C 388      14.655  -5.656  73.690  1.00 59.16           C  
ATOM   5976  O   LEU C 388      13.952  -4.966  72.948  1.00 59.16           O  
ATOM   5977  CB  LEU C 388      15.103  -5.052  76.064  1.00 59.16           C  
ATOM   5978  CG  LEU C 388      15.006  -3.552  75.915  1.00 59.16           C  
ATOM   5979  CD1 LEU C 388      13.636  -3.106  76.284  1.00 59.16           C  
ATOM   5980  CD2 LEU C 388      16.037  -2.874  76.753  1.00 59.16           C  
ATOM   5992  N   VAL C 389      15.801  -6.189  73.284  1.00 52.02           N  
ATOM   5993  CA  VAL C 389      16.255  -6.024  71.913  1.00 52.02           C  
ATOM   5994  C   VAL C 389      15.318  -6.719  70.952  1.00 52.02           C  
ATOM   5995  O   VAL C 389      15.184  -6.313  69.794  1.00 52.02           O  
ATOM   5996  CB  VAL C 389      17.687  -6.545  71.771  1.00 52.02           C  
ATOM   5997  CG1 VAL C 389      18.101  -6.508  70.369  1.00 52.02           C  
ATOM   5998  CG2 VAL C 389      18.615  -5.743  72.618  1.00 52.02           C  
ATOM   6008  N   LEU C 390      14.659  -7.770  71.403  1.00 51.35           N  
ATOM   6009  CA  LEU C 390      13.745  -8.498  70.546  1.00 51.35           C  
ATOM   6010  C   LEU C 390      12.463  -7.720  70.334  1.00 51.35           C  
ATOM   6011  O   LEU C 390      11.881  -7.755  69.245  1.00 51.35           O  
ATOM   6012  CB  LEU C 390      13.466  -9.860  71.154  1.00 51.35           C  
ATOM   6013  CG  LEU C 390      12.276 -10.678  70.720  1.00 51.35           C  
ATOM   6014  CD1 LEU C 390      12.351 -10.963  69.302  1.00 51.35           C  
ATOM   6015  CD2 LEU C 390      12.263 -11.946  71.488  1.00 51.35           C  
ATOM   6027  N   GLY C 391      12.019  -7.001  71.347  1.00 51.29           N  
ATOM   6028  CA  GLY C 391      10.765  -6.291  71.270  1.00 51.29           C  
ATOM   6029  C   GLY C 391      10.863  -4.885  70.745  1.00 51.29           C  
ATOM   6030  O   GLY C 391       9.908  -4.369  70.160  1.00 51.29           O  
ATOM   6034  N   ALA C 392      12.011  -4.255  70.940  1.00 52.66           N  
ATOM   6035  CA  ALA C 392      12.191  -2.846  70.639  1.00 52.66           C  
ATOM   6036  C   ALA C 392      12.814  -2.616  69.278  1.00 52.66           C  
ATOM   6037  O   ALA C 392      12.425  -1.682  68.572  1.00 52.66           O  
ATOM   6038  CB  ALA C 392      13.059  -2.194  71.706  1.00 52.66           C  
ATOM   6044  N   ALA C 393      13.779  -3.444  68.905  1.00 48.53           N  
ATOM   6045  CA  ALA C 393      14.515  -3.299  67.663  1.00 48.53           C  
ATOM   6046  C   ALA C 393      14.114  -4.315  66.613  1.00 48.53           C  
ATOM   6047  O   ALA C 393      13.804  -3.947  65.480  1.00 48.53           O  
ATOM   6048  CB  ALA C 393      16.001  -3.431  67.936  1.00 48.53           C  
ATOM   6054  N   ALA C 394      14.116  -5.595  66.966  1.00 45.19           N  
ATOM   6055  CA  ALA C 394      13.981  -6.644  65.972  1.00 45.19           C  
ATOM   6056  C   ALA C 394      12.628  -6.614  65.290  1.00 45.19           C  
ATOM   6057  O   ALA C 394      12.544  -6.781  64.071  1.00 45.19           O  
ATOM   6058  CB  ALA C 394      14.204  -7.987  66.620  1.00 45.19           C  
ATOM   6064  N   GLU C 395      11.561  -6.404  66.049  1.00 45.93           N  
ATOM   6065  CA  GLU C 395      10.233  -6.380  65.458  1.00 45.93           C  
ATOM   6066  C   GLU C 395      10.089  -5.278  64.429  1.00 45.93           C  
ATOM   6067  O   GLU C 395       9.272  -5.393  63.512  1.00 45.93           O  
ATOM   6068  CB  GLU C 395       9.176  -6.220  66.530  1.00 45.93           C  
ATOM   6069  CG  GLU C 395       9.003  -7.433  67.403  1.00 45.93           C  
ATOM   6070  CD  GLU C 395       8.294  -8.574  66.701  1.00 45.93           C  
ATOM   6071  OE1 GLU C 395       7.991  -8.447  65.496  1.00 45.93           O  
ATOM   6072  OE2 GLU C 395       8.027  -9.601  67.359  1.00 45.93           O  
ATOM   6079  N   GLU C 396      10.851  -4.203  64.572  1.00 44.45           N  
ATOM   6080  CA  GLU C 396      10.887  -3.170  63.551  1.00 44.45           C  
ATOM   6081  C   GLU C 396      11.719  -3.603  62.358  1.00 44.45           C  
ATOM   6082  O   GLU C 396      11.485  -3.133  61.242  1.00 44.45           O  
ATOM   6083  CB  GLU C 396      11.450  -1.882  64.132  1.00 44.45           C  
ATOM   6084  CG  GLU C 396      10.827  -1.405  65.444  1.00 44.45           C  
ATOM   6085  CD  GLU C 396       9.406  -0.924  65.304  1.00 44.45           C  
ATOM   6086  OE1 GLU C 396       9.081  -0.293  64.280  1.00 44.45           O  
ATOM   6087  OE2 GLU C 396       8.606  -1.166  66.230  1.00 44.45           O  
ATOM   6094  N   VAL C 397      12.683  -4.489  62.576  1.00 40.70           N  
ATOM   6095  CA  VAL C 397      13.535  -4.972  61.497  1.00 40.70           C  
ATOM   6096  C   VAL C 397      12.803  -5.999  60.655  1.00 40.70           C  
ATOM   6097  O   VAL C 397      12.662  -5.852  59.438  1.00 40.70           O  
ATOM   6098  CB  VAL C 397      14.836  -5.553  62.068  1.00 40.70           C  
ATOM   6099  CG1 VAL C 397      15.608  -6.181  61.032  1.00 40.70           C  
ATOM   6100  CG2 VAL C 397      15.659  -4.516  62.683  1.00 40.70           C  
ATOM   6110  N   TRP C 398      12.337  -7.055  61.287  1.00 40.53           N  
ATOM   6111  CA  TRP C 398      11.651  -8.132  60.605  1.00 40.53           C  
ATOM   6112  C   TRP C 398      10.210  -7.813  60.277  1.00 40.53           C  
ATOM   6113  O   TRP C 398       9.496  -8.688  59.784  1.00 40.53           O  
ATOM   6114  CB  TRP C 398      11.725  -9.400  61.442  1.00 40.53           C  
ATOM   6115  CG  TRP C 398      12.916 -10.216  61.257  1.00 40.53           C  
ATOM   6116  CD1 TRP C 398      13.050 -11.259  60.415  1.00 40.53           C  
ATOM   6117  CD2 TRP C 398      14.151 -10.096  61.940  1.00 40.53           C  
ATOM   6118  NE1 TRP C 398      14.292 -11.796  60.525  1.00 40.53           N  
ATOM   6119  CE2 TRP C 398      14.987 -11.094  61.459  1.00 40.53           C  
ATOM   6120  CE3 TRP C 398      14.631  -9.240  62.909  1.00 40.53           C  
ATOM   6121  CZ2 TRP C 398      16.259 -11.257  61.915  1.00 40.53           C  
ATOM   6122  CZ3 TRP C 398      15.891  -9.409  63.353  1.00 40.53           C  
ATOM   6123  CH2 TRP C 398      16.692 -10.398  62.859  1.00 40.53           C  
ATOM   6134  N   GLY C 399       9.752  -6.594  60.529  1.00 41.67           N  
ATOM   6135  CA  GLY C 399       8.395  -6.225  60.190  1.00 41.67           C  
ATOM   6136  C   GLY C 399       8.146  -6.106  58.708  1.00 41.67           C  
ATOM   6137  O   GLY C 399       6.996  -6.204  58.272  1.00 41.67           O  
ATOM   6141  N   ASP C 400       9.199  -5.898  57.933  1.00 43.03           N  
ATOM   6142  CA  ASP C 400       9.151  -5.798  56.484  1.00 43.03           C  
ATOM   6143  C   ASP C 400       9.789  -7.010  55.827  1.00 43.03           C  
ATOM   6144  O   ASP C 400      10.520  -6.894  54.848  1.00 43.03           O  
ATOM   6145  CB  ASP C 400       9.844  -4.529  56.006  1.00 43.03           C  
ATOM   6146  CG  ASP C 400       9.192  -3.273  56.533  1.00 43.03           C  
ATOM   6147  OD1 ASP C 400       8.182  -3.390  57.257  1.00 43.03           O  
ATOM   6148  OD2 ASP C 400       9.684  -2.170  56.215  1.00 43.03           O  
ATOM   6153  N   GLU C 401       9.541  -8.184  56.385  1.00 39.40           N  
ATOM   6154  CA  GLU C 401      10.168  -9.395  55.883  1.00 39.40           C  
ATOM   6155  C   GLU C 401       9.435  -9.966  54.688  1.00 39.40           C  
ATOM   6156  O   GLU C 401      10.073 -10.390  53.722  1.00 39.40           O  
ATOM   6157  CB  GLU C 401      10.260 -10.426  56.994  1.00 39.40           C  
ATOM   6158  CG  GLU C 401       8.969 -10.889  57.567  1.00 39.40           C  
ATOM   6159  CD  GLU C 401       9.158 -11.725  58.807  1.00 39.40           C  
ATOM   6160  OE1 GLU C 401      10.301 -12.150  59.067  1.00 39.40           O  
ATOM   6161  OE2 GLU C 401       8.165 -11.953  59.528  1.00 39.40           O  
ATOM   6168  N   GLN C 402       8.111  -9.983  54.729  1.00 36.13           N  
ATOM   6169  CA  GLN C 402       7.295 -10.520  53.652  1.00 36.13           C  
ATOM   6170  C   GLN C 402       6.990  -9.490  52.601  1.00 36.13           C  
ATOM   6171  O   GLN C 402       6.834  -9.833  51.429  1.00 36.13           O  
ATOM   6172  CB  GLN C 402       5.981 -11.062  54.211  1.00 36.13           C  
ATOM   6173  CG  GLN C 402       4.920 -11.378  53.174  1.00 36.13           C  
ATOM   6174  CD  GLN C 402       5.059 -12.738  52.550  1.00 36.13           C  
ATOM   6175  OE1 GLN C 402       5.298 -13.723  53.234  1.00 36.13           O  
ATOM   6176  NE2 GLN C 402       4.896 -12.805  51.240  1.00 36.13           N  
ATOM   6179  N   SER C 403       6.918  -8.229  52.995  1.00 37.11           N  
ATOM   6180  CA  SER C 403       6.538  -7.181  52.070  1.00 37.11           C  
ATOM   6181  C   SER C 403       7.631  -6.911  51.060  1.00 37.11           C  
ATOM   6182  O   SER C 403       7.428  -7.059  49.851  1.00 37.11           O  
ATOM   6183  CB  SER C 403       6.224  -5.920  52.847  1.00 37.11           C  
ATOM   6184  OG  SER C 403       5.955  -4.857  51.963  1.00 37.11           O  
ATOM   6190  N   ASP C 404       8.795  -6.502  51.540  1.00 35.88           N  
ATOM   6191  CA  ASP C 404       9.888  -6.078  50.693  1.00 35.88           C  
ATOM   6192  C   ASP C 404      10.778  -7.216  50.229  1.00 35.88           C  
ATOM   6193  O   ASP C 404      11.919  -6.971  49.836  1.00 35.88           O  
ATOM   6194  CB  ASP C 404      10.705  -5.035  51.429  1.00 35.88           C  
ATOM   6195  CG  ASP C 404       9.894  -3.800  51.762  1.00 35.88           C  
ATOM   6196  OD1 ASP C 404       9.133  -3.336  50.890  1.00 35.88           O  
ATOM   6197  OD2 ASP C 404      10.002  -3.288  52.892  1.00 35.88           O  
ATOM   6202  N   PHE C 405      10.289  -8.442  50.263  1.00 30.91           N  
ATOM   6203  CA  PHE C 405      10.970  -9.594  49.687  1.00 30.91           C  
ATOM   6204  C   PHE C 405      10.541  -9.673  48.241  1.00 30.91           C  
ATOM   6205  O   PHE C 405       9.546 -10.308  47.907  1.00 30.91           O  
ATOM   6206  CB  PHE C 405      10.607 -10.844  50.450  1.00 30.91           C  
ATOM   6207  CG  PHE C 405      11.289 -12.067  50.011  1.00 30.91           C  
ATOM   6208  CD1 PHE C 405      12.385 -12.514  50.648  1.00 30.91           C  
ATOM   6209  CD2 PHE C 405      10.812 -12.796  49.001  1.00 30.91           C  
ATOM   6210  CE1 PHE C 405      12.984 -13.638  50.251  1.00 30.91           C  
ATOM   6211  CE2 PHE C 405      11.419 -13.902  48.620  1.00 30.91           C  
ATOM   6212  CZ  PHE C 405      12.490 -14.321  49.239  1.00 30.91           C  
ATOM   6222  N   THR C 406      11.285  -9.011  47.380  1.00 30.75           N  
ATOM   6223  CA  THR C 406      10.917  -8.852  45.989  1.00 30.75           C  
ATOM   6224  C   THR C 406      11.685  -9.856  45.160  1.00 30.75           C  
ATOM   6225  O   THR C 406      12.914  -9.821  45.118  1.00 30.75           O  
ATOM   6226  CB  THR C 406      11.198  -7.437  45.508  1.00 30.75           C  
ATOM   6227  OG1 THR C 406      12.570  -7.141  45.728  1.00 30.75           O  
ATOM   6228  CG2 THR C 406      10.331  -6.436  46.222  1.00 30.75           C  
ATOM   6236  N   CYS C 407      10.957 -10.753  44.522  1.00 29.71           N  
ATOM   6237  CA  CYS C 407      11.518 -11.706  43.597  1.00 29.71           C  
ATOM   6238  C   CYS C 407      11.605 -11.098  42.201  1.00 29.71           C  
ATOM   6239  O   CYS C 407      11.150  -9.984  41.946  1.00 29.71           O  
ATOM   6240  CB  CYS C 407      10.692 -12.969  43.617  1.00 29.71           C  
ATOM   6241  SG  CYS C 407      10.857 -13.929  45.102  1.00 29.71           S  
ATOM   6246  N   ASN C 408      12.187 -11.860  41.285  1.00 27.74           N  
ATOM   6247  CA  ASN C 408      12.499 -11.414  39.939  1.00 27.74           C  
ATOM   6248  C   ASN C 408      11.680 -12.166  38.907  1.00 27.74           C  
ATOM   6249  O   ASN C 408      12.229 -12.643  37.915  1.00 27.74           O  
ATOM   6250  CB  ASN C 408      13.980 -11.597  39.657  1.00 27.74           C  
ATOM   6251  CG  ASN C 408      14.455 -10.745  38.512  1.00 27.74           C  
ATOM   6252  OD1 ASN C 408      13.668 -10.321  37.678  1.00 27.74           O  
ATOM   6253  ND2 ASN C 408      15.749 -10.478  38.471  1.00 27.74           N  
ATOM   6256  N   THR C 409      10.383 -12.321  39.154  1.00 28.13           N  
ATOM   6257  CA  THR C 409       9.492 -12.981  38.221  1.00 28.13           C  
ATOM   6258  C   THR C 409       8.129 -12.313  38.201  1.00 28.13           C  
ATOM   6259  O   THR C 409       7.796 -11.499  39.060  1.00 28.13           O  
ATOM   6260  CB  THR C 409       9.330 -14.444  38.543  1.00 28.13           C  
ATOM   6261  OG1 THR C 409       9.330 -14.623  39.953  1.00 28.13           O  
ATOM   6262  CG2 THR C 409      10.414 -15.234  37.932  1.00 28.13           C  
ATOM   6270  N   GLN C 410       7.352 -12.662  37.181  1.00 27.90           N  
ATOM   6271  CA  GLN C 410       5.963 -12.276  37.049  1.00 27.90           C  
ATOM   6272  C   GLN C 410       5.010 -13.358  37.513  1.00 27.90           C  
ATOM   6273  O   GLN C 410       3.796 -13.136  37.523  1.00 27.90           O  
ATOM   6274  CB  GLN C 410       5.658 -11.907  35.607  1.00 27.90           C  
ATOM   6275  CG  GLN C 410       6.542 -10.820  35.097  1.00 27.90           C  
ATOM   6276  CD  GLN C 410       6.157 -10.365  33.728  1.00 27.90           C  
ATOM   6277  OE1 GLN C 410       5.074 -10.677  33.244  1.00 27.90           O  
ATOM   6278  NE2 GLN C 410       7.039  -9.623  33.080  1.00 27.90           N  
ATOM   6281  N   GLN C 411       5.521 -14.518  37.875  1.00 27.08           N  
ATOM   6282  CA  GLN C 411       4.702 -15.531  38.502  1.00 27.08           C  
ATOM   6283  C   GLN C 411       4.085 -14.953  39.765  1.00 27.08           C  
ATOM   6284  O   GLN C 411       4.807 -14.381  40.590  1.00 27.08           O  
ATOM   6285  CB  GLN C 411       5.528 -16.759  38.844  1.00 27.08           C  
ATOM   6286  CG  GLN C 411       5.674 -17.698  37.711  1.00 27.08           C  
ATOM   6287  CD  GLN C 411       4.438 -18.502  37.514  1.00 27.08           C  
ATOM   6288  OE1 GLN C 411       3.505 -18.400  38.292  1.00 27.08           O  
ATOM   6289  NE2 GLN C 411       4.412 -19.305  36.469  1.00 27.08           N  
ATOM   6292  N   PRO C 412       2.773 -15.055  39.951  1.00 29.16           N  
ATOM   6293  CA  PRO C 412       2.177 -14.417  41.120  1.00 29.16           C  
ATOM   6294  C   PRO C 412       2.526 -15.108  42.416  1.00 29.16           C  
ATOM   6295  O   PRO C 412       2.748 -14.440  43.433  1.00 29.16           O  
ATOM   6296  CB  PRO C 412       0.691 -14.501  40.799  1.00 29.16           C  
ATOM   6297  CG  PRO C 412       0.591 -15.660  40.018  1.00 29.16           C  
ATOM   6298  CD  PRO C 412       1.735 -15.690  39.154  1.00 29.16           C  
ATOM   6306  N   GLY C 413       2.578 -16.424  42.410  1.00 29.79           N  
ATOM   6307  CA  GLY C 413       2.792 -17.175  43.619  1.00 29.79           C  
ATOM   6308  C   GLY C 413       4.212 -17.424  44.010  1.00 29.79           C  
ATOM   6309  O   GLY C 413       4.456 -17.963  45.084  1.00 29.79           O  
ATOM   6313  N   CYS C 414       5.169 -17.044  43.182  1.00 31.02           N  
ATOM   6314  CA  CYS C 414       6.549 -17.397  43.457  1.00 31.02           C  
ATOM   6315  C   CYS C 414       7.084 -16.703  44.691  1.00 31.02           C  
ATOM   6316  O   CYS C 414       7.962 -17.239  45.371  1.00 31.02           O  
ATOM   6317  CB  CYS C 414       7.420 -17.072  42.269  1.00 31.02           C  
ATOM   6318  SG  CYS C 414       9.119 -17.415  42.532  1.00 31.02           S  
ATOM   6323  N   GLU C 415       6.582 -15.516  44.992  1.00 32.31           N  
ATOM   6324  CA  GLU C 415       7.103 -14.749  46.110  1.00 32.31           C  
ATOM   6325  C   GLU C 415       6.746 -15.407  47.433  1.00 32.31           C  
ATOM   6326  O   GLU C 415       7.615 -15.593  48.292  1.00 32.31           O  
ATOM   6327  CB  GLU C 415       6.586 -13.327  46.031  1.00 32.31           C  
ATOM   6328  CG  GLU C 415       7.114 -12.423  47.083  1.00 32.31           C  
ATOM   6329  CD  GLU C 415       6.803 -10.956  46.822  1.00 32.31           C  
ATOM   6330  OE1 GLU C 415       6.879 -10.523  45.655  1.00 32.31           O  
ATOM   6331  OE2 GLU C 415       6.481 -10.232  47.785  1.00 32.31           O  
ATOM   6338  N   ASN C 416       5.475 -15.772  47.618  1.00 30.25           N  
ATOM   6339  CA  ASN C 416       5.043 -16.409  48.853  1.00 30.25           C  
ATOM   6340  C   ASN C 416       5.811 -17.685  49.102  1.00 30.25           C  
ATOM   6341  O   ASN C 416       6.349 -17.913  50.193  1.00 30.25           O  
ATOM   6342  CB  ASN C 416       3.557 -16.735  48.792  1.00 30.25           C  
ATOM   6343  CG  ASN C 416       2.700 -15.532  48.559  1.00 30.25           C  
ATOM   6344  OD1 ASN C 416       2.481 -15.123  47.431  1.00 30.25           O  
ATOM   6345  ND2 ASN C 416       2.176 -14.973  49.628  1.00 30.25           N  
ATOM   6348  N   VAL C 417       5.894 -18.516  48.083  1.00 30.97           N  
ATOM   6349  CA  VAL C 417       6.509 -19.815  48.244  1.00 30.97           C  
ATOM   6350  C   VAL C 417       7.998 -19.696  48.461  1.00 30.97           C  
ATOM   6351  O   VAL C 417       8.571 -20.407  49.287  1.00 30.97           O  
ATOM   6352  CB  VAL C 417       6.194 -20.695  47.042  1.00 30.97           C  
ATOM   6353  CG1 VAL C 417       6.844 -21.977  47.225  1.00 30.97           C  
ATOM   6354  CG2 VAL C 417       4.751 -20.840  46.909  1.00 30.97           C  
ATOM   6364  N   CYS C 418       8.660 -18.833  47.711  1.00 31.91           N  
ATOM   6365  CA  CYS C 418      10.091 -18.713  47.872  1.00 31.91           C  
ATOM   6366  C   CYS C 418      10.448 -18.095  49.211  1.00 31.91           C  
ATOM   6367  O   CYS C 418      11.491 -18.423  49.782  1.00 31.91           O  
ATOM   6368  CB  CYS C 418      10.677 -17.909  46.741  1.00 31.91           C  
ATOM   6369  SG  CYS C 418      12.427 -17.785  46.805  1.00 31.91           S  
ATOM   6374  N   TYR C 419       9.608 -17.212  49.740  1.00 32.38           N  
ATOM   6375  CA  TYR C 419       9.818 -16.748  51.102  1.00 32.38           C  
ATOM   6376  C   TYR C 419       9.736 -17.899  52.077  1.00 32.38           C  
ATOM   6377  O   TYR C 419      10.628 -18.091  52.905  1.00 32.38           O  
ATOM   6378  CB  TYR C 419       8.806 -15.687  51.474  1.00 32.38           C  
ATOM   6379  CG  TYR C 419       8.867 -15.244  52.887  1.00 32.38           C  
ATOM   6380  CD1 TYR C 419       9.770 -14.317  53.300  1.00 32.38           C  
ATOM   6381  CD2 TYR C 419       8.022 -15.753  53.810  1.00 32.38           C  
ATOM   6382  CE1 TYR C 419       9.830 -13.918  54.564  1.00 32.38           C  
ATOM   6383  CE2 TYR C 419       8.080 -15.352  55.108  1.00 32.38           C  
ATOM   6384  CZ  TYR C 419       8.990 -14.433  55.467  1.00 32.38           C  
ATOM   6385  OH  TYR C 419       9.042 -14.036  56.761  1.00 32.38           O  
ATOM   6395  N   ASP C 420       8.666 -18.684  51.991  1.00 32.88           N  
ATOM   6396  CA  ASP C 420       8.508 -19.800  52.912  1.00 32.88           C  
ATOM   6397  C   ASP C 420       9.633 -20.805  52.777  1.00 32.88           C  
ATOM   6398  O   ASP C 420       9.979 -21.482  53.746  1.00 32.88           O  
ATOM   6399  CB  ASP C 420       7.177 -20.481  52.703  1.00 32.88           C  
ATOM   6400  CG  ASP C 420       7.289 -21.981  52.651  1.00 32.88           C  
ATOM   6401  OD1 ASP C 420       7.481 -22.599  53.713  1.00 32.88           O  
ATOM   6402  OD2 ASP C 420       7.169 -22.559  51.553  1.00 32.88           O  
ATOM   6407  N   ARG C 421      10.213 -20.923  51.603  1.00 34.37           N  
ATOM   6408  CA  ARG C 421      11.342 -21.812  51.435  1.00 34.37           C  
ATOM   6409  C   ARG C 421      12.615 -21.204  51.975  1.00 34.37           C  
ATOM   6410  O   ARG C 421      13.529 -21.942  52.343  1.00 34.37           O  
ATOM   6411  CB  ARG C 421      11.516 -22.170  49.969  1.00 34.37           C  
ATOM   6412  CG  ARG C 421      12.451 -23.324  49.754  1.00 34.37           C  
ATOM   6413  CD  ARG C 421      12.334 -23.859  48.355  1.00 34.37           C  
ATOM   6414  NE  ARG C 421      12.957 -25.169  48.246  1.00 34.37           N  
ATOM   6415  CZ  ARG C 421      12.382 -26.285  48.676  1.00 34.37           C  
ATOM   6416  NH1 ARG C 421      11.189 -26.233  49.242  1.00 34.37           N  
ATOM   6417  NH2 ARG C 421      12.998 -27.450  48.544  1.00 34.37           N  
ATOM   6420  N   ALA C 422      12.689 -19.884  52.036  1.00 33.68           N  
ATOM   6421  CA  ALA C 422      13.854 -19.229  52.597  1.00 33.68           C  
ATOM   6422  C   ALA C 422      13.799 -19.194  54.103  1.00 33.68           C  
ATOM   6423  O   ALA C 422      14.738 -19.627  54.780  1.00 33.68           O  
ATOM   6424  CB  ALA C 422      13.946 -17.817  52.073  1.00 33.68           C  
ATOM   6430  N   PHE C 423      12.712 -18.654  54.636  1.00 34.72           N  
ATOM   6431  CA  PHE C 423      12.489 -18.495  56.061  1.00 34.72           C  
ATOM   6432  C   PHE C 423      11.282 -19.325  56.470  1.00 34.72           C  
ATOM   6433  O   PHE C 423      10.160 -18.807  56.535  1.00 34.72           O  
ATOM   6434  CB  PHE C 423      12.263 -17.038  56.406  1.00 34.72           C  
ATOM   6435  CG  PHE C 423      13.401 -16.162  56.072  1.00 34.72           C  
ATOM   6436  CD1 PHE C 423      13.277 -15.174  55.147  1.00 34.72           C  
ATOM   6437  CD2 PHE C 423      14.606 -16.331  56.683  1.00 34.72           C  
ATOM   6438  CE1 PHE C 423      14.309 -14.382  54.855  1.00 34.72           C  
ATOM   6439  CE2 PHE C 423      15.648 -15.523  56.374  1.00 34.72           C  
ATOM   6440  CZ  PHE C 423      15.490 -14.554  55.463  1.00 34.72           C  
ATOM   6450  N   PRO C 424      11.470 -20.611  56.750  1.00 37.78           N  
ATOM   6451  CA  PRO C 424      10.350 -21.411  57.224  1.00 37.78           C  
ATOM   6452  C   PRO C 424       9.783 -20.906  58.510  1.00 37.78           C  
ATOM   6453  O   PRO C 424       8.578 -21.021  58.749  1.00 37.78           O  
ATOM   6454  CB  PRO C 424      10.971 -22.791  57.391  1.00 37.78           C  
ATOM   6455  CG  PRO C 424      12.181 -22.758  56.661  1.00 37.78           C  
ATOM   6456  CD  PRO C 424      12.687 -21.409  56.750  1.00 37.78           C  
ATOM   6464  N   ILE C 425      10.632 -20.349  59.351  1.00 40.18           N  
ATOM   6465  CA  ILE C 425      10.215 -19.732  60.594  1.00 40.18           C  
ATOM   6466  C   ILE C 425      11.162 -18.576  60.844  1.00 40.18           C  
ATOM   6467  O   ILE C 425      12.382 -18.746  60.880  1.00 40.18           O  
ATOM   6468  CB  ILE C 425      10.187 -20.748  61.743  1.00 40.18           C  
ATOM   6469  CG1 ILE C 425       9.582 -20.126  62.972  1.00 40.18           C  
ATOM   6470  CG2 ILE C 425      11.523 -21.261  62.045  1.00 40.18           C  
ATOM   6471  CD1 ILE C 425       9.284 -21.094  64.039  1.00 40.18           C  
ATOM   6483  N   SER C 426      10.605 -17.388  60.974  1.00 41.13           N  
ATOM   6484  CA  SER C 426      11.414 -16.203  61.079  1.00 41.13           C  
ATOM   6485  C   SER C 426      12.230 -16.227  62.354  1.00 41.13           C  
ATOM   6486  O   SER C 426      11.921 -16.934  63.310  1.00 41.13           O  
ATOM   6487  CB  SER C 426      10.539 -14.974  61.030  1.00 41.13           C  
ATOM   6488  OG  SER C 426      11.309 -13.829  60.781  1.00 41.13           O  
ATOM   6494  N   HIS C 427      13.302 -15.452  62.353  1.00 42.80           N  
ATOM   6495  CA  HIS C 427      14.185 -15.440  63.497  1.00 42.80           C  
ATOM   6496  C   HIS C 427      13.507 -14.877  64.729  1.00 42.80           C  
ATOM   6497  O   HIS C 427      13.851 -15.257  65.849  1.00 42.80           O  
ATOM   6498  CB  HIS C 427      15.418 -14.645  63.182  1.00 42.80           C  
ATOM   6499  CG  HIS C 427      16.211 -15.190  62.048  1.00 42.80           C  
ATOM   6500  ND1 HIS C 427      15.883 -14.946  60.736  1.00 42.80           N  
ATOM   6501  CD2 HIS C 427      17.321 -15.959  62.026  1.00 42.80           C  
ATOM   6502  CE1 HIS C 427      16.759 -15.547  59.953  1.00 42.80           C  
ATOM   6503  NE2 HIS C 427      17.642 -16.166  60.712  1.00 42.80           N  
ATOM   6511  N   VAL C 428      12.537 -13.993  64.551  1.00 44.67           N  
ATOM   6512  CA  VAL C 428      11.874 -13.380  65.690  1.00 44.67           C  
ATOM   6513  C   VAL C 428      11.047 -14.420  66.428  1.00 44.67           C  
ATOM   6514  O   VAL C 428      11.114 -14.532  67.655  1.00 44.67           O  
ATOM   6515  CB  VAL C 428      11.027 -12.187  65.233  1.00 44.67           C  
ATOM   6516  CG1 VAL C 428      10.489 -11.426  66.375  1.00 44.67           C  
ATOM   6517  CG2 VAL C 428      11.840 -11.282  64.449  1.00 44.67           C  
ATOM   6527  N   ARG C 429      10.252 -15.188  65.693  1.00 45.74           N  
ATOM   6528  CA  ARG C 429       9.455 -16.228  66.323  1.00 45.74           C  
ATOM   6529  C   ARG C 429      10.349 -17.266  66.971  1.00 45.74           C  
ATOM   6530  O   ARG C 429      10.049 -17.778  68.057  1.00 45.74           O  
ATOM   6531  CB  ARG C 429       8.547 -16.904  65.305  1.00 45.74           C  
ATOM   6532  CG  ARG C 429       7.868 -15.991  64.320  1.00 45.74           C  
ATOM   6533  CD  ARG C 429       7.157 -14.854  64.991  1.00 45.74           C  
ATOM   6534  NE  ARG C 429       7.536 -13.584  64.395  1.00 45.74           N  
ATOM   6535  CZ  ARG C 429       7.189 -13.192  63.176  1.00 45.74           C  
ATOM   6536  NH1 ARG C 429       6.452 -13.974  62.404  1.00 45.74           N  
ATOM   6537  NH2 ARG C 429       7.590 -12.017  62.722  1.00 45.74           N  
ATOM   6540  N   PHE C 430      11.464 -17.569  66.331  1.00 47.35           N  
ATOM   6541  CA  PHE C 430      12.367 -18.573  66.853  1.00 47.35           C  
ATOM   6542  C   PHE C 430      12.977 -18.115  68.160  1.00 47.35           C  
ATOM   6543  O   PHE C 430      13.070 -18.886  69.117  1.00 47.35           O  
ATOM   6544  CB  PHE C 430      13.444 -18.864  65.822  1.00 47.35           C  
ATOM   6545  CG  PHE C 430      14.164 -20.174  65.986  1.00 47.35           C  
ATOM   6546  CD1 PHE C 430      13.865 -21.068  66.980  1.00 47.35           C  
ATOM   6547  CD2 PHE C 430      15.154 -20.506  65.104  1.00 47.35           C  
ATOM   6548  CE1 PHE C 430      14.534 -22.248  67.084  1.00 47.35           C  
ATOM   6549  CE2 PHE C 430      15.829 -21.690  65.211  1.00 47.35           C  
ATOM   6550  CZ  PHE C 430      15.514 -22.558  66.199  1.00 47.35           C  
ATOM   6560  N   TRP C 431      13.382 -16.852  68.225  1.00 47.27           N  
ATOM   6561  CA  TRP C 431      13.932 -16.316  69.456  1.00 47.27           C  
ATOM   6562  C   TRP C 431      12.885 -16.225  70.546  1.00 47.27           C  
ATOM   6563  O   TRP C 431      13.193 -16.420  71.722  1.00 47.27           O  
ATOM   6564  CB  TRP C 431      14.528 -14.955  69.199  1.00 47.27           C  
ATOM   6565  CG  TRP C 431      15.667 -14.929  68.258  1.00 47.27           C  
ATOM   6566  CD1 TRP C 431      16.523 -15.933  67.989  1.00 47.27           C  
ATOM   6567  CD2 TRP C 431      16.080 -13.829  67.455  1.00 47.27           C  
ATOM   6568  NE1 TRP C 431      17.450 -15.537  67.078  1.00 47.27           N  
ATOM   6569  CE2 TRP C 431      17.197 -14.242  66.732  1.00 47.27           C  
ATOM   6570  CE3 TRP C 431      15.615 -12.532  67.285  1.00 47.27           C  
ATOM   6571  CZ2 TRP C 431      17.849 -13.417  65.858  1.00 47.27           C  
ATOM   6572  CZ3 TRP C 431      16.261 -11.720  66.424  1.00 47.27           C  
ATOM   6573  CH2 TRP C 431      17.367 -12.158  65.715  1.00 47.27           C  
ATOM   6584  N   VAL C 432      11.645 -15.920  70.185  1.00 50.86           N  
ATOM   6585  CA  VAL C 432      10.577 -15.885  71.175  1.00 50.86           C  
ATOM   6586  C   VAL C 432      10.413 -17.251  71.815  1.00 50.86           C  
ATOM   6587  O   VAL C 432      10.372 -17.385  73.045  1.00 50.86           O  
ATOM   6588  CB  VAL C 432       9.270 -15.405  70.533  1.00 50.86           C  
ATOM   6589  CG1 VAL C 432       8.131 -15.654  71.422  1.00 50.86           C  
ATOM   6590  CG2 VAL C 432       9.343 -13.963  70.236  1.00 50.86           C  
ATOM   6600  N   LEU C 433      10.306 -18.281  70.989  1.00 50.93           N  
ATOM   6601  CA  LEU C 433      10.182 -19.625  71.523  1.00 50.93           C  
ATOM   6602  C   LEU C 433      11.418 -20.028  72.301  1.00 50.93           C  
ATOM   6603  O   LEU C 433      11.315 -20.763  73.285  1.00 50.93           O  
ATOM   6604  CB  LEU C 433       9.912 -20.614  70.408  1.00 50.93           C  
ATOM   6605  CG  LEU C 433       8.670 -20.370  69.574  1.00 50.93           C  
ATOM   6606  CD1 LEU C 433       8.510 -21.423  68.542  1.00 50.93           C  
ATOM   6607  CD2 LEU C 433       7.467 -20.306  70.410  1.00 50.93           C  
ATOM   6619  N   GLN C 434      12.585 -19.552  71.891  1.00 54.22           N  
ATOM   6620  CA  GLN C 434      13.799 -19.830  72.638  1.00 54.22           C  
ATOM   6621  C   GLN C 434      13.712 -19.251  74.035  1.00 54.22           C  
ATOM   6622  O   GLN C 434      14.031 -19.917  75.024  1.00 54.22           O  
ATOM   6623  CB  GLN C 434      15.000 -19.260  71.904  1.00 54.22           C  
ATOM   6624  CG  GLN C 434      16.231 -19.215  72.745  1.00 54.22           C  
ATOM   6625  CD  GLN C 434      17.421 -18.721  71.976  1.00 54.22           C  
ATOM   6626  OE1 GLN C 434      17.426 -18.720  70.748  1.00 54.22           O  
ATOM   6627  NE2 GLN C 434      18.444 -18.289  72.694  1.00 54.22           N  
ATOM   6630  N   ILE C 435      13.249 -18.013  74.130  1.00 57.13           N  
ATOM   6631  CA  ILE C 435      13.121 -17.343  75.415  1.00 57.13           C  
ATOM   6632  C   ILE C 435      12.149 -18.091  76.302  1.00 57.13           C  
ATOM   6633  O   ILE C 435      12.412 -18.329  77.484  1.00 57.13           O  
ATOM   6634  CB  ILE C 435      12.690 -15.885  75.199  1.00 57.13           C  
ATOM   6635  CG1 ILE C 435      13.901 -15.071  74.766  1.00 57.13           C  
ATOM   6636  CG2 ILE C 435      12.040 -15.317  76.410  1.00 57.13           C  
ATOM   6637  CD1 ILE C 435      13.594 -13.751  74.223  1.00 57.13           C  
ATOM   6649  N   ILE C 436      11.004 -18.458  75.751  1.00 57.02           N  
ATOM   6650  CA  ILE C 436       9.995 -19.155  76.537  1.00 57.02           C  
ATOM   6651  C   ILE C 436      10.529 -20.488  77.039  1.00 57.02           C  
ATOM   6652  O   ILE C 436      10.428 -20.813  78.229  1.00 57.02           O  
ATOM   6653  CB  ILE C 436       8.719 -19.335  75.705  1.00 57.02           C  
ATOM   6654  CG1 ILE C 436       7.971 -18.020  75.656  1.00 57.02           C  
ATOM   6655  CG2 ILE C 436       7.871 -20.414  76.245  1.00 57.02           C  
ATOM   6656  CD1 ILE C 436       6.982 -17.916  74.575  1.00 57.02           C  
ATOM   6668  N   PHE C 437      11.085 -21.287  76.137  1.00 58.29           N  
ATOM   6669  CA  PHE C 437      11.528 -22.620  76.497  1.00 58.29           C  
ATOM   6670  C   PHE C 437      12.708 -22.581  77.442  1.00 58.29           C  
ATOM   6671  O   PHE C 437      12.920 -23.540  78.187  1.00 58.29           O  
ATOM   6672  CB  PHE C 437      11.883 -23.405  75.247  1.00 58.29           C  
ATOM   6673  CG  PHE C 437      10.706 -23.973  74.523  1.00 58.29           C  
ATOM   6674  CD1 PHE C 437      10.711 -25.279  74.114  1.00 58.29           C  
ATOM   6675  CD2 PHE C 437       9.602 -23.210  74.246  1.00 58.29           C  
ATOM   6676  CE1 PHE C 437       9.649 -25.805  73.442  1.00 58.29           C  
ATOM   6677  CE2 PHE C 437       8.534 -23.740  73.576  1.00 58.29           C  
ATOM   6678  CZ  PHE C 437       8.558 -25.034  73.179  1.00 58.29           C  
ATOM   6688  N   VAL C 438      13.479 -21.498  77.420  1.00 62.66           N  
ATOM   6689  CA  VAL C 438      14.610 -21.358  78.318  1.00 62.66           C  
ATOM   6690  C   VAL C 438      14.192 -20.772  79.659  1.00 62.66           C  
ATOM   6691  O   VAL C 438      14.866 -21.011  80.668  1.00 62.66           O  
ATOM   6692  CB  VAL C 438      15.687 -20.505  77.639  1.00 62.66           C  
ATOM   6693  CG1 VAL C 438      16.703 -20.038  78.607  1.00 62.66           C  
ATOM   6694  CG2 VAL C 438      16.349 -21.291  76.550  1.00 62.66           C  
ATOM   6704  N   SER C 439      13.095 -20.028  79.703  1.00 67.05           N  
ATOM   6705  CA  SER C 439      12.658 -19.369  80.918  1.00 67.05           C  
ATOM   6706  C   SER C 439      11.677 -20.192  81.730  1.00 67.05           C  
ATOM   6707  O   SER C 439      11.530 -19.936  82.926  1.00 67.05           O  
ATOM   6708  CB  SER C 439      12.013 -18.037  80.579  1.00 67.05           C  
ATOM   6709  OG  SER C 439      11.364 -17.482  81.699  1.00 67.05           O  
ATOM   6715  N   THR C 440      10.992 -21.148  81.109  1.00 69.55           N  
ATOM   6716  CA  THR C 440      10.051 -21.977  81.859  1.00 69.55           C  
ATOM   6717  C   THR C 440      10.662 -22.698  83.055  1.00 69.55           C  
ATOM   6718  O   THR C 440       9.983 -22.783  84.094  1.00 69.55           O  
ATOM   6719  CB  THR C 440       9.407 -23.001  80.923  1.00 69.55           C  
ATOM   6720  OG1 THR C 440       9.084 -22.377  79.684  1.00 69.55           O  
ATOM   6721  CG2 THR C 440       8.152 -23.561  81.538  1.00 69.55           C  
ATOM   6729  N   PRO C 441      11.878 -23.248  82.987  1.00 71.61           N  
ATOM   6730  CA  PRO C 441      12.433 -23.922  84.165  1.00 71.61           C  
ATOM   6731  C   PRO C 441      12.545 -23.042  85.384  1.00 71.61           C  
ATOM   6732  O   PRO C 441      12.387 -23.531  86.508  1.00 71.61           O  
ATOM   6733  CB  PRO C 441      13.805 -24.373  83.674  1.00 71.61           C  
ATOM   6734  CG  PRO C 441      13.635 -24.555  82.261  1.00 71.61           C  
ATOM   6735  CD  PRO C 441      12.742 -23.470  81.823  1.00 71.61           C  
ATOM   6743  N   THR C 442      12.830 -21.759  85.199  1.00 73.48           N  
ATOM   6744  CA  THR C 442      12.866 -20.837  86.323  1.00 73.48           C  
ATOM   6745  C   THR C 442      11.522 -20.809  87.034  1.00 73.48           C  
ATOM   6746  O   THR C 442      11.458 -20.840  88.270  1.00 73.48           O  
ATOM   6747  CB  THR C 442      13.243 -19.449  85.827  1.00 73.48           C  
ATOM   6748  OG1 THR C 442      14.438 -19.536  85.052  1.00 73.48           O  
ATOM   6749  CG2 THR C 442      13.457 -18.494  86.972  1.00 73.48           C  
ATOM   6757  N   LEU C 443      10.437 -20.772  86.268  1.00 74.13           N  
ATOM   6758  CA  LEU C 443       9.116 -20.714  86.868  1.00 74.13           C  
ATOM   6759  C   LEU C 443       8.732 -22.051  87.478  1.00 74.13           C  
ATOM   6760  O   LEU C 443       8.037 -22.092  88.498  1.00 74.13           O  
ATOM   6761  CB  LEU C 443       8.094 -20.268  85.831  1.00 74.13           C  
ATOM   6762  CG  LEU C 443       8.129 -18.768  85.489  1.00 74.13           C  
ATOM   6763  CD1 LEU C 443       9.342 -18.408  84.687  1.00 74.13           C  
ATOM   6764  CD2 LEU C 443       6.880 -18.291  84.743  1.00 74.13           C  
ATOM   6776  N   ILE C 444       9.196 -23.151  86.887  1.00 76.38           N  
ATOM   6777  CA  ILE C 444       9.025 -24.457  87.515  1.00 76.38           C  
ATOM   6778  C   ILE C 444       9.671 -24.465  88.894  1.00 76.38           C  
ATOM   6779  O   ILE C 444       9.069 -24.892  89.887  1.00 76.38           O  
ATOM   6780  CB  ILE C 444       9.617 -25.565  86.625  1.00 76.38           C  
ATOM   6781  CG1 ILE C 444       8.820 -25.699  85.334  1.00 76.38           C  
ATOM   6782  CG2 ILE C 444       9.657 -26.871  87.368  1.00 76.38           C  
ATOM   6783  CD1 ILE C 444       9.509 -26.550  84.269  1.00 76.38           C  
ATOM   6795  N   TYR C 445      10.913 -23.992  88.971  1.00 80.56           N  
ATOM   6796  CA  TYR C 445      11.626 -23.981  90.241  1.00 80.56           C  
ATOM   6797  C   TYR C 445      10.927 -23.093  91.256  1.00 80.56           C  
ATOM   6798  O   TYR C 445      10.787 -23.466  92.428  1.00 80.56           O  
ATOM   6799  CB  TYR C 445      13.060 -23.511  90.042  1.00 80.56           C  
ATOM   6800  CG  TYR C 445      13.869 -23.528  91.308  1.00 80.56           C  
ATOM   6801  CD1 TYR C 445      14.372 -24.714  91.815  1.00 80.56           C  
ATOM   6802  CD2 TYR C 445      14.119 -22.364  92.000  1.00 80.56           C  
ATOM   6803  CE1 TYR C 445      15.096 -24.737  92.973  1.00 80.56           C  
ATOM   6804  CE2 TYR C 445      14.849 -22.378  93.165  1.00 80.56           C  
ATOM   6805  CZ  TYR C 445      15.333 -23.571  93.651  1.00 80.56           C  
ATOM   6806  OH  TYR C 445      16.069 -23.607  94.812  1.00 80.56           O  
ATOM   6816  N   LEU C 446      10.493 -21.904  90.829  1.00 80.95           N  
ATOM   6817  CA  LEU C 446       9.749 -21.025  91.722  1.00 80.95           C  
ATOM   6818  C   LEU C 446       8.499 -21.713  92.248  1.00 80.95           C  
ATOM   6819  O   LEU C 446       8.219 -21.677  93.452  1.00 80.95           O  
ATOM   6820  CB  LEU C 446       9.387 -19.727  91.003  1.00 80.95           C  
ATOM   6821  CG  LEU C 446       8.403 -18.779  91.682  1.00 80.95           C  
ATOM   6822  CD1 LEU C 446       8.799 -18.463  93.113  1.00 80.95           C  
ATOM   6823  CD2 LEU C 446       8.309 -17.499  90.881  1.00 80.95           C  
ATOM   6835  N   GLY C 447       7.748 -22.370  91.367  1.00 81.04           N  
ATOM   6836  CA  GLY C 447       6.573 -23.097  91.810  1.00 81.04           C  
ATOM   6837  C   GLY C 447       6.907 -24.178  92.816  1.00 81.04           C  
ATOM   6838  O   GLY C 447       6.155 -24.409  93.766  1.00 81.04           O  
ATOM   6842  N   HIS C 448       8.045 -24.843  92.632  1.00 81.88           N  
ATOM   6843  CA  HIS C 448       8.482 -25.829  93.612  1.00 81.88           C  
ATOM   6844  C   HIS C 448       8.791 -25.175  94.945  1.00 81.88           C  
ATOM   6845  O   HIS C 448       8.567 -25.776  96.001  1.00 81.88           O  
ATOM   6846  CB  HIS C 448       9.702 -26.588  93.102  1.00 81.88           C  
ATOM   6847  CG  HIS C 448       9.376 -27.633  92.085  1.00 81.88           C  
ATOM   6848  ND1 HIS C 448       8.605 -28.739  92.373  1.00 81.88           N  
ATOM   6849  CD2 HIS C 448       9.712 -27.742  90.779  1.00 81.88           C  
ATOM   6850  CE1 HIS C 448       8.485 -29.486  91.289  1.00 81.88           C  
ATOM   6851  NE2 HIS C 448       9.145 -28.902  90.307  1.00 81.88           N  
ATOM   6859  N   VAL C 449       9.301 -23.945  94.917  1.00 82.72           N  
ATOM   6860  CA  VAL C 449       9.607 -23.246  96.160  1.00 82.72           C  
ATOM   6861  C   VAL C 449       8.321 -22.844  96.871  1.00 82.72           C  
ATOM   6862  O   VAL C 449       8.169 -23.050  98.082  1.00 82.72           O  
ATOM   6863  CB  VAL C 449      10.500 -22.022  95.880  1.00 82.72           C  
ATOM   6864  CG1 VAL C 449      10.617 -21.162  97.097  1.00 82.72           C  
ATOM   6865  CG2 VAL C 449      11.869 -22.479  95.449  1.00 82.72           C  
ATOM   6875  N   LEU C 450       7.379 -22.270  96.136  1.00 81.25           N  
ATOM   6876  CA  LEU C 450       6.135 -21.819  96.734  1.00 81.25           C  
ATOM   6877  C   LEU C 450       5.267 -23.010  97.128  1.00 81.25           C  
ATOM   6878  O   LEU C 450       5.666 -24.166  96.973  1.00 81.25           O  
ATOM   6879  CB  LEU C 450       5.379 -20.908  95.772  1.00 81.25           C  
ATOM   6880  CG  LEU C 450       6.140 -19.700  95.209  1.00 81.25           C  
ATOM   6881  CD1 LEU C 450       5.269 -18.928  94.232  1.00 81.25           C  
ATOM   6882  CD2 LEU C 450       6.653 -18.783  96.293  1.00 81.25           C  
ATOM   6894  N   LEU C 451      15.712 -28.029  97.899  1.00 82.51           N  
ATOM   6895  CA  LEU C 451      15.314 -28.309  96.528  1.00 82.51           C  
ATOM   6896  C   LEU C 451      16.498 -28.130  95.598  1.00 82.51           C  
ATOM   6897  O   LEU C 451      16.379 -27.565  94.516  1.00 82.51           O  
ATOM   6898  CB  LEU C 451      14.170 -27.400  96.105  1.00 82.51           C  
ATOM   6899  CG  LEU C 451      13.032 -27.178  97.100  1.00 82.51           C  
ATOM   6900  CD1 LEU C 451      11.960 -26.312  96.459  1.00 82.51           C  
ATOM   6901  CD2 LEU C 451      12.436 -28.488  97.593  1.00 82.51           C  
ATOM   6912  N   LEU C 452      17.646 -28.627  96.043  1.00 83.31           N  
ATOM   6913  CA  LEU C 452      18.881 -28.461  95.287  1.00 83.31           C  
ATOM   6914  C   LEU C 452      18.815 -29.199  93.956  1.00 83.31           C  
ATOM   6915  O   LEU C 452      19.103 -28.626  92.898  1.00 83.31           O  
ATOM   6916  CB  LEU C 452      20.061 -28.958  96.123  1.00 83.31           C  
ATOM   6917  CG  LEU C 452      21.472 -28.815  95.565  1.00 83.31           C  
ATOM   6918  CD1 LEU C 452      21.812 -27.368  95.303  1.00 83.31           C  
ATOM   6919  CD2 LEU C 452      22.466 -29.429  96.538  1.00 83.31           C  
ATOM   6931  N   ARG C 453      18.433 -30.478  93.993  1.00 84.63           N  
ATOM   6932  CA  ARG C 453      18.349 -31.268  92.772  1.00 84.63           C  
ATOM   6933  C   ARG C 453      17.364 -30.657  91.788  1.00 84.63           C  
ATOM   6934  O   ARG C 453      17.571 -30.736  90.571  1.00 84.63           O  
ATOM   6935  CB  ARG C 453      17.951 -32.704  93.121  1.00 84.63           C  
ATOM   6936  CG  ARG C 453      17.988 -33.682  91.962  1.00 84.63           C  
ATOM   6937  CD  ARG C 453      19.411 -34.030  91.548  1.00 84.63           C  
ATOM   6938  NE  ARG C 453      20.154 -34.694  92.616  1.00 84.63           N  
ATOM   6939  CZ  ARG C 453      21.071 -34.103  93.377  1.00 84.63           C  
ATOM   6940  NH1 ARG C 453      21.368 -32.824  93.190  1.00 84.63           N  
ATOM   6941  NH2 ARG C 453      21.694 -34.793  94.324  1.00 84.63           N  
ATOM   6944  N   THR C 454      16.302 -30.033  92.293  1.00 81.90           N  
ATOM   6945  CA  THR C 454      15.365 -29.326  91.428  1.00 81.90           C  
ATOM   6946  C   THR C 454      16.061 -28.199  90.677  1.00 81.90           C  
ATOM   6947  O   THR C 454      15.891 -28.041  89.464  1.00 81.90           O  
ATOM   6948  CB  THR C 454      14.211 -28.777  92.259  1.00 81.90           C  
ATOM   6949  OG1 THR C 454      13.762 -29.771  93.185  1.00 81.90           O  
ATOM   6950  CG2 THR C 454      13.068 -28.385  91.384  1.00 81.90           C  
ATOM   6958  N   TYR C 455      16.855 -27.407  91.394  1.00 80.38           N  
ATOM   6959  CA  TYR C 455      17.616 -26.329  90.773  1.00 80.38           C  
ATOM   6960  C   TYR C 455      18.586 -26.865  89.731  1.00 80.38           C  
ATOM   6961  O   TYR C 455      18.758 -26.268  88.660  1.00 80.38           O  
ATOM   6962  CB  TYR C 455      18.370 -25.574  91.850  1.00 80.38           C  
ATOM   6963  CG  TYR C 455      18.906 -24.243  91.449  1.00 80.38           C  
ATOM   6964  CD1 TYR C 455      18.139 -23.104  91.574  1.00 80.38           C  
ATOM   6965  CD2 TYR C 455      20.191 -24.118  90.975  1.00 80.38           C  
ATOM   6966  CE1 TYR C 455      18.632 -21.876  91.223  1.00 80.38           C  
ATOM   6967  CE2 TYR C 455      20.699 -22.888  90.619  1.00 80.38           C  
ATOM   6968  CZ  TYR C 455      19.913 -21.773  90.747  1.00 80.38           C  
ATOM   6969  OH  TYR C 455      20.418 -20.549  90.395  1.00 80.38           O  
ATOM   6979  N   VAL C 456      19.243 -27.982  90.036  1.00 80.28           N  
ATOM   6980  CA  VAL C 456      20.210 -28.548  89.103  1.00 80.28           C  
ATOM   6981  C   VAL C 456      19.511 -28.994  87.826  1.00 80.28           C  
ATOM   6982  O   VAL C 456      19.980 -28.731  86.711  1.00 80.28           O  
ATOM   6983  CB  VAL C 456      20.968 -29.712  89.756  1.00 80.28           C  
ATOM   6984  CG1 VAL C 456      21.858 -30.381  88.733  1.00 80.28           C  
ATOM   6985  CG2 VAL C 456      21.783 -29.206  90.933  1.00 80.28           C  
ATOM   6995  N   PHE C 457      18.382 -29.685  87.973  1.00 80.20           N  
ATOM   6996  CA  PHE C 457      17.632 -30.106  86.800  1.00 80.20           C  
ATOM   6997  C   PHE C 457      17.141 -28.899  86.019  1.00 80.20           C  
ATOM   6998  O   PHE C 457      17.122 -28.913  84.784  1.00 80.20           O  
ATOM   6999  CB  PHE C 457      16.467 -31.014  87.205  1.00 80.20           C  
ATOM   7000  CG  PHE C 457      16.872 -32.396  87.715  1.00 80.20           C  
ATOM   7001  CD1 PHE C 457      18.194 -32.839  87.721  1.00 80.20           C  
ATOM   7002  CD2 PHE C 457      15.900 -33.261  88.186  1.00 80.20           C  
ATOM   7003  CE1 PHE C 457      18.523 -34.093  88.182  1.00 80.20           C  
ATOM   7004  CE2 PHE C 457      16.232 -34.522  88.652  1.00 80.20           C  
ATOM   7005  CZ  PHE C 457      17.545 -34.933  88.651  1.00 80.20           C  
ATOM   7015  N   ASN C 458      16.782 -27.829  86.726  1.00 74.79           N  
ATOM   7016  CA  ASN C 458      16.406 -26.578  86.076  1.00 74.79           C  
ATOM   7017  C   ASN C 458      17.526 -26.064  85.177  1.00 74.79           C  
ATOM   7018  O   ASN C 458      17.306 -25.754  83.996  1.00 74.79           O  
ATOM   7019  CB  ASN C 458      16.040 -25.557  87.155  1.00 74.79           C  
ATOM   7020  CG  ASN C 458      16.284 -24.133  86.733  1.00 74.79           C  
ATOM   7021  OD1 ASN C 458      15.414 -23.497  86.149  1.00 74.79           O  
ATOM   7022  ND2 ASN C 458      17.456 -23.608  87.058  1.00 74.79           N  
ATOM   7025  N   ILE C 459      18.743 -25.988  85.712  1.00 75.77           N  
ATOM   7026  CA  ILE C 459      19.810 -25.396  84.918  1.00 75.77           C  
ATOM   7027  C   ILE C 459      20.212 -26.307  83.769  1.00 75.77           C  
ATOM   7028  O   ILE C 459      20.576 -25.818  82.695  1.00 75.77           O  
ATOM   7029  CB  ILE C 459      21.023 -24.996  85.774  1.00 75.77           C  
ATOM   7030  CG1 ILE C 459      21.716 -26.195  86.414  1.00 75.77           C  
ATOM   7031  CG2 ILE C 459      20.602 -24.016  86.819  1.00 75.77           C  
ATOM   7032  CD1 ILE C 459      23.027 -25.831  87.130  1.00 75.77           C  
ATOM   7044  N   ILE C 460      20.150 -27.629  83.947  1.00 75.73           N  
ATOM   7045  CA  ILE C 460      20.502 -28.471  82.804  1.00 75.73           C  
ATOM   7046  C   ILE C 460      19.419 -28.394  81.740  1.00 75.73           C  
ATOM   7047  O   ILE C 460      19.713 -28.496  80.547  1.00 75.73           O  
ATOM   7048  CB  ILE C 460      20.806 -29.932  83.198  1.00 75.73           C  
ATOM   7049  CG1 ILE C 460      19.544 -30.738  83.503  1.00 75.73           C  
ATOM   7050  CG2 ILE C 460      21.770 -29.979  84.344  1.00 75.73           C  
ATOM   7051  CD1 ILE C 460      19.832 -32.176  83.926  1.00 75.73           C  
ATOM   7063  N   PHE C 461      18.156 -28.221  82.139  1.00 74.72           N  
ATOM   7064  CA  PHE C 461      17.108 -27.985  81.154  1.00 74.72           C  
ATOM   7065  C   PHE C 461      17.415 -26.744  80.337  1.00 74.72           C  
ATOM   7066  O   PHE C 461      17.353 -26.768  79.102  1.00 74.72           O  
ATOM   7067  CB  PHE C 461      15.743 -27.824  81.829  1.00 74.72           C  
ATOM   7068  CG  PHE C 461      15.180 -29.081  82.456  1.00 74.72           C  
ATOM   7069  CD1 PHE C 461      15.425 -30.340  81.936  1.00 74.72           C  
ATOM   7070  CD2 PHE C 461      14.360 -28.976  83.563  1.00 74.72           C  
ATOM   7071  CE1 PHE C 461      14.882 -31.464  82.523  1.00 74.72           C  
ATOM   7072  CE2 PHE C 461      13.818 -30.094  84.157  1.00 74.72           C  
ATOM   7073  CZ  PHE C 461      14.075 -31.338  83.638  1.00 74.72           C  
ATOM   7083  N   LYS C 462      17.742 -25.643  81.017  1.00 70.02           N  
ATOM   7084  CA  LYS C 462      18.116 -24.420  80.316  1.00 70.02           C  
ATOM   7085  C   LYS C 462      19.254 -24.669  79.345  1.00 70.02           C  
ATOM   7086  O   LYS C 462      19.170 -24.317  78.164  1.00 70.02           O  
ATOM   7087  CB  LYS C 462      18.534 -23.342  81.301  1.00 70.02           C  
ATOM   7088  CG  LYS C 462      17.442 -22.763  82.136  1.00 70.02           C  
ATOM   7089  CD  LYS C 462      18.010 -21.729  83.055  1.00 70.02           C  
ATOM   7090  CE  LYS C 462      17.027 -21.215  84.034  1.00 70.02           C  
ATOM   7091  NZ  LYS C 462      17.708 -20.479  85.117  1.00 70.02           N  
ATOM   7105  N   THR C 463      20.331 -25.272  79.839  1.00 69.08           N  
ATOM   7106  CA  THR C 463      21.521 -25.494  79.032  1.00 69.08           C  
ATOM   7107  C   THR C 463      21.205 -26.335  77.805  1.00 69.08           C  
ATOM   7108  O   THR C 463      21.588 -25.986  76.684  1.00 69.08           O  
ATOM   7109  CB  THR C 463      22.590 -26.160  79.888  1.00 69.08           C  
ATOM   7110  OG1 THR C 463      22.817 -25.365  81.055  1.00 69.08           O  
ATOM   7111  CG2 THR C 463      23.877 -26.315  79.136  1.00 69.08           C  
ATOM   7119  N   LEU C 464      20.492 -27.439  77.995  1.00 67.71           N  
ATOM   7120  CA  LEU C 464      20.240 -28.345  76.887  1.00 67.71           C  
ATOM   7121  C   LEU C 464      19.316 -27.713  75.864  1.00 67.71           C  
ATOM   7122  O   LEU C 464      19.565 -27.811  74.657  1.00 67.71           O  
ATOM   7123  CB  LEU C 464      19.667 -29.666  77.391  1.00 67.71           C  
ATOM   7124  CG  LEU C 464      20.524 -30.478  78.369  1.00 67.71           C  
ATOM   7125  CD1 LEU C 464      19.813 -31.765  78.759  1.00 67.71           C  
ATOM   7126  CD2 LEU C 464      21.893 -30.789  77.790  1.00 67.71           C  
ATOM   7129  N   PHE C 465      18.256 -27.043  76.316  1.00 65.22           N  
ATOM   7130  CA  PHE C 465      17.346 -26.421  75.365  1.00 65.22           C  
ATOM   7131  C   PHE C 465      18.046 -25.322  74.591  1.00 65.22           C  
ATOM   7132  O   PHE C 465      17.887 -25.218  73.373  1.00 65.22           O  
ATOM   7133  CB  PHE C 465      16.110 -25.860  76.065  1.00 65.22           C  
ATOM   7134  CG  PHE C 465      15.231 -26.897  76.731  1.00 65.22           C  
ATOM   7135  CD1 PHE C 465      15.439 -28.258  76.589  1.00 65.22           C  
ATOM   7136  CD2 PHE C 465      14.174 -26.483  77.502  1.00 65.22           C  
ATOM   7137  CE1 PHE C 465      14.624 -29.167  77.211  1.00 65.22           C  
ATOM   7138  CE2 PHE C 465      13.355 -27.389  78.124  1.00 65.22           C  
ATOM   7139  CZ  PHE C 465      13.579 -28.734  77.979  1.00 65.22           C  
ATOM   7149  N   GLU C 466      18.865 -24.522  75.266  1.00 62.26           N  
ATOM   7150  CA  GLU C 466      19.526 -23.418  74.585  1.00 62.26           C  
ATOM   7151  C   GLU C 466      20.572 -23.916  73.600  1.00 62.26           C  
ATOM   7152  O   GLU C 466      20.742 -23.332  72.522  1.00 62.26           O  
ATOM   7153  CB  GLU C 466      20.142 -22.494  75.610  1.00 62.26           C  
ATOM   7154  CG  GLU C 466      20.604 -21.207  75.049  1.00 62.26           C  
ATOM   7155  CD  GLU C 466      20.903 -20.192  76.129  1.00 62.26           C  
ATOM   7156  OE1 GLU C 466      21.089 -20.604  77.292  1.00 62.26           O  
ATOM   7157  OE2 GLU C 466      20.931 -18.984  75.824  1.00 62.26           O  
ATOM   7164  N   VAL C 467      21.286 -24.981  73.952  1.00 61.41           N  
ATOM   7165  CA  VAL C 467      22.181 -25.611  72.994  1.00 61.41           C  
ATOM   7166  C   VAL C 467      21.392 -26.094  71.791  1.00 61.41           C  
ATOM   7167  O   VAL C 467      21.819 -25.934  70.641  1.00 61.41           O  
ATOM   7168  CB  VAL C 467      22.963 -26.754  73.662  1.00 61.41           C  
ATOM   7169  CG1 VAL C 467      23.655 -27.615  72.626  1.00 61.41           C  
ATOM   7170  CG2 VAL C 467      23.977 -26.190  74.616  1.00 61.41           C  
ATOM   7180  N   GLY C 468      20.225 -26.683  72.038  1.00 59.44           N  
ATOM   7181  CA  GLY C 468      19.384 -27.119  70.941  1.00 59.44           C  
ATOM   7182  C   GLY C 468      18.956 -25.975  70.053  1.00 59.44           C  
ATOM   7183  O   GLY C 468      18.888 -26.113  68.833  1.00 59.44           O  
ATOM   7187  N   PHE C 469      18.697 -24.821  70.650  1.00 56.64           N  
ATOM   7188  CA  PHE C 469      18.214 -23.695  69.868  1.00 56.64           C  
ATOM   7189  C   PHE C 469      19.321 -23.082  69.033  1.00 56.64           C  
ATOM   7190  O   PHE C 469      19.104 -22.753  67.865  1.00 56.64           O  
ATOM   7191  CB  PHE C 469      17.583 -22.653  70.769  1.00 56.64           C  
ATOM   7192  CG  PHE C 469      16.209 -23.012  71.245  1.00 56.64           C  
ATOM   7193  CD1 PHE C 469      15.177 -23.172  70.363  1.00 56.64           C  
ATOM   7194  CD2 PHE C 469      15.950 -23.175  72.573  1.00 56.64           C  
ATOM   7195  CE1 PHE C 469      13.942 -23.495  70.792  1.00 56.64           C  
ATOM   7196  CE2 PHE C 469      14.704 -23.508  73.001  1.00 56.64           C  
ATOM   7197  CZ  PHE C 469      13.701 -23.664  72.112  1.00 56.64           C  
ATOM   7207  N   ILE C 470      20.514 -22.916  69.599  1.00 56.43           N  
ATOM   7208  CA  ILE C 470      21.606 -22.400  68.783  1.00 56.43           C  
ATOM   7209  C   ILE C 470      21.955 -23.391  67.680  1.00 56.43           C  
ATOM   7210  O   ILE C 470      22.257 -23.001  66.547  1.00 56.43           O  
ATOM   7211  CB  ILE C 470      22.830 -22.035  69.642  1.00 56.43           C  
ATOM   7212  CG1 ILE C 470      23.447 -23.252  70.302  1.00 56.43           C  
ATOM   7213  CG2 ILE C 470      22.453 -21.054  70.675  1.00 56.43           C  
ATOM   7214  CD1 ILE C 470      24.651 -22.931  71.188  1.00 56.43           C  
ATOM   7226  N   ALA C 471      21.886 -24.687  67.977  1.00 54.31           N  
ATOM   7227  CA  ALA C 471      22.155 -25.684  66.955  1.00 54.31           C  
ATOM   7228  C   ALA C 471      21.115 -25.634  65.847  1.00 54.31           C  
ATOM   7229  O   ALA C 471      21.455 -25.710  64.662  1.00 54.31           O  
ATOM   7230  CB  ALA C 471      22.197 -27.067  67.582  1.00 54.31           C  
ATOM   7236  N   GLY C 472      19.845 -25.505  66.208  1.00 51.69           N  
ATOM   7237  CA  GLY C 472      18.810 -25.407  65.201  1.00 51.69           C  
ATOM   7238  C   GLY C 472      18.936 -24.148  64.372  1.00 51.69           C  
ATOM   7239  O   GLY C 472      18.738 -24.169  63.151  1.00 51.69           O  
ATOM   7243  N   GLN C 473      19.275 -23.037  65.013  1.00 48.96           N  
ATOM   7244  CA  GLN C 473      19.470 -21.802  64.279  1.00 48.96           C  
ATOM   7245  C   GLN C 473      20.603 -21.934  63.282  1.00 48.96           C  
ATOM   7246  O   GLN C 473      20.482 -21.490  62.137  1.00 48.96           O  
ATOM   7247  CB  GLN C 473      19.730 -20.657  65.241  1.00 48.96           C  
ATOM   7248  CG  GLN C 473      19.894 -19.345  64.547  1.00 48.96           C  
ATOM   7249  CD  GLN C 473      20.142 -18.235  65.518  1.00 48.96           C  
ATOM   7250  OE1 GLN C 473      19.255 -17.846  66.271  1.00 48.96           O  
ATOM   7251  NE2 GLN C 473      21.362 -17.724  65.526  1.00 48.96           N  
ATOM   7254  N   TYR C 474      21.707 -22.559  63.685  1.00 51.01           N  
ATOM   7255  CA  TYR C 474      22.789 -22.807  62.743  1.00 51.01           C  
ATOM   7256  C   TYR C 474      22.337 -23.730  61.624  1.00 51.01           C  
ATOM   7257  O   TYR C 474      22.743 -23.563  60.469  1.00 51.01           O  
ATOM   7258  CB  TYR C 474      23.990 -23.399  63.462  1.00 51.01           C  
ATOM   7259  CG  TYR C 474      24.968 -24.087  62.545  1.00 51.01           C  
ATOM   7260  CD1 TYR C 474      25.907 -23.361  61.846  1.00 51.01           C  
ATOM   7261  CD2 TYR C 474      24.950 -25.458  62.373  1.00 51.01           C  
ATOM   7262  CE1 TYR C 474      26.798 -23.971  61.007  1.00 51.01           C  
ATOM   7263  CE2 TYR C 474      25.828 -26.078  61.535  1.00 51.01           C  
ATOM   7264  CZ  TYR C 474      26.754 -25.333  60.851  1.00 51.01           C  
ATOM   7265  OH  TYR C 474      27.644 -25.962  60.011  1.00 51.01           O  
ATOM   7275  N   PHE C 475      21.510 -24.720  61.948  1.00 50.77           N  
ATOM   7276  CA  PHE C 475      21.078 -25.676  60.937  1.00 50.77           C  
ATOM   7277  C   PHE C 475      20.214 -25.003  59.887  1.00 50.77           C  
ATOM   7278  O   PHE C 475      20.300 -25.335  58.701  1.00 50.77           O  
ATOM   7279  CB  PHE C 475      20.321 -26.819  61.598  1.00 50.77           C  
ATOM   7280  CG  PHE C 475      19.878 -27.891  60.657  1.00 50.77           C  
ATOM   7281  CD1 PHE C 475      20.712 -28.953  60.355  1.00 50.77           C  
ATOM   7282  CD2 PHE C 475      18.619 -27.856  60.087  1.00 50.77           C  
ATOM   7283  CE1 PHE C 475      20.300 -29.960  59.485  1.00 50.77           C  
ATOM   7284  CE2 PHE C 475      18.196 -28.847  59.220  1.00 50.77           C  
ATOM   7285  CZ  PHE C 475      19.036 -29.904  58.917  1.00 50.77           C  
ATOM   7295  N   LEU C 476      19.376 -24.057  60.302  1.00 46.44           N  
ATOM   7296  CA  LEU C 476      18.515 -23.363  59.357  1.00 46.44           C  
ATOM   7297  C   LEU C 476      19.261 -22.247  58.638  1.00 46.44           C  
ATOM   7298  O   LEU C 476      19.369 -22.249  57.409  1.00 46.44           O  
ATOM   7299  CB  LEU C 476      17.302 -22.808  60.083  1.00 46.44           C  
ATOM   7300  CG  LEU C 476      16.355 -23.811  60.714  1.00 46.44           C  
ATOM   7301  CD1 LEU C 476      15.304 -23.120  61.513  1.00 46.44           C  
ATOM   7302  CD2 LEU C 476      15.723 -24.642  59.683  1.00 46.44           C  
ATOM   7314  N   TYR C 477      19.783 -21.289  59.395  1.00 44.58           N  
ATOM   7315  CA  TYR C 477      20.441 -20.106  58.859  1.00 44.58           C  
ATOM   7316  C   TYR C 477      21.795 -19.982  59.527  1.00 44.58           C  
ATOM   7317  O   TYR C 477      21.878 -19.659  60.713  1.00 44.58           O  
ATOM   7318  CB  TYR C 477      19.610 -18.853  59.107  1.00 44.58           C  
ATOM   7319  CG  TYR C 477      18.151 -19.128  59.367  1.00 44.58           C  
ATOM   7320  CD1 TYR C 477      17.243 -19.193  58.329  1.00 44.58           C  
ATOM   7321  CD2 TYR C 477      17.688 -19.324  60.651  1.00 44.58           C  
ATOM   7322  CE1 TYR C 477      15.922 -19.441  58.565  1.00 44.58           C  
ATOM   7323  CE2 TYR C 477      16.375 -19.573  60.891  1.00 44.58           C  
ATOM   7324  CZ  TYR C 477      15.496 -19.631  59.849  1.00 44.58           C  
ATOM   7325  OH  TYR C 477      14.175 -19.881  60.105  1.00 44.58           O  
ATOM   7328  N   GLY C 478      22.847 -20.206  58.765  1.00 47.78           N  
ATOM   7329  CA  GLY C 478      24.174 -20.292  59.330  1.00 47.78           C  
ATOM   7330  C   GLY C 478      24.745 -18.960  59.760  1.00 47.78           C  
ATOM   7331  O   GLY C 478      25.766 -18.517  59.231  1.00 47.78           O  
ATOM   7335  N   PHE C 479      24.107 -18.351  60.755  1.00 46.76           N  
ATOM   7336  CA  PHE C 479      24.414 -17.028  61.285  1.00 46.76           C  
ATOM   7337  C   PHE C 479      24.818 -16.022  60.215  1.00 46.76           C  
ATOM   7338  O   PHE C 479      25.741 -15.231  60.416  1.00 46.76           O  
ATOM   7339  CB  PHE C 479      25.486 -17.075  62.386  1.00 46.76           C  
ATOM   7340  CG  PHE C 479      26.719 -17.874  62.057  1.00 46.76           C  
ATOM   7341  CD1 PHE C 479      27.711 -17.362  61.237  1.00 46.76           C  
ATOM   7342  CD2 PHE C 479      26.923 -19.110  62.646  1.00 46.76           C  
ATOM   7343  CE1 PHE C 479      28.851 -18.096  60.969  1.00 46.76           C  
ATOM   7344  CE2 PHE C 479      28.060 -19.840  62.385  1.00 46.76           C  
ATOM   7345  CZ  PHE C 479      29.022 -19.335  61.547  1.00 46.76           C  
ATOM   7348  N   GLN C 480      24.131 -16.043  59.080  1.00 41.18           N  
ATOM   7349  CA  GLN C 480      24.328 -15.044  58.048  1.00 41.18           C  
ATOM   7350  C   GLN C 480      23.200 -15.072  57.031  1.00 41.18           C  
ATOM   7351  O   GLN C 480      22.981 -16.096  56.384  1.00 41.18           O  
ATOM   7352  CB  GLN C 480      25.656 -15.243  57.342  1.00 41.18           C  
ATOM   7353  CG  GLN C 480      25.769 -14.412  56.098  1.00 41.18           C  
ATOM   7354  CD  GLN C 480      27.150 -13.852  55.901  1.00 41.18           C  
ATOM   7355  OE1 GLN C 480      28.044 -14.086  56.709  1.00 41.18           O  
ATOM   7356  NE2 GLN C 480      27.334 -13.089  54.832  1.00 41.18           N  
ATOM   7359  N   LEU C 481      22.491 -13.957  56.870  1.00 37.52           N  
ATOM   7360  CA  LEU C 481      21.477 -13.820  55.839  1.00 37.52           C  
ATOM   7361  C   LEU C 481      22.123 -13.194  54.619  1.00 37.52           C  
ATOM   7362  O   LEU C 481      22.505 -12.022  54.646  1.00 37.52           O  
ATOM   7363  CB  LEU C 481      20.304 -12.966  56.302  1.00 37.52           C  
ATOM   7364  CG  LEU C 481      19.390 -13.416  57.423  1.00 37.52           C  
ATOM   7365  CD1 LEU C 481      18.179 -12.523  57.438  1.00 37.52           C  
ATOM   7366  CD2 LEU C 481      18.970 -14.842  57.229  1.00 37.52           C  
ATOM   7369  N   LYS C 482      22.266 -13.966  53.577  1.00 35.34           N  
ATOM   7370  CA  LYS C 482      22.692 -13.427  52.310  1.00 35.34           C  
ATOM   7371  C   LYS C 482      21.498 -12.799  51.610  1.00 35.34           C  
ATOM   7372  O   LYS C 482      20.374 -13.275  51.753  1.00 35.34           O  
ATOM   7373  CB  LYS C 482      23.269 -14.512  51.441  1.00 35.34           C  
ATOM   7374  CG  LYS C 482      24.421 -15.221  52.038  1.00 35.34           C  
ATOM   7375  CD  LYS C 482      25.060 -16.173  51.065  1.00 35.34           C  
ATOM   7376  CE  LYS C 482      26.079 -17.080  51.731  1.00 35.34           C  
ATOM   7377  NZ  LYS C 482      26.948 -16.375  52.707  1.00 35.34           N  
ATOM   7391  N   PRO C 483      21.702 -11.730  50.846  1.00 32.43           N  
ATOM   7392  CA  PRO C 483      20.556 -11.106  50.186  1.00 32.43           C  
ATOM   7393  C   PRO C 483      19.890 -11.989  49.161  1.00 32.43           C  
ATOM   7394  O   PRO C 483      18.662 -12.026  49.077  1.00 32.43           O  
ATOM   7395  CB  PRO C 483      21.169  -9.862  49.559  1.00 32.43           C  
ATOM   7396  CG  PRO C 483      22.525 -10.165  49.397  1.00 32.43           C  
ATOM   7397  CD  PRO C 483      22.931 -11.013  50.523  1.00 32.43           C  
ATOM   7405  N   LEU C 484      20.666 -12.709  48.387  1.00 30.97           N  
ATOM   7406  CA  LEU C 484      20.140 -13.514  47.304  1.00 30.97           C  
ATOM   7407  C   LEU C 484      19.740 -14.893  47.792  1.00 30.97           C  
ATOM   7408  O   LEU C 484      20.463 -15.523  48.564  1.00 30.97           O  
ATOM   7409  CB  LEU C 484      21.179 -13.631  46.199  1.00 30.97           C  
ATOM   7410  CG  LEU C 484      20.826 -14.416  44.966  1.00 30.97           C  
ATOM   7411  CD1 LEU C 484      19.704 -13.795  44.299  1.00 30.97           C  
ATOM   7412  CD2 LEU C 484      21.979 -14.481  44.057  1.00 30.97           C  
ATOM   7424  N   TYR C 485      18.582 -15.353  47.340  1.00 30.95           N  
ATOM   7425  CA  TYR C 485      18.162 -16.727  47.523  1.00 30.95           C  
ATOM   7426  C   TYR C 485      17.602 -17.227  46.206  1.00 30.95           C  
ATOM   7427  O   TYR C 485      16.719 -16.588  45.630  1.00 30.95           O  
ATOM   7428  CB  TYR C 485      17.117 -16.863  48.623  1.00 30.95           C  
ATOM   7429  CG  TYR C 485      16.797 -18.286  48.975  1.00 30.95           C  
ATOM   7430  CD1 TYR C 485      17.731 -19.103  49.571  1.00 30.95           C  
ATOM   7431  CD2 TYR C 485      15.569 -18.811  48.708  1.00 30.95           C  
ATOM   7432  CE1 TYR C 485      17.443 -20.393  49.883  1.00 30.95           C  
ATOM   7433  CE2 TYR C 485      15.273 -20.094  49.013  1.00 30.95           C  
ATOM   7434  CZ  TYR C 485      16.214 -20.888  49.600  1.00 30.95           C  
ATOM   7435  OH  TYR C 485      15.942 -22.193  49.926  1.00 30.95           O  
ATOM   7445  N   ARG C 486      18.116 -18.355  45.730  1.00 29.73           N  
ATOM   7446  CA  ARG C 486      17.684 -18.961  44.483  1.00 29.73           C  
ATOM   7447  C   ARG C 486      16.783 -20.145  44.787  1.00 29.73           C  
ATOM   7448  O   ARG C 486      17.237 -21.155  45.330  1.00 29.73           O  
ATOM   7449  CB  ARG C 486      18.892 -19.370  43.662  1.00 29.73           C  
ATOM   7450  CG  ARG C 486      19.815 -18.230  43.478  1.00 29.73           C  
ATOM   7451  CD  ARG C 486      20.768 -18.468  42.362  1.00 29.73           C  
ATOM   7452  NE  ARG C 486      21.662 -17.332  42.243  1.00 29.73           N  
ATOM   7453  CZ  ARG C 486      22.536 -17.174  41.261  1.00 29.73           C  
ATOM   7454  NH1 ARG C 486      22.630 -18.089  40.310  1.00 29.73           N  
ATOM   7455  NH2 ARG C 486      23.312 -16.106  41.230  1.00 29.73           N  
ATOM   7458  N   CYS C 487      15.514 -20.019  44.420  1.00 33.56           N  
ATOM   7459  CA  CYS C 487      14.484 -20.989  44.742  1.00 33.56           C  
ATOM   7460  C   CYS C 487      13.931 -21.631  43.487  1.00 33.56           C  
ATOM   7461  O   CYS C 487      13.872 -21.009  42.429  1.00 33.56           O  
ATOM   7462  CB  CYS C 487      13.344 -20.346  45.495  1.00 33.56           C  
ATOM   7463  SG  CYS C 487      13.059 -18.638  45.077  1.00 33.56           S  
ATOM   7468  N   ASP C 488      13.508 -22.880  43.635  1.00 35.94           N  
ATOM   7469  CA  ASP C 488      13.040 -23.709  42.539  1.00 35.94           C  
ATOM   7470  C   ASP C 488      11.737 -24.413  42.881  1.00 35.94           C  
ATOM   7471  O   ASP C 488      11.452 -25.489  42.359  1.00 35.94           O  
ATOM   7472  CB  ASP C 488      14.113 -24.723  42.168  1.00 35.94           C  
ATOM   7473  CG  ASP C 488      14.624 -25.489  43.364  1.00 35.94           C  
ATOM   7474  OD1 ASP C 488      14.129 -25.249  44.483  1.00 35.94           O  
ATOM   7475  OD2 ASP C 488      15.536 -26.318  43.196  1.00 35.94           O  
ATOM   7480  N   ARG C 489      10.933 -23.827  43.755  1.00 33.20           N  
ATOM   7481  CA  ARG C 489       9.627 -24.372  44.040  1.00 33.20           C  
ATOM   7482  C   ARG C 489       8.765 -24.335  42.787  1.00 33.20           C  
ATOM   7483  O   ARG C 489       9.095 -23.689  41.800  1.00 33.20           O  
ATOM   7484  CB  ARG C 489       8.974 -23.600  45.169  1.00 33.20           C  
ATOM   7485  CG  ARG C 489       9.629 -23.844  46.494  1.00 33.20           C  
ATOM   7486  CD  ARG C 489       9.103 -25.103  47.131  1.00 33.20           C  
ATOM   7487  NE  ARG C 489       7.868 -24.866  47.865  1.00 33.20           N  
ATOM   7488  CZ  ARG C 489       7.825 -24.527  49.147  1.00 33.20           C  
ATOM   7489  NH1 ARG C 489       8.949 -24.382  49.826  1.00 33.20           N  
ATOM   7490  NH2 ARG C 489       6.665 -24.329  49.750  1.00 33.20           N  
ATOM   7493  N   TRP C 490       7.650 -25.054  42.833  1.00 32.21           N  
ATOM   7494  CA  TRP C 490       6.893 -25.323  41.614  1.00 32.21           C  
ATOM   7495  C   TRP C 490       6.366 -24.080  40.931  1.00 32.21           C  
ATOM   7496  O   TRP C 490       6.517 -23.968  39.703  1.00 32.21           O  
ATOM   7497  CB  TRP C 490       5.748 -26.281  41.908  1.00 32.21           C  
ATOM   7498  CG  TRP C 490       4.657 -26.175  40.931  1.00 32.21           C  
ATOM   7499  CD1 TRP C 490       4.705 -26.488  39.619  1.00 32.21           C  
ATOM   7500  CD2 TRP C 490       3.333 -25.744  41.189  1.00 32.21           C  
ATOM   7501  NE1 TRP C 490       3.494 -26.262  39.037  1.00 32.21           N  
ATOM   7502  CE2 TRP C 490       2.632 -25.807  39.990  1.00 32.21           C  
ATOM   7503  CE3 TRP C 490       2.673 -25.311  42.319  1.00 32.21           C  
ATOM   7504  CZ2 TRP C 490       1.312 -25.450  39.896  1.00 32.21           C  
ATOM   7505  CZ3 TRP C 490       1.380 -24.962  42.220  1.00 32.21           C  
ATOM   7506  CH2 TRP C 490       0.706 -25.031  41.022  1.00 32.21           C  
ATOM   7517  N   PRO C 491       5.718 -23.152  41.613  1.00 31.22           N  
ATOM   7518  CA  PRO C 491       5.240 -21.965  40.912  1.00 31.22           C  
ATOM   7519  C   PRO C 491       6.358 -21.124  40.371  1.00 31.22           C  
ATOM   7520  O   PRO C 491       6.185 -20.464  39.344  1.00 31.22           O  
ATOM   7521  CB  PRO C 491       4.446 -21.234  41.983  1.00 31.22           C  
ATOM   7522  CG  PRO C 491       4.310 -22.146  43.073  1.00 31.22           C  
ATOM   7523  CD  PRO C 491       5.437 -23.079  43.036  1.00 31.22           C  
ATOM   7531  N   CYS C 492       7.501 -21.138  41.022  1.00 31.53           N  
ATOM   7532  CA  CYS C 492       8.658 -20.431  40.538  1.00 31.53           C  
ATOM   7533  C   CYS C 492       9.294 -21.216  39.398  1.00 31.53           C  
ATOM   7534  O   CYS C 492       9.748 -22.341  39.622  1.00 31.53           O  
ATOM   7535  CB  CYS C 492       9.656 -20.235  41.643  1.00 31.53           C  
ATOM   7536  SG  CYS C 492       9.118 -19.366  43.083  1.00 31.53           S  
ATOM   7541  N   PRO C 493       9.355 -20.688  38.191  1.00 30.16           N  
ATOM   7542  CA  PRO C 493       9.977 -21.440  37.114  1.00 30.16           C  
ATOM   7543  C   PRO C 493      11.471 -21.237  36.991  1.00 30.16           C  
ATOM   7544  O   PRO C 493      11.936 -20.113  36.795  1.00 30.16           O  
ATOM   7545  CB  PRO C 493       9.270 -20.883  35.895  1.00 30.16           C  
ATOM   7546  CG  PRO C 493       9.076 -19.540  36.220  1.00 30.16           C  
ATOM   7547  CD  PRO C 493       8.750 -19.475  37.637  1.00 30.16           C  
ATOM   7555  N   ASN C 494      12.228 -22.318  37.084  1.00 32.49           N  
ATOM   7556  CA  ASN C 494      13.628 -22.332  36.700  1.00 32.49           C  
ATOM   7557  C   ASN C 494      14.467 -21.352  37.519  1.00 32.49           C  
ATOM   7558  O   ASN C 494      15.016 -20.381  37.006  1.00 32.49           O  
ATOM   7559  CB  ASN C 494      13.762 -22.046  35.206  1.00 32.49           C  
ATOM   7560  CG  ASN C 494      13.060 -23.073  34.367  1.00 32.49           C  
ATOM   7561  OD1 ASN C 494      13.665 -24.055  33.940  1.00 32.49           O  
ATOM   7562  ND2 ASN C 494      11.775 -22.870  34.136  1.00 32.49           N  
ATOM   7565  N   THR C 495      14.540 -21.623  38.815  1.00 31.14           N  
ATOM   7566  CA  THR C 495      15.576 -21.084  39.691  1.00 31.14           C  
ATOM   7567  C   THR C 495      15.539 -19.556  39.730  1.00 31.14           C  
ATOM   7568  O   THR C 495      16.452 -18.862  39.292  1.00 31.14           O  
ATOM   7569  CB  THR C 495      16.943 -21.595  39.260  1.00 31.14           C  
ATOM   7570  OG1 THR C 495      16.861 -23.003  39.023  1.00 31.14           O  
ATOM   7571  CG2 THR C 495      17.957 -21.358  40.329  1.00 31.14           C  
ATOM   7579  N   VAL C 496      14.440 -19.064  40.279  1.00 30.24           N  
ATOM   7580  CA  VAL C 496      14.215 -17.638  40.416  1.00 30.24           C  
ATOM   7581  C   VAL C 496      15.180 -17.046  41.422  1.00 30.24           C  
ATOM   7582  O   VAL C 496      15.472 -17.656  42.453  1.00 30.24           O  
ATOM   7583  CB  VAL C 496      12.767 -17.391  40.847  1.00 30.24           C  
ATOM   7584  CG1 VAL C 496      12.565 -16.007  41.119  1.00 30.24           C  
ATOM   7585  CG2 VAL C 496      11.858 -17.826  39.822  1.00 30.24           C  
ATOM   7595  N   ASP C 497      15.639 -15.833  41.148  1.00 30.14           N  
ATOM   7596  CA  ASP C 497      16.404 -15.054  42.097  1.00 30.14           C  
ATOM   7597  C   ASP C 497      15.463 -14.210  42.929  1.00 30.14           C  
ATOM   7598  O   ASP C 497      14.631 -13.495  42.375  1.00 30.14           O  
ATOM   7599  CB  ASP C 497      17.397 -14.156  41.386  1.00 30.14           C  
ATOM   7600  CG  ASP C 497      18.458 -14.925  40.661  1.00 30.14           C  
ATOM   7601  OD1 ASP C 497      18.330 -16.157  40.550  1.00 30.14           O  
ATOM   7602  OD2 ASP C 497      19.433 -14.300  40.205  1.00 30.14           O  
ATOM   7607  N   CYS C 498      15.598 -14.277  44.247  1.00 30.08           N  
ATOM   7608  CA  CYS C 498      14.752 -13.535  45.158  1.00 30.08           C  
ATOM   7609  C   CYS C 498      15.616 -12.855  46.194  1.00 30.08           C  
ATOM   7610  O   CYS C 498      16.475 -13.495  46.798  1.00 30.08           O  
ATOM   7611  CB  CYS C 498      13.753 -14.445  45.824  1.00 30.08           C  
ATOM   7612  SG  CYS C 498      12.478 -15.091  44.750  1.00 30.08           S  
ATOM   7617  N   PHE C 499      15.375 -11.576  46.412  1.00 29.84           N  
ATOM   7618  CA  PHE C 499      16.200 -10.741  47.254  1.00 29.84           C  
ATOM   7619  C   PHE C 499      15.495 -10.433  48.562  1.00 29.84           C  
ATOM   7620  O   PHE C 499      14.278 -10.267  48.604  1.00 29.84           O  
ATOM   7621  CB  PHE C 499      16.541  -9.462  46.538  1.00 29.84           C  
ATOM   7622  CG  PHE C 499      17.212  -9.655  45.240  1.00 29.84           C  
ATOM   7623  CD1 PHE C 499      18.559  -9.729  45.160  1.00 29.84           C  
ATOM   7624  CD2 PHE C 499      16.501  -9.756  44.101  1.00 29.84           C  
ATOM   7625  CE1 PHE C 499      19.159  -9.892  43.988  1.00 29.84           C  
ATOM   7626  CE2 PHE C 499      17.113  -9.917  42.926  1.00 29.84           C  
ATOM   7627  CZ  PHE C 499      18.436  -9.988  42.872  1.00 29.84           C  
ATOM   7637  N   ILE C 500      16.282 -10.323  49.617  1.00 32.39           N  
ATOM   7638  CA  ILE C 500      15.805 -10.210  50.982  1.00 32.39           C  
ATOM   7639  C   ILE C 500      16.020  -8.791  51.476  1.00 32.39           C  
ATOM   7640  O   ILE C 500      16.940  -8.098  51.037  1.00 32.39           O  
ATOM   7641  CB  ILE C 500      16.519 -11.226  51.890  1.00 32.39           C  
ATOM   7642  CG1 ILE C 500      16.141 -12.632  51.493  1.00 32.39           C  
ATOM   7643  CG2 ILE C 500      16.165 -11.013  53.278  1.00 32.39           C  
ATOM   7644  CD1 ILE C 500      17.011 -13.679  52.045  1.00 32.39           C  
ATOM   7656  N   SER C 501      15.160  -8.365  52.396  1.00 34.15           N  
ATOM   7657  CA  SER C 501      15.213  -7.042  52.981  1.00 34.15           C  
ATOM   7658  C   SER C 501      16.007  -7.055  54.271  1.00 34.15           C  
ATOM   7659  O   SER C 501      15.844  -7.947  55.101  1.00 34.15           O  
ATOM   7660  CB  SER C 501      13.816  -6.527  53.268  1.00 34.15           C  
ATOM   7661  OG  SER C 501      13.367  -6.940  54.526  1.00 34.15           O  
ATOM   7667  N   ARG C 502      16.850  -6.046  54.435  1.00 35.44           N  
ATOM   7668  CA  ARG C 502      17.690  -5.893  55.613  1.00 35.44           C  
ATOM   7669  C   ARG C 502      18.518  -7.135  55.930  1.00 35.44           C  
ATOM   7670  O   ARG C 502      18.449  -7.669  57.040  1.00 35.44           O  
ATOM   7671  CB  ARG C 502      16.853  -5.493  56.817  1.00 35.44           C  
ATOM   7672  CG  ARG C 502      16.477  -4.066  56.801  1.00 35.44           C  
ATOM   7673  CD  ARG C 502      15.077  -3.908  57.235  1.00 35.44           C  
ATOM   7674  NE  ARG C 502      14.840  -2.537  57.616  1.00 35.44           N  
ATOM   7675  CZ  ARG C 502      13.637  -2.049  57.852  1.00 35.44           C  
ATOM   7676  NH1 ARG C 502      12.582  -2.833  57.727  1.00 35.44           N  
ATOM   7677  NH2 ARG C 502      13.499  -0.785  58.209  1.00 35.44           N  
ATOM   7680  N   PRO C 503      19.317  -7.610  54.992  1.00 34.31           N  
ATOM   7681  CA  PRO C 503      20.134  -8.771  55.292  1.00 34.31           C  
ATOM   7682  C   PRO C 503      21.248  -8.493  56.266  1.00 34.31           C  
ATOM   7683  O   PRO C 503      21.507  -9.302  57.160  1.00 34.31           O  
ATOM   7684  CB  PRO C 503      20.655  -9.145  53.926  1.00 34.31           C  
ATOM   7685  CG  PRO C 503      20.664  -7.951  53.220  1.00 34.31           C  
ATOM   7686  CD  PRO C 503      19.471  -7.237  53.598  1.00 34.31           C  
ATOM   7694  N   THR C 504      21.930  -7.373  56.116  1.00 36.81           N  
ATOM   7695  CA  THR C 504      23.049  -7.074  56.992  1.00 36.81           C  
ATOM   7696  C   THR C 504      22.586  -6.830  58.417  1.00 36.81           C  
ATOM   7697  O   THR C 504      23.180  -7.338  59.372  1.00 36.81           O  
ATOM   7698  CB  THR C 504      23.801  -5.876  56.460  1.00 36.81           C  
ATOM   7699  OG1 THR C 504      24.311  -6.177  55.167  1.00 36.81           O  
ATOM   7700  CG2 THR C 504      24.903  -5.537  57.334  1.00 36.81           C  
ATOM   7708  N   GLU C 505      21.545  -6.030  58.573  1.00 39.08           N  
ATOM   7709  CA  GLU C 505      20.988  -5.752  59.886  1.00 39.08           C  
ATOM   7710  C   GLU C 505      20.491  -7.018  60.556  1.00 39.08           C  
ATOM   7711  O   GLU C 505      20.717  -7.234  61.753  1.00 39.08           O  
ATOM   7712  CB  GLU C 505      19.874  -4.753  59.733  1.00 39.08           C  
ATOM   7713  CG  GLU C 505      19.327  -4.192  60.964  1.00 39.08           C  
ATOM   7714  CD  GLU C 505      18.397  -3.029  60.693  1.00 39.08           C  
ATOM   7715  OE1 GLU C 505      18.116  -2.743  59.514  1.00 39.08           O  
ATOM   7716  OE2 GLU C 505      17.936  -2.392  61.654  1.00 39.08           O  
ATOM   7723  N   LYS C 506      19.802  -7.860  59.805  1.00 37.33           N  
ATOM   7724  CA  LYS C 506      19.316  -9.103  60.361  1.00 37.33           C  
ATOM   7725  C   LYS C 506      20.468 -10.002  60.758  1.00 37.33           C  
ATOM   7726  O   LYS C 506      20.405 -10.692  61.778  1.00 37.33           O  
ATOM   7727  CB  LYS C 506      18.414  -9.791  59.357  1.00 37.33           C  
ATOM   7728  CG  LYS C 506      17.086  -9.147  59.181  1.00 37.33           C  
ATOM   7729  CD  LYS C 506      16.341  -9.737  58.030  1.00 37.33           C  
ATOM   7730  CE  LYS C 506      15.030  -9.080  57.775  1.00 37.33           C  
ATOM   7731  NZ  LYS C 506      14.296  -9.711  56.705  1.00 37.33           N  
ATOM   7745  N   THR C 507      21.528 -10.006  59.969  1.00 38.74           N  
ATOM   7746  CA  THR C 507      22.705 -10.779  60.318  1.00 38.74           C  
ATOM   7747  C   THR C 507      23.319 -10.283  61.608  1.00 38.74           C  
ATOM   7748  O   THR C 507      23.735 -11.077  62.459  1.00 38.74           O  
ATOM   7749  CB  THR C 507      23.712 -10.711  59.197  1.00 38.74           C  
ATOM   7750  OG1 THR C 507      23.154 -11.313  58.034  1.00 38.74           O  
ATOM   7751  CG2 THR C 507      24.940 -11.403  59.549  1.00 38.74           C  
ATOM   7759  N   ILE C 508      23.399  -8.973  61.759  1.00 39.19           N  
ATOM   7760  CA  ILE C 508      23.961  -8.389  62.961  1.00 39.19           C  
ATOM   7761  C   ILE C 508      23.152  -8.787  64.177  1.00 39.19           C  
ATOM   7762  O   ILE C 508      23.706  -9.145  65.219  1.00 39.19           O  
ATOM   7763  CB  ILE C 508      24.045  -6.868  62.798  1.00 39.19           C  
ATOM   7764  CG1 ILE C 508      25.212  -6.523  61.917  1.00 39.19           C  
ATOM   7765  CG2 ILE C 508      24.187  -6.202  64.083  1.00 39.19           C  
ATOM   7766  CD1 ILE C 508      25.044  -5.303  61.165  1.00 39.19           C  
ATOM   7778  N   PHE C 509      21.839  -8.725  64.075  1.00 41.91           N  
ATOM   7779  CA  PHE C 509      21.033  -9.070  65.231  1.00 41.91           C  
ATOM   7780  C   PHE C 509      21.070 -10.558  65.512  1.00 41.91           C  
ATOM   7781  O   PHE C 509      20.985 -10.965  66.673  1.00 41.91           O  
ATOM   7782  CB  PHE C 509      19.624  -8.575  65.056  1.00 41.91           C  
ATOM   7783  CG  PHE C 509      19.444  -7.176  65.481  1.00 41.91           C  
ATOM   7784  CD1 PHE C 509      18.946  -6.875  66.704  1.00 41.91           C  
ATOM   7785  CD2 PHE C 509      19.811  -6.159  64.670  1.00 41.91           C  
ATOM   7786  CE1 PHE C 509      18.798  -5.594  67.084  1.00 41.91           C  
ATOM   7787  CE2 PHE C 509      19.661  -4.885  65.057  1.00 41.91           C  
ATOM   7788  CZ  PHE C 509      19.158  -4.606  66.260  1.00 41.91           C  
ATOM   7798  N   ILE C 510      21.231 -11.379  64.481  1.00 41.87           N  
ATOM   7799  CA  ILE C 510      21.437 -12.802  64.704  1.00 41.87           C  
ATOM   7800  C   ILE C 510      22.711 -13.028  65.493  1.00 41.87           C  
ATOM   7801  O   ILE C 510      22.736 -13.802  66.452  1.00 41.87           O  
ATOM   7802  CB  ILE C 510      21.467 -13.559  63.371  1.00 41.87           C  
ATOM   7803  CG1 ILE C 510      20.074 -13.652  62.802  1.00 41.87           C  
ATOM   7804  CG2 ILE C 510      22.005 -14.901  63.561  1.00 41.87           C  
ATOM   7805  CD1 ILE C 510      20.005 -14.029  61.393  1.00 41.87           C  
ATOM   7817  N   LEU C 511      23.787 -12.373  65.091  1.00 42.53           N  
ATOM   7818  CA  LEU C 511      25.049 -12.532  65.793  1.00 42.53           C  
ATOM   7819  C   LEU C 511      24.948 -12.044  67.226  1.00 42.53           C  
ATOM   7820  O   LEU C 511      25.460 -12.685  68.145  1.00 42.53           O  
ATOM   7821  CB  LEU C 511      26.144 -11.789  65.064  1.00 42.53           C  
ATOM   7822  CG  LEU C 511      26.494 -12.272  63.674  1.00 42.53           C  
ATOM   7823  CD1 LEU C 511      27.348 -11.251  62.989  1.00 42.53           C  
ATOM   7824  CD2 LEU C 511      27.187 -13.585  63.727  1.00 42.53           C  
ATOM   7836  N   PHE C 512      24.291 -10.913  67.435  1.00 47.88           N  
ATOM   7837  CA  PHE C 512      24.152 -10.359  68.772  1.00 47.88           C  
ATOM   7838  C   PHE C 512      23.373 -11.298  69.670  1.00 47.88           C  
ATOM   7839  O   PHE C 512      23.782 -11.579  70.800  1.00 47.88           O  
ATOM   7840  CB  PHE C 512      23.482  -8.998  68.684  1.00 47.88           C  
ATOM   7841  CG  PHE C 512      22.993  -8.463  69.970  1.00 47.88           C  
ATOM   7842  CD1 PHE C 512      23.840  -7.822  70.829  1.00 47.88           C  
ATOM   7843  CD2 PHE C 512      21.675  -8.559  70.303  1.00 47.88           C  
ATOM   7844  CE1 PHE C 512      23.382  -7.303  72.009  1.00 47.88           C  
ATOM   7845  CE2 PHE C 512      21.208  -8.052  71.476  1.00 47.88           C  
ATOM   7846  CZ  PHE C 512      22.071  -7.418  72.331  1.00 47.88           C  
ATOM   7856  N   MET C 513      22.252 -11.818  69.180  1.00 48.52           N  
ATOM   7857  CA  MET C 513      21.440 -12.691  70.009  1.00 48.52           C  
ATOM   7858  C   MET C 513      22.103 -14.038  70.215  1.00 48.52           C  
ATOM   7859  O   MET C 513      21.963 -14.647  71.279  1.00 48.52           O  
ATOM   7860  CB  MET C 513      20.072 -12.852  69.393  1.00 48.52           C  
ATOM   7861  CG  MET C 513      19.195 -11.639  69.544  1.00 48.52           C  
ATOM   7862  SD  MET C 513      18.611 -11.331  71.201  1.00 48.52           S  
ATOM   7863  CE  MET C 513      17.582 -12.763  71.408  1.00 48.52           C  
ATOM   7873  N   LEU C 514      22.840 -14.509  69.223  1.00 48.76           N  
ATOM   7874  CA  LEU C 514      23.587 -15.745  69.384  1.00 48.76           C  
ATOM   7875  C   LEU C 514      24.694 -15.582  70.407  1.00 48.76           C  
ATOM   7876  O   LEU C 514      24.979 -16.501  71.178  1.00 48.76           O  
ATOM   7877  CB  LEU C 514      24.151 -16.173  68.046  1.00 48.76           C  
ATOM   7878  CG  LEU C 514      25.005 -17.402  67.920  1.00 48.76           C  
ATOM   7879  CD1 LEU C 514      24.355 -18.553  68.572  1.00 48.76           C  
ATOM   7880  CD2 LEU C 514      25.229 -17.695  66.459  1.00 48.76           C  
ATOM   7892  N   ALA C 515      25.311 -14.410  70.447  1.00 50.79           N  
ATOM   7893  CA  ALA C 515      26.316 -14.142  71.455  1.00 50.79           C  
ATOM   7894  C   ALA C 515      25.690 -14.055  72.830  1.00 50.79           C  
ATOM   7895  O   ALA C 515      26.266 -14.529  73.812  1.00 50.79           O  
ATOM   7896  CB  ALA C 515      27.051 -12.859  71.125  1.00 50.79           C  
ATOM   7902  N   VAL C 516      24.507 -13.461  72.919  1.00 52.80           N  
ATOM   7903  CA  VAL C 516      23.789 -13.424  74.185  1.00 52.80           C  
ATOM   7904  C   VAL C 516      23.490 -14.831  74.667  1.00 52.80           C  
ATOM   7905  O   VAL C 516      23.628 -15.142  75.855  1.00 52.80           O  
ATOM   7906  CB  VAL C 516      22.507 -12.593  74.040  1.00 52.80           C  
ATOM   7907  CG1 VAL C 516      21.593 -12.819  75.179  1.00 52.80           C  
ATOM   7908  CG2 VAL C 516      22.837 -11.162  73.966  1.00 52.80           C  
ATOM   7918  N   ALA C 517      23.072 -15.702  73.760  1.00 55.51           N  
ATOM   7919  CA  ALA C 517      22.768 -17.068  74.151  1.00 55.51           C  
ATOM   7920  C   ALA C 517      24.021 -17.818  74.577  1.00 55.51           C  
ATOM   7921  O   ALA C 517      23.994 -18.589  75.542  1.00 55.51           O  
ATOM   7922  CB  ALA C 517      22.084 -17.792  73.010  1.00 55.51           C  
ATOM   7928  N   CYS C 518      25.124 -17.613  73.866  1.00 57.37           N  
ATOM   7929  CA  CYS C 518      26.387 -18.199  74.288  1.00 57.37           C  
ATOM   7930  C   CYS C 518      26.785 -17.702  75.666  1.00 57.37           C  
ATOM   7931  O   CYS C 518      27.316 -18.463  76.480  1.00 57.37           O  
ATOM   7932  CB  CYS C 518      27.482 -17.886  73.276  1.00 57.37           C  
ATOM   7933  SG  CYS C 518      27.547 -19.007  71.864  1.00 57.37           S  
ATOM   7939  N   VAL C 519      26.517 -16.436  75.951  1.00 60.93           N  
ATOM   7940  CA  VAL C 519      26.828 -15.897  77.264  1.00 60.93           C  
ATOM   7941  C   VAL C 519      25.950 -16.537  78.321  1.00 60.93           C  
ATOM   7942  O   VAL C 519      26.391 -16.781  79.446  1.00 60.93           O  
ATOM   7943  CB  VAL C 519      26.679 -14.371  77.253  1.00 60.93           C  
ATOM   7944  CG1 VAL C 519      26.590 -13.833  78.625  1.00 60.93           C  
ATOM   7945  CG2 VAL C 519      27.847 -13.755  76.559  1.00 60.93           C  
ATOM   7955  N   SER C 520      24.694 -16.802  77.993  1.00 62.87           N  
ATOM   7956  CA  SER C 520      23.832 -17.489  78.942  1.00 62.87           C  
ATOM   7957  C   SER C 520      24.342 -18.890  79.218  1.00 62.87           C  
ATOM   7958  O   SER C 520      24.305 -19.367  80.360  1.00 62.87           O  
ATOM   7959  CB  SER C 520      22.404 -17.538  78.431  1.00 62.87           C  
ATOM   7960  OG  SER C 520      21.818 -16.256  78.445  1.00 62.87           O  
ATOM   7966  N   LEU C 521      24.835 -19.565  78.188  1.00 63.37           N  
ATOM   7967  CA  LEU C 521      25.431 -20.876  78.397  1.00 63.37           C  
ATOM   7968  C   LEU C 521      26.668 -20.782  79.276  1.00 63.37           C  
ATOM   7969  O   LEU C 521      26.885 -21.632  80.148  1.00 63.37           O  
ATOM   7970  CB  LEU C 521      25.781 -21.522  77.064  1.00 63.37           C  
ATOM   7971  CG  LEU C 521      24.637 -22.015  76.194  1.00 63.37           C  
ATOM   7972  CD1 LEU C 521      25.173 -22.575  74.903  1.00 63.37           C  
ATOM   7973  CD2 LEU C 521      23.837 -23.049  76.901  1.00 63.37           C  
ATOM   7985  N   LEU C 522      27.496 -19.762  79.061  1.00 65.97           N  
ATOM   7986  CA  LEU C 522      28.663 -19.574  79.908  1.00 65.97           C  
ATOM   7987  C   LEU C 522      28.253 -19.323  81.345  1.00 65.97           C  
ATOM   7988  O   LEU C 522      28.874 -19.839  82.276  1.00 65.97           O  
ATOM   7989  CB  LEU C 522      29.519 -18.415  79.411  1.00 65.97           C  
ATOM   7990  CG  LEU C 522      30.261 -18.537  78.082  1.00 65.97           C  
ATOM   7991  CD1 LEU C 522      31.060 -17.264  77.825  1.00 65.97           C  
ATOM   7992  CD2 LEU C 522      31.169 -19.750  78.038  1.00 65.97           C  
ATOM   8004  N   LEU C 523      27.205 -18.530  81.546  1.00 68.88           N  
ATOM   8005  CA  LEU C 523      26.738 -18.249  82.892  1.00 68.88           C  
ATOM   8006  C   LEU C 523      26.260 -19.513  83.577  1.00 68.88           C  
ATOM   8007  O   LEU C 523      26.584 -19.756  84.742  1.00 68.88           O  
ATOM   8008  CB  LEU C 523      25.620 -17.226  82.860  1.00 68.88           C  
ATOM   8009  CG  LEU C 523      26.028 -15.810  82.511  1.00 68.88           C  
ATOM   8010  CD1 LEU C 523      24.814 -15.026  82.147  1.00 68.88           C  
ATOM   8011  CD2 LEU C 523      26.752 -15.145  83.642  1.00 68.88           C  
ATOM   8023  N   ASN C 524      25.498 -20.337  82.873  1.00 71.26           N  
ATOM   8024  CA  ASN C 524      25.006 -21.565  83.484  1.00 71.26           C  
ATOM   8025  C   ASN C 524      26.135 -22.553  83.747  1.00 71.26           C  
ATOM   8026  O   ASN C 524      26.124 -23.262  84.762  1.00 71.26           O  
ATOM   8027  CB  ASN C 524      23.941 -22.177  82.602  1.00 71.26           C  
ATOM   8028  CG  ASN C 524      22.704 -21.324  82.536  1.00 71.26           C  
ATOM   8029  OD1 ASN C 524      22.725 -20.162  82.924  1.00 71.26           O  
ATOM   8030  ND2 ASN C 524      21.617 -21.893  82.051  1.00 71.26           N  
ATOM   8037  N   VAL C 525      27.130 -22.594  82.863  1.00 73.38           N  
ATOM   8038  CA  VAL C 525      28.254 -23.504  83.039  1.00 73.38           C  
ATOM   8039  C   VAL C 525      29.185 -23.016  84.139  1.00 73.38           C  
ATOM   8040  O   VAL C 525      29.911 -23.810  84.744  1.00 73.38           O  
ATOM   8041  CB  VAL C 525      28.981 -23.676  81.696  1.00 73.38           C  
ATOM   8042  CG1 VAL C 525      30.347 -24.304  81.863  1.00 73.38           C  
ATOM   8043  CG2 VAL C 525      28.140 -24.515  80.773  1.00 73.38           C  
ATOM   8053  N   LEU C 526      29.194 -21.718  84.408  1.00 74.37           N  
ATOM   8054  CA  LEU C 526      29.898 -21.210  85.575  1.00 74.37           C  
ATOM   8055  C   LEU C 526      29.116 -21.494  86.844  1.00 74.37           C  
ATOM   8056  O   LEU C 526      29.698 -21.824  87.885  1.00 74.37           O  
ATOM   8057  CB  LEU C 526      30.143 -19.709  85.436  1.00 74.37           C  
ATOM   8058  CG  LEU C 526      31.500 -19.286  84.875  1.00 74.37           C  
ATOM   8059  CD1 LEU C 526      31.659 -19.664  83.411  1.00 74.37           C  
ATOM   8060  CD2 LEU C 526      31.697 -17.798  85.065  1.00 74.37           C  
ATOM   8072  N   GLU C 527      27.797 -21.386  86.762  1.00 77.14           N  
ATOM   8073  CA  GLU C 527      26.947 -21.605  87.920  1.00 77.14           C  
ATOM   8074  C   GLU C 527      27.019 -23.045  88.392  1.00 77.14           C  
ATOM   8075  O   GLU C 527      27.098 -23.306  89.596  1.00 77.14           O  
ATOM   8076  CB  GLU C 527      25.519 -21.232  87.568  1.00 77.14           C  
ATOM   8077  CG  GLU C 527      24.537 -21.377  88.681  1.00 77.14           C  
ATOM   8078  CD  GLU C 527      23.194 -20.774  88.340  1.00 77.14           C  
ATOM   8079  OE1 GLU C 527      23.004 -20.379  87.173  1.00 77.14           O  
ATOM   8080  OE2 GLU C 527      22.326 -20.696  89.234  1.00 77.14           O  
ATOM   8087  N   ILE C 528      26.998 -23.990  87.457  1.00 77.63           N  
ATOM   8088  CA  ILE C 528      26.962 -25.400  87.835  1.00 77.63           C  
ATOM   8089  C   ILE C 528      28.240 -25.797  88.562  1.00 77.63           C  
ATOM   8090  O   ILE C 528      28.208 -26.635  89.470  1.00 77.63           O  
ATOM   8091  CB  ILE C 528      26.708 -26.270  86.591  1.00 77.63           C  
ATOM   8092  CG1 ILE C 528      26.334 -27.687  86.994  1.00 77.63           C  
ATOM   8093  CG2 ILE C 528      27.923 -26.291  85.688  1.00 77.63           C  
ATOM   8094  CD1 ILE C 528      25.838 -28.541  85.833  1.00 77.63           C  
ATOM   8106  N   TYR C 529      29.375 -25.196  88.203  1.00 78.33           N  
ATOM   8107  CA  TYR C 529      30.604 -25.438  88.945  1.00 78.33           C  
ATOM   8108  C   TYR C 529      30.627 -24.663  90.254  1.00 78.33           C  
ATOM   8109  O   TYR C 529      31.177 -25.149  91.248  1.00 78.33           O  
ATOM   8110  CB  TYR C 529      31.830 -25.058  88.109  1.00 78.33           C  
ATOM   8111  CG  TYR C 529      32.002 -25.811  86.801  1.00 78.33           C  
ATOM   8112  CD1 TYR C 529      31.391 -27.036  86.577  1.00 78.33           C  
ATOM   8113  CD2 TYR C 529      32.789 -25.284  85.790  1.00 78.33           C  
ATOM   8114  CE1 TYR C 529      31.553 -27.708  85.382  1.00 78.33           C  
ATOM   8115  CE2 TYR C 529      32.954 -25.950  84.592  1.00 78.33           C  
ATOM   8116  CZ  TYR C 529      32.330 -27.158  84.393  1.00 78.33           C  
ATOM   8117  OH  TYR C 529      32.496 -27.822  83.201  1.00 78.33           O  
ATOM   8127  N   HIS C 530      30.037 -23.469  90.271  1.00 79.64           N  
ATOM   8128  CA  HIS C 530      29.929 -22.701  91.508  1.00 79.64           C  
ATOM   8129  C   HIS C 530      29.119 -23.449  92.556  1.00 79.64           C  
ATOM   8130  O   HIS C 530      29.308 -23.234  93.757  1.00 79.64           O  
ATOM   8131  CB  HIS C 530      29.308 -21.345  91.207  1.00 79.64           C  
ATOM   8132  CG  HIS C 530      28.838 -20.596  92.412  1.00 79.64           C  
ATOM   8133  ND1 HIS C 530      29.675 -20.261  93.455  1.00 79.64           N  
ATOM   8134  CD2 HIS C 530      27.621 -20.097  92.730  1.00 79.64           C  
ATOM   8135  CE1 HIS C 530      28.989 -19.593  94.366  1.00 79.64           C  
ATOM   8136  NE2 HIS C 530      27.740 -19.480  93.951  1.00 79.64           N  
ATOM   8144  N   LEU C 531      28.226 -24.332  92.125  1.00 79.98           N  
ATOM   8145  CA  LEU C 531      27.491 -25.186  93.042  1.00 79.98           C  
ATOM   8146  C   LEU C 531      28.338 -26.382  93.451  1.00 79.98           C  
ATOM   8147  O   LEU C 531      28.419 -27.372  92.723  1.00 79.98           O  
ATOM   8148  CB  LEU C 531      26.196 -25.661  92.404  1.00 79.98           C  
ATOM   8149  CG  LEU C 531      25.189 -24.575  92.044  1.00 79.98           C  
ATOM   8150  CD1 LEU C 531      24.044 -25.176  91.263  1.00 79.98           C  
ATOM   8151  CD2 LEU C 531      24.684 -23.864  93.280  1.00 79.98           C  
ATOM   8164  N   GLY D 532      -2.704  -8.104  73.662  1.00 66.97           N  
ATOM   8165  CA  GLY D 532      -4.073  -7.631  73.583  1.00 66.97           C  
ATOM   8166  C   GLY D 532      -4.606  -7.115  74.902  1.00 66.97           C  
ATOM   8167  O   GLY D 532      -3.847  -6.699  75.777  1.00 66.97           O  
ATOM   8170  N   ASP D 533      -5.927  -7.147  75.042  1.00 68.33           N  
ATOM   8171  CA  ASP D 533      -6.595  -6.683  76.255  1.00 68.33           C  
ATOM   8172  C   ASP D 533      -6.766  -7.840  77.238  1.00 68.33           C  
ATOM   8173  O   ASP D 533      -7.858  -8.153  77.707  1.00 68.33           O  
ATOM   8174  CB  ASP D 533      -7.934  -6.047  75.906  1.00 68.33           C  
ATOM   8175  CG  ASP D 533      -8.554  -5.303  77.074  1.00 68.33           C  
ATOM   8176  OD1 ASP D 533      -7.939  -5.251  78.162  1.00 68.33           O  
ATOM   8177  OD2 ASP D 533      -9.665  -4.765  76.901  1.00 68.33           O  
ATOM   8182  N   TRP D 534      -5.645  -8.469  77.552  1.00 65.79           N  
ATOM   8183  CA  TRP D 534      -5.626  -9.675  78.363  1.00 65.79           C  
ATOM   8184  C   TRP D 534      -5.481  -9.411  79.857  1.00 65.79           C  
ATOM   8185  O   TRP D 534      -5.493 -10.370  80.636  1.00 65.79           O  
ATOM   8186  CB  TRP D 534      -4.477 -10.573  77.921  1.00 65.79           C  
ATOM   8187  CG  TRP D 534      -4.557 -11.055  76.521  1.00 65.79           C  
ATOM   8188  CD1 TRP D 534      -3.913 -10.545  75.437  1.00 65.79           C  
ATOM   8189  CD2 TRP D 534      -5.312 -12.166  76.049  1.00 65.79           C  
ATOM   8190  NE1 TRP D 534      -4.220 -11.271  74.320  1.00 65.79           N  
ATOM   8191  CE2 TRP D 534      -5.081 -12.272  74.673  1.00 65.79           C  
ATOM   8192  CE3 TRP D 534      -6.162 -13.084  76.659  1.00 65.79           C  
ATOM   8193  CZ2 TRP D 534      -5.665 -13.248  73.906  1.00 65.79           C  
ATOM   8194  CZ3 TRP D 534      -6.737 -14.054  75.888  1.00 65.79           C  
ATOM   8195  CH2 TRP D 534      -6.491 -14.130  74.533  1.00 65.79           C  
ATOM   8206  N   SER D 535      -5.350  -8.153  80.279  1.00 73.86           N  
ATOM   8207  CA  SER D 535      -4.925  -7.863  81.646  1.00 73.86           C  
ATOM   8208  C   SER D 535      -5.951  -8.324  82.671  1.00 73.86           C  
ATOM   8209  O   SER D 535      -5.586  -8.845  83.732  1.00 73.86           O  
ATOM   8210  CB  SER D 535      -4.663  -6.367  81.801  1.00 73.86           C  
ATOM   8211  OG  SER D 535      -5.866  -5.626  81.749  1.00 73.86           O  
ATOM   8217  N   PHE D 536      -7.234  -8.142  82.376  1.00 76.53           N  
ATOM   8218  CA  PHE D 536      -8.265  -8.443  83.363  1.00 76.53           C  
ATOM   8219  C   PHE D 536      -8.367  -9.939  83.610  1.00 76.53           C  
ATOM   8220  O   PHE D 536      -8.510 -10.382  84.758  1.00 76.53           O  
ATOM   8221  CB  PHE D 536      -9.605  -7.890  82.898  1.00 76.53           C  
ATOM   8222  CG  PHE D 536     -10.644  -7.859  83.971  1.00 76.53           C  
ATOM   8223  CD1 PHE D 536     -10.815  -6.728  84.750  1.00 76.53           C  
ATOM   8224  CD2 PHE D 536     -11.447  -8.959  84.205  1.00 76.53           C  
ATOM   8225  CE1 PHE D 536     -11.776  -6.701  85.742  1.00 76.53           C  
ATOM   8226  CE2 PHE D 536     -12.396  -8.943  85.189  1.00 76.53           C  
ATOM   8227  CZ  PHE D 536     -12.571  -7.814  85.963  1.00 76.53           C  
ATOM   8237  N   LEU D 537      -8.335 -10.727  82.539  1.00 71.44           N  
ATOM   8238  CA  LEU D 537      -8.316 -12.172  82.682  1.00 71.44           C  
ATOM   8239  C   LEU D 537      -7.128 -12.615  83.518  1.00 71.44           C  
ATOM   8240  O   LEU D 537      -7.259 -13.476  84.396  1.00 71.44           O  
ATOM   8241  CB  LEU D 537      -8.272 -12.819  81.301  1.00 71.44           C  
ATOM   8242  CG  LEU D 537      -8.606 -14.302  81.185  1.00 71.44           C  
ATOM   8243  CD1 LEU D 537     -10.078 -14.534  81.417  1.00 71.44           C  
ATOM   8244  CD2 LEU D 537      -8.203 -14.822  79.839  1.00 71.44           C  
ATOM   8256  N   GLY D 538      -5.964 -12.019  83.272  1.00 75.99           N  
ATOM   8257  CA  GLY D 538      -4.785 -12.373  84.039  1.00 75.99           C  
ATOM   8258  C   GLY D 538      -4.933 -12.047  85.508  1.00 75.99           C  
ATOM   8259  O   GLY D 538      -4.525 -12.823  86.370  1.00 75.99           O  
ATOM   8263  N   ARG D 539      -5.531 -10.900  85.813  1.00 78.16           N  
ATOM   8264  CA  ARG D 539      -5.755 -10.532  87.205  1.00 78.16           C  
ATOM   8265  C   ARG D 539      -6.702 -11.517  87.886  1.00 78.16           C  
ATOM   8266  O   ARG D 539      -6.439 -11.987  89.003  1.00 78.16           O  
ATOM   8267  CB  ARG D 539      -6.303  -9.109  87.268  1.00 78.16           C  
ATOM   8268  CG  ARG D 539      -6.483  -8.550  88.663  1.00 78.16           C  
ATOM   8269  CD  ARG D 539      -7.047  -7.148  88.628  1.00 78.16           C  
ATOM   8270  NE  ARG D 539      -6.114  -6.168  88.063  1.00 78.16           N  
ATOM   8271  CZ  ARG D 539      -6.035  -5.823  86.780  1.00 78.16           C  
ATOM   8272  NH1 ARG D 539      -6.823  -6.365  85.864  1.00 78.16           N  
ATOM   8273  NH2 ARG D 539      -5.149  -4.918  86.407  1.00 78.16           N  
ATOM   8287  N   LEU D 540      -7.810 -11.844  87.221  1.00 76.65           N  
ATOM   8288  CA  LEU D 540      -8.777 -12.756  87.824  1.00 76.65           C  
ATOM   8289  C   LEU D 540      -8.176 -14.137  88.021  1.00 76.65           C  
ATOM   8290  O   LEU D 540      -8.455 -14.818  89.014  1.00 76.65           O  
ATOM   8291  CB  LEU D 540     -10.030 -12.852  86.963  1.00 76.65           C  
ATOM   8292  CG  LEU D 540     -11.249 -12.056  87.434  1.00 76.65           C  
ATOM   8293  CD1 LEU D 540     -12.367 -12.133  86.414  1.00 76.65           C  
ATOM   8294  CD2 LEU D 540     -11.751 -12.555  88.787  1.00 76.65           C  
ATOM   8306  N   LEU D 541      -7.321 -14.554  87.101  1.00 73.83           N  
ATOM   8307  CA  LEU D 541      -6.712 -15.868  87.228  1.00 73.83           C  
ATOM   8308  C   LEU D 541      -5.566 -15.881  88.232  1.00 73.83           C  
ATOM   8309  O   LEU D 541      -5.284 -16.923  88.822  1.00 73.83           O  
ATOM   8310  CB  LEU D 541      -6.241 -16.329  85.864  1.00 73.83           C  
ATOM   8311  CG  LEU D 541      -7.379 -16.649  84.892  1.00 73.83           C  
ATOM   8312  CD1 LEU D 541      -6.867 -16.749  83.484  1.00 73.83           C  
ATOM   8313  CD2 LEU D 541      -8.085 -17.917  85.286  1.00 73.83           C  
ATOM   8325  N   GLU D 542      -4.903 -14.746  88.440  1.00 79.31           N  
ATOM   8326  CA  GLU D 542      -3.991 -14.629  89.570  1.00 79.31           C  
ATOM   8327  C   GLU D 542      -4.747 -14.767  90.881  1.00 79.31           C  
ATOM   8328  O   GLU D 542      -4.255 -15.393  91.825  1.00 79.31           O  
ATOM   8329  CB  GLU D 542      -3.253 -13.292  89.531  1.00 79.31           C  
ATOM   8330  CG  GLU D 542      -2.121 -13.232  88.530  1.00 79.31           C  
ATOM   8331  CD  GLU D 542      -1.387 -11.904  88.556  1.00 79.31           C  
ATOM   8332  OE1 GLU D 542      -1.029 -11.445  89.660  1.00 79.31           O  
ATOM   8333  OE2 GLU D 542      -1.176 -11.312  87.478  1.00 79.31           O  
ATOM   8340  N   ASN D 543      -5.942 -14.176  90.960  1.00 80.37           N  
ATOM   8341  CA  ASN D 543      -6.789 -14.399  92.127  1.00 80.37           C  
ATOM   8342  C   ASN D 543      -7.127 -15.875  92.276  1.00 80.37           C  
ATOM   8343  O   ASN D 543      -7.108 -16.417  93.386  1.00 80.37           O  
ATOM   8344  CB  ASN D 543      -8.076 -13.582  92.032  1.00 80.37           C  
ATOM   8345  CG  ASN D 543      -7.820 -12.097  91.855  1.00 80.37           C  
ATOM   8346  OD1 ASN D 543      -6.683 -11.673  91.647  1.00 80.37           O  
ATOM   8347  ND2 ASN D 543      -8.883 -11.293  91.943  1.00 80.37           N  
ATOM   8354  N   ALA D 544      -7.436 -16.543  91.163  1.00 79.06           N  
ATOM   8355  CA  ALA D 544      -7.797 -17.956  91.212  1.00 79.06           C  
ATOM   8356  C   ALA D 544      -6.614 -18.862  91.527  1.00 79.06           C  
ATOM   8357  O   ALA D 544      -6.817 -19.982  92.006  1.00 79.06           O  
ATOM   8358  CB  ALA D 544      -8.412 -18.399  89.892  1.00 79.06           C  
ATOM   8364  N   GLN D 545      -5.392 -18.415  91.258  1.00 80.60           N  
ATOM   8365  CA  GLN D 545      -4.228 -19.272  91.457  1.00 80.60           C  
ATOM   8366  C   GLN D 545      -4.034 -19.623  92.922  1.00 80.60           C  
ATOM   8367  O   GLN D 545      -3.562 -20.720  93.243  1.00 80.60           O  
ATOM   8368  CB  GLN D 545      -2.979 -18.593  90.885  1.00 80.60           C  
ATOM   8369  CG  GLN D 545      -1.664 -19.052  91.488  1.00 80.60           C  
ATOM   8370  CD  GLN D 545      -0.463 -18.644  90.657  1.00 80.60           C  
ATOM   8371  OE1 GLN D 545      -0.566 -18.467  89.442  1.00 80.60           O  
ATOM   8372  NE2 GLN D 545       0.687 -18.481  91.312  1.00 80.60           N  
ATOM   8381  N   GLU D 546      -4.395 -18.715  93.822  1.00 83.30           N  
ATOM   8382  CA  GLU D 546      -4.262 -18.980  95.247  1.00 83.30           C  
ATOM   8383  C   GLU D 546      -5.190 -20.090  95.717  1.00 83.30           C  
ATOM   8384  O   GLU D 546      -4.961 -20.653  96.793  1.00 83.30           O  
ATOM   8385  CB  GLU D 546      -4.542 -17.696  96.032  1.00 83.30           C  
ATOM   8386  CG  GLU D 546      -3.666 -16.508  95.616  1.00 83.30           C  
ATOM   8387  CD  GLU D 546      -4.008 -15.234  96.352  1.00 83.30           C  
ATOM   8388  OE1 GLU D 546      -5.174 -15.083  96.775  1.00 83.30           O  
ATOM   8389  OE2 GLU D 546      -3.110 -14.382  96.513  1.00 83.30           O  
ATOM   8396  N   HIS D 547      -6.227 -20.413  94.940  1.00 82.24           N  
ATOM   8397  CA  HIS D 547      -7.191 -21.440  95.291  1.00 82.24           C  
ATOM   8398  C   HIS D 547      -6.994 -22.740  94.528  1.00 82.24           C  
ATOM   8399  O   HIS D 547      -7.502 -23.779  94.965  1.00 82.24           O  
ATOM   8400  CB  HIS D 547      -8.606 -20.929  95.029  1.00 82.24           C  
ATOM   8401  CG  HIS D 547      -8.862 -19.570  95.594  1.00 82.24           C  
ATOM   8402  ND1 HIS D 547      -8.469 -18.415  94.954  1.00 82.24           N  
ATOM   8403  CD2 HIS D 547      -9.457 -19.179  96.742  1.00 82.24           C  
ATOM   8404  CE1 HIS D 547      -8.822 -17.371  95.681  1.00 82.24           C  
ATOM   8405  NE2 HIS D 547      -9.422 -17.809  96.773  1.00 82.24           N  
ATOM   8413  N   SER D 548      -6.287 -22.712  93.405  1.00 80.71           N  
ATOM   8414  CA  SER D 548      -6.096 -23.915  92.614  1.00 80.71           C  
ATOM   8415  C   SER D 548      -4.975 -24.767  93.188  1.00 80.71           C  
ATOM   8416  O   SER D 548      -4.131 -24.305  93.956  1.00 80.71           O  
ATOM   8417  CB  SER D 548      -5.792 -23.568  91.162  1.00 80.71           C  
ATOM   8418  OG  SER D 548      -6.888 -22.911  90.549  1.00 80.71           O  
ATOM   8424  N   THR D 549      -4.973 -26.032  92.785  1.00 77.68           N  
ATOM   8425  CA  THR D 549      -4.006 -26.993  93.290  1.00 77.68           C  
ATOM   8426  C   THR D 549      -2.656 -26.744  92.635  1.00 77.68           C  
ATOM   8427  O   THR D 549      -2.450 -25.764  91.918  1.00 77.68           O  
ATOM   8428  CB  THR D 549      -4.485 -28.416  93.042  1.00 77.68           C  
ATOM   8429  OG1 THR D 549      -4.474 -28.689  91.641  1.00 77.68           O  
ATOM   8430  CG2 THR D 549      -5.893 -28.612  93.571  1.00 77.68           C  
ATOM   8438  N   VAL D 550      -1.713 -27.643  92.890  1.00 76.02           N  
ATOM   8439  CA  VAL D 550      -0.389 -27.522  92.296  1.00 76.02           C  
ATOM   8440  C   VAL D 550      -0.462 -27.736  90.796  1.00 76.02           C  
ATOM   8441  O   VAL D 550       0.024 -26.920  90.002  1.00 76.02           O  
ATOM   8442  CB  VAL D 550       0.574 -28.520  92.957  1.00 76.02           C  
ATOM   8443  CG1 VAL D 550       1.902 -28.502  92.258  1.00 76.02           C  
ATOM   8444  CG2 VAL D 550       0.737 -28.208  94.430  1.00 76.02           C  
ATOM   8454  N   ILE D 551      -1.078 -28.840  90.383  1.00 74.49           N  
ATOM   8455  CA  ILE D 551      -1.123 -29.188  88.973  1.00 74.49           C  
ATOM   8456  C   ILE D 551      -1.992 -28.204  88.207  1.00 74.49           C  
ATOM   8457  O   ILE D 551      -1.698 -27.873  87.054  1.00 74.49           O  
ATOM   8458  CB  ILE D 551      -1.596 -30.646  88.834  1.00 74.49           C  
ATOM   8459  CG1 ILE D 551      -1.213 -31.228  87.477  1.00 74.49           C  
ATOM   8460  CG2 ILE D 551      -3.091 -30.750  89.076  1.00 74.49           C  
ATOM   8461  CD1 ILE D 551      -1.356 -32.742  87.410  1.00 74.49           C  
ATOM   8473  N   GLY D 552      -3.046 -27.687  88.836  1.00 74.59           N  
ATOM   8474  CA  GLY D 552      -3.829 -26.643  88.200  1.00 74.59           C  
ATOM   8475  C   GLY D 552      -3.037 -25.363  88.023  1.00 74.59           C  
ATOM   8476  O   GLY D 552      -3.178 -24.664  87.017  1.00 74.59           O  
ATOM   8480  N   LYS D 553      -2.186 -25.048  88.991  1.00 75.78           N  
ATOM   8481  CA  LYS D 553      -1.313 -23.890  88.865  1.00 75.78           C  
ATOM   8482  C   LYS D 553      -0.333 -24.078  87.721  1.00 75.78           C  
ATOM   8483  O   LYS D 553      -0.050 -23.139  86.966  1.00 75.78           O  
ATOM   8484  CB  LYS D 553      -0.581 -23.671  90.181  1.00 75.78           C  
ATOM   8485  CG  LYS D 553       0.089 -22.332  90.326  1.00 75.78           C  
ATOM   8486  CD  LYS D 553       0.913 -22.250  91.613  1.00 75.78           C  
ATOM   8487  CE  LYS D 553       0.063 -22.320  92.871  1.00 75.78           C  
ATOM   8488  NZ  LYS D 553       0.852 -22.076  94.108  1.00 75.78           N  
ATOM   8502  N   VAL D 554       0.196 -25.292  87.583  1.00 71.77           N  
ATOM   8503  CA  VAL D 554       1.060 -25.614  86.456  1.00 71.77           C  
ATOM   8504  C   VAL D 554       0.318 -25.414  85.148  1.00 71.77           C  
ATOM   8505  O   VAL D 554       0.860 -24.866  84.183  1.00 71.77           O  
ATOM   8506  CB  VAL D 554       1.577 -27.054  86.601  1.00 71.77           C  
ATOM   8507  CG1 VAL D 554       2.159 -27.560  85.310  1.00 71.77           C  
ATOM   8508  CG2 VAL D 554       2.603 -27.114  87.727  1.00 71.77           C  
ATOM   8518  N   TRP D 555      -0.930 -25.860  85.096  1.00 68.75           N  
ATOM   8519  CA  TRP D 555      -1.741 -25.681  83.900  1.00 68.75           C  
ATOM   8520  C   TRP D 555      -1.931 -24.207  83.586  1.00 68.75           C  
ATOM   8521  O   TRP D 555      -1.873 -23.795  82.424  1.00 68.75           O  
ATOM   8522  CB  TRP D 555      -3.078 -26.367  84.087  1.00 68.75           C  
ATOM   8523  CG  TRP D 555      -4.076 -26.125  83.039  1.00 68.75           C  
ATOM   8524  CD1 TRP D 555      -4.319 -26.900  81.956  1.00 68.75           C  
ATOM   8525  CD2 TRP D 555      -5.006 -25.049  82.977  1.00 68.75           C  
ATOM   8526  NE1 TRP D 555      -5.338 -26.375  81.214  1.00 68.75           N  
ATOM   8527  CE2 TRP D 555      -5.775 -25.231  81.821  1.00 68.75           C  
ATOM   8528  CE3 TRP D 555      -5.257 -23.942  83.782  1.00 68.75           C  
ATOM   8529  CZ2 TRP D 555      -6.769 -24.359  81.454  1.00 68.75           C  
ATOM   8530  CZ3 TRP D 555      -6.243 -23.080  83.415  1.00 68.75           C  
ATOM   8531  CH2 TRP D 555      -6.989 -23.289  82.259  1.00 68.75           C  
ATOM   8542  N   LEU D 556      -2.148 -23.396  84.611  1.00 70.22           N  
ATOM   8543  CA  LEU D 556      -2.381 -21.979  84.383  1.00 70.22           C  
ATOM   8544  C   LEU D 556      -1.123 -21.284  83.884  1.00 70.22           C  
ATOM   8545  O   LEU D 556      -1.184 -20.406  83.012  1.00 70.22           O  
ATOM   8546  CB  LEU D 556      -2.879 -21.342  85.669  1.00 70.22           C  
ATOM   8547  CG  LEU D 556      -3.327 -19.890  85.654  1.00 70.22           C  
ATOM   8548  CD1 LEU D 556      -4.625 -19.761  84.893  1.00 70.22           C  
ATOM   8549  CD2 LEU D 556      -3.480 -19.382  87.061  1.00 70.22           C  
ATOM   8561  N   THR D 557       0.025 -21.658  84.425  1.00 69.40           N  
ATOM   8562  CA  THR D 557       1.268 -21.084  83.931  1.00 69.40           C  
ATOM   8563  C   THR D 557       1.575 -21.562  82.524  1.00 69.40           C  
ATOM   8564  O   THR D 557       2.159 -20.818  81.733  1.00 69.40           O  
ATOM   8565  CB  THR D 557       2.420 -21.415  84.864  1.00 69.40           C  
ATOM   8566  OG1 THR D 557       2.548 -22.834  84.992  1.00 69.40           O  
ATOM   8567  CG2 THR D 557       2.184 -20.777  86.225  1.00 69.40           C  
ATOM   8575  N   VAL D 558       1.196 -22.794  82.195  1.00 66.18           N  
ATOM   8576  CA  VAL D 558       1.288 -23.256  80.816  1.00 66.18           C  
ATOM   8577  C   VAL D 558       0.414 -22.399  79.924  1.00 66.18           C  
ATOM   8578  O   VAL D 558       0.784 -22.068  78.792  1.00 66.18           O  
ATOM   8579  CB  VAL D 558       0.897 -24.741  80.739  1.00 66.18           C  
ATOM   8580  CG1 VAL D 558       0.569 -25.153  79.346  1.00 66.18           C  
ATOM   8581  CG2 VAL D 558       1.998 -25.607  81.270  1.00 66.18           C  
ATOM   8591  N   LEU D 559      -0.765 -22.039  80.415  1.00 64.84           N  
ATOM   8592  CA  LEU D 559      -1.685 -21.231  79.626  1.00 64.84           C  
ATOM   8593  C   LEU D 559      -1.091 -19.869  79.325  1.00 64.84           C  
ATOM   8594  O   LEU D 559      -1.065 -19.431  78.171  1.00 64.84           O  
ATOM   8595  CB  LEU D 559      -3.009 -21.096  80.366  1.00 64.84           C  
ATOM   8596  CG  LEU D 559      -3.986 -20.011  79.956  1.00 64.84           C  
ATOM   8597  CD1 LEU D 559      -4.309 -20.184  78.543  1.00 64.84           C  
ATOM   8598  CD2 LEU D 559      -5.232 -20.070  80.774  1.00 64.84           C  
ATOM   8610  N   PHE D 560      -0.609 -19.183  80.349  1.00 67.52           N  
ATOM   8611  CA  PHE D 560      -0.098 -17.833  80.131  1.00 67.52           C  
ATOM   8612  C   PHE D 560       1.211 -17.843  79.365  1.00 67.52           C  
ATOM   8613  O   PHE D 560       1.391 -17.072  78.418  1.00 67.52           O  
ATOM   8614  CB  PHE D 560       0.081 -17.106  81.458  1.00 67.52           C  
ATOM   8615  CG  PHE D 560      -1.196 -16.848  82.217  1.00 67.52           C  
ATOM   8616  CD1 PHE D 560      -2.424 -16.831  81.594  1.00 67.52           C  
ATOM   8617  CD2 PHE D 560      -1.154 -16.604  83.571  1.00 67.52           C  
ATOM   8618  CE1 PHE D 560      -3.560 -16.585  82.295  1.00 67.52           C  
ATOM   8619  CE2 PHE D 560      -2.294 -16.358  84.273  1.00 67.52           C  
ATOM   8620  CZ  PHE D 560      -3.499 -16.353  83.629  1.00 67.52           C  
ATOM   8630  N   ILE D 561       2.147 -18.698  79.759  1.00 66.20           N  
ATOM   8631  CA  ILE D 561       3.478 -18.649  79.177  1.00 66.20           C  
ATOM   8632  C   ILE D 561       3.459 -19.129  77.740  1.00 66.20           C  
ATOM   8633  O   ILE D 561       4.221 -18.633  76.911  1.00 66.20           O  
ATOM   8634  CB  ILE D 561       4.465 -19.476  80.017  1.00 66.20           C  
ATOM   8635  CG1 ILE D 561       4.520 -18.983  81.462  1.00 66.20           C  
ATOM   8636  CG2 ILE D 561       5.854 -19.418  79.421  1.00 66.20           C  
ATOM   8637  CD1 ILE D 561       5.136 -19.985  82.424  1.00 66.20           C  
ATOM   8649  N   PHE D 562       2.600 -20.092  77.419  1.00 60.19           N  
ATOM   8650  CA  PHE D 562       2.601 -20.751  76.124  1.00 60.19           C  
ATOM   8651  C   PHE D 562       1.389 -20.376  75.286  1.00 60.19           C  
ATOM   8652  O   PHE D 562       1.542 -19.907  74.161  1.00 60.19           O  
ATOM   8653  CB  PHE D 562       2.654 -22.264  76.318  1.00 60.19           C  
ATOM   8654  CG  PHE D 562       3.972 -22.758  76.801  1.00 60.19           C  
ATOM   8655  CD1 PHE D 562       4.305 -22.681  78.134  1.00 60.19           C  
ATOM   8656  CD2 PHE D 562       4.878 -23.301  75.924  1.00 60.19           C  
ATOM   8657  CE1 PHE D 562       5.520 -23.135  78.581  1.00 60.19           C  
ATOM   8658  CE2 PHE D 562       6.090 -23.758  76.368  1.00 60.19           C  
ATOM   8659  CZ  PHE D 562       6.413 -23.674  77.697  1.00 60.19           C  
ATOM   8662  N   ARG D 563       0.185 -20.571  75.806  1.00 58.58           N  
ATOM   8663  CA  ARG D 563      -1.006 -20.328  75.010  1.00 58.58           C  
ATOM   8664  C   ARG D 563      -1.159 -18.856  74.680  1.00 58.58           C  
ATOM   8665  O   ARG D 563      -1.285 -18.484  73.513  1.00 58.58           O  
ATOM   8666  CB  ARG D 563      -2.235 -20.838  75.744  1.00 58.58           C  
ATOM   8667  CG  ARG D 563      -2.369 -22.330  75.737  1.00 58.58           C  
ATOM   8668  CD  ARG D 563      -3.313 -22.768  74.650  1.00 58.58           C  
ATOM   8669  NE  ARG D 563      -3.871 -24.074  74.960  1.00 58.58           N  
ATOM   8670  CZ  ARG D 563      -4.813 -24.278  75.872  1.00 58.58           C  
ATOM   8671  NH1 ARG D 563      -5.297 -23.261  76.562  1.00 58.58           N  
ATOM   8672  NH2 ARG D 563      -5.268 -25.501  76.096  1.00 58.58           N  
ATOM   8675  N   ILE D 564      -1.150 -18.006  75.694  1.00 60.91           N  
ATOM   8676  CA  ILE D 564      -1.490 -16.611  75.495  1.00 60.91           C  
ATOM   8677  C   ILE D 564      -0.310 -15.833  74.956  1.00 60.91           C  
ATOM   8678  O   ILE D 564      -0.459 -14.991  74.067  1.00 60.91           O  
ATOM   8679  CB  ILE D 564      -2.012 -16.013  76.804  1.00 60.91           C  
ATOM   8680  CG1 ILE D 564      -3.285 -16.755  77.221  1.00 60.91           C  
ATOM   8681  CG2 ILE D 564      -2.196 -14.541  76.642  1.00 60.91           C  
ATOM   8682  CD1 ILE D 564      -3.988 -16.267  78.460  1.00 60.91           C  
ATOM   8694  N   LEU D 565       0.871 -16.076  75.502  1.00 59.36           N  
ATOM   8695  CA  LEU D 565       2.025 -15.267  75.144  1.00 59.36           C  
ATOM   8696  C   LEU D 565       2.432 -15.495  73.700  1.00 59.36           C  
ATOM   8697  O   LEU D 565       2.676 -14.542  72.958  1.00 59.36           O  
ATOM   8698  CB  LEU D 565       3.178 -15.582  76.074  1.00 59.36           C  
ATOM   8699  CG  LEU D 565       4.429 -14.747  75.925  1.00 59.36           C  
ATOM   8700  CD1 LEU D 565       4.130 -13.338  76.294  1.00 59.36           C  
ATOM   8701  CD2 LEU D 565       5.532 -15.300  76.762  1.00 59.36           C  
ATOM   8713  N   VAL D 566       2.542 -16.754  73.294  1.00 52.53           N  
ATOM   8714  CA  VAL D 566       2.913 -17.064  71.924  1.00 52.53           C  
ATOM   8715  C   VAL D 566       1.842 -16.601  70.963  1.00 52.53           C  
ATOM   8716  O   VAL D 566       2.126 -16.284  69.805  1.00 52.53           O  
ATOM   8717  CB  VAL D 566       3.177 -18.567  71.781  1.00 52.53           C  
ATOM   8718  CG1 VAL D 566       3.417 -18.905  70.380  1.00 52.53           C  
ATOM   8719  CG2 VAL D 566       4.336 -18.968  72.630  1.00 52.53           C  
ATOM   8729  N   LEU D 567       0.603 -16.557  71.415  1.00 51.62           N  
ATOM   8730  CA  LEU D 567      -0.485 -16.129  70.556  1.00 51.62           C  
ATOM   8731  C   LEU D 567      -0.453 -14.629  70.342  1.00 51.62           C  
ATOM   8732  O   LEU D 567      -0.773 -14.143  69.255  1.00 51.62           O  
ATOM   8733  CB  LEU D 567      -1.803 -16.568  71.164  1.00 51.62           C  
ATOM   8734  CG  LEU D 567      -3.108 -15.946  70.731  1.00 51.62           C  
ATOM   8735  CD1 LEU D 567      -3.318 -16.155  69.313  1.00 51.62           C  
ATOM   8736  CD2 LEU D 567      -4.212 -16.570  71.499  1.00 51.62           C  
ATOM   8748  N   GLY D 568      -0.053 -13.885  71.358  1.00 51.63           N  
ATOM   8749  CA  GLY D 568      -0.064 -12.445  71.280  1.00 51.63           C  
ATOM   8750  C   GLY D 568       1.203 -11.826  70.754  1.00 51.63           C  
ATOM   8751  O   GLY D 568       1.172 -10.742  70.168  1.00 51.63           O  
ATOM   8755  N   ALA D 569       2.323 -12.506  70.949  1.00 52.89           N  
ATOM   8756  CA  ALA D 569       3.633 -11.956  70.650  1.00 52.89           C  
ATOM   8757  C   ALA D 569       4.143 -12.383  69.288  1.00 52.89           C  
ATOM   8758  O   ALA D 569       4.757 -11.579  68.580  1.00 52.89           O  
ATOM   8759  CB  ALA D 569       4.630 -12.383  71.715  1.00 52.89           C  
ATOM   8765  N   ALA D 570       3.907 -13.632  68.915  1.00 48.84           N  
ATOM   8766  CA  ALA D 570       4.403 -14.197  67.673  1.00 48.84           C  
ATOM   8767  C   ALA D 570       3.320 -14.359  66.622  1.00 48.84           C  
ATOM   8768  O   ALA D 570       3.485 -13.906  65.490  1.00 48.84           O  
ATOM   8769  CB  ALA D 570       5.033 -15.549  67.947  1.00 48.84           C  
ATOM   8775  N   ALA D 571       2.215 -15.001  66.976  1.00 45.68           N  
ATOM   8776  CA  ALA D 571       1.238 -15.408  65.983  1.00 45.68           C  
ATOM   8777  C   ALA D 571       0.590 -14.221  65.299  1.00 45.68           C  
ATOM   8778  O   ALA D 571       0.401 -14.233  64.081  1.00 45.68           O  
ATOM   8779  CB  ALA D 571       0.188 -16.273  66.631  1.00 45.68           C  
ATOM   8785  N   GLU D 572       0.236 -13.192  66.059  1.00 46.75           N  
ATOM   8786  CA  GLU D 572      -0.407 -12.030  65.468  1.00 46.75           C  
ATOM   8787  C   GLU D 572       0.474 -11.355  64.438  1.00 46.75           C  
ATOM   8788  O   GLU D 572      -0.031 -10.705  63.521  1.00 46.75           O  
ATOM   8789  CB  GLU D 572      -0.797 -11.034  66.539  1.00 46.75           C  
ATOM   8790  CG  GLU D 572      -1.934 -11.493  67.412  1.00 46.75           C  
ATOM   8791  CD  GLU D 572      -3.277 -11.448  66.711  1.00 46.75           C  
ATOM   8792  OE1 GLU D 572      -3.318 -11.123  65.506  1.00 46.75           O  
ATOM   8793  OE2 GLU D 572      -4.299 -11.731  67.368  1.00 46.75           O  
ATOM   8800  N   GLU D 573       1.788 -11.477  64.581  1.00 44.20           N  
ATOM   8801  CA  GLU D 573       2.700 -10.994  63.559  1.00 44.20           C  
ATOM   8802  C   GLU D 573       2.741 -11.929  62.366  1.00 44.20           C  
ATOM   8803  O   GLU D 573       3.032 -11.490  61.251  1.00 44.20           O  
ATOM   8804  CB  GLU D 573       4.097 -10.835  64.140  1.00 44.20           C  
ATOM   8805  CG  GLU D 573       4.198 -10.057  65.452  1.00 44.20           C  
ATOM   8806  CD  GLU D 573       3.904  -8.585  65.312  1.00 44.20           C  
ATOM   8807  OE1 GLU D 573       4.287  -7.991  64.287  1.00 44.20           O  
ATOM   8808  OE2 GLU D 573       3.295  -8.015  66.238  1.00 44.20           O  
ATOM   8815  N   VAL D 574       2.456 -13.208  62.585  1.00 40.71           N  
ATOM   8816  CA  VAL D 574       2.464 -14.187  61.507  1.00 40.71           C  
ATOM   8817  C   VAL D 574       1.207 -14.066  60.665  1.00 40.71           C  
ATOM   8818  O   VAL D 574       1.266 -13.872  59.448  1.00 40.71           O  
ATOM   8819  CB  VAL D 574       2.610 -15.606  62.078  1.00 40.71           C  
ATOM   8820  CG1 VAL D 574       2.454 -16.587  61.040  1.00 40.71           C  
ATOM   8821  CG2 VAL D 574       3.920 -15.798  62.694  1.00 40.71           C  
ATOM   8831  N   TRP D 575       0.059 -14.192  61.297  1.00 40.67           N  
ATOM   8832  CA  TRP D 575      -1.215 -14.136  60.615  1.00 40.67           C  
ATOM   8833  C   TRP D 575      -1.661 -12.728  60.286  1.00 40.67           C  
ATOM   8834  O   TRP D 575      -2.775 -12.547  59.793  1.00 40.67           O  
ATOM   8835  CB  TRP D 575      -2.276 -14.834  61.453  1.00 40.67           C  
ATOM   8836  CG  TRP D 575      -2.388 -16.273  61.267  1.00 40.67           C  
ATOM   8837  CD1 TRP D 575      -3.223 -16.912  60.425  1.00 40.67           C  
ATOM   8838  CD2 TRP D 575      -1.666 -17.282  61.951  1.00 40.67           C  
ATOM   8839  NE1 TRP D 575      -3.069 -18.255  60.534  1.00 40.67           N  
ATOM   8840  CE2 TRP D 575      -2.112 -18.505  61.472  1.00 40.67           C  
ATOM   8841  CE3 TRP D 575      -0.684 -17.270  62.920  1.00 40.67           C  
ATOM   8842  CZ2 TRP D 575      -1.615 -19.688  61.927  1.00 40.67           C  
ATOM   8843  CZ3 TRP D 575      -0.200 -18.446  63.364  1.00 40.67           C  
ATOM   8844  CH2 TRP D 575      -0.657 -19.635  62.871  1.00 40.67           C  
ATOM   8855  N   GLY D 576      -0.832 -11.723  60.539  1.00 41.08           N  
ATOM   8856  CA  GLY D 576      -1.191 -10.363  60.199  1.00 41.08           C  
ATOM   8857  C   GLY D 576      -1.213 -10.090  58.718  1.00 41.08           C  
ATOM   8858  O   GLY D 576      -1.873  -9.141  58.281  1.00 41.08           O  
ATOM   8862  N   ASP D 577      -0.506 -10.897  57.942  1.00 42.72           N  
ATOM   8863  CA  ASP D 577      -0.445 -10.805  56.494  1.00 42.72           C  
ATOM   8864  C   ASP D 577      -1.175 -11.963  55.836  1.00 42.72           C  
ATOM   8865  O   ASP D 577      -0.708 -12.539  54.857  1.00 42.72           O  
ATOM   8866  CB  ASP D 577       1.002 -10.772  56.014  1.00 42.72           C  
ATOM   8867  CG  ASP D 577       1.764  -9.579  56.540  1.00 42.72           C  
ATOM   8868  OD1 ASP D 577       1.157  -8.761  57.265  1.00 42.72           O  
ATOM   8869  OD2 ASP D 577       2.965  -9.451  56.224  1.00 42.72           O  
ATOM   8874  N   GLU D 578      -2.315 -12.336  56.393  1.00 39.31           N  
ATOM   8875  CA  GLU D 578      -3.051 -13.484  55.893  1.00 39.31           C  
ATOM   8876  C   GLU D 578      -3.911 -13.136  54.697  1.00 39.31           C  
ATOM   8877  O   GLU D 578      -3.960 -13.902  53.731  1.00 39.31           O  
ATOM   8878  CB  GLU D 578      -3.898 -14.079  57.003  1.00 39.31           C  
ATOM   8879  CG  GLU D 578      -4.946 -13.194  57.576  1.00 39.31           C  
ATOM   8880  CD  GLU D 578      -5.574 -13.775  58.817  1.00 39.31           C  
ATOM   8881  OE1 GLU D 578      -5.369 -14.977  59.077  1.00 39.31           O  
ATOM   8882  OE2 GLU D 578      -6.268 -13.027  59.539  1.00 39.31           O  
ATOM   8889  N   GLN D 579      -4.589 -11.998  54.738  1.00 35.76           N  
ATOM   8890  CA  GLN D 579      -5.461 -11.561  53.661  1.00 35.76           C  
ATOM   8891  C   GLN D 579      -4.721 -10.780  52.610  1.00 35.76           C  
ATOM   8892  O   GLN D 579      -5.097 -10.818  51.438  1.00 35.76           O  
ATOM   8893  CB  GLN D 579      -6.588 -10.692  54.220  1.00 35.76           C  
ATOM   8894  CG  GLN D 579      -7.392  -9.932  53.185  1.00 35.76           C  
ATOM   8895  CD  GLN D 579      -8.501 -10.733  52.558  1.00 35.76           C  
ATOM   8896  OE1 GLN D 579      -9.235 -11.432  53.243  1.00 35.76           O  
ATOM   8897  NE2 GLN D 579      -8.639 -10.627  51.248  1.00 35.76           N  
ATOM   8900  N   SER D 580      -3.667 -10.088  53.005  1.00 37.10           N  
ATOM   8901  CA  SER D 580      -2.949  -9.234  52.079  1.00 37.10           C  
ATOM   8902  C   SER D 580      -2.169 -10.047  51.068  1.00 37.10           C  
ATOM   8903  O   SER D 580      -2.398  -9.946  49.859  1.00 37.10           O  
ATOM   8904  CB  SER D 580      -2.014  -8.333  52.855  1.00 37.10           C  
ATOM   8905  OG  SER D 580      -1.226  -7.568  51.971  1.00 37.10           O  
ATOM   8911  N   ASP D 581      -1.232 -10.850  51.548  1.00 36.20           N  
ATOM   8912  CA  ASP D 581      -0.318 -11.585  50.702  1.00 36.20           C  
ATOM   8913  C   ASP D 581      -0.858 -12.924  50.238  1.00 36.20           C  
ATOM   8914  O   ASP D 581      -0.076 -13.791  49.847  1.00 36.20           O  
ATOM   8915  CB  ASP D 581       0.993 -11.771  51.439  1.00 36.20           C  
ATOM   8916  CG  ASP D 581       1.659 -10.450  51.771  1.00 36.20           C  
ATOM   8917  OD1 ASP D 581       1.680  -9.560  50.898  1.00 36.20           O  
ATOM   8918  OD2 ASP D 581       2.155 -10.289  52.900  1.00 36.20           O  
ATOM   8923  N   PHE D 582      -2.166 -13.114  50.272  1.00 30.50           N  
ATOM   8924  CA  PHE D 582      -2.823 -14.279  49.698  1.00 30.50           C  
ATOM   8925  C   PHE D 582      -3.105 -13.947  48.252  1.00 30.50           C  
ATOM   8926  O   PHE D 582      -4.153 -13.405  47.916  1.00 30.50           O  
ATOM   8927  CB  PHE D 582      -4.085 -14.590  50.460  1.00 30.50           C  
ATOM   8928  CG  PHE D 582      -4.803 -15.793  50.021  1.00 30.50           C  
ATOM   8929  CD1 PHE D 582      -4.642 -16.967  50.659  1.00 30.50           C  
ATOM   8930  CD2 PHE D 582      -5.673 -15.745  49.012  1.00 30.50           C  
ATOM   8931  CE1 PHE D 582      -5.317 -18.046  50.262  1.00 30.50           C  
ATOM   8932  CE2 PHE D 582      -6.328 -16.823  48.630  1.00 30.50           C  
ATOM   8933  CZ  PHE D 582      -6.156 -17.960  49.249  1.00 30.50           C  
ATOM   8943  N   THR D 583      -2.160 -14.262  47.390  1.00 30.23           N  
ATOM   8944  CA  THR D 583      -2.206 -13.864  45.999  1.00 30.23           C  
ATOM   8945  C   THR D 583      -2.693 -15.032  45.171  1.00 30.23           C  
ATOM   8946  O   THR D 583      -2.048 -16.079  45.129  1.00 30.23           O  
ATOM   8947  CB  THR D 583      -0.840 -13.401  45.518  1.00 30.23           C  
ATOM   8948  OG1 THR D 583       0.103 -14.441  45.738  1.00 30.23           O  
ATOM   8949  CG2 THR D 583      -0.406 -12.150  46.232  1.00 30.23           C  
ATOM   8957  N   CYS D 584      -3.832 -14.849  44.531  1.00 28.84           N  
ATOM   8958  CA  CYS D 584      -4.377 -15.811  43.607  1.00 28.84           C  
ATOM   8959  C   CYS D 584      -3.807 -15.585  42.211  1.00 28.84           C  
ATOM   8960  O   CYS D 584      -3.071 -14.633  41.957  1.00 28.84           O  
ATOM   8961  CB  CYS D 584      -5.884 -15.729  43.627  1.00 28.84           C  
ATOM   8962  SG  CYS D 584      -6.633 -16.351  45.112  1.00 28.84           S  
ATOM   8967  N   ASN D 585      -4.175 -16.470  41.295  1.00 27.37           N  
ATOM   8968  CA  ASN D 585      -3.635 -16.517  39.950  1.00 27.37           C  
ATOM   8969  C   ASN D 585      -4.693 -16.184  38.918  1.00 27.37           C  
ATOM   8970  O   ASN D 585      -4.834 -16.898  37.927  1.00 27.37           O  
ATOM   8971  CB  ASN D 585      -3.052 -17.891  39.666  1.00 27.37           C  
ATOM   8972  CG  ASN D 585      -2.076 -17.876  38.523  1.00 27.37           C  
ATOM   8973  OD1 ASN D 585      -2.102 -16.984  37.688  1.00 27.37           O  
ATOM   8974  ND2 ASN D 585      -1.197 -18.866  38.483  1.00 27.37           N  
ATOM   8977  N   THR D 586      -5.478 -15.139  39.165  1.00 28.33           N  
ATOM   8978  CA  THR D 586      -6.494 -14.696  38.231  1.00 28.33           C  
ATOM   8979  C   THR D 586      -6.597 -13.183  38.211  1.00 28.33           C  
ATOM   8980  O   THR D 586      -6.059 -12.488  39.070  1.00 28.33           O  
ATOM   8981  CB  THR D 586      -7.842 -15.289  38.554  1.00 28.33           C  
ATOM   8982  OG1 THR D 586      -7.998 -15.377  39.963  1.00 28.33           O  
ATOM   8983  CG2 THR D 586      -7.984 -16.623  37.941  1.00 28.33           C  
ATOM   8991  N   GLN D 587      -7.288 -12.685  37.188  1.00 28.57           N  
ATOM   8992  CA  GLN D 587      -7.648 -11.289  37.059  1.00 28.57           C  
ATOM   8993  C   GLN D 587      -9.063 -11.004  37.522  1.00 28.57           C  
ATOM   8994  O   GLN D 587      -9.475  -9.842  37.531  1.00 28.57           O  
ATOM   8995  CB  GLN D 587      -7.481 -10.840  35.617  1.00 28.57           C  
ATOM   8996  CG  GLN D 587      -6.099 -11.063  35.105  1.00 28.57           C  
ATOM   8997  CD  GLN D 587      -5.897 -10.502  33.735  1.00 28.57           C  
ATOM   8998  OE1 GLN D 587      -6.707  -9.722  33.254  1.00 28.57           O  
ATOM   8999  NE2 GLN D 587      -4.814 -10.896  33.089  1.00 28.57           N  
ATOM   9002  N   GLN D 588      -9.811 -12.026  37.885  1.00 28.54           N  
ATOM   9003  CA  GLN D 588     -11.098 -11.824  38.511  1.00 28.54           C  
ATOM   9004  C   GLN D 588     -10.906 -11.000  39.773  1.00 28.54           C  
ATOM   9005  O   GLN D 588     -10.050 -11.339  40.599  1.00 28.54           O  
ATOM   9006  CB  GLN D 588     -11.748 -13.153  38.852  1.00 28.54           C  
ATOM   9007  CG  GLN D 588     -12.489 -13.751  37.720  1.00 28.54           C  
ATOM   9008  CD  GLN D 588     -13.801 -13.081  37.525  1.00 28.54           C  
ATOM   9009  OE1 GLN D 588     -14.180 -12.222  38.302  1.00 28.54           O  
ATOM   9010  NE2 GLN D 588     -14.512 -13.460  36.478  1.00 28.54           N  
ATOM   9013  N   PRO D 589     -11.649  -9.914  39.961  1.00 30.25           N  
ATOM   9014  CA  PRO D 589     -11.397  -9.081  41.129  1.00 30.25           C  
ATOM   9015  C   PRO D 589     -11.820  -9.728  42.426  1.00 30.25           C  
ATOM   9016  O   PRO D 589     -11.131  -9.586  43.442  1.00 30.25           O  
ATOM   9017  CB  PRO D 589     -12.211  -7.836  40.806  1.00 30.25           C  
ATOM   9018  CG  PRO D 589     -13.264  -8.328  40.025  1.00 30.25           C  
ATOM   9019  CD  PRO D 589     -12.720  -9.333  39.162  1.00 30.25           C  
ATOM   9027  N   GLY D 590     -12.932 -10.429  42.419  1.00 29.89           N  
ATOM   9028  CA  GLY D 590     -13.477 -10.989  43.628  1.00 29.89           C  
ATOM   9029  C   GLY D 590     -12.981 -12.344  44.018  1.00 29.89           C  
ATOM   9030  O   GLY D 590     -13.326 -12.825  45.095  1.00 29.89           O  
ATOM   9034  N   CYS D 591     -12.174 -12.985  43.191  1.00 30.55           N  
ATOM   9035  CA  CYS D 591     -11.790 -14.355  43.467  1.00 30.55           C  
ATOM   9036  C   CYS D 591     -10.922 -14.470  44.702  1.00 30.55           C  
ATOM   9037  O   CYS D 591     -10.946 -15.500  45.381  1.00 30.55           O  
ATOM   9038  CB  CYS D 591     -11.072 -14.947  42.279  1.00 30.55           C  
ATOM   9039  SG  CYS D 591     -10.521 -16.591  42.541  1.00 30.55           S  
ATOM   9044  N   GLU D 592     -10.145 -13.443  45.002  1.00 31.59           N  
ATOM   9045  CA  GLU D 592      -9.220 -13.511  46.120  1.00 31.59           C  
ATOM   9046  C   GLU D 592      -9.968 -13.530  47.444  1.00 31.59           C  
ATOM   9047  O   GLU D 592      -9.695 -14.375  48.302  1.00 31.59           O  
ATOM   9048  CB  GLU D 592      -8.246 -12.353  46.040  1.00 31.59           C  
ATOM   9049  CG  GLU D 592      -7.199 -12.356  47.091  1.00 31.59           C  
ATOM   9050  CD  GLU D 592      -6.086 -11.355  46.830  1.00 31.59           C  
ATOM   9051  OE1 GLU D 592      -5.673 -11.203  45.662  1.00 31.59           O  
ATOM   9052  OE2 GLU D 592      -5.619 -10.712  47.792  1.00 31.59           O  
ATOM   9059  N   ASN D 593     -10.921 -12.611  47.627  1.00 30.46           N  
ATOM   9060  CA  ASN D 593     -11.687 -12.555  48.862  1.00 30.46           C  
ATOM   9061  C   ASN D 593     -12.408 -13.859  49.110  1.00 30.46           C  
ATOM   9062  O   ASN D 593     -12.336 -14.438  50.203  1.00 30.46           O  
ATOM   9063  CB  ASN D 593     -12.712 -11.429  48.801  1.00 30.46           C  
ATOM   9064  CG  ASN D 593     -12.100 -10.087  48.568  1.00 30.46           C  
ATOM   9065  OD1 ASN D 593     -11.855  -9.694  47.440  1.00 30.46           O  
ATOM   9066  ND2 ASN D 593     -11.877  -9.355  49.637  1.00 30.46           N  
ATOM   9069  N   VAL D 594     -13.087 -14.346  48.094  1.00 30.56           N  
ATOM   9070  CA  VAL D 594     -13.905 -15.527  48.253  1.00 30.56           C  
ATOM   9071  C   VAL D 594     -13.056 -16.758  48.472  1.00 30.56           C  
ATOM   9072  O   VAL D 594     -13.386 -17.610  49.297  1.00 30.56           O  
ATOM   9073  CB  VAL D 594     -14.823 -15.697  47.051  1.00 30.56           C  
ATOM   9074  CG1 VAL D 594     -15.609 -16.900  47.236  1.00 30.56           C  
ATOM   9075  CG2 VAL D 594     -15.672 -14.518  46.918  1.00 30.56           C  
ATOM   9085  N   CYS D 595     -11.978 -16.900  47.723  1.00 31.80           N  
ATOM   9086  CA  CYS D 595     -11.157 -18.079  47.884  1.00 31.80           C  
ATOM   9087  C   CYS D 595     -10.444 -18.079  49.222  1.00 31.80           C  
ATOM   9088  O   CYS D 595     -10.208 -19.147  49.792  1.00 31.80           O  
ATOM   9089  CB  CYS D 595     -10.169 -18.185  46.752  1.00 31.80           C  
ATOM   9090  SG  CYS D 595      -9.187 -19.639  46.817  1.00 31.80           S  
ATOM   9095  N   TYR D 596     -10.100 -16.910  49.752  1.00 31.98           N  
ATOM   9096  CA  TYR D 596      -9.593 -16.858  51.114  1.00 31.98           C  
ATOM   9097  C   TYR D 596     -10.632 -17.363  52.087  1.00 31.98           C  
ATOM   9098  O   TYR D 596     -10.352 -18.230  52.916  1.00 31.98           O  
ATOM   9099  CB  TYR D 596      -9.181 -15.451  51.485  1.00 31.98           C  
ATOM   9100  CG  TYR D 596      -8.766 -15.283  52.899  1.00 31.98           C  
ATOM   9101  CD1 TYR D 596      -7.513 -15.601  53.310  1.00 31.98           C  
ATOM   9102  CD2 TYR D 596      -9.630 -14.806  53.819  1.00 31.98           C  
ATOM   9103  CE1 TYR D 596      -7.138 -15.454  54.575  1.00 31.98           C  
ATOM   9104  CE2 TYR D 596      -9.254 -14.655  55.118  1.00 31.98           C  
ATOM   9105  CZ  TYR D 596      -8.003 -14.983  55.477  1.00 31.98           C  
ATOM   9106  OH  TYR D 596      -7.634 -14.829  56.772  1.00 31.98           O  
ATOM   9116  N   ASP D 597     -11.845 -16.830  52.003  1.00 33.09           N  
ATOM   9117  CA  ASP D 597     -12.891 -17.251  52.923  1.00 33.09           C  
ATOM   9118  C   ASP D 597     -13.200 -18.726  52.787  1.00 33.09           C  
ATOM   9119  O   ASP D 597     -13.612 -19.364  53.757  1.00 33.09           O  
ATOM   9120  CB  ASP D 597     -14.147 -16.438  52.712  1.00 33.09           C  
ATOM   9121  CG  ASP D 597     -15.390 -17.284  52.662  1.00 33.09           C  
ATOM   9122  OD1 ASP D 597     -15.829 -17.760  53.724  1.00 33.09           O  
ATOM   9123  OD2 ASP D 597     -15.949 -17.471  51.564  1.00 33.09           O  
ATOM   9128  N   ARG D 598     -13.011 -19.288  51.613  1.00 34.09           N  
ATOM   9129  CA  ARG D 598     -13.217 -20.712  51.448  1.00 34.09           C  
ATOM   9130  C   ARG D 598     -12.055 -21.508  51.987  1.00 34.09           C  
ATOM   9131  O   ARG D 598     -12.236 -22.669  52.354  1.00 34.09           O  
ATOM   9132  CB  ARG D 598     -13.440 -21.042  49.982  1.00 34.09           C  
ATOM   9133  CG  ARG D 598     -13.973 -22.428  49.767  1.00 34.09           C  
ATOM   9134  CD  ARG D 598     -14.492 -22.594  48.368  1.00 34.09           C  
ATOM   9135  NE  ARG D 598     -15.317 -23.788  48.259  1.00 34.09           N  
ATOM   9136  CZ  ARG D 598     -16.569 -23.850  48.688  1.00 34.09           C  
ATOM   9137  NH1 ARG D 598     -17.123 -22.790  49.255  1.00 34.09           N  
ATOM   9138  NH2 ARG D 598     -17.272 -24.964  48.557  1.00 34.09           N  
ATOM   9141  N   ALA D 599     -10.874 -20.912  52.047  1.00 33.81           N  
ATOM   9142  CA  ALA D 599      -9.724 -21.595  52.610  1.00 33.81           C  
ATOM   9143  C   ALA D 599      -9.721 -21.529  54.116  1.00 33.81           C  
ATOM   9144  O   ALA D 599      -9.627 -22.558  54.792  1.00 33.81           O  
ATOM   9145  CB  ALA D 599      -8.456 -20.969  52.086  1.00 33.81           C  
ATOM   9151  N   PHE D 600      -9.797 -20.317  54.647  1.00 35.36           N  
ATOM   9152  CA  PHE D 600      -9.773 -20.045  56.072  1.00 35.36           C  
ATOM   9153  C   PHE D 600     -11.093 -19.414  56.482  1.00 35.36           C  
ATOM   9154  O   PHE D 600     -11.206 -18.184  56.547  1.00 35.36           O  
ATOM   9155  CB  PHE D 600      -8.623 -19.121  56.418  1.00 35.36           C  
ATOM   9156  CG  PHE D 600      -7.296 -19.668  56.084  1.00 35.36           C  
ATOM   9157  CD1 PHE D 600      -6.501 -19.066  55.158  1.00 35.36           C  
ATOM   9158  CD2 PHE D 600      -6.840 -20.796  56.694  1.00 35.36           C  
ATOM   9159  CE1 PHE D 600      -5.300 -19.564  54.866  1.00 35.36           C  
ATOM   9160  CE2 PHE D 600      -5.618 -21.294  56.385  1.00 35.36           C  
ATOM   9161  CZ  PHE D 600      -4.859 -20.674  55.475  1.00 35.36           C  
ATOM   9171  N   PRO D 601     -12.113 -20.220  56.762  1.00 37.96           N  
ATOM   9172  CA  PRO D 601     -13.366 -19.649  57.234  1.00 37.96           C  
ATOM   9173  C   PRO D 601     -13.211 -18.906  58.520  1.00 37.96           C  
ATOM   9174  O   PRO D 601     -13.915 -17.919  58.759  1.00 37.96           O  
ATOM   9175  CB  PRO D 601     -14.252 -20.879  57.403  1.00 37.96           C  
ATOM   9176  CG  PRO D 601     -13.616 -21.909  56.673  1.00 37.96           C  
ATOM   9177  CD  PRO D 601     -12.195 -21.673  56.762  1.00 37.96           C  
ATOM   9185  N   ILE D 602     -12.304 -19.362  59.363  1.00 40.63           N  
ATOM   9186  CA  ILE D 602     -11.978 -18.692  60.606  1.00 40.63           C  
ATOM   9187  C   ILE D 602     -10.503 -18.934  60.854  1.00 40.63           C  
ATOM   9188  O   ILE D 602     -10.041 -20.076  60.891  1.00 40.63           O  
ATOM   9189  CB  ILE D 602     -12.873 -19.176  61.753  1.00 40.63           C  
ATOM   9190  CG1 ILE D 602     -12.636 -18.341  62.983  1.00 40.63           C  
ATOM   9191  CG2 ILE D 602     -12.649 -20.589  62.056  1.00 40.63           C  
ATOM   9192  CD1 ILE D 602     -13.625 -18.566  64.049  1.00 40.63           C  
ATOM   9204  N   SER D 603      -9.755 -17.858  60.985  1.00 41.76           N  
ATOM   9205  CA  SER D 603      -8.323 -17.966  61.089  1.00 41.76           C  
ATOM   9206  C   SER D 603      -7.936 -18.684  62.365  1.00 41.76           C  
ATOM   9207  O   SER D 603      -8.704 -18.770  63.322  1.00 41.76           O  
ATOM   9208  CB  SER D 603      -7.696 -16.593  61.039  1.00 41.76           C  
ATOM   9209  OG  SER D 603      -6.319 -16.688  60.791  1.00 41.76           O  
ATOM   9215  N   HIS D 604      -6.728 -19.225  62.364  1.00 43.29           N  
ATOM   9216  CA  HIS D 604      -6.277 -19.982  63.508  1.00 43.29           C  
ATOM   9217  C   HIS D 604      -6.130 -19.114  64.740  1.00 43.29           C  
ATOM   9218  O   HIS D 604      -6.285 -19.604  65.860  1.00 43.29           O  
ATOM   9219  CB  HIS D 604      -4.973 -20.654  63.193  1.00 43.29           C  
ATOM   9220  CG  HIS D 604      -5.047 -21.614  62.061  1.00 43.29           C  
ATOM   9221  ND1 HIS D 604      -5.000 -21.209  60.748  1.00 43.29           N  
ATOM   9222  CD2 HIS D 604      -5.158 -22.960  62.039  1.00 43.29           C  
ATOM   9223  CE1 HIS D 604      -5.082 -22.267  59.966  1.00 43.29           C  
ATOM   9224  NE2 HIS D 604      -5.175 -23.341  60.723  1.00 43.29           N  
ATOM   9232  N   VAL D 605      -5.847 -17.833  64.562  1.00 45.28           N  
ATOM   9233  CA  VAL D 605      -5.648 -16.951  65.701  1.00 45.28           C  
ATOM   9234  C   VAL D 605      -6.962 -16.755  66.438  1.00 45.28           C  
ATOM   9235  O   VAL D 605      -7.025 -16.869  67.666  1.00 45.28           O  
ATOM   9236  CB  VAL D 605      -5.038 -15.621  65.243  1.00 45.28           C  
ATOM   9237  CG1 VAL D 605      -4.648 -14.774  66.384  1.00 45.28           C  
ATOM   9238  CG2 VAL D 605      -3.848 -15.874  64.458  1.00 45.28           C  
ATOM   9248  N   ARG D 606      -8.026 -16.450  65.704  1.00 46.50           N  
ATOM   9249  CA  ARG D 606      -9.325 -16.280  66.334  1.00 46.50           C  
ATOM   9250  C   ARG D 606      -9.775 -17.573  66.982  1.00 46.50           C  
ATOM   9251  O   ARG D 606     -10.369 -17.569  68.068  1.00 46.50           O  
ATOM   9252  CB  ARG D 606     -10.365 -15.832  65.315  1.00 46.50           C  
ATOM   9253  CG  ARG D 606      -9.912 -14.790  64.330  1.00 46.50           C  
ATOM   9254  CD  ARG D 606      -9.283 -13.604  65.000  1.00 46.50           C
[truncated: 1,007,483 more chars]
