# Supplementary material for: Modeling membrane geometries implicitly in Rosetta
Source: Protein Sci. 2024 Feb 15;33(3):e4908. doi: 10.1002/pro.4908 (PMC10868433; doi:10.1002/pro.4908)
Supplement: Supplementary file 2 — Data S2. Supporting Information [file PRO-33-e4908-s001.gz › mp_geo_demos/mp_optimize_geometry/output_files/2jqy_opt_geo_params.log]

core.init: Checking for fconfig files in pwd and ./rosetta/flags 
core.init: Rosetta version: 2023.33.post.dev+147.woodsh17.mpoptgeoparams.2660f2773c3 2660f2773c32e732ce07c88dc75b39e18728f3c0 git@github.com:RosettaCommons/main.git 2023-09-06T18:10:05
core.init: command: /dors/meilerlab/data/woodsh/Rosetta/main/source/bin/mp_optimize_geometry_params.default.linuxgccrelease -in:file:s 2jqy.pdb -mp:setup:spanfiles 2jqy.span -mp:geometry bicelle -score:weights franklin2019 -in:membrane 1
basic.random.init_random_generator: 'RNG device' seed mode, using '/dev/urandom', seed=10026219 seed_offset=0 real_seed=10026219
basic.random.init_random_generator: RandomGenerator:init: Normal mode, seed=10026219 RG_type=mt19937
core.init: Resolved executable path: /dors/meilerlab/data/woodsh/Rosetta/main/source/build/src/release/linux/3.10/64/x86/gcc/5.2/default/mp_optimize_geometry_params.default.linuxgccrelease
core.init: Looking for database based on location of executable: /dors/meilerlab/data/woodsh/Rosetta/main/database/
You entered: 2jqy.pdb as the PDB file to be read
core.chemical.GlobalResidueTypeSet: Finished initializing fa_standard residue type set.  Created 985 residue types
core.chemical.GlobalResidueTypeSet: Total time to initialize 1.8 seconds.
core.import_pose.import_pose: File '2jqy.pdb' automatically determined to be of type PDB
protocols.membrane.AddMembraneMover: Setting mp_geometry
protocols.membrane.AddMembraneMover: Setting membrane geometry as BICELLE
protocols.membrane.AddMembraneMover: =====================================================================
protocols.membrane.AddMembraneMover: ||           WELCOME TO THE WORLD OF MEMBRANE PROTEINS...          ||
protocols.membrane.AddMembraneMover: =====================================================================
protocols.membrane.AddMembraneMover: No membrane residue was found
protocols.membrane.AddMembraneMover: Adding a new membrane residue to the pose
protocols.membrane.AddMembraneMover: Adding a membrane residue representing the position of the membrane after residue 280
core.chemical.GlobalResidueTypeSet: Loading (but possibly not actually using) 'MEM' from the PDB components dictionary for residue type 'pdb_MEM'
protocols.membrane.AddMembraneMover:    Edge   	   Jump     Jump #
          	0281--0001  001
0001--0280

core.conformation.membrane.SpanningTopology: Filling membrane spanning topology from spanfile 2jqy.span
core.conformation.membrane.SpanningTopology: nres: 281
core.conformation.membrane.SpanningTopology: nres_topo: 258
core.conformation.membrane.SpanningTopology: total residues in spanfile: 258
core.conformation.membrane.SpanningTopology: Pose is in pose numbering scheme.
core.conformation.membrane.SpanningTopology: Total # of TM spans: 14
core.conformation.membrane.SpanningTopology: Number of residues in spanfile: 258
core.conformation.membrane.SpanningTopology: Span 1: start: 7, end: 14 orientation: 1
core.conformation.membrane.SpanningTopology: Span 2: start: 33, end: 40 orientation: 1
core.conformation.membrane.SpanningTopology: Span 3: start: 43, end: 50 orientation: 1
core.conformation.membrane.SpanningTopology: Span 4: start: 68, end: 74 orientation: 1
core.conformation.membrane.SpanningTopology: Span 5: start: 88, end: 93 orientation: 1
core.conformation.membrane.SpanningTopology: Span 6: start: 111, end: 121 orientation: 1
core.conformation.membrane.SpanningTopology: Span 7: start: 126, end: 135 orientation: 1
core.conformation.membrane.SpanningTopology: Span 8: start: 151, end: 160 orientation: 1
core.conformation.membrane.SpanningTopology: Span 9: start: 166, end: 174 orientation: 1
core.conformation.membrane.SpanningTopology: Span 10: start: 191, end: 196 orientation: 1
core.conformation.membrane.SpanningTopology: Span 11: start: 204, end: 210 orientation: 1
core.conformation.membrane.SpanningTopology: Span 12: start: 215, end: 221 orientation: 1
core.conformation.membrane.SpanningTopology: Span 13: start: 227, end: 232 orientation: 1
core.conformation.membrane.SpanningTopology: Span 14: start: 251, end: 257 orientation: 1
basic.io.database: Database file opened: membrane/implicit_lipid_parameters.txt
core.conformation.membrane.membrane_geometry.Bicelle: setting_protein_slice_diameter for Bicelle: 40.0562
core.conformation.membrane.membrane_geometry.Bicelle: protein_slice_diameter: 40.0562
core.conformation.membrane.membrane_geometry.Bicelle: setting inner radius as: 60.0843
core.conformation.membrane.MembraneInfo: BICELLE geometry
protocols.membrane.SetMembranePositionMover: Calling SetMembranePositionMover
protocols.membrane.SetMembranePositionMover: Starting foldtree: Is membrane fixed? 1
protocols.membrane.SetMembranePositionMover:    Edge   	   Jump     Jump #
          	0281--0001  001
0001--0280

protocols.membrane.SetMembranePositionMover: Final foldtree: Is membrane fixed? 1
protocols.membrane.SetMembranePositionMover:    Edge   	   Jump     Jump #
          	0281--0001  001
0001--0280

protocols.membrane.AddMembraneMover: Final foldtree: Is membrane fixed? 1
protocols.membrane.AddMembraneMover:    Edge   	   Jump     Jump #
          	0281--0001  001
0001--0280

core.util.switchresiduetypeset: [ WARNING ] When switching to a fa_standard ResidueTypeSet:  Pose already contains fa_standard ResidueTypes.
protocols.DsspMover: LLLLLLEEEEEEEELLLLLLLLLLLLLLLLLLEEEEEEEELLEEEEEEEELLLLLLLLLLLLLLLLLEEEEEEELLLELLLLLEELLEEEEEEELLLLLLLLLLLLLLEEEEEEELLEEEELLLLEEEEEEEEEEEEELLLLLLLLLLLEEEEEEEEEEELLLLLEEEEEEEEEELLLLLLLLLLLLLEEEEEEEELLEEELLEEEEEEELLLLLLLLLLLLLLLLLLLLLLLLLLEEEEEEELLLLLEEEEEELLLLLLLLLLLLLLLLLLEEEEEEEEL
protocols.membrane.MPLipidAccessibility: nbeta: 120 nmem: 186 beta: 0.645161
protocols.membrane.MPLipidAccessibility: -15.351 15.351 10.234 6 10
core.membrane.hull: concave shell
core.membrane.hull: convex hull
core.membrane.hull: concave hull
core.membrane.hull: adding shell
core.membrane.hull: convex hull
core.membrane.hull: concave hull
core.membrane.hull: adding shell
core.membrane.hull: convex hull
core.membrane.hull: concave hull
core.membrane.hull: adding shell
core.membrane.hull: convex hull
core.membrane.hull: concave hull
core.membrane.hull: adding shell
protocols.membrane.MPLipidAccessibility: tm alpha? 0 (helical proteins with <= 7 TMs will show up as 'not helical')
protocols.membrane.AqueousPoreFinder: Initializing a custom aqueous pore boundary
protocols.membrane.AqueousPoreFinder: Writing skeleton ellipse layers to an output file
protocols.membrane.AqueousPoreFinder: Setting aqueous pore parameters in membrane geometry
protocols.membrane.AddMembraneMover: MembraneInfo: Information about this Membrane Protein
protocols.membrane.AddMembraneMover: Membrane Residue Num: 281
protocols.membrane.AddMembraneMover: Membrane Fold Tree Jump: 1
protocols.membrane.AddMembraneMover: Membrane Thickness: 15.351
protocols.membrane.AddMembraneMover: Membrane Steepness: 10
protocols.membrane.AddMembraneMover: Membrane Spanning Topology 
core.conformation.membrane.SpanningTopology: Total # of TM spans: 14
core.conformation.membrane.SpanningTopology: Number of residues in spanfile: 258
core.conformation.membrane.SpanningTopology: Span 1: start: 7, end: 14 orientation: 1
core.conformation.membrane.SpanningTopology: Span 2: start: 33, end: 40 orientation: 1
core.conformation.membrane.SpanningTopology: Span 3: start: 43, end: 50 orientation: 1
core.conformation.membrane.SpanningTopology: Span 4: start: 68, end: 74 orientation: 1
core.conformation.membrane.SpanningTopology: Span 5: start: 88, end: 93 orientation: 1
core.conformation.membrane.SpanningTopology: Span 6: start: 111, end: 121 orientation: 1
core.conformation.membrane.SpanningTopology: Span 7: start: 126, end: 135 orientation: 1
core.conformation.membrane.SpanningTopology: Span 8: start: 151, end: 160 orientation: 1
core.conformation.membrane.SpanningTopology: Span 9: start: 166, end: 174 orientation: 1
core.conformation.membrane.SpanningTopology: Span 10: start: 191, end: 196 orientation: 1
core.conformation.membrane.SpanningTopology: Span 11: start: 204, end: 210 orientation: 1
core.conformation.membrane.SpanningTopology: Span 12: start: 215, end: 221 orientation: 1
core.conformation.membrane.SpanningTopology: Span 13: start: 227, end: 232 orientation: 1
core.conformation.membrane.SpanningTopology: Span 14: start: 251, end: 257 orientation: 1
protocols.membrane.AddMembraneMover: Implicit Lipid Information
protocols.membrane.AddMembraneMover: Information about the Lipid Composition: 
protocols.membrane.AddMembraneMover: Water thickness: 15.351
protocols.membrane.AddMembraneMover: Change in water density: 0.343
protocols.membrane.AddMembraneMover: Transformed water thickness: 199.57
protocols.membrane.AddMembraneMover: Lipid chain type: 12:0/12:0
protocols.membrane.AddMembraneMover: Lipid headgroup type: PC
protocols.membrane.AddMembraneMover: Lipid composition name (short-form): DLPC
protocols.membrane.AddMembraneMover: Lipid composition name (long-form): 1,2-dilauroyl-sn-glycero-3-phosphocholine
protocols.membrane.AddMembraneMover: Degrees of saturation: 0
protocols.membrane.AddMembraneMover: Temperature (celcius): 37
protocols.membrane.AddMembraneMover: Is this an alpha helical protein?: no
core.scoring.ScoreFunctionFactory: SCOREFUNCTION: franklin2019
core.scoring.etable: Starting energy table calculation
core.scoring.etable: smooth_etable: changing atr/rep split to bottom of energy well
core.scoring.etable: smooth_etable: spline smoothing lj etables (maxdis = 6)
core.scoring.etable: smooth_etable: spline smoothing solvation etables (max_dis = 6)
core.scoring.etable: Finished calculating energy tables.
basic.io.database: Database file opened: scoring/score_functions/hbonds/ref2015_params/HBPoly1D.csv
basic.io.database: Database file opened: scoring/score_functions/hbonds/ref2015_params/HBFadeIntervals.csv
basic.io.database: Database file opened: scoring/score_functions/hbonds/ref2015_params/HBEval.csv
basic.io.database: Database file opened: scoring/score_functions/hbonds/ref2015_params/DonStrength.csv
basic.io.database: Database file opened: scoring/score_functions/hbonds/ref2015_params/AccStrength.csv
basic.io.database: Database file opened: scoring/score_functions/rama/fd/all.ramaProb
basic.io.database: Database file opened: scoring/score_functions/rama/fd/prepro.ramaProb
basic.io.database: Database file opened: scoring/score_functions/omega/omega_ppdep.all.txt
basic.io.database: Database file opened: scoring/score_functions/omega/omega_ppdep.gly.txt
basic.io.database: Database file opened: scoring/score_functions/omega/omega_ppdep.pro.txt
basic.io.database: Database file opened: scoring/score_functions/omega/omega_ppdep.valile.txt
basic.io.database: Database file opened: scoring/score_functions/P_AA_pp/P_AA
basic.io.database: Database file opened: scoring/score_functions/P_AA_pp/P_AA_n
core.scoring.P_AA: shapovalov_lib::shap_p_aa_pp_smooth_level of 1( aka low_smooth ) got activated.
basic.io.database: Database file opened: scoring/score_functions/P_AA_pp/shapovalov/10deg/kappa131/a20.prop
protocols.membrane.scoring.FaWaterToBilayerEnergy: Reading fa_water_to_bilayer parameters from the database
basic.io.database: Database file opened: membrane/memb_fa_params_2019.txt
commandline score function
true positive rate: 0
tf/f: 0
bicelle
basic.io.database: Database file opened: scoring/score_functions/elec_cp_reps.dat
core.scoring.elec.util: Read 40 countpair representative atoms
core.pack.dunbrack.RotamerLibrary: shapovalov_lib_fixes_enable option is true.
core.pack.dunbrack.RotamerLibrary: shapovalov_lib::shap_dun10_smooth_level of 1( aka lowest_smooth ) got activated.
core.pack.dunbrack.RotamerLibrary: Binary rotamer library selected: /dors/meilerlab/data/woodsh/Rosetta/main/database/rotamer/shapovalov/StpDwn_0-0-0/Dunbrack10.lib.bin
core.pack.dunbrack.RotamerLibrary: Using Dunbrack library binary file '/dors/meilerlab/data/woodsh/Rosetta/main/database/rotamer/shapovalov/StpDwn_0-0-0/Dunbrack10.lib.bin'.
core.pack.dunbrack.RotamerLibrary: Dunbrack 2010 library took 0.29 seconds to load from binary
core.conformation.membrane.membrane_geometry.Bicelle: [ WARNING ] Protein slice diameter was not set or unable to find residues at membrane center.
core.conformation.membrane.membrane_geometry.Bicelle: [ WARNING ] Cannot be sure bicelle is a reasonable size for the protein.
Radius: 0,0.372727,0.929825
core.conformation.membrane.membrane_geometry.Bicelle: [ WARNING ] Protein slice diameter was not set or unable to find residues at membrane center.
core.conformation.membrane.membrane_geometry.Bicelle: [ WARNING ] Cannot be sure bicelle is a reasonable size for the protein.
core.conformation.membrane.membrane_geometry.Bicelle: [ WARNING ] Protein slice diameter was not set or unable to find residues at membrane center.
core.conformation.membrane.membrane_geometry.Bicelle: [ WARNING ] Cannot be sure bicelle is a reasonable size for the protein.
core.conformation.membrane.membrane_geometry.Bicelle: [ WARNING ] Protein slice diameter was not set or unable to find residues at membrane center.
core.conformation.membrane.membrane_geometry.Bicelle: [ WARNING ] Cannot be sure bicelle is a reasonable size for the protein.
core.conformation.membrane.membrane_geometry.Bicelle: [ WARNING ] Protein slice diameter was not set or unable to find residues at membrane center.
core.conformation.membrane.membrane_geometry.Bicelle: [ WARNING ] Cannot be sure bicelle is a reasonable size for the protein.
core.conformation.membrane.membrane_geometry.Bicelle: [ WARNING ] Protein slice diameter was not set or unable to find residues at membrane center.
core.conformation.membrane.membrane_geometry.Bicelle: [ WARNING ] Cannot be sure bicelle is a reasonable size for the protein.
core.conformation.membrane.membrane_geometry.Bicelle: [ WARNING ] Protein slice diameter was not set or unable to find residues at membrane center.
core.conformation.membrane.membrane_geometry.Bicelle: [ WARNING ] Cannot be sure bicelle is a reasonable size for the protein.
core.conformation.membrane.membrane_geometry.Bicelle: [ WARNING ] Protein slice diameter was not set or unable to find residues at membrane center.
core.conformation.membrane.membrane_geometry.Bicelle: [ WARNING ] Cannot be sure bicelle is a reasonable size for the protein.
core.conformation.membrane.membrane_geometry.Bicelle: [ WARNING ] Protein slice diameter was not set or unable to find residues at membrane center.
core.conformation.membrane.membrane_geometry.Bicelle: [ WARNING ] Cannot be sure bicelle is a reasonable size for the protein.
core.conformation.membrane.membrane_geometry.Bicelle: [ WARNING ] Protein slice diameter was not set or unable to find residues at membrane center.
core.conformation.membrane.membrane_geometry.Bicelle: [ WARNING ] Cannot be sure bicelle is a reasonable size for the protein.
core.conformation.membrane.membrane_geometry.Bicelle: [ WARNING ] Protein slice diameter was not set or unable to find residues at membrane center.
core.conformation.membrane.membrane_geometry.Bicelle: [ WARNING ] Cannot be sure bicelle is a reasonable size for the protein.
core.conformation.membrane.membrane_geometry.Bicelle: [ WARNING ] Protein slice diameter was not set or unable to find residues at membrane center.
core.conformation.membrane.membrane_geometry.Bicelle: [ WARNING ] Cannot be sure bicelle is a reasonable size for the protein.
core.conformation.membrane.membrane_geometry.Bicelle: [ WARNING ] Protein slice diameter was not set or unable to find residues at membrane center.
core.conformation.membrane.membrane_geometry.Bicelle: [ WARNING ] Cannot be sure bicelle is a reasonable size for the protein.
core.conformation.membrane.membrane_geometry.Bicelle: [ WARNING ] Protein slice diameter was not set or unable to find residues at membrane center.
core.conformation.membrane.membrane_geometry.Bicelle: [ WARNING ] Cannot be sure bicelle is a reasonable size for the protein.
core.conformation.membrane.membrane_geometry.Bicelle: [ WARNING ] Protein slice diameter was not set or unable to find residues at membrane center.
core.conformation.membrane.membrane_geometry.Bicelle: [ WARNING ] Cannot be sure bicelle is a reasonable size for the protein.
core.conformation.membrane.membrane_geometry.Bicelle: [ WARNING ] Protein slice diameter was not set or unable to find residues at membrane center.
core.conformation.membrane.membrane_geometry.Bicelle: [ WARNING ] Cannot be sure bicelle is a reasonable size for the protein.
core.conformation.membrane.membrane_geometry.Bicelle: [ WARNING ] Protein slice diameter was not set or unable to find residues at membrane center.
core.conformation.membrane.membrane_geometry.Bicelle: [ WARNING ] Cannot be sure bicelle is a reasonable size for the protein.
core.conformation.membrane.membrane_geometry.Bicelle: [ WARNING ] Protein slice diameter was not set or unable to find residues at membrane center.
core.conformation.membrane.membrane_geometry.Bicelle: [ WARNING ] Cannot be sure bicelle is a reasonable size for the protein.
core.conformation.membrane.membrane_geometry.Bicelle: [ WARNING ] Protein slice diameter was not set or unable to find residues at membrane center.
core.conformation.membrane.membrane_geometry.Bicelle: [ WARNING ] Cannot be sure bicelle is a reasonable size for the protein.
core.conformation.membrane.membrane_geometry.Bicelle: [ WARNING ] Protein slice diameter was not set or unable to find residues at membrane center.
core.conformation.membrane.membrane_geometry.Bicelle: [ WARNING ] Cannot be sure bicelle is a reasonable size for the protein.
core.conformation.membrane.membrane_geometry.Bicelle: [ WARNING ] Protein slice diameter was not set or unable to find residues at membrane center.
core.conformation.membrane.membrane_geometry.Bicelle: [ WARNING ] Cannot be sure bicelle is a reasonable size for the protein.
core.conformation.membrane.membrane_geometry.Bicelle: [ WARNING ] Protein slice diameter was not set or unable to find residues at membrane center.
core.conformation.membrane.membrane_geometry.Bicelle: [ WARNING ] Cannot be sure bicelle is a reasonable size for the protein.
core.conformation.membrane.membrane_geometry.Bicelle: [ WARNING ] Protein slice diameter was not set or unable to find residues at membrane center.
core.conformation.membrane.membrane_geometry.Bicelle: [ WARNING ] Cannot be sure bicelle is a reasonable size for the protein.
core.conformation.membrane.membrane_geometry.Bicelle: [ WARNING ] Protein slice diameter was not set or unable to find residues at membrane center.
core.conformation.membrane.membrane_geometry.Bicelle: [ WARNING ] Cannot be sure bicelle is a reasonable size for the protein.
core.conformation.membrane.membrane_geometry.Bicelle: [ WARNING ] Protein slice diameter was not set or unable to find residues at membrane center.
core.conformation.membrane.membrane_geometry.Bicelle: [ WARNING ] Cannot be sure bicelle is a reasonable size for the protein.
core.conformation.membrane.membrane_geometry.Bicelle: [ WARNING ] Protein slice diameter was not set or unable to find residues at membrane center.
core.conformation.membrane.membrane_geometry.Bicelle: [ WARNING ] Cannot be sure bicelle is a reasonable size for the protein.
core.conformation.membrane.membrane_geometry.Bicelle: [ WARNING ] Protein slice diameter was not set or unable to find residues at membrane center.
core.conformation.membrane.membrane_geometry.Bicelle: [ WARNING ] Cannot be sure bicelle is a reasonable size for the protein.
core.conformation.membrane.membrane_geometry.Bicelle: [ WARNING ] Protein slice diameter was not set or unable to find residues at membrane center.
core.conformation.membrane.membrane_geometry.Bicelle: [ WARNING ] Cannot be sure bicelle is a reasonable size for the protein.
core.conformation.membrane.membrane_geometry.Bicelle: [ WARNING ] Protein slice diameter was not set or unable to find residues at membrane center.
core.conformation.membrane.membrane_geometry.Bicelle: [ WARNING ] Cannot be sure bicelle is a reasonable size for the protein.
core.conformation.membrane.membrane_geometry.Bicelle: [ WARNING ] Protein slice diameter was not set or unable to find residues at membrane center.
core.conformation.membrane.membrane_geometry.Bicelle: [ WARNING ] Cannot be sure bicelle is a reasonable size for the protein.
core.conformation.membrane.membrane_geometry.Bicelle: [ WARNING ] Protein slice diameter was not set or unable to find residues at membrane center.
core.conformation.membrane.membrane_geometry.Bicelle: [ WARNING ] Cannot be sure bicelle is a reasonable size for the protein.
core.conformation.membrane.membrane_geometry.Bicelle: [ WARNING ] Protein slice diameter was not set or unable to find residues at membrane center.
core.conformation.membrane.membrane_geometry.Bicelle: [ WARNING ] Cannot be sure bicelle is a reasonable size for the protein.
core.conformation.membrane.membrane_geometry.Bicelle: [ WARNING ] Protein slice diameter was not set or unable to find residues at membrane center.
core.conformation.membrane.membrane_geometry.Bicelle: [ WARNING ] Cannot be sure bicelle is a reasonable size for the protein.
core.conformation.membrane.membrane_geometry.Bicelle: [ WARNING ] Protein slice diameter was not set or unable to find residues at membrane center.
core.conformation.membrane.membrane_geometry.Bicelle: [ WARNING ] Cannot be sure bicelle is a reasonable size for the protein.
core.conformation.membrane.membrane_geometry.Bicelle: [ WARNING ] Protein slice diameter was not set or unable to find residues at membrane center.
core.conformation.membrane.membrane_geometry.Bicelle: [ WARNING ] Cannot be sure bicelle is a reasonable size for the protein.
core.conformation.membrane.membrane_geometry.Bicelle: [ WARNING ] Protein slice diameter was not set or unable to find residues at membrane center.
core.conformation.membrane.membrane_geometry.Bicelle: [ WARNING ] Cannot be sure bicelle is a reasonable size for the protein.
core.conformation.membrane.membrane_geometry.Bicelle: [ WARNING ] Protein slice diameter was not set or unable to find residues at membrane center.
core.conformation.membrane.membrane_geometry.Bicelle: [ WARNING ] Cannot be sure bicelle is a reasonable size for the protein.
core.conformation.membrane.membrane_geometry.Bicelle: [ WARNING ] Protein slice diameter was not set or unable to find residues at membrane center.
core.conformation.membrane.membrane_geometry.Bicelle: [ WARNING ] Cannot be sure bicelle is a reasonable size for the protein.
core.conformation.membrane.membrane_geometry.Bicelle: [ WARNING ] Protein slice diameter was not set or unable to find residues at membrane center.
core.conformation.membrane.membrane_geometry.Bicelle: [ WARNING ] Cannot be sure bicelle is a reasonable size for the protein.
core.conformation.membrane.membrane_geometry.Bicelle: [ WARNING ] Protein slice diameter was not set or unable to find residues at membrane center.
core.conformation.membrane.membrane_geometry.Bicelle: [ WARNING ] Cannot be sure bicelle is a reasonable size for the protein.
core.conformation.membrane.membrane_geometry.Bicelle: [ WARNING ] Protein slice diameter was not set or unable to find residues at membrane center.
core.conformation.membrane.membrane_geometry.Bicelle: [ WARNING ] Cannot be sure bicelle is a reasonable size for the protein.
core.conformation.membrane.membrane_geometry.Bicelle: [ WARNING ] Protein slice diameter was not set or unable to find residues at membrane center.
core.conformation.membrane.membrane_geometry.Bicelle: [ WARNING ] Cannot be sure bicelle is a reasonable size for the protein.
core.conformation.membrane.membrane_geometry.Bicelle: [ WARNING ] Protein slice diameter was not set or unable to find residues at membrane center.
core.conformation.membrane.membrane_geometry.Bicelle: [ WARNING ] Cannot be sure bicelle is a reasonable size for the protein.
core.conformation.membrane.membrane_geometry.Bicelle: [ WARNING ] Protein slice diameter was not set or unable to find residues at membrane center.
core.conformation.membrane.membrane_geometry.Bicelle: [ WARNING ] Cannot be sure bicelle is a reasonable size for the protein.
core.conformation.membrane.membrane_geometry.Bicelle: [ WARNING ] Protein slice diameter was not set or unable to find residues at membrane center.
core.conformation.membrane.membrane_geometry.Bicelle: [ WARNING ] Cannot be sure bicelle is a reasonable size for the protein.
core.conformation.membrane.membrane_geometry.Bicelle: [ WARNING ] Protein slice diameter was not set or unable to find residues at membrane center.
core.conformation.membrane.membrane_geometry.Bicelle: [ WARNING ] Cannot be sure bicelle is a reasonable size for the protein.
core.conformation.membrane.membrane_geometry.Bicelle: [ WARNING ] Protein slice diameter was not set or unable to find residues at membrane center.
core.conformation.membrane.membrane_geometry.Bicelle: [ WARNING ] Cannot be sure bicelle is a reasonable size for the protein.
core.conformation.membrane.membrane_geometry.Bicelle: [ WARNING ] Protein slice diameter was not set or unable to find residues at membrane center.
core.conformation.membrane.membrane_geometry.Bicelle: [ WARNING ] Cannot be sure bicelle is a reasonable size for the protein.
core.conformation.membrane.membrane_geometry.Bicelle: [ WARNING ] Protein slice diameter was not set or unable to find residues at membrane center.
core.conformation.membrane.membrane_geometry.Bicelle: [ WARNING ] Cannot be sure bicelle is a reasonable size for the protein.
core.conformation.membrane.membrane_geometry.Bicelle: [ WARNING ] Protein slice diameter was not set or unable to find residues at membrane center.
core.conformation.membrane.membrane_geometry.Bicelle: [ WARNING ] Cannot be sure bicelle is a reasonable size for the protein.
core.conformation.membrane.membrane_geometry.Bicelle: [ WARNING ] Protein slice diameter was not set or unable to find residues at membrane center.
core.conformation.membrane.membrane_geometry.Bicelle: [ WARNING ] Cannot be sure bicelle is a reasonable size for the protein.
core.conformation.membrane.membrane_geometry.Bicelle: [ WARNING ] Protein slice diameter was not set or unable to find residues at membrane center.
core.conformation.membrane.membrane_geometry.Bicelle: [ WARNING ] Cannot be sure bicelle is a reasonable size for the protein.
core.conformation.membrane.membrane_geometry.Bicelle: [ WARNING ] Protein slice diameter was not set or unable to find residues at membrane center.
core.conformation.membrane.membrane_geometry.Bicelle: [ WARNING ] Cannot be sure bicelle is a reasonable size for the protein.
core.conformation.membrane.membrane_geometry.Bicelle: [ WARNING ] Protein slice diameter was not set or unable to find residues at membrane center.
core.conformation.membrane.membrane_geometry.Bicelle: [ WARNING ] Cannot be sure bicelle is a reasonable size for the protein.
core.conformation.membrane.membrane_geometry.Bicelle: [ WARNING ] Protein slice diameter was not set or unable to find residues at membrane center.
core.conformation.membrane.membrane_geometry.Bicelle: [ WARNING ] Cannot be sure bicelle is a reasonable size for the protein.
core.conformation.membrane.membrane_geometry.Bicelle: [ WARNING ] Protein slice diameter was not set or unable to find residues at membrane center.
core.conformation.membrane.membrane_geometry.Bicelle: [ WARNING ] Cannot be sure bicelle is a reasonable size for the protein.
core.conformation.membrane.membrane_geometry.Bicelle: [ WARNING ] Protein slice diameter was not set or unable to find residues at membrane center.
core.conformation.membrane.membrane_geometry.Bicelle: [ WARNING ] Cannot be sure bicelle is a reasonable size for the protein.
core.conformation.membrane.membrane_geometry.Bicelle: [ WARNING ] Protein slice diameter was not set or unable to find residues at membrane center.
core.conformation.membrane.membrane_geometry.Bicelle: [ WARNING ] Cannot be sure bicelle is a reasonable size for the protein.
core.conformation.membrane.membrane_geometry.Bicelle: [ WARNING ] Protein slice diameter was not set or unable to find residues at membrane center.
core.conformation.membrane.membrane_geometry.Bicelle: [ WARNING ] Cannot be sure bicelle is a reasonable size for the protein.
core.conformation.membrane.membrane_geometry.Bicelle: [ WARNING ] Protein slice diameter was not set or unable to find residues at membrane center.
core.conformation.membrane.membrane_geometry.Bicelle: [ WARNING ] Cannot be sure bicelle is a reasonable size for the protein.
core.conformation.membrane.membrane_geometry.Bicelle: [ WARNING ] Protein slice diameter was not set or unable to find residues at membrane center.
core.conformation.membrane.membrane_geometry.Bicelle: [ WARNING ] Cannot be sure bicelle is a reasonable size for the protein.
core.conformation.membrane.membrane_geometry.Bicelle: [ WARNING ] Protein slice diameter was not set or unable to find residues at membrane center.
core.conformation.membrane.membrane_geometry.Bicelle: [ WARNING ] Cannot be sure bicelle is a reasonable size for the protein.
core.conformation.membrane.membrane_geometry.Bicelle: [ WARNING ] Protein slice diameter was not set or unable to find residues at membrane center.
core.conformation.membrane.membrane_geometry.Bicelle: [ WARNING ] Cannot be sure bicelle is a reasonable size for the protein.
core.conformation.membrane.membrane_geometry.Bicelle: [ WARNING ] Protein slice diameter was not set or unable to find residues at membrane center.
core.conformation.membrane.membrane_geometry.Bicelle: [ WARNING ] Cannot be sure bicelle is a reasonable size for the protein.
core.conformation.membrane.membrane_geometry.Bicelle: [ WARNING ] Protein slice diameter was not set or unable to find residues at membrane center.
core.conformation.membrane.membrane_geometry.Bicelle: [ WARNING ] Cannot be sure bicelle is a reasonable size for the protein.
core.conformation.membrane.membrane_geometry.Bicelle: [ WARNING ] Protein slice diameter was not set or unable to find residues at membrane center.
core.conformation.membrane.membrane_geometry.Bicelle: [ WARNING ] Cannot be sure bicelle is a reasonable size for the protein.
core.conformation.membrane.membrane_geometry.Bicelle: [ WARNING ] Protein slice diameter was not set or unable to find residues at membrane center.
core.conformation.membrane.membrane_geometry.Bicelle: [ WARNING ] Cannot be sure bicelle is a reasonable size for the protein.
core.conformation.membrane.membrane_geometry.Bicelle: [ WARNING ] Protein slice diameter was not set or unable to find residues at membrane center.
core.conformation.membrane.membrane_geometry.Bicelle: [ WARNING ] Cannot be sure bicelle is a reasonable size for the protein.
core.conformation.membrane.membrane_geometry.Bicelle: [ WARNING ] Protein slice diameter was not set or unable to find residues at membrane center.
core.conformation.membrane.membrane_geometry.Bicelle: [ WARNING ] Cannot be sure bicelle is a reasonable size for the protein.
core.conformation.membrane.membrane_geometry.Bicelle: [ WARNING ] Protein slice diameter was not set or unable to find residues at membrane center.
core.conformation.membrane.membrane_geometry.Bicelle: [ WARNING ] Cannot be sure bicelle is a reasonable size for the protein.
core.conformation.membrane.membrane_geometry.Bicelle: [ WARNING ] Protein slice diameter was not set or unable to find residues at membrane center.
core.conformation.membrane.membrane_geometry.Bicelle: [ WARNING ] Cannot be sure bicelle is a reasonable size for the protein.
core.conformation.membrane.membrane_geometry.Bicelle: [ WARNING ] Protein slice diameter was not set or unable to find residues at membrane center.
core.conformation.membrane.membrane_geometry.Bicelle: [ WARNING ] Cannot be sure bicelle is a reasonable size for the protein.
core.conformation.membrane.membrane_geometry.Bicelle: [ WARNING ] Protein slice diameter was not set or unable to find residues at membrane center.
core.conformation.membrane.membrane_geometry.Bicelle: [ WARNING ] Cannot be sure bicelle is a reasonable size for the protein.
core.conformation.membrane.membrane_geometry.Bicelle: [ WARNING ] Protein slice diameter was not set or unable to find residues at membrane center.
core.conformation.membrane.membrane_geometry.Bicelle: [ WARNING ] Cannot be sure bicelle is a reasonable size for the protein.
core.conformation.membrane.membrane_geometry.Bicelle: [ WARNING ] Protein slice diameter was not set or unable to find residues at membrane center.
core.conformation.membrane.membrane_geometry.Bicelle: [ WARNING ] Cannot be sure bicelle is a reasonable size for the protein.
core.conformation.membrane.membrane_geometry.Bicelle: [ WARNING ] Protein slice diameter was not set or unable to find residues at membrane center.
core.conformation.membrane.membrane_geometry.Bicelle: [ WARNING ] Cannot be sure bicelle is a reasonable size for the protein.
core.conformation.membrane.membrane_geometry.Bicelle: [ WARNING ] Protein slice diameter was not set or unable to find residues at membrane center.
core.conformation.membrane.membrane_geometry.Bicelle: [ WARNING ] Cannot be sure bicelle is a reasonable size for the protein.
core.conformation.membrane.membrane_geometry.Bicelle: [ WARNING ] Protein slice diameter was not set or unable to find residues at membrane center.
core.conformation.membrane.membrane_geometry.Bicelle: [ WARNING ] Cannot be sure bicelle is a reasonable size for the protein.
core.conformation.membrane.membrane_geometry.Bicelle: [ WARNING ] Protein slice diameter was not set or unable to find residues at membrane center.
core.conformation.membrane.membrane_geometry.Bicelle: [ WARNING ] Cannot be sure bicelle is a reasonable size for the protein.
core.conformation.membrane.membrane_geometry.Bicelle: [ WARNING ] Protein slice diameter was not set or unable to find residues at membrane center.
core.conformation.membrane.membrane_geometry.Bicelle: [ WARNING ] Cannot be sure bicelle is a reasonable size for the protein.
core.conformation.membrane.membrane_geometry.Bicelle: [ WARNING ] Protein slice diameter was not set or unable to find residues at membrane center.
core.conformation.membrane.membrane_geometry.Bicelle: [ WARNING ] Cannot be sure bicelle is a reasonable size for the protein.
core.conformation.membrane.membrane_geometry.Bicelle: [ WARNING ] Protein slice diameter was not set or unable to find residues at membrane center.
core.conformation.membrane.membrane_geometry.Bicelle: [ WARNING ] Cannot be sure bicelle is a reasonable size for the protein.
core.conformation.membrane.membrane_geometry.Bicelle: [ WARNING ] Protein slice diameter was not set or unable to find residues at membrane center.
core.conformation.membrane.membrane_geometry.Bicelle: [ WARNING ] Cannot be sure bicelle is a reasonable size for the protein.
core.conformation.membrane.membrane_geometry.Bicelle: [ WARNING ] Protein slice diameter was not set or unable to find residues at membrane center.
core.conformation.membrane.membrane_geometry.Bicelle: [ WARNING ] Cannot be sure bicelle is a reasonable size for the protein.
core.conformation.membrane.membrane_geometry.Bicelle: [ WARNING ] Protein slice diameter was not set or unable to find residues at membrane center.
core.conformation.membrane.membrane_geometry.Bicelle: [ WARNING ] Cannot be sure bicelle is a reasonable size for the protein.
core.conformation.membrane.membrane_geometry.Bicelle: [ WARNING ] Protein slice diameter was not set or unable to find residues at membrane center.
core.conformation.membrane.membrane_geometry.Bicelle: [ WARNING ] Cannot be sure bicelle is a reasonable size for the protein.
core.conformation.membrane.membrane_geometry.Bicelle: [ WARNING ] Protein slice diameter was not set or unable to find residues at membrane center.
core.conformation.membrane.membrane_geometry.Bicelle: [ WARNING ] Cannot be sure bicelle is a reasonable size for the protein.
core.conformation.membrane.membrane_geometry.Bicelle: [ WARNING ] Protein slice diameter was not set or unable to find residues at membrane center.
core.conformation.membrane.membrane_geometry.Bicelle: [ WARNING ] Cannot be sure bicelle is a reasonable size for the protein.
core.conformation.membrane.membrane_geometry.Bicelle: [ WARNING ] Protein slice diameter was not set or unable to find residues at membrane center.
core.conformation.membrane.membrane_geometry.Bicelle: [ WARNING ] Cannot be sure bicelle is a reasonable size for the protein.
core.conformation.membrane.membrane_geometry.Bicelle: [ WARNING ] Protein slice diameter was not set or unable to find residues at membrane center.
core.conformation.membrane.membrane_geometry.Bicelle: [ WARNING ] Cannot be sure bicelle is a reasonable size for the protein.
core.conformation.membrane.membrane_geometry.Bicelle: [ WARNING ] Protein slice diameter was not set or unable to find residues at membrane center.
core.conformation.membrane.membrane_geometry.Bicelle: [ WARNING ] Cannot be sure bicelle is a reasonable size for the protein.
core.conformation.membrane.membrane_geometry.Bicelle: [ WARNING ] Protein slice diameter was not set or unable to find residues at membrane center.
core.conformation.membrane.membrane_geometry.Bicelle: [ WARNING ] Cannot be sure bicelle is a reasonable size for the protein.
core.conformation.membrane.membrane_geometry.Bicelle: [ WARNING ] Protein slice diameter was not set or unable to find residues at membrane center.
core.conformation.membrane.membrane_geometry.Bicelle: [ WARNING ] Cannot be sure bicelle is a reasonable size for the protein.
core.conformation.membrane.membrane_geometry.Bicelle: [ WARNING ] Protein slice diameter was not set or unable to find residues at membrane center.
core.conformation.membrane.membrane_geometry.Bicelle: [ WARNING ] Cannot be sure bicelle is a reasonable size for the protein.
core.conformation.membrane.membrane_geometry.Bicelle: [ WARNING ] Protein slice diameter was not set or unable to find residues at membrane center.
core.conformation.membrane.membrane_geometry.Bicelle: [ WARNING ] Cannot be sure bicelle is a reasonable size for the protein.
core.conformation.membrane.membrane_geometry.Bicelle: [ WARNING ] Protein slice diameter was not set or unable to find residues at membrane center.
core.conformation.membrane.membrane_geometry.Bicelle: [ WARNING ] Cannot be sure bicelle is a reasonable size for the protein.
core.conformation.membrane.membrane_geometry.Bicelle: [ WARNING ] Protein slice diameter was not set or unable to find residues at membrane center.
core.conformation.membrane.membrane_geometry.Bicelle: [ WARNING ] Cannot be sure bicelle is a reasonable size for the protein.
core.conformation.membrane.membrane_geometry.Bicelle: [ WARNING ] Protein slice diameter was not set or unable to find residues at membrane center.
core.conformation.membrane.membrane_geometry.Bicelle: [ WARNING ] Cannot be sure bicelle is a reasonable size for the protein.
core.conformation.membrane.membrane_geometry.Bicelle: [ WARNING ] Protein slice diameter was not set or unable to find residues at membrane center.
core.conformation.membrane.membrane_geometry.Bicelle: [ WARNING ] Cannot be sure bicelle is a reasonable size for the protein.
core.conformation.membrane.membrane_geometry.Bicelle: [ WARNING ] Protein slice diameter was not set or unable to find residues at membrane center.
core.conformation.membrane.membrane_geometry.Bicelle: [ WARNING ] Cannot be sure bicelle is a reasonable size for the protein.
core.conformation.membrane.membrane_geometry.Bicelle: [ WARNING ] Protein slice diameter was not set or unable to find residues at membrane center.
core.conformation.membrane.membrane_geometry.Bicelle: [ WARNING ] Cannot be sure bicelle is a reasonable size for the protein.
core.conformation.membrane.membrane_geometry.Bicelle: [ WARNING ] Protein slice diameter was not set or unable to find residues at membrane center.
core.conformation.membrane.membrane_geometry.Bicelle: [ WARNING ] Cannot be sure bicelle is a reasonable size for the protein.
core.conformation.membrane.membrane_geometry.Bicelle: [ WARNING ] Protein slice diameter was not set or unable to find residues at membrane center.
core.conformation.membrane.membrane_geometry.Bicelle: [ WARNING ] Cannot be sure bicelle is a reasonable size for the protein.
core.conformation.membrane.membrane_geometry.Bicelle: [ WARNING ] Protein slice diameter was not set or unable to find residues at membrane center.
core.conformation.membrane.membrane_geometry.Bicelle: [ WARNING ] Cannot be sure bicelle is a reasonable size for the protein.
core.conformation.membrane.membrane_geometry.Bicelle: [ WARNING ] Protein slice diameter was not set or unable to find residues at membrane center.
core.conformation.membrane.membrane_geometry.Bicelle: [ WARNING ] Cannot be sure bicelle is a reasonable size for the protein.
core.conformation.membrane.membrane_geometry.Bicelle: [ WARNING ] Protein slice diameter was not set or unable to find residues at membrane center.
core.conformation.membrane.membrane_geometry.Bicelle: [ WARNING ] Cannot be sure bicelle is a reasonable size for the protein.
core.conformation.membrane.membrane_geometry.Bicelle: [ WARNING ] Protein slice diameter was not set or unable to find residues at membrane center.
core.conformation.membrane.membrane_geometry.Bicelle: [ WARNING ] Cannot be sure bicelle is a reasonable size for the protein.
core.conformation.membrane.membrane_geometry.Bicelle: [ WARNING ] Protein slice diameter was not set or unable to find residues at membrane center.
core.conformation.membrane.membrane_geometry.Bicelle: [ WARNING ] Cannot be sure bicelle is a reasonable size for the protein.
core.conformation.membrane.membrane_geometry.Bicelle: [ WARNING ] Protein slice diameter was not set or unable to find residues at membrane center.
core.conformation.membrane.membrane_geometry.Bicelle: [ WARNING ] Cannot be sure bicelle is a reasonable size for the protein.
core.conformation.membrane.membrane_geometry.Bicelle: [ WARNING ] Protein slice diameter was not set or unable to find residues at membrane center.
core.conformation.membrane.membrane_geometry.Bicelle: [ WARNING ] Cannot be sure bicelle is a reasonable size for the protein.
core.conformation.membrane.membrane_geometry.Bicelle: [ WARNING ] Protein slice diameter was not set or unable to find residues at membrane center.
core.conformation.membrane.membrane_geometry.Bicelle: [ WARNING ] Cannot be sure bicelle is a reasonable size for the protein.
core.conformation.membrane.membrane_geometry.Bicelle: [ WARNING ] Protein slice diameter was not set or unable to find residues at membrane center.
core.conformation.membrane.membrane_geometry.Bicelle: [ WARNING ] Cannot be sure bicelle is a reasonable size for the protein.
core.conformation.membrane.membrane_geometry.Bicelle: [ WARNING ] Protein slice diameter was not set or unable to find residues at membrane center.
core.conformation.membrane.membrane_geometry.Bicelle: [ WARNING ] Cannot be sure bicelle is a reasonable size for the protein.
core.conformation.membrane.membrane_geometry.Bicelle: [ WARNING ] Protein slice diameter was not set or unable to find residues at membrane center.
core.conformation.membrane.membrane_geometry.Bicelle: [ WARNING ] Cannot be sure bicelle is a reasonable size for the protein.
core.conformation.membrane.membrane_geometry.Bicelle: [ WARNING ] Protein slice diameter was not set or unable to find residues at membrane center.
core.conformation.membrane.membrane_geometry.Bicelle: [ WARNING ] Cannot be sure bicelle is a reasonable size for the protein.
core.conformation.membrane.membrane_geometry.Bicelle: [ WARNING ] Protein slice diameter was not set or unable to find residues at membrane center.
core.conformation.membrane.membrane_geometry.Bicelle: [ WARNING ] Cannot be sure bicelle is a reasonable size for the protein.
core.conformation.membrane.membrane_geometry.Bicelle: [ WARNING ] Protein slice diameter was not set or unable to find residues at membrane center.
core.conformation.membrane.membrane_geometry.Bicelle: [ WARNING ] Cannot be sure bicelle is a reasonable size for the protein.
core.conformation.membrane.membrane_geometry.Bicelle: [ WARNING ] Protein slice diameter was not set or unable to find residues at membrane center.
core.conformation.membrane.membrane_geometry.Bicelle: [ WARNING ] Cannot be sure bicelle is a reasonable size for the protein.
core.conformation.membrane.membrane_geometry.Bicelle: [ WARNING ] Protein slice diameter was not set or unable to find residues at membrane center.
core.conformation.membrane.membrane_geometry.Bicelle: [ WARNING ] Cannot be sure bicelle is a reasonable size for the protein.
core.conformation.membrane.membrane_geometry.Bicelle: [ WARNING ] Protein slice diameter was not set or unable to find residues at membrane center.
core.conformation.membrane.membrane_geometry.Bicelle: [ WARNING ] Cannot be sure bicelle is a reasonable size for the protein.
core.conformation.membrane.membrane_geometry.Bicelle: [ WARNING ] Protein slice diameter was not set or unable to find residues at membrane center.
core.conformation.membrane.membrane_geometry.Bicelle: [ WARNING ] Cannot be sure bicelle is a reasonable size for the protein.
core.conformation.membrane.membrane_geometry.Bicelle: [ WARNING ] Protein slice diameter was not set or unable to find residues at membrane center.
core.conformation.membrane.membrane_geometry.Bicelle: [ WARNING ] Cannot be sure bicelle is a reasonable size for the protein.
core.conformation.membrane.membrane_geometry.Bicelle: [ WARNING ] Protein slice diameter was not set or unable to find residues at membrane center.
core.conformation.membrane.membrane_geometry.Bicelle: [ WARNING ] Cannot be sure bicelle is a reasonable size for the protein.
core.conformation.membrane.membrane_geometry.Bicelle: [ WARNING ] Protein slice diameter was not set or unable to find residues at membrane center.
core.conformation.membrane.membrane_geometry.Bicelle: [ WARNING ] Cannot be sure bicelle is a reasonable size for the protein.
core.conformation.membrane.membrane_geometry.Bicelle: [ WARNING ] Protein slice diameter was not set or unable to find residues at membrane center.
core.conformation.membrane.membrane_geometry.Bicelle: [ WARNING ] Cannot be sure bicelle is a reasonable size for the protein.
core.conformation.membrane.membrane_geometry.Bicelle: [ WARNING ] Protein slice diameter was not set or unable to find residues at membrane center.
core.conformation.membrane.membrane_geometry.Bicelle: [ WARNING ] Cannot be sure bicelle is a reasonable size for the protein.
core.conformation.membrane.membrane_geometry.Bicelle: [ WARNING ] Protein slice diameter was not set or unable to find residues at membrane center.
core.conformation.membrane.membrane_geometry.Bicelle: [ WARNING ] Cannot be sure bicelle is a reasonable size for the protein.
core.conformation.membrane.membrane_geometry.Bicelle: [ WARNING ] Protein slice diameter was not set or unable to find residues at membrane center.
core.conformation.membrane.membrane_geometry.Bicelle: [ WARNING ] Cannot be sure bicelle is a reasonable size for the protein.
core.conformation.membrane.membrane_geometry.Bicelle: [ WARNING ] Protein slice diameter was not set or unable to find residues at membrane center.
core.conformation.membrane.membrane_geometry.Bicelle: [ WARNING ] Cannot be sure bicelle is a reasonable size for the protein.
core.conformation.membrane.membrane_geometry.Bicelle: [ WARNING ] Protein slice diameter was not set or unable to find residues at membrane center.
core.conformation.membrane.membrane_geometry.Bicelle: [ WARNING ] Cannot be sure bicelle is a reasonable size for the protein.
core.conformation.membrane.membrane_geometry.Bicelle: [ WARNING ] Protein slice diameter was not set or unable to find residues at membrane center.
core.conformation.membrane.membrane_geometry.Bicelle: [ WARNING ] Cannot be sure bicelle is a reasonable size for the protein.
core.conformation.membrane.membrane_geometry.Bicelle: [ WARNING ] Protein slice diameter was not set or unable to find residues at membrane center.
core.conformation.membrane.membrane_geometry.Bicelle: [ WARNING ] Cannot be sure bicelle is a reasonable size for the protein.
core.conformation.membrane.membrane_geometry.Bicelle: [ WARNING ] Protein slice diameter was not set or unable to find residues at membrane center.
core.conformation.membrane.membrane_geometry.Bicelle: [ WARNING ] Cannot be sure bicelle is a reasonable size for the protein.
core.conformation.membrane.membrane_geometry.Bicelle: [ WARNING ] Protein slice diameter was not set or unable to find residues at membrane center.
core.conformation.membrane.membrane_geometry.Bicelle: [ WARNING ] Cannot be sure bicelle is a reasonable size for the protein.
core.conformation.membrane.membrane_geometry.Bicelle: [ WARNING ] Protein slice diameter was not set or unable to find residues at membrane center.
core.conformation.membrane.membrane_geometry.Bicelle: [ WARNING ] Cannot be sure bicelle is a reasonable size for the protein.
core.conformation.membrane.membrane_geometry.Bicelle: [ WARNING ] Protein slice diameter was not set or unable to find residues at membrane center.
core.conformation.membrane.membrane_geometry.Bicelle: [ WARNING ] Cannot be sure bicelle is a reasonable size for the protein.
core.conformation.membrane.membrane_geometry.Bicelle: [ WARNING ] Protein slice diameter was not set or unable to find residues at membrane center.
core.conformation.membrane.membrane_geometry.Bicelle: [ WARNING ] Cannot be sure bicelle is a reasonable size for the protein.
core.conformation.membrane.membrane_geometry.Bicelle: [ WARNING ] Protein slice diameter was not set or unable to find residues at membrane center.
core.conformation.membrane.membrane_geometry.Bicelle: [ WARNING ] Cannot be sure bicelle is a reasonable size for the protein.
core.conformation.membrane.membrane_geometry.Bicelle: [ WARNING ] Protein slice diameter was not set or unable to find residues at membrane center.
core.conformation.membrane.membrane_geometry.Bicelle: [ WARNING ] Cannot be sure bicelle is a reasonable size for the protein.
core.conformation.membrane.membrane_geometry.Bicelle: [ WARNING ] Protein slice diameter was not set or unable to find residues at membrane center.
core.conformation.membrane.membrane_geometry.Bicelle: [ WARNING ] Cannot be sure bicelle is a reasonable size for the protein.
core.conformation.membrane.membrane_geometry.Bicelle: [ WARNING ] Protein slice diameter was not set or unable to find residues at membrane center.
core.conformation.membrane.membrane_geometry.Bicelle: [ WARNING ] Cannot be sure bicelle is a reasonable size for the protein.
core.conformation.membrane.membrane_geometry.Bicelle: [ WARNING ] Protein slice diameter was not set or unable to find residues at membrane center.
core.conformation.membrane.membrane_geometry.Bicelle: [ WARNING ] Cannot be sure bicelle is a reasonable size for the protein.
core.conformation.membrane.membrane_geometry.Bicelle: [ WARNING ] Protein slice diameter was not set or unable to find residues at membrane center.
core.conformation.membrane.membrane_geometry.Bicelle: [ WARNING ] Cannot be sure bicelle is a reasonable size for the protein.
core.conformation.membrane.membrane_geometry.Bicelle: [ WARNING ] Protein slice diameter was not set or unable to find residues at membrane center.
core.conformation.membrane.membrane_geometry.Bicelle: [ WARNING ] Cannot be sure bicelle is a reasonable size for the protein.
core.conformation.membrane.membrane_geometry.Bicelle: [ WARNING ] Protein slice diameter was not set or unable to find residues at membrane center.
core.conformation.membrane.membrane_geometry.Bicelle: [ WARNING ] Cannot be sure bicelle is a reasonable size for the protein.
core.conformation.membrane.membrane_geometry.Bicelle: [ WARNING ] Protein slice diameter was not set or unable to find residues at membrane center.
core.conformation.membrane.membrane_geometry.Bicelle: [ WARNING ] Cannot be sure bicelle is a reasonable size for the protein.
core.conformation.membrane.membrane_geometry.Bicelle: [ WARNING ] Protein slice diameter was not set or unable to find residues at membrane center.
core.conformation.membrane.membrane_geometry.Bicelle: [ WARNING ] Cannot be sure bicelle is a reasonable size for the protein.
core.conformation.membrane.membrane_geometry.Bicelle: [ WARNING ] Protein slice diameter was not set or unable to find residues at membrane center.
core.conformation.membrane.membrane_geometry.Bicelle: [ WARNING ] Cannot be sure bicelle is a reasonable size for the protein.
core.conformation.membrane.membrane_geometry.Bicelle: [ WARNING ] Protein slice diameter was not set or unable to find residues at membrane center.
core.conformation.membrane.membrane_geometry.Bicelle: [ WARNING ] Cannot be sure bicelle is a reasonable size for the protein.
core.conformation.membrane.membrane_geometry.Bicelle: [ WARNING ] Protein slice diameter was not set or unable to find residues at membrane center.
core.conformation.membrane.membrane_geometry.Bicelle: [ WARNING ] Cannot be sure bicelle is a reasonable size for the protein.
core.conformation.membrane.membrane_geometry.Bicelle: [ WARNING ] Protein slice diameter was not set or unable to find residues at membrane center.
core.conformation.membrane.membrane_geometry.Bicelle: [ WARNING ] Cannot be sure bicelle is a reasonable size for the protein.
core.conformation.membrane.membrane_geometry.Bicelle: [ WARNING ] Protein slice diameter was not set or unable to find residues at membrane center.
core.conformation.membrane.membrane_geometry.Bicelle: [ WARNING ] Cannot be sure bicelle is a reasonable size for the protein.
core.conformation.membrane.membrane_geometry.Bicelle: [ WARNING ] Protein slice diameter was not set or unable to find residues at membrane center.
core.conformation.membrane.membrane_geometry.Bicelle: [ WARNING ] Cannot be sure bicelle is a reasonable size for the protein.
core.conformation.membrane.membrane_geometry.Bicelle: [ WARNING ] Protein slice diameter was not set or unable to find residues at membrane center.
core.conformation.membrane.membrane_geometry.Bicelle: [ WARNING ] Cannot be sure bicelle is a reasonable size for the protein.
core.conformation.membrane.membrane_geometry.Bicelle: [ WARNING ] Protein slice diameter was not set or unable to find residues at membrane center.
core.conformation.membrane.membrane_geometry.Bicelle: [ WARNING ] Cannot be sure bicelle is a reasonable size for the protein.
core.conformation.membrane.membrane_geometry.Bicelle: [ WARNING ] Protein slice diameter was not set or unable to find residues at membrane center.
core.conformation.membrane.membrane_geometry.Bicelle: [ WARNING ] Cannot be sure bicelle is a reasonable size for the protein.
core.conformation.membrane.membrane_geometry.Bicelle: [ WARNING ] Protein slice diameter was not set or unable to find residues at membrane center.
core.conformation.membrane.membrane_geometry.Bicelle: [ WARNING ] Cannot be sure bicelle is a reasonable size for the protein.
core.conformation.membrane.membrane_geometry.Bicelle: [ WARNING ] Protein slice diameter was not set or unable to find residues at membrane center.
core.conformation.membrane.membrane_geometry.Bicelle: [ WARNING ] Cannot be sure bicelle is a reasonable size for the protein.
core.conformation.membrane.membrane_geometry.Bicelle: [ WARNING ] Protein slice diameter was not set or unable to find residues at membrane center.
core.conformation.membrane.membrane_geometry.Bicelle: [ WARNING ] Cannot be sure bicelle is a reasonable size for the protein.
core.conformation.membrane.membrane_geometry.Bicelle: [ WARNING ] Protein slice diameter was not set or unable to find residues at membrane center.
core.conformation.membrane.membrane_geometry.Bicelle: [ WARNING ] Cannot be sure bicelle is a reasonable size for the protein.
core.conformation.membrane.membrane_geometry.Bicelle: [ WARNING ] Protein slice diameter was not set or unable to find residues at membrane center.
core.conformation.membrane.membrane_geometry.Bicelle: [ WARNING ] Cannot be sure bicelle is a reasonable size for the protein.
core.conformation.membrane.membrane_geometry.Bicelle: [ WARNING ] Protein slice diameter was not set or unable to find residues at membrane center.
core.conformation.membrane.membrane_geometry.Bicelle: [ WARNING ] Cannot be sure bicelle is a reasonable size for the protein.
new radius: 0
new score: 1922.46
