# Supplementary material for: Modeling membrane geometries implicitly in Rosetta
Source: Protein Sci. 2024 Feb 15;33(3):e4908. doi: 10.1002/pro.4908 (PMC10868433; doi:10.1002/pro.4908)
Supplement: Supplementary file 2 — Data S2. Supporting Information [file PRO-33-e4908-s001.gz › mp_geo_demos/mp_optimize_geometry/output_files/6mhq_opt_geo_params.log]

core.init: Checking for fconfig files in pwd and ./rosetta/flags 
core.init: Rosetta version: 2023.33.post.dev+147.woodsh17.mpoptgeoparams.2660f2773c3 2660f2773c32e732ce07c88dc75b39e18728f3c0 git@github.com:RosettaCommons/main.git 2023-09-06T18:10:05
core.init: command: /dors/meilerlab/data/woodsh/Rosetta/main/source/bin/mp_optimize_geometry_params.default.linuxgccrelease -in:file:s 6mhq.pdb -mp:setup:spanfiles 6mhq.span -mp:geometry double_vesicle -score:weights franklin2019 -has_pore 0 -in:membrane 1
basic.random.init_random_generator: 'RNG device' seed mode, using '/dev/urandom', seed=-1298285734 seed_offset=0 real_seed=-1298285734
basic.random.init_random_generator: RandomGenerator:init: Normal mode, seed=-1298285734 RG_type=mt19937
core.init: Resolved executable path: /dors/meilerlab/data/woodsh/Rosetta/main/source/build/src/release/linux/3.10/64/x86/gcc/5.2/default/mp_optimize_geometry_params.default.linuxgccrelease
core.init: Looking for database based on location of executable: /dors/meilerlab/data/woodsh/Rosetta/main/database/
You entered: 6mhq.pdb as the PDB file to be read
core.chemical.GlobalResidueTypeSet: Finished initializing fa_standard residue type set.  Created 985 residue types
core.chemical.GlobalResidueTypeSet: Total time to initialize 1.37 seconds.
core.import_pose.import_pose: File '6mhq.pdb' automatically determined to be of type PDB
core.conformation.Conformation: [ WARNING ] missing heavyatom:  OXT on residue LEU:CtermProteinFull 177
core.conformation.Conformation: [ WARNING ] missing heavyatom:  OXT on residue LEU:CtermProteinFull 354
core.conformation.Conformation: [ WARNING ] missing heavyatom:  OXT on residue LEU:CtermProteinFull 531
core.conformation.Conformation: [ WARNING ] missing heavyatom:  OXT on residue LEU:CtermProteinFull 708
core.conformation.Conformation: [ WARNING ] missing heavyatom:  OXT on residue LEU:CtermProteinFull 885
core.conformation.Conformation: [ WARNING ] missing heavyatom:  OXT on residue LEU:CtermProteinFull 1062
core.conformation.Conformation: [ WARNING ] missing heavyatom:  OXT on residue LEU:CtermProteinFull 1239
core.conformation.Conformation: [ WARNING ] missing heavyatom:  OXT on residue LEU:CtermProteinFull 1416
core.conformation.Conformation: [ WARNING ] missing heavyatom:  OXT on residue LEU:CtermProteinFull 1593
core.conformation.Conformation: [ WARNING ] missing heavyatom:  OXT on residue LEU:CtermProteinFull 1770
core.conformation.Conformation: [ WARNING ] missing heavyatom:  OXT on residue LEU:CtermProteinFull 1947
core.conformation.Conformation: [ WARNING ] missing heavyatom:  OXT on residue LEU:CtermProteinFull 2124
core.conformation.Conformation: Found disulfide between residues 53 144
core.conformation.Conformation: Found disulfide between residues 60 138
core.conformation.Conformation: Found disulfide between residues 64 133
core.conformation.Conformation: Found disulfide between residues 230 321
core.conformation.Conformation: Found disulfide between residues 237 315
core.conformation.Conformation: Found disulfide between residues 241 310
core.conformation.Conformation: Found disulfide between residues 407 498
core.conformation.Conformation: Found disulfide between residues 414 492
core.conformation.Conformation: Found disulfide between residues 418 487
core.conformation.Conformation: Found disulfide between residues 584 675
core.conformation.Conformation: Found disulfide between residues 591 669
core.conformation.Conformation: Found disulfide between residues 595 664
core.conformation.Conformation: Found disulfide between residues 761 852
core.conformation.Conformation: Found disulfide between residues 768 846
core.conformation.Conformation: Found disulfide between residues 772 841
core.conformation.Conformation: Found disulfide between residues 938 1029
core.conformation.Conformation: Found disulfide between residues 945 1023
core.conformation.Conformation: Found disulfide between residues 949 1018
core.conformation.Conformation: Found disulfide between residues 1115 1206
core.conformation.Conformation: Found disulfide between residues 1122 1200
core.conformation.Conformation: Found disulfide between residues 1126 1195
core.conformation.Conformation: Found disulfide between residues 1292 1383
core.conformation.Conformation: Found disulfide between residues 1299 1377
core.conformation.Conformation: Found disulfide between residues 1303 1372
core.conformation.Conformation: Found disulfide between residues 1469 1560
core.conformation.Conformation: Found disulfide between residues 1476 1554
core.conformation.Conformation: Found disulfide between residues 1480 1549
core.conformation.Conformation: Found disulfide between residues 1646 1737
core.conformation.Conformation: Found disulfide between residues 1653 1731
core.conformation.Conformation: Found disulfide between residues 1657 1726
core.conformation.Conformation: Found disulfide between residues 1823 1914
core.conformation.Conformation: Found disulfide between residues 1830 1908
core.conformation.Conformation: Found disulfide between residues 1834 1903
core.conformation.Conformation: Found disulfide between residues 2000 2091
core.conformation.Conformation: Found disulfide between residues 2007 2085
core.conformation.Conformation: Found disulfide between residues 2011 2080
protocols.membrane.AddMembraneMover: Setting mp_geometry
protocols.membrane.AddMembraneMover: Setting membrane geometry as DOUBLE_VESICLE
protocols.membrane.AddMembraneMover: =====================================================================
protocols.membrane.AddMembraneMover: ||           WELCOME TO THE WORLD OF MEMBRANE PROTEINS...          ||
protocols.membrane.AddMembraneMover: =====================================================================
protocols.membrane.AddMembraneMover: No membrane residue was found
protocols.membrane.AddMembraneMover: Adding a new membrane residue to the pose
protocols.membrane.AddMembraneMover: Adding a membrane residue representing the position of the membrane after residue 2124
core.chemical.GlobalResidueTypeSet: Loading (but possibly not actually using) 'MEM' from the PDB components dictionary for residue type 'pdb_MEM'
protocols.membrane.AddMembraneMover:    Edge   	   Jump     Jump #
          	2125--0001  012
0001--0177
          	0001--0178  001
0178--0354
          	0001--0355  002
0355--0531
          	0001--0532  003
0532--0708
          	0001--0709  004
0709--0885
          	0001--0886  005
0886--1062
          	0001--1063  006
1063--1239
          	0001--1240  007
1240--1416
          	0001--1417  008
1417--1593
          	0001--1594  009
1594--1770
          	0001--1771  010
1771--1947
          	0001--1948  011
1948--2124

core.conformation.membrane.SpanningTopology: Filling membrane spanning topology from spanfile 6mhq.span
core.conformation.membrane.SpanningTopology: nres: 2125
core.conformation.membrane.SpanningTopology: nres_topo: 2124
core.conformation.membrane.SpanningTopology: total residues in spanfile: 2124
core.conformation.membrane.SpanningTopology: Pose is in pose numbering scheme.
core.conformation.membrane.Span: [ WARNING ] SHORT SPAN: SPAN IS ONLY 5 RESIDUES LONG!!!
core.conformation.membrane.Span: [ WARNING ] SHORT SPAN: SPAN IS ONLY 5 RESIDUES LONG!!!
core.conformation.membrane.Span: [ WARNING ] SHORT SPAN: SPAN IS ONLY 5 RESIDUES LONG!!!
core.conformation.membrane.Span: [ WARNING ] SHORT SPAN: SPAN IS ONLY 5 RESIDUES LONG!!!
core.conformation.membrane.Span: [ WARNING ] SHORT SPAN: SPAN IS ONLY 5 RESIDUES LONG!!!
core.conformation.membrane.Span: [ WARNING ] SHORT SPAN: SPAN IS ONLY 5 RESIDUES LONG!!!
core.conformation.membrane.Span: [ WARNING ] SHORT SPAN: SPAN IS ONLY 5 RESIDUES LONG!!!
core.conformation.membrane.Span: [ WARNING ] SHORT SPAN: SPAN IS ONLY 5 RESIDUES LONG!!!
core.conformation.membrane.Span: [ WARNING ] SHORT SPAN: SPAN IS ONLY 5 RESIDUES LONG!!!
core.conformation.membrane.Span: [ WARNING ] SHORT SPAN: SPAN IS ONLY 5 RESIDUES LONG!!!
core.conformation.membrane.Span: [ WARNING ] SHORT SPAN: SPAN IS ONLY 5 RESIDUES LONG!!!
core.conformation.membrane.Span: [ WARNING ] SHORT SPAN: SPAN IS ONLY 5 RESIDUES LONG!!!
core.conformation.membrane.SpanningTopology: Total # of TM spans: 60
core.conformation.membrane.SpanningTopology: Number of residues in spanfile: 2124
core.conformation.membrane.SpanningTopology: Span 1: start: 4, end: 8 orientation: 1
core.conformation.membrane.SpanningTopology: Span 2: start: 23, end: 45 orientation: 1
core.conformation.membrane.SpanningTopology: Span 3: start: 73, end: 89 orientation: 1
core.conformation.membrane.SpanningTopology: Span 4: start: 103, end: 122 orientation: 1
core.conformation.membrane.SpanningTopology: Span 5: start: 151, end: 172 orientation: 1
core.conformation.membrane.SpanningTopology: Span 6: start: 181, end: 185 orientation: 1
core.conformation.membrane.SpanningTopology: Span 7: start: 200, end: 222 orientation: 1
core.conformation.membrane.SpanningTopology: Span 8: start: 250, end: 266 orientation: 1
core.conformation.membrane.SpanningTopology: Span 9: start: 280, end: 299 orientation: 1
core.conformation.membrane.SpanningTopology: Span 10: start: 328, end: 349 orientation: 1
core.conformation.membrane.SpanningTopology: Span 11: start: 358, end: 362 orientation: 1
core.conformation.membrane.SpanningTopology: Span 12: start: 377, end: 399 orientation: 1
core.conformation.membrane.SpanningTopology: Span 13: start: 427, end: 443 orientation: 1
core.conformation.membrane.SpanningTopology: Span 14: start: 457, end: 476 orientation: 1
core.conformation.membrane.SpanningTopology: Span 15: start: 505, end: 526 orientation: 1
core.conformation.membrane.SpanningTopology: Span 16: start: 535, end: 539 orientation: 1
core.conformation.membrane.SpanningTopology: Span 17: start: 554, end: 576 orientation: 1
core.conformation.membrane.SpanningTopology: Span 18: start: 604, end: 620 orientation: 1
core.conformation.membrane.SpanningTopology: Span 19: start: 634, end: 653 orientation: 1
core.conformation.membrane.SpanningTopology: Span 20: start: 682, end: 703 orientation: 1
core.conformation.membrane.SpanningTopology: Span 21: start: 712, end: 716 orientation: 1
core.conformation.membrane.SpanningTopology: Span 22: start: 731, end: 753 orientation: 1
core.conformation.membrane.SpanningTopology: Span 23: start: 781, end: 797 orientation: 1
core.conformation.membrane.SpanningTopology: Span 24: start: 811, end: 830 orientation: 1
core.conformation.membrane.SpanningTopology: Span 25: start: 859, end: 880 orientation: 1
core.conformation.membrane.SpanningTopology: Span 26: start: 889, end: 893 orientation: 1
core.conformation.membrane.SpanningTopology: Span 27: start: 908, end: 930 orientation: 1
core.conformation.membrane.SpanningTopology: Span 28: start: 958, end: 974 orientation: 1
core.conformation.membrane.SpanningTopology: Span 29: start: 988, end: 1007 orientation: 1
core.conformation.membrane.SpanningTopology: Span 30: start: 1036, end: 1057 orientation: 1
core.conformation.membrane.SpanningTopology: Span 31: start: 1066, end: 1070 orientation: 1
core.conformation.membrane.SpanningTopology: Span 32: start: 1085, end: 1107 orientation: 1
core.conformation.membrane.SpanningTopology: Span 33: start: 1135, end: 1151 orientation: 1
core.conformation.membrane.SpanningTopology: Span 34: start: 1165, end: 1184 orientation: 1
core.conformation.membrane.SpanningTopology: Span 35: start: 1213, end: 1234 orientation: 1
core.conformation.membrane.SpanningTopology: Span 36: start: 1243, end: 1247 orientation: 1
core.conformation.membrane.SpanningTopology: Span 37: start: 1262, end: 1284 orientation: 1
core.conformation.membrane.SpanningTopology: Span 38: start: 1312, end: 1328 orientation: 1
core.conformation.membrane.SpanningTopology: Span 39: start: 1342, end: 1361 orientation: 1
core.conformation.membrane.SpanningTopology: Span 40: start: 1390, end: 1411 orientation: 1
core.conformation.membrane.SpanningTopology: Span 41: start: 1420, end: 1424 orientation: 1
core.conformation.membrane.SpanningTopology: Span 42: start: 1439, end: 1461 orientation: 1
core.conformation.membrane.SpanningTopology: Span 43: start: 1489, end: 1505 orientation: 1
core.conformation.membrane.SpanningTopology: Span 44: start: 1519, end: 1538 orientation: 1
core.conformation.membrane.SpanningTopology: Span 45: start: 1567, end: 1588 orientation: 1
core.conformation.membrane.SpanningTopology: Span 46: start: 1597, end: 1601 orientation: 1
core.conformation.membrane.SpanningTopology: Span 47: start: 1616, end: 1638 orientation: 1
core.conformation.membrane.SpanningTopology: Span 48: start: 1666, end: 1682 orientation: 1
core.conformation.membrane.SpanningTopology: Span 49: start: 1696, end: 1715 orientation: 1
core.conformation.membrane.SpanningTopology: Span 50: start: 1744, end: 1765 orientation: 1
core.conformation.membrane.SpanningTopology: Span 51: start: 1774, end: 1778 orientation: 1
core.conformation.membrane.SpanningTopology: Span 52: start: 1793, end: 1815 orientation: 1
core.conformation.membrane.SpanningTopology: Span 53: start: 1843, end: 1859 orientation: 1
core.conformation.membrane.SpanningTopology: Span 54: start: 1873, end: 1892 orientation: 1
core.conformation.membrane.SpanningTopology: Span 55: start: 1921, end: 1942 orientation: 1
core.conformation.membrane.SpanningTopology: Span 56: start: 1951, end: 1955 orientation: 1
core.conformation.membrane.SpanningTopology: Span 57: start: 1970, end: 1992 orientation: 1
core.conformation.membrane.SpanningTopology: Span 58: start: 2020, end: 2036 orientation: 1
core.conformation.membrane.SpanningTopology: Span 59: start: 2050, end: 2069 orientation: 1
core.conformation.membrane.SpanningTopology: Span 60: start: 2098, end: 2119 orientation: 1
basic.io.database: Database file opened: membrane/implicit_lipid_parameters.txt
core.conformation.membrane.membrane_geometry.DoubleVesicle: setting vesicle inner_radius_ as default 1000
core.conformation.membrane.membrane_geometry.DoubleVesicle: Setting outer radius: 1060.7
core.conformation.membrane.MembraneInfo: DOUBLE_VESICLE geometry
protocols.membrane.SetMembranePositionMover: Calling SetMembranePositionMover
protocols.membrane.SetMembranePositionMover: Starting foldtree: Is membrane fixed? 1
protocols.membrane.SetMembranePositionMover:    Edge   	   Jump     Jump #
          	2125--0001  012
0001--0177
          	0001--0178  001
0178--0354
          	0001--0355  002
0355--0531
          	0001--0532  003
0532--0708
          	0001--0709  004
0709--0885
          	0001--0886  005
0886--1062
          	0001--1063  006
1063--1239
          	0001--1240  007
1240--1416
          	0001--1417  008
1417--1593
          	0001--1594  009
1594--1770
          	0001--1771  010
1771--1947
          	0001--1948  011
1948--2124

protocols.membrane.SetMembranePositionMover: Final foldtree: Is membrane fixed? 1
protocols.membrane.SetMembranePositionMover:    Edge   	   Jump     Jump #
          	2125--0001  012
0001--0177
          	0001--0178  001
0178--0354
          	0001--0355  002
0355--0531
          	0001--0532  003
0532--0708
          	0001--0709  004
0709--0885
          	0001--0886  005
0886--1062
          	0001--1063  006
1063--1239
          	0001--1240  007
1240--1416
          	0001--1417  008
1417--1593
          	0001--1594  009
1594--1770
          	0001--1771  010
1771--1947
          	0001--1948  011
1948--2124

protocols.membrane.AddMembraneMover: Final foldtree: Is membrane fixed? 1
protocols.membrane.AddMembraneMover:    Edge   	   Jump     Jump #
          	2125--0001  012
0001--0177
          	0001--0178  001
0178--0354
          	0001--0355  002
0355--0531
          	0001--0532  003
0532--0708
          	0001--0709  004
0709--0885
          	0001--0886  005
0886--1062
          	0001--1063  006
1063--1239
          	0001--1240  007
1240--1416
          	0001--1417  008
1417--1593
          	0001--1594  009
1594--1770
          	0001--1771  010
1771--1947
          	0001--1948  011
1948--2124

protocols.membrane.AddMembraneMover: MembraneInfo: Information about this Membrane Protein
protocols.membrane.AddMembraneMover: Membrane Residue Num: 2125
protocols.membrane.AddMembraneMover: Membrane Fold Tree Jump: 12
protocols.membrane.AddMembraneMover: Membrane Thickness: 15.351
protocols.membrane.AddMembraneMover: Membrane Steepness: 10
protocols.membrane.AddMembraneMover: Membrane Spanning Topology 
core.conformation.membrane.SpanningTopology: Total # of TM spans: 60
core.conformation.membrane.SpanningTopology: Number of residues in spanfile: 2124
core.conformation.membrane.SpanningTopology: Span 1: start: 4, end: 8 orientation: 1
core.conformation.membrane.SpanningTopology: Span 2: start: 23, end: 45 orientation: 1
core.conformation.membrane.SpanningTopology: Span 3: start: 73, end: 89 orientation: 1
core.conformation.membrane.SpanningTopology: Span 4: start: 103, end: 122 orientation: 1
core.conformation.membrane.SpanningTopology: Span 5: start: 151, end: 172 orientation: 1
core.conformation.membrane.SpanningTopology: Span 6: start: 181, end: 185 orientation: 1
core.conformation.membrane.SpanningTopology: Span 7: start: 200, end: 222 orientation: 1
core.conformation.membrane.SpanningTopology: Span 8: start: 250, end: 266 orientation: 1
core.conformation.membrane.SpanningTopology: Span 9: start: 280, end: 299 orientation: 1
core.conformation.membrane.SpanningTopology: Span 10: start: 328, end: 349 orientation: 1
core.conformation.membrane.SpanningTopology: Span 11: start: 358, end: 362 orientation: 1
core.conformation.membrane.SpanningTopology: Span 12: start: 377, end: 399 orientation: 1
core.conformation.membrane.SpanningTopology: Span 13: start: 427, end: 443 orientation: 1
core.conformation.membrane.SpanningTopology: Span 14: start: 457, end: 476 orientation: 1
core.conformation.membrane.SpanningTopology: Span 15: start: 505, end: 526 orientation: 1
core.conformation.membrane.SpanningTopology: Span 16: start: 535, end: 539 orientation: 1
core.conformation.membrane.SpanningTopology: Span 17: start: 554, end: 576 orientation: 1
core.conformation.membrane.SpanningTopology: Span 18: start: 604, end: 620 orientation: 1
core.conformation.membrane.SpanningTopology: Span 19: start: 634, end: 653 orientation: 1
core.conformation.membrane.SpanningTopology: Span 20: start: 682, end: 703 orientation: 1
core.conformation.membrane.SpanningTopology: Span 21: start: 712, end: 716 orientation: 1
core.conformation.membrane.SpanningTopology: Span 22: start: 731, end: 753 orientation: 1
core.conformation.membrane.SpanningTopology: Span 23: start: 781, end: 797 orientation: 1
core.conformation.membrane.SpanningTopology: Span 24: start: 811, end: 830 orientation: 1
core.conformation.membrane.SpanningTopology: Span 25: start: 859, end: 880 orientation: 1
core.conformation.membrane.SpanningTopology: Span 26: start: 889, end: 893 orientation: 1
core.conformation.membrane.SpanningTopology: Span 27: start: 908, end: 930 orientation: 1
core.conformation.membrane.SpanningTopology: Span 28: start: 958, end: 974 orientation: 1
core.conformation.membrane.SpanningTopology: Span 29: start: 988, end: 1007 orientation: 1
core.conformation.membrane.SpanningTopology: Span 30: start: 1036, end: 1057 orientation: 1
core.conformation.membrane.SpanningTopology: Span 31: start: 1066, end: 1070 orientation: 1
core.conformation.membrane.SpanningTopology: Span 32: start: 1085, end: 1107 orientation: 1
core.conformation.membrane.SpanningTopology: Span 33: start: 1135, end: 1151 orientation: 1
core.conformation.membrane.SpanningTopology: Span 34: start: 1165, end: 1184 orientation: 1
core.conformation.membrane.SpanningTopology: Span 35: start: 1213, end: 1234 orientation: 1
core.conformation.membrane.SpanningTopology: Span 36: start: 1243, end: 1247 orientation: 1
core.conformation.membrane.SpanningTopology: Span 37: start: 1262, end: 1284 orientation: 1
core.conformation.membrane.SpanningTopology: Span 38: start: 1312, end: 1328 orientation: 1
core.conformation.membrane.SpanningTopology: Span 39: start: 1342, end: 1361 orientation: 1
core.conformation.membrane.SpanningTopology: Span 40: start: 1390, end: 1411 orientation: 1
core.conformation.membrane.SpanningTopology: Span 41: start: 1420, end: 1424 orientation: 1
core.conformation.membrane.SpanningTopology: Span 42: start: 1439, end: 1461 orientation: 1
core.conformation.membrane.SpanningTopology: Span 43: start: 1489, end: 1505 orientation: 1
core.conformation.membrane.SpanningTopology: Span 44: start: 1519, end: 1538 orientation: 1
core.conformation.membrane.SpanningTopology: Span 45: start: 1567, end: 1588 orientation: 1
core.conformation.membrane.SpanningTopology: Span 46: start: 1597, end: 1601 orientation: 1
core.conformation.membrane.SpanningTopology: Span 47: start: 1616, end: 1638 orientation: 1
core.conformation.membrane.SpanningTopology: Span 48: start: 1666, end: 1682 orientation: 1
core.conformation.membrane.SpanningTopology: Span 49: start: 1696, end: 1715 orientation: 1
core.conformation.membrane.SpanningTopology: Span 50: start: 1744, end: 1765 orientation: 1
core.conformation.membrane.SpanningTopology: Span 51: start: 1774, end: 1778 orientation: 1
core.conformation.membrane.SpanningTopology: Span 52: start: 1793, end: 1815 orientation: 1
core.conformation.membrane.SpanningTopology: Span 53: start: 1843, end: 1859 orientation: 1
core.conformation.membrane.SpanningTopology: Span 54: start: 1873, end: 1892 orientation: 1
core.conformation.membrane.SpanningTopology: Span 55: start: 1921, end: 1942 orientation: 1
core.conformation.membrane.SpanningTopology: Span 56: start: 1951, end: 1955 orientation: 1
core.conformation.membrane.SpanningTopology: Span 57: start: 1970, end: 1992 orientation: 1
core.conformation.membrane.SpanningTopology: Span 58: start: 2020, end: 2036 orientation: 1
core.conformation.membrane.SpanningTopology: Span 59: start: 2050, end: 2069 orientation: 1
core.conformation.membrane.SpanningTopology: Span 60: start: 2098, end: 2119 orientation: 1
protocols.membrane.AddMembraneMover: Implicit Lipid Information
protocols.membrane.AddMembraneMover: Information about the Lipid Composition: 
protocols.membrane.AddMembraneMover: Water thickness: 15.351
protocols.membrane.AddMembraneMover: Change in water density: 0.343
protocols.membrane.AddMembraneMover: Transformed water thickness: 199.57
protocols.membrane.AddMembraneMover: Lipid chain type: 12:0/12:0
protocols.membrane.AddMembraneMover: Lipid headgroup type: PC
protocols.membrane.AddMembraneMover: Lipid composition name (short-form): DLPC
protocols.membrane.AddMembraneMover: Lipid composition name (long-form): 1,2-dilauroyl-sn-glycero-3-phosphocholine
protocols.membrane.AddMembraneMover: Degrees of saturation: 0
protocols.membrane.AddMembraneMover: Temperature (celcius): 37
protocols.membrane.AddMembraneMover: Is this an alpha helical protein?: yes
core.scoring.ScoreFunctionFactory: SCOREFUNCTION: franklin2019
core.scoring.etable: Starting energy table calculation
core.scoring.etable: smooth_etable: changing atr/rep split to bottom of energy well
core.scoring.etable: smooth_etable: spline smoothing lj etables (maxdis = 6)
core.scoring.etable: smooth_etable: spline smoothing solvation etables (max_dis = 6)
core.scoring.etable: Finished calculating energy tables.
basic.io.database: Database file opened: scoring/score_functions/hbonds/ref2015_params/HBPoly1D.csv
basic.io.database: Database file opened: scoring/score_functions/hbonds/ref2015_params/HBFadeIntervals.csv
basic.io.database: Database file opened: scoring/score_functions/hbonds/ref2015_params/HBEval.csv
basic.io.database: Database file opened: scoring/score_functions/hbonds/ref2015_params/DonStrength.csv
basic.io.database: Database file opened: scoring/score_functions/hbonds/ref2015_params/AccStrength.csv
basic.io.database: Database file opened: scoring/score_functions/rama/fd/all.ramaProb
basic.io.database: Database file opened: scoring/score_functions/rama/fd/prepro.ramaProb
basic.io.database: Database file opened: scoring/score_functions/omega/omega_ppdep.all.txt
basic.io.database: Database file opened: scoring/score_functions/omega/omega_ppdep.gly.txt
basic.io.database: Database file opened: scoring/score_functions/omega/omega_ppdep.pro.txt
basic.io.database: Database file opened: scoring/score_functions/omega/omega_ppdep.valile.txt
basic.io.database: Database file opened: scoring/score_functions/P_AA_pp/P_AA
basic.io.database: Database file opened: scoring/score_functions/P_AA_pp/P_AA_n
core.scoring.P_AA: shapovalov_lib::shap_p_aa_pp_smooth_level of 1( aka low_smooth ) got activated.
basic.io.database: Database file opened: scoring/score_functions/P_AA_pp/shapovalov/10deg/kappa131/a20.prop
protocols.membrane.scoring.FaWaterToBilayerEnergy: Reading fa_water_to_bilayer parameters from the database
basic.io.database: Database file opened: membrane/memb_fa_params_2019.txt
commandline score function
true positive rate: 0
tf/f: 0
double_vesicle
basic.io.database: Database file opened: scoring/score_functions/elec_cp_reps.dat
core.scoring.elec.util: Read 40 countpair representative atoms
core.pack.dunbrack.RotamerLibrary: shapovalov_lib_fixes_enable option is true.
core.pack.dunbrack.RotamerLibrary: shapovalov_lib::shap_dun10_smooth_level of 1( aka lowest_smooth ) got activated.
core.pack.dunbrack.RotamerLibrary: Binary rotamer library selected: /dors/meilerlab/data/woodsh/Rosetta/main/database/rotamer/shapovalov/StpDwn_0-0-0/Dunbrack10.lib.bin
core.pack.dunbrack.RotamerLibrary: Using Dunbrack library binary file '/dors/meilerlab/data/woodsh/Rosetta/main/database/rotamer/shapovalov/StpDwn_0-0-0/Dunbrack10.lib.bin'.
core.pack.dunbrack.RotamerLibrary: Dunbrack 2010 library took 0.09 seconds to load from binary
core.conformation.membrane.membrane_geometry.DoubleVesicle: [ WARNING ] Distance between vesicle membranes is less than membrane thickness.
core.conformation.membrane.membrane_geometry.DoubleVesicle: [ WARNING ] May have unexpected behavior.
distance: 10,1823.37
distance: 20,1774.16
distance: 30,1663.07
distance: 40,1535.32
distance: 50,1532.49
distance: 60,1669.9
distance: 70,1845.15
distance: 80,1947.11
distance: 90,1962.85
distance: 100,1963.76
distance: 110,1963.79
distance: 120,1963.79
distance: 130,1963.79
distance: 140,1963.79
distance: 150,1963.79
distance: 160,1963.79
distance: 170,1963.79
distance: 180,1963.79
distance: 190,1963.79
distance: 200,1963.79
distance: 210,1963.79
distance: 220,1963.79
distance: 230,1963.79
distance: 240,1963.79
distance: 250,1963.79
distance: 260,1963.79
distance: 270,1963.79
distance: 280,1963.79
distance: 290,1963.79
distance: 300,1963.79
distance: 310,1963.79
distance: 320,1963.79
distance: 330,1963.79
distance: 340,1963.79
distance: 350,1963.79
distance: 360,1963.79
distance: 370,1963.79
distance: 380,1963.79
distance: 390,1963.79
radius: 20,1721.02
radius: 40,1582.84
radius: 60,1558.92
radius: 80,1551.51
radius: 100,1547.27
radius: 120,1544.33
radius: 140,1542.33
radius: 160,1540.94
radius: 180,1539.96
radius: 200,1539.24
radius: 220,1538.71
radius: 240,1538.3
radius: 260,1537.97
radius: 280,1537.7
radius: 300,1537.48
radius: 320,1537.28
radius: 340,1537.11
radius: 360,1536.97
radius: 380,1536.83
radius: 400,1536.71
radius: 420,1536.61
radius: 440,1536.51
radius: 460,1536.42
radius: 480,1536.34
radius: 500,1536.26
radius: 520,1536.2
radius: 540,1536.13
radius: 560,1536.07
radius: 580,1536.02
radius: 600,1535.96
radius: 620,1535.91
radius: 640,1535.87
radius: 660,1535.82
radius: 680,1535.78
radius: 700,1535.74
radius: 720,1535.7
radius: 740,1535.66
radius: 760,1535.63
radius: 780,1535.6
radius: 800,1535.57
radius: 820,1535.54
radius: 840,1535.51
radius: 860,1535.48
radius: 880,1535.46
radius: 900,1535.43
radius: 920,1535.41
radius: 940,1535.38
radius: 960,1535.36
radius: 980,1535.34
radius: 981,1535.34
radius: 982,1535.34
radius: 983,1535.34
radius: 984,1535.34
radius: 985,1535.34
radius: 986,1535.33
radius: 987,1535.33
radius: 988,1535.33
radius: 989,1535.33
radius: 990,1535.33
radius: 991,1535.33
radius: 992,1535.33
radius: 993,1535.33
radius: 994,1535.33
radius: 995,1535.33
radius: 996,1535.32
radius: 997,1535.32
radius: 998,1535.32
radius: 999,1535.32
radius: 1000,1535.32
radius: 1001,1535.32
radius: 1002,1535.32
radius: 1003,1535.32
radius: 1004,1535.32
radius: 1005,1535.31
radius: 1006,1535.31
radius: 1007,1535.31
radius: 1008,1535.31
radius: 1009,1535.31
radius: 1010,1535.31
radius: 1011,1535.31
radius: 1012,1535.31
radius: 1013,1535.31
radius: 1014,1535.31
radius: 1015,1535.31
radius: 1016,1535.3
radius: 1017,1535.3
radius: 1018,1535.3
radius: 1019,1535.3
new distance: 40
new inner radius: 1019
new score: 1535.3
