# Supplementary material for: Modeling membrane geometries implicitly in Rosetta
Source: Protein Sci. 2024 Feb 15;33(3):e4908. doi: 10.1002/pro.4908 (PMC10868433; doi:10.1002/pro.4908)
Supplement: Supplementary file 2 — Data S2. Supporting Information [file PRO-33-e4908-s001.gz › mp_geo_demos/mp_optimize_geometry/output_files/6b3r_opt_geo_test.log]

core.init: Checking for fconfig files in pwd and ./rosetta/flags 
core.init: Rosetta version: 2023.33.post.dev+147.woodsh17.mpoptgeoparams.2660f2773c3 2660f2773c32e732ce07c88dc75b39e18728f3c0 git@github.com:RosettaCommons/main.git 2023-09-06T18:10:05
core.init: command: /dors/meilerlab/data/woodsh/Rosetta/main/source/bin/mp_optimize_geometry_params.default.linuxgccdebug -in:file:s 6b3r_center120.pdb -mp:setup:spanfiles 6b3r_topcons.span -mp:geometry vesicle -score:weights franklin2019 -has_pore 0 -in:membrane
basic.random.init_random_generator: 'RNG device' seed mode, using '/dev/urandom', seed=310518872 seed_offset=0 real_seed=310518872
basic.random.init_random_generator: RandomGenerator:init: Normal mode, seed=310518872 RG_type=mt19937
core.init: Resolved executable path: /dors/meilerlab/data/woodsh/Rosetta/main/source/build/src/debug/linux/3.10/64/x86/gcc/5.2/default/mp_optimize_geometry_params.default.linuxgccdebug
core.init: Looking for database based on location of executable: /dors/meilerlab/data/woodsh/Rosetta/main/database/
You entered: 6b3r_center120.pdb as the PDB file to be read
core.chemical.GlobalResidueTypeSet: Finished initializing fa_standard residue type set.  Created 985 residue types
core.chemical.GlobalResidueTypeSet: Total time to initialize 17.48 seconds.
core.import_pose.import_pose: File '6b3r_center120.pdb' automatically determined to be of type PDB
core.conformation.Conformation: Found disulfide between residues 233 406
core.conformation.Conformation: Found disulfide between residues 1735 1908
core.conformation.Conformation: Found disulfide between residues 3237 3410
protocols.membrane.AddMembraneMover: Setting mp_geometry
protocols.membrane.AddMembraneMover: Setting membrane geometry as VESICLE
protocols.membrane.AddMembraneMover: =====================================================================
protocols.membrane.AddMembraneMover: ||           WELCOME TO THE WORLD OF MEMBRANE PROTEINS...          ||
protocols.membrane.AddMembraneMover: =====================================================================
protocols.membrane.AddMembraneMover: No membrane residue was found
protocols.membrane.AddMembraneMover: Adding a new membrane residue to the pose
protocols.membrane.AddMembraneMover: Adding a membrane residue representing the position of the membrane after residue 4506
core.chemical.GlobalResidueTypeSet: Loading (but possibly not actually using) 'MEM' from the PDB components dictionary for residue type 'pdb_MEM'
protocols.membrane.AddMembraneMover:    Edge   	   Jump     Jump #
          	4507--0001  003
0001--1502
          	0001--1503  001
1503--3004
          	0001--3005  002
3005--4506

core.conformation.membrane.SpanningTopology: Filling membrane spanning topology from spanfile 6b3r_topcons.span
core.conformation.membrane.SpanningTopology: nres: 4507
core.conformation.membrane.SpanningTopology: nres_topo: 4506
core.conformation.membrane.SpanningTopology: total residues in spanfile: 4506
core.conformation.membrane.SpanningTopology: Pose is in pose numbering scheme.
core.conformation.membrane.SpanningTopology: Total # of TM spans: 84
core.conformation.membrane.SpanningTopology: Number of residues in spanfile: 4506
core.conformation.membrane.SpanningTopology: Span 1: start: 6, end: 26 orientation: 1
core.conformation.membrane.SpanningTopology: Span 2: start: 28, end: 48 orientation: 1
core.conformation.membrane.SpanningTopology: Span 3: start: 55, end: 75 orientation: 1
core.conformation.membrane.SpanningTopology: Span 4: start: 107, end: 127 orientation: 1
core.conformation.membrane.SpanningTopology: Span 5: start: 156, end: 176 orientation: 1
core.conformation.membrane.SpanningTopology: Span 6: start: 178, end: 198 orientation: 1
core.conformation.membrane.SpanningTopology: Span 7: start: 205, end: 225 orientation: 1
core.conformation.membrane.SpanningTopology: Span 8: start: 268, end: 288 orientation: 1
core.conformation.membrane.SpanningTopology: Span 9: start: 327, end: 347 orientation: 1
core.conformation.membrane.SpanningTopology: Span 10: start: 349, end: 369 orientation: 1
core.conformation.membrane.SpanningTopology: Span 11: start: 379, end: 399 orientation: 1
core.conformation.membrane.SpanningTopology: Span 12: start: 438, end: 458 orientation: 1
core.conformation.membrane.SpanningTopology: Span 13: start: 504, end: 524 orientation: 1
core.conformation.membrane.SpanningTopology: Span 14: start: 526, end: 546 orientation: 1
core.conformation.membrane.SpanningTopology: Span 15: start: 557, end: 577 orientation: 1
core.conformation.membrane.SpanningTopology: Span 16: start: 587, end: 607 orientation: 1
core.conformation.membrane.SpanningTopology: Span 17: start: 626, end: 646 orientation: 1
core.conformation.membrane.SpanningTopology: Span 18: start: 722, end: 742 orientation: 1
core.conformation.membrane.SpanningTopology: Span 19: start: 820, end: 840 orientation: 1
core.conformation.membrane.SpanningTopology: Span 20: start: 844, end: 864 orientation: 1
core.conformation.membrane.SpanningTopology: Span 21: start: 873, end: 893 orientation: 1
core.conformation.membrane.SpanningTopology: Span 22: start: 931, end: 951 orientation: 1
core.conformation.membrane.SpanningTopology: Span 23: start: 977, end: 997 orientation: 1
core.conformation.membrane.SpanningTopology: Span 24: start: 1001, end: 1021 orientation: 1
core.conformation.membrane.SpanningTopology: Span 25: start: 1030, end: 1050 orientation: 1
core.conformation.membrane.SpanningTopology: Span 26: start: 1052, end: 1072 orientation: 1
core.conformation.membrane.SpanningTopology: Span 27: start: 1163, end: 1183 orientation: 1
core.conformation.membrane.SpanningTopology: Span 28: start: 1421, end: 1441 orientation: 1
core.conformation.membrane.SpanningTopology: Span 29: start: 1508, end: 1528 orientation: 1
core.conformation.membrane.SpanningTopology: Span 30: start: 1530, end: 1550 orientation: 1
core.conformation.membrane.SpanningTopology: Span 31: start: 1557, end: 1577 orientation: 1
core.conformation.membrane.SpanningTopology: Span 32: start: 1609, end: 1629 orientation: 1
core.conformation.membrane.SpanningTopology: Span 33: start: 1658, end: 1678 orientation: 1
core.conformation.membrane.SpanningTopology: Span 34: start: 1680, end: 1700 orientation: 1
core.conformation.membrane.SpanningTopology: Span 35: start: 1707, end: 1727 orientation: 1
core.conformation.membrane.SpanningTopology: Span 36: start: 1770, end: 1790 orientation: 1
core.conformation.membrane.SpanningTopology: Span 37: start: 1829, end: 1849 orientation: 1
core.conformation.membrane.SpanningTopology: Span 38: start: 1851, end: 1871 orientation: 1
core.conformation.membrane.SpanningTopology: Span 39: start: 1881, end: 1901 orientation: 1
core.conformation.membrane.SpanningTopology: Span 40: start: 1940, end: 1960 orientation: 1
core.conformation.membrane.SpanningTopology: Span 41: start: 2006, end: 2026 orientation: 1
core.conformation.membrane.SpanningTopology: Span 42: start: 2028, end: 2048 orientation: 1
core.conformation.membrane.SpanningTopology: Span 43: start: 2059, end: 2079 orientation: 1
core.conformation.membrane.SpanningTopology: Span 44: start: 2089, end: 2109 orientation: 1
core.conformation.membrane.SpanningTopology: Span 45: start: 2128, end: 2148 orientation: 1
core.conformation.membrane.SpanningTopology: Span 46: start: 2224, end: 2244 orientation: 1
core.conformation.membrane.SpanningTopology: Span 47: start: 2322, end: 2342 orientation: 1
core.conformation.membrane.SpanningTopology: Span 48: start: 2346, end: 2366 orientation: 1
core.conformation.membrane.SpanningTopology: Span 49: start: 2375, end: 2395 orientation: 1
core.conformation.membrane.SpanningTopology: Span 50: start: 2433, end: 2453 orientation: 1
core.conformation.membrane.SpanningTopology: Span 51: start: 2479, end: 2499 orientation: 1
core.conformation.membrane.SpanningTopology: Span 52: start: 2503, end: 2523 orientation: 1
core.conformation.membrane.SpanningTopology: Span 53: start: 2532, end: 2552 orientation: 1
core.conformation.membrane.SpanningTopology: Span 54: start: 2554, end: 2574 orientation: 1
core.conformation.membrane.SpanningTopology: Span 55: start: 2665, end: 2685 orientation: 1
core.conformation.membrane.SpanningTopology: Span 56: start: 2923, end: 2943 orientation: 1
core.conformation.membrane.SpanningTopology: Span 57: start: 3010, end: 3030 orientation: 1
core.conformation.membrane.SpanningTopology: Span 58: start: 3032, end: 3052 orientation: 1
core.conformation.membrane.SpanningTopology: Span 59: start: 3059, end: 3079 orientation: 1
core.conformation.membrane.SpanningTopology: Span 60: start: 3111, end: 3131 orientation: 1
core.conformation.membrane.SpanningTopology: Span 61: start: 3160, end: 3180 orientation: 1
core.conformation.membrane.SpanningTopology: Span 62: start: 3182, end: 3202 orientation: 1
core.conformation.membrane.SpanningTopology: Span 63: start: 3209, end: 3229 orientation: 1
core.conformation.membrane.SpanningTopology: Span 64: start: 3272, end: 3292 orientation: 1
core.conformation.membrane.SpanningTopology: Span 65: start: 3331, end: 3351 orientation: 1
core.conformation.membrane.SpanningTopology: Span 66: start: 3353, end: 3373 orientation: 1
core.conformation.membrane.SpanningTopology: Span 67: start: 3383, end: 3403 orientation: 1
core.conformation.membrane.SpanningTopology: Span 68: start: 3442, end: 3462 orientation: 1
core.conformation.membrane.SpanningTopology: Span 69: start: 3508, end: 3528 orientation: 1
core.conformation.membrane.SpanningTopology: Span 70: start: 3530, end: 3550 orientation: 1
core.conformation.membrane.SpanningTopology: Span 71: start: 3561, end: 3581 orientation: 1
core.conformation.membrane.SpanningTopology: Span 72: start: 3591, end: 3611 orientation: 1
core.conformation.membrane.SpanningTopology: Span 73: start: 3630, end: 3650 orientation: 1
core.conformation.membrane.SpanningTopology: Span 74: start: 3726, end: 3746 orientation: 1
core.conformation.membrane.SpanningTopology: Span 75: start: 3824, end: 3844 orientation: 1
core.conformation.membrane.SpanningTopology: Span 76: start: 3848, end: 3868 orientation: 1
core.conformation.membrane.SpanningTopology: Span 77: start: 3877, end: 3897 orientation: 1
core.conformation.membrane.SpanningTopology: Span 78: start: 3935, end: 3955 orientation: 1
core.conformation.membrane.SpanningTopology: Span 79: start: 3981, end: 4001 orientation: 1
core.conformation.membrane.SpanningTopology: Span 80: start: 4005, end: 4025 orientation: 1
core.conformation.membrane.SpanningTopology: Span 81: start: 4034, end: 4054 orientation: 1
core.conformation.membrane.SpanningTopology: Span 82: start: 4056, end: 4076 orientation: 1
core.conformation.membrane.SpanningTopology: Span 83: start: 4167, end: 4187 orientation: 1
core.conformation.membrane.SpanningTopology: Span 84: start: 4425, end: 4445 orientation: 1
basic.io.database: Database file opened: membrane/implicit_lipid_parameters.txt
core.conformation.membrane.membrane_geometry.Vesicle: Setting vesicle radius_ as default 100
core.conformation.membrane.MembraneInfo: VESICLE geometry
protocols.membrane.SetMembranePositionMover: Calling SetMembranePositionMover
protocols.membrane.SetMembranePositionMover: Starting foldtree: Is membrane fixed? 1
protocols.membrane.SetMembranePositionMover:    Edge   	   Jump     Jump #
          	4507--0001  003
0001--1502
          	0001--1503  001
1503--3004
          	0001--3005  002
3005--4506

protocols.membrane.SetMembranePositionMover: Final foldtree: Is membrane fixed? 1
protocols.membrane.SetMembranePositionMover:    Edge   	   Jump     Jump #
          	4507--0001  003
0001--1502
          	0001--1503  001
1503--3004
          	0001--3005  002
3005--4506

protocols.membrane.AddMembraneMover: Final foldtree: Is membrane fixed? 1
protocols.membrane.AddMembraneMover:    Edge   	   Jump     Jump #
          	4507--0001  003
0001--1502
          	0001--1503  001
1503--3004
          	0001--3005  002
3005--4506

protocols.membrane.AddMembraneMover: MembraneInfo: Information about this Membrane Protein
protocols.membrane.AddMembraneMover: Membrane Residue Num: 4507
protocols.membrane.AddMembraneMover: Membrane Fold Tree Jump: 3
protocols.membrane.AddMembraneMover: Membrane Thickness: 15.351
protocols.membrane.AddMembraneMover: Membrane Steepness: 10
protocols.membrane.AddMembraneMover: Membrane Spanning Topology 
core.conformation.membrane.SpanningTopology: Total # of TM spans: 84
core.conformation.membrane.SpanningTopology: Number of residues in spanfile: 4506
core.conformation.membrane.SpanningTopology: Span 1: start: 6, end: 26 orientation: 1
core.conformation.membrane.SpanningTopology: Span 2: start: 28, end: 48 orientation: 1
core.conformation.membrane.SpanningTopology: Span 3: start: 55, end: 75 orientation: 1
core.conformation.membrane.SpanningTopology: Span 4: start: 107, end: 127 orientation: 1
core.conformation.membrane.SpanningTopology: Span 5: start: 156, end: 176 orientation: 1
core.conformation.membrane.SpanningTopology: Span 6: start: 178, end: 198 orientation: 1
core.conformation.membrane.SpanningTopology: Span 7: start: 205, end: 225 orientation: 1
core.conformation.membrane.SpanningTopology: Span 8: start: 268, end: 288 orientation: 1
core.conformation.membrane.SpanningTopology: Span 9: start: 327, end: 347 orientation: 1
core.conformation.membrane.SpanningTopology: Span 10: start: 349, end: 369 orientation: 1
core.conformation.membrane.SpanningTopology: Span 11: start: 379, end: 399 orientation: 1
core.conformation.membrane.SpanningTopology: Span 12: start: 438, end: 458 orientation: 1
core.conformation.membrane.SpanningTopology: Span 13: start: 504, end: 524 orientation: 1
core.conformation.membrane.SpanningTopology: Span 14: start: 526, end: 546 orientation: 1
core.conformation.membrane.SpanningTopology: Span 15: start: 557, end: 577 orientation: 1
core.conformation.membrane.SpanningTopology: Span 16: start: 587, end: 607 orientation: 1
core.conformation.membrane.SpanningTopology: Span 17: start: 626, end: 646 orientation: 1
core.conformation.membrane.SpanningTopology: Span 18: start: 722, end: 742 orientation: 1
core.conformation.membrane.SpanningTopology: Span 19: start: 820, end: 840 orientation: 1
core.conformation.membrane.SpanningTopology: Span 20: start: 844, end: 864 orientation: 1
core.conformation.membrane.SpanningTopology: Span 21: start: 873, end: 893 orientation: 1
core.conformation.membrane.SpanningTopology: Span 22: start: 931, end: 951 orientation: 1
core.conformation.membrane.SpanningTopology: Span 23: start: 977, end: 997 orientation: 1
core.conformation.membrane.SpanningTopology: Span 24: start: 1001, end: 1021 orientation: 1
core.conformation.membrane.SpanningTopology: Span 25: start: 1030, end: 1050 orientation: 1
core.conformation.membrane.SpanningTopology: Span 26: start: 1052, end: 1072 orientation: 1
core.conformation.membrane.SpanningTopology: Span 27: start: 1163, end: 1183 orientation: 1
core.conformation.membrane.SpanningTopology: Span 28: start: 1421, end: 1441 orientation: 1
core.conformation.membrane.SpanningTopology: Span 29: start: 1508, end: 1528 orientation: 1
core.conformation.membrane.SpanningTopology: Span 30: start: 1530, end: 1550 orientation: 1
core.conformation.membrane.SpanningTopology: Span 31: start: 1557, end: 1577 orientation: 1
core.conformation.membrane.SpanningTopology: Span 32: start: 1609, end: 1629 orientation: 1
core.conformation.membrane.SpanningTopology: Span 33: start: 1658, end: 1678 orientation: 1
core.conformation.membrane.SpanningTopology: Span 34: start: 1680, end: 1700 orientation: 1
core.conformation.membrane.SpanningTopology: Span 35: start: 1707, end: 1727 orientation: 1
core.conformation.membrane.SpanningTopology: Span 36: start: 1770, end: 1790 orientation: 1
core.conformation.membrane.SpanningTopology: Span 37: start: 1829, end: 1849 orientation: 1
core.conformation.membrane.SpanningTopology: Span 38: start: 1851, end: 1871 orientation: 1
core.conformation.membrane.SpanningTopology: Span 39: start: 1881, end: 1901 orientation: 1
core.conformation.membrane.SpanningTopology: Span 40: start: 1940, end: 1960 orientation: 1
core.conformation.membrane.SpanningTopology: Span 41: start: 2006, end: 2026 orientation: 1
core.conformation.membrane.SpanningTopology: Span 42: start: 2028, end: 2048 orientation: 1
core.conformation.membrane.SpanningTopology: Span 43: start: 2059, end: 2079 orientation: 1
core.conformation.membrane.SpanningTopology: Span 44: start: 2089, end: 2109 orientation: 1
core.conformation.membrane.SpanningTopology: Span 45: start: 2128, end: 2148 orientation: 1
core.conformation.membrane.SpanningTopology: Span 46: start: 2224, end: 2244 orientation: 1
core.conformation.membrane.SpanningTopology: Span 47: start: 2322, end: 2342 orientation: 1
core.conformation.membrane.SpanningTopology: Span 48: start: 2346, end: 2366 orientation: 1
core.conformation.membrane.SpanningTopology: Span 49: start: 2375, end: 2395 orientation: 1
core.conformation.membrane.SpanningTopology: Span 50: start: 2433, end: 2453 orientation: 1
core.conformation.membrane.SpanningTopology: Span 51: start: 2479, end: 2499 orientation: 1
core.conformation.membrane.SpanningTopology: Span 52: start: 2503, end: 2523 orientation: 1
core.conformation.membrane.SpanningTopology: Span 53: start: 2532, end: 2552 orientation: 1
core.conformation.membrane.SpanningTopology: Span 54: start: 2554, end: 2574 orientation: 1
core.conformation.membrane.SpanningTopology: Span 55: start: 2665, end: 2685 orientation: 1
core.conformation.membrane.SpanningTopology: Span 56: start: 2923, end: 2943 orientation: 1
core.conformation.membrane.SpanningTopology: Span 57: start: 3010, end: 3030 orientation: 1
core.conformation.membrane.SpanningTopology: Span 58: start: 3032, end: 3052 orientation: 1
core.conformation.membrane.SpanningTopology: Span 59: start: 3059, end: 3079 orientation: 1
core.conformation.membrane.SpanningTopology: Span 60: start: 3111, end: 3131 orientation: 1
core.conformation.membrane.SpanningTopology: Span 61: start: 3160, end: 3180 orientation: 1
core.conformation.membrane.SpanningTopology: Span 62: start: 3182, end: 3202 orientation: 1
core.conformation.membrane.SpanningTopology: Span 63: start: 3209, end: 3229 orientation: 1
core.conformation.membrane.SpanningTopology: Span 64: start: 3272, end: 3292 orientation: 1
core.conformation.membrane.SpanningTopology: Span 65: start: 3331, end: 3351 orientation: 1
core.conformation.membrane.SpanningTopology: Span 66: start: 3353, end: 3373 orientation: 1
core.conformation.membrane.SpanningTopology: Span 67: start: 3383, end: 3403 orientation: 1
core.conformation.membrane.SpanningTopology: Span 68: start: 3442, end: 3462 orientation: 1
core.conformation.membrane.SpanningTopology: Span 69: start: 3508, end: 3528 orientation: 1
core.conformation.membrane.SpanningTopology: Span 70: start: 3530, end: 3550 orientation: 1
core.conformation.membrane.SpanningTopology: Span 71: start: 3561, end: 3581 orientation: 1
core.conformation.membrane.SpanningTopology: Span 72: start: 3591, end: 3611 orientation: 1
core.conformation.membrane.SpanningTopology: Span 73: start: 3630, end: 3650 orientation: 1
core.conformation.membrane.SpanningTopology: Span 74: start: 3726, end: 3746 orientation: 1
core.conformation.membrane.SpanningTopology: Span 75: start: 3824, end: 3844 orientation: 1
core.conformation.membrane.SpanningTopology: Span 76: start: 3848, end: 3868 orientation: 1
core.conformation.membrane.SpanningTopology: Span 77: start: 3877, end: 3897 orientation: 1
core.conformation.membrane.SpanningTopology: Span 78: start: 3935, end: 3955 orientation: 1
core.conformation.membrane.SpanningTopology: Span 79: start: 3981, end: 4001 orientation: 1
core.conformation.membrane.SpanningTopology: Span 80: start: 4005, end: 4025 orientation: 1
core.conformation.membrane.SpanningTopology: Span 81: start: 4034, end: 4054 orientation: 1
core.conformation.membrane.SpanningTopology: Span 82: start: 4056, end: 4076 orientation: 1
core.conformation.membrane.SpanningTopology: Span 83: start: 4167, end: 4187 orientation: 1
core.conformation.membrane.SpanningTopology: Span 84: start: 4425, end: 4445 orientation: 1
protocols.membrane.AddMembraneMover: Implicit Lipid Information
protocols.membrane.AddMembraneMover: Information about the Lipid Composition: 
protocols.membrane.AddMembraneMover: Water thickness: 15.351
protocols.membrane.AddMembraneMover: Change in water density: 0.343
protocols.membrane.AddMembraneMover: Transformed water thickness: 199.57
protocols.membrane.AddMembraneMover: Lipid chain type: 12:0/12:0
protocols.membrane.AddMembraneMover: Lipid headgroup type: PC
protocols.membrane.AddMembraneMover: Lipid composition name (short-form): DLPC
protocols.membrane.AddMembraneMover: Lipid composition name (long-form): 1,2-dilauroyl-sn-glycero-3-phosphocholine
protocols.membrane.AddMembraneMover: Degrees of saturation: 0
protocols.membrane.AddMembraneMover: Temperature (celcius): 37
protocols.membrane.AddMembraneMover: Is this an alpha helical protein?: yes
core.scoring.ScoreFunctionFactory: SCOREFUNCTION: franklin2019
core.scoring.etable: Starting energy table calculation
core.scoring.etable: smooth_etable: changing atr/rep split to bottom of energy well
core.scoring.etable: smooth_etable: spline smoothing lj etables (maxdis = 6)
core.scoring.etable: smooth_etable: spline smoothing solvation etables (max_dis = 6)
core.scoring.etable: Finished calculating energy tables.
basic.io.database: Database file opened: scoring/score_functions/hbonds/ref2015_params/HBPoly1D.csv
basic.io.database: Database file opened: scoring/score_functions/hbonds/ref2015_params/HBFadeIntervals.csv
basic.io.database: Database file opened: scoring/score_functions/hbonds/ref2015_params/HBEval.csv
basic.io.database: Database file opened: scoring/score_functions/hbonds/ref2015_params/DonStrength.csv
basic.io.database: Database file opened: scoring/score_functions/hbonds/ref2015_params/AccStrength.csv
basic.io.database: Database file opened: scoring/score_functions/rama/fd/all.ramaProb
basic.io.database: Database file opened: scoring/score_functions/rama/fd/prepro.ramaProb
basic.io.database: Database file opened: scoring/score_functions/omega/omega_ppdep.all.txt
basic.io.database: Database file opened: scoring/score_functions/omega/omega_ppdep.gly.txt
basic.io.database: Database file opened: scoring/score_functions/omega/omega_ppdep.pro.txt
basic.io.database: Database file opened: scoring/score_functions/omega/omega_ppdep.valile.txt
basic.io.database: Database file opened: scoring/score_functions/P_AA_pp/P_AA
basic.io.database: Database file opened: scoring/score_functions/P_AA_pp/P_AA_n
core.scoring.P_AA: shapovalov_lib::shap_p_aa_pp_smooth_level of 1( aka low_smooth ) got activated.
basic.io.database: Database file opened: scoring/score_functions/P_AA_pp/shapovalov/10deg/kappa131/a20.prop
protocols.membrane.scoring.FaWaterToBilayerEnergy: Reading fa_water_to_bilayer parameters from the database
basic.io.database: Database file opened: membrane/memb_fa_params_2019.txt
commandline score function
true positive rate: 0
tf/f: 0
vesicle
basic.io.database: Database file opened: scoring/score_functions/elec_cp_reps.dat
core.scoring.elec.util: Read 40 countpair representative atoms
core.pack.dunbrack.RotamerLibrary: shapovalov_lib_fixes_enable option is true.
core.pack.dunbrack.RotamerLibrary: shapovalov_lib::shap_dun10_smooth_level of 1( aka lowest_smooth ) got activated.
core.pack.dunbrack.RotamerLibrary: Binary rotamer library selected: /dors/meilerlab/data/woodsh/Rosetta/main/database/rotamer/shapovalov/StpDwn_0-0-0/Dunbrack10.lib.bin
core.pack.dunbrack.RotamerLibrary: Using Dunbrack library binary file '/dors/meilerlab/data/woodsh/Rosetta/main/database/rotamer/shapovalov/StpDwn_0-0-0/Dunbrack10.lib.bin'.
core.pack.dunbrack.RotamerLibrary: Dunbrack 2010 library took 0.61 seconds to load from binary
radius: -1000,1.15247
radius: -980,1.15099
radius: -960,1.14619
radius: -940,1.14225
radius: -920,1.14433
radius: -900,1.1456
radius: -880,1.13807
radius: -860,1.14833
radius: -840,1.14676
radius: -820,1.14349
radius: -800,1.13917
radius: -780,1.12995
radius: -760,1.15219
radius: -740,1.18074
radius: -720,1.17369
radius: -700,1.17567
radius: -680,1.17468
radius: -660,1.19208
radius: -640,1.21095
radius: -620,1.24451
radius: -600,1.91942
radius: -580,1.91023
radius: -560,2.61471
radius: -540,2.62787
radius: -520,2.79834
radius: -500,3.62224
radius: -480,3.62583
radius: -460,3.78496
radius: -440,3.76574
radius: -420,3.79011
radius: -400,4.35152
radius: -380,4.47276
radius: -360,4.9633
radius: -340,6.57651
radius: -320,8.69837
radius: -300,9.98983
radius: -280,14.5069
radius: -260,19.2097
radius: -240,23.7788
radius: -220,27.4716
radius: -200,39.2654
radius: -180,52.1442
radius: -160,62.1879
radius: -140,73.6868
radius: -120,98.4148
radius: -100,79.8845
radius: -80,33.4492
radius: -60,2.45577
radius: -40,1.85102
radius: -20,2.65565
radius: 0,0.527206
radius: 20,0.457422
radius: 40,0.446953
radius: 60,3.41296
radius: 80,12.717
radius: 100,17.4582
radius: 120,24.3575
radius: 140,25.1422
radius: 160,24.1626
radius: 180,23.2666
radius: 200,22.9378
radius: 220,22.7965
radius: 240,22.4492
radius: 260,21.869
radius: 280,21.125
radius: 300,19.57
radius: 320,18.1234
radius: 340,16.6469
radius: 360,16.1567
radius: 380,15.1532
radius: 400,14.6546
radius: 420,14.0542
radius: 440,13.5162
radius: 460,13.4372
radius: 480,12.6957
radius: 500,12.2917
radius: 520,11.5959
radius: 540,11.3321
radius: 560,11.0359
radius: 580,10.3593
radius: 600,9.86842
radius: 620,9.84774
radius: 640,9.73518
radius: 660,9.71357
radius: 680,9.69701
radius: 700,9.68388
radius: 720,9.65465
radius: 740,9.31202
radius: 760,9.30087
radius: 780,9.30945
radius: 800,9.30068
radius: 820,9.26391
radius: 840,9.25344
radius: 860,9.24753
radius: 880,8.91768
radius: 900,8.91768
radius: 920,8.90899
radius: 940,8.9037
radius: 960,8.89416
radius: 980,8.88653
radius: 1000,8.86973
radius: -139,73.8256
radius: -138,73.7954
radius: -137,74.9315
radius: -136,78.098
radius: -135,78.7594
radius: -134,80.3795
radius: -133,82.4316
radius: -132,83.3544
radius: -131,83.8062
radius: -130,84.4812
radius: -129,84.7983
radius: -128,84.4294
radius: -127,85.5207
radius: -126,87.8065
radius: -125,89.3051
radius: -124,89.5982
radius: -123,90.5493
radius: -122,94.1889
radius: -121,98.0265
radius: -120,98.4148
radius: -119,97.4266
radius: -118,98.8849
radius: -117,98.8499
radius: -116,98.6826
radius: -115,99.0168
radius: -114,99.1453
radius: -113,100.871
radius: -112,99.3005
radius: -111,99.4218
radius: -110,95.7381
radius: -109,93.2531
radius: -108,92.5759
radius: -107,90.1723
radius: -106,88.1634
radius: -105,87.2825
radius: -104,86.7085
radius: -103,85.7018
radius: -102,84.0431
radius: -101,82.508
new radius: -114
new score: 99.1453
