# Supplementary material for: Modeling membrane geometries implicitly in Rosetta
Source: Protein Sci. 2024 Feb 15;33(3):e4908. doi: 10.1002/pro.4908 (PMC10868433; doi:10.1002/pro.4908)
Supplement: Supplementary file 2 — Data S2. Supporting Information [file PRO-33-e4908-s001.gz › mp_geo_demos/mp_optimize_geometry/output_files/2jqy_bicelle_opt_params.txt]

2jqy
Geometry: Bicelle
Optimized Inner Radius: 0
