# Supplementary material for: Modeling membrane geometries implicitly in Rosetta
Source: Protein Sci. 2024 Feb 15;33(3):e4908. doi: 10.1002/pro.4908 (PMC10868433; doi:10.1002/pro.4908)
Supplement: Supplementary file 2 — Data S2. Supporting Information [file PRO-33-e4908-s001.gz › mp_geo_demos/mp_optimize_geometry/output_files/6b3r_opt_geo_params.log]

core.init: Checking for fconfig files in pwd and ./rosetta/flags 
core.init: Rosetta version: 2023.33.post.dev+147.woodsh17.mpoptgeoparams.2660f2773c3 2660f2773c32e732ce07c88dc75b39e18728f3c0 git@github.com:RosettaCommons/main.git 2023-09-06T18:10:05
core.init: command: /dors/meilerlab/data/woodsh/Rosetta/main/source/bin/mp_optimize_geometry_params.default.linuxgccrelease -in:file:s 6b3r.pdb -mp:setup:spanfiles 6b3r.span -mp:geometry vesicle -score:weights franklin2019 -has_pore 0 -in:membrane 1
basic.random.init_random_generator: 'RNG device' seed mode, using '/dev/urandom', seed=616115985 seed_offset=0 real_seed=616115985
basic.random.init_random_generator: RandomGenerator:init: Normal mode, seed=616115985 RG_type=mt19937
core.init: Resolved executable path: /dors/meilerlab/data/woodsh/Rosetta/main/source/build/src/release/linux/3.10/64/x86/gcc/5.2/default/mp_optimize_geometry_params.default.linuxgccrelease
core.init: Looking for database based on location of executable: /dors/meilerlab/data/woodsh/Rosetta/main/database/
You entered: 6b3r.pdb as the PDB file to be read
core.chemical.GlobalResidueTypeSet: Finished initializing fa_standard residue type set.  Created 985 residue types
core.chemical.GlobalResidueTypeSet: Total time to initialize 1.41 seconds.
core.import_pose.import_pose: File '6b3r.pdb' automatically determined to be of type PDB
core.conformation.Conformation: Found disulfide between residues 233 406
core.conformation.Conformation: Found disulfide between residues 1735 1908
core.conformation.Conformation: Found disulfide between residues 3237 3410
protocols.membrane.AddMembraneMover: Setting mp_geometry
protocols.membrane.AddMembraneMover: Setting membrane geometry as VESICLE
protocols.membrane.AddMembraneMover: =====================================================================
protocols.membrane.AddMembraneMover: ||           WELCOME TO THE WORLD OF MEMBRANE PROTEINS...          ||
protocols.membrane.AddMembraneMover: =====================================================================
protocols.membrane.AddMembraneMover: No membrane residue was found
protocols.membrane.AddMembraneMover: Adding a new membrane residue to the pose
protocols.membrane.AddMembraneMover: Adding a membrane residue representing the position of the membrane after residue 4506
core.chemical.GlobalResidueTypeSet: Loading (but possibly not actually using) 'MEM' from the PDB components dictionary for residue type 'pdb_MEM'
protocols.membrane.AddMembraneMover:    Edge   	   Jump     Jump #
          	4507--0001  003
0001--1502
          	0001--1503  001
1503--3004
          	0001--3005  002
3005--4506

core.conformation.membrane.SpanningTopology: Filling membrane spanning topology from spanfile 6b3r.span
core.conformation.membrane.SpanningTopology: nres: 4507
core.conformation.membrane.SpanningTopology: nres_topo: 4506
core.conformation.membrane.SpanningTopology: total residues in spanfile: 4506
core.conformation.membrane.SpanningTopology: Pose is in pose numbering scheme.
core.conformation.membrane.SpanningTopology: Total # of TM spans: 84
core.conformation.membrane.SpanningTopology: Number of residues in spanfile: 4506
core.conformation.membrane.SpanningTopology: Span 1: start: 6, end: 26 orientation: 1
core.conformation.membrane.SpanningTopology: Span 2: start: 28, end: 48 orientation: 1
core.conformation.membrane.SpanningTopology: Span 3: start: 55, end: 75 orientation: 1
core.conformation.membrane.SpanningTopology: Span 4: start: 107, end: 127 orientation: 1
core.conformation.membrane.SpanningTopology: Span 5: start: 156, end: 176 orientation: 1
core.conformation.membrane.SpanningTopology: Span 6: start: 178, end: 198 orientation: 1
core.conformation.membrane.SpanningTopology: Span 7: start: 205, end: 225 orientation: 1
core.conformation.membrane.SpanningTopology: Span 8: start: 268, end: 288 orientation: 1
core.conformation.membrane.SpanningTopology: Span 9: start: 327, end: 347 orientation: 1
core.conformation.membrane.SpanningTopology: Span 10: start: 349, end: 369 orientation: 1
core.conformation.membrane.SpanningTopology: Span 11: start: 379, end: 399 orientation: 1
core.conformation.membrane.SpanningTopology: Span 12: start: 438, end: 458 orientation: 1
core.conformation.membrane.SpanningTopology: Span 13: start: 504, end: 524 orientation: 1
core.conformation.membrane.SpanningTopology: Span 14: start: 526, end: 546 orientation: 1
core.conformation.membrane.SpanningTopology: Span 15: start: 557, end: 577 orientation: 1
core.conformation.membrane.SpanningTopology: Span 16: start: 587, end: 607 orientation: 1
core.conformation.membrane.SpanningTopology: Span 17: start: 626, end: 646 orientation: 1
core.conformation.membrane.SpanningTopology: Span 18: start: 722, end: 742 orientation: 1
core.conformation.membrane.SpanningTopology: Span 19: start: 820, end: 840 orientation: 1
core.conformation.membrane.SpanningTopology: Span 20: start: 844, end: 864 orientation: 1
core.conformation.membrane.SpanningTopology: Span 21: start: 873, end: 893 orientation: 1
core.conformation.membrane.SpanningTopology: Span 22: start: 931, end: 951 orientation: 1
core.conformation.membrane.SpanningTopology: Span 23: start: 977, end: 997 orientation: 1
core.conformation.membrane.SpanningTopology: Span 24: start: 1001, end: 1021 orientation: 1
core.conformation.membrane.SpanningTopology: Span 25: start: 1030, end: 1050 orientation: 1
core.conformation.membrane.SpanningTopology: Span 26: start: 1052, end: 1072 orientation: 1
core.conformation.membrane.SpanningTopology: Span 27: start: 1163, end: 1183 orientation: 1
core.conformation.membrane.SpanningTopology: Span 28: start: 1421, end: 1441 orientation: 1
core.conformation.membrane.SpanningTopology: Span 29: start: 1508, end: 1528 orientation: 1
core.conformation.membrane.SpanningTopology: Span 30: start: 1530, end: 1550 orientation: 1
core.conformation.membrane.SpanningTopology: Span 31: start: 1557, end: 1577 orientation: 1
core.conformation.membrane.SpanningTopology: Span 32: start: 1609, end: 1629 orientation: 1
core.conformation.membrane.SpanningTopology: Span 33: start: 1658, end: 1678 orientation: 1
core.conformation.membrane.SpanningTopology: Span 34: start: 1680, end: 1700 orientation: 1
core.conformation.membrane.SpanningTopology: Span 35: start: 1707, end: 1727 orientation: 1
core.conformation.membrane.SpanningTopology: Span 36: start: 1770, end: 1790 orientation: 1
core.conformation.membrane.SpanningTopology: Span 37: start: 1829, end: 1849 orientation: 1
core.conformation.membrane.SpanningTopology: Span 38: start: 1851, end: 1871 orientation: 1
core.conformation.membrane.SpanningTopology: Span 39: start: 1881, end: 1901 orientation: 1
core.conformation.membrane.SpanningTopology: Span 40: start: 1940, end: 1960 orientation: 1
core.conformation.membrane.SpanningTopology: Span 41: start: 2006, end: 2026 orientation: 1
core.conformation.membrane.SpanningTopology: Span 42: start: 2028, end: 2048 orientation: 1
core.conformation.membrane.SpanningTopology: Span 43: start: 2059, end: 2079 orientation: 1
core.conformation.membrane.SpanningTopology: Span 44: start: 2089, end: 2109 orientation: 1
core.conformation.membrane.SpanningTopology: Span 45: start: 2128, end: 2148 orientation: 1
core.conformation.membrane.SpanningTopology: Span 46: start: 2224, end: 2244 orientation: 1
core.conformation.membrane.SpanningTopology: Span 47: start: 2322, end: 2342 orientation: 1
core.conformation.membrane.SpanningTopology: Span 48: start: 2346, end: 2366 orientation: 1
core.conformation.membrane.SpanningTopology: Span 49: start: 2375, end: 2395 orientation: 1
core.conformation.membrane.SpanningTopology: Span 50: start: 2433, end: 2453 orientation: 1
core.conformation.membrane.SpanningTopology: Span 51: start: 2479, end: 2499 orientation: 1
core.conformation.membrane.SpanningTopology: Span 52: start: 2503, end: 2523 orientation: 1
core.conformation.membrane.SpanningTopology: Span 53: start: 2532, end: 2552 orientation: 1
core.conformation.membrane.SpanningTopology: Span 54: start: 2554, end: 2574 orientation: 1
core.conformation.membrane.SpanningTopology: Span 55: start: 2665, end: 2685 orientation: 1
core.conformation.membrane.SpanningTopology: Span 56: start: 2923, end: 2943 orientation: 1
core.conformation.membrane.SpanningTopology: Span 57: start: 3010, end: 3030 orientation: 1
core.conformation.membrane.SpanningTopology: Span 58: start: 3032, end: 3052 orientation: 1
core.conformation.membrane.SpanningTopology: Span 59: start: 3059, end: 3079 orientation: 1
core.conformation.membrane.SpanningTopology: Span 60: start: 3111, end: 3131 orientation: 1
core.conformation.membrane.SpanningTopology: Span 61: start: 3160, end: 3180 orientation: 1
core.conformation.membrane.SpanningTopology: Span 62: start: 3182, end: 3202 orientation: 1
core.conformation.membrane.SpanningTopology: Span 63: start: 3209, end: 3229 orientation: 1
core.conformation.membrane.SpanningTopology: Span 64: start: 3272, end: 3292 orientation: 1
core.conformation.membrane.SpanningTopology: Span 65: start: 3331, end: 3351 orientation: 1
core.conformation.membrane.SpanningTopology: Span 66: start: 3353, end: 3373 orientation: 1
core.conformation.membrane.SpanningTopology: Span 67: start: 3383, end: 3403 orientation: 1
core.conformation.membrane.SpanningTopology: Span 68: start: 3442, end: 3462 orientation: 1
core.conformation.membrane.SpanningTopology: Span 69: start: 3508, end: 3528 orientation: 1
core.conformation.membrane.SpanningTopology: Span 70: start: 3530, end: 3550 orientation: 1
core.conformation.membrane.SpanningTopology: Span 71: start: 3561, end: 3581 orientation: 1
core.conformation.membrane.SpanningTopology: Span 72: start: 3591, end: 3611 orientation: 1
core.conformation.membrane.SpanningTopology: Span 73: start: 3630, end: 3650 orientation: 1
core.conformation.membrane.SpanningTopology: Span 74: start: 3726, end: 3746 orientation: 1
core.conformation.membrane.SpanningTopology: Span 75: start: 3824, end: 3844 orientation: 1
core.conformation.membrane.SpanningTopology: Span 76: start: 3848, end: 3868 orientation: 1
core.conformation.membrane.SpanningTopology: Span 77: start: 3877, end: 3897 orientation: 1
core.conformation.membrane.SpanningTopology: Span 78: start: 3935, end: 3955 orientation: 1
core.conformation.membrane.SpanningTopology: Span 79: start: 3981, end: 4001 orientation: 1
core.conformation.membrane.SpanningTopology: Span 80: start: 4005, end: 4025 orientation: 1
core.conformation.membrane.SpanningTopology: Span 81: start: 4034, end: 4054 orientation: 1
core.conformation.membrane.SpanningTopology: Span 82: start: 4056, end: 4076 orientation: 1
core.conformation.membrane.SpanningTopology: Span 83: start: 4167, end: 4187 orientation: 1
core.conformation.membrane.SpanningTopology: Span 84: start: 4425, end: 4445 orientation: 1
basic.io.database: Database file opened: membrane/implicit_lipid_parameters.txt
core.conformation.membrane.membrane_geometry.Vesicle: Setting vesicle radius_ as default 100
core.conformation.membrane.MembraneInfo: VESICLE geometry
protocols.membrane.SetMembranePositionMover: Calling SetMembranePositionMover
protocols.membrane.SetMembranePositionMover: Starting foldtree: Is membrane fixed? 1
protocols.membrane.SetMembranePositionMover:    Edge   	   Jump     Jump #
          	4507--0001  003
0001--1502
          	0001--1503  001
1503--3004
          	0001--3005  002
3005--4506

protocols.membrane.SetMembranePositionMover: Final foldtree: Is membrane fixed? 1
protocols.membrane.SetMembranePositionMover:    Edge   	   Jump     Jump #
          	4507--0001  003
0001--1502
          	0001--1503  001
1503--3004
          	0001--3005  002
3005--4506

protocols.membrane.AddMembraneMover: Final foldtree: Is membrane fixed? 1
protocols.membrane.AddMembraneMover:    Edge   	   Jump     Jump #
          	4507--0001  003
0001--1502
          	0001--1503  001
1503--3004
          	0001--3005  002
3005--4506

protocols.membrane.AddMembraneMover: MembraneInfo: Information about this Membrane Protein
protocols.membrane.AddMembraneMover: Membrane Residue Num: 4507
protocols.membrane.AddMembraneMover: Membrane Fold Tree Jump: 3
protocols.membrane.AddMembraneMover: Membrane Thickness: 15.351
protocols.membrane.AddMembraneMover: Membrane Steepness: 10
protocols.membrane.AddMembraneMover: Membrane Spanning Topology 
core.conformation.membrane.SpanningTopology: Total # of TM spans: 84
core.conformation.membrane.SpanningTopology: Number of residues in spanfile: 4506
core.conformation.membrane.SpanningTopology: Span 1: start: 6, end: 26 orientation: 1
core.conformation.membrane.SpanningTopology: Span 2: start: 28, end: 48 orientation: 1
core.conformation.membrane.SpanningTopology: Span 3: start: 55, end: 75 orientation: 1
core.conformation.membrane.SpanningTopology: Span 4: start: 107, end: 127 orientation: 1
core.conformation.membrane.SpanningTopology: Span 5: start: 156, end: 176 orientation: 1
core.conformation.membrane.SpanningTopology: Span 6: start: 178, end: 198 orientation: 1
core.conformation.membrane.SpanningTopology: Span 7: start: 205, end: 225 orientation: 1
core.conformation.membrane.SpanningTopology: Span 8: start: 268, end: 288 orientation: 1
core.conformation.membrane.SpanningTopology: Span 9: start: 327, end: 347 orientation: 1
core.conformation.membrane.SpanningTopology: Span 10: start: 349, end: 369 orientation: 1
core.conformation.membrane.SpanningTopology: Span 11: start: 379, end: 399 orientation: 1
core.conformation.membrane.SpanningTopology: Span 12: start: 438, end: 458 orientation: 1
core.conformation.membrane.SpanningTopology: Span 13: start: 504, end: 524 orientation: 1
core.conformation.membrane.SpanningTopology: Span 14: start: 526, end: 546 orientation: 1
core.conformation.membrane.SpanningTopology: Span 15: start: 557, end: 577 orientation: 1
core.conformation.membrane.SpanningTopology: Span 16: start: 587, end: 607 orientation: 1
core.conformation.membrane.SpanningTopology: Span 17: start: 626, end: 646 orientation: 1
core.conformation.membrane.SpanningTopology: Span 18: start: 722, end: 742 orientation: 1
core.conformation.membrane.SpanningTopology: Span 19: start: 820, end: 840 orientation: 1
core.conformation.membrane.SpanningTopology: Span 20: start: 844, end: 864 orientation: 1
core.conformation.membrane.SpanningTopology: Span 21: start: 873, end: 893 orientation: 1
core.conformation.membrane.SpanningTopology: Span 22: start: 931, end: 951 orientation: 1
core.conformation.membrane.SpanningTopology: Span 23: start: 977, end: 997 orientation: 1
core.conformation.membrane.SpanningTopology: Span 24: start: 1001, end: 1021 orientation: 1
core.conformation.membrane.SpanningTopology: Span 25: start: 1030, end: 1050 orientation: 1
core.conformation.membrane.SpanningTopology: Span 26: start: 1052, end: 1072 orientation: 1
core.conformation.membrane.SpanningTopology: Span 27: start: 1163, end: 1183 orientation: 1
core.conformation.membrane.SpanningTopology: Span 28: start: 1421, end: 1441 orientation: 1
core.conformation.membrane.SpanningTopology: Span 29: start: 1508, end: 1528 orientation: 1
core.conformation.membrane.SpanningTopology: Span 30: start: 1530, end: 1550 orientation: 1
core.conformation.membrane.SpanningTopology: Span 31: start: 1557, end: 1577 orientation: 1
core.conformation.membrane.SpanningTopology: Span 32: start: 1609, end: 1629 orientation: 1
core.conformation.membrane.SpanningTopology: Span 33: start: 1658, end: 1678 orientation: 1
core.conformation.membrane.SpanningTopology: Span 34: start: 1680, end: 1700 orientation: 1
core.conformation.membrane.SpanningTopology: Span 35: start: 1707, end: 1727 orientation: 1
core.conformation.membrane.SpanningTopology: Span 36: start: 1770, end: 1790 orientation: 1
core.conformation.membrane.SpanningTopology: Span 37: start: 1829, end: 1849 orientation: 1
core.conformation.membrane.SpanningTopology: Span 38: start: 1851, end: 1871 orientation: 1
core.conformation.membrane.SpanningTopology: Span 39: start: 1881, end: 1901 orientation: 1
core.conformation.membrane.SpanningTopology: Span 40: start: 1940, end: 1960 orientation: 1
core.conformation.membrane.SpanningTopology: Span 41: start: 2006, end: 2026 orientation: 1
core.conformation.membrane.SpanningTopology: Span 42: start: 2028, end: 2048 orientation: 1
core.conformation.membrane.SpanningTopology: Span 43: start: 2059, end: 2079 orientation: 1
core.conformation.membrane.SpanningTopology: Span 44: start: 2089, end: 2109 orientation: 1
core.conformation.membrane.SpanningTopology: Span 45: start: 2128, end: 2148 orientation: 1
core.conformation.membrane.SpanningTopology: Span 46: start: 2224, end: 2244 orientation: 1
core.conformation.membrane.SpanningTopology: Span 47: start: 2322, end: 2342 orientation: 1
core.conformation.membrane.SpanningTopology: Span 48: start: 2346, end: 2366 orientation: 1
core.conformation.membrane.SpanningTopology: Span 49: start: 2375, end: 2395 orientation: 1
core.conformation.membrane.SpanningTopology: Span 50: start: 2433, end: 2453 orientation: 1
core.conformation.membrane.SpanningTopology: Span 51: start: 2479, end: 2499 orientation: 1
core.conformation.membrane.SpanningTopology: Span 52: start: 2503, end: 2523 orientation: 1
core.conformation.membrane.SpanningTopology: Span 53: start: 2532, end: 2552 orientation: 1
core.conformation.membrane.SpanningTopology: Span 54: start: 2554, end: 2574 orientation: 1
core.conformation.membrane.SpanningTopology: Span 55: start: 2665, end: 2685 orientation: 1
core.conformation.membrane.SpanningTopology: Span 56: start: 2923, end: 2943 orientation: 1
core.conformation.membrane.SpanningTopology: Span 57: start: 3010, end: 3030 orientation: 1
core.conformation.membrane.SpanningTopology: Span 58: start: 3032, end: 3052 orientation: 1
core.conformation.membrane.SpanningTopology: Span 59: start: 3059, end: 3079 orientation: 1
core.conformation.membrane.SpanningTopology: Span 60: start: 3111, end: 3131 orientation: 1
core.conformation.membrane.SpanningTopology: Span 61: start: 3160, end: 3180 orientation: 1
core.conformation.membrane.SpanningTopology: Span 62: start: 3182, end: 3202 orientation: 1
core.conformation.membrane.SpanningTopology: Span 63: start: 3209, end: 3229 orientation: 1
core.conformation.membrane.SpanningTopology: Span 64: start: 3272, end: 3292 orientation: 1
core.conformation.membrane.SpanningTopology: Span 65: start: 3331, end: 3351 orientation: 1
core.conformation.membrane.SpanningTopology: Span 66: start: 3353, end: 3373 orientation: 1
core.conformation.membrane.SpanningTopology: Span 67: start: 3383, end: 3403 orientation: 1
core.conformation.membrane.SpanningTopology: Span 68: start: 3442, end: 3462 orientation: 1
core.conformation.membrane.SpanningTopology: Span 69: start: 3508, end: 3528 orientation: 1
core.conformation.membrane.SpanningTopology: Span 70: start: 3530, end: 3550 orientation: 1
core.conformation.membrane.SpanningTopology: Span 71: start: 3561, end: 3581 orientation: 1
core.conformation.membrane.SpanningTopology: Span 72: start: 3591, end: 3611 orientation: 1
core.conformation.membrane.SpanningTopology: Span 73: start: 3630, end: 3650 orientation: 1
core.conformation.membrane.SpanningTopology: Span 74: start: 3726, end: 3746 orientation: 1
core.conformation.membrane.SpanningTopology: Span 75: start: 3824, end: 3844 orientation: 1
core.conformation.membrane.SpanningTopology: Span 76: start: 3848, end: 3868 orientation: 1
core.conformation.membrane.SpanningTopology: Span 77: start: 3877, end: 3897 orientation: 1
core.conformation.membrane.SpanningTopology: Span 78: start: 3935, end: 3955 orientation: 1
core.conformation.membrane.SpanningTopology: Span 79: start: 3981, end: 4001 orientation: 1
core.conformation.membrane.SpanningTopology: Span 80: start: 4005, end: 4025 orientation: 1
core.conformation.membrane.SpanningTopology: Span 81: start: 4034, end: 4054 orientation: 1
core.conformation.membrane.SpanningTopology: Span 82: start: 4056, end: 4076 orientation: 1
core.conformation.membrane.SpanningTopology: Span 83: start: 4167, end: 4187 orientation: 1
core.conformation.membrane.SpanningTopology: Span 84: start: 4425, end: 4445 orientation: 1
protocols.membrane.AddMembraneMover: Implicit Lipid Information
protocols.membrane.AddMembraneMover: Information about the Lipid Composition: 
protocols.membrane.AddMembraneMover: Water thickness: 15.351
protocols.membrane.AddMembraneMover: Change in water density: 0.343
protocols.membrane.AddMembraneMover: Transformed water thickness: 199.57
protocols.membrane.AddMembraneMover: Lipid chain type: 12:0/12:0
protocols.membrane.AddMembraneMover: Lipid headgroup type: PC
protocols.membrane.AddMembraneMover: Lipid composition name (short-form): DLPC
protocols.membrane.AddMembraneMover: Lipid composition name (long-form): 1,2-dilauroyl-sn-glycero-3-phosphocholine
protocols.membrane.AddMembraneMover: Degrees of saturation: 0
protocols.membrane.AddMembraneMover: Temperature (celcius): 37
protocols.membrane.AddMembraneMover: Is this an alpha helical protein?: yes
core.scoring.ScoreFunctionFactory: SCOREFUNCTION: franklin2019
core.scoring.etable: Starting energy table calculation
core.scoring.etable: smooth_etable: changing atr/rep split to bottom of energy well
core.scoring.etable: smooth_etable: spline smoothing lj etables (maxdis = 6)
core.scoring.etable: smooth_etable: spline smoothing solvation etables (max_dis = 6)
core.scoring.etable: Finished calculating energy tables.
basic.io.database: Database file opened: scoring/score_functions/hbonds/ref2015_params/HBPoly1D.csv
basic.io.database: Database file opened: scoring/score_functions/hbonds/ref2015_params/HBFadeIntervals.csv
basic.io.database: Database file opened: scoring/score_functions/hbonds/ref2015_params/HBEval.csv
basic.io.database: Database file opened: scoring/score_functions/hbonds/ref2015_params/DonStrength.csv
basic.io.database: Database file opened: scoring/score_functions/hbonds/ref2015_params/AccStrength.csv
basic.io.database: Database file opened: scoring/score_functions/rama/fd/all.ramaProb
basic.io.database: Database file opened: scoring/score_functions/rama/fd/prepro.ramaProb
basic.io.database: Database file opened: scoring/score_functions/omega/omega_ppdep.all.txt
basic.io.database: Database file opened: scoring/score_functions/omega/omega_ppdep.gly.txt
basic.io.database: Database file opened: scoring/score_functions/omega/omega_ppdep.pro.txt
basic.io.database: Database file opened: scoring/score_functions/omega/omega_ppdep.valile.txt
basic.io.database: Database file opened: scoring/score_functions/P_AA_pp/P_AA
basic.io.database: Database file opened: scoring/score_functions/P_AA_pp/P_AA_n
core.scoring.P_AA: shapovalov_lib::shap_p_aa_pp_smooth_level of 1( aka low_smooth ) got activated.
basic.io.database: Database file opened: scoring/score_functions/P_AA_pp/shapovalov/10deg/kappa131/a20.prop
protocols.membrane.scoring.FaWaterToBilayerEnergy: Reading fa_water_to_bilayer parameters from the database
basic.io.database: Database file opened: membrane/memb_fa_params_2019.txt
commandline score function
true positive rate: 0
tf/f: 0
vesicle
basic.io.database: Database file opened: scoring/score_functions/elec_cp_reps.dat
core.scoring.elec.util: Read 40 countpair representative atoms
core.pack.dunbrack.RotamerLibrary: shapovalov_lib_fixes_enable option is true.
core.pack.dunbrack.RotamerLibrary: shapovalov_lib::shap_dun10_smooth_level of 1( aka lowest_smooth ) got activated.
core.pack.dunbrack.RotamerLibrary: Binary rotamer library selected: /dors/meilerlab/data/woodsh/Rosetta/main/database/rotamer/shapovalov/StpDwn_0-0-0/Dunbrack10.lib.bin
core.pack.dunbrack.RotamerLibrary: Using Dunbrack library binary file '/dors/meilerlab/data/woodsh/Rosetta/main/database/rotamer/shapovalov/StpDwn_0-0-0/Dunbrack10.lib.bin'.
core.pack.dunbrack.RotamerLibrary: Dunbrack 2010 library took 0.1 seconds to load from binary
radius: -1000,265307
radius: -980,265306
radius: -960,265305
radius: -940,265304
radius: -920,265303
radius: -900,265302
radius: -880,265300
radius: -860,265299
radius: -840,265298
radius: -820,265297
radius: -800,265295
radius: -780,265294
radius: -760,265292
radius: -740,265291
radius: -720,265289
radius: -700,265287
radius: -680,265285
radius: -660,265283
radius: -640,265281
radius: -620,265278
radius: -600,265276
radius: -580,265273
radius: -560,265270
radius: -540,265267
radius: -520,265263
radius: -500,265259
radius: -480,265255
radius: -460,265250
radius: -440,265244
radius: -420,265238
radius: -400,265231
radius: -380,265222
radius: -360,265213
radius: -340,265201
radius: -320,265186
radius: -300,265168
radius: -280,265146
radius: -260,265117
radius: -240,265080
radius: -220,265032
radius: -200,264970
radius: -180,264891
radius: -160,264792
radius: -140,264667
radius: -120,264549
radius: -100,264550
radius: -80,264873
radius: -60,265377
radius: -40,265448
radius: -20,265779
radius: 0,266055
radius: 20,265835
radius: 40,265839
radius: 60,265777
radius: 80,265718
radius: 100,265666
radius: 120,265625
radius: 140,265595
radius: 160,265571
radius: 180,265552
radius: 200,265536
radius: 220,265523
radius: 240,265511
radius: 260,265501
radius: 280,265493
radius: 300,265485
radius: 320,265478
radius: 340,265472
radius: 360,265466
radius: 380,265461
radius: 400,265456
radius: 420,265452
radius: 440,265448
radius: 460,265445
radius: 480,265441
radius: 500,265438
radius: 520,265435
radius: 540,265432
radius: 560,265430
radius: 580,265428
radius: 600,265425
radius: 620,265423
radius: 640,265421
radius: 660,265419
radius: 680,265418
radius: 700,265416
radius: 720,265414
radius: 740,265413
radius: 760,265411
radius: 780,265410
radius: 800,265408
radius: 820,265407
radius: 840,265406
radius: 860,265405
radius: 880,265404
radius: 900,265403
radius: 920,265402
radius: 940,265401
radius: 960,265400
radius: 980,265399
radius: 1000,265398
radius: -139,264661
radius: -138,264654
radius: -137,264647
radius: -136,264641
radius: -135,264634
radius: -134,264628
radius: -133,264621
radius: -132,264615
radius: -131,264608
radius: -130,264602
radius: -129,264596
radius: -128,264590
radius: -127,264584
radius: -126,264579
radius: -125,264573
radius: -124,264568
radius: -123,264563
radius: -122,264558
radius: -121,264554
radius: -120,264549
radius: -119,264545
radius: -118,264542
radius: -117,264538
radius: -116,264536
radius: -115,264533
radius: -114,264531
radius: -113,264529
radius: -112,264528
radius: -111,264527
radius: -110,264526
radius: -109,264526
radius: -108,264526
radius: -107,264527
radius: -106,264528
radius: -105,264530
radius: -104,264533
radius: -103,264536
radius: -102,264540
radius: -101,264545
new radius: -114
new score: 264531
