# Supplementary material for: Modeling membrane geometries implicitly in Rosetta
Source: Protein Sci. 2024 Feb 15;33(3):e4908. doi: 10.1002/pro.4908 (PMC10868433; doi:10.1002/pro.4908)
Supplement: Supplementary file 2 — Data S2. Supporting Information [file PRO-33-e4908-s001.gz › mp_geo_demos/mp_optimize_geometry/6b3r.span]

TM region prediction for 6b3r_A_topcons.txt predicted using OCTOPUS
84 4506
antiparallel
n2c
   6    26
  28    48
  55    75
 107   127
 156   176
 178   198
 205   225
 268   288
 327   347
 349   369
 379   399
 438   458
 504   524
 526   546
 557   577
 587   607
 626   646
 722   742
 820   840
 844   864
 873   893
 931   951
 977   997
1001  1021
1030  1050
1052  1072
1163  1183
1421  1441
1508  1528
1530  1550
1557  1577
1609  1629
1658  1678
1680  1700
1707  1727
1770  1790
1829  1849
1851  1871
1881  1901
1940  1960
2006  2026
2028  2048
2059  2079
2089  2109
2128  2148
2224  2244
2322  2342
2346  2366
2375  2395
2433  2453
2479  2499
2503  2523
2532  2552
2554  2574
2665  2685
2923  2943
3010  3030
3032  3052
3059  3079
3111  3131
3160  3180
3182  3202
3209  3229
3272  3292
3331  3351
3353  3373
3383  3403
3442  3462
3508  3528
3530  3550
3561  3581
3591  3611
3630  3650
3726  3746
3824  3844
3848  3868
3877  3897
3935  3955
3981  4001
4005  4025
4034  4054
4056  4076
4167  4187
4425  4445
