# Supplementary material for: Modeling membrane geometries implicitly in Rosetta
Source: Protein Sci. 2024 Feb 15;33(3):e4908. doi: 10.1002/pro.4908 (PMC10868433; doi:10.1002/pro.4908)
Supplement: Supplementary file 2 — Data S2. Supporting Information [file PRO-33-e4908-s001.gz › mp_geo_demos/mp_optimize_geometry/6mhq_opt_geo_params.sh]

#!/bin/bash

/PATH/TO/Rosetta/main/source/bin/mp_optimize_geometry_params.default.linuxgccrelease -in:file:s 6mhq.pdb -mp:setup:spanfiles 6mhq.span -mp:geometry double_vesicle -score:weights franklin2019 -has_pore 0 -in:membrane 1 
