# Supplementary material for: Modeling membrane geometries implicitly in Rosetta
Source: Protein Sci. 2024 Feb 15;33(3):e4908. doi: 10.1002/pro.4908 (PMC10868433; doi:10.1002/pro.4908)
Supplement: Supplementary file 2 — Data S2. Supporting Information [file PRO-33-e4908-s001.gz › mp_geo_demos/mp_optimize_geometry/6mhq.span]

Rosetta-generated spanfile from SpanningTopology object
60 2124
antiparallel
n2c
   4     8
  23    45
  73    89
 103   122
 151   172
 181   185
 200   222
 250   266
 280   299
 328   349
 358   362
 377   399
 427   443
 457   476
 505   526
 535   539
 554   576
 604   620
 634   653
 682   703
 712   716
 731   753
 781   797
 811   830
 859   880
 889   893
 908   930
 958   974
 988  1007
 1036 1057
 1066 1070
 1085 1107
 1135 1151
 1165 1184
 1213 1234
 1243 1247
 1262 1284
 1312 1328
 1342 1361
 1390 1411
 1420 1424
 1439 1461
 1489 1505
 1519 1538
 1567 1588
 1597 1601
 1616 1638
 1666 1682
 1696 1715
 1744 1765
 1774 1778
 1793 1815
 1843 1859
 1873 1892
 1921 1942
 1951 1955
 1970 1992
 2020 2036
 2050 2069
 2098 2119
