# Supplementary material for: Modeling membrane geometries implicitly in Rosetta
Source: Protein Sci. 2024 Feb 15;33(3):e4908. doi: 10.1002/pro.4908 (PMC10868433; doi:10.1002/pro.4908)
Supplement: Supplementary file 2 — Data S2. Supporting Information [file PRO-33-e4908-s001.gz › mp_geo_demos/mp_optimize_geometry/2jqy.pdb]

HEADER                                            14-JUN-23   XXXX              
EXPDTA    THEORETICAL MODEL                                                     
REMARK 220                                                                      
REMARK 220 EXPERIMENTAL DETAILS                                                 
REMARK 220  EXPERIMENT TYPE                : THEORETICAL MODELLING              
REMARK 220  DATE OF DATA COLLECTION        : 14-JUN-23                          
REMARK 220                                                                      
REMARK 220 REMARK: MODEL GENERATED BY ROSETTA                                   
REMARK 220  VERSION 2023.21.post.dev+44.woodsh17.memgeopore.35ae659ced          
ATOM      1  N   GLU A   1     -12.032 -11.134 -18.900  1.00  0.00           N  
ATOM      2  CA  GLU A   1     -11.085 -10.435 -17.994  1.00  0.00           C  
ATOM      3  C   GLU A   1     -11.765 -10.028 -16.691  1.00  0.00           C  
ATOM      4  O   GLU A   1     -11.403 -10.503 -15.615  1.00  0.00           O  
ATOM      5  CB  GLU A   1     -10.544  -9.199 -18.715  1.00  0.00           C  
ATOM      6  CG  GLU A   1      -9.234  -8.682 -18.140  1.00  0.00           C  
ATOM      7  CD  GLU A   1      -8.707  -7.473 -18.887  1.00  0.00           C  
ATOM      8  OE1 GLU A   1      -9.496  -6.541 -19.142  1.00  0.00           O  
ATOM      9  OE2 GLU A   1      -7.502  -7.460 -19.218  1.00  0.00           O  
ATOM     10 1H   GLU A   1     -11.560 -11.388 -19.744  1.00  0.00           H  
ATOM     11 2H   GLU A   1     -12.378 -11.957 -18.451  1.00  0.00           H  
ATOM     12 3H   GLU A   1     -12.796 -10.526 -19.117  1.00  0.00           H  
ATOM     13  HA  GLU A   1     -10.266 -11.102 -17.770  1.00  0.00           H  
ATOM     14 1HB  GLU A   1     -10.383  -9.443 -19.754  1.00  0.00           H  
ATOM     15 2HB  GLU A   1     -11.276  -8.408 -18.650  1.00  0.00           H  
ATOM     16 1HG  GLU A   1      -9.394  -8.406 -17.107  1.00  0.00           H  
ATOM     17 2HG  GLU A   1      -8.498  -9.470 -18.191  1.00  0.00           H  
ATOM     18  N   GLU A   2     -12.755  -9.147 -16.796  1.00  0.00           N  
ATOM     19  CA  GLU A   2     -13.486  -8.676 -15.626  1.00  0.00           C  
ATOM     20  C   GLU A   2     -14.965  -8.486 -15.950  1.00  0.00           C  
ATOM     21  O   GLU A   2     -15.401  -7.382 -16.279  1.00  0.00           O  
ATOM     22  CB  GLU A   2     -12.888  -7.361 -15.119  1.00  0.00           C  
ATOM     23  CG  GLU A   2     -11.561  -7.534 -14.401  1.00  0.00           C  
ATOM     24  CD  GLU A   2     -11.186  -6.322 -13.570  1.00  0.00           C  
ATOM     25  OE1 GLU A   2     -10.967  -5.244 -14.158  1.00  0.00           O  
ATOM     26  OE2 GLU A   2     -11.110  -6.455 -12.331  1.00  0.00           O  
ATOM     27  H   GLU A   2     -12.997  -8.803 -17.682  1.00  0.00           H  
ATOM     28  HA  GLU A   2     -13.393  -9.424 -14.854  1.00  0.00           H  
ATOM     29 1HB  GLU A   2     -12.736  -6.702 -15.960  1.00  0.00           H  
ATOM     30 2HB  GLU A   2     -13.586  -6.902 -14.434  1.00  0.00           H  
ATOM     31 1HG  GLU A   2     -11.628  -8.392 -13.749  1.00  0.00           H  
ATOM     32 2HG  GLU A   2     -10.788  -7.702 -15.137  1.00  0.00           H  
ATOM     33  N   ARG A   3     -15.730  -9.568 -15.854  1.00  0.00           N  
ATOM     34  CA  ARG A   3     -17.160  -9.520 -16.136  1.00  0.00           C  
ATOM     35  C   ARG A   3     -17.895 -10.635 -15.398  1.00  0.00           C  
ATOM     36  O   ARG A   3     -18.798 -10.375 -14.600  1.00  0.00           O  
ATOM     37  CB  ARG A   3     -17.407  -9.636 -17.643  1.00  0.00           C  
ATOM     38  CG  ARG A   3     -18.048  -8.400 -18.251  1.00  0.00           C  
ATOM     39  CD  ARG A   3     -18.797  -8.730 -19.534  1.00  0.00           C  
ATOM     40  NE  ARG A   3     -18.426  -7.838 -20.630  1.00  0.00           N  
ATOM     41  CZ  ARG A   3     -18.648  -8.108 -21.914  1.00  0.00           C  
ATOM     42  NH1 ARG A   3     -19.239  -9.243 -22.268  1.00  0.00           N  
ATOM     43  NH2 ARG A   3     -18.279  -7.243 -22.847  1.00  0.00           N  
ATOM     44  H   ARG A   3     -15.324 -10.419 -15.587  1.00  0.00           H  
ATOM     45  HA  ARG A   3     -17.534  -8.568 -15.791  1.00  0.00           H  
ATOM     46 1HB  ARG A   3     -16.463  -9.807 -18.139  1.00  0.00           H  
ATOM     47 2HB  ARG A   3     -18.057 -10.479 -17.829  1.00  0.00           H  
ATOM     48 1HG  ARG A   3     -18.742  -7.978 -17.539  1.00  0.00           H  
ATOM     49 2HG  ARG A   3     -17.275  -7.677 -18.472  1.00  0.00           H  
ATOM     50 1HD  ARG A   3     -18.569  -9.746 -19.818  1.00  0.00           H  
ATOM     51 2HD  ARG A   3     -19.857  -8.638 -19.350  1.00  0.00           H  
ATOM     52  HE  ARG A   3     -17.989  -6.992 -20.396  1.00  0.00           H  
ATOM     53 1HH1 ARG A   3     -19.520  -9.902 -21.568  1.00  0.00           H  
ATOM     54 2HH1 ARG A   3     -19.403  -9.441 -23.234  1.00  0.00           H  
ATOM     55 1HH2 ARG A   3     -17.834  -6.385 -22.586  1.00  0.00           H  
ATOM     56 2HH2 ARG A   3     -18.445  -7.447 -23.812  1.00  0.00           H  
ATOM     57  N   ASN A   4     -17.504 -11.875 -15.669  1.00  0.00           N  
ATOM     58  CA  ASN A   4     -18.124 -13.030 -15.031  1.00  0.00           C  
ATOM     59  C   ASN A   4     -17.192 -14.237 -15.068  1.00  0.00           C  
ATOM     60  O   ASN A   4     -17.561 -15.308 -15.554  1.00  0.00           O  
ATOM     61  CB  ASN A   4     -19.449 -13.369 -15.720  1.00  0.00           C  
ATOM     62  CG  ASN A   4     -19.266 -13.715 -17.184  1.00  0.00           C  
ATOM     63  OD1 ASN A   4     -18.347 -13.229 -17.840  1.00  0.00           O  
ATOM     64  ND2 ASN A   4     -20.148 -14.562 -17.705  1.00  0.00           N  
ATOM     65  H   ASN A   4     -16.779 -12.017 -16.314  1.00  0.00           H  
ATOM     66  HA  ASN A   4     -18.321 -12.774 -14.001  1.00  0.00           H  
ATOM     67 1HB  ASN A   4     -19.902 -14.213 -15.223  1.00  0.00           H  
ATOM     68 2HB  ASN A   4     -20.112 -12.518 -15.649  1.00  0.00           H  
ATOM     69 1HD2 ASN A   4     -20.054 -14.803 -18.650  1.00  0.00           H  
ATOM     70 2HD2 ASN A   4     -20.856 -14.910 -17.124  1.00  0.00           H  
ATOM     71  N   ASP A   5     -15.980 -14.056 -14.552  1.00  0.00           N  
ATOM     72  CA  ASP A   5     -14.992 -15.128 -14.526  1.00  0.00           C  
ATOM     73  C   ASP A   5     -14.747 -15.617 -13.101  1.00  0.00           C  
ATOM     74  O   ASP A   5     -14.286 -16.740 -12.892  1.00  0.00           O  
ATOM     75  CB  ASP A   5     -13.676 -14.649 -15.148  1.00  0.00           C  
ATOM     76  CG  ASP A   5     -13.116 -15.642 -16.148  1.00  0.00           C  
ATOM     77  OD1 ASP A   5     -13.709 -15.785 -17.238  1.00  0.00           O  
ATOM     78  OD2 ASP A   5     -12.084 -16.274 -15.843  1.00  0.00           O  
ATOM     79  H   ASP A   5     -15.746 -13.179 -14.181  1.00  0.00           H  
ATOM     80  HA  ASP A   5     -15.377 -15.948 -15.114  1.00  0.00           H  
ATOM     81 1HB  ASP A   5     -13.846 -13.713 -15.656  1.00  0.00           H  
ATOM     82 2HB  ASP A   5     -12.947 -14.503 -14.365  1.00  0.00           H  
ATOM     83  N   TRP A   6     -15.055 -14.770 -12.122  1.00  0.00           N  
ATOM     84  CA  TRP A   6     -14.865 -15.120 -10.718  1.00  0.00           C  
ATOM     85  C   TRP A   6     -13.384 -15.276 -10.393  1.00  0.00           C  
ATOM     86  O   TRP A   6     -12.701 -16.135 -10.954  1.00  0.00           O  
ATOM     87  CB  TRP A   6     -15.616 -16.413 -10.384  1.00  0.00           C  
ATOM     88  CG  TRP A   6     -16.567 -16.266  -9.236  1.00  0.00           C  
ATOM     89  CD1 TRP A   6     -16.243 -16.121  -7.917  1.00  0.00           C  
ATOM     90  CD2 TRP A   6     -17.998 -16.252  -9.303  1.00  0.00           C  
ATOM     91  NE1 TRP A   6     -17.386 -16.015  -7.161  1.00  0.00           N  
ATOM     92  CE2 TRP A   6     -18.475 -16.093  -7.988  1.00  0.00           C  
ATOM     93  CE3 TRP A   6     -18.920 -16.356 -10.347  1.00  0.00           C  
ATOM     94  CZ2 TRP A   6     -19.835 -16.036  -7.691  1.00  0.00           C  
ATOM     95  CZ3 TRP A   6     -20.270 -16.300 -10.052  1.00  0.00           C  
ATOM     96  CH2 TRP A   6     -20.716 -16.141  -8.733  1.00  0.00           C  
ATOM     97  H   TRP A   6     -15.417 -13.888 -12.348  1.00  0.00           H  
ATOM     98  HA  TRP A   6     -15.269 -14.318 -10.120  1.00  0.00           H  
ATOM     99 1HB  TRP A   6     -16.184 -16.727 -11.248  1.00  0.00           H  
ATOM    100 2HB  TRP A   6     -14.902 -17.183 -10.131  1.00  0.00           H  
ATOM    101  HD1 TRP A   6     -15.232 -16.094  -7.538  1.00  0.00           H  
ATOM    102  HE1 TRP A   6     -17.414 -15.903  -6.187  1.00  0.00           H  
ATOM    103  HE3 TRP A   6     -18.596 -16.478 -11.370  1.00  0.00           H  
ATOM    104  HZ2 TRP A   6     -20.194 -15.914  -6.681  1.00  0.00           H  
ATOM    105  HZ3 TRP A   6     -20.997 -16.379 -10.845  1.00  0.00           H  
ATOM    106  HH2 TRP A   6     -21.778 -16.103  -8.548  1.00  0.00           H  
ATOM    107  N   HIS A   7     -12.889 -14.439  -9.487  1.00  0.00           N  
ATOM    108  CA  HIS A   7     -11.485 -14.485  -9.089  1.00  0.00           C  
ATOM    109  C   HIS A   7     -11.348 -14.907  -7.630  1.00  0.00           C  
ATOM    110  O   HIS A   7     -11.854 -14.239  -6.731  1.00  0.00           O  
ATOM    111  CB  HIS A   7     -10.829 -13.120  -9.307  1.00  0.00           C  
ATOM    112  CG  HIS A   7      -9.668 -13.158 -10.251  1.00  0.00           C  
ATOM    113  ND1 HIS A   7      -9.781 -12.876 -11.595  1.00  0.00           N  
ATOM    114  CD2 HIS A   7      -8.361 -13.447 -10.038  1.00  0.00           C  
ATOM    115  CE1 HIS A   7      -8.596 -12.990 -12.169  1.00  0.00           C  
ATOM    116  NE2 HIS A   7      -7.718 -13.335 -11.245  1.00  0.00           N  
ATOM    117  H   HIS A   7     -13.481 -13.775  -9.073  1.00  0.00           H  
ATOM    118  HA  HIS A   7     -10.989 -15.216  -9.711  1.00  0.00           H  
ATOM    119 1HB  HIS A   7     -11.561 -12.437  -9.710  1.00  0.00           H  
ATOM    120 2HB  HIS A   7     -10.475 -12.741  -8.358  1.00  0.00           H  
ATOM    121  HD2 HIS A   7      -7.909 -13.715  -9.093  1.00  0.00           H  
ATOM    122  HE1 HIS A   7      -8.383 -12.827 -13.215  1.00  0.00           H  
ATOM    123  HE2 HIS A   7      -6.750 -13.401 -11.384  1.00  0.00           H  
ATOM    124  N   PHE A   8     -10.657 -16.020  -7.403  1.00  0.00           N  
ATOM    125  CA  PHE A   8     -10.454 -16.528  -6.052  1.00  0.00           C  
ATOM    126  C   PHE A   8      -9.207 -15.914  -5.422  1.00  0.00           C  
ATOM    127  O   PHE A   8      -8.130 -15.926  -6.018  1.00  0.00           O  
ATOM    128  CB  PHE A   8     -10.328 -18.052  -6.072  1.00  0.00           C  
ATOM    129  CG  PHE A   8     -11.643 -18.765  -5.939  1.00  0.00           C  
ATOM    130  CD1 PHE A   8     -12.276 -18.857  -4.709  1.00  0.00           C  
ATOM    131  CD2 PHE A   8     -12.248 -19.344  -7.043  1.00  0.00           C  
ATOM    132  CE1 PHE A   8     -13.487 -19.511  -4.584  1.00  0.00           C  
ATOM    133  CE2 PHE A   8     -13.458 -20.001  -6.924  1.00  0.00           C  
ATOM    134  CZ  PHE A   8     -14.079 -20.085  -5.693  1.00  0.00           C  
ATOM    135  H   PHE A   8     -10.276 -16.510  -8.161  1.00  0.00           H  
ATOM    136  HA  PHE A   8     -11.313 -16.254  -5.460  1.00  0.00           H  
ATOM    137 1HB  PHE A   8      -9.878 -18.358  -7.004  1.00  0.00           H  
ATOM    138 2HB  PHE A   8      -9.696 -18.366  -5.254  1.00  0.00           H  
ATOM    139  HD1 PHE A   8     -11.815 -18.408  -3.841  1.00  0.00           H  
ATOM    140  HD2 PHE A   8     -11.763 -19.280  -8.006  1.00  0.00           H  
ATOM    141  HE1 PHE A   8     -13.969 -19.575  -3.620  1.00  0.00           H  
ATOM    142  HE2 PHE A   8     -13.919 -20.448  -7.792  1.00  0.00           H  
ATOM    143  HZ  PHE A   8     -15.024 -20.598  -5.597  1.00  0.00           H  
ATOM    144  N   ASN A   9      -9.363 -15.376  -4.217  1.00  0.00           N  
ATOM    145  CA  ASN A   9      -8.248 -14.756  -3.508  1.00  0.00           C  
ATOM    146  C   ASN A   9      -8.229 -15.186  -2.044  1.00  0.00           C  
ATOM    147  O   ASN A   9      -9.267 -15.210  -1.380  1.00  0.00           O  
ATOM    148  CB  ASN A   9      -8.342 -13.232  -3.603  1.00  0.00           C  
ATOM    149  CG  ASN A   9      -7.008 -12.591  -3.937  1.00  0.00           C  
ATOM    150  OD1 ASN A   9      -6.881 -11.879  -4.933  1.00  0.00           O  
ATOM    151  ND2 ASN A   9      -6.005 -12.842  -3.105  1.00  0.00           N  
ATOM    152  H   ASN A   9     -10.247 -15.396  -3.794  1.00  0.00           H  
ATOM    153  HA  ASN A   9      -7.334 -15.082  -3.977  1.00  0.00           H  
ATOM    154 1HB  ASN A   9      -9.049 -12.968  -4.375  1.00  0.00           H  
ATOM    155 2HB  ASN A   9      -8.683 -12.836  -2.659  1.00  0.00           H  
ATOM    156 1HD2 ASN A   9      -5.133 -12.440  -3.295  1.00  0.00           H  
ATOM    157 2HD2 ASN A   9      -6.179 -13.418  -2.331  1.00  0.00           H  
ATOM    158  N   ILE A  10      -7.044 -15.525  -1.547  1.00  0.00           N  
ATOM    159  CA  ILE A  10      -6.891 -15.953  -0.162  1.00  0.00           C  
ATOM    160  C   ILE A  10      -5.467 -15.715   0.332  1.00  0.00           C  
ATOM    161  O   ILE A  10      -4.501 -16.156  -0.291  1.00  0.00           O  
ATOM    162  CB  ILE A  10      -7.245 -17.444   0.007  1.00  0.00           C  
ATOM    163  CG1 ILE A  10      -7.178 -17.847   1.483  1.00  0.00           C  
ATOM    164  CG2 ILE A  10      -6.312 -18.311  -0.826  1.00  0.00           C  
ATOM    165  CD1 ILE A  10      -8.180 -18.915   1.864  1.00  0.00           C  
ATOM    166  H   ILE A  10      -6.254 -15.484  -2.125  1.00  0.00           H  
ATOM    167  HA  ILE A  10      -7.572 -15.372   0.443  1.00  0.00           H  
ATOM    168  HB  ILE A  10      -8.250 -17.594  -0.353  1.00  0.00           H  
ATOM    169 1HG1 ILE A  10      -6.192 -18.224   1.703  1.00  0.00           H  
ATOM    170 2HG1 ILE A  10      -7.371 -16.976   2.095  1.00  0.00           H  
ATOM    171 1HG2 ILE A  10      -5.937 -17.737  -1.661  1.00  0.00           H  
ATOM    172 2HG2 ILE A  10      -6.852 -19.171  -1.192  1.00  0.00           H  
ATOM    173 3HG2 ILE A  10      -5.484 -18.640  -0.215  1.00  0.00           H  
ATOM    174 1HD1 ILE A  10      -7.655 -19.810   2.160  1.00  0.00           H  
ATOM    175 2HD1 ILE A  10      -8.814 -19.132   1.016  1.00  0.00           H  
ATOM    176 3HD1 ILE A  10      -8.786 -18.564   2.685  1.00  0.00           H  
ATOM    177  N   GLY A  11      -5.344 -15.014   1.455  1.00  0.00           N  
ATOM    178  CA  GLY A  11      -4.036 -14.729   2.013  1.00  0.00           C  
ATOM    179  C   GLY A  11      -3.938 -15.103   3.479  1.00  0.00           C  
ATOM    180  O   GLY A  11      -4.955 -15.298   4.146  1.00  0.00           O  
ATOM    181  H   GLY A  11      -6.151 -14.688   1.907  1.00  0.00           H  
ATOM    182 1HA  GLY A  11      -3.292 -15.282   1.460  1.00  0.00           H  
ATOM    183 2HA  GLY A  11      -3.834 -13.672   1.909  1.00  0.00           H  
ATOM    184  N   ALA A  12      -2.712 -15.205   3.981  1.00  0.00           N  
ATOM    185  CA  ALA A  12      -2.485 -15.560   5.377  1.00  0.00           C  
ATOM    186  C   ALA A  12      -1.181 -14.961   5.891  1.00  0.00           C  
ATOM    187  O   ALA A  12      -0.108 -15.229   5.350  1.00  0.00           O  
ATOM    188  CB  ALA A  12      -2.476 -17.071   5.543  1.00  0.00           C  
ATOM    189  H   ALA A  12      -1.941 -15.038   3.399  1.00  0.00           H  
ATOM    190  HA  ALA A  12      -3.304 -15.163   5.958  1.00  0.00           H  
ATOM    191 1HB  ALA A  12      -3.491 -17.436   5.580  1.00  0.00           H  
ATOM    192 2HB  ALA A  12      -1.966 -17.331   6.459  1.00  0.00           H  
ATOM    193 3HB  ALA A  12      -1.962 -17.522   4.706  1.00  0.00           H  
ATOM    194  N   MET A  13      -1.279 -14.150   6.939  1.00  0.00           N  
ATOM    195  CA  MET A  13      -0.106 -13.513   7.526  1.00  0.00           C  
ATOM    196  C   MET A  13       0.277 -14.186   8.841  1.00  0.00           C  
ATOM    197  O   MET A  13      -0.542 -14.857   9.469  1.00  0.00           O  
ATOM    198  CB  MET A  13      -0.371 -12.025   7.760  1.00  0.00           C  
ATOM    199  CG  MET A  13      -0.422 -11.207   6.480  1.00  0.00           C  
ATOM    200  SD  MET A  13      -2.108 -10.911   5.911  1.00  0.00           S  
ATOM    201  CE  MET A  13      -1.799 -10.157   4.316  1.00  0.00           C  
ATOM    202  H   MET A  13      -2.163 -13.975   7.327  1.00  0.00           H  
ATOM    203  HA  MET A  13       0.712 -13.618   6.829  1.00  0.00           H  
ATOM    204 1HB  MET A  13      -1.318 -11.916   8.268  1.00  0.00           H  
ATOM    205 2HB  MET A  13       0.412 -11.625   8.387  1.00  0.00           H  
ATOM    206 1HG  MET A  13       0.055 -10.255   6.658  1.00  0.00           H  
ATOM    207 2HG  MET A  13       0.115 -11.738   5.708  1.00  0.00           H  
ATOM    208 1HE  MET A  13      -0.888 -10.560   3.896  1.00  0.00           H  
ATOM    209 2HE  MET A  13      -1.696  -9.088   4.437  1.00  0.00           H  
ATOM    210 3HE  MET A  13      -2.626 -10.367   3.654  1.00  0.00           H  
ATOM    211  N   TYR A  14       1.528 -14.001   9.251  1.00  0.00           N  
ATOM    212  CA  TYR A  14       2.020 -14.590  10.492  1.00  0.00           C  
ATOM    213  C   TYR A  14       3.177 -13.776  11.059  1.00  0.00           C  
ATOM    214  O   TYR A  14       4.105 -13.409  10.337  1.00  0.00           O  
ATOM    215  CB  TYR A  14       2.463 -16.035  10.252  1.00  0.00           C  
ATOM    216  CG  TYR A  14       1.916 -17.014  11.266  1.00  0.00           C  
ATOM    217  CD1 TYR A  14       1.974 -16.739  12.626  1.00  0.00           C  
ATOM    218  CD2 TYR A  14       1.339 -18.212  10.863  1.00  0.00           C  
ATOM    219  CE1 TYR A  14       1.475 -17.631  13.557  1.00  0.00           C  
ATOM    220  CE2 TYR A  14       0.837 -19.108  11.787  1.00  0.00           C  
ATOM    221  CZ  TYR A  14       0.907 -18.813  13.132  1.00  0.00           C  
ATOM    222  OH  TYR A  14       0.408 -19.703  14.054  1.00  0.00           O  
ATOM    223  H   TYR A  14       2.133 -13.456   8.708  1.00  0.00           H  
ATOM    224  HA  TYR A  14       1.209 -14.585  11.204  1.00  0.00           H  
ATOM    225 1HB  TYR A  14       2.129 -16.350   9.274  1.00  0.00           H  
ATOM    226 2HB  TYR A  14       3.542 -16.086  10.288  1.00  0.00           H  
ATOM    227  HD1 TYR A  14       2.419 -15.811  12.957  1.00  0.00           H  
ATOM    228  HD2 TYR A  14       1.286 -18.440   9.808  1.00  0.00           H  
ATOM    229  HE1 TYR A  14       1.530 -17.400  14.609  1.00  0.00           H  
ATOM    230  HE2 TYR A  14       0.393 -20.035  11.453  1.00  0.00           H  
ATOM    231  HH  TYR A  14       1.033 -19.800  14.778  1.00  0.00           H  
ATOM    232  N   GLU A  15       3.117 -13.494  12.357  1.00  0.00           N  
ATOM    233  CA  GLU A  15       4.160 -12.724  13.022  1.00  0.00           C  
ATOM    234  C   GLU A  15       4.833 -13.549  14.115  1.00  0.00           C  
ATOM    235  O   GLU A  15       4.189 -13.964  15.077  1.00  0.00           O  
ATOM    236  CB  GLU A  15       3.575 -11.444  13.622  1.00  0.00           C  
ATOM    237  CG  GLU A  15       3.306 -10.358  12.595  1.00  0.00           C  
ATOM    238  CD  GLU A  15       1.852 -10.313  12.162  1.00  0.00           C  
ATOM    239  OE1 GLU A  15       0.981 -10.704  12.964  1.00  0.00           O  
ATOM    240  OE2 GLU A  15       1.588  -9.887  11.017  1.00  0.00           O  
ATOM    241  H   GLU A  15       2.352 -13.814  12.880  1.00  0.00           H  
ATOM    242  HA  GLU A  15       4.900 -12.457  12.282  1.00  0.00           H  
ATOM    243 1HB  GLU A  15       2.643 -11.684  14.114  1.00  0.00           H  
ATOM    244 2HB  GLU A  15       4.267 -11.054  14.355  1.00  0.00           H  
ATOM    245 1HG  GLU A  15       3.565  -9.401  13.024  1.00  0.00           H  
ATOM    246 2HG  GLU A  15       3.920 -10.541  11.726  1.00  0.00           H  
ATOM    247  N   ILE A  16       6.132 -13.785  13.956  1.00  0.00           N  
ATOM    248  CA  ILE A  16       6.890 -14.563  14.928  1.00  0.00           C  
ATOM    249  C   ILE A  16       8.275 -13.963  15.154  1.00  0.00           C  
ATOM    250  O   ILE A  16       8.842 -13.336  14.261  1.00  0.00           O  
ATOM    251  CB  ILE A  16       7.044 -16.028  14.479  1.00  0.00           C  
ATOM    252  CG1 ILE A  16       5.691 -16.599  14.051  1.00  0.00           C  
ATOM    253  CG2 ILE A  16       7.650 -16.864  15.596  1.00  0.00           C  
ATOM    254  CD1 ILE A  16       5.786 -17.973  13.426  1.00  0.00           C  
ATOM    255  H   ILE A  16       6.590 -13.428  13.167  1.00  0.00           H  
ATOM    256  HA  ILE A  16       6.347 -14.550  15.862  1.00  0.00           H  
ATOM    257  HB  ILE A  16       7.721 -16.054  13.637  1.00  0.00           H  
ATOM    258 1HG1 ILE A  16       5.050 -16.672  14.915  1.00  0.00           H  
ATOM    259 2HG1 ILE A  16       5.240 -15.934  13.327  1.00  0.00           H  
ATOM    260 1HG2 ILE A  16       7.285 -16.509  16.549  1.00  0.00           H  
ATOM    261 2HG2 ILE A  16       8.726 -16.780  15.566  1.00  0.00           H  
ATOM    262 3HG2 ILE A  16       7.365 -17.899  15.465  1.00  0.00           H  
ATOM    263 1HD1 ILE A  16       4.903 -18.543  13.675  1.00  0.00           H  
ATOM    264 2HD1 ILE A  16       6.661 -18.481  13.801  1.00  0.00           H  
ATOM    265 3HD1 ILE A  16       5.858 -17.875  12.351  1.00  0.00           H  
ATOM    266  N   GLU A  17       8.809 -14.161  16.355  1.00  0.00           N  
ATOM    267  CA  GLU A  17      10.127 -13.641  16.700  1.00  0.00           C  
ATOM    268  C   GLU A  17      11.176 -14.751  16.664  1.00  0.00           C  
ATOM    269  O   GLU A  17      10.931 -15.831  16.125  1.00  0.00           O  
ATOM    270  CB  GLU A  17      10.095 -12.993  18.086  1.00  0.00           C  
ATOM    271  CG  GLU A  17      10.799 -11.647  18.145  1.00  0.00           C  
ATOM    272  CD  GLU A  17      11.119 -11.219  19.563  1.00  0.00           C  
ATOM    273  OE1 GLU A  17      12.152 -11.673  20.101  1.00  0.00           O  
ATOM    274  OE2 GLU A  17      10.339 -10.430  20.137  1.00  0.00           O  
ATOM    275  H   GLU A  17       8.306 -14.670  17.024  1.00  0.00           H  
ATOM    276  HA  GLU A  17      10.390 -12.892  15.968  1.00  0.00           H  
ATOM    277 1HB  GLU A  17       9.064 -12.848  18.378  1.00  0.00           H  
ATOM    278 2HB  GLU A  17      10.570 -13.656  18.794  1.00  0.00           H  
ATOM    279 1HG  GLU A  17      11.722 -11.714  17.588  1.00  0.00           H  
ATOM    280 2HG  GLU A  17      10.161 -10.901  17.694  1.00  0.00           H  
ATOM    281  N   ASN A  18      12.342 -14.479  17.242  1.00  0.00           N  
ATOM    282  CA  ASN A  18      13.425 -15.455  17.275  1.00  0.00           C  
ATOM    283  C   ASN A  18      13.445 -16.206  18.604  1.00  0.00           C  
ATOM    284  O   ASN A  18      14.491 -16.689  19.038  1.00  0.00           O  
ATOM    285  CB  ASN A  18      14.769 -14.764  17.047  1.00  0.00           C  
ATOM    286  CG  ASN A  18      15.746 -15.636  16.281  1.00  0.00           C  
ATOM    287  OD1 ASN A  18      15.464 -16.799  15.993  1.00  0.00           O  
ATOM    288  ND2 ASN A  18      16.903 -15.077  15.947  1.00  0.00           N  
ATOM    289  H   ASN A  18      12.476 -13.601  17.656  1.00  0.00           H  
ATOM    290  HA  ASN A  18      13.256 -16.164  16.478  1.00  0.00           H  
ATOM    291 1HB  ASN A  18      14.610 -13.855  16.485  1.00  0.00           H  
ATOM    292 2HB  ASN A  18      15.207 -14.519  18.003  1.00  0.00           H  
ATOM    293 1HD2 ASN A  18      17.553 -15.618  15.452  1.00  0.00           H  
ATOM    294 2HD2 ASN A  18      17.060 -14.146  16.210  1.00  0.00           H  
ATOM    295  N   VAL A  19      12.284 -16.302  19.245  1.00  0.00           N  
ATOM    296  CA  VAL A  19      12.171 -16.996  20.524  1.00  0.00           C  
ATOM    297  C   VAL A  19      13.154 -16.435  21.547  1.00  0.00           C  
ATOM    298  O   VAL A  19      13.626 -17.155  22.428  1.00  0.00           O  
ATOM    299  CB  VAL A  19      12.415 -18.508  20.368  1.00  0.00           C  
ATOM    300  CG1 VAL A  19      12.043 -19.244  21.645  1.00  0.00           C  
ATOM    301  CG2 VAL A  19      11.637 -19.057  19.182  1.00  0.00           C  
ATOM    302  H   VAL A  19      11.483 -15.898  18.850  1.00  0.00           H  
ATOM    303  HA  VAL A  19      11.164 -16.851  20.892  1.00  0.00           H  
ATOM    304  HB  VAL A  19      13.469 -18.665  20.184  1.00  0.00           H  
ATOM    305 1HG1 VAL A  19      11.234 -18.725  22.138  1.00  0.00           H  
ATOM    306 2HG1 VAL A  19      12.899 -19.283  22.302  1.00  0.00           H  
ATOM    307 3HG1 VAL A  19      11.730 -20.251  21.403  1.00  0.00           H  
ATOM    308 1HG2 VAL A  19      12.273 -19.068  18.309  1.00  0.00           H  
ATOM    309 2HG2 VAL A  19      10.778 -18.430  18.994  1.00  0.00           H  
ATOM    310 3HG2 VAL A  19      11.309 -20.063  19.401  1.00  0.00           H  
ATOM    311  N   GLU A  20      13.459 -15.147  21.426  1.00  0.00           N  
ATOM    312  CA  GLU A  20      14.387 -14.490  22.340  1.00  0.00           C  
ATOM    313  C   GLU A  20      15.779 -15.104  22.235  1.00  0.00           C  
ATOM    314  O   GLU A  20      15.925 -16.305  22.012  1.00  0.00           O  
ATOM    315  CB  GLU A  20      13.878 -14.593  23.779  1.00  0.00           C  
ATOM    316  CG  GLU A  20      14.577 -13.646  24.741  1.00  0.00           C  
ATOM    317  CD  GLU A  20      13.623 -13.020  25.740  1.00  0.00           C  
ATOM    318  OE1 GLU A  20      13.186 -13.730  26.670  1.00  0.00           O  
ATOM    319  OE2 GLU A  20      13.312 -11.820  25.591  1.00  0.00           O  
ATOM    320  H   GLU A  20      13.049 -14.625  20.704  1.00  0.00           H  
ATOM    321  HA  GLU A  20      14.444 -13.448  22.061  1.00  0.00           H  
ATOM    322 1HB  GLU A  20      12.821 -14.369  23.793  1.00  0.00           H  
ATOM    323 2HB  GLU A  20      14.026 -15.604  24.130  1.00  0.00           H  
ATOM    324 1HG  GLU A  20      15.330 -14.197  25.284  1.00  0.00           H  
ATOM    325 2HG  GLU A  20      15.048 -12.858  24.172  1.00  0.00           H  
ATOM    326  N   GLY A  21      16.801 -14.269  22.398  1.00  0.00           N  
ATOM    327  CA  GLY A  21      18.169 -14.747  22.318  1.00  0.00           C  
ATOM    328  C   GLY A  21      18.507 -15.728  23.425  1.00  0.00           C  
ATOM    329  O   GLY A  21      19.001 -16.824  23.162  1.00  0.00           O  
ATOM    330  H   GLY A  21      16.626 -13.321  22.573  1.00  0.00           H  
ATOM    331 1HA  GLY A  21      18.313 -15.235  21.365  1.00  0.00           H  
ATOM    332 2HA  GLY A  21      18.838 -13.904  22.384  1.00  0.00           H  
ATOM    333  N   TYR A  22      18.237 -15.333  24.665  1.00  0.00           N  
ATOM    334  CA  TYR A  22      18.516 -16.184  25.816  1.00  0.00           C  
ATOM    335  C   TYR A  22      17.257 -16.396  26.651  1.00  0.00           C  
ATOM    336  O   TYR A  22      16.820 -15.500  27.371  1.00  0.00           O  
ATOM    337  CB  TYR A  22      19.621 -15.568  26.677  1.00  0.00           C  
ATOM    338  CG  TYR A  22      20.816 -16.475  26.870  1.00  0.00           C  
ATOM    339  CD1 TYR A  22      21.692 -16.733  25.823  1.00  0.00           C  
ATOM    340  CD2 TYR A  22      21.070 -17.071  28.099  1.00  0.00           C  
ATOM    341  CE1 TYR A  22      22.786 -17.560  25.994  1.00  0.00           C  
ATOM    342  CE2 TYR A  22      22.160 -17.900  28.278  1.00  0.00           C  
ATOM    343  CZ  TYR A  22      23.016 -18.141  27.223  1.00  0.00           C  
ATOM    344  OH  TYR A  22      24.103 -18.965  27.398  1.00  0.00           O  
ATOM    345  H   TYR A  22      17.843 -14.448  24.810  1.00  0.00           H  
ATOM    346  HA  TYR A  22      18.853 -17.142  25.447  1.00  0.00           H  
ATOM    347 1HB  TYR A  22      19.968 -14.660  26.209  1.00  0.00           H  
ATOM    348 2HB  TYR A  22      19.221 -15.333  27.653  1.00  0.00           H  
ATOM    349  HD1 TYR A  22      21.509 -16.276  24.861  1.00  0.00           H  
ATOM    350  HD2 TYR A  22      20.398 -16.880  28.923  1.00  0.00           H  
ATOM    351  HE1 TYR A  22      23.454 -17.749  25.168  1.00  0.00           H  
ATOM    352  HE2 TYR A  22      22.340 -18.354  29.241  1.00  0.00           H  
ATOM    353  HH  TYR A  22      23.854 -19.712  27.947  1.00  0.00           H  
ATOM    354  N   GLY A  23      16.680 -17.589  26.549  1.00  0.00           N  
ATOM    355  CA  GLY A  23      15.476 -17.898  27.299  1.00  0.00           C  
ATOM    356  C   GLY A  23      14.308 -18.255  26.402  1.00  0.00           C  
ATOM    357  O   GLY A  23      14.305 -17.924  25.215  1.00  0.00           O  
ATOM    358  H   GLY A  23      17.073 -18.265  25.957  1.00  0.00           H  
ATOM    359 1HA  GLY A  23      15.679 -18.730  27.955  1.00  0.00           H  
ATOM    360 2HA  GLY A  23      15.207 -17.038  27.896  1.00  0.00           H  
ATOM    361  N   GLU A  24      13.317 -18.932  26.967  1.00  0.00           N  
ATOM    362  CA  GLU A  24      12.137 -19.337  26.210  1.00  0.00           C  
ATOM    363  C   GLU A  24      10.950 -19.573  27.138  1.00  0.00           C  
ATOM    364  O   GLU A  24      10.690 -20.701  27.555  1.00  0.00           O  
ATOM    365  CB  GLU A  24      12.432 -20.605  25.407  1.00  0.00           C  
ATOM    366  CG  GLU A  24      13.132 -21.685  26.216  1.00  0.00           C  
ATOM    367  CD  GLU A  24      13.454 -22.916  25.388  1.00  0.00           C  
ATOM    368  OE1 GLU A  24      14.326 -22.822  24.500  1.00  0.00           O  
ATOM    369  OE2 GLU A  24      12.834 -23.971  25.629  1.00  0.00           O  
ATOM    370  H   GLU A  24      13.378 -19.166  27.917  1.00  0.00           H  
ATOM    371  HA  GLU A  24      11.893 -18.538  25.526  1.00  0.00           H  
ATOM    372 1HB  GLU A  24      11.501 -21.009  25.038  1.00  0.00           H  
ATOM    373 2HB  GLU A  24      13.061 -20.348  24.569  1.00  0.00           H  
ATOM    374 1HG  GLU A  24      14.054 -21.284  26.608  1.00  0.00           H  
ATOM    375 2HG  GLU A  24      12.492 -21.978  27.034  1.00  0.00           H  
ATOM    376  N   ASP A  25      10.231 -18.500  27.455  1.00  0.00           N  
ATOM    377  CA  ASP A  25       9.069 -18.591  28.331  1.00  0.00           C  
ATOM    378  C   ASP A  25       7.822 -18.050  27.641  1.00  0.00           C  
ATOM    379  O   ASP A  25       6.904 -17.554  28.294  1.00  0.00           O  
ATOM    380  CB  ASP A  25       9.322 -17.820  29.629  1.00  0.00           C  
ATOM    381  CG  ASP A  25       8.510 -18.359  30.789  1.00  0.00           C  
ATOM    382  OD1 ASP A  25       8.544 -19.586  31.018  1.00  0.00           O  
ATOM    383  OD2 ASP A  25       7.842 -17.554  31.471  1.00  0.00           O  
ATOM    384  H   ASP A  25      10.487 -17.628  27.089  1.00  0.00           H  
ATOM    385  HA  ASP A  25       8.913 -19.632  28.568  1.00  0.00           H  
ATOM    386 1HB  ASP A  25      10.370 -17.891  29.884  1.00  0.00           H  
ATOM    387 2HB  ASP A  25       9.062 -16.782  29.481  1.00  0.00           H  
ATOM    388  N   MET A  26       7.793 -18.151  26.316  1.00  0.00           N  
ATOM    389  CA  MET A  26       6.659 -17.674  25.535  1.00  0.00           C  
ATOM    390  C   MET A  26       6.385 -18.596  24.352  1.00  0.00           C  
ATOM    391  O   MET A  26       7.182 -18.674  23.417  1.00  0.00           O  
ATOM    392  CB  MET A  26       6.917 -16.250  25.038  1.00  0.00           C  
ATOM    393  CG  MET A  26       6.867 -15.201  26.139  1.00  0.00           C  
ATOM    394  SD  MET A  26       8.071 -13.883  25.898  1.00  0.00           S  
ATOM    395  CE  MET A  26       8.795 -13.782  27.534  1.00  0.00           C  
ATOM    396  H   MET A  26       8.555 -18.558  25.850  1.00  0.00           H  
ATOM    397  HA  MET A  26       5.792 -17.668  26.180  1.00  0.00           H  
ATOM    398 1HB  MET A  26       7.895 -16.213  24.581  1.00  0.00           H  
ATOM    399 2HB  MET A  26       6.174 -15.998  24.297  1.00  0.00           H  
ATOM    400 1HG  MET A  26       5.878 -14.767  26.158  1.00  0.00           H  
ATOM    401 2HG  MET A  26       7.065 -15.683  27.085  1.00  0.00           H  
ATOM    402 1HE  MET A  26       8.808 -12.752  27.858  1.00  0.00           H  
ATOM    403 2HE  MET A  26       9.804 -14.166  27.504  1.00  0.00           H  
ATOM    404 3HE  MET A  26       8.207 -14.369  28.223  1.00  0.00           H  
ATOM    405  N   ASP A  27       5.254 -19.292  24.400  1.00  0.00           N  
ATOM    406  CA  ASP A  27       4.877 -20.210  23.331  1.00  0.00           C  
ATOM    407  C   ASP A  27       3.914 -19.541  22.355  1.00  0.00           C  
ATOM    408  O   ASP A  27       4.253 -19.307  21.196  1.00  0.00           O  
ATOM    409  CB  ASP A  27       4.235 -21.471  23.915  1.00  0.00           C  
ATOM    410  CG  ASP A  27       4.350 -22.662  22.985  1.00  0.00           C  
ATOM    411  OD1 ASP A  27       4.204 -22.473  21.759  1.00  0.00           O  
ATOM    412  OD2 ASP A  27       4.585 -23.783  23.482  1.00  0.00           O  
ATOM    413  H   ASP A  27       4.660 -19.187  25.172  1.00  0.00           H  
ATOM    414  HA  ASP A  27       5.774 -20.487  22.799  1.00  0.00           H  
ATOM    415 1HB  ASP A  27       4.726 -21.717  24.846  1.00  0.00           H  
ATOM    416 2HB  ASP A  27       3.189 -21.281  24.103  1.00  0.00           H  
ATOM    417  N   GLY A  28       2.712 -19.235  22.833  1.00  0.00           N  
ATOM    418  CA  GLY A  28       1.719 -18.597  21.989  1.00  0.00           C  
ATOM    419  C   GLY A  28       1.899 -17.093  21.921  1.00  0.00           C  
ATOM    420  O   GLY A  28       1.863 -16.410  22.944  1.00  0.00           O  
ATOM    421  H   GLY A  28       2.498 -19.446  23.765  1.00  0.00           H  
ATOM    422 1HA  GLY A  28       1.797 -19.004  20.991  1.00  0.00           H  
ATOM    423 2HA  GLY A  28       0.736 -18.814  22.380  1.00  0.00           H  
ATOM    424  N   LEU A  29       2.096 -16.576  20.713  1.00  0.00           N  
ATOM    425  CA  LEU A  29       2.283 -15.144  20.516  1.00  0.00           C  
ATOM    426  C   LEU A  29       1.815 -14.719  19.128  1.00  0.00           C  
ATOM    427  O   LEU A  29       2.085 -15.396  18.136  1.00  0.00           O  
ATOM    428  CB  LEU A  29       3.756 -14.770  20.709  1.00  0.00           C  
ATOM    429  CG  LEU A  29       4.127 -14.312  22.120  1.00  0.00           C  
ATOM    430  CD1 LEU A  29       5.633 -14.135  22.243  1.00  0.00           C  
ATOM    431  CD2 LEU A  29       3.406 -13.017  22.466  1.00  0.00           C  
ATOM    432  H   LEU A  29       2.117 -17.172  19.936  1.00  0.00           H  
ATOM    433  HA  LEU A  29       1.691 -14.627  21.257  1.00  0.00           H  
ATOM    434 1HB  LEU A  29       4.358 -15.631  20.461  1.00  0.00           H  
ATOM    435 2HB  LEU A  29       3.996 -13.972  20.022  1.00  0.00           H  
ATOM    436  HG  LEU A  29       3.821 -15.067  22.829  1.00  0.00           H  
ATOM    437 1HD1 LEU A  29       6.036 -13.815  21.295  1.00  0.00           H  
ATOM    438 2HD1 LEU A  29       6.084 -15.074  22.529  1.00  0.00           H  
ATOM    439 3HD1 LEU A  29       5.847 -13.389  22.994  1.00  0.00           H  
ATOM    440 1HD2 LEU A  29       3.630 -12.270  21.721  1.00  0.00           H  
ATOM    441 2HD2 LEU A  29       3.736 -12.670  23.436  1.00  0.00           H  
ATOM    442 3HD2 LEU A  29       2.341 -13.195  22.490  1.00  0.00           H  
ATOM    443  N   ALA A  30       1.112 -13.592  19.066  1.00  0.00           N  
ATOM    444  CA  ALA A  30       0.605 -13.073  17.801  1.00  0.00           C  
ATOM    445  C   ALA A  30      -0.399 -14.037  17.176  1.00  0.00           C  
ATOM    446  O   ALA A  30      -0.430 -15.220  17.510  1.00  0.00           O  
ATOM    447  CB  ALA A  30       1.757 -12.806  16.841  1.00  0.00           C  
ATOM    448  H   ALA A  30       0.930 -13.097  19.891  1.00  0.00           H  
ATOM    449  HA  ALA A  30       0.111 -12.134  18.001  1.00  0.00           H  
ATOM    450 1HB  ALA A  30       1.587 -13.336  15.915  1.00  0.00           H  
ATOM    451 2HB  ALA A  30       2.681 -13.146  17.285  1.00  0.00           H  
ATOM    452 3HB  ALA A  30       1.821 -11.747  16.642  1.00  0.00           H  
ATOM    453  N   GLU A  31      -1.219 -13.519  16.266  1.00  0.00           N  
ATOM    454  CA  GLU A  31      -2.226 -14.333  15.594  1.00  0.00           C  
ATOM    455  C   GLU A  31      -2.180 -14.119  14.083  1.00  0.00           C  
ATOM    456  O   GLU A  31      -1.869 -13.025  13.611  1.00  0.00           O  
ATOM    457  CB  GLU A  31      -3.620 -13.997  16.125  1.00  0.00           C  
ATOM    458  CG  GLU A  31      -3.846 -14.434  17.562  1.00  0.00           C  
ATOM    459  CD  GLU A  31      -3.935 -15.940  17.708  1.00  0.00           C  
ATOM    460  OE1 GLU A  31      -4.848 -16.541  17.100  1.00  0.00           O  
ATOM    461  OE2 GLU A  31      -3.095 -16.519  18.426  1.00  0.00           O  
ATOM    462  H   GLU A  31      -1.145 -12.568  16.042  1.00  0.00           H  
ATOM    463  HA  GLU A  31      -2.009 -15.369  15.807  1.00  0.00           H  
ATOM    464 1HB  GLU A  31      -3.767 -12.928  16.068  1.00  0.00           H  
ATOM    465 2HB  GLU A  31      -4.356 -14.485  15.503  1.00  0.00           H  
ATOM    466 1HG  GLU A  31      -3.025 -14.078  18.167  1.00  0.00           H  
ATOM    467 2HG  GLU A  31      -4.769 -13.997  17.918  1.00  0.00           H  
ATOM    468  N   PRO A  32      -2.490 -15.167  13.300  1.00  0.00           N  
ATOM    469  CA  PRO A  32      -2.483 -15.087  11.836  1.00  0.00           C  
ATOM    470  C   PRO A  32      -3.654 -14.271  11.296  1.00  0.00           C  
ATOM    471  O   PRO A  32      -4.746 -14.281  11.865  1.00  0.00           O  
ATOM    472  CB  PRO A  32      -2.606 -16.548  11.402  1.00  0.00           C  
ATOM    473  CG  PRO A  32      -3.318 -17.216  12.527  1.00  0.00           C  
ATOM    474  CD  PRO A  32      -2.874 -16.509  13.779  1.00  0.00           C  
ATOM    475  HA  PRO A  32      -1.557 -14.674  11.467  1.00  0.00           H  
ATOM    476 1HB  PRO A  32      -3.172 -16.607  10.483  1.00  0.00           H  
ATOM    477 2HB  PRO A  32      -1.622 -16.967  11.254  1.00  0.00           H  
ATOM    478 1HG  PRO A  32      -4.385 -17.115  12.398  1.00  0.00           H  
ATOM    479 2HG  PRO A  32      -3.042 -18.259  12.568  1.00  0.00           H  
ATOM    480 1HD  PRO A  32      -3.688 -16.449  14.486  1.00  0.00           H  
ATOM    481 2HD  PRO A  32      -2.027 -17.016  14.218  1.00  0.00           H  
ATOM    482  N   SER A  33      -3.419 -13.565  10.196  1.00  0.00           N  
ATOM    483  CA  SER A  33      -4.454 -12.744   9.579  1.00  0.00           C  
ATOM    484  C   SER A  33      -5.026 -13.428   8.341  1.00  0.00           C  
ATOM    485  O   SER A  33      -4.305 -13.700   7.382  1.00  0.00           O  
ATOM    486  CB  SER A  33      -3.889 -11.372   9.203  1.00  0.00           C  
ATOM    487  OG  SER A  33      -2.999 -10.897  10.197  1.00  0.00           O  
ATOM    488  H   SER A  33      -2.528 -13.597   9.788  1.00  0.00           H  
ATOM    489  HA  SER A  33      -5.245 -12.611  10.301  1.00  0.00           H  
ATOM    490 1HB  SER A  33      -3.356 -11.449   8.267  1.00  0.00           H  
ATOM    491 2HB  SER A  33      -4.702 -10.669   9.097  1.00  0.00           H  
ATOM    492  HG  SER A  33      -2.170 -10.638   9.787  1.00  0.00           H  
ATOM    493  N   VAL A  34      -6.326 -13.703   8.372  1.00  0.00           N  
ATOM    494  CA  VAL A  34      -6.994 -14.355   7.251  1.00  0.00           C  
ATOM    495  C   VAL A  34      -7.454 -13.334   6.218  1.00  0.00           C  
ATOM    496  O   VAL A  34      -7.732 -12.182   6.550  1.00  0.00           O  
ATOM    497  CB  VAL A  34      -8.210 -15.177   7.722  1.00  0.00           C  
ATOM    498  CG1 VAL A  34      -8.766 -16.009   6.578  1.00  0.00           C  
ATOM    499  CG2 VAL A  34      -7.833 -16.060   8.900  1.00  0.00           C  
ATOM    500  H   VAL A  34      -6.848 -13.461   9.165  1.00  0.00           H  
ATOM    501  HA  VAL A  34      -6.288 -15.029   6.788  1.00  0.00           H  
ATOM    502  HB  VAL A  34      -8.978 -14.489   8.045  1.00  0.00           H  
ATOM    503 1HG1 VAL A  34      -9.561 -15.462   6.090  1.00  0.00           H  
ATOM    504 2HG1 VAL A  34      -9.154 -16.939   6.966  1.00  0.00           H  
ATOM    505 3HG1 VAL A  34      -7.981 -16.214   5.866  1.00  0.00           H  
ATOM    506 1HG2 VAL A  34      -7.249 -16.899   8.551  1.00  0.00           H  
ATOM    507 2HG2 VAL A  34      -8.730 -16.423   9.381  1.00  0.00           H  
ATOM    508 3HG2 VAL A  34      -7.251 -15.488   9.610  1.00  0.00           H  
ATOM    509  N   TYR A  35      -7.534 -13.764   4.963  1.00  0.00           N  
ATOM    510  CA  TYR A  35      -7.961 -12.885   3.881  1.00  0.00           C  
ATOM    511  C   TYR A  35      -8.699 -13.667   2.799  1.00  0.00           C  
ATOM    512  O   TYR A  35      -8.336 -14.797   2.477  1.00  0.00           O  
ATOM    513  CB  TYR A  35      -6.756 -12.164   3.273  1.00  0.00           C  
ATOM    514  CG  TYR A  35      -7.132 -11.094   2.274  1.00  0.00           C  
ATOM    515  CD1 TYR A  35      -7.329 -11.408   0.934  1.00  0.00           C  
ATOM    516  CD2 TYR A  35      -7.291  -9.772   2.668  1.00  0.00           C  
ATOM    517  CE1 TYR A  35      -7.673 -10.432   0.018  1.00  0.00           C  
ATOM    518  CE2 TYR A  35      -7.634  -8.791   1.757  1.00  0.00           C  
ATOM    519  CZ  TYR A  35      -7.824  -9.126   0.433  1.00  0.00           C  
ATOM    520  OH  TYR A  35      -8.166  -8.153  -0.478  1.00  0.00           O  
ATOM    521  H   TYR A  35      -7.299 -14.693   4.758  1.00  0.00           H  
ATOM    522  HA  TYR A  35      -8.634 -12.151   4.299  1.00  0.00           H  
ATOM    523 1HB  TYR A  35      -6.191 -11.694   4.064  1.00  0.00           H  
ATOM    524 2HB  TYR A  35      -6.131 -12.886   2.770  1.00  0.00           H  
ATOM    525  HD1 TYR A  35      -7.210 -12.431   0.611  1.00  0.00           H  
ATOM    526  HD2 TYR A  35      -7.141  -9.512   3.707  1.00  0.00           H  
ATOM    527  HE1 TYR A  35      -7.821 -10.696  -1.020  1.00  0.00           H  
ATOM    528  HE2 TYR A  35      -7.753  -7.769   2.084  1.00  0.00           H  
ATOM    529  HH  TYR A  35      -7.643  -7.365  -0.315  1.00  0.00           H  
ATOM    530  N   PHE A  36      -9.737 -13.054   2.241  1.00  0.00           N  
ATOM    531  CA  PHE A  36     -10.531 -13.686   1.193  1.00  0.00           C  
ATOM    532  C   PHE A  36     -11.108 -12.637   0.248  1.00  0.00           C  
ATOM    533  O   PHE A  36     -11.475 -11.542   0.675  1.00  0.00           O  
ATOM    534  CB  PHE A  36     -11.661 -14.514   1.809  1.00  0.00           C  
ATOM    535  CG  PHE A  36     -12.127 -15.640   0.931  1.00  0.00           C  
ATOM    536  CD1 PHE A  36     -12.954 -15.392  -0.152  1.00  0.00           C  
ATOM    537  CD2 PHE A  36     -11.739 -16.944   1.190  1.00  0.00           C  
ATOM    538  CE1 PHE A  36     -13.386 -16.426  -0.962  1.00  0.00           C  
ATOM    539  CE2 PHE A  36     -12.169 -17.983   0.386  1.00  0.00           C  
ATOM    540  CZ  PHE A  36     -12.993 -17.722  -0.692  1.00  0.00           C  
ATOM    541  H   PHE A  36      -9.976 -12.152   2.541  1.00  0.00           H  
ATOM    542  HA  PHE A  36      -9.879 -14.339   0.633  1.00  0.00           H  
ATOM    543 1HB  PHE A  36     -11.317 -14.940   2.741  1.00  0.00           H  
ATOM    544 2HB  PHE A  36     -12.505 -13.869   2.003  1.00  0.00           H  
ATOM    545  HD1 PHE A  36     -13.261 -14.379  -0.365  1.00  0.00           H  
ATOM    546  HD2 PHE A  36     -11.096 -17.148   2.034  1.00  0.00           H  
ATOM    547  HE1 PHE A  36     -14.030 -16.221  -1.804  1.00  0.00           H  
ATOM    548  HE2 PHE A  36     -11.860 -18.995   0.597  1.00  0.00           H  
ATOM    549  HZ  PHE A  36     -13.330 -18.532  -1.323  1.00  0.00           H  
ATOM    550  N   ASN A  37     -11.183 -12.974  -1.035  1.00  0.00           N  
ATOM    551  CA  ASN A  37     -11.712 -12.052  -2.033  1.00  0.00           C  
ATOM    552  C   ASN A  37     -12.452 -12.797  -3.140  1.00  0.00           C  
ATOM    553  O   ASN A  37     -12.270 -14.000  -3.324  1.00  0.00           O  
ATOM    554  CB  ASN A  37     -10.581 -11.215  -2.633  1.00  0.00           C  
ATOM    555  CG  ASN A  37     -10.972  -9.763  -2.820  1.00  0.00           C  
ATOM    556  OD1 ASN A  37     -12.031  -9.458  -3.370  1.00  0.00           O  
ATOM    557  ND2 ASN A  37     -10.117  -8.856  -2.363  1.00  0.00           N  
ATOM    558  H   ASN A  37     -10.872 -13.860  -1.318  1.00  0.00           H  
ATOM    559  HA  ASN A  37     -12.408 -11.392  -1.535  1.00  0.00           H  
ATOM    560 1HB  ASN A  37      -9.725 -11.255  -1.976  1.00  0.00           H  
ATOM    561 2HB  ASN A  37     -10.310 -11.624  -3.596  1.00  0.00           H  
ATOM    562 1HD2 ASN A  37     -10.344  -7.909  -2.472  1.00  0.00           H  
ATOM    563 2HD2 ASN A  37      -9.292  -9.170  -1.936  1.00  0.00           H  
ATOM    564  N   ALA A  38     -13.283 -12.066  -3.876  1.00  0.00           N  
ATOM    565  CA  ALA A  38     -14.053 -12.641  -4.972  1.00  0.00           C  
ATOM    566  C   ALA A  38     -14.458 -11.559  -5.965  1.00  0.00           C  
ATOM    567  O   ALA A  38     -15.239 -10.666  -5.639  1.00  0.00           O  
ATOM    568  CB  ALA A  38     -15.282 -13.360  -4.436  1.00  0.00           C  
ATOM    569  H   ALA A  38     -13.379 -11.112  -3.679  1.00  0.00           H  
ATOM    570  HA  ALA A  38     -13.429 -13.365  -5.475  1.00  0.00           H  
ATOM    571 1HB  ALA A  38     -15.052 -14.406  -4.291  1.00  0.00           H  
ATOM    572 2HB  ALA A  38     -16.092 -13.263  -5.142  1.00  0.00           H  
ATOM    573 3HB  ALA A  38     -15.572 -12.921  -3.492  1.00  0.00           H  
ATOM    574  N   ALA A  39     -13.918 -11.640  -7.177  1.00  0.00           N  
ATOM    575  CA  ALA A  39     -14.220 -10.660  -8.213  1.00  0.00           C  
ATOM    576  C   ALA A  39     -15.348 -11.134  -9.121  1.00  0.00           C  
ATOM    577  O   ALA A  39     -15.208 -12.125  -9.835  1.00  0.00           O  
ATOM    578  CB  ALA A  39     -12.973 -10.362  -9.034  1.00  0.00           C  
ATOM    579  H   ALA A  39     -13.297 -12.371  -7.376  1.00  0.00           H  
ATOM    580  HA  ALA A  39     -14.525  -9.746  -7.726  1.00  0.00           H  
ATOM    581 1HB  ALA A  39     -12.095 -10.630  -8.464  1.00  0.00           H  
ATOM    582 2HB  ALA A  39     -12.941  -9.309  -9.270  1.00  0.00           H  
ATOM    583 3HB  ALA A  39     -12.999 -10.937  -9.947  1.00  0.00           H  
ATOM    584  N   ASN A  40     -16.460 -10.406  -9.100  1.00  0.00           N  
ATOM    585  CA  ASN A  40     -17.604 -10.733  -9.931  1.00  0.00           C  
ATOM    586  C   ASN A  40     -18.138  -9.470 -10.587  1.00  0.00           C  
ATOM    587  O   ASN A  40     -19.014  -8.795 -10.048  1.00  0.00           O  
ATOM    588  CB  ASN A  40     -18.702 -11.396  -9.095  1.00  0.00           C  
ATOM    589  CG  ASN A  40     -19.590 -12.304  -9.924  1.00  0.00           C  
ATOM    590  OD1 ASN A  40     -19.505 -12.321 -11.152  1.00  0.00           O  
ATOM    591  ND2 ASN A  40     -20.447 -13.065  -9.255  1.00  0.00           N  
ATOM    592  H   ASN A  40     -16.503  -9.616  -8.528  1.00  0.00           H  
ATOM    593  HA  ASN A  40     -17.278 -11.418 -10.698  1.00  0.00           H  
ATOM    594 1HB  ASN A  40     -18.245 -11.986  -8.314  1.00  0.00           H  
ATOM    595 2HB  ASN A  40     -19.319 -10.630  -8.649  1.00  0.00           H  
ATOM    596 1HD2 ASN A  40     -21.033 -13.662  -9.766  1.00  0.00           H  
ATOM    597 2HD2 ASN A  40     -20.460 -12.998  -8.277  1.00  0.00           H  
ATOM    598  N   GLY A  41     -17.593  -9.155 -11.750  1.00  0.00           N  
ATOM    599  CA  GLY A  41     -18.009  -7.967 -12.467  1.00  0.00           C  
ATOM    600  C   GLY A  41     -17.692  -6.697 -11.698  1.00  0.00           C  
ATOM    601  O   GLY A  41     -16.549  -6.490 -11.293  1.00  0.00           O  
ATOM    602  H   GLY A  41     -16.890  -9.729 -12.114  1.00  0.00           H  
ATOM    603 1HA  GLY A  41     -17.501  -7.936 -13.420  1.00  0.00           H  
ATOM    604 2HA  GLY A  41     -19.073  -8.018 -12.640  1.00  0.00           H  
ATOM    605  N   PRO A  42     -18.686  -5.820 -11.474  1.00  0.00           N  
ATOM    606  CA  PRO A  42     -18.488  -4.571 -10.747  1.00  0.00           C  
ATOM    607  C   PRO A  42     -18.682  -4.730  -9.239  1.00  0.00           C  
ATOM    608  O   PRO A  42     -18.971  -3.761  -8.538  1.00  0.00           O  
ATOM    609  CB  PRO A  42     -19.578  -3.681 -11.333  1.00  0.00           C  
ATOM    610  CG  PRO A  42     -20.702  -4.616 -11.640  1.00  0.00           C  
ATOM    611  CD  PRO A  42     -20.086  -5.969 -11.918  1.00  0.00           C  
ATOM    612  HA  PRO A  42     -17.518  -4.141 -10.945  1.00  0.00           H  
ATOM    613 1HB  PRO A  42     -19.867  -2.935 -10.607  1.00  0.00           H  
ATOM    614 2HB  PRO A  42     -19.210  -3.198 -12.227  1.00  0.00           H  
ATOM    615 1HG  PRO A  42     -21.366  -4.677 -10.790  1.00  0.00           H  
ATOM    616 2HG  PRO A  42     -21.238  -4.265 -12.509  1.00  0.00           H  
ATOM    617 1HD  PRO A  42     -20.588  -6.735 -11.348  1.00  0.00           H  
ATOM    618 2HD  PRO A  42     -20.132  -6.192 -12.974  1.00  0.00           H  
ATOM    619  N   TRP A  43     -18.523  -5.956  -8.743  1.00  0.00           N  
ATOM    620  CA  TRP A  43     -18.683  -6.228  -7.320  1.00  0.00           C  
ATOM    621  C   TRP A  43     -17.632  -7.220  -6.837  1.00  0.00           C  
ATOM    622  O   TRP A  43     -17.667  -8.398  -7.193  1.00  0.00           O  
ATOM    623  CB  TRP A  43     -20.084  -6.776  -7.042  1.00  0.00           C  
ATOM    624  CG  TRP A  43     -20.530  -6.589  -5.624  1.00  0.00           C  
ATOM    625  CD1 TRP A  43     -20.912  -7.566  -4.750  1.00  0.00           C  
ATOM    626  CD2 TRP A  43     -20.645  -5.348  -4.915  1.00  0.00           C  
ATOM    627  NE1 TRP A  43     -21.257  -7.010  -3.542  1.00  0.00           N  
ATOM    628  CE2 TRP A  43     -21.101  -5.651  -3.618  1.00  0.00           C  
ATOM    629  CE3 TRP A  43     -20.405  -4.013  -5.251  1.00  0.00           C  
ATOM    630  CZ2 TRP A  43     -21.322  -4.666  -2.658  1.00  0.00           C  
ATOM    631  CZ3 TRP A  43     -20.624  -3.038  -4.297  1.00  0.00           C  
ATOM    632  CH2 TRP A  43     -21.079  -3.368  -3.015  1.00  0.00           C  
ATOM    633  H   TRP A  43     -18.292  -6.692  -9.345  1.00  0.00           H  
ATOM    634  HA  TRP A  43     -18.558  -5.299  -6.787  1.00  0.00           H  
ATOM    635 1HB  TRP A  43     -20.794  -6.272  -7.682  1.00  0.00           H  
ATOM    636 2HB  TRP A  43     -20.100  -7.835  -7.261  1.00  0.00           H  
ATOM    637  HD1 TRP A  43     -20.937  -8.619  -4.988  1.00  0.00           H  
ATOM    638  HE1 TRP A  43     -21.565  -7.507  -2.755  1.00  0.00           H  
ATOM    639  HE3 TRP A  43     -20.054  -3.740  -6.235  1.00  0.00           H  
ATOM    640  HZ2 TRP A  43     -21.672  -4.904  -1.665  1.00  0.00           H  
ATOM    641  HZ3 TRP A  43     -20.444  -2.001  -4.538  1.00  0.00           H  
ATOM    642  HH2 TRP A  43     -21.238  -2.573  -2.301  1.00  0.00           H  
ATOM    643  N   ARG A  44     -16.702  -6.740  -6.020  1.00  0.00           N  
ATOM    644  CA  ARG A  44     -15.645  -7.589  -5.485  1.00  0.00           C  
ATOM    645  C   ARG A  44     -15.867  -7.849  -4.001  1.00  0.00           C  
ATOM    646  O   ARG A  44     -15.706  -6.950  -3.176  1.00  0.00           O  
ATOM    647  CB  ARG A  44     -14.276  -6.941  -5.705  1.00  0.00           C  
ATOM    648  CG  ARG A  44     -13.539  -7.473  -6.923  1.00  0.00           C  
ATOM    649  CD  ARG A  44     -12.245  -6.715  -7.166  1.00  0.00           C  
ATOM    650  NE  ARG A  44     -11.329  -6.815  -6.031  1.00  0.00           N  
ATOM    651  CZ  ARG A  44     -10.120  -6.263  -6.002  1.00  0.00           C  
ATOM    652  NH1 ARG A  44      -9.675  -5.569  -7.042  1.00  0.00           N  
ATOM    653  NH2 ARG A  44      -9.353  -6.404  -4.929  1.00  0.00           N  
ATOM    654  H   ARG A  44     -16.727  -5.793  -5.770  1.00  0.00           H  
ATOM    655  HA  ARG A  44     -15.677  -8.530  -6.014  1.00  0.00           H  
ATOM    656 1HB  ARG A  44     -14.410  -5.879  -5.829  1.00  0.00           H  
ATOM    657 2HB  ARG A  44     -13.660  -7.119  -4.835  1.00  0.00           H  
ATOM    658 1HG  ARG A  44     -13.308  -8.516  -6.766  1.00  0.00           H  
ATOM    659 2HG  ARG A  44     -14.175  -7.368  -7.791  1.00  0.00           H  
ATOM    660 1HD  ARG A  44     -11.761  -7.122  -8.042  1.00  0.00           H  
ATOM    661 2HD  ARG A  44     -12.478  -5.674  -7.336  1.00  0.00           H  
ATOM    662  HE  ARG A  44     -11.634  -7.324  -5.249  1.00  0.00           H  
ATOM    663 1HH1 ARG A  44     -10.248  -5.459  -7.853  1.00  0.00           H  
ATOM    664 2HH1 ARG A  44      -8.765  -5.156  -7.013  1.00  0.00           H  
ATOM    665 1HH2 ARG A  44      -9.682  -6.925  -4.143  1.00  0.00           H  
ATOM    666 2HH2 ARG A  44      -8.443  -5.988  -4.907  1.00  0.00           H  
ATOM    667  N   ILE A  45     -16.244  -9.080  -3.670  1.00  0.00           N  
ATOM    668  CA  ILE A  45     -16.493  -9.454  -2.282  1.00  0.00           C  
ATOM    669  C   ILE A  45     -15.198  -9.830  -1.573  1.00  0.00           C  
ATOM    670  O   ILE A  45     -14.498 -10.754  -1.986  1.00  0.00           O  
ATOM    671  CB  ILE A  45     -17.478 -10.637  -2.187  1.00  0.00           C  
ATOM    672  CG1 ILE A  45     -18.733 -10.355  -3.019  1.00  0.00           C  
ATOM    673  CG2 ILE A  45     -17.849 -10.904  -0.736  1.00  0.00           C  
ATOM    674  CD1 ILE A  45     -19.325 -11.593  -3.655  1.00  0.00           C  
ATOM    675  H   ILE A  45     -16.359  -9.750  -4.374  1.00  0.00           H  
ATOM    676  HA  ILE A  45     -16.934  -8.605  -1.781  1.00  0.00           H  
ATOM    677  HB  ILE A  45     -16.988 -11.517  -2.576  1.00  0.00           H  
ATOM    678 1HG1 ILE A  45     -19.487  -9.916  -2.382  1.00  0.00           H  
ATOM    679 2HG1 ILE A  45     -18.486  -9.661  -3.807  1.00  0.00           H  
ATOM    680 1HG2 ILE A  45     -16.954 -11.116  -0.169  1.00  0.00           H  
ATOM    681 2HG2 ILE A  45     -18.515 -11.752  -0.686  1.00  0.00           H  
ATOM    682 3HG2 ILE A  45     -18.340 -10.035  -0.324  1.00  0.00           H  
ATOM    683 1HD1 ILE A  45     -19.342 -11.473  -4.728  1.00  0.00           H  
ATOM    684 2HD1 ILE A  45     -20.333 -11.737  -3.294  1.00  0.00           H  
ATOM    685 3HD1 ILE A  45     -18.724 -12.453  -3.398  1.00  0.00           H  
ATOM    686  N   ALA A  46     -14.885  -9.106  -0.503  1.00  0.00           N  
ATOM    687  CA  ALA A  46     -13.673  -9.361   0.266  1.00  0.00           C  
ATOM    688  C   ALA A  46     -13.994  -9.585   1.738  1.00  0.00           C  
ATOM    689  O   ALA A  46     -14.579  -8.722   2.395  1.00  0.00           O  
ATOM    690  CB  ALA A  46     -12.694  -8.207   0.106  1.00  0.00           C  
ATOM    691  H   ALA A  46     -15.483  -8.381  -0.224  1.00  0.00           H  
ATOM    692  HA  ALA A  46     -13.208 -10.253  -0.130  1.00  0.00           H  
ATOM    693 1HB  ALA A  46     -12.005  -8.429  -0.693  1.00  0.00           H  
ATOM    694 2HB  ALA A  46     -12.146  -8.070   1.026  1.00  0.00           H  
ATOM    695 3HB  ALA A  46     -13.238  -7.303  -0.126  1.00  0.00           H  
ATOM    696  N   LEU A  47     -13.609 -10.748   2.253  1.00  0.00           N  
ATOM    697  CA  LEU A  47     -13.855 -11.087   3.649  1.00  0.00           C  
ATOM    698  C   LEU A  47     -12.556 -11.470   4.352  1.00  0.00           C  
ATOM    699  O   LEU A  47     -11.948 -12.492   4.040  1.00  0.00           O  
ATOM    700  CB  LEU A  47     -14.863 -12.236   3.746  1.00  0.00           C  
ATOM    701  CG  LEU A  47     -16.301 -11.811   4.052  1.00  0.00           C  
ATOM    702  CD1 LEU A  47     -17.287 -12.623   3.228  1.00  0.00           C  
ATOM    703  CD2 LEU A  47     -16.594 -11.963   5.538  1.00  0.00           C  
ATOM    704  H   LEU A  47     -13.146 -11.394   1.679  1.00  0.00           H  
ATOM    705  HA  LEU A  47     -14.270 -10.216   4.134  1.00  0.00           H  
ATOM    706 1HB  LEU A  47     -14.859 -12.768   2.805  1.00  0.00           H  
ATOM    707 2HB  LEU A  47     -14.537 -12.912   4.523  1.00  0.00           H  
ATOM    708  HG  LEU A  47     -16.425 -10.771   3.791  1.00  0.00           H  
ATOM    709 1HD1 LEU A  47     -17.495 -13.556   3.731  1.00  0.00           H  
ATOM    710 2HD1 LEU A  47     -16.862 -12.826   2.255  1.00  0.00           H  
ATOM    711 3HD1 LEU A  47     -18.205 -12.066   3.112  1.00  0.00           H  
ATOM    712 1HD2 LEU A  47     -17.291 -11.198   5.847  1.00  0.00           H  
ATOM    713 2HD2 LEU A  47     -15.677 -11.861   6.098  1.00  0.00           H  
ATOM    714 3HD2 LEU A  47     -17.023 -12.937   5.723  1.00  0.00           H  
ATOM    715  N   ALA A  48     -12.137 -10.641   5.304  1.00  0.00           N  
ATOM    716  CA  ALA A  48     -10.911 -10.892   6.050  1.00  0.00           C  
ATOM    717  C   ALA A  48     -11.199 -11.075   7.535  1.00  0.00           C  
ATOM    718  O   ALA A  48     -12.113 -10.459   8.082  1.00  0.00           O  
ATOM    719  CB  ALA A  48      -9.923  -9.753   5.838  1.00  0.00           C  
ATOM    720  H   ALA A  48     -12.665  -9.841   5.507  1.00  0.00           H  
ATOM    721  HA  ALA A  48     -10.465 -11.798   5.665  1.00  0.00           H  
ATOM    722 1HB  ALA A  48      -8.915 -10.140   5.882  1.00  0.00           H  
ATOM    723 2HB  ALA A  48     -10.059  -9.011   6.612  1.00  0.00           H  
ATOM    724 3HB  ALA A  48     -10.094  -9.302   4.873  1.00  0.00           H  
ATOM    725  N   TYR A  49     -10.411 -11.927   8.185  1.00  0.00           N  
ATOM    726  CA  TYR A  49     -10.581 -12.192   9.609  1.00  0.00           C  
ATOM    727  C   TYR A  49      -9.505 -11.485  10.426  1.00  0.00           C  
ATOM    728  O   TYR A  49      -8.316 -11.765  10.278  1.00  0.00           O  
ATOM    729  CB  TYR A  49     -10.534 -13.697   9.879  1.00  0.00           C  
ATOM    730  CG  TYR A  49     -11.310 -14.116  11.107  1.00  0.00           C  
ATOM    731  CD1 TYR A  49     -11.041 -13.552  12.347  1.00  0.00           C  
ATOM    732  CD2 TYR A  49     -12.312 -15.076  11.025  1.00  0.00           C  
ATOM    733  CE1 TYR A  49     -11.748 -13.933  13.474  1.00  0.00           C  
ATOM    734  CE2 TYR A  49     -13.023 -15.460  12.146  1.00  0.00           C  
ATOM    735  CZ  TYR A  49     -12.737 -14.887  13.365  1.00  0.00           C  
ATOM    736  OH  TYR A  49     -13.444 -15.268  14.484  1.00  0.00           O  
ATOM    737  H   TYR A  49      -9.699 -12.388   7.695  1.00  0.00           H  
ATOM    738  HA  TYR A  49     -11.548 -11.812   9.903  1.00  0.00           H  
ATOM    739 1HB  TYR A  49     -10.949 -14.221   9.031  1.00  0.00           H  
ATOM    740 2HB  TYR A  49      -9.506 -13.999  10.016  1.00  0.00           H  
ATOM    741  HD1 TYR A  49     -10.266 -12.806  12.428  1.00  0.00           H  
ATOM    742  HD2 TYR A  49     -12.533 -15.523  10.068  1.00  0.00           H  
ATOM    743  HE1 TYR A  49     -11.524 -13.482  14.428  1.00  0.00           H  
ATOM    744  HE2 TYR A  49     -13.798 -16.209  12.062  1.00  0.00           H  
ATOM    745  HH  TYR A  49     -14.109 -14.605  14.685  1.00  0.00           H  
ATOM    746  N   TYR A  50      -9.930 -10.565  11.288  1.00  0.00           N  
ATOM    747  CA  TYR A  50      -9.001  -9.818  12.126  1.00  0.00           C  
ATOM    748  C   TYR A  50      -9.117 -10.252  13.584  1.00  0.00           C  
ATOM    749  O   TYR A  50     -10.185 -10.154  14.188  1.00  0.00           O  
ATOM    750  CB  TYR A  50      -9.265  -8.315  12.005  1.00  0.00           C  
ATOM    751  CG  TYR A  50      -8.006  -7.483  11.899  1.00  0.00           C  
ATOM    752  CD1 TYR A  50      -7.341  -7.049  13.038  1.00  0.00           C  
ATOM    753  CD2 TYR A  50      -7.485  -7.133  10.661  1.00  0.00           C  
ATOM    754  CE1 TYR A  50      -6.191  -6.288  12.946  1.00  0.00           C  
ATOM    755  CE2 TYR A  50      -6.336  -6.373  10.559  1.00  0.00           C  
ATOM    756  CZ  TYR A  50      -5.692  -5.953  11.704  1.00  0.00           C  
ATOM    757  OH  TYR A  50      -4.547  -5.197  11.608  1.00  0.00           O  
ATOM    758  H   TYR A  50     -10.890 -10.383  11.360  1.00  0.00           H  
ATOM    759  HA  TYR A  50      -7.999 -10.027  11.781  1.00  0.00           H  
ATOM    760 1HB  TYR A  50      -9.857  -8.133  11.119  1.00  0.00           H  
ATOM    761 2HB  TYR A  50      -9.814  -7.981  12.873  1.00  0.00           H  
ATOM    762  HD1 TYR A  50      -7.734  -7.314  14.009  1.00  0.00           H  
ATOM    763  HD2 TYR A  50      -7.991  -7.463   9.765  1.00  0.00           H  
ATOM    764  HE1 TYR A  50      -5.687  -5.961  13.843  1.00  0.00           H  
ATOM    765  HE2 TYR A  50      -5.945  -6.110   9.587  1.00  0.00           H  
ATOM    766  HH  TYR A  50      -4.670  -4.369  12.079  1.00  0.00           H  
ATOM    767  N   GLN A  51      -8.011 -10.733  14.143  1.00  0.00           N  
ATOM    768  CA  GLN A  51      -7.992 -11.182  15.530  1.00  0.00           C  
ATOM    769  C   GLN A  51      -6.595 -11.037  16.129  1.00  0.00           C  
ATOM    770  O   GLN A  51      -5.625 -11.586  15.608  1.00  0.00           O  
ATOM    771  CB  GLN A  51      -8.453 -12.638  15.622  1.00  0.00           C  
ATOM    772  CG  GLN A  51      -9.489 -12.879  16.708  1.00  0.00           C  
ATOM    773  CD  GLN A  51      -8.879 -12.934  18.094  1.00  0.00           C  
ATOM    774  OE1 GLN A  51      -8.384 -11.930  18.607  1.00  0.00           O  
ATOM    775  NE2 GLN A  51      -8.911 -14.112  18.708  1.00  0.00           N  
ATOM    776  H   GLN A  51      -7.191 -10.786  13.611  1.00  0.00           H  
ATOM    777  HA  GLN A  51      -8.674 -10.561  16.089  1.00  0.00           H  
ATOM    778 1HB  GLN A  51      -8.882 -12.928  14.675  1.00  0.00           H  
ATOM    779 2HB  GLN A  51      -7.597 -13.265  15.826  1.00  0.00           H  
ATOM    780 1HG  GLN A  51     -10.212 -12.078  16.682  1.00  0.00           H  
ATOM    781 2HG  GLN A  51      -9.986 -13.818  16.511  1.00  0.00           H  
ATOM    782 1HE2 GLN A  51      -8.523 -14.175  19.607  1.00  0.00           H  
ATOM    783 2HE2 GLN A  51      -9.320 -14.868  18.239  1.00  0.00           H  
ATOM    784  N   GLU A  52      -6.503 -10.293  17.226  1.00  0.00           N  
ATOM    785  CA  GLU A  52      -5.226 -10.075  17.897  1.00  0.00           C  
ATOM    786  C   GLU A  52      -5.383 -10.185  19.411  1.00  0.00           C  
ATOM    787  O   GLU A  52      -6.372  -9.721  19.978  1.00  0.00           O  
ATOM    788  CB  GLU A  52      -4.662  -8.702  17.530  1.00  0.00           C  
ATOM    789  CG  GLU A  52      -3.167  -8.573  17.772  1.00  0.00           C  
ATOM    790  CD  GLU A  52      -2.356  -9.544  16.936  1.00  0.00           C  
ATOM    791  OE1 GLU A  52      -2.315 -10.742  17.290  1.00  0.00           O  
ATOM    792  OE2 GLU A  52      -1.761  -9.108  15.928  1.00  0.00           O  
ATOM    793  H   GLU A  52      -7.312  -9.881  17.594  1.00  0.00           H  
ATOM    794  HA  GLU A  52      -4.541 -10.838  17.561  1.00  0.00           H  
ATOM    795 1HB  GLU A  52      -4.852  -8.515  16.482  1.00  0.00           H  
ATOM    796 2HB  GLU A  52      -5.166  -7.949  18.117  1.00  0.00           H  
ATOM    797 1HG  GLU A  52      -2.860  -7.568  17.525  1.00  0.00           H  
ATOM    798 2HG  GLU A  52      -2.967  -8.765  18.816  1.00  0.00           H  
ATOM    799  N   GLY A  53      -4.400 -10.803  20.057  1.00  0.00           N  
ATOM    800  CA  GLY A  53      -4.447 -10.964  21.499  1.00  0.00           C  
ATOM    801  C   GLY A  53      -4.041 -12.359  21.938  1.00  0.00           C  
ATOM    802  O   GLY A  53      -4.896 -13.176  22.279  1.00  0.00           O  
ATOM    803  H   GLY A  53      -3.638 -11.152  19.552  1.00  0.00           H  
ATOM    804 1HA  GLY A  53      -3.778 -10.246  21.952  1.00  0.00           H  
ATOM    805 2HA  GLY A  53      -5.453 -10.769  21.839  1.00  0.00           H  
ATOM    806  N   PRO A  54      -2.732 -12.661  21.943  1.00  0.00           N  
ATOM    807  CA  PRO A  54      -2.227 -13.979  22.348  1.00  0.00           C  
ATOM    808  C   PRO A  54      -2.582 -14.315  23.795  1.00  0.00           C  
ATOM    809  O   PRO A  54      -3.525 -15.062  24.053  1.00  0.00           O  
ATOM    810  CB  PRO A  54      -0.707 -13.858  22.171  1.00  0.00           C  
ATOM    811  CG  PRO A  54      -0.430 -12.393  22.152  1.00  0.00           C  
ATOM    812  CD  PRO A  54      -1.645 -11.749  21.553  1.00  0.00           C  
ATOM    813  HA  PRO A  54      -2.606 -14.757  21.701  1.00  0.00           H  
ATOM    814 1HB  PRO A  54      -0.208 -14.343  22.997  1.00  0.00           H  
ATOM    815 2HB  PRO A  54      -0.413 -14.326  21.243  1.00  0.00           H  
ATOM    816 1HG  PRO A  54      -0.273 -12.035  23.159  1.00  0.00           H  
ATOM    817 2HG  PRO A  54       0.440 -12.192  21.544  1.00  0.00           H  
ATOM    818 1HD  PRO A  54      -1.797 -10.764  21.972  1.00  0.00           H  
ATOM    819 2HD  PRO A  54      -1.554 -11.694  20.478  1.00  0.00           H  
ATOM    820  N   VAL A  55      -1.823 -13.760  24.738  1.00  0.00           N  
ATOM    821  CA  VAL A  55      -2.065 -14.004  26.155  1.00  0.00           C  
ATOM    822  C   VAL A  55      -1.715 -12.776  26.990  1.00  0.00           C  
ATOM    823  O   VAL A  55      -1.333 -12.893  28.155  1.00  0.00           O  
ATOM    824  CB  VAL A  55      -1.249 -15.207  26.667  1.00  0.00           C  
ATOM    825  CG1 VAL A  55      -1.886 -16.514  26.219  1.00  0.00           C  
ATOM    826  CG2 VAL A  55       0.193 -15.118  26.194  1.00  0.00           C  
ATOM    827  H   VAL A  55      -1.087 -13.172  24.475  1.00  0.00           H  
ATOM    828  HA  VAL A  55      -3.115 -14.226  26.281  1.00  0.00           H  
ATOM    829  HB  VAL A  55      -1.252 -15.184  27.747  1.00  0.00           H  
ATOM    830 1HG1 VAL A  55      -2.176 -16.436  25.182  1.00  0.00           H  
ATOM    831 2HG1 VAL A  55      -2.757 -16.716  26.823  1.00  0.00           H  
ATOM    832 3HG1 VAL A  55      -1.174 -17.318  26.334  1.00  0.00           H  
ATOM    833 1HG2 VAL A  55       0.833 -15.646  26.885  1.00  0.00           H  
ATOM    834 2HG2 VAL A  55       0.492 -14.081  26.145  1.00  0.00           H  
ATOM    835 3HG2 VAL A  55       0.277 -15.563  25.212  1.00  0.00           H  
ATOM    836  N   ASP A  56      -1.849 -11.599  26.387  1.00  0.00           N  
ATOM    837  CA  ASP A  56      -1.547 -10.349  27.074  1.00  0.00           C  
ATOM    838  C   ASP A  56      -2.693  -9.943  27.995  1.00  0.00           C  
ATOM    839  O   ASP A  56      -3.814 -10.435  27.862  1.00  0.00           O  
ATOM    840  CB  ASP A  56      -1.277  -9.238  26.058  1.00  0.00           C  
ATOM    841  CG  ASP A  56       0.193  -9.124  25.701  1.00  0.00           C  
ATOM    842  OD1 ASP A  56       0.692  -9.994  24.958  1.00  0.00           O  
ATOM    843  OD2 ASP A  56       0.844  -8.164  26.165  1.00  0.00           O  
ATOM    844  H   ASP A  56      -2.159 -11.571  25.458  1.00  0.00           H  
ATOM    845  HA  ASP A  56      -0.659 -10.503  27.669  1.00  0.00           H  
ATOM    846 1HB  ASP A  56      -1.832  -9.441  25.154  1.00  0.00           H  
ATOM    847 2HB  ASP A  56      -1.603  -8.294  26.471  1.00  0.00           H  
ATOM    848  N   TYR A  57      -2.404  -9.043  28.928  1.00  0.00           N  
ATOM    849  CA  TYR A  57      -3.411  -8.568  29.872  1.00  0.00           C  
ATOM    850  C   TYR A  57      -3.074  -7.164  30.364  1.00  0.00           C  
ATOM    851  O   TYR A  57      -1.998  -6.929  30.910  1.00  0.00           O  
ATOM    852  CB  TYR A  57      -3.520  -9.527  31.059  1.00  0.00           C  
ATOM    853  CG  TYR A  57      -4.941  -9.783  31.502  1.00  0.00           C  
ATOM    854  CD1 TYR A  57      -5.811  -8.730  31.757  1.00  0.00           C  
ATOM    855  CD2 TYR A  57      -5.416 -11.079  31.667  1.00  0.00           C  
ATOM    856  CE1 TYR A  57      -7.112  -8.959  32.163  1.00  0.00           C  
ATOM    857  CE2 TYR A  57      -6.716 -11.317  32.072  1.00  0.00           C  
ATOM    858  CZ  TYR A  57      -7.559 -10.255  32.319  1.00  0.00           C  
ATOM    859  OH  TYR A  57      -8.854 -10.487  32.722  1.00  0.00           O  
ATOM    860  H   TYR A  57      -1.492  -8.687  28.983  1.00  0.00           H  
ATOM    861  HA  TYR A  57      -4.359  -8.539  29.355  1.00  0.00           H  
ATOM    862 1HB  TYR A  57      -3.082 -10.476  30.788  1.00  0.00           H  
ATOM    863 2HB  TYR A  57      -2.979  -9.114  31.897  1.00  0.00           H  
ATOM    864  HD1 TYR A  57      -5.457  -7.716  31.634  1.00  0.00           H  
ATOM    865  HD2 TYR A  57      -4.753 -11.910  31.473  1.00  0.00           H  
ATOM    866  HE1 TYR A  57      -7.772  -8.127  32.356  1.00  0.00           H  
ATOM    867  HE2 TYR A  57      -7.066 -12.331  32.194  1.00  0.00           H  
ATOM    868  HH  TYR A  57      -9.454  -9.953  32.198  1.00  0.00           H  
ATOM    869  N   SER A  58      -4.005  -6.235  30.165  1.00  0.00           N  
ATOM    870  CA  SER A  58      -3.807  -4.853  30.588  1.00  0.00           C  
ATOM    871  C   SER A  58      -4.874  -4.436  31.596  1.00  0.00           C  
ATOM    872  O   SER A  58      -4.578  -4.198  32.766  1.00  0.00           O  
ATOM    873  CB  SER A  58      -3.837  -3.918  29.378  1.00  0.00           C  
ATOM    874  OG  SER A  58      -4.653  -4.445  28.347  1.00  0.00           O  
ATOM    875  H   SER A  58      -4.843  -6.485  29.722  1.00  0.00           H  
ATOM    876  HA  SER A  58      -2.839  -4.786  31.060  1.00  0.00           H  
ATOM    877 1HB  SER A  58      -4.232  -2.959  29.677  1.00  0.00           H  
ATOM    878 2HB  SER A  58      -2.833  -3.793  28.998  1.00  0.00           H  
ATOM    879  HG  SER A  58      -4.576  -3.894  27.564  1.00  0.00           H  
ATOM    880  N   ALA A  59      -6.116  -4.349  31.132  1.00  0.00           N  
ATOM    881  CA  ALA A  59      -7.227  -3.960  31.991  1.00  0.00           C  
ATOM    882  C   ALA A  59      -7.008  -2.569  32.577  1.00  0.00           C  
ATOM    883  O   ALA A  59      -6.305  -2.408  33.575  1.00  0.00           O  
ATOM    884  CB  ALA A  59      -7.415  -4.979  33.104  1.00  0.00           C  
ATOM    885  H   ALA A  59      -6.289  -4.551  30.188  1.00  0.00           H  
ATOM    886  HA  ALA A  59      -8.126  -3.948  31.390  1.00  0.00           H  
ATOM    887 1HB  ALA A  59      -6.574  -4.935  33.779  1.00  0.00           H  
ATOM    888 2HB  ALA A  59      -7.481  -5.969  32.677  1.00  0.00           H  
ATOM    889 3HB  ALA A  59      -8.323  -4.759  33.644  1.00  0.00           H  
ATOM    890  N   GLY A  60      -7.615  -1.566  31.951  1.00  0.00           N  
ATOM    891  CA  GLY A  60      -7.474  -0.202  32.425  1.00  0.00           C  
ATOM    892  C   GLY A  60      -7.492   0.810  31.297  1.00  0.00           C  
ATOM    893  O   GLY A  60      -8.388   1.650  31.220  1.00  0.00           O  
ATOM    894  H   GLY A  60      -8.165  -1.754  31.162  1.00  0.00           H  
ATOM    895 1HA  GLY A  60      -8.286   0.018  33.104  1.00  0.00           H  
ATOM    896 2HA  GLY A  60      -6.541  -0.113  32.959  1.00  0.00           H  
ATOM    897  N   LYS A  61      -6.498   0.731  30.418  1.00  0.00           N  
ATOM    898  CA  LYS A  61      -6.401   1.646  29.288  1.00  0.00           C  
ATOM    899  C   LYS A  61      -7.404   1.277  28.200  1.00  0.00           C  
ATOM    900  O   LYS A  61      -8.371   2.001  27.961  1.00  0.00           O  
ATOM    901  CB  LYS A  61      -4.981   1.638  28.718  1.00  0.00           C  
ATOM    902  CG  LYS A  61      -4.429   3.027  28.439  1.00  0.00           C  
ATOM    903  CD  LYS A  61      -2.913   3.013  28.323  1.00  0.00           C  
ATOM    904  CE  LYS A  61      -2.463   3.084  26.872  1.00  0.00           C  
ATOM    905  NZ  LYS A  61      -2.098   1.743  26.337  1.00  0.00           N  
ATOM    906  H   LYS A  61      -5.812   0.039  30.533  1.00  0.00           H  
ATOM    907  HA  LYS A  61      -6.629   2.640  29.648  1.00  0.00           H  
ATOM    908 1HB  LYS A  61      -4.325   1.148  29.423  1.00  0.00           H  
ATOM    909 2HB  LYS A  61      -4.979   1.081  27.792  1.00  0.00           H  
ATOM    910 1HG  LYS A  61      -4.847   3.390  27.512  1.00  0.00           H  
ATOM    911 2HG  LYS A  61      -4.713   3.685  29.248  1.00  0.00           H  
ATOM    912 1HD  LYS A  61      -2.513   3.862  28.855  1.00  0.00           H  
ATOM    913 2HD  LYS A  61      -2.536   2.100  28.763  1.00  0.00           H  
ATOM    914 1HE  LYS A  61      -3.269   3.491  26.279  1.00  0.00           H  
ATOM    915 2HE  LYS A  61      -1.604   3.735  26.808  1.00  0.00           H  
ATOM    916 1HZ  LYS A  61      -2.848   1.056  26.553  1.00  0.00           H  
ATOM    917 2HZ  LYS A  61      -1.209   1.417  26.767  1.00  0.00           H  
ATOM    918 3HZ  LYS A  61      -1.974   1.792  25.306  1.00  0.00           H  
ATOM    919  N   ARG A  62      -7.168   0.146  27.543  1.00  0.00           N  
ATOM    920  CA  ARG A  62      -8.051  -0.319  26.481  1.00  0.00           C  
ATOM    921  C   ARG A  62      -8.081  -1.844  26.426  1.00  0.00           C  
ATOM    922  O   ARG A  62      -7.352  -2.515  27.156  1.00  0.00           O  
ATOM    923  CB  ARG A  62      -7.602   0.243  25.132  1.00  0.00           C  
ATOM    924  CG  ARG A  62      -6.142  -0.034  24.814  1.00  0.00           C  
ATOM    925  CD  ARG A  62      -5.923  -0.230  23.323  1.00  0.00           C  
ATOM    926  NE  ARG A  62      -4.536   0.013  22.934  1.00  0.00           N  
ATOM    927  CZ  ARG A  62      -3.986   1.225  22.875  1.00  0.00           C  
ATOM    928  NH1 ARG A  62      -4.701   2.302  23.174  1.00  0.00           N  
ATOM    929  NH2 ARG A  62      -2.718   1.358  22.513  1.00  0.00           N  
ATOM    930  H   ARG A  62      -6.382  -0.388  27.780  1.00  0.00           H  
ATOM    931  HA  ARG A  62      -9.047   0.040  26.696  1.00  0.00           H  
ATOM    932 1HB  ARG A  62      -8.207  -0.196  24.352  1.00  0.00           H  
ATOM    933 2HB  ARG A  62      -7.751   1.312  25.133  1.00  0.00           H  
ATOM    934 1HG  ARG A  62      -5.546   0.803  25.146  1.00  0.00           H  
ATOM    935 2HG  ARG A  62      -5.833  -0.928  25.336  1.00  0.00           H  
ATOM    936 1HD  ARG A  62      -6.185  -1.246  23.064  1.00  0.00           H  
ATOM    937 2HD  ARG A  62      -6.564   0.452  22.786  1.00  0.00           H  
ATOM    938  HE  ARG A  62      -3.987  -0.765  22.708  1.00  0.00           H  
ATOM    939 1HH1 ARG A  62      -5.658   2.208  23.447  1.00  0.00           H  
ATOM    940 2HH1 ARG A  62      -4.282   3.209  23.126  1.00  0.00           H  
ATOM    941 1HH2 ARG A  62      -2.174   0.550  22.286  1.00  0.00           H  
ATOM    942 2HH2 ARG A  62      -2.303   2.268  22.467  1.00  0.00           H  
ATOM    943  N   GLY A  63      -8.930  -2.383  25.556  1.00  0.00           N  
ATOM    944  CA  GLY A  63      -9.038  -3.825  25.424  1.00  0.00           C  
ATOM    945  C   GLY A  63      -9.228  -4.260  23.984  1.00  0.00           C  
ATOM    946  O   GLY A  63      -9.984  -3.642  23.234  1.00  0.00           O  
ATOM    947  H   GLY A  63      -9.486  -1.798  25.002  1.00  0.00           H  
ATOM    948 1HA  GLY A  63      -8.139  -4.279  25.810  1.00  0.00           H  
ATOM    949 2HA  GLY A  63      -9.882  -4.166  26.006  1.00  0.00           H  
ATOM    950  N   THR A  64      -8.539  -5.329  23.597  1.00  0.00           N  
ATOM    951  CA  THR A  64      -8.634  -5.850  22.236  1.00  0.00           C  
ATOM    952  C   THR A  64      -8.341  -7.348  22.206  1.00  0.00           C  
ATOM    953  O   THR A  64      -7.340  -7.785  21.638  1.00  0.00           O  
ATOM    954  CB  THR A  64      -7.662  -5.107  21.317  1.00  0.00           C  
ATOM    955  OG1 THR A  64      -6.405  -4.938  21.948  1.00  0.00           O  
ATOM    956  CG2 THR A  64      -8.156  -3.738  20.906  1.00  0.00           C  
ATOM    957  H   THR A  64      -7.952  -5.780  24.241  1.00  0.00           H  
ATOM    958  HA  THR A  64      -9.642  -5.684  21.889  1.00  0.00           H  
ATOM    959  HB  THR A  64      -7.515  -5.690  20.420  1.00  0.00           H  
ATOM    960  HG1 THR A  64      -6.520  -4.451  22.768  1.00  0.00           H  
ATOM    961 1HG2 THR A  64      -9.210  -3.655  21.122  1.00  0.00           H  
ATOM    962 2HG2 THR A  64      -7.994  -3.600  19.846  1.00  0.00           H  
ATOM    963 3HG2 THR A  64      -7.614  -2.980  21.453  1.00  0.00           H  
ATOM    964  N   TRP A  65      -9.222  -8.129  22.823  1.00  0.00           N  
ATOM    965  CA  TRP A  65      -9.058  -9.578  22.868  1.00  0.00           C  
ATOM    966  C   TRP A  65     -10.136 -10.280  22.046  1.00  0.00           C  
ATOM    967  O   TRP A  65      -9.924 -11.384  21.545  1.00  0.00           O  
ATOM    968  CB  TRP A  65      -9.107 -10.069  24.317  1.00  0.00           C  
ATOM    969  CG  TRP A  65      -8.677 -11.495  24.476  1.00  0.00           C  
ATOM    970  CD1 TRP A  65      -7.488 -12.042  24.087  1.00  0.00           C  
ATOM    971  CD2 TRP A  65      -9.433 -12.558  25.071  1.00  0.00           C  
ATOM    972  NE1 TRP A  65      -7.459 -13.380  24.402  1.00  0.00           N  
ATOM    973  CE2 TRP A  65      -8.641 -13.720  25.007  1.00  0.00           C  
ATOM    974  CE3 TRP A  65     -10.702 -12.638  25.652  1.00  0.00           C  
ATOM    975  CZ2 TRP A  65      -9.078 -14.946  25.501  1.00  0.00           C  
ATOM    976  CZ3 TRP A  65     -11.134 -13.857  26.141  1.00  0.00           C  
ATOM    977  CH2 TRP A  65     -10.324 -14.995  26.064  1.00  0.00           C  
ATOM    978  H   TRP A  65      -9.999  -7.722  23.259  1.00  0.00           H  
ATOM    979  HA  TRP A  65      -8.093  -9.815  22.450  1.00  0.00           H  
ATOM    980 1HB  TRP A  65      -8.454  -9.455  24.919  1.00  0.00           H  
ATOM    981 2HB  TRP A  65     -10.118  -9.980  24.685  1.00  0.00           H  
ATOM    982  HD1 TRP A  65      -6.696 -11.493  23.601  1.00  0.00           H  
ATOM    983  HE1 TRP A  65      -6.715 -13.991  24.222  1.00  0.00           H  
ATOM    984  HE3 TRP A  65     -11.342 -11.769  25.720  1.00  0.00           H  
ATOM    985  HZ2 TRP A  65      -8.466 -15.834  25.449  1.00  0.00           H  
ATOM    986  HZ3 TRP A  65     -12.112 -13.937  26.592  1.00  0.00           H  
ATOM    987  HH2 TRP A  65     -10.703 -15.926  26.458  1.00  0.00           H  
ATOM    988  N   PHE A  66     -11.291  -9.637  21.913  1.00  0.00           N  
ATOM    989  CA  PHE A  66     -12.400 -10.205  21.153  1.00  0.00           C  
ATOM    990  C   PHE A  66     -12.127 -10.142  19.653  1.00  0.00           C  
ATOM    991  O   PHE A  66     -11.955 -11.170  19.000  1.00  0.00           O  
ATOM    992  CB  PHE A  66     -13.700  -9.470  21.479  1.00  0.00           C  
ATOM    993  CG  PHE A  66     -14.935 -10.228  21.080  1.00  0.00           C  
ATOM    994  CD1 PHE A  66     -15.441 -11.232  21.891  1.00  0.00           C  
ATOM    995  CD2 PHE A  66     -15.590  -9.937  19.893  1.00  0.00           C  
ATOM    996  CE1 PHE A  66     -16.574 -11.931  21.526  1.00  0.00           C  
ATOM    997  CE2 PHE A  66     -16.725 -10.632  19.524  1.00  0.00           C  
ATOM    998  CZ  PHE A  66     -17.218 -11.631  20.341  1.00  0.00           C  
ATOM    999  H   PHE A  66     -11.404  -8.761  22.337  1.00  0.00           H  
ATOM   1000  HA  PHE A  66     -12.501 -11.241  21.443  1.00  0.00           H  
ATOM   1001 1HB  PHE A  66     -13.750  -9.294  22.544  1.00  0.00           H  
ATOM   1002 2HB  PHE A  66     -13.709  -8.522  20.962  1.00  0.00           H  
ATOM   1003  HD1 PHE A  66     -14.938 -11.467  22.817  1.00  0.00           H  
ATOM   1004  HD2 PHE A  66     -15.204  -9.156  19.254  1.00  0.00           H  
ATOM   1005  HE1 PHE A  66     -16.959 -12.712  22.167  1.00  0.00           H  
ATOM   1006  HE2 PHE A  66     -17.226 -10.397  18.597  1.00  0.00           H  
ATOM   1007  HZ  PHE A  66     -18.104 -12.176  20.054  1.00  0.00           H  
ATOM   1008  N   ASP A  67     -12.093  -8.928  19.112  1.00  0.00           N  
ATOM   1009  CA  ASP A  67     -11.846  -8.731  17.688  1.00  0.00           C  
ATOM   1010  C   ASP A  67     -12.928  -9.409  16.852  1.00  0.00           C  
ATOM   1011  O   ASP A  67     -13.863  -9.998  17.391  1.00  0.00           O  
ATOM   1012  CB  ASP A  67     -10.470  -9.281  17.307  1.00  0.00           C  
ATOM   1013  CG  ASP A  67      -9.338  -8.473  17.911  1.00  0.00           C  
ATOM   1014  OD1 ASP A  67      -9.166  -7.302  17.512  1.00  0.00           O  
ATOM   1015  OD2 ASP A  67      -8.625  -9.010  18.783  1.00  0.00           O  
ATOM   1016  H   ASP A  67     -12.240  -8.145  19.683  1.00  0.00           H  
ATOM   1017  HA  ASP A  67     -11.866  -7.671  17.491  1.00  0.00           H  
ATOM   1018 1HB  ASP A  67     -10.386 -10.299  17.655  1.00  0.00           H  
ATOM   1019 2HB  ASP A  67     -10.368  -9.263  16.232  1.00  0.00           H  
ATOM   1020  N   ARG A  68     -12.796  -9.318  15.531  1.00  0.00           N  
ATOM   1021  CA  ARG A  68     -13.768  -9.922  14.625  1.00  0.00           C  
ATOM   1022  C   ARG A  68     -13.348  -9.733  13.167  1.00  0.00           C  
ATOM   1023  O   ARG A  68     -12.378  -9.033  12.877  1.00  0.00           O  
ATOM   1024  CB  ARG A  68     -15.154  -9.311  14.859  1.00  0.00           C  
ATOM   1025  CG  ARG A  68     -16.146 -10.277  15.486  1.00  0.00           C  
ATOM   1026  CD  ARG A  68     -17.577  -9.951  15.087  1.00  0.00           C  
ATOM   1027  NE  ARG A  68     -18.212 -11.056  14.372  1.00  0.00           N  
ATOM   1028  CZ  ARG A  68     -19.529 -11.194  14.241  1.00  0.00           C  
ATOM   1029  NH1 ARG A  68     -20.354 -10.299  14.770  1.00  0.00           N  
ATOM   1030  NH2 ARG A  68     -20.024 -12.231  13.576  1.00  0.00           N  
ATOM   1031  H   ARG A  68     -12.031  -8.833  15.158  1.00  0.00           H  
ATOM   1032  HA  ARG A  68     -13.810 -10.978  14.841  1.00  0.00           H  
ATOM   1033 1HB  ARG A  68     -15.052  -8.458  15.514  1.00  0.00           H  
ATOM   1034 2HB  ARG A  68     -15.555  -8.980  13.912  1.00  0.00           H  
ATOM   1035 1HG  ARG A  68     -15.913 -11.280  15.157  1.00  0.00           H  
ATOM   1036 2HG  ARG A  68     -16.058 -10.220  16.561  1.00  0.00           H  
ATOM   1037 1HD  ARG A  68     -18.145  -9.738  15.980  1.00  0.00           H  
ATOM   1038 2HD  ARG A  68     -17.570  -9.079  14.449  1.00  0.00           H  
ATOM   1039  HE  ARG A  68     -17.626 -11.732  13.972  1.00  0.00           H  
ATOM   1040 1HH1 ARG A  68     -19.988  -9.516  15.271  1.00  0.00           H  
ATOM   1041 2HH1 ARG A  68     -21.343 -10.409  14.667  1.00  0.00           H  
ATOM   1042 1HH2 ARG A  68     -19.406 -12.907  13.176  1.00  0.00           H  
ATOM   1043 2HH2 ARG A  68     -21.013 -12.334  13.478  1.00  0.00           H  
ATOM   1044  N   PRO A  69     -14.076 -10.360  12.225  1.00  0.00           N  
ATOM   1045  CA  PRO A  69     -13.772 -10.256  10.797  1.00  0.00           C  
ATOM   1046  C   PRO A  69     -14.211  -8.920  10.206  1.00  0.00           C  
ATOM   1047  O   PRO A  69     -14.747  -8.065  10.912  1.00  0.00           O  
ATOM   1048  CB  PRO A  69     -14.574 -11.403  10.186  1.00  0.00           C  
ATOM   1049  CG  PRO A  69     -15.739 -11.574  11.097  1.00  0.00           C  
ATOM   1050  CD  PRO A  69     -15.249 -11.221  12.478  1.00  0.00           C  
ATOM   1051  HA  PRO A  69     -12.720 -10.404  10.605  1.00  0.00           H  
ATOM   1052 1HB  PRO A  69     -14.887 -11.134   9.187  1.00  0.00           H  
ATOM   1053 2HB  PRO A  69     -13.965 -12.295  10.151  1.00  0.00           H  
ATOM   1054 1HG  PRO A  69     -16.537 -10.909  10.802  1.00  0.00           H  
ATOM   1055 2HG  PRO A  69     -16.077 -12.600  11.072  1.00  0.00           H  
ATOM   1056 1HD  PRO A  69     -16.013 -10.684  13.019  1.00  0.00           H  
ATOM   1057 2HD  PRO A  69     -14.963 -12.114  13.015  1.00  0.00           H  
ATOM   1058  N   GLU A  70     -13.978  -8.746   8.909  1.00  0.00           N  
ATOM   1059  CA  GLU A  70     -14.351  -7.513   8.227  1.00  0.00           C  
ATOM   1060  C   GLU A  70     -14.934  -7.806   6.847  1.00  0.00           C  
ATOM   1061  O   GLU A  70     -14.833  -8.925   6.345  1.00  0.00           O  
ATOM   1062  CB  GLU A  70     -13.135  -6.593   8.094  1.00  0.00           C  
ATOM   1063  CG  GLU A  70     -12.950  -5.655   9.275  1.00  0.00           C  
ATOM   1064  CD  GLU A  70     -11.684  -5.943  10.058  1.00  0.00           C  
ATOM   1065  OE1 GLU A  70     -10.608  -5.457   9.649  1.00  0.00           O  
ATOM   1066  OE2 GLU A  70     -11.768  -6.655  11.081  1.00  0.00           O  
ATOM   1067  H   GLU A  70     -13.547  -9.463   8.400  1.00  0.00           H  
ATOM   1068  HA  GLU A  70     -15.101  -7.017   8.823  1.00  0.00           H  
ATOM   1069 1HB  GLU A  70     -12.247  -7.201   8.000  1.00  0.00           H  
ATOM   1070 2HB  GLU A  70     -13.247  -5.996   7.201  1.00  0.00           H  
ATOM   1071 1HG  GLU A  70     -12.903  -4.640   8.908  1.00  0.00           H  
ATOM   1072 2HG  GLU A  70     -13.797  -5.760   9.936  1.00  0.00           H  
ATOM   1073  N   LEU A  71     -15.545  -6.793   6.241  1.00  0.00           N  
ATOM   1074  CA  LEU A  71     -16.146  -6.941   4.920  1.00  0.00           C  
ATOM   1075  C   LEU A  71     -15.666  -5.839   3.980  1.00  0.00           C  
ATOM   1076  O   LEU A  71     -15.375  -4.725   4.412  1.00  0.00           O  
ATOM   1077  CB  LEU A  71     -17.672  -6.912   5.025  1.00  0.00           C  
ATOM   1078  CG  LEU A  71     -18.329  -8.265   5.296  1.00  0.00           C  
ATOM   1079  CD1 LEU A  71     -18.446  -8.512   6.792  1.00  0.00           C  
ATOM   1080  CD2 LEU A  71     -19.697  -8.335   4.634  1.00  0.00           C  
ATOM   1081  H   LEU A  71     -15.594  -5.924   6.694  1.00  0.00           H  
ATOM   1082  HA  LEU A  71     -15.839  -7.897   4.523  1.00  0.00           H  
ATOM   1083 1HB  LEU A  71     -17.942  -6.235   5.823  1.00  0.00           H  
ATOM   1084 2HB  LEU A  71     -18.067  -6.523   4.098  1.00  0.00           H  
ATOM   1085  HG  LEU A  71     -17.713  -9.048   4.875  1.00  0.00           H  
ATOM   1086 1HD1 LEU A  71     -17.582  -9.063   7.135  1.00  0.00           H  
ATOM   1087 2HD1 LEU A  71     -19.341  -9.083   6.994  1.00  0.00           H  
ATOM   1088 3HD1 LEU A  71     -18.498  -7.565   7.310  1.00  0.00           H  
ATOM   1089 1HD2 LEU A  71     -20.451  -7.989   5.327  1.00  0.00           H  
ATOM   1090 2HD2 LEU A  71     -19.909  -9.355   4.351  1.00  0.00           H  
ATOM   1091 3HD2 LEU A  71     -19.704  -7.708   3.754  1.00  0.00           H  
ATOM   1092  N   GLU A  72     -15.585  -6.160   2.692  1.00  0.00           N  
ATOM   1093  CA  GLU A  72     -15.139  -5.196   1.693  1.00  0.00           C  
ATOM   1094  C   GLU A  72     -15.834  -5.434   0.356  1.00  0.00           C  
ATOM   1095  O   GLU A  72     -16.031  -6.577  -0.058  1.00  0.00           O  
ATOM   1096  CB  GLU A  72     -13.623  -5.279   1.513  1.00  0.00           C  
ATOM   1097  CG  GLU A  72     -12.845  -4.450   2.523  1.00  0.00           C  
ATOM   1098  CD  GLU A  72     -11.716  -5.227   3.173  1.00  0.00           C  
ATOM   1099  OE1 GLU A  72     -11.844  -6.462   3.302  1.00  0.00           O  
ATOM   1100  OE2 GLU A  72     -10.705  -4.599   3.553  1.00  0.00           O  
ATOM   1101  H   GLU A  72     -15.830  -7.064   2.408  1.00  0.00           H  
ATOM   1102  HA  GLU A  72     -15.397  -4.209   2.046  1.00  0.00           H  
ATOM   1103 1HB  GLU A  72     -13.316  -6.309   1.613  1.00  0.00           H  
ATOM   1104 2HB  GLU A  72     -13.369  -4.931   0.524  1.00  0.00           H  
ATOM   1105 1HG  GLU A  72     -12.427  -3.591   2.018  1.00  0.00           H  
ATOM   1106 2HG  GLU A  72     -13.524  -4.116   3.295  1.00  0.00           H  
ATOM   1107  N   VAL A  73     -16.201  -4.348  -0.316  1.00  0.00           N  
ATOM   1108  CA  VAL A  73     -16.872  -4.437  -1.608  1.00  0.00           C  
ATOM   1109  C   VAL A  73     -16.395  -3.338  -2.550  1.00  0.00           C  
ATOM   1110  O   VAL A  73     -16.270  -2.180  -2.154  1.00  0.00           O  
ATOM   1111  CB  VAL A  73     -18.401  -4.340  -1.453  1.00  0.00           C  
ATOM   1112  CG1 VAL A  73     -18.952  -5.595  -0.796  1.00  0.00           C  
ATOM   1113  CG2 VAL A  73     -18.782  -3.100  -0.659  1.00  0.00           C  
ATOM   1114  H   VAL A  73     -16.016  -3.464   0.066  1.00  0.00           H  
ATOM   1115  HA  VAL A  73     -16.635  -5.397  -2.039  1.00  0.00           H  
ATOM   1116  HB  VAL A  73     -18.836  -4.257  -2.439  1.00  0.00           H  
ATOM   1117 1HG1 VAL A  73     -18.737  -6.452  -1.417  1.00  0.00           H  
ATOM   1118 2HG1 VAL A  73     -20.021  -5.497  -0.674  1.00  0.00           H  
ATOM   1119 3HG1 VAL A  73     -18.491  -5.726   0.171  1.00  0.00           H  
ATOM   1120 1HG2 VAL A  73     -19.818  -2.858  -0.844  1.00  0.00           H  
ATOM   1121 2HG2 VAL A  73     -18.158  -2.272  -0.961  1.00  0.00           H  
ATOM   1122 3HG2 VAL A  73     -18.639  -3.291   0.395  1.00  0.00           H  
ATOM   1123  N   HIS A  74     -16.126  -3.704  -3.800  1.00  0.00           N  
ATOM   1124  CA  HIS A  74     -15.661  -2.738  -4.791  1.00  0.00           C  
ATOM   1125  C   HIS A  74     -16.703  -2.526  -5.882  1.00  0.00           C  
ATOM   1126  O   HIS A  74     -17.340  -3.474  -6.341  1.00  0.00           O  
ATOM   1127  CB  HIS A  74     -14.344  -3.201  -5.416  1.00  0.00           C  
ATOM   1128  CG  HIS A  74     -13.349  -3.713  -4.420  1.00  0.00           C  
ATOM   1129  ND1 HIS A  74     -12.039  -3.287  -4.377  1.00  0.00           N  
ATOM   1130  CD2 HIS A  74     -13.478  -4.623  -3.424  1.00  0.00           C  
ATOM   1131  CE1 HIS A  74     -11.404  -3.911  -3.401  1.00  0.00           C  
ATOM   1132  NE2 HIS A  74     -12.256  -4.727  -2.806  1.00  0.00           N  
ATOM   1133  H   HIS A  74     -16.243  -4.645  -4.062  1.00  0.00           H  
ATOM   1134  HA  HIS A  74     -15.495  -1.801  -4.285  1.00  0.00           H  
ATOM   1135 1HB  HIS A  74     -14.546  -3.993  -6.120  1.00  0.00           H  
ATOM   1136 2HB  HIS A  74     -13.891  -2.371  -5.939  1.00  0.00           H  
ATOM   1137  HD2 HIS A  74     -14.376  -5.164  -3.164  1.00  0.00           H  
ATOM   1138  HE1 HIS A  74     -10.367  -3.777  -3.133  1.00  0.00           H  
ATOM   1139  HE2 HIS A  74     -12.022  -5.378  -2.114  1.00  0.00           H  
ATOM   1140  N   TYR A  75     -16.871  -1.273  -6.296  1.00  0.00           N  
ATOM   1141  CA  TYR A  75     -17.834  -0.932  -7.336  1.00  0.00           C  
ATOM   1142  C   TYR A  75     -17.243   0.086  -8.306  1.00  0.00           C  
ATOM   1143  O   TYR A  75     -17.137   1.270  -7.990  1.00  0.00           O  
ATOM   1144  CB  TYR A  75     -19.116  -0.377  -6.714  1.00  0.00           C  
ATOM   1145  CG  TYR A  75     -20.330  -0.504  -7.607  1.00  0.00           C  
ATOM   1146  CD1 TYR A  75     -20.353   0.079  -8.868  1.00  0.00           C  
ATOM   1147  CD2 TYR A  75     -21.454  -1.207  -7.190  1.00  0.00           C  
ATOM   1148  CE1 TYR A  75     -21.461  -0.036  -9.688  1.00  0.00           C  
ATOM   1149  CE2 TYR A  75     -22.564  -1.326  -8.003  1.00  0.00           C  
ATOM   1150  CZ  TYR A  75     -22.563  -0.739  -9.251  1.00  0.00           C  
ATOM   1151  OH  TYR A  75     -23.666  -0.855 -10.063  1.00  0.00           O  
ATOM   1152  H   TYR A  75     -16.331  -0.562  -5.892  1.00  0.00           H  
ATOM   1153  HA  TYR A  75     -18.069  -1.834  -7.879  1.00  0.00           H  
ATOM   1154 1HB  TYR A  75     -19.323  -0.908  -5.797  1.00  0.00           H  
ATOM   1155 2HB  TYR A  75     -18.975   0.672  -6.491  1.00  0.00           H  
ATOM   1156  HD1 TYR A  75     -19.488   0.629  -9.209  1.00  0.00           H  
ATOM   1157  HD2 TYR A  75     -21.452  -1.665  -6.212  1.00  0.00           H  
ATOM   1158  HE1 TYR A  75     -21.458   0.425 -10.665  1.00  0.00           H  
ATOM   1159  HE2 TYR A  75     -23.427  -1.877  -7.661  1.00  0.00           H  
ATOM   1160  HH  TYR A  75     -23.430  -1.343 -10.855  1.00  0.00           H  
ATOM   1161  N   GLN A  76     -16.862  -0.385  -9.489  1.00  0.00           N  
ATOM   1162  CA  GLN A  76     -16.283   0.485 -10.505  1.00  0.00           C  
ATOM   1163  C   GLN A  76     -17.348   0.964 -11.486  1.00  0.00           C  
ATOM   1164  O   GLN A  76     -17.879   0.180 -12.274  1.00  0.00           O  
ATOM   1165  CB  GLN A  76     -15.171  -0.246 -11.260  1.00  0.00           C  
ATOM   1166  CG  GLN A  76     -13.879  -0.370 -10.470  1.00  0.00           C  
ATOM   1167  CD  GLN A  76     -12.657   0.001 -11.288  1.00  0.00           C  
ATOM   1168  OE1 GLN A  76     -12.591  -0.274 -12.487  1.00  0.00           O  
ATOM   1169  NE2 GLN A  76     -11.681   0.630 -10.643  1.00  0.00           N  
ATOM   1170  H   GLN A  76     -16.973  -1.339  -9.684  1.00  0.00           H  
ATOM   1171  HA  GLN A  76     -15.861   1.344 -10.006  1.00  0.00           H  
ATOM   1172 1HB  GLN A  76     -15.514  -1.241 -11.507  1.00  0.00           H  
ATOM   1173 2HB  GLN A  76     -14.960   0.288 -12.174  1.00  0.00           H  
ATOM   1174 1HG  GLN A  76     -13.931   0.287  -9.615  1.00  0.00           H  
ATOM   1175 2HG  GLN A  76     -13.773  -1.391 -10.134  1.00  0.00           H  
ATOM   1176 1HE2 GLN A  76     -10.879   0.882 -11.148  1.00  0.00           H  
ATOM   1177 2HE2 GLN A  76     -11.803   0.816  -9.688  1.00  0.00           H  
ATOM   1178  N   PHE A  77     -17.659   2.254 -11.432  1.00  0.00           N  
ATOM   1179  CA  PHE A  77     -18.661   2.839 -12.316  1.00  0.00           C  
ATOM   1180  C   PHE A  77     -18.216   2.755 -13.773  1.00  0.00           C  
ATOM   1181  O   PHE A  77     -18.950   2.258 -14.628  1.00  0.00           O  
ATOM   1182  CB  PHE A  77     -18.924   4.296 -11.929  1.00  0.00           C  
ATOM   1183  CG  PHE A  77     -20.364   4.583 -11.612  1.00  0.00           C  
ATOM   1184  CD1 PHE A  77     -21.308   4.654 -12.623  1.00  0.00           C  
ATOM   1185  CD2 PHE A  77     -20.772   4.780 -10.303  1.00  0.00           C  
ATOM   1186  CE1 PHE A  77     -22.633   4.918 -12.334  1.00  0.00           C  
ATOM   1187  CE2 PHE A  77     -22.097   5.044 -10.007  1.00  0.00           C  
ATOM   1188  CZ  PHE A  77     -23.029   5.113 -11.024  1.00  0.00           C  
ATOM   1189  H   PHE A  77     -17.200   2.829 -10.784  1.00  0.00           H  
ATOM   1190  HA  PHE A  77     -19.574   2.274 -12.198  1.00  0.00           H  
ATOM   1191 1HB  PHE A  77     -18.337   4.541 -11.056  1.00  0.00           H  
ATOM   1192 2HB  PHE A  77     -18.628   4.939 -12.745  1.00  0.00           H  
ATOM   1193  HD1 PHE A  77     -21.001   4.502 -13.646  1.00  0.00           H  
ATOM   1194  HD2 PHE A  77     -20.044   4.725  -9.506  1.00  0.00           H  
ATOM   1195  HE1 PHE A  77     -23.360   4.972 -13.132  1.00  0.00           H  
ATOM   1196  HE2 PHE A  77     -22.402   5.195  -8.983  1.00  0.00           H  
ATOM   1197  HZ  PHE A  77     -24.064   5.318 -10.797  1.00  0.00           H  
ATOM   1198  N   LEU A  78     -17.011   3.244 -14.047  1.00  0.00           N  
ATOM   1199  CA  LEU A  78     -16.468   3.224 -15.401  1.00  0.00           C  
ATOM   1200  C   LEU A  78     -15.064   2.626 -15.414  1.00  0.00           C  
ATOM   1201  O   LEU A  78     -14.292   2.808 -14.474  1.00  0.00           O  
ATOM   1202  CB  LEU A  78     -16.438   4.640 -15.980  1.00  0.00           C  
ATOM   1203  CG  LEU A  78     -17.701   5.058 -16.735  1.00  0.00           C  
ATOM   1204  CD1 LEU A  78     -17.632   6.529 -17.116  1.00  0.00           C  
ATOM   1205  CD2 LEU A  78     -17.892   4.193 -17.972  1.00  0.00           C  
ATOM   1206  H   LEU A  78     -16.474   3.627 -13.322  1.00  0.00           H  
ATOM   1207  HA  LEU A  78     -17.115   2.610 -16.008  1.00  0.00           H  
ATOM   1208 1HB  LEU A  78     -16.281   5.336 -15.169  1.00  0.00           H  
ATOM   1209 2HB  LEU A  78     -15.601   4.710 -16.660  1.00  0.00           H  
ATOM   1210  HG  LEU A  78     -18.558   4.919 -16.092  1.00  0.00           H  
ATOM   1211 1HD1 LEU A  78     -18.158   6.684 -18.047  1.00  0.00           H  
ATOM   1212 2HD1 LEU A  78     -16.600   6.823 -17.231  1.00  0.00           H  
ATOM   1213 3HD1 LEU A  78     -18.091   7.123 -16.340  1.00  0.00           H  
ATOM   1214 1HD2 LEU A  78     -18.536   3.360 -17.733  1.00  0.00           H  
ATOM   1215 2HD2 LEU A  78     -16.934   3.823 -18.305  1.00  0.00           H  
ATOM   1216 3HD2 LEU A  78     -18.343   4.783 -18.757  1.00  0.00           H  
ATOM   1217  N   GLU A  79     -14.742   1.911 -16.487  1.00  0.00           N  
ATOM   1218  CA  GLU A  79     -13.431   1.286 -16.625  1.00  0.00           C  
ATOM   1219  C   GLU A  79     -12.672   1.868 -17.812  1.00  0.00           C  
ATOM   1220  O   GLU A  79     -12.847   1.429 -18.949  1.00  0.00           O  
ATOM   1221  CB  GLU A  79     -13.580  -0.226 -16.792  1.00  0.00           C  
ATOM   1222  CG  GLU A  79     -12.299  -0.998 -16.517  1.00  0.00           C  
ATOM   1223  CD  GLU A  79     -11.627  -1.485 -17.786  1.00  0.00           C  
ATOM   1224  OE1 GLU A  79     -11.401  -0.656 -18.693  1.00  0.00           O  
ATOM   1225  OE2 GLU A  79     -11.329  -2.694 -17.872  1.00  0.00           O  
ATOM   1226  H   GLU A  79     -15.400   1.802 -17.206  1.00  0.00           H  
ATOM   1227  HA  GLU A  79     -12.872   1.487 -15.722  1.00  0.00           H  
ATOM   1228 1HB  GLU A  79     -14.340  -0.580 -16.111  1.00  0.00           H  
ATOM   1229 2HB  GLU A  79     -13.891  -0.437 -17.804  1.00  0.00           H  
ATOM   1230 1HG  GLU A  79     -11.612  -0.353 -15.989  1.00  0.00           H  
ATOM   1231 2HG  GLU A  79     -12.535  -1.852 -15.899  1.00  0.00           H  
ATOM   1232  N   ASN A  80     -11.830   2.861 -17.542  1.00  0.00           N  
ATOM   1233  CA  ASN A  80     -11.046   3.505 -18.588  1.00  0.00           C  
ATOM   1234  C   ASN A  80      -9.717   4.013 -18.037  1.00  0.00           C  
ATOM   1235  O   ASN A  80      -9.679   4.692 -17.010  1.00  0.00           O  
ATOM   1236  CB  ASN A  80     -11.835   4.661 -19.208  1.00  0.00           C  
ATOM   1237  CG  ASN A  80     -12.268   4.368 -20.631  1.00  0.00           C  
ATOM   1238  OD1 ASN A  80     -13.458   4.234 -20.915  1.00  0.00           O  
ATOM   1239  ND2 ASN A  80     -11.300   4.266 -21.535  1.00  0.00           N  
ATOM   1240  H   ASN A  80     -11.736   3.168 -16.615  1.00  0.00           H  
ATOM   1241  HA  ASN A  80     -10.846   2.768 -19.351  1.00  0.00           H  
ATOM   1242 1HB  ASN A  80     -12.718   4.845 -18.615  1.00  0.00           H  
ATOM   1243 2HB  ASN A  80     -11.219   5.549 -19.214  1.00  0.00           H  
ATOM   1244 1HD2 ASN A  80     -11.552   4.078 -22.464  1.00  0.00           H  
ATOM   1245 2HD2 ASN A  80     -10.374   4.384 -21.237  1.00  0.00           H  
ATOM   1246  N   ASP A  81      -8.631   3.680 -18.725  1.00  0.00           N  
ATOM   1247  CA  ASP A  81      -7.300   4.102 -18.306  1.00  0.00           C  
ATOM   1248  C   ASP A  81      -7.192   5.624 -18.274  1.00  0.00           C  
ATOM   1249  O   ASP A  81      -6.352   6.181 -17.568  1.00  0.00           O  
ATOM   1250  CB  ASP A  81      -6.240   3.525 -19.245  1.00  0.00           C  
ATOM   1251  CG  ASP A  81      -6.294   2.011 -19.316  1.00  0.00           C  
ATOM   1252  OD1 ASP A  81      -5.868   1.356 -18.342  1.00  0.00           O  
ATOM   1253  OD2 ASP A  81      -6.763   1.481 -20.346  1.00  0.00           O  
ATOM   1254  H   ASP A  81      -8.727   3.136 -19.535  1.00  0.00           H  
ATOM   1255  HA  ASP A  81      -7.131   3.721 -17.310  1.00  0.00           H  
ATOM   1256 1HB  ASP A  81      -6.395   3.918 -20.239  1.00  0.00           H  
ATOM   1257 2HB  ASP A  81      -5.261   3.816 -18.896  1.00  0.00           H  
ATOM   1258  N   ASP A  82      -8.045   6.292 -19.045  1.00  0.00           N  
ATOM   1259  CA  ASP A  82      -8.041   7.750 -19.104  1.00  0.00           C  
ATOM   1260  C   ASP A  82      -8.724   8.348 -17.879  1.00  0.00           C  
ATOM   1261  O   ASP A  82      -8.223   9.299 -17.279  1.00  0.00           O  
ATOM   1262  CB  ASP A  82      -8.737   8.231 -20.378  1.00  0.00           C  
ATOM   1263  CG  ASP A  82      -8.039   9.422 -21.004  1.00  0.00           C  
ATOM   1264  OD1 ASP A  82      -6.829   9.316 -21.293  1.00  0.00           O  
ATOM   1265  OD2 ASP A  82      -8.701  10.461 -21.205  1.00  0.00           O  
ATOM   1266  H   ASP A  82      -8.691   5.796 -19.588  1.00  0.00           H  
ATOM   1267  HA  ASP A  82      -7.012   8.077 -19.123  1.00  0.00           H  
ATOM   1268 1HB  ASP A  82      -8.752   7.428 -21.099  1.00  0.00           H  
ATOM   1269 2HB  ASP A  82      -9.752   8.515 -20.140  1.00  0.00           H  
ATOM   1270  N   PHE A  83      -9.871   7.786 -17.511  1.00  0.00           N  
ATOM   1271  CA  PHE A  83     -10.621   8.267 -16.358  1.00  0.00           C  
ATOM   1272  C   PHE A  83     -11.434   7.140 -15.726  1.00  0.00           C  
ATOM   1273  O   PHE A  83     -12.635   7.016 -15.972  1.00  0.00           O  
ATOM   1274  CB  PHE A  83     -11.548   9.412 -16.767  1.00  0.00           C  
ATOM   1275  CG  PHE A  83     -10.837  10.720 -16.957  1.00  0.00           C  
ATOM   1276  CD1 PHE A  83      -9.917  11.167 -16.022  1.00  0.00           C  
ATOM   1277  CD2 PHE A  83     -11.088  11.505 -18.072  1.00  0.00           C  
ATOM   1278  CE1 PHE A  83      -9.261  12.370 -16.193  1.00  0.00           C  
ATOM   1279  CE2 PHE A  83     -10.434  12.710 -18.249  1.00  0.00           C  
ATOM   1280  CZ  PHE A  83      -9.520  13.144 -17.308  1.00  0.00           C  
ATOM   1281  H   PHE A  83     -10.220   7.031 -18.029  1.00  0.00           H  
ATOM   1282  HA  PHE A  83      -9.912   8.633 -15.630  1.00  0.00           H  
ATOM   1283 1HB  PHE A  83     -12.031   9.158 -17.699  1.00  0.00           H  
ATOM   1284 2HB  PHE A  83     -12.300   9.548 -16.003  1.00  0.00           H  
ATOM   1285  HD1 PHE A  83      -9.715  10.563 -15.148  1.00  0.00           H  
ATOM   1286  HD2 PHE A  83     -11.802  11.168 -18.807  1.00  0.00           H  
ATOM   1287  HE1 PHE A  83      -8.547  12.707 -15.457  1.00  0.00           H  
ATOM   1288  HE2 PHE A  83     -10.639  13.312 -19.122  1.00  0.00           H  
ATOM   1289  HZ  PHE A  83      -9.009  14.086 -17.445  1.00  0.00           H  
ATOM   1290  N   SER A  84     -10.774   6.322 -14.915  1.00  0.00           N  
ATOM   1291  CA  SER A  84     -11.435   5.206 -14.249  1.00  0.00           C  
ATOM   1292  C   SER A  84     -12.009   5.639 -12.904  1.00  0.00           C  
ATOM   1293  O   SER A  84     -11.290   6.150 -12.045  1.00  0.00           O  
ATOM   1294  CB  SER A  84     -10.454   4.049 -14.051  1.00  0.00           C  
ATOM   1295  OG  SER A  84     -11.068   2.804 -14.333  1.00  0.00           O  
ATOM   1296  H   SER A  84      -9.818   6.473 -14.760  1.00  0.00           H  
ATOM   1297  HA  SER A  84     -12.244   4.875 -14.882  1.00  0.00           H  
ATOM   1298 1HB  SER A  84      -9.610   4.177 -14.712  1.00  0.00           H  
ATOM   1299 2HB  SER A  84     -10.110   4.042 -13.027  1.00  0.00           H  
ATOM   1300  HG  SER A  84     -11.944   2.782 -13.941  1.00  0.00           H  
ATOM   1301  N   PHE A  85     -13.310   5.430 -12.727  1.00  0.00           N  
ATOM   1302  CA  PHE A  85     -13.982   5.798 -11.485  1.00  0.00           C  
ATOM   1303  C   PHE A  85     -14.320   4.559 -10.662  1.00  0.00           C  
ATOM   1304  O   PHE A  85     -15.115   3.720 -11.085  1.00  0.00           O  
ATOM   1305  CB  PHE A  85     -15.257   6.589 -11.787  1.00  0.00           C  
ATOM   1306  CG  PHE A  85     -15.674   7.503 -10.670  1.00  0.00           C  
ATOM   1307  CD1 PHE A  85     -15.195   8.802 -10.604  1.00  0.00           C  
ATOM   1308  CD2 PHE A  85     -16.546   7.063  -9.687  1.00  0.00           C  
ATOM   1309  CE1 PHE A  85     -15.578   9.644  -9.578  1.00  0.00           C  
ATOM   1310  CE2 PHE A  85     -16.933   7.902  -8.658  1.00  0.00           C  
ATOM   1311  CZ  PHE A  85     -16.448   9.194  -8.604  1.00  0.00           C  
ATOM   1312  H   PHE A  85     -13.831   5.019 -13.448  1.00  0.00           H  
ATOM   1313  HA  PHE A  85     -13.309   6.421 -10.916  1.00  0.00           H  
ATOM   1314 1HB  PHE A  85     -15.098   7.194 -12.667  1.00  0.00           H  
ATOM   1315 2HB  PHE A  85     -16.066   5.898 -11.972  1.00  0.00           H  
ATOM   1316  HD1 PHE A  85     -14.516   9.155 -11.365  1.00  0.00           H  
ATOM   1317  HD2 PHE A  85     -16.926   6.052  -9.730  1.00  0.00           H  
ATOM   1318  HE1 PHE A  85     -15.199  10.654  -9.536  1.00  0.00           H  
ATOM   1319  HE2 PHE A  85     -17.613   7.545  -7.899  1.00  0.00           H  
ATOM   1320  HZ  PHE A  85     -16.750   9.850  -7.800  1.00  0.00           H  
ATOM   1321  N   GLY A  86     -13.712   4.452  -9.485  1.00  0.00           N  
ATOM   1322  CA  GLY A  86     -13.962   3.310  -8.624  1.00  0.00           C  
ATOM   1323  C   GLY A  86     -14.405   3.717  -7.231  1.00  0.00           C  
ATOM   1324  O   GLY A  86     -14.275   4.878  -6.846  1.00  0.00           O  
ATOM   1325  H   GLY A  86     -13.087   5.151  -9.200  1.00  0.00           H  
ATOM   1326 1HA  GLY A  86     -14.734   2.699  -9.069  1.00  0.00           H  
ATOM   1327 2HA  GLY A  86     -13.056   2.729  -8.544  1.00  0.00           H  
ATOM   1328  N   LEU A  87     -14.930   2.757  -6.477  1.00  0.00           N  
ATOM   1329  CA  LEU A  87     -15.394   3.011  -5.121  1.00  0.00           C  
ATOM   1330  C   LEU A  87     -15.436   1.715  -4.317  1.00  0.00           C  
ATOM   1331  O   LEU A  87     -16.295   0.863  -4.545  1.00  0.00           O  
ATOM   1332  CB  LEU A  87     -16.781   3.658  -5.146  1.00  0.00           C  
ATOM   1333  CG  LEU A  87     -17.290   4.155  -3.790  1.00  0.00           C  
ATOM   1334  CD1 LEU A  87     -17.459   5.667  -3.800  1.00  0.00           C  
ATOM   1335  CD2 LEU A  87     -18.602   3.474  -3.427  1.00  0.00           C  
ATOM   1336  H   LEU A  87     -15.005   1.851  -6.841  1.00  0.00           H  
ATOM   1337  HA  LEU A  87     -14.697   3.690  -4.652  1.00  0.00           H  
ATOM   1338 1HB  LEU A  87     -16.750   4.496  -5.827  1.00  0.00           H  
ATOM   1339 2HB  LEU A  87     -17.485   2.933  -5.527  1.00  0.00           H  
ATOM   1340  HG  LEU A  87     -16.563   3.907  -3.028  1.00  0.00           H  
ATOM   1341 1HD1 LEU A  87     -18.395   5.920  -4.274  1.00  0.00           H  
ATOM   1342 2HD1 LEU A  87     -16.644   6.116  -4.348  1.00  0.00           H  
ATOM   1343 3HD1 LEU A  87     -17.456   6.037  -2.785  1.00  0.00           H  
ATOM   1344 1HD2 LEU A  87     -19.115   3.177  -4.330  1.00  0.00           H  
ATOM   1345 2HD2 LEU A  87     -19.222   4.160  -2.871  1.00  0.00           H  
ATOM   1346 3HD2 LEU A  87     -18.400   2.601  -2.824  1.00  0.00           H  
ATOM   1347  N   THR A  88     -14.504   1.571  -3.382  1.00  0.00           N  
ATOM   1348  CA  THR A  88     -14.440   0.372  -2.552  1.00  0.00           C  
ATOM   1349  C   THR A  88     -14.935   0.655  -1.140  1.00  0.00           C  
ATOM   1350  O   THR A  88     -14.257   1.319  -0.356  1.00  0.00           O  
ATOM   1351  CB  THR A  88     -13.009  -0.167  -2.509  1.00  0.00           C  
ATOM   1352  OG1 THR A  88     -12.951  -1.374  -1.770  1.00  0.00           O  
ATOM   1353  CG2 THR A  88     -12.024   0.798  -1.886  1.00  0.00           C  
ATOM   1354  H   THR A  88     -13.845   2.283  -3.249  1.00  0.00           H  
ATOM   1355  HA  THR A  88     -15.079  -0.373  -3.001  1.00  0.00           H  
ATOM   1356  HB  THR A  88     -12.680  -0.370  -3.517  1.00  0.00           H  
ATOM   1357  HG1 THR A  88     -13.183  -1.202  -0.855  1.00  0.00           H  
ATOM   1358 1HG2 THR A  88     -12.219   1.796  -2.250  1.00  0.00           H  
ATOM   1359 2HG2 THR A  88     -11.018   0.508  -2.152  1.00  0.00           H  
ATOM   1360 3HG2 THR A  88     -12.132   0.781  -0.811  1.00  0.00           H  
ATOM   1361  N   GLY A  89     -16.118   0.141  -0.820  1.00  0.00           N  
ATOM   1362  CA  GLY A  89     -16.685   0.343   0.499  1.00  0.00           C  
ATOM   1363  C   GLY A  89     -16.514  -0.872   1.390  1.00  0.00           C  
ATOM   1364  O   GLY A  89     -16.941  -1.971   1.038  1.00  0.00           O  
ATOM   1365  H   GLY A  89     -16.609  -0.383  -1.487  1.00  0.00           H  
ATOM   1366 1HA  GLY A  89     -16.198   1.188   0.964  1.00  0.00           H  
ATOM   1367 2HA  GLY A  89     -17.738   0.557   0.399  1.00  0.00           H  
ATOM   1368  N   GLY A  90     -15.884  -0.678   2.544  1.00  0.00           N  
ATOM   1369  CA  GLY A  90     -15.668  -1.779   3.462  1.00  0.00           C  
ATOM   1370  C   GLY A  90     -16.234  -1.512   4.843  1.00  0.00           C  
ATOM   1371  O   GLY A  90     -16.361  -0.359   5.258  1.00  0.00           O  
ATOM   1372  H   GLY A  90     -15.561   0.219   2.771  1.00  0.00           H  
ATOM   1373 1HA  GLY A  90     -16.135  -2.666   3.060  1.00  0.00           H  
ATOM   1374 2HA  GLY A  90     -14.605  -1.956   3.550  1.00  0.00           H  
ATOM   1375  N   PHE A  91     -16.574  -2.580   5.555  1.00  0.00           N  
ATOM   1376  CA  PHE A  91     -17.130  -2.463   6.898  1.00  0.00           C  
ATOM   1377  C   PHE A  91     -16.200  -3.108   7.922  1.00  0.00           C  
ATOM   1378  O   PHE A  91     -15.815  -4.269   7.782  1.00  0.00           O  
ATOM   1379  CB  PHE A  91     -18.511  -3.117   6.959  1.00  0.00           C  
ATOM   1380  CG  PHE A  91     -19.620  -2.151   7.268  1.00  0.00           C  
ATOM   1381  CD1 PHE A  91     -19.751  -1.608   8.536  1.00  0.00           C  
ATOM   1382  CD2 PHE A  91     -20.532  -1.787   6.290  1.00  0.00           C  
ATOM   1383  CE1 PHE A  91     -20.769  -0.719   8.824  1.00  0.00           C  
ATOM   1384  CE2 PHE A  91     -21.553  -0.899   6.571  1.00  0.00           C  
ATOM   1385  CZ  PHE A  91     -21.671  -0.365   7.840  1.00  0.00           C  
ATOM   1386  H   PHE A  91     -16.446  -3.472   5.168  1.00  0.00           H  
ATOM   1387  HA  PHE A  91     -17.226  -1.412   7.128  1.00  0.00           H  
ATOM   1388 1HB  PHE A  91     -18.728  -3.574   6.006  1.00  0.00           H  
ATOM   1389 2HB  PHE A  91     -18.511  -3.879   7.725  1.00  0.00           H  
ATOM   1390  HD1 PHE A  91     -19.044  -1.885   9.306  1.00  0.00           H  
ATOM   1391  HD2 PHE A  91     -20.440  -2.204   5.299  1.00  0.00           H  
ATOM   1392  HE1 PHE A  91     -20.859  -0.304   9.816  1.00  0.00           H  
ATOM   1393  HE2 PHE A  91     -22.257  -0.622   5.802  1.00  0.00           H  
ATOM   1394  HZ  PHE A  91     -22.468   0.330   8.061  1.00  0.00           H  
ATOM   1395  N   ARG A  92     -15.843  -2.347   8.952  1.00  0.00           N  
ATOM   1396  CA  ARG A  92     -14.956  -2.846   9.997  1.00  0.00           C  
ATOM   1397  C   ARG A  92     -15.713  -3.041  11.307  1.00  0.00           C  
ATOM   1398  O   ARG A  92     -16.487  -2.178  11.723  1.00  0.00           O  
ATOM   1399  CB  ARG A  92     -13.787  -1.885  10.208  1.00  0.00           C  
ATOM   1400  CG  ARG A  92     -12.943  -1.673   8.960  1.00  0.00           C  
ATOM   1401  CD  ARG A  92     -12.306  -0.294   8.947  1.00  0.00           C  
ATOM   1402  NE  ARG A  92     -10.954  -0.321   8.391  1.00  0.00           N  
ATOM   1403  CZ  ARG A  92      -9.882  -0.718   9.070  1.00  0.00           C  
ATOM   1404  NH1 ARG A  92      -9.997  -1.123  10.329  1.00  0.00           N  
ATOM   1405  NH2 ARG A  92      -8.691  -0.714   8.488  1.00  0.00           N  
ATOM   1406  H   ARG A  92     -16.180  -1.428   9.009  1.00  0.00           H  
ATOM   1407  HA  ARG A  92     -14.571  -3.802   9.674  1.00  0.00           H  
ATOM   1408 1HB  ARG A  92     -14.176  -0.926  10.519  1.00  0.00           H  
ATOM   1409 2HB  ARG A  92     -13.149  -2.276  10.985  1.00  0.00           H  
ATOM   1410 1HG  ARG A  92     -12.163  -2.419   8.935  1.00  0.00           H  
ATOM   1411 2HG  ARG A  92     -13.573  -1.778   8.089  1.00  0.00           H  
ATOM   1412 1HD  ARG A  92     -12.917   0.366   8.349  1.00  0.00           H  
ATOM   1413 2HD  ARG A  92     -12.262   0.079   9.960  1.00  0.00           H  
ATOM   1414  HE  ARG A  92     -10.842  -0.028   7.463  1.00  0.00           H  
ATOM   1415 1HH1 ARG A  92     -10.892  -1.130  10.774  1.00  0.00           H  
ATOM   1416 2HH1 ARG A  92      -9.186  -1.420  10.834  1.00  0.00           H  
ATOM   1417 1HH2 ARG A  92      -8.599  -0.412   7.540  1.00  0.00           H  
ATOM   1418 2HH2 ARG A  92      -7.884  -1.013   8.999  1.00  0.00           H  
ATOM   1419  N   ASN A  93     -15.481  -4.179  11.952  1.00  0.00           N  
ATOM   1420  CA  ASN A  93     -16.136  -4.490  13.217  1.00  0.00           C  
ATOM   1421  C   ASN A  93     -15.108  -4.836  14.288  1.00  0.00           C  
ATOM   1422  O   ASN A  93     -14.317  -5.765  14.127  1.00  0.00           O  
ATOM   1423  CB  ASN A  93     -17.113  -5.653  13.035  1.00  0.00           C  
ATOM   1424  CG  ASN A  93     -18.117  -5.396  11.929  1.00  0.00           C  
ATOM   1425  OD1 ASN A  93     -18.859  -4.413  11.963  1.00  0.00           O  
ATOM   1426  ND2 ASN A  93     -18.148  -6.280  10.939  1.00  0.00           N  
ATOM   1427  H   ASN A  93     -14.851  -4.826  11.569  1.00  0.00           H  
ATOM   1428  HA  ASN A  93     -16.685  -3.615  13.530  1.00  0.00           H  
ATOM   1429 1HB  ASN A  93     -16.558  -6.547  12.791  1.00  0.00           H  
ATOM   1430 2HB  ASN A  93     -17.652  -5.810  13.958  1.00  0.00           H  
ATOM   1431 1HD2 ASN A  93     -18.787  -6.140  10.210  1.00  0.00           H  
ATOM   1432 2HD2 ASN A  93     -17.529  -7.040  10.978  1.00  0.00           H  
ATOM   1433  N   TYR A  94     -15.124  -4.081  15.382  1.00  0.00           N  
ATOM   1434  CA  TYR A  94     -14.190  -4.307  16.479  1.00  0.00           C  
ATOM   1435  C   TYR A  94     -14.930  -4.715  17.750  1.00  0.00           C  
ATOM   1436  O   TYR A  94     -15.963  -4.141  18.091  1.00  0.00           O  
ATOM   1437  CB  TYR A  94     -13.364  -3.046  16.740  1.00  0.00           C  
ATOM   1438  CG  TYR A  94     -12.064  -3.001  15.969  1.00  0.00           C  
ATOM   1439  CD1 TYR A  94     -10.926  -3.637  16.449  1.00  0.00           C  
ATOM   1440  CD2 TYR A  94     -11.975  -2.322  14.760  1.00  0.00           C  
ATOM   1441  CE1 TYR A  94      -9.736  -3.596  15.749  1.00  0.00           C  
ATOM   1442  CE2 TYR A  94     -10.789  -2.278  14.053  1.00  0.00           C  
ATOM   1443  CZ  TYR A  94      -9.673  -2.916  14.550  1.00  0.00           C  
ATOM   1444  OH  TYR A  94      -8.490  -2.874  13.849  1.00  0.00           O  
ATOM   1445  H   TYR A  94     -15.778  -3.353  15.451  1.00  0.00           H  
ATOM   1446  HA  TYR A  94     -13.526  -5.108  16.191  1.00  0.00           H  
ATOM   1447 1HB  TYR A  94     -13.944  -2.180  16.461  1.00  0.00           H  
ATOM   1448 2HB  TYR A  94     -13.129  -2.990  17.793  1.00  0.00           H  
ATOM   1449  HD1 TYR A  94     -10.980  -4.169  17.387  1.00  0.00           H  
ATOM   1450  HD2 TYR A  94     -12.850  -1.823  14.372  1.00  0.00           H  
ATOM   1451  HE1 TYR A  94      -8.863  -4.097  16.139  1.00  0.00           H  
ATOM   1452  HE2 TYR A  94     -10.739  -1.745  13.114  1.00  0.00           H  
ATOM   1453  HH  TYR A  94      -8.242  -1.960  13.693  1.00  0.00           H  
ATOM   1454  N   GLY A  95     -14.389  -5.710  18.448  1.00  0.00           N  
ATOM   1455  CA  GLY A  95     -15.009  -6.178  19.675  1.00  0.00           C  
ATOM   1456  C   GLY A  95     -14.454  -5.485  20.903  1.00  0.00           C  
ATOM   1457  O   GLY A  95     -13.372  -4.898  20.856  1.00  0.00           O  
ATOM   1458  H   GLY A  95     -13.563  -6.129  18.128  1.00  0.00           H  
ATOM   1459 1HA  GLY A  95     -16.072  -5.996  19.621  1.00  0.00           H  
ATOM   1460 2HA  GLY A  95     -14.841  -7.241  19.767  1.00  0.00           H  
ATOM   1461  N   TYR A  96     -15.193  -5.552  22.008  1.00  0.00           N  
ATOM   1462  CA  TYR A  96     -14.768  -4.923  23.256  1.00  0.00           C  
ATOM   1463  C   TYR A  96     -14.877  -3.405  23.166  1.00  0.00           C  
ATOM   1464  O   TYR A  96     -15.776  -2.806  23.756  1.00  0.00           O  
ATOM   1465  CB  TYR A  96     -13.332  -5.332  23.605  1.00  0.00           C  
ATOM   1466  CG  TYR A  96     -12.961  -5.071  25.047  1.00  0.00           C  
ATOM   1467  CD1 TYR A  96     -12.901  -3.776  25.546  1.00  0.00           C  
ATOM   1468  CD2 TYR A  96     -12.670  -6.121  25.909  1.00  0.00           C  
ATOM   1469  CE1 TYR A  96     -12.562  -3.534  26.865  1.00  0.00           C  
ATOM   1470  CE2 TYR A  96     -12.329  -5.887  27.228  1.00  0.00           C  
ATOM   1471  CZ  TYR A  96     -12.276  -4.591  27.701  1.00  0.00           C  
ATOM   1472  OH  TYR A  96     -11.938  -4.355  29.013  1.00  0.00           O  
ATOM   1473  H   TYR A  96     -16.048  -6.032  21.983  1.00  0.00           H  
ATOM   1474  HA  TYR A  96     -15.426  -5.269  24.037  1.00  0.00           H  
ATOM   1475 1HB  TYR A  96     -13.210  -6.389  23.419  1.00  0.00           H  
ATOM   1476 2HB  TYR A  96     -12.645  -4.782  22.979  1.00  0.00           H  
ATOM   1477  HD1 TYR A  96     -13.126  -2.950  24.888  1.00  0.00           H  
ATOM   1478  HD2 TYR A  96     -12.711  -7.133  25.535  1.00  0.00           H  
ATOM   1479  HE1 TYR A  96     -12.522  -2.520  27.233  1.00  0.00           H  
ATOM   1480  HE2 TYR A  96     -12.106  -6.716  27.883  1.00  0.00           H  
ATOM   1481  HH  TYR A  96     -11.241  -4.958  29.277  1.00  0.00           H  
ATOM   1482  N   HIS A  97     -13.963  -2.789  22.422  1.00  0.00           N  
ATOM   1483  CA  HIS A  97     -13.959  -1.338  22.253  1.00  0.00           C  
ATOM   1484  C   HIS A  97     -13.678  -0.630  23.575  1.00  0.00           C  
ATOM   1485  O   HIS A  97     -12.606  -0.055  23.766  1.00  0.00           O  
ATOM   1486  CB  HIS A  97     -15.295  -0.864  21.675  1.00  0.00           C  
ATOM   1487  CG  HIS A  97     -15.275   0.560  21.216  1.00  0.00           C  
ATOM   1488  ND1 HIS A  97     -16.384   1.379  21.253  1.00  0.00           N  
ATOM   1489  CD2 HIS A  97     -14.271   1.313  20.707  1.00  0.00           C  
ATOM   1490  CE1 HIS A  97     -16.063   2.573  20.786  1.00  0.00           C  
ATOM   1491  NE2 HIS A  97     -14.787   2.559  20.449  1.00  0.00           N  
ATOM   1492  H   HIS A  97     -13.276  -3.321  21.972  1.00  0.00           H  
ATOM   1493  HA  HIS A  97     -13.171  -1.092  21.555  1.00  0.00           H  
ATOM   1494 1HB  HIS A  97     -15.552  -1.482  20.828  1.00  0.00           H  
ATOM   1495 2HB  HIS A  97     -16.061  -0.959  22.430  1.00  0.00           H  
ATOM   1496  HD2 HIS A  97     -13.253   0.993  20.535  1.00  0.00           H  
ATOM   1497  HE1 HIS A  97     -16.732   3.417  20.697  1.00  0.00           H  
ATOM   1498  HE2 HIS A  97     -14.315   3.289  19.995  1.00  0.00           H  
ATOM   1499  N   TYR A  98     -14.646  -0.674  24.486  1.00  0.00           N  
ATOM   1500  CA  TYR A  98     -14.502  -0.036  25.789  1.00  0.00           C  
ATOM   1501  C   TYR A  98     -15.683  -0.374  26.693  1.00  0.00           C  
ATOM   1502  O   TYR A  98     -16.839  -0.164  26.324  1.00  0.00           O  
ATOM   1503  CB  TYR A  98     -14.385   1.480  25.627  1.00  0.00           C  
ATOM   1504  CG  TYR A  98     -13.552   2.142  26.701  1.00  0.00           C  
ATOM   1505  CD1 TYR A  98     -13.923   2.074  28.038  1.00  0.00           C  
ATOM   1506  CD2 TYR A  98     -12.392   2.838  26.378  1.00  0.00           C  
ATOM   1507  CE1 TYR A  98     -13.164   2.678  29.021  1.00  0.00           C  
ATOM   1508  CE2 TYR A  98     -11.628   3.443  27.356  1.00  0.00           C  
ATOM   1509  CZ  TYR A  98     -12.018   3.361  28.676  1.00  0.00           C  
ATOM   1510  OH  TYR A  98     -11.260   3.965  29.653  1.00  0.00           O  
ATOM   1511  H   TYR A  98     -15.477  -1.146  24.277  1.00  0.00           H  
ATOM   1512  HA  TYR A  98     -13.597  -0.412  26.243  1.00  0.00           H  
ATOM   1513 1HB  TYR A  98     -13.930   1.700  24.673  1.00  0.00           H  
ATOM   1514 2HB  TYR A  98     -15.373   1.915  25.658  1.00  0.00           H  
ATOM   1515  HD1 TYR A  98     -14.821   1.537  28.304  1.00  0.00           H  
ATOM   1516  HD2 TYR A  98     -12.089   2.901  25.343  1.00  0.00           H  
ATOM   1517  HE1 TYR A  98     -13.471   2.613  30.055  1.00  0.00           H  
ATOM   1518  HE2 TYR A  98     -10.731   3.979  27.086  1.00  0.00           H  
ATOM   1519  HH  TYR A  98     -11.839   4.382  30.296  1.00  0.00           H  
ATOM   1520  N   VAL A  99     -15.387  -0.899  27.877  1.00  0.00           N  
ATOM   1521  CA  VAL A  99     -16.426  -1.266  28.832  1.00  0.00           C  
ATOM   1522  C   VAL A  99     -17.181  -0.035  29.323  1.00  0.00           C  
ATOM   1523  O   VAL A  99     -16.585   1.010  29.580  1.00  0.00           O  
ATOM   1524  CB  VAL A  99     -15.838  -2.010  30.045  1.00  0.00           C  
ATOM   1525  CG1 VAL A  99     -16.951  -2.560  30.925  1.00  0.00           C  
ATOM   1526  CG2 VAL A  99     -14.909  -3.125  29.589  1.00  0.00           C  
ATOM   1527  H   VAL A  99     -14.446  -1.043  28.114  1.00  0.00           H  
ATOM   1528  HA  VAL A  99     -17.121  -1.925  28.332  1.00  0.00           H  
ATOM   1529  HB  VAL A  99     -15.263  -1.308  30.630  1.00  0.00           H  
ATOM   1530 1HG1 VAL A  99     -17.666  -3.088  30.311  1.00  0.00           H  
ATOM   1531 2HG1 VAL A  99     -17.443  -1.745  31.433  1.00  0.00           H  
ATOM   1532 3HG1 VAL A  99     -16.532  -3.238  31.654  1.00  0.00           H  
ATOM   1533 1HG2 VAL A  99     -14.881  -3.901  30.339  1.00  0.00           H  
ATOM   1534 2HG2 VAL A  99     -13.916  -2.728  29.444  1.00  0.00           H  
ATOM   1535 3HG2 VAL A  99     -15.271  -3.537  28.659  1.00  0.00           H  
ATOM   1536  N   ASP A 100     -18.497  -0.167  29.452  1.00  0.00           N  
ATOM   1537  CA  ASP A 100     -19.335   0.934  29.914  1.00  0.00           C  
ATOM   1538  C   ASP A 100     -20.791   0.497  30.037  1.00  0.00           C  
ATOM   1539  O   ASP A 100     -21.487   0.879  30.979  1.00  0.00           O  
ATOM   1540  CB  ASP A 100     -19.226   2.122  28.955  1.00  0.00           C  
ATOM   1541  CG  ASP A 100     -19.177   3.449  29.684  1.00  0.00           C  
ATOM   1542  OD1 ASP A 100     -18.190   3.691  30.410  1.00  0.00           O  
ATOM   1543  OD2 ASP A 100     -20.124   4.249  29.529  1.00  0.00           O  
ATOM   1544  H   ASP A 100     -18.916  -1.026  29.232  1.00  0.00           H  
ATOM   1545  HA  ASP A 100     -18.979   1.235  30.887  1.00  0.00           H  
ATOM   1546 1HB  ASP A 100     -18.326   2.021  28.368  1.00  0.00           H  
ATOM   1547 2HB  ASP A 100     -20.084   2.125  28.296  1.00  0.00           H  
ATOM   1548  N   GLU A 101     -21.246  -0.307  29.081  1.00  0.00           N  
ATOM   1549  CA  GLU A 101     -22.620  -0.796  29.083  1.00  0.00           C  
ATOM   1550  C   GLU A 101     -22.756  -2.042  29.958  1.00  0.00           C  
ATOM   1551  O   GLU A 101     -22.262  -3.112  29.603  1.00  0.00           O  
ATOM   1552  CB  GLU A 101     -23.071  -1.112  27.655  1.00  0.00           C  
ATOM   1553  CG  GLU A 101     -23.504   0.114  26.869  1.00  0.00           C  
ATOM   1554  CD  GLU A 101     -23.816  -0.204  25.419  1.00  0.00           C  
ATOM   1555  OE1 GLU A 101     -24.982  -0.539  25.124  1.00  0.00           O  
ATOM   1556  OE2 GLU A 101     -22.895  -0.118  24.580  1.00  0.00           O  
ATOM   1557  H   GLU A 101     -20.644  -0.577  28.357  1.00  0.00           H  
ATOM   1558  HA  GLU A 101     -23.248  -0.015  29.483  1.00  0.00           H  
ATOM   1559 1HB  GLU A 101     -22.255  -1.581  27.127  1.00  0.00           H  
ATOM   1560 2HB  GLU A 101     -23.903  -1.800  27.696  1.00  0.00           H  
ATOM   1561 1HG  GLU A 101     -24.389   0.527  27.329  1.00  0.00           H  
ATOM   1562 2HG  GLU A 101     -22.709   0.845  26.900  1.00  0.00           H  
ATOM   1563  N   PRO A 102     -23.428  -1.923  31.118  1.00  0.00           N  
ATOM   1564  CA  PRO A 102     -23.620  -3.052  32.035  1.00  0.00           C  
ATOM   1565  C   PRO A 102     -24.576  -4.100  31.471  1.00  0.00           C  
ATOM   1566  O   PRO A 102     -25.655  -4.331  32.017  1.00  0.00           O  
ATOM   1567  CB  PRO A 102     -24.217  -2.399  33.283  1.00  0.00           C  
ATOM   1568  CG  PRO A 102     -24.886  -1.166  32.782  1.00  0.00           C  
ATOM   1569  CD  PRO A 102     -24.053  -0.687  31.625  1.00  0.00           C  
ATOM   1570  HA  PRO A 102     -22.679  -3.521  32.285  1.00  0.00           H  
ATOM   1571 1HB  PRO A 102     -24.925  -3.075  33.742  1.00  0.00           H  
ATOM   1572 2HB  PRO A 102     -23.429  -2.162  33.982  1.00  0.00           H  
ATOM   1573 1HG  PRO A 102     -25.887  -1.400  32.452  1.00  0.00           H  
ATOM   1574 2HG  PRO A 102     -24.911  -0.419  33.562  1.00  0.00           H  
ATOM   1575 1HD  PRO A 102     -24.682  -0.235  30.872  1.00  0.00           H  
ATOM   1576 2HD  PRO A 102     -23.304   0.012  31.963  1.00  0.00           H  
ATOM   1577  N   GLY A 103     -24.170  -4.733  30.375  1.00  0.00           N  
ATOM   1578  CA  GLY A 103     -24.999  -5.749  29.756  1.00  0.00           C  
ATOM   1579  C   GLY A 103     -24.188  -6.757  28.964  1.00  0.00           C  
ATOM   1580  O   GLY A 103     -24.412  -7.963  29.068  1.00  0.00           O  
ATOM   1581  H   GLY A 103     -23.299  -4.509  29.985  1.00  0.00           H  
ATOM   1582 1HA  GLY A 103     -25.547  -6.271  30.527  1.00  0.00           H  
ATOM   1583 2HA  GLY A 103     -25.702  -5.269  29.092  1.00  0.00           H  
ATOM   1584  N   LYS A 104     -23.244  -6.260  28.172  1.00  0.00           N  
ATOM   1585  CA  LYS A 104     -22.395  -7.125  27.358  1.00  0.00           C  
ATOM   1586  C   LYS A 104     -20.923  -6.900  27.684  1.00  0.00           C  
ATOM   1587  O   LYS A 104     -20.486  -5.767  27.889  1.00  0.00           O  
ATOM   1588  CB  LYS A 104     -22.648  -6.867  25.870  1.00  0.00           C  
ATOM   1589  CG  LYS A 104     -23.420  -7.982  25.182  1.00  0.00           C  
ATOM   1590  CD  LYS A 104     -22.627  -8.588  24.035  1.00  0.00           C  
ATOM   1591  CE  LYS A 104     -23.510  -8.854  22.827  1.00  0.00           C  
ATOM   1592  NZ  LYS A 104     -23.949 -10.277  22.762  1.00  0.00           N  
ATOM   1593  H   LYS A 104     -23.114  -5.290  28.132  1.00  0.00           H  
ATOM   1594  HA  LYS A 104     -22.651  -8.149  27.585  1.00  0.00           H  
ATOM   1595 1HB  LYS A 104     -23.211  -5.952  25.766  1.00  0.00           H  
ATOM   1596 2HB  LYS A 104     -21.697  -6.752  25.369  1.00  0.00           H  
ATOM   1597 1HG  LYS A 104     -23.635  -8.755  25.904  1.00  0.00           H  
ATOM   1598 2HG  LYS A 104     -24.345  -7.580  24.796  1.00  0.00           H  
ATOM   1599 1HD  LYS A 104     -21.843  -7.902  23.750  1.00  0.00           H  
ATOM   1600 2HD  LYS A 104     -22.190  -9.520  24.363  1.00  0.00           H  
ATOM   1601 1HE  LYS A 104     -24.382  -8.221  22.887  1.00  0.00           H  
ATOM   1602 2HE  LYS A 104     -22.954  -8.617  21.930  1.00  0.00           H  
ATOM   1603 1HZ  LYS A 104     -24.131 -10.549  21.776  1.00  0.00           H  
ATOM   1604 2HZ  LYS A 104     -24.820 -10.405  23.314  1.00  0.00           H  
ATOM   1605 3HZ  LYS A 104     -23.211 -10.896  23.151  1.00  0.00           H  
ATOM   1606  N   ASP A 105     -20.160  -7.988  27.731  1.00  0.00           N  
ATOM   1607  CA  ASP A 105     -18.735  -7.909  28.033  1.00  0.00           C  
ATOM   1608  C   ASP A 105     -17.993  -7.143  26.943  1.00  0.00           C  
ATOM   1609  O   ASP A 105     -17.215  -6.233  27.230  1.00  0.00           O  
ATOM   1610  CB  ASP A 105     -18.144  -9.312  28.177  1.00  0.00           C  
ATOM   1611  CG  ASP A 105     -16.722  -9.289  28.702  1.00  0.00           C  
ATOM   1612  OD1 ASP A 105     -15.838  -8.755  27.997  1.00  0.00           O  
ATOM   1613  OD2 ASP A 105     -16.492  -9.803  29.815  1.00  0.00           O  
ATOM   1614  H   ASP A 105     -20.564  -8.864  27.559  1.00  0.00           H  
ATOM   1615  HA  ASP A 105     -18.623  -7.381  28.968  1.00  0.00           H  
ATOM   1616 1HB  ASP A 105     -18.751  -9.883  28.863  1.00  0.00           H  
ATOM   1617 2HB  ASP A 105     -18.146  -9.797  27.212  1.00  0.00           H  
ATOM   1618  N   THR A 106     -18.239  -7.516  25.691  1.00  0.00           N  
ATOM   1619  CA  THR A 106     -17.596  -6.866  24.560  1.00  0.00           C  
ATOM   1620  C   THR A 106     -18.613  -6.096  23.726  1.00  0.00           C  
ATOM   1621  O   THR A 106     -19.783  -6.471  23.653  1.00  0.00           O  
ATOM   1622  CB  THR A 106     -16.884  -7.904  23.688  1.00  0.00           C  
ATOM   1623  OG1 THR A 106     -17.473  -9.182  23.852  1.00  0.00           O  
ATOM   1624  CG2 THR A 106     -15.409  -8.036  24.000  1.00  0.00           C  
ATOM   1625  H   THR A 106     -18.867  -8.247  25.524  1.00  0.00           H  
ATOM   1626  HA  THR A 106     -16.864  -6.173  24.947  1.00  0.00           H  
ATOM   1627  HB  THR A 106     -16.979  -7.617  22.651  1.00  0.00           H  
ATOM   1628  HG1 THR A 106     -17.346  -9.480  24.757  1.00  0.00           H  
ATOM   1629 1HG2 THR A 106     -14.836  -7.501  23.256  1.00  0.00           H  
ATOM   1630 2HG2 THR A 106     -15.130  -9.080  23.986  1.00  0.00           H  
ATOM   1631 3HG2 THR A 106     -15.208  -7.623  24.976  1.00  0.00           H  
ATOM   1632  N   ALA A 107     -18.160  -5.018  23.097  1.00  0.00           N  
ATOM   1633  CA  ALA A 107     -19.028  -4.196  22.265  1.00  0.00           C  
ATOM   1634  C   ALA A 107     -18.561  -4.219  20.815  1.00  0.00           C  
ATOM   1635  O   ALA A 107     -17.386  -4.461  20.537  1.00  0.00           O  
ATOM   1636  CB  ALA A 107     -19.067  -2.768  22.790  1.00  0.00           C  
ATOM   1637  H   ALA A 107     -17.217  -4.771  23.193  1.00  0.00           H  
ATOM   1638  HA  ALA A 107     -20.027  -4.603  22.319  1.00  0.00           H  
ATOM   1639 1HB  ALA A 107     -18.241  -2.209  22.373  1.00  0.00           H  
ATOM   1640 2HB  ALA A 107     -18.987  -2.778  23.867  1.00  0.00           H  
ATOM   1641 3HB  ALA A 107     -19.998  -2.304  22.502  1.00  0.00           H  
ATOM   1642  N   ASN A 108     -19.486  -3.972  19.895  1.00  0.00           N  
ATOM   1643  CA  ASN A 108     -19.166  -3.971  18.472  1.00  0.00           C  
ATOM   1644  C   ASN A 108     -19.186  -2.556  17.904  1.00  0.00           C  
ATOM   1645  O   ASN A 108     -20.179  -1.840  18.027  1.00  0.00           O  
ATOM   1646  CB  ASN A 108     -20.152  -4.854  17.706  1.00  0.00           C  
ATOM   1647  CG  ASN A 108     -19.672  -6.287  17.583  1.00  0.00           C  
ATOM   1648  OD1 ASN A 108     -19.615  -6.843  16.488  1.00  0.00           O  
ATOM   1649  ND2 ASN A 108     -19.322  -6.890  18.713  1.00  0.00           N  
ATOM   1650  H   ASN A 108     -20.407  -3.789  20.178  1.00  0.00           H  
ATOM   1651  HA  ASN A 108     -18.172  -4.378  18.358  1.00  0.00           H  
ATOM   1652 1HB  ASN A 108     -21.102  -4.855  18.223  1.00  0.00           H  
ATOM   1653 2HB  ASN A 108     -20.289  -4.452  16.712  1.00  0.00           H  
ATOM   1654 1HD2 ASN A 108     -19.006  -7.817  18.663  1.00  0.00           H  
ATOM   1655 2HD2 ASN A 108     -19.393  -6.385  19.549  1.00  0.00           H  
ATOM   1656  N   MET A 109     -18.080  -2.162  17.280  1.00  0.00           N  
ATOM   1657  CA  MET A 109     -17.968  -0.834  16.688  1.00  0.00           C  
ATOM   1658  C   MET A 109     -18.088  -0.912  15.169  1.00  0.00           C  
ATOM   1659  O   MET A 109     -17.550  -1.823  14.541  1.00  0.00           O  
ATOM   1660  CB  MET A 109     -16.637  -0.189  17.081  1.00  0.00           C  
ATOM   1661  CG  MET A 109     -16.789   1.210  17.656  1.00  0.00           C  
ATOM   1662  SD  MET A 109     -16.543   2.499  16.418  1.00  0.00           S  
ATOM   1663  CE  MET A 109     -16.861   3.968  17.393  1.00  0.00           C  
ATOM   1664  H   MET A 109     -17.323  -2.780  17.213  1.00  0.00           H  
ATOM   1665  HA  MET A 109     -18.779  -0.231  17.071  1.00  0.00           H  
ATOM   1666 1HB  MET A 109     -16.155  -0.808  17.822  1.00  0.00           H  
ATOM   1667 2HB  MET A 109     -16.005  -0.129  16.207  1.00  0.00           H  
ATOM   1668 1HG  MET A 109     -17.783   1.310  18.065  1.00  0.00           H  
ATOM   1669 2HG  MET A 109     -16.061   1.342  18.443  1.00  0.00           H  
ATOM   1670 1HE  MET A 109     -17.257   4.745  16.755  1.00  0.00           H  
ATOM   1671 2HE  MET A 109     -15.941   4.308  17.844  1.00  0.00           H  
ATOM   1672 3HE  MET A 109     -17.578   3.738  18.168  1.00  0.00           H  
ATOM   1673  N   GLN A 110     -18.797   0.050  14.585  1.00  0.00           N  
ATOM   1674  CA  GLN A 110     -18.987   0.088  13.139  1.00  0.00           C  
ATOM   1675  C   GLN A 110     -18.184   1.223  12.515  1.00  0.00           C  
ATOM   1676  O   GLN A 110     -18.192   2.349  13.015  1.00  0.00           O  
ATOM   1677  CB  GLN A 110     -20.471   0.254  12.807  1.00  0.00           C  
ATOM   1678  CG  GLN A 110     -21.363  -0.782  13.471  1.00  0.00           C  
ATOM   1679  CD  GLN A 110     -21.547  -2.024  12.620  1.00  0.00           C  
ATOM   1680  OE1 GLN A 110     -20.987  -2.132  11.530  1.00  0.00           O  
ATOM   1681  NE2 GLN A 110     -22.336  -2.969  13.116  1.00  0.00           N  
ATOM   1682  H   GLN A 110     -19.202   0.750  15.140  1.00  0.00           H  
ATOM   1683  HA  GLN A 110     -18.640  -0.849  12.735  1.00  0.00           H  
ATOM   1684 1HB  GLN A 110     -20.793   1.234  13.129  1.00  0.00           H  
ATOM   1685 2HB  GLN A 110     -20.599   0.176  11.737  1.00  0.00           H  
ATOM   1686 1HG  GLN A 110     -20.917  -1.072  14.411  1.00  0.00           H  
ATOM   1687 2HG  GLN A 110     -22.332  -0.342  13.653  1.00  0.00           H  
ATOM   1688 1HE2 GLN A 110     -22.472  -3.783  12.587  1.00  0.00           H  
ATOM   1689 2HE2 GLN A 110     -22.749  -2.815  13.991  1.00  0.00           H  
ATOM   1690  N   ARG A 111     -17.493   0.922  11.422  1.00  0.00           N  
ATOM   1691  CA  ARG A 111     -16.685   1.920  10.731  1.00  0.00           C  
ATOM   1692  C   ARG A 111     -16.740   1.721   9.219  1.00  0.00           C  
ATOM   1693  O   ARG A 111     -16.518   0.618   8.719  1.00  0.00           O  
ATOM   1694  CB  ARG A 111     -15.236   1.853  11.212  1.00  0.00           C  
ATOM   1695  CG  ARG A 111     -15.072   2.146  12.694  1.00  0.00           C  
ATOM   1696  CD  ARG A 111     -13.612   2.083  13.115  1.00  0.00           C  
ATOM   1697  NE  ARG A 111     -13.459   2.106  14.568  1.00  0.00           N  
ATOM   1698  CZ  ARG A 111     -12.298   2.296  15.189  1.00  0.00           C  
ATOM   1699  NH1 ARG A 111     -11.186   2.483  14.488  1.00  0.00           N  
ATOM   1700  NH2 ARG A 111     -12.247   2.303  16.514  1.00  0.00           N  
ATOM   1701  H   ARG A 111     -17.527   0.006  11.071  1.00  0.00           H  
ATOM   1702  HA  ARG A 111     -17.089   2.893  10.968  1.00  0.00           H  
ATOM   1703 1HB  ARG A 111     -14.850   0.864  11.018  1.00  0.00           H  
ATOM   1704 2HB  ARG A 111     -14.651   2.573  10.658  1.00  0.00           H  
ATOM   1705 1HG  ARG A 111     -15.454   3.135  12.899  1.00  0.00           H  
ATOM   1706 2HG  ARG A 111     -15.633   1.416  13.259  1.00  0.00           H  
ATOM   1707 1HD  ARG A 111     -13.179   1.172  12.732  1.00  0.00           H  
ATOM   1708 2HD  ARG A 111     -13.093   2.932  12.695  1.00  0.00           H  
ATOM   1709  HE  ARG A 111     -14.265   1.970  15.110  1.00  0.00           H  
ATOM   1710 1HH1 ARG A 111     -11.218   2.481  13.489  1.00  0.00           H  
ATOM   1711 2HH1 ARG A 111     -10.317   2.627  14.960  1.00  0.00           H  
ATOM   1712 1HH2 ARG A 111     -13.082   2.163  17.046  1.00  0.00           H  
ATOM   1713 2HH2 ARG A 111     -11.374   2.447  16.980  1.00  0.00           H  
ATOM   1714  N   TRP A 112     -17.036   2.798   8.497  1.00  0.00           N  
ATOM   1715  CA  TRP A 112     -17.115   2.745   7.042  1.00  0.00           C  
ATOM   1716  C   TRP A 112     -15.763   3.068   6.416  1.00  0.00           C  
ATOM   1717  O   TRP A 112     -14.983   3.841   6.970  1.00  0.00           O  
ATOM   1718  CB  TRP A 112     -18.175   3.723   6.533  1.00  0.00           C  
ATOM   1719  CG  TRP A 112     -19.568   3.175   6.596  1.00  0.00           C  
ATOM   1720  CD1 TRP A 112     -20.143   2.297   5.722  1.00  0.00           C  
ATOM   1721  CD2 TRP A 112     -20.563   3.469   7.581  1.00  0.00           C  
ATOM   1722  NE1 TRP A 112     -21.435   2.027   6.106  1.00  0.00           N  
ATOM   1723  CE2 TRP A 112     -21.715   2.734   7.244  1.00  0.00           C  
ATOM   1724  CE3 TRP A 112     -20.591   4.281   8.720  1.00  0.00           C  
ATOM   1725  CZ2 TRP A 112     -22.881   2.788   8.004  1.00  0.00           C  
ATOM   1726  CZ3 TRP A 112     -21.749   4.334   9.472  1.00  0.00           C  
ATOM   1727  CH2 TRP A 112     -22.881   3.592   9.112  1.00  0.00           C  
ATOM   1728  H   TRP A 112     -17.200   3.648   8.953  1.00  0.00           H  
ATOM   1729  HA  TRP A 112     -17.399   1.742   6.761  1.00  0.00           H  
ATOM   1730 1HB  TRP A 112     -18.144   4.621   7.131  1.00  0.00           H  
ATOM   1731 2HB  TRP A 112     -17.960   3.974   5.505  1.00  0.00           H  
ATOM   1732  HD1 TRP A 112     -19.643   1.884   4.858  1.00  0.00           H  
ATOM   1733  HE1 TRP A 112     -22.054   1.426   5.641  1.00  0.00           H  
ATOM   1734  HE3 TRP A 112     -19.728   4.861   9.013  1.00  0.00           H  
ATOM   1735  HZ2 TRP A 112     -23.763   2.223   7.741  1.00  0.00           H  
ATOM   1736  HZ3 TRP A 112     -21.789   4.958  10.354  1.00  0.00           H  
ATOM   1737  HH2 TRP A 112     -23.764   3.664   9.728  1.00  0.00           H  
ATOM   1738  N   LYS A 113     -15.488   2.467   5.261  1.00  0.00           N  
ATOM   1739  CA  LYS A 113     -14.224   2.694   4.570  1.00  0.00           C  
ATOM   1740  C   LYS A 113     -14.423   2.750   3.057  1.00  0.00           C  
ATOM   1741  O   LYS A 113     -14.592   1.721   2.406  1.00  0.00           O  
ATOM   1742  CB  LYS A 113     -13.223   1.592   4.921  1.00  0.00           C  
ATOM   1743  CG  LYS A 113     -11.800   1.902   4.489  1.00  0.00           C  
ATOM   1744  CD  LYS A 113     -10.804   0.944   5.121  1.00  0.00           C  
ATOM   1745  CE  LYS A 113      -9.644   0.648   4.185  1.00  0.00           C  
ATOM   1746  NZ  LYS A 113      -8.554  -0.100   4.871  1.00  0.00           N  
ATOM   1747  H   LYS A 113     -16.148   1.859   4.868  1.00  0.00           H  
ATOM   1748  HA  LYS A 113     -13.831   3.642   4.903  1.00  0.00           H  
ATOM   1749 1HB  LYS A 113     -13.229   1.444   5.991  1.00  0.00           H  
ATOM   1750 2HB  LYS A 113     -13.531   0.676   4.439  1.00  0.00           H  
ATOM   1751 1HG  LYS A 113     -11.733   1.818   3.415  1.00  0.00           H  
ATOM   1752 2HG  LYS A 113     -11.555   2.911   4.790  1.00  0.00           H  
ATOM   1753 1HD  LYS A 113     -10.418   1.387   6.027  1.00  0.00           H  
ATOM   1754 2HD  LYS A 113     -11.310   0.020   5.357  1.00  0.00           H  
ATOM   1755 1HE  LYS A 113     -10.007   0.057   3.357  1.00  0.00           H  
ATOM   1756 2HE  LYS A 113      -9.250   1.583   3.813  1.00  0.00           H  
ATOM   1757 1HZ  LYS A 113      -8.903  -1.025   5.193  1.00  0.00           H  
ATOM   1758 2HZ  LYS A 113      -8.215   0.437   5.694  1.00  0.00           H  
ATOM   1759 3HZ  LYS A 113      -7.758  -0.250   4.218  1.00  0.00           H  
ATOM   1760  N   ILE A 114     -14.392   3.960   2.508  1.00  0.00           N  
ATOM   1761  CA  ILE A 114     -14.562   4.154   1.072  1.00  0.00           C  
ATOM   1762  C   ILE A 114     -13.262   4.634   0.435  1.00  0.00           C  
ATOM   1763  O   ILE A 114     -12.507   5.390   1.045  1.00  0.00           O  
ATOM   1764  CB  ILE A 114     -15.676   5.174   0.769  1.00  0.00           C  
ATOM   1765  CG1 ILE A 114     -16.937   4.837   1.566  1.00  0.00           C  
ATOM   1766  CG2 ILE A 114     -15.976   5.202  -0.723  1.00  0.00           C  
ATOM   1767  CD1 ILE A 114     -16.968   5.470   2.941  1.00  0.00           C  
ATOM   1768  H   ILE A 114     -14.249   4.742   3.080  1.00  0.00           H  
ATOM   1769  HA  ILE A 114     -14.839   3.206   0.636  1.00  0.00           H  
ATOM   1770  HB  ILE A 114     -15.325   6.153   1.058  1.00  0.00           H  
ATOM   1771 1HG1 ILE A 114     -17.803   5.187   1.023  1.00  0.00           H  
ATOM   1772 2HG1 ILE A 114     -17.001   3.768   1.691  1.00  0.00           H  
ATOM   1773 1HG2 ILE A 114     -15.722   4.247  -1.159  1.00  0.00           H  
ATOM   1774 2HG2 ILE A 114     -15.394   5.980  -1.193  1.00  0.00           H  
ATOM   1775 3HG2 ILE A 114     -17.028   5.397  -0.874  1.00  0.00           H  
ATOM   1776 1HD1 ILE A 114     -17.992   5.596   3.256  1.00  0.00           H  
ATOM   1777 2HD1 ILE A 114     -16.479   6.433   2.907  1.00  0.00           H  
ATOM   1778 3HD1 ILE A 114     -16.452   4.830   3.643  1.00  0.00           H  
ATOM   1779  N   ALA A 115     -13.001   4.190  -0.791  1.00  0.00           N  
ATOM   1780  CA  ALA A 115     -11.784   4.582  -1.494  1.00  0.00           C  
ATOM   1781  C   ALA A 115     -12.054   4.828  -2.977  1.00  0.00           C  
ATOM   1782  O   ALA A 115     -12.012   3.901  -3.785  1.00  0.00           O  
ATOM   1783  CB  ALA A 115     -10.710   3.520  -1.321  1.00  0.00           C  
ATOM   1784  H   ALA A 115     -13.636   3.586  -1.233  1.00  0.00           H  
ATOM   1785  HA  ALA A 115     -11.425   5.498  -1.048  1.00  0.00           H  
ATOM   1786 1HB  ALA A 115     -10.987   2.856  -0.515  1.00  0.00           H  
ATOM   1787 2HB  ALA A 115      -9.768   3.996  -1.086  1.00  0.00           H  
ATOM   1788 3HB  ALA A 115     -10.608   2.954  -2.234  1.00  0.00           H  
ATOM   1789  N   PRO A 116     -12.333   6.089  -3.357  1.00  0.00           N  
ATOM   1790  CA  PRO A 116     -12.606   6.451  -4.751  1.00  0.00           C  
ATOM   1791  C   PRO A 116     -11.462   6.057  -5.680  1.00  0.00           C  
ATOM   1792  O   PRO A 116     -10.560   6.853  -5.942  1.00  0.00           O  
ATOM   1793  CB  PRO A 116     -12.758   7.975  -4.708  1.00  0.00           C  
ATOM   1794  CG  PRO A 116     -13.108   8.286  -3.294  1.00  0.00           C  
ATOM   1795  CD  PRO A 116     -12.403   7.255  -2.460  1.00  0.00           C  
ATOM   1796  HA  PRO A 116     -13.523   6.004  -5.104  1.00  0.00           H  
ATOM   1797 1HB  PRO A 116     -11.827   8.440  -4.995  1.00  0.00           H  
ATOM   1798 2HB  PRO A 116     -13.542   8.280  -5.384  1.00  0.00           H  
ATOM   1799 1HG  PRO A 116     -12.763   9.277  -3.038  1.00  0.00           H  
ATOM   1800 2HG  PRO A 116     -14.176   8.213  -3.156  1.00  0.00           H  
ATOM   1801 1HD  PRO A 116     -11.413   7.597  -2.193  1.00  0.00           H  
ATOM   1802 2HD  PRO A 116     -12.978   7.027  -1.574  1.00  0.00           H  
ATOM   1803  N   ASP A 117     -11.501   4.824  -6.172  1.00  0.00           N  
ATOM   1804  CA  ASP A 117     -10.465   4.324  -7.070  1.00  0.00           C  
ATOM   1805  C   ASP A 117     -10.396   5.161  -8.344  1.00  0.00           C  
ATOM   1806  O   ASP A 117     -11.182   4.962  -9.270  1.00  0.00           O  
ATOM   1807  CB  ASP A 117     -10.725   2.858  -7.417  1.00  0.00           C  
ATOM   1808  CG  ASP A 117      -9.480   2.002  -7.277  1.00  0.00           C  
ATOM   1809  OD1 ASP A 117      -8.636   2.026  -8.198  1.00  0.00           O  
ATOM   1810  OD2 ASP A 117      -9.349   1.309  -6.247  1.00  0.00           O  
ATOM   1811  H   ASP A 117     -12.245   4.234  -5.926  1.00  0.00           H  
ATOM   1812  HA  ASP A 117      -9.519   4.400  -6.554  1.00  0.00           H  
ATOM   1813 1HB  ASP A 117     -11.482   2.466  -6.755  1.00  0.00           H  
ATOM   1814 2HB  ASP A 117     -11.072   2.790  -8.437  1.00  0.00           H  
ATOM   1815  N   TRP A 118      -9.451   6.093  -8.385  1.00  0.00           N  
ATOM   1816  CA  TRP A 118      -9.279   6.957  -9.547  1.00  0.00           C  
ATOM   1817  C   TRP A 118      -8.019   6.580 -10.321  1.00  0.00           C  
ATOM   1818  O   TRP A 118      -6.919   6.572  -9.767  1.00  0.00           O  
ATOM   1819  CB  TRP A 118      -9.211   8.423  -9.113  1.00  0.00           C  
ATOM   1820  CG  TRP A 118     -10.508   9.153  -9.280  1.00  0.00           C  
ATOM   1821  CD1 TRP A 118     -11.540   9.205  -8.387  1.00  0.00           C  
ATOM   1822  CD2 TRP A 118     -10.915   9.931 -10.411  1.00  0.00           C  
ATOM   1823  NE1 TRP A 118     -12.562   9.970  -8.892  1.00  0.00           N  
ATOM   1824  CE2 TRP A 118     -12.203  10.427 -10.133  1.00  0.00           C  
ATOM   1825  CE3 TRP A 118     -10.315  10.257 -11.630  1.00  0.00           C  
ATOM   1826  CZ2 TRP A 118     -12.899  11.232 -11.032  1.00  0.00           C  
ATOM   1827  CZ3 TRP A 118     -11.008  11.056 -12.521  1.00  0.00           C  
ATOM   1828  CH2 TRP A 118     -12.289  11.535 -12.218  1.00  0.00           C  
ATOM   1829  H   TRP A 118      -8.854   6.201  -7.616  1.00  0.00           H  
ATOM   1830  HA  TRP A 118     -10.136   6.820 -10.191  1.00  0.00           H  
ATOM   1831 1HB  TRP A 118      -8.934   8.470  -8.071  1.00  0.00           H  
ATOM   1832 2HB  TRP A 118      -8.463   8.933  -9.703  1.00  0.00           H  
ATOM   1833  HD1 TRP A 118     -11.538   8.713  -7.426  1.00  0.00           H  
ATOM   1834  HE1 TRP A 118     -13.411  10.159  -8.439  1.00  0.00           H  
ATOM   1835  HE3 TRP A 118      -9.329   9.898 -11.881  1.00  0.00           H  
ATOM   1836  HZ2 TRP A 118     -13.888  11.610 -10.813  1.00  0.00           H  
ATOM   1837  HZ3 TRP A 118     -10.560  11.318 -13.467  1.00  0.00           H  
ATOM   1838  HH2 TRP A 118     -12.792  12.156 -12.943  1.00  0.00           H  
ATOM   1839  N   ASP A 119      -8.187   6.265 -11.602  1.00  0.00           N  
ATOM   1840  CA  ASP A 119      -7.061   5.886 -12.449  1.00  0.00           C  
ATOM   1841  C   ASP A 119      -7.039   6.714 -13.730  1.00  0.00           C  
ATOM   1842  O   ASP A 119      -8.034   6.789 -14.451  1.00  0.00           O  
ATOM   1843  CB  ASP A 119      -7.136   4.398 -12.792  1.00  0.00           C  
ATOM   1844  CG  ASP A 119      -7.076   3.516 -11.561  1.00  0.00           C  
ATOM   1845  OD1 ASP A 119      -8.047   3.527 -10.774  1.00  0.00           O  
ATOM   1846  OD2 ASP A 119      -6.059   2.813 -11.383  1.00  0.00           O  
ATOM   1847  H   ASP A 119      -9.088   6.290 -11.985  1.00  0.00           H  
ATOM   1848  HA  ASP A 119      -6.153   6.074 -11.898  1.00  0.00           H  
ATOM   1849 1HB  ASP A 119      -8.063   4.199 -13.309  1.00  0.00           H  
ATOM   1850 2HB  ASP A 119      -6.307   4.142 -13.436  1.00  0.00           H  
ATOM   1851  N   VAL A 120      -5.895   7.332 -14.009  1.00  0.00           N  
ATOM   1852  CA  VAL A 120      -5.740   8.152 -15.204  1.00  0.00           C  
ATOM   1853  C   VAL A 120      -4.326   8.040 -15.768  1.00  0.00           C  
ATOM   1854  O   VAL A 120      -3.345   8.230 -15.049  1.00  0.00           O  
ATOM   1855  CB  VAL A 120      -6.054   9.634 -14.915  1.00  0.00           C  
ATOM   1856  CG1 VAL A 120      -5.106  10.189 -13.863  1.00  0.00           C  
ATOM   1857  CG2 VAL A 120      -5.986  10.456 -16.194  1.00  0.00           C  
ATOM   1858  H   VAL A 120      -5.137   7.231 -13.397  1.00  0.00           H  
ATOM   1859  HA  VAL A 120      -6.441   7.795 -15.946  1.00  0.00           H  
ATOM   1860  HB  VAL A 120      -7.060   9.697 -14.527  1.00  0.00           H  
ATOM   1861 1HG1 VAL A 120      -4.995   9.471 -13.064  1.00  0.00           H  
ATOM   1862 2HG1 VAL A 120      -5.507  11.111 -13.467  1.00  0.00           H  
ATOM   1863 3HG1 VAL A 120      -4.142  10.379 -14.312  1.00  0.00           H  
ATOM   1864 1HG2 VAL A 120      -5.052  11.000 -16.223  1.00  0.00           H  
ATOM   1865 2HG2 VAL A 120      -6.810  11.156 -16.216  1.00  0.00           H  
ATOM   1866 3HG2 VAL A 120      -6.048   9.801 -17.048  1.00  0.00           H  
ATOM   1867  N   LYS A 121      -4.228   7.726 -17.055  1.00  0.00           N  
ATOM   1868  CA  LYS A 121      -2.933   7.589 -17.712  1.00  0.00           C  
ATOM   1869  C   LYS A 121      -2.497   8.909 -18.337  1.00  0.00           C  
ATOM   1870  O   LYS A 121      -3.311   9.643 -18.896  1.00  0.00           O  
ATOM   1871  CB  LYS A 121      -2.996   6.499 -18.785  1.00  0.00           C  
ATOM   1872  CG  LYS A 121      -1.706   5.702 -18.917  1.00  0.00           C  
ATOM   1873  CD  LYS A 121      -1.981   4.212 -19.070  1.00  0.00           C  
ATOM   1874  CE  LYS A 121      -1.290   3.638 -20.297  1.00  0.00           C  
ATOM   1875  NZ  LYS A 121      -0.617   2.344 -20.002  1.00  0.00           N  
ATOM   1876  H   LYS A 121      -5.047   7.586 -17.576  1.00  0.00           H  
ATOM   1877  HA  LYS A 121      -2.211   7.302 -16.963  1.00  0.00           H  
ATOM   1878 1HB  LYS A 121      -3.795   5.815 -18.541  1.00  0.00           H  
ATOM   1879 2HB  LYS A 121      -3.207   6.960 -19.738  1.00  0.00           H  
ATOM   1880 1HG  LYS A 121      -1.167   6.050 -19.785  1.00  0.00           H  
ATOM   1881 2HG  LYS A 121      -1.106   5.859 -18.032  1.00  0.00           H  
ATOM   1882 1HD  LYS A 121      -1.619   3.698 -18.194  1.00  0.00           H  
ATOM   1883 2HD  LYS A 121      -3.047   4.059 -19.164  1.00  0.00           H  
ATOM   1884 1HE  LYS A 121      -2.027   3.482 -21.070  1.00  0.00           H  
ATOM   1885 2HE  LYS A 121      -0.551   4.347 -20.644  1.00  0.00           H  
ATOM   1886 1HZ  LYS A 121      -1.042   1.904 -19.161  1.00  0.00           H  
ATOM   1887 2HZ  LYS A 121       0.396   2.499 -19.823  1.00  0.00           H  
ATOM   1888 3HZ  LYS A 121      -0.719   1.694 -20.808  1.00  0.00           H  
ATOM   1889  N   LEU A 122      -1.204   9.205 -18.239  1.00  0.00           N  
ATOM   1890  CA  LEU A 122      -0.658  10.436 -18.795  1.00  0.00           C  
ATOM   1891  C   LEU A 122       0.226  10.140 -20.002  1.00  0.00           C  
ATOM   1892  O   LEU A 122       0.303  10.936 -20.939  1.00  0.00           O  
ATOM   1893  CB  LEU A 122       0.144  11.188 -17.732  1.00  0.00           C  
ATOM   1894  CG  LEU A 122      -0.667  11.668 -16.528  1.00  0.00           C  
ATOM   1895  CD1 LEU A 122       0.256  12.085 -15.393  1.00  0.00           C  
ATOM   1896  CD2 LEU A 122      -1.580  12.819 -16.925  1.00  0.00           C  
ATOM   1897  H   LEU A 122      -0.604   8.578 -17.783  1.00  0.00           H  
ATOM   1898  HA  LEU A 122      -1.486  11.053 -19.113  1.00  0.00           H  
ATOM   1899 1HB  LEU A 122       0.930  10.538 -17.376  1.00  0.00           H  
ATOM   1900 2HB  LEU A 122       0.599  12.051 -18.197  1.00  0.00           H  
ATOM   1901  HG  LEU A 122      -1.286  10.856 -16.173  1.00  0.00           H  
ATOM   1902 1HD1 LEU A 122       0.395  13.156 -15.416  1.00  0.00           H  
ATOM   1903 2HD1 LEU A 122       1.213  11.595 -15.509  1.00  0.00           H  
ATOM   1904 3HD1 LEU A 122      -0.182  11.798 -14.448  1.00  0.00           H  
ATOM   1905 1HD2 LEU A 122      -0.982  13.643 -17.287  1.00  0.00           H  
ATOM   1906 2HD2 LEU A 122      -2.151  13.137 -16.065  1.00  0.00           H  
ATOM   1907 3HD2 LEU A 122      -2.253  12.493 -17.703  1.00  0.00           H  
ATOM   1908  N   THR A 123       0.890   8.989 -19.974  1.00  0.00           N  
ATOM   1909  CA  THR A 123       1.767   8.586 -21.066  1.00  0.00           C  
ATOM   1910  C   THR A 123       1.804   7.066 -21.201  1.00  0.00           C  
ATOM   1911  O   THR A 123       1.180   6.350 -20.420  1.00  0.00           O  
ATOM   1912  CB  THR A 123       3.181   9.124 -20.836  1.00  0.00           C  
ATOM   1913  OG1 THR A 123       3.437   9.289 -19.453  1.00  0.00           O  
ATOM   1914  CG2 THR A 123       3.430  10.456 -21.511  1.00  0.00           C  
ATOM   1915  H   THR A 123       0.787   8.397 -19.200  1.00  0.00           H  
ATOM   1916  HA  THR A 123       1.375   9.007 -21.980  1.00  0.00           H  
ATOM   1917  HB  THR A 123       3.894   8.415 -21.232  1.00  0.00           H  
ATOM   1918  HG1 THR A 123       4.385   9.347 -19.307  1.00  0.00           H  
ATOM   1919 1HG2 THR A 123       4.051  11.071 -20.877  1.00  0.00           H  
ATOM   1920 2HG2 THR A 123       2.487  10.953 -21.683  1.00  0.00           H  
ATOM   1921 3HG2 THR A 123       3.928  10.294 -22.456  1.00  0.00           H  
ATOM   1922  N   ASP A 124       2.541   6.584 -22.196  1.00  0.00           N  
ATOM   1923  CA  ASP A 124       2.658   5.149 -22.432  1.00  0.00           C  
ATOM   1924  C   ASP A 124       3.808   4.557 -21.622  1.00  0.00           C  
ATOM   1925  O   ASP A 124       4.699   3.908 -22.169  1.00  0.00           O  
ATOM   1926  CB  ASP A 124       2.870   4.873 -23.922  1.00  0.00           C  
ATOM   1927  CG  ASP A 124       1.564   4.696 -24.669  1.00  0.00           C  
ATOM   1928  OD1 ASP A 124       0.850   3.709 -24.393  1.00  0.00           O  
ATOM   1929  OD2 ASP A 124       1.252   5.547 -25.529  1.00  0.00           O  
ATOM   1930  H   ASP A 124       3.016   7.205 -22.785  1.00  0.00           H  
ATOM   1931  HA  ASP A 124       1.736   4.684 -22.117  1.00  0.00           H  
ATOM   1932 1HB  ASP A 124       3.407   5.700 -24.363  1.00  0.00           H  
ATOM   1933 2HB  ASP A 124       3.454   3.971 -24.036  1.00  0.00           H  
ATOM   1934  N   ASP A 125       3.780   4.785 -20.312  1.00  0.00           N  
ATOM   1935  CA  ASP A 125       4.820   4.275 -19.426  1.00  0.00           C  
ATOM   1936  C   ASP A 125       4.517   4.625 -17.971  1.00  0.00           C  
ATOM   1937  O   ASP A 125       4.740   3.818 -17.070  1.00  0.00           O  
ATOM   1938  CB  ASP A 125       6.185   4.840 -19.830  1.00  0.00           C  
ATOM   1939  CG  ASP A 125       7.181   3.750 -20.177  1.00  0.00           C  
ATOM   1940  OD1 ASP A 125       6.806   2.816 -20.916  1.00  0.00           O  
ATOM   1941  OD2 ASP A 125       8.337   3.831 -19.710  1.00  0.00           O  
ATOM   1942  H   ASP A 125       3.044   5.309 -19.933  1.00  0.00           H  
ATOM   1943  HA  ASP A 125       4.841   3.199 -19.527  1.00  0.00           H  
ATOM   1944 1HB  ASP A 125       6.063   5.477 -20.692  1.00  0.00           H  
ATOM   1945 2HB  ASP A 125       6.586   5.421 -19.011  1.00  0.00           H  
ATOM   1946  N   LEU A 126       4.011   5.834 -17.751  1.00  0.00           N  
ATOM   1947  CA  LEU A 126       3.680   6.289 -16.406  1.00  0.00           C  
ATOM   1948  C   LEU A 126       2.186   6.145 -16.135  1.00  0.00           C  
ATOM   1949  O   LEU A 126       1.359   6.379 -17.014  1.00  0.00           O  
ATOM   1950  CB  LEU A 126       4.105   7.749 -16.219  1.00  0.00           C  
ATOM   1951  CG  LEU A 126       5.617   7.990 -16.248  1.00  0.00           C  
ATOM   1952  CD1 LEU A 126       6.002   8.828 -17.460  1.00  0.00           C  
ATOM   1953  CD2 LEU A 126       6.077   8.665 -14.964  1.00  0.00           C  
ATOM   1954  H   LEU A 126       3.857   6.434 -18.511  1.00  0.00           H  
ATOM   1955  HA  LEU A 126       4.222   5.673 -15.705  1.00  0.00           H  
ATOM   1956 1HB  LEU A 126       3.648   8.336 -17.003  1.00  0.00           H  
ATOM   1957 2HB  LEU A 126       3.724   8.091 -15.269  1.00  0.00           H  
ATOM   1958  HG  LEU A 126       6.125   7.040 -16.328  1.00  0.00           H  
ATOM   1959 1HD1 LEU A 126       5.783   8.278 -18.363  1.00  0.00           H  
ATOM   1960 2HD1 LEU A 126       7.058   9.051 -17.420  1.00  0.00           H  
ATOM   1961 3HD1 LEU A 126       5.439   9.749 -17.454  1.00  0.00           H  
ATOM   1962 1HD2 LEU A 126       5.478   8.312 -14.138  1.00  0.00           H  
ATOM   1963 2HD2 LEU A 126       5.964   9.736 -15.059  1.00  0.00           H  
ATOM   1964 3HD2 LEU A 126       7.115   8.428 -14.784  1.00  0.00           H  
ATOM   1965  N   ARG A 127       1.848   5.755 -14.909  1.00  0.00           N  
ATOM   1966  CA  ARG A 127       0.455   5.579 -14.519  1.00  0.00           C  
ATOM   1967  C   ARG A 127       0.115   6.443 -13.307  1.00  0.00           C  
ATOM   1968  O   ARG A 127       0.943   6.631 -12.416  1.00  0.00           O  
ATOM   1969  CB  ARG A 127       0.173   4.108 -14.208  1.00  0.00           C  
ATOM   1970  CG  ARG A 127      -0.398   3.337 -15.386  1.00  0.00           C  
ATOM   1971  CD  ARG A 127      -0.474   1.848 -15.094  1.00  0.00           C  
ATOM   1972  NE  ARG A 127      -0.245   1.041 -16.291  1.00  0.00           N  
ATOM   1973  CZ  ARG A 127      -0.134  -0.285 -16.281  1.00  0.00           C  
ATOM   1974  NH1 ARG A 127      -0.231  -0.958 -15.143  1.00  0.00           N  
ATOM   1975  NH2 ARG A 127       0.075  -0.940 -17.415  1.00  0.00           N  
ATOM   1976  H   ARG A 127       2.554   5.584 -14.251  1.00  0.00           H  
ATOM   1977  HA  ARG A 127      -0.164   5.887 -15.349  1.00  0.00           H  
ATOM   1978 1HB  ARG A 127       1.095   3.633 -13.906  1.00  0.00           H  
ATOM   1979 2HB  ARG A 127      -0.534   4.053 -13.393  1.00  0.00           H  
ATOM   1980 1HG  ARG A 127      -1.392   3.703 -15.597  1.00  0.00           H  
ATOM   1981 2HG  ARG A 127       0.235   3.493 -16.248  1.00  0.00           H  
ATOM   1982 1HD  ARG A 127       0.275   1.600 -14.357  1.00  0.00           H  
ATOM   1983 2HD  ARG A 127      -1.454   1.621 -14.700  1.00  0.00           H  
ATOM   1984  HE  ARG A 127      -0.169   1.514 -17.146  1.00  0.00           H  
ATOM   1985 1HH1 ARG A 127      -0.389  -0.470 -14.283  1.00  0.00           H  
ATOM   1986 2HH1 ARG A 127      -0.148  -1.954 -15.142  1.00  0.00           H  
ATOM   1987 1HH2 ARG A 127       0.148  -0.438 -18.277  1.00  0.00           H  
ATOM   1988 2HH2 ARG A 127       0.158  -1.936 -17.409  1.00  0.00           H  
ATOM   1989  N   PHE A 128      -1.107   6.967 -13.284  1.00  0.00           N  
ATOM   1990  CA  PHE A 128      -1.554   7.811 -12.182  1.00  0.00           C  
ATOM   1991  C   PHE A 128      -2.703   7.154 -11.424  1.00  0.00           C  
ATOM   1992  O   PHE A 128      -3.655   6.656 -12.028  1.00  0.00           O  
ATOM   1993  CB  PHE A 128      -1.989   9.181 -12.706  1.00  0.00           C  
ATOM   1994  CG  PHE A 128      -1.869  10.278 -11.688  1.00  0.00           C  
ATOM   1995  CD1 PHE A 128      -2.840  10.444 -10.713  1.00  0.00           C  
ATOM   1996  CD2 PHE A 128      -0.789  11.145 -11.707  1.00  0.00           C  
ATOM   1997  CE1 PHE A 128      -2.733  11.453  -9.775  1.00  0.00           C  
ATOM   1998  CE2 PHE A 128      -0.676  12.156 -10.772  1.00  0.00           C  
ATOM   1999  CZ  PHE A 128      -1.650  12.310  -9.804  1.00  0.00           C  
ATOM   2000  H   PHE A 128      -1.720   6.782 -14.023  1.00  0.00           H  
ATOM   2001  HA  PHE A 128      -0.722   7.943 -11.506  1.00  0.00           H  
ATOM   2002 1HB  PHE A 128      -1.375   9.445 -13.554  1.00  0.00           H  
ATOM   2003 2HB  PHE A 128      -3.021   9.126 -13.019  1.00  0.00           H  
ATOM   2004  HD1 PHE A 128      -3.687   9.774 -10.688  1.00  0.00           H  
ATOM   2005  HD2 PHE A 128      -0.027  11.025 -12.464  1.00  0.00           H  
ATOM   2006  HE1 PHE A 128      -3.496  11.571  -9.019  1.00  0.00           H  
ATOM   2007  HE2 PHE A 128       0.172  12.824 -10.798  1.00  0.00           H  
ATOM   2008  HZ  PHE A 128      -1.564  13.099  -9.072  1.00  0.00           H  
ATOM   2009  N   ASN A 129      -2.609   7.155 -10.098  1.00  0.00           N  
ATOM   2010  CA  ASN A 129      -3.641   6.558  -9.259  1.00  0.00           C  
ATOM   2011  C   ASN A 129      -4.080   7.525  -8.163  1.00  0.00           C  
ATOM   2012  O   ASN A 129      -3.357   8.462  -7.822  1.00  0.00           O  
ATOM   2013  CB  ASN A 129      -3.129   5.259  -8.631  1.00  0.00           C  
ATOM   2014  CG  ASN A 129      -3.323   4.062  -9.540  1.00  0.00           C  
ATOM   2015  OD1 ASN A 129      -3.661   4.208 -10.715  1.00  0.00           O  
ATOM   2016  ND2 ASN A 129      -3.110   2.868  -9.000  1.00  0.00           N  
ATOM   2017  H   ASN A 129      -1.827   7.565  -9.675  1.00  0.00           H  
ATOM   2018  HA  ASN A 129      -4.490   6.333  -9.885  1.00  0.00           H  
ATOM   2019 1HB  ASN A 129      -2.075   5.360  -8.421  1.00  0.00           H  
ATOM   2020 2HB  ASN A 129      -3.661   5.078  -7.708  1.00  0.00           H  
ATOM   2021 1HD2 ASN A 129      -3.228   2.076  -9.565  1.00  0.00           H  
ATOM   2022 2HD2 ASN A 129      -2.844   2.827  -8.058  1.00  0.00           H  
ATOM   2023  N   GLY A 130      -5.268   7.292  -7.615  1.00  0.00           N  
ATOM   2024  CA  GLY A 130      -5.783   8.151  -6.565  1.00  0.00           C  
ATOM   2025  C   GLY A 130      -6.731   7.420  -5.634  1.00  0.00           C  
ATOM   2026  O   GLY A 130      -7.818   7.011  -6.041  1.00  0.00           O  
ATOM   2027  H   GLY A 130      -5.800   6.530  -7.928  1.00  0.00           H  
ATOM   2028 1HA  GLY A 130      -4.953   8.533  -5.989  1.00  0.00           H  
ATOM   2029 2HA  GLY A 130      -6.308   8.979  -7.018  1.00  0.00           H  
ATOM   2030  N   TRP A 131      -6.320   7.258  -4.381  1.00  0.00           N  
ATOM   2031  CA  TRP A 131      -7.140   6.571  -3.390  1.00  0.00           C  
ATOM   2032  C   TRP A 131      -7.438   7.485  -2.204  1.00  0.00           C  
ATOM   2033  O   TRP A 131      -6.527   7.934  -1.510  1.00  0.00           O  
ATOM   2034  CB  TRP A 131      -6.439   5.298  -2.910  1.00  0.00           C  
ATOM   2035  CG  TRP A 131      -7.246   4.057  -3.135  1.00  0.00           C  
ATOM   2036  CD1 TRP A 131      -8.086   3.804  -4.181  1.00  0.00           C  
ATOM   2037  CD2 TRP A 131      -7.292   2.899  -2.294  1.00  0.00           C  
ATOM   2038  NE1 TRP A 131      -8.651   2.559  -4.042  1.00  0.00           N  
ATOM   2039  CE2 TRP A 131      -8.179   1.983  -2.892  1.00  0.00           C  
ATOM   2040  CE3 TRP A 131      -6.668   2.546  -1.094  1.00  0.00           C  
ATOM   2041  CZ2 TRP A 131      -8.457   0.740  -2.330  1.00  0.00           C  
ATOM   2042  CZ3 TRP A 131      -6.945   1.310  -0.537  1.00  0.00           C  
ATOM   2043  CH2 TRP A 131      -7.832   0.421  -1.155  1.00  0.00           C  
ATOM   2044  H   TRP A 131      -5.443   7.606  -4.117  1.00  0.00           H  
ATOM   2045  HA  TRP A 131      -8.073   6.301  -3.863  1.00  0.00           H  
ATOM   2046 1HB  TRP A 131      -5.505   5.188  -3.440  1.00  0.00           H  
ATOM   2047 2HB  TRP A 131      -6.238   5.380  -1.851  1.00  0.00           H  
ATOM   2048  HD1 TRP A 131      -8.270   4.492  -4.993  1.00  0.00           H  
ATOM   2049  HE1 TRP A 131      -9.287   2.151  -4.665  1.00  0.00           H  
ATOM   2050  HE3 TRP A 131      -5.980   3.218  -0.603  1.00  0.00           H  
ATOM   2051  HZ2 TRP A 131      -9.138   0.041  -2.794  1.00  0.00           H  
ATOM   2052  HZ3 TRP A 131      -6.471   1.021   0.390  1.00  0.00           H  
ATOM   2053  HH2 TRP A 131      -8.019  -0.533  -0.684  1.00  0.00           H  
ATOM   2054  N   LEU A 132      -8.719   7.753  -1.978  1.00  0.00           N  
ATOM   2055  CA  LEU A 132      -9.139   8.610  -0.877  1.00  0.00           C  
ATOM   2056  C   LEU A 132      -9.686   7.779   0.280  1.00  0.00           C  
ATOM   2057  O   LEU A 132     -10.820   7.301   0.232  1.00  0.00           O  
ATOM   2058  CB  LEU A 132     -10.197   9.607  -1.356  1.00  0.00           C  
ATOM   2059  CG  LEU A 132      -9.837  11.081  -1.149  1.00  0.00           C  
ATOM   2060  CD1 LEU A 132      -8.882  11.553  -2.234  1.00  0.00           C  
ATOM   2061  CD2 LEU A 132     -11.093  11.938  -1.133  1.00  0.00           C  
ATOM   2062  H   LEU A 132      -9.400   7.363  -2.566  1.00  0.00           H  
ATOM   2063  HA  LEU A 132      -8.272   9.155  -0.533  1.00  0.00           H  
ATOM   2064 1HB  LEU A 132     -10.363   9.444  -2.411  1.00  0.00           H  
ATOM   2065 2HB  LEU A 132     -11.118   9.409  -0.828  1.00  0.00           H  
ATOM   2066  HG  LEU A 132      -9.342  11.192  -0.196  1.00  0.00           H  
ATOM   2067 1HD1 LEU A 132      -8.369  12.442  -1.900  1.00  0.00           H  
ATOM   2068 2HD1 LEU A 132      -9.438  11.775  -3.133  1.00  0.00           H  
ATOM   2069 3HD1 LEU A 132      -8.160  10.776  -2.440  1.00  0.00           H  
ATOM   2070 1HD2 LEU A 132     -11.795  11.535  -0.415  1.00  0.00           H  
ATOM   2071 2HD2 LEU A 132     -11.542  11.937  -2.115  1.00  0.00           H  
ATOM   2072 3HD2 LEU A 132     -10.836  12.949  -0.855  1.00  0.00           H  
ATOM   2073  N   SER A 133      -8.874   7.611   1.318  1.00  0.00           N  
ATOM   2074  CA  SER A 133      -9.276   6.838   2.487  1.00  0.00           C  
ATOM   2075  C   SER A 133     -10.240   7.634   3.362  1.00  0.00           C  
ATOM   2076  O   SER A 133      -9.864   8.641   3.960  1.00  0.00           O  
ATOM   2077  CB  SER A 133      -8.048   6.430   3.303  1.00  0.00           C  
ATOM   2078  OG  SER A 133      -8.320   5.288   4.097  1.00  0.00           O  
ATOM   2079  H   SER A 133      -7.981   8.017   1.298  1.00  0.00           H  
ATOM   2080  HA  SER A 133      -9.777   5.948   2.139  1.00  0.00           H  
ATOM   2081 1HB  SER A 133      -7.234   6.200   2.632  1.00  0.00           H  
ATOM   2082 2HB  SER A 133      -7.762   7.245   3.951  1.00  0.00           H  
ATOM   2083  HG  SER A 133      -7.496   4.932   4.438  1.00  0.00           H  
ATOM   2084  N   MET A 134     -11.485   7.172   3.431  1.00  0.00           N  
ATOM   2085  CA  MET A 134     -12.505   7.838   4.234  1.00  0.00           C  
ATOM   2086  C   MET A 134     -12.987   6.928   5.357  1.00  0.00           C  
ATOM   2087  O   MET A 134     -13.538   5.855   5.109  1.00  0.00           O  
ATOM   2088  CB  MET A 134     -13.685   8.253   3.354  1.00  0.00           C  
ATOM   2089  CG  MET A 134     -13.354   9.368   2.377  1.00  0.00           C  
ATOM   2090  SD  MET A 134     -14.820  10.060   1.588  1.00  0.00           S  
ATOM   2091  CE  MET A 134     -14.216  11.674   1.101  1.00  0.00           C  
ATOM   2092  H   MET A 134     -11.723   6.363   2.932  1.00  0.00           H  
ATOM   2093  HA  MET A 134     -12.061   8.723   4.667  1.00  0.00           H  
ATOM   2094 1HB  MET A 134     -14.017   7.395   2.788  1.00  0.00           H  
ATOM   2095 2HB  MET A 134     -14.492   8.589   3.989  1.00  0.00           H  
ATOM   2096 1HG  MET A 134     -12.844  10.157   2.910  1.00  0.00           H  
ATOM   2097 2HG  MET A 134     -12.702   8.975   1.610  1.00  0.00           H  
ATOM   2098 1HE  MET A 134     -14.606  11.926   0.127  1.00  0.00           H  
ATOM   2099 2HE  MET A 134     -13.136  11.656   1.062  1.00  0.00           H  
ATOM   2100 3HE  MET A 134     -14.537  12.411   1.822  1.00  0.00           H  
ATOM   2101  N   TYR A 135     -12.776   7.361   6.597  1.00  0.00           N  
ATOM   2102  CA  TYR A 135     -13.188   6.582   7.759  1.00  0.00           C  
ATOM   2103  C   TYR A 135     -14.335   7.264   8.498  1.00  0.00           C  
ATOM   2104  O   TYR A 135     -14.282   8.461   8.779  1.00  0.00           O  
ATOM   2105  CB  TYR A 135     -12.004   6.379   8.707  1.00  0.00           C  
ATOM   2106  CG  TYR A 135     -11.066   5.274   8.277  1.00  0.00           C  
ATOM   2107  CD1 TYR A 135     -10.042   5.519   7.372  1.00  0.00           C  
ATOM   2108  CD2 TYR A 135     -11.207   3.985   8.777  1.00  0.00           C  
ATOM   2109  CE1 TYR A 135      -9.184   4.510   6.976  1.00  0.00           C  
ATOM   2110  CE2 TYR A 135     -10.353   2.972   8.387  1.00  0.00           C  
ATOM   2111  CZ  TYR A 135      -9.343   3.239   7.487  1.00  0.00           C  
ATOM   2112  OH  TYR A 135      -8.490   2.232   7.095  1.00  0.00           O  
ATOM   2113  H   TYR A 135     -12.330   8.223   6.732  1.00  0.00           H  
ATOM   2114  HA  TYR A 135     -13.524   5.618   7.409  1.00  0.00           H  
ATOM   2115 1HB  TYR A 135     -11.434   7.295   8.760  1.00  0.00           H  
ATOM   2116 2HB  TYR A 135     -12.379   6.136   9.691  1.00  0.00           H  
ATOM   2117  HD1 TYR A 135      -9.920   6.515   6.974  1.00  0.00           H  
ATOM   2118  HD2 TYR A 135     -12.000   3.779   9.482  1.00  0.00           H  
ATOM   2119  HE1 TYR A 135      -8.393   4.719   6.272  1.00  0.00           H  
ATOM   2120  HE2 TYR A 135     -10.479   1.976   8.787  1.00  0.00           H  
ATOM   2121  HH  TYR A 135      -8.098   1.825   7.871  1.00  0.00           H  
ATOM   2122  N   LYS A 136     -15.370   6.491   8.811  1.00  0.00           N  
ATOM   2123  CA  LYS A 136     -16.530   7.015   9.520  1.00  0.00           C  
ATOM   2124  C   LYS A 136     -16.879   6.129  10.713  1.00  0.00           C  
ATOM   2125  O   LYS A 136     -17.420   5.035  10.548  1.00  0.00           O  
ATOM   2126  CB  LYS A 136     -17.728   7.120   8.572  1.00  0.00           C  
ATOM   2127  CG  LYS A 136     -18.372   8.499   8.556  1.00  0.00           C  
ATOM   2128  CD  LYS A 136     -19.147   8.737   7.270  1.00  0.00           C  
ATOM   2129  CE  LYS A 136     -18.214   8.997   6.098  1.00  0.00           C  
ATOM   2130  NZ  LYS A 136     -17.540  10.321   6.207  1.00  0.00           N  
ATOM   2131  H   LYS A 136     -15.350   5.544   8.561  1.00  0.00           H  
ATOM   2132  HA  LYS A 136     -16.281   8.002   9.881  1.00  0.00           H  
ATOM   2133 1HB  LYS A 136     -17.401   6.890   7.570  1.00  0.00           H  
ATOM   2134 2HB  LYS A 136     -18.477   6.402   8.871  1.00  0.00           H  
ATOM   2135 1HG  LYS A 136     -19.051   8.576   9.392  1.00  0.00           H  
ATOM   2136 2HG  LYS A 136     -17.600   9.246   8.646  1.00  0.00           H  
ATOM   2137 1HD  LYS A 136     -19.746   7.865   7.053  1.00  0.00           H  
ATOM   2138 2HD  LYS A 136     -19.791   9.595   7.404  1.00  0.00           H  
ATOM   2139 1HE  LYS A 136     -17.464   8.222   6.072  1.00  0.00           H  
ATOM   2140 2HE  LYS A 136     -18.790   8.971   5.184  1.00  0.00           H  
ATOM   2141 1HZ  LYS A 136     -17.524  10.634   7.198  1.00  0.00           H  
ATOM   2142 2HZ  LYS A 136     -18.046  11.029   5.638  1.00  0.00           H  
ATOM   2143 3HZ  LYS A 136     -16.561  10.252   5.862  1.00  0.00           H  
ATOM   2144  N   PHE A 137     -16.563   6.607  11.913  1.00  0.00           N  
ATOM   2145  CA  PHE A 137     -16.839   5.854  13.132  1.00  0.00           C  
ATOM   2146  C   PHE A 137     -18.334   5.830  13.435  1.00  0.00           C  
ATOM   2147  O   PHE A 137     -19.040   6.814  13.213  1.00  0.00           O  
ATOM   2148  CB  PHE A 137     -16.080   6.462  14.313  1.00  0.00           C  
ATOM   2149  CG  PHE A 137     -14.593   6.510  14.111  1.00  0.00           C  
ATOM   2150  CD1 PHE A 137     -14.009   7.550  13.406  1.00  0.00           C  
ATOM   2151  CD2 PHE A 137     -13.777   5.516  14.628  1.00  0.00           C  
ATOM   2152  CE1 PHE A 137     -12.640   7.597  13.218  1.00  0.00           C  
ATOM   2153  CE2 PHE A 137     -12.408   5.557  14.444  1.00  0.00           C  
ATOM   2154  CZ  PHE A 137     -11.839   6.600  13.739  1.00  0.00           C  
ATOM   2155  H   PHE A 137     -16.131   7.483  11.979  1.00  0.00           H  
ATOM   2156  HA  PHE A 137     -16.498   4.841  12.980  1.00  0.00           H  
ATOM   2157 1HB  PHE A 137     -16.425   7.472  14.473  1.00  0.00           H  
ATOM   2158 2HB  PHE A 137     -16.277   5.876  15.199  1.00  0.00           H  
ATOM   2159  HD1 PHE A 137     -14.635   8.330  12.998  1.00  0.00           H  
ATOM   2160  HD2 PHE A 137     -14.221   4.700  15.179  1.00  0.00           H  
ATOM   2161  HE1 PHE A 137     -12.198   8.413  12.665  1.00  0.00           H  
ATOM   2162  HE2 PHE A 137     -11.784   4.776  14.853  1.00  0.00           H  
ATOM   2163  HZ  PHE A 137     -10.770   6.634  13.594  1.00  0.00           H  
ATOM   2164  N   ALA A 138     -18.809   4.697  13.944  1.00  0.00           N  
ATOM   2165  CA  ALA A 138     -20.219   4.542  14.280  1.00  0.00           C  
ATOM   2166  C   ALA A 138     -20.411   3.489  15.366  1.00  0.00           C  
ATOM   2167  O   ALA A 138     -19.785   2.430  15.335  1.00  0.00           O  
ATOM   2168  CB  ALA A 138     -21.018   4.172  13.039  1.00  0.00           C  
ATOM   2169  H   ALA A 138     -18.197   3.947  14.099  1.00  0.00           H  
ATOM   2170  HA  ALA A 138     -20.583   5.493  14.643  1.00  0.00           H  
ATOM   2171 1HB  ALA A 138     -20.704   3.201  12.685  1.00  0.00           H  
ATOM   2172 2HB  ALA A 138     -20.844   4.908  12.267  1.00  0.00           H  
ATOM   2173 3HB  ALA A 138     -22.069   4.145  13.280  1.00  0.00           H  
ATOM   2174  N   ASN A 139     -21.278   3.789  16.328  1.00  0.00           N  
ATOM   2175  CA  ASN A 139     -21.548   2.867  17.425  1.00  0.00           C  
ATOM   2176  C   ASN A 139     -23.008   2.947  17.858  1.00  0.00           C  
ATOM   2177  O   ASN A 139     -23.817   3.628  17.227  1.00  0.00           O  
ATOM   2178  CB  ASN A 139     -20.635   3.173  18.614  1.00  0.00           C  
ATOM   2179  CG  ASN A 139     -20.153   1.916  19.312  1.00  0.00           C  
ATOM   2180  OD1 ASN A 139     -20.225   0.818  18.758  1.00  0.00           O  
ATOM   2181  ND2 ASN A 139     -19.658   2.070  20.534  1.00  0.00           N  
ATOM   2182  H   ASN A 139     -21.746   4.650  16.300  1.00  0.00           H  
ATOM   2183  HA  ASN A 139     -21.344   1.866  17.074  1.00  0.00           H  
ATOM   2184 1HB  ASN A 139     -19.772   3.722  18.266  1.00  0.00           H  
ATOM   2185 2HB  ASN A 139     -21.175   3.776  19.329  1.00  0.00           H  
ATOM   2186 1HD2 ASN A 139     -19.339   1.275  21.007  1.00  0.00           H  
ATOM   2187 2HD2 ASN A 139     -19.631   2.974  20.911  1.00  0.00           H  
ATOM   2188  N   ASP A 140     -23.339   2.248  18.939  1.00  0.00           N  
ATOM   2189  CA  ASP A 140     -24.703   2.240  19.457  1.00  0.00           C  
ATOM   2190  C   ASP A 140     -24.860   3.240  20.599  1.00  0.00           C  
ATOM   2191  O   ASP A 140     -25.680   3.049  21.496  1.00  0.00           O  
ATOM   2192  CB  ASP A 140     -25.080   0.838  19.937  1.00  0.00           C  
ATOM   2193  CG  ASP A 140     -25.303  -0.126  18.789  1.00  0.00           C  
ATOM   2194  OD1 ASP A 140     -24.314  -0.723  18.315  1.00  0.00           O  
ATOM   2195  OD2 ASP A 140     -26.466  -0.285  18.362  1.00  0.00           O  
ATOM   2196  H   ASP A 140     -22.651   1.724  19.399  1.00  0.00           H  
ATOM   2197  HA  ASP A 140     -25.365   2.525  18.653  1.00  0.00           H  
ATOM   2198 1HB  ASP A 140     -24.286   0.450  20.558  1.00  0.00           H  
ATOM   2199 2HB  ASP A 140     -25.990   0.894  20.517  1.00  0.00           H  
ATOM   2200  N   LEU A 141     -24.067   4.308  20.559  1.00  0.00           N  
ATOM   2201  CA  LEU A 141     -24.119   5.337  21.591  1.00  0.00           C  
ATOM   2202  C   LEU A 141     -23.147   6.471  21.278  1.00  0.00           C  
ATOM   2203  O   LEU A 141     -23.556   7.614  21.077  1.00  0.00           O  
ATOM   2204  CB  LEU A 141     -23.797   4.735  22.961  1.00  0.00           C  
ATOM   2205  CG  LEU A 141     -24.606   5.308  24.126  1.00  0.00           C  
ATOM   2206  CD1 LEU A 141     -24.600   4.348  25.303  1.00  0.00           C  
ATOM   2207  CD2 LEU A 141     -24.054   6.665  24.538  1.00  0.00           C  
ATOM   2208  H   LEU A 141     -23.433   4.406  19.819  1.00  0.00           H  
ATOM   2209  HA  LEU A 141     -25.123   5.735  21.610  1.00  0.00           H  
ATOM   2210 1HB  LEU A 141     -23.977   3.671  22.914  1.00  0.00           H  
ATOM   2211 2HB  LEU A 141     -22.749   4.898  23.165  1.00  0.00           H  
ATOM   2212  HG  LEU A 141     -25.630   5.445  23.811  1.00  0.00           H  
ATOM   2213 1HD1 LEU A 141     -25.445   4.555  25.942  1.00  0.00           H  
ATOM   2214 2HD1 LEU A 141     -23.686   4.472  25.865  1.00  0.00           H  
ATOM   2215 3HD1 LEU A 141     -24.664   3.332  24.941  1.00  0.00           H  
ATOM   2216 1HD2 LEU A 141     -24.181   6.796  25.603  1.00  0.00           H  
ATOM   2217 2HD2 LEU A 141     -24.586   7.445  24.013  1.00  0.00           H  
ATOM   2218 3HD2 LEU A 141     -23.004   6.716  24.292  1.00  0.00           H  
ATOM   2219  N   ASN A 142     -21.859   6.147  21.241  1.00  0.00           N  
ATOM   2220  CA  ASN A 142     -20.829   7.139  20.952  1.00  0.00           C  
ATOM   2221  C   ASN A 142     -20.855   8.265  21.982  1.00  0.00           C  
ATOM   2222  O   ASN A 142     -21.503   9.292  21.778  1.00  0.00           O  
ATOM   2223  CB  ASN A 142     -21.024   7.711  19.545  1.00  0.00           C  
ATOM   2224  CG  ASN A 142     -19.724   7.790  18.767  1.00  0.00           C  
ATOM   2225  OD1 ASN A 142     -18.910   6.867  18.802  1.00  0.00           O  
ATOM   2226  ND2 ASN A 142     -19.525   8.895  18.060  1.00  0.00           N  
ATOM   2227  H   ASN A 142     -21.593   5.219  21.409  1.00  0.00           H  
ATOM   2228  HA  ASN A 142     -19.870   6.646  21.000  1.00  0.00           H  
ATOM   2229 1HB  ASN A 142     -21.710   7.081  18.999  1.00  0.00           H  
ATOM   2230 2HB  ASN A 142     -21.439   8.706  19.621  1.00  0.00           H  
ATOM   2231 1HD2 ASN A 142     -18.694   8.972  17.545  1.00  0.00           H  
ATOM   2232 2HD2 ASN A 142     -20.217   9.590  18.078  1.00  0.00           H  
ATOM   2233  N   THR A 143     -20.148   8.063  23.091  1.00  0.00           N  
ATOM   2234  CA  THR A 143     -20.092   9.061  24.153  1.00  0.00           C  
ATOM   2235  C   THR A 143     -19.562  10.392  23.629  1.00  0.00           C  
ATOM   2236  O   THR A 143     -20.178  11.438  23.830  1.00  0.00           O  
ATOM   2237  CB  THR A 143     -19.217   8.564  25.307  1.00  0.00           C  
ATOM   2238  OG1 THR A 143     -19.032   9.587  26.270  1.00  0.00           O  
ATOM   2239  CG2 THR A 143     -17.846   8.097  24.866  1.00  0.00           C  
ATOM   2240  H   THR A 143     -19.655   7.224  23.197  1.00  0.00           H  
ATOM   2241  HA  THR A 143     -21.098   9.209  24.519  1.00  0.00           H  
ATOM   2242  HB  THR A 143     -19.712   7.733  25.788  1.00  0.00           H  
ATOM   2243  HG1 THR A 143     -19.872  10.013  26.453  1.00  0.00           H  
ATOM   2244 1HG2 THR A 143     -17.140   8.908  24.967  1.00  0.00           H  
ATOM   2245 2HG2 THR A 143     -17.888   7.781  23.835  1.00  0.00           H  
ATOM   2246 3HG2 THR A 143     -17.533   7.269  25.485  1.00  0.00           H  
ATOM   2247  N   THR A 144     -18.415  10.347  22.957  1.00  0.00           N  
ATOM   2248  CA  THR A 144     -17.806  11.552  22.406  1.00  0.00           C  
ATOM   2249  C   THR A 144     -17.572  11.410  20.904  1.00  0.00           C  
ATOM   2250  O   THR A 144     -17.714  12.374  20.152  1.00  0.00           O  
ATOM   2251  CB  THR A 144     -16.483  11.847  23.113  1.00  0.00           C  
ATOM   2252  OG1 THR A 144     -15.524  10.847  22.821  1.00  0.00           O  
ATOM   2253  CG2 THR A 144     -16.616  11.931  24.618  1.00  0.00           C  
ATOM   2254  H   THR A 144     -17.971   9.483  22.829  1.00  0.00           H  
ATOM   2255  HA  THR A 144     -18.486  12.374  22.575  1.00  0.00           H  
ATOM   2256  HB  THR A 144     -16.103  12.795  22.763  1.00  0.00           H  
ATOM   2257  HG1 THR A 144     -15.877   9.986  23.056  1.00  0.00           H  
ATOM   2258 1HG2 THR A 144     -17.530  12.448  24.871  1.00  0.00           H  
ATOM   2259 2HG2 THR A 144     -15.773  12.468  25.025  1.00  0.00           H  
ATOM   2260 3HG2 THR A 144     -16.642  10.933  25.034  1.00  0.00           H  
ATOM   2261  N   GLY A 145     -17.212  10.204  20.474  1.00  0.00           N  
ATOM   2262  CA  GLY A 145     -16.967   9.964  19.063  1.00  0.00           C  
ATOM   2263  C   GLY A 145     -15.535  10.260  18.653  1.00  0.00           C  
ATOM   2264  O   GLY A 145     -15.109   9.883  17.562  1.00  0.00           O  
ATOM   2265  H   GLY A 145     -17.114   9.473  21.117  1.00  0.00           H  
ATOM   2266 1HA  GLY A 145     -17.182   8.929  18.844  1.00  0.00           H  
ATOM   2267 2HA  GLY A 145     -17.631  10.587  18.483  1.00  0.00           H  
ATOM   2268  N   TYR A 146     -14.790  10.938  19.524  1.00  0.00           N  
ATOM   2269  CA  TYR A 146     -13.402  11.285  19.242  1.00  0.00           C  
ATOM   2270  C   TYR A 146     -13.306  12.215  18.035  1.00  0.00           C  
ATOM   2271  O   TYR A 146     -13.160  13.428  18.184  1.00  0.00           O  
ATOM   2272  CB  TYR A 146     -12.574  10.020  18.998  1.00  0.00           C  
ATOM   2273  CG  TYR A 146     -12.086   9.362  20.269  1.00  0.00           C  
ATOM   2274  CD1 TYR A 146     -11.501  10.113  21.282  1.00  0.00           C  
ATOM   2275  CD2 TYR A 146     -12.208   7.991  20.456  1.00  0.00           C  
ATOM   2276  CE1 TYR A 146     -11.054   9.514  22.446  1.00  0.00           C  
ATOM   2277  CE2 TYR A 146     -11.764   7.385  21.616  1.00  0.00           C  
ATOM   2278  CZ  TYR A 146     -11.187   8.152  22.608  1.00  0.00           C  
ATOM   2279  OH  TYR A 146     -10.742   7.553  23.764  1.00  0.00           O  
ATOM   2280  H   TYR A 146     -15.184  11.215  20.378  1.00  0.00           H  
ATOM   2281  HA  TYR A 146     -13.008  11.799  20.105  1.00  0.00           H  
ATOM   2282 1HB  TYR A 146     -13.175   9.301  18.464  1.00  0.00           H  
ATOM   2283 2HB  TYR A 146     -11.709  10.273  18.401  1.00  0.00           H  
ATOM   2284  HD1 TYR A 146     -11.398  11.179  21.153  1.00  0.00           H  
ATOM   2285  HD2 TYR A 146     -12.659   7.394  19.678  1.00  0.00           H  
ATOM   2286  HE1 TYR A 146     -10.603  10.115  23.222  1.00  0.00           H  
ATOM   2287  HE2 TYR A 146     -11.868   6.319  21.742  1.00  0.00           H  
ATOM   2288  HH  TYR A 146      -9.993   6.988  23.564  1.00  0.00           H  
ATOM   2289  N   ALA A 147     -13.394  11.640  16.840  1.00  0.00           N  
ATOM   2290  CA  ALA A 147     -13.321  12.419  15.610  1.00  0.00           C  
ATOM   2291  C   ALA A 147     -14.691  12.526  14.948  1.00  0.00           C  
ATOM   2292  O   ALA A 147     -15.692  12.059  15.494  1.00  0.00           O  
ATOM   2293  CB  ALA A 147     -12.317  11.799  14.650  1.00  0.00           C  
ATOM   2294  H   ALA A 147     -13.513  10.670  16.783  1.00  0.00           H  
ATOM   2295  HA  ALA A 147     -12.977  13.412  15.863  1.00  0.00           H  
ATOM   2296 1HB  ALA A 147     -12.647  11.953  13.633  1.00  0.00           H  
ATOM   2297 2HB  ALA A 147     -12.235  10.741  14.847  1.00  0.00           H  
ATOM   2298 3HB  ALA A 147     -11.352  12.267  14.788  1.00  0.00           H  
ATOM   2299  N   ASP A 148     -14.730  13.141  13.771  1.00  0.00           N  
ATOM   2300  CA  ASP A 148     -15.980  13.307  13.037  1.00  0.00           C  
ATOM   2301  C   ASP A 148     -15.899  12.639  11.668  1.00  0.00           C  
ATOM   2302  O   ASP A 148     -16.463  11.565  11.457  1.00  0.00           O  
ATOM   2303  CB  ASP A 148     -16.307  14.792  12.876  1.00  0.00           C  
ATOM   2304  CG  ASP A 148     -17.142  15.328  14.023  1.00  0.00           C  
ATOM   2305  OD1 ASP A 148     -16.827  15.003  15.187  1.00  0.00           O  
ATOM   2306  OD2 ASP A 148     -18.110  16.070  13.757  1.00  0.00           O  
ATOM   2307  H   ASP A 148     -13.900  13.491  13.387  1.00  0.00           H  
ATOM   2308  HA  ASP A 148     -16.764  12.834  13.608  1.00  0.00           H  
ATOM   2309 1HB  ASP A 148     -15.386  15.355  12.832  1.00  0.00           H  
ATOM   2310 2HB  ASP A 148     -16.857  14.936  11.957  1.00  0.00           H  
ATOM   2311  N   THR A 149     -15.196  13.281  10.741  1.00  0.00           N  
ATOM   2312  CA  THR A 149     -15.043  12.747   9.392  1.00  0.00           C  
ATOM   2313  C   THR A 149     -13.571  12.686   8.996  1.00  0.00           C  
ATOM   2314  O   THR A 149     -12.872  13.699   9.006  1.00  0.00           O  
ATOM   2315  CB  THR A 149     -15.817  13.607   8.391  1.00  0.00           C  
ATOM   2316  OG1 THR A 149     -17.178  13.709   8.766  1.00  0.00           O  
ATOM   2317  CG2 THR A 149     -15.770  13.066   6.977  1.00  0.00           C  
ATOM   2318  H   THR A 149     -14.770  14.133  10.969  1.00  0.00           H  
ATOM   2319  HA  THR A 149     -15.448  11.747   9.383  1.00  0.00           H  
ATOM   2320  HB  THR A 149     -15.391  14.599   8.379  1.00  0.00           H  
ATOM   2321  HG1 THR A 149     -17.525  12.836   8.959  1.00  0.00           H  
ATOM   2322 1HG2 THR A 149     -16.393  13.674   6.339  1.00  0.00           H  
ATOM   2323 2HG2 THR A 149     -16.128  12.047   6.969  1.00  0.00           H  
ATOM   2324 3HG2 THR A 149     -14.751  13.092   6.617  1.00  0.00           H  
ATOM   2325  N   ARG A 150     -13.106  11.490   8.651  1.00  0.00           N  
ATOM   2326  CA  ARG A 150     -11.717  11.296   8.253  1.00  0.00           C  
ATOM   2327  C   ARG A 150     -11.586  11.253   6.733  1.00  0.00           C  
ATOM   2328  O   ARG A 150     -12.347  10.566   6.054  1.00  0.00           O  
ATOM   2329  CB  ARG A 150     -11.166  10.005   8.861  1.00  0.00           C  
ATOM   2330  CG  ARG A 150      -9.680  10.064   9.171  1.00  0.00           C  
ATOM   2331  CD  ARG A 150      -9.429  10.465  10.616  1.00  0.00           C  
ATOM   2332  NE  ARG A 150      -9.167   9.308  11.469  1.00  0.00           N  
ATOM   2333  CZ  ARG A 150      -9.254   9.330  12.796  1.00  0.00           C  
ATOM   2334  NH1 ARG A 150      -9.594  10.448  13.428  1.00  0.00           N  
ATOM   2335  NH2 ARG A 150      -8.999   8.233  13.496  1.00  0.00           N  
ATOM   2336  H   ARG A 150     -13.712  10.720   8.664  1.00  0.00           H  
ATOM   2337  HA  ARG A 150     -11.144  12.131   8.628  1.00  0.00           H  
ATOM   2338 1HB  ARG A 150     -11.697   9.797   9.778  1.00  0.00           H  
ATOM   2339 2HB  ARG A 150     -11.335   9.195   8.167  1.00  0.00           H  
ATOM   2340 1HG  ARG A 150      -9.246   9.090   8.999  1.00  0.00           H  
ATOM   2341 2HG  ARG A 150      -9.214  10.788   8.519  1.00  0.00           H  
ATOM   2342 1HD  ARG A 150      -8.574  11.125  10.650  1.00  0.00           H  
ATOM   2343 2HD  ARG A 150     -10.299  10.986  10.988  1.00  0.00           H  
ATOM   2344  HE  ARG A 150      -8.914   8.469  11.028  1.00  0.00           H  
ATOM   2345 1HH1 ARG A 150      -9.788  11.278  12.906  1.00  0.00           H  
ATOM   2346 2HH1 ARG A 150      -9.658  10.457  14.426  1.00  0.00           H  
ATOM   2347 1HH2 ARG A 150      -8.742   7.388  13.026  1.00  0.00           H  
ATOM   2348 2HH2 ARG A 150      -9.065   8.249  14.493  1.00  0.00           H  
ATOM   2349  N   VAL A 151     -10.613  11.991   6.209  1.00  0.00           N  
ATOM   2350  CA  VAL A 151     -10.380  12.038   4.770  1.00  0.00           C  
ATOM   2351  C   VAL A 151      -8.887  12.080   4.459  1.00  0.00           C  
ATOM   2352  O   VAL A 151      -8.194  13.030   4.821  1.00  0.00           O  
ATOM   2353  CB  VAL A 151     -11.067  13.262   4.131  1.00  0.00           C  
ATOM   2354  CG1 VAL A 151     -10.509  14.554   4.709  1.00  0.00           C  
ATOM   2355  CG2 VAL A 151     -10.911  13.234   2.618  1.00  0.00           C  
ATOM   2356  H   VAL A 151     -10.038  12.517   6.803  1.00  0.00           H  
ATOM   2357  HA  VAL A 151     -10.804  11.145   4.335  1.00  0.00           H  
ATOM   2358  HB  VAL A 151     -12.120  13.218   4.362  1.00  0.00           H  
ATOM   2359 1HG1 VAL A 151      -9.542  14.756   4.271  1.00  0.00           H  
ATOM   2360 2HG1 VAL A 151     -10.405  14.454   5.779  1.00  0.00           H  
ATOM   2361 3HG1 VAL A 151     -11.183  15.368   4.486  1.00  0.00           H  
ATOM   2362 1HG2 VAL A 151     -11.402  12.359   2.220  1.00  0.00           H  
ATOM   2363 2HG2 VAL A 151      -9.861  13.204   2.364  1.00  0.00           H  
ATOM   2364 3HG2 VAL A 151     -11.358  14.122   2.193  1.00  0.00           H  
ATOM   2365  N   GLU A 152      -8.398  11.042   3.786  1.00  0.00           N  
ATOM   2366  CA  GLU A 152      -6.987  10.961   3.428  1.00  0.00           C  
ATOM   2367  C   GLU A 152      -6.818  10.682   1.937  1.00  0.00           C  
ATOM   2368  O   GLU A 152      -7.306   9.675   1.424  1.00  0.00           O  
ATOM   2369  CB  GLU A 152      -6.296   9.867   4.245  1.00  0.00           C  
ATOM   2370  CG  GLU A 152      -5.640  10.380   5.516  1.00  0.00           C  
ATOM   2371  CD  GLU A 152      -5.918   9.495   6.715  1.00  0.00           C  
ATOM   2372  OE1 GLU A 152      -5.651   8.278   6.629  1.00  0.00           O  
ATOM   2373  OE2 GLU A 152      -6.405  10.018   7.740  1.00  0.00           O  
ATOM   2374  H   GLU A 152      -9.002  10.314   3.527  1.00  0.00           H  
ATOM   2375  HA  GLU A 152      -6.532  11.912   3.658  1.00  0.00           H  
ATOM   2376 1HB  GLU A 152      -7.028   9.122   4.518  1.00  0.00           H  
ATOM   2377 2HB  GLU A 152      -5.535   9.404   3.635  1.00  0.00           H  
ATOM   2378 1HG  GLU A 152      -4.573  10.427   5.362  1.00  0.00           H  
ATOM   2379 2HG  GLU A 152      -6.017  11.372   5.725  1.00  0.00           H  
ATOM   2380  N   THR A 153      -6.120  11.578   1.249  1.00  0.00           N  
ATOM   2381  CA  THR A 153      -5.884  11.428  -0.183  1.00  0.00           C  
ATOM   2382  C   THR A 153      -4.538  10.759  -0.441  1.00  0.00           C  
ATOM   2383  O   THR A 153      -3.545  11.063   0.220  1.00  0.00           O  
ATOM   2384  CB  THR A 153      -5.931  12.791  -0.875  1.00  0.00           C  
ATOM   2385  OG1 THR A 153      -5.678  12.658  -2.263  1.00  0.00           O  
ATOM   2386  CG2 THR A 153      -4.930  13.781  -0.318  1.00  0.00           C  
ATOM   2387  H   THR A 153      -5.754  12.359   1.715  1.00  0.00           H  
ATOM   2388  HA  THR A 153      -6.666  10.803  -0.583  1.00  0.00           H  
ATOM   2389  HB  THR A 153      -6.918  13.213  -0.750  1.00  0.00           H  
ATOM   2390  HG1 THR A 153      -6.468  12.889  -2.756  1.00  0.00           H  
ATOM   2391 1HG2 THR A 153      -4.297  13.286   0.402  1.00  0.00           H  
ATOM   2392 2HG2 THR A 153      -5.456  14.592   0.163  1.00  0.00           H  
ATOM   2393 3HG2 THR A 153      -4.325  14.171  -1.122  1.00  0.00           H  
ATOM   2394  N   GLU A 154      -4.511   9.848  -1.408  1.00  0.00           N  
ATOM   2395  CA  GLU A 154      -3.286   9.137  -1.752  1.00  0.00           C  
ATOM   2396  C   GLU A 154      -3.063   9.132  -3.260  1.00  0.00           C  
ATOM   2397  O   GLU A 154      -3.869   8.585  -4.015  1.00  0.00           O  
ATOM   2398  CB  GLU A 154      -3.342   7.700  -1.228  1.00  0.00           C  
ATOM   2399  CG  GLU A 154      -3.519   7.608   0.280  1.00  0.00           C  
ATOM   2400  CD  GLU A 154      -4.684   6.724   0.679  1.00  0.00           C  
ATOM   2401  OE1 GLU A 154      -4.951   5.735  -0.036  1.00  0.00           O  
ATOM   2402  OE2 GLU A 154      -5.331   7.022   1.706  1.00  0.00           O  
ATOM   2403  H   GLU A 154      -5.334   9.649  -1.900  1.00  0.00           H  
ATOM   2404  HA  GLU A 154      -2.462   9.648  -1.278  1.00  0.00           H  
ATOM   2405 1HB  GLU A 154      -4.171   7.190  -1.698  1.00  0.00           H  
ATOM   2406 2HB  GLU A 154      -2.425   7.195  -1.493  1.00  0.00           H  
ATOM   2407 1HG  GLU A 154      -2.616   7.203   0.711  1.00  0.00           H  
ATOM   2408 2HG  GLU A 154      -3.689   8.602   0.669  1.00  0.00           H  
ATOM   2409  N   THR A 155      -1.965   9.743  -3.692  1.00  0.00           N  
ATOM   2410  CA  THR A 155      -1.636   9.809  -5.110  1.00  0.00           C  
ATOM   2411  C   THR A 155      -0.503   8.845  -5.449  1.00  0.00           C  
ATOM   2412  O   THR A 155       0.661   9.110  -5.152  1.00  0.00           O  
ATOM   2413  CB  THR A 155      -1.242  11.234  -5.498  1.00  0.00           C  
ATOM   2414  OG1 THR A 155      -2.225  12.161  -5.069  1.00  0.00           O  
ATOM   2415  CG2 THR A 155      -1.056  11.419  -6.988  1.00  0.00           C  
ATOM   2416  H   THR A 155      -1.362  10.159  -3.042  1.00  0.00           H  
ATOM   2417  HA  THR A 155      -2.516   9.523  -5.669  1.00  0.00           H  
ATOM   2418  HB  THR A 155      -0.308  11.483  -5.015  1.00  0.00           H  
ATOM   2419  HG1 THR A 155      -2.332  12.097  -4.117  1.00  0.00           H  
ATOM   2420 1HG2 THR A 155      -1.831  10.884  -7.516  1.00  0.00           H  
ATOM   2421 2HG2 THR A 155      -0.090  11.038  -7.282  1.00  0.00           H  
ATOM   2422 3HG2 THR A 155      -1.117  12.470  -7.230  1.00  0.00           H  
ATOM   2423  N   GLY A 156      -0.853   7.725  -6.072  1.00  0.00           N  
ATOM   2424  CA  GLY A 156       0.145   6.738  -6.441  1.00  0.00           C  
ATOM   2425  C   GLY A 156       0.557   6.842  -7.896  1.00  0.00           C  
ATOM   2426  O   GLY A 156      -0.288   6.995  -8.778  1.00  0.00           O  
ATOM   2427  H   GLY A 156      -1.797   7.565  -6.283  1.00  0.00           H  
ATOM   2428 1HA  GLY A 156       1.018   6.877  -5.820  1.00  0.00           H  
ATOM   2429 2HA  GLY A 156      -0.257   5.751  -6.263  1.00  0.00           H  
ATOM   2430  N   LEU A 157       1.860   6.761  -8.148  1.00  0.00           N  
ATOM   2431  CA  LEU A 157       2.383   6.849  -9.507  1.00  0.00           C  
ATOM   2432  C   LEU A 157       3.363   5.715  -9.789  1.00  0.00           C  
ATOM   2433  O   LEU A 157       4.429   5.637  -9.180  1.00  0.00           O  
ATOM   2434  CB  LEU A 157       3.069   8.198  -9.726  1.00  0.00           C  
ATOM   2435  CG  LEU A 157       2.997   8.737 -11.154  1.00  0.00           C  
ATOM   2436  CD1 LEU A 157       1.770   9.617 -11.331  1.00  0.00           C  
ATOM   2437  CD2 LEU A 157       4.262   9.508 -11.498  1.00  0.00           C  
ATOM   2438  H   LEU A 157       2.484   6.640  -7.402  1.00  0.00           H  
ATOM   2439  HA  LEU A 157       1.548   6.766 -10.188  1.00  0.00           H  
ATOM   2440 1HB  LEU A 157       2.612   8.921  -9.065  1.00  0.00           H  
ATOM   2441 2HB  LEU A 157       4.109   8.096  -9.455  1.00  0.00           H  
ATOM   2442  HG  LEU A 157       2.913   7.907 -11.842  1.00  0.00           H  
ATOM   2443 1HD1 LEU A 157       1.494  10.044 -10.378  1.00  0.00           H  
ATOM   2444 2HD1 LEU A 157       0.952   9.023 -11.710  1.00  0.00           H  
ATOM   2445 3HD1 LEU A 157       1.992  10.411 -12.030  1.00  0.00           H  
ATOM   2446 1HD2 LEU A 157       5.126   8.891 -11.299  1.00  0.00           H  
ATOM   2447 2HD2 LEU A 157       4.314  10.403 -10.894  1.00  0.00           H  
ATOM   2448 3HD2 LEU A 157       4.246   9.780 -12.543  1.00  0.00           H  
ATOM   2449  N   GLN A 158       2.994   4.838 -10.719  1.00  0.00           N  
ATOM   2450  CA  GLN A 158       3.840   3.707 -11.084  1.00  0.00           C  
ATOM   2451  C   GLN A 158       4.321   3.834 -12.526  1.00  0.00           C  
ATOM   2452  O   GLN A 158       3.535   3.718 -13.466  1.00  0.00           O  
ATOM   2453  CB  GLN A 158       3.078   2.393 -10.901  1.00  0.00           C  
ATOM   2454  CG  GLN A 158       3.942   1.156 -11.096  1.00  0.00           C  
ATOM   2455  CD  GLN A 158       3.149  -0.131 -10.975  1.00  0.00           C  
ATOM   2456  OE1 GLN A 158       3.516  -1.031 -10.220  1.00  0.00           O  
ATOM   2457  NE2 GLN A 158       2.056  -0.225 -11.723  1.00  0.00           N  
ATOM   2458  H   GLN A 158       2.132   4.954 -11.169  1.00  0.00           H  
ATOM   2459  HA  GLN A 158       4.699   3.710 -10.429  1.00  0.00           H  
ATOM   2460 1HB  GLN A 158       2.667   2.365  -9.902  1.00  0.00           H  
ATOM   2461 2HB  GLN A 158       2.270   2.358 -11.616  1.00  0.00           H  
ATOM   2462 1HG  GLN A 158       4.389   1.196 -12.078  1.00  0.00           H  
ATOM   2463 2HG  GLN A 158       4.720   1.154 -10.346  1.00  0.00           H  
ATOM   2464 1HE2 GLN A 158       1.524  -1.046 -11.665  1.00  0.00           H  
ATOM   2465 2HE2 GLN A 158       1.825   0.531 -12.303  1.00  0.00           H  
ATOM   2466  N   TYR A 159       5.618   4.076 -12.693  1.00  0.00           N  
ATOM   2467  CA  TYR A 159       6.203   4.222 -14.022  1.00  0.00           C  
ATOM   2468  C   TYR A 159       7.441   3.343 -14.172  1.00  0.00           C  
ATOM   2469  O   TYR A 159       8.377   3.432 -13.376  1.00  0.00           O  
ATOM   2470  CB  TYR A 159       6.569   5.683 -14.281  1.00  0.00           C  
ATOM   2471  CG  TYR A 159       7.304   6.336 -13.132  1.00  0.00           C  
ATOM   2472  CD1 TYR A 159       6.648   6.645 -11.947  1.00  0.00           C  
ATOM   2473  CD2 TYR A 159       8.656   6.643 -13.231  1.00  0.00           C  
ATOM   2474  CE1 TYR A 159       7.316   7.241 -10.895  1.00  0.00           C  
ATOM   2475  CE2 TYR A 159       9.332   7.239 -12.183  1.00  0.00           C  
ATOM   2476  CZ  TYR A 159       8.657   7.536 -11.019  1.00  0.00           C  
ATOM   2477  OH  TYR A 159       9.326   8.129  -9.971  1.00  0.00           O  
ATOM   2478  H   TYR A 159       6.194   4.161 -11.904  1.00  0.00           H  
ATOM   2479  HA  TYR A 159       5.466   3.912 -14.746  1.00  0.00           H  
ATOM   2480 1HB  TYR A 159       7.202   5.741 -15.154  1.00  0.00           H  
ATOM   2481 2HB  TYR A 159       5.665   6.247 -14.460  1.00  0.00           H  
ATOM   2482  HD1 TYR A 159       5.597   6.412 -11.854  1.00  0.00           H  
ATOM   2483  HD2 TYR A 159       9.181   6.410 -14.146  1.00  0.00           H  
ATOM   2484  HE1 TYR A 159       6.787   7.473  -9.982  1.00  0.00           H  
ATOM   2485  HE2 TYR A 159      10.382   7.471 -12.280  1.00  0.00           H  
ATOM   2486  HH  TYR A 159       9.490   7.478  -9.286  1.00  0.00           H  
ATOM   2487  N   THR A 160       7.443   2.495 -15.198  1.00  0.00           N  
ATOM   2488  CA  THR A 160       8.570   1.603 -15.447  1.00  0.00           C  
ATOM   2489  C   THR A 160       9.487   2.168 -16.527  1.00  0.00           C  
ATOM   2490  O   THR A 160       9.026   2.698 -17.537  1.00  0.00           O  
ATOM   2491  CB  THR A 160       8.080   0.207 -15.847  1.00  0.00           C  
ATOM   2492  OG1 THR A 160       9.093  -0.500 -16.540  1.00  0.00           O  
ATOM   2493  CG2 THR A 160       6.848   0.220 -16.728  1.00  0.00           C  
ATOM   2494  H   THR A 160       6.671   2.470 -15.800  1.00  0.00           H  
ATOM   2495  HA  THR A 160       9.131   1.524 -14.531  1.00  0.00           H  
ATOM   2496  HB  THR A 160       7.838  -0.345 -14.950  1.00  0.00           H  
ATOM   2497  HG1 THR A 160       9.849  -0.626 -15.963  1.00  0.00           H  
ATOM   2498 1HG2 THR A 160       6.034   0.696 -16.201  1.00  0.00           H  
ATOM   2499 2HG2 THR A 160       6.571  -0.793 -16.974  1.00  0.00           H  
ATOM   2500 3HG2 THR A 160       7.059   0.767 -17.635  1.00  0.00           H  
ATOM   2501  N   PHE A 161      10.792   2.051 -16.297  1.00  0.00           N  
ATOM   2502  CA  PHE A 161      11.793   2.547 -17.239  1.00  0.00           C  
ATOM   2503  C   PHE A 161      11.489   2.093 -18.666  1.00  0.00           C  
ATOM   2504  O   PHE A 161      11.465   2.905 -19.592  1.00  0.00           O  
ATOM   2505  CB  PHE A 161      13.187   2.070 -16.824  1.00  0.00           C  
ATOM   2506  CG  PHE A 161      14.119   3.189 -16.455  1.00  0.00           C  
ATOM   2507  CD1 PHE A 161      14.744   3.939 -17.438  1.00  0.00           C  
ATOM   2508  CD2 PHE A 161      14.369   3.491 -15.126  1.00  0.00           C  
ATOM   2509  CE1 PHE A 161      15.602   4.969 -17.102  1.00  0.00           C  
ATOM   2510  CE2 PHE A 161      15.227   4.518 -14.783  1.00  0.00           C  
ATOM   2511  CZ  PHE A 161      15.844   5.260 -15.773  1.00  0.00           C  
ATOM   2512  H   PHE A 161      11.091   1.619 -15.468  1.00  0.00           H  
ATOM   2513  HA  PHE A 161      11.768   3.626 -17.207  1.00  0.00           H  
ATOM   2514 1HB  PHE A 161      13.096   1.419 -15.968  1.00  0.00           H  
ATOM   2515 2HB  PHE A 161      13.634   1.522 -17.643  1.00  0.00           H  
ATOM   2516  HD1 PHE A 161      14.556   3.714 -18.477  1.00  0.00           H  
ATOM   2517  HD2 PHE A 161      13.888   2.912 -14.351  1.00  0.00           H  
ATOM   2518  HE1 PHE A 161      16.085   5.547 -17.877  1.00  0.00           H  
ATOM   2519  HE2 PHE A 161      15.414   4.742 -13.744  1.00  0.00           H  
ATOM   2520  HZ  PHE A 161      16.515   6.064 -15.508  1.00  0.00           H  
ATOM   2521  N   ASN A 162      11.261   0.795 -18.838  1.00  0.00           N  
ATOM   2522  CA  ASN A 162      10.965   0.244 -20.155  1.00  0.00           C  
ATOM   2523  C   ASN A 162      10.080  -0.995 -20.050  1.00  0.00           C  
ATOM   2524  O   ASN A 162      10.409  -2.054 -20.585  1.00  0.00           O  
ATOM   2525  CB  ASN A 162      12.262  -0.101 -20.889  1.00  0.00           C  
ATOM   2526  CG  ASN A 162      13.135  -1.058 -20.102  1.00  0.00           C  
ATOM   2527  OD1 ASN A 162      13.863  -0.652 -19.197  1.00  0.00           O  
ATOM   2528  ND2 ASN A 162      13.064  -2.340 -20.442  1.00  0.00           N  
ATOM   2529  H   ASN A 162      11.297   0.195 -18.064  1.00  0.00           H  
ATOM   2530  HA  ASN A 162      10.436   0.999 -20.718  1.00  0.00           H  
ATOM   2531 1HB  ASN A 162      12.022  -0.560 -21.837  1.00  0.00           H  
ATOM   2532 2HB  ASN A 162      12.822   0.806 -21.065  1.00  0.00           H  
ATOM   2533 1HD2 ASN A 162      13.616  -2.981 -19.950  1.00  0.00           H  
ATOM   2534 2HD2 ASN A 162      12.461  -2.591 -21.174  1.00  0.00           H  
ATOM   2535  N   GLU A 163       8.952  -0.856 -19.361  1.00  0.00           N  
ATOM   2536  CA  GLU A 163       8.019  -1.964 -19.191  1.00  0.00           C  
ATOM   2537  C   GLU A 163       8.674  -3.121 -18.446  1.00  0.00           C  
ATOM   2538  O   GLU A 163       9.044  -4.130 -19.047  1.00  0.00           O  
ATOM   2539  CB  GLU A 163       7.510  -2.441 -20.554  1.00  0.00           C  
ATOM   2540  CG  GLU A 163       6.078  -2.952 -20.525  1.00  0.00           C  
ATOM   2541  CD  GLU A 163       5.560  -3.308 -21.904  1.00  0.00           C  
ATOM   2542  OE1 GLU A 163       5.262  -2.382 -22.686  1.00  0.00           O  
ATOM   2543  OE2 GLU A 163       5.452  -4.517 -22.203  1.00  0.00           O  
ATOM   2544  H   GLU A 163       8.741   0.012 -18.960  1.00  0.00           H  
ATOM   2545  HA  GLU A 163       7.182  -1.606 -18.612  1.00  0.00           H  
ATOM   2546 1HB  GLU A 163       7.563  -1.620 -21.253  1.00  0.00           H  
ATOM   2547 2HB  GLU A 163       8.147  -3.240 -20.903  1.00  0.00           H  
ATOM   2548 1HG  GLU A 163       6.036  -3.832 -19.902  1.00  0.00           H  
ATOM   2549 2HG  GLU A 163       5.445  -2.184 -20.106  1.00  0.00           H  
ATOM   2550  N   THR A 164       8.811  -2.972 -17.133  1.00  0.00           N  
ATOM   2551  CA  THR A 164       9.421  -4.010 -16.305  1.00  0.00           C  
ATOM   2552  C   THR A 164       9.459  -3.585 -14.840  1.00  0.00           C  
ATOM   2553  O   THR A 164       8.649  -4.040 -14.033  1.00  0.00           O  
ATOM   2554  CB  THR A 164      10.838  -4.335 -16.804  1.00  0.00           C  
ATOM   2555  OG1 THR A 164      11.653  -4.802 -15.742  1.00  0.00           O  
ATOM   2556  CG2 THR A 164      11.546  -3.156 -17.440  1.00  0.00           C  
ATOM   2557  H   THR A 164       8.494  -2.144 -16.708  1.00  0.00           H  
ATOM   2558  HA  THR A 164       8.811  -4.896 -16.391  1.00  0.00           H  
ATOM   2559  HB  THR A 164      10.772  -5.118 -17.546  1.00  0.00           H  
ATOM   2560  HG1 THR A 164      11.691  -5.761 -15.766  1.00  0.00           H  
ATOM   2561 1HG2 THR A 164      11.034  -2.243 -17.177  1.00  0.00           H  
ATOM   2562 2HG2 THR A 164      11.546  -3.273 -18.513  1.00  0.00           H  
ATOM   2563 3HG2 THR A 164      12.564  -3.113 -17.083  1.00  0.00           H  
ATOM   2564  N   VAL A 165      10.397  -2.707 -14.501  1.00  0.00           N  
ATOM   2565  CA  VAL A 165      10.530  -2.221 -13.133  1.00  0.00           C  
ATOM   2566  C   VAL A 165       9.974  -0.808 -13.012  1.00  0.00           C  
ATOM   2567  O   VAL A 165      10.524   0.137 -13.579  1.00  0.00           O  
ATOM   2568  CB  VAL A 165      12.001  -2.225 -12.672  1.00  0.00           C  
ATOM   2569  CG1 VAL A 165      12.515  -3.650 -12.543  1.00  0.00           C  
ATOM   2570  CG2 VAL A 165      12.868  -1.420 -13.630  1.00  0.00           C  
ATOM   2571  H   VAL A 165      11.013  -2.375 -15.188  1.00  0.00           H  
ATOM   2572  HA  VAL A 165       9.966  -2.878 -12.487  1.00  0.00           H  
ATOM   2573  HB  VAL A 165      12.050  -1.761 -11.697  1.00  0.00           H  
ATOM   2574 1HG1 VAL A 165      12.246  -4.211 -13.426  1.00  0.00           H  
ATOM   2575 2HG1 VAL A 165      12.076  -4.115 -11.674  1.00  0.00           H  
ATOM   2576 3HG1 VAL A 165      13.589  -3.638 -12.440  1.00  0.00           H  
ATOM   2577 1HG2 VAL A 165      13.342  -0.611 -13.092  1.00  0.00           H  
ATOM   2578 2HG2 VAL A 165      12.253  -1.013 -14.420  1.00  0.00           H  
ATOM   2579 3HG2 VAL A 165      13.626  -2.060 -14.058  1.00  0.00           H  
ATOM   2580  N   ALA A 166       8.879  -0.668 -12.275  1.00  0.00           N  
ATOM   2581  CA  ALA A 166       8.243   0.630 -12.089  1.00  0.00           C  
ATOM   2582  C   ALA A 166       8.356   1.110 -10.649  1.00  0.00           C  
ATOM   2583  O   ALA A 166       8.225   0.328  -9.709  1.00  0.00           O  
ATOM   2584  CB  ALA A 166       6.783   0.566 -12.507  1.00  0.00           C  
ATOM   2585  H   ALA A 166       8.481  -1.459 -11.851  1.00  0.00           H  
ATOM   2586  HA  ALA A 166       8.745   1.338 -12.729  1.00  0.00           H  
ATOM   2587 1HB  ALA A 166       6.683  -0.075 -13.370  1.00  0.00           H  
ATOM   2588 2HB  ALA A 166       6.436   1.558 -12.756  1.00  0.00           H  
ATOM   2589 3HB  ALA A 166       6.192   0.170 -11.695  1.00  0.00           H  
ATOM   2590  N   LEU A 167       8.593   2.407 -10.488  1.00  0.00           N  
ATOM   2591  CA  LEU A 167       8.713   3.004  -9.164  1.00  0.00           C  
ATOM   2592  C   LEU A 167       7.370   3.562  -8.709  1.00  0.00           C  
ATOM   2593  O   LEU A 167       6.712   4.298  -9.446  1.00  0.00           O  
ATOM   2594  CB  LEU A 167       9.766   4.115  -9.173  1.00  0.00           C  
ATOM   2595  CG  LEU A 167      11.131   3.710  -9.738  1.00  0.00           C  
ATOM   2596  CD1 LEU A 167      11.385   4.399 -11.071  1.00  0.00           C  
ATOM   2597  CD2 LEU A 167      12.239   4.041  -8.749  1.00  0.00           C  
ATOM   2598  H   LEU A 167       8.682   2.978 -11.281  1.00  0.00           H  
ATOM   2599  HA  LEU A 167       9.022   2.230  -8.478  1.00  0.00           H  
ATOM   2600 1HB  LEU A 167       9.384   4.938  -9.757  1.00  0.00           H  
ATOM   2601 2HB  LEU A 167       9.907   4.452  -8.156  1.00  0.00           H  
ATOM   2602  HG  LEU A 167      11.142   2.644  -9.908  1.00  0.00           H  
ATOM   2603 1HD1 LEU A 167      10.444   4.700 -11.505  1.00  0.00           H  
ATOM   2604 2HD1 LEU A 167      11.889   3.716 -11.739  1.00  0.00           H  
ATOM   2605 3HD1 LEU A 167      12.003   5.271 -10.914  1.00  0.00           H  
ATOM   2606 1HD2 LEU A 167      11.829   4.082  -7.751  1.00  0.00           H  
ATOM   2607 2HD2 LEU A 167      12.672   4.998  -8.999  1.00  0.00           H  
ATOM   2608 3HD2 LEU A 167      13.003   3.278  -8.794  1.00  0.00           H  
ATOM   2609  N   ARG A 168       6.966   3.202  -7.496  1.00  0.00           N  
ATOM   2610  CA  ARG A 168       5.697   3.664  -6.947  1.00  0.00           C  
ATOM   2611  C   ARG A 168       5.913   4.789  -5.940  1.00  0.00           C  
ATOM   2612  O   ARG A 168       6.764   4.691  -5.056  1.00  0.00           O  
ATOM   2613  CB  ARG A 168       4.953   2.505  -6.282  1.00  0.00           C  
ATOM   2614  CG  ARG A 168       3.449   2.542  -6.503  1.00  0.00           C  
ATOM   2615  CD  ARG A 168       2.778   1.281  -5.979  1.00  0.00           C  
ATOM   2616  NE  ARG A 168       1.416   1.138  -6.484  1.00  0.00           N  
ATOM   2617  CZ  ARG A 168       0.395   1.896  -6.088  1.00  0.00           C  
ATOM   2618  NH1 ARG A 168       0.578   2.847  -5.181  1.00  0.00           N  
ATOM   2619  NH2 ARG A 168      -0.812   1.701  -6.602  1.00  0.00           N  
ATOM   2620  H   ARG A 168       7.533   2.611  -6.959  1.00  0.00           H  
ATOM   2621  HA  ARG A 168       5.101   4.039  -7.764  1.00  0.00           H  
ATOM   2622 1HB  ARG A 168       5.331   1.575  -6.680  1.00  0.00           H  
ATOM   2623 2HB  ARG A 168       5.139   2.533  -5.219  1.00  0.00           H  
ATOM   2624 1HG  ARG A 168       3.039   3.396  -5.985  1.00  0.00           H  
ATOM   2625 2HG  ARG A 168       3.253   2.631  -7.561  1.00  0.00           H  
ATOM   2626 1HD  ARG A 168       3.359   0.425  -6.290  1.00  0.00           H  
ATOM   2627 2HD  ARG A 168       2.752   1.325  -4.901  1.00  0.00           H  
ATOM   2628  HE  ARG A 168       1.252   0.441  -7.153  1.00  0.00           H  
ATOM   2629 1HH1 ARG A 168       1.486   2.999  -4.790  1.00  0.00           H  
ATOM   2630 2HH1 ARG A 168      -0.192   3.414  -4.890  1.00  0.00           H  
ATOM   2631 1HH2 ARG A 168      -0.956   0.986  -7.285  1.00  0.00           H  
ATOM   2632 2HH2 ARG A 168      -1.579   2.271  -6.305  1.00  0.00           H  
ATOM   2633  N   VAL A 169       5.135   5.857  -6.081  1.00  0.00           N  
ATOM   2634  CA  VAL A 169       5.235   7.002  -5.184  1.00  0.00           C  
ATOM   2635  C   VAL A 169       3.858   7.431  -4.693  1.00  0.00           C  
ATOM   2636  O   VAL A 169       3.093   8.057  -5.429  1.00  0.00           O  
ATOM   2637  CB  VAL A 169       5.918   8.199  -5.873  1.00  0.00           C  
ATOM   2638  CG1 VAL A 169       7.414   7.962  -5.997  1.00  0.00           C  
ATOM   2639  CG2 VAL A 169       5.295   8.455  -7.236  1.00  0.00           C  
ATOM   2640  H   VAL A 169       4.473   5.874  -6.804  1.00  0.00           H  
ATOM   2641  HA  VAL A 169       5.835   6.709  -4.336  1.00  0.00           H  
ATOM   2642  HB  VAL A 169       5.765   9.075  -5.260  1.00  0.00           H  
ATOM   2643 1HG1 VAL A 169       7.855   7.919  -5.012  1.00  0.00           H  
ATOM   2644 2HG1 VAL A 169       7.862   8.770  -6.556  1.00  0.00           H  
ATOM   2645 3HG1 VAL A 169       7.590   7.028  -6.512  1.00  0.00           H  
ATOM   2646 1HG2 VAL A 169       5.927   9.126  -7.800  1.00  0.00           H  
ATOM   2647 2HG2 VAL A 169       4.320   8.903  -7.110  1.00  0.00           H  
ATOM   2648 3HG2 VAL A 169       5.197   7.521  -7.770  1.00  0.00           H  
ATOM   2649  N   ASN A 170       3.545   7.088  -3.449  1.00  0.00           N  
ATOM   2650  CA  ASN A 170       2.257   7.434  -2.860  1.00  0.00           C  
ATOM   2651  C   ASN A 170       2.395   8.610  -1.900  1.00  0.00           C  
ATOM   2652  O   ASN A 170       3.231   8.591  -0.995  1.00  0.00           O  
ATOM   2653  CB  ASN A 170       1.667   6.229  -2.129  1.00  0.00           C  
ATOM   2654  CG  ASN A 170       0.169   6.349  -1.930  1.00  0.00           C  
ATOM   2655  OD1 ASN A 170      -0.295   6.840  -0.901  1.00  0.00           O  
ATOM   2656  ND2 ASN A 170      -0.597   5.900  -2.918  1.00  0.00           N  
ATOM   2657  H   ASN A 170       4.196   6.586  -2.913  1.00  0.00           H  
ATOM   2658  HA  ASN A 170       1.593   7.717  -3.662  1.00  0.00           H  
ATOM   2659 1HB  ASN A 170       1.863   5.334  -2.702  1.00  0.00           H  
ATOM   2660 2HB  ASN A 170       2.134   6.139  -1.160  1.00  0.00           H  
ATOM   2661 1HD2 ASN A 170      -1.569   5.967  -2.817  1.00  0.00           H  
ATOM   2662 2HD2 ASN A 170      -0.158   5.522  -3.708  1.00  0.00           H  
ATOM   2663  N   TYR A 171       1.569   9.630  -2.101  1.00  0.00           N  
ATOM   2664  CA  TYR A 171       1.596  10.815  -1.252  1.00  0.00           C  
ATOM   2665  C   TYR A 171       0.379  10.851  -0.333  1.00  0.00           C  
ATOM   2666  O   TYR A 171      -0.749  11.040  -0.787  1.00  0.00           O  
ATOM   2667  CB  TYR A 171       1.644  12.082  -2.110  1.00  0.00           C  
ATOM   2668  CG  TYR A 171       2.988  12.775  -2.092  1.00  0.00           C  
ATOM   2669  CD1 TYR A 171       3.279  13.736  -1.131  1.00  0.00           C  
ATOM   2670  CD2 TYR A 171       3.962  12.471  -3.034  1.00  0.00           C  
ATOM   2671  CE1 TYR A 171       4.506  14.375  -1.112  1.00  0.00           C  
ATOM   2672  CE2 TYR A 171       5.190  13.103  -3.019  1.00  0.00           C  
ATOM   2673  CZ  TYR A 171       5.457  14.055  -2.056  1.00  0.00           C  
ATOM   2674  OH  TYR A 171       6.678  14.686  -2.039  1.00  0.00           O  
ATOM   2675  H   TYR A 171       0.925   9.584  -2.838  1.00  0.00           H  
ATOM   2676  HA  TYR A 171       2.489  10.768  -0.646  1.00  0.00           H  
ATOM   2677 1HB  TYR A 171       1.421  11.821  -3.135  1.00  0.00           H  
ATOM   2678 2HB  TYR A 171       0.903  12.781  -1.753  1.00  0.00           H  
ATOM   2679  HD1 TYR A 171       2.533  13.984  -0.393  1.00  0.00           H  
ATOM   2680  HD2 TYR A 171       3.750  11.726  -3.786  1.00  0.00           H  
ATOM   2681  HE1 TYR A 171       4.715  15.118  -0.357  1.00  0.00           H  
ATOM   2682  HE2 TYR A 171       5.935  12.853  -3.759  1.00  0.00           H  
ATOM   2683  HH  TYR A 171       7.299  14.172  -1.517  1.00  0.00           H  
ATOM   2684  N   TYR A 172       0.616  10.667   0.961  1.00  0.00           N  
ATOM   2685  CA  TYR A 172      -0.460  10.676   1.944  1.00  0.00           C  
ATOM   2686  C   TYR A 172      -0.740  12.096   2.433  1.00  0.00           C  
ATOM   2687  O   TYR A 172       0.184  12.877   2.660  1.00  0.00           O  
ATOM   2688  CB  TYR A 172      -0.105   9.774   3.129  1.00  0.00           C  
ATOM   2689  CG  TYR A 172      -1.095   8.654   3.356  1.00  0.00           C  
ATOM   2690  CD1 TYR A 172      -2.218   8.845   4.150  1.00  0.00           C  
ATOM   2691  CD2 TYR A 172      -0.905   7.406   2.776  1.00  0.00           C  
ATOM   2692  CE1 TYR A 172      -3.126   7.824   4.360  1.00  0.00           C  
ATOM   2693  CE2 TYR A 172      -1.808   6.380   2.981  1.00  0.00           C  
ATOM   2694  CZ  TYR A 172      -2.917   6.594   3.774  1.00  0.00           C  
ATOM   2695  OH  TYR A 172      -3.818   5.575   3.981  1.00  0.00           O  
ATOM   2696  H   TYR A 172       1.537  10.520   1.263  1.00  0.00           H  
ATOM   2697  HA  TYR A 172      -1.348  10.292   1.466  1.00  0.00           H  
ATOM   2698 1HB  TYR A 172       0.864   9.330   2.954  1.00  0.00           H  
ATOM   2699 2HB  TYR A 172      -0.064  10.370   4.030  1.00  0.00           H  
ATOM   2700  HD1 TYR A 172      -2.381   9.810   4.607  1.00  0.00           H  
ATOM   2701  HD2 TYR A 172      -0.036   7.242   2.156  1.00  0.00           H  
ATOM   2702  HE1 TYR A 172      -3.994   7.992   4.980  1.00  0.00           H  
ATOM   2703  HE2 TYR A 172      -1.643   5.417   2.522  1.00  0.00           H  
ATOM   2704  HH  TYR A 172      -4.050   5.178   3.138  1.00  0.00           H  
ATOM   2705  N   LEU A 173      -2.018  12.419   2.592  1.00  0.00           N  
ATOM   2706  CA  LEU A 173      -2.420  13.743   3.053  1.00  0.00           C  
ATOM   2707  C   LEU A 173      -3.616  13.652   3.995  1.00  0.00           C  
ATOM   2708  O   LEU A 173      -4.764  13.608   3.555  1.00  0.00           O  
ATOM   2709  CB  LEU A 173      -2.757  14.641   1.859  1.00  0.00           C  
ATOM   2710  CG  LEU A 173      -2.010  15.975   1.821  1.00  0.00           C  
ATOM   2711  CD1 LEU A 173      -1.669  16.357   0.390  1.00  0.00           C  
ATOM   2712  CD2 LEU A 173      -2.836  17.066   2.484  1.00  0.00           C  
ATOM   2713  H   LEU A 173      -2.709  11.752   2.395  1.00  0.00           H  
ATOM   2714  HA  LEU A 173      -1.587  14.173   3.589  1.00  0.00           H  
ATOM   2715 1HB  LEU A 173      -2.529  14.098   0.954  1.00  0.00           H  
ATOM   2716 2HB  LEU A 173      -3.817  14.848   1.877  1.00  0.00           H  
ATOM   2717  HG  LEU A 173      -1.084  15.877   2.369  1.00  0.00           H  
ATOM   2718 1HD1 LEU A 173      -2.410  17.047   0.016  1.00  0.00           H  
ATOM   2719 2HD1 LEU A 173      -1.659  15.471  -0.227  1.00  0.00           H  
ATOM   2720 3HD1 LEU A 173      -0.696  16.825   0.363  1.00  0.00           H  
ATOM   2721 1HD2 LEU A 173      -3.722  17.256   1.895  1.00  0.00           H  
ATOM   2722 2HD2 LEU A 173      -2.251  17.971   2.553  1.00  0.00           H  
ATOM   2723 3HD2 LEU A 173      -3.125  16.749   3.475  1.00  0.00           H  
ATOM   2724  N   GLU A 174      -3.337  13.621   5.294  1.00  0.00           N  
ATOM   2725  CA  GLU A 174      -4.391  13.534   6.301  1.00  0.00           C  
ATOM   2726  C   GLU A 174      -4.616  14.885   6.973  1.00  0.00           C  
ATOM   2727  O   GLU A 174      -3.663  15.597   7.292  1.00  0.00           O  
ATOM   2728  CB  GLU A 174      -4.034  12.481   7.352  1.00  0.00           C  
ATOM   2729  CG  GLU A 174      -2.793  12.824   8.158  1.00  0.00           C  
ATOM   2730  CD  GLU A 174      -2.251  11.636   8.930  1.00  0.00           C  
ATOM   2731  OE1 GLU A 174      -2.156  10.539   8.340  1.00  0.00           O  
ATOM   2732  OE2 GLU A 174      -1.922  11.803  10.122  1.00  0.00           O  
ATOM   2733  H   GLU A 174      -2.402  13.658   5.584  1.00  0.00           H  
ATOM   2734  HA  GLU A 174      -5.301  13.238   5.801  1.00  0.00           H  
ATOM   2735 1HB  GLU A 174      -4.863  12.378   8.036  1.00  0.00           H  
ATOM   2736 2HB  GLU A 174      -3.866  11.536   6.857  1.00  0.00           H  
ATOM   2737 1HG  GLU A 174      -2.026  13.175   7.484  1.00  0.00           H  
ATOM   2738 2HG  GLU A 174      -3.039  13.609   8.860  1.00  0.00           H  
ATOM   2739  N   ARG A 175      -5.881  15.230   7.186  1.00  0.00           N  
ATOM   2740  CA  ARG A 175      -6.232  16.495   7.821  1.00  0.00           C  
ATOM   2741  C   ARG A 175      -7.395  16.312   8.790  1.00  0.00           C  
ATOM   2742  O   ARG A 175      -8.359  15.607   8.495  1.00  0.00           O  
ATOM   2743  CB  ARG A 175      -6.594  17.540   6.763  1.00  0.00           C  
ATOM   2744  CG  ARG A 175      -6.667  18.956   7.307  1.00  0.00           C  
ATOM   2745  CD  ARG A 175      -6.765  19.980   6.188  1.00  0.00           C  
ATOM   2746  NE  ARG A 175      -7.570  21.137   6.573  1.00  0.00           N  
ATOM   2747  CZ  ARG A 175      -7.535  22.308   5.943  1.00  0.00           C  
ATOM   2748  NH1 ARG A 175      -6.733  22.483   4.899  1.00  0.00           N  
ATOM   2749  NH2 ARG A 175      -8.302  23.306   6.357  1.00  0.00           N  
ATOM   2750  H   ARG A 175      -6.596  14.620   6.909  1.00  0.00           H  
ATOM   2751  HA  ARG A 175      -5.369  16.839   8.372  1.00  0.00           H  
ATOM   2752 1HB  ARG A 175      -5.850  17.516   5.980  1.00  0.00           H  
ATOM   2753 2HB  ARG A 175      -7.556  17.289   6.342  1.00  0.00           H  
ATOM   2754 1HG  ARG A 175      -7.537  19.046   7.940  1.00  0.00           H  
ATOM   2755 2HG  ARG A 175      -5.777  19.155   7.888  1.00  0.00           H  
ATOM   2756 1HD  ARG A 175      -5.769  20.316   5.937  1.00  0.00           H  
ATOM   2757 2HD  ARG A 175      -7.213  19.510   5.326  1.00  0.00           H  
ATOM   2758  HE  ARG A 175      -8.172  21.034   7.340  1.00  0.00           H  
ATOM   2759 1HH1 ARG A 175      -6.152  21.734   4.581  1.00  0.00           H  
ATOM   2760 2HH1 ARG A 175      -6.711  23.365   4.429  1.00  0.00           H  
ATOM   2761 1HH2 ARG A 175      -8.907  23.180   7.143  1.00  0.00           H  
ATOM   2762 2HH2 ARG A 175      -8.274  24.188   5.884  1.00  0.00           H  
ATOM   2763  N   GLY A 176      -7.296  16.954   9.952  1.00  0.00           N  
ATOM   2764  CA  GLY A 176      -8.347  16.849  10.947  1.00  0.00           C  
ATOM   2765  C   GLY A 176      -9.551  17.708  10.612  1.00  0.00           C  
ATOM   2766  O   GLY A 176      -9.420  18.745   9.961  1.00  0.00           O  
ATOM   2767  H   GLY A 176      -6.506  17.503  10.132  1.00  0.00           H  
ATOM   2768 1HA  GLY A 176      -8.661  15.818  11.015  1.00  0.00           H  
ATOM   2769 2HA  GLY A 176      -7.954  17.158  11.904  1.00  0.00           H  
ATOM   2770  N   PHE A 177     -10.726  17.274  11.055  1.00  0.00           N  
ATOM   2771  CA  PHE A 177     -11.959  18.010  10.798  1.00  0.00           C  
ATOM   2772  C   PHE A 177     -13.027  17.658  11.828  1.00  0.00           C  
ATOM   2773  O   PHE A 177     -13.108  16.519  12.289  1.00  0.00           O  
ATOM   2774  CB  PHE A 177     -12.470  17.709   9.388  1.00  0.00           C  
ATOM   2775  CG  PHE A 177     -12.915  18.932   8.636  1.00  0.00           C  
ATOM   2776  CD1 PHE A 177     -14.133  19.530   8.918  1.00  0.00           C  
ATOM   2777  CD2 PHE A 177     -12.112  19.484   7.649  1.00  0.00           C  
ATOM   2778  CE1 PHE A 177     -14.543  20.655   8.227  1.00  0.00           C  
ATOM   2779  CE2 PHE A 177     -12.519  20.609   6.957  1.00  0.00           C  
ATOM   2780  CZ  PHE A 177     -13.735  21.195   7.246  1.00  0.00           C  
ATOM   2781  H   PHE A 177     -10.766  16.439  11.568  1.00  0.00           H  
ATOM   2782  HA  PHE A 177     -11.737  19.064  10.873  1.00  0.00           H  
ATOM   2783 1HB  PHE A 177     -11.683  17.238   8.819  1.00  0.00           H  
ATOM   2784 2HB  PHE A 177     -13.312  17.035   9.452  1.00  0.00           H  
ATOM   2785  HD1 PHE A 177     -14.766  19.108   9.684  1.00  0.00           H  
ATOM   2786  HD2 PHE A 177     -11.162  19.025   7.422  1.00  0.00           H  
ATOM   2787  HE1 PHE A 177     -15.495  21.111   8.456  1.00  0.00           H  
ATOM   2788  HE2 PHE A 177     -11.885  21.029   6.190  1.00  0.00           H  
ATOM   2789  HZ  PHE A 177     -14.054  22.074   6.706  1.00  0.00           H  
ATOM   2790  N   ASN A 178     -13.845  18.642  12.187  1.00  0.00           N  
ATOM   2791  CA  ASN A 178     -14.908  18.435  13.162  1.00  0.00           C  
ATOM   2792  C   ASN A 178     -16.164  19.208  12.771  1.00  0.00           C  
ATOM   2793  O   ASN A 178     -16.100  20.172  12.009  1.00  0.00           O  
ATOM   2794  CB  ASN A 178     -14.442  18.866  14.554  1.00  0.00           C  
ATOM   2795  CG  ASN A 178     -15.366  18.376  15.651  1.00  0.00           C  
ATOM   2796  OD1 ASN A 178     -16.025  17.347  15.510  1.00  0.00           O  
ATOM   2797  ND2 ASN A 178     -15.420  19.115  16.753  1.00  0.00           N  
ATOM   2798  H   ASN A 178     -13.730  19.529  11.784  1.00  0.00           H  
ATOM   2799  HA  ASN A 178     -15.140  17.380  13.181  1.00  0.00           H  
ATOM   2800 1HB  ASN A 178     -13.456  18.468  14.736  1.00  0.00           H  
ATOM   2801 2HB  ASN A 178     -14.403  19.945  14.595  1.00  0.00           H  
ATOM   2802 1HD2 ASN A 178     -16.009  18.822  17.480  1.00  0.00           H  
ATOM   2803 2HD2 ASN A 178     -14.868  19.923  16.795  1.00  0.00           H  
ATOM   2804  N   MET A 179     -17.305  18.778  13.299  1.00  0.00           N  
ATOM   2805  CA  MET A 179     -18.577  19.429  13.006  1.00  0.00           C  
ATOM   2806  C   MET A 179     -18.965  20.394  14.122  1.00  0.00           C  
ATOM   2807  O   MET A 179     -20.145  20.559  14.431  1.00  0.00           O  
ATOM   2808  CB  MET A 179     -19.677  18.384  12.814  1.00  0.00           C  
ATOM   2809  CG  MET A 179     -20.778  18.825  11.864  1.00  0.00           C  
ATOM   2810  SD  MET A 179     -21.790  17.450  11.286  1.00  0.00           S  
ATOM   2811  CE  MET A 179     -23.306  18.302  10.858  1.00  0.00           C  
ATOM   2812  H   MET A 179     -17.292  18.004  13.900  1.00  0.00           H  
ATOM   2813  HA  MET A 179     -18.460  19.987  12.089  1.00  0.00           H  
ATOM   2814 1HB  MET A 179     -19.235  17.480  12.422  1.00  0.00           H  
ATOM   2815 2HB  MET A 179     -20.124  18.169  13.774  1.00  0.00           H  
ATOM   2816 1HG  MET A 179     -21.415  19.532  12.376  1.00  0.00           H  
ATOM   2817 2HG  MET A 179     -20.325  19.306  11.008  1.00  0.00           H  
ATOM   2818 1HE  MET A 179     -23.591  18.958  11.668  1.00  0.00           H  
ATOM   2819 2HE  MET A 179     -24.091  17.579  10.689  1.00  0.00           H  
ATOM   2820 3HE  MET A 179     -23.153  18.883   9.961  1.00  0.00           H  
ATOM   2821  N   ASP A 180     -17.964  21.029  14.722  1.00  0.00           N  
ATOM   2822  CA  ASP A 180     -18.201  21.978  15.805  1.00  0.00           C  
ATOM   2823  C   ASP A 180     -18.977  23.192  15.303  1.00  0.00           C  
ATOM   2824  O   ASP A 180     -19.268  23.305  14.113  1.00  0.00           O  
ATOM   2825  CB  ASP A 180     -16.872  22.424  16.419  1.00  0.00           C  
ATOM   2826  CG  ASP A 180     -16.995  22.730  17.899  1.00  0.00           C  
ATOM   2827  OD1 ASP A 180     -18.099  23.114  18.337  1.00  0.00           O  
ATOM   2828  OD2 ASP A 180     -15.985  22.586  18.621  1.00  0.00           O  
ATOM   2829  H   ASP A 180     -17.044  20.857  14.431  1.00  0.00           H  
ATOM   2830  HA  ASP A 180     -18.786  21.478  16.562  1.00  0.00           H  
ATOM   2831 1HB  ASP A 180     -16.141  21.639  16.292  1.00  0.00           H  
ATOM   2832 2HB  ASP A 180     -16.529  23.315  15.912  1.00  0.00           H  
ATOM   2833  N   ASP A 181     -19.307  24.095  16.220  1.00  0.00           N  
ATOM   2834  CA  ASP A 181     -20.049  25.301  15.871  1.00  0.00           C  
ATOM   2835  C   ASP A 181     -19.106  26.407  15.408  1.00  0.00           C  
ATOM   2836  O   ASP A 181     -19.253  26.941  14.308  1.00  0.00           O  
ATOM   2837  CB  ASP A 181     -20.871  25.783  17.068  1.00  0.00           C  
ATOM   2838  CG  ASP A 181     -22.271  25.202  17.080  1.00  0.00           C  
ATOM   2839  OD1 ASP A 181     -23.128  25.703  16.320  1.00  0.00           O  
ATOM   2840  OD2 ASP A 181     -22.511  24.246  17.847  1.00  0.00           O  
ATOM   2841  H   ASP A 181     -19.045  23.948  17.152  1.00  0.00           H  
ATOM   2842  HA  ASP A 181     -20.720  25.054  15.061  1.00  0.00           H  
ATOM   2843 1HB  ASP A 181     -20.372  25.489  17.980  1.00  0.00           H  
ATOM   2844 2HB  ASP A 181     -20.947  26.860  17.034  1.00  0.00           H  
ATOM   2845  N   SER A 182     -18.137  26.745  16.254  1.00  0.00           N  
ATOM   2846  CA  SER A 182     -17.172  27.788  15.929  1.00  0.00           C  
ATOM   2847  C   SER A 182     -15.936  27.679  16.817  1.00  0.00           C  
ATOM   2848  O   SER A 182     -15.388  28.686  17.264  1.00  0.00           O  
ATOM   2849  CB  SER A 182     -17.809  29.169  16.088  1.00  0.00           C  
ATOM   2850  OG  SER A 182     -18.593  29.503  14.956  1.00  0.00           O  
ATOM   2851  H   SER A 182     -18.073  26.284  17.116  1.00  0.00           H  
ATOM   2852  HA  SER A 182     -16.874  27.655  14.900  1.00  0.00           H  
ATOM   2853 1HB  SER A 182     -18.442  29.174  16.963  1.00  0.00           H  
ATOM   2854 2HB  SER A 182     -17.030  29.911  16.203  1.00  0.00           H  
ATOM   2855  HG  SER A 182     -18.113  29.278  14.155  1.00  0.00           H  
ATOM   2856  N   ARG A 183     -15.500  26.447  17.068  1.00  0.00           N  
ATOM   2857  CA  ARG A 183     -14.328  26.207  17.901  1.00  0.00           C  
ATOM   2858  C   ARG A 183     -13.369  25.233  17.221  1.00  0.00           C  
ATOM   2859  O   ARG A 183     -13.465  24.021  17.406  1.00  0.00           O  
ATOM   2860  CB  ARG A 183     -14.749  25.656  19.265  1.00  0.00           C  
ATOM   2861  CG  ARG A 183     -15.540  26.648  20.103  1.00  0.00           C  
ATOM   2862  CD  ARG A 183     -15.593  26.229  21.564  1.00  0.00           C  
ATOM   2863  NE  ARG A 183     -16.967  26.090  22.043  1.00  0.00           N  
ATOM   2864  CZ  ARG A 183     -17.736  25.032  21.795  1.00  0.00           C  
ATOM   2865  NH1 ARG A 183     -17.271  24.019  21.074  1.00  0.00           N  
ATOM   2866  NH2 ARG A 183     -18.973  24.988  22.269  1.00  0.00           N  
ATOM   2867  H   ARG A 183     -15.979  25.684  16.683  1.00  0.00           H  
ATOM   2868  HA  ARG A 183     -13.823  27.150  18.044  1.00  0.00           H  
ATOM   2869 1HB  ARG A 183     -15.360  24.778  19.113  1.00  0.00           H  
ATOM   2870 2HB  ARG A 183     -13.864  25.377  19.816  1.00  0.00           H  
ATOM   2871 1HG  ARG A 183     -15.070  27.617  20.034  1.00  0.00           H  
ATOM   2872 2HG  ARG A 183     -16.548  26.706  19.717  1.00  0.00           H  
ATOM   2873 1HD  ARG A 183     -15.087  25.281  21.674  1.00  0.00           H  
ATOM   2874 2HD  ARG A 183     -15.089  26.975  22.157  1.00  0.00           H  
ATOM   2875  HE  ARG A 183     -17.336  26.824  22.577  1.00  0.00           H  
ATOM   2876 1HH1 ARG A 183     -16.339  24.048  20.713  1.00  0.00           H  
ATOM   2877 2HH1 ARG A 183     -17.854  23.227  20.891  1.00  0.00           H  
ATOM   2878 1HH2 ARG A 183     -19.329  25.748  22.813  1.00  0.00           H  
ATOM   2879 2HH2 ARG A 183     -19.551  24.193  22.082  1.00  0.00           H  
ATOM   2880  N   ASN A 184     -12.444  25.777  16.435  1.00  0.00           N  
ATOM   2881  CA  ASN A 184     -11.467  24.957  15.728  1.00  0.00           C  
ATOM   2882  C   ASN A 184     -10.075  25.119  16.336  1.00  0.00           C  
ATOM   2883  O   ASN A 184      -9.232  24.229  16.223  1.00  0.00           O  
ATOM   2884  CB  ASN A 184     -11.434  25.332  14.245  1.00  0.00           C  
ATOM   2885  CG  ASN A 184     -11.332  24.117  13.343  1.00  0.00           C  
ATOM   2886  OD1 ASN A 184     -12.265  23.794  12.610  1.00  0.00           O  
ATOM   2887  ND2 ASN A 184     -10.193  23.437  13.395  1.00  0.00           N  
ATOM   2888  H   ASN A 184     -12.419  26.750  16.328  1.00  0.00           H  
ATOM   2889  HA  ASN A 184     -11.769  23.925  15.822  1.00  0.00           H  
ATOM   2890 1HB  ASN A 184     -12.340  25.866  13.995  1.00  0.00           H  
ATOM   2891 2HB  ASN A 184     -10.582  25.969  14.057  1.00  0.00           H  
ATOM   2892 1HD2 ASN A 184     -10.098  22.648  12.823  1.00  0.00           H  
ATOM   2893 2HD2 ASN A 184      -9.492  23.752  14.004  1.00  0.00           H  
ATOM   2894  N   ASN A 185      -9.842  26.259  16.980  1.00  0.00           N  
ATOM   2895  CA  ASN A 185      -8.554  26.538  17.607  1.00  0.00           C  
ATOM   2896  C   ASN A 185      -7.466  26.724  16.552  1.00  0.00           C  
ATOM   2897  O   ASN A 185      -6.992  27.836  16.325  1.00  0.00           O  
ATOM   2898  CB  ASN A 185      -8.169  25.408  18.566  1.00  0.00           C  
ATOM   2899  CG  ASN A 185      -7.855  25.914  19.961  1.00  0.00           C  
ATOM   2900  OD1 ASN A 185      -7.665  27.112  20.170  1.00  0.00           O  
ATOM   2901  ND2 ASN A 185      -7.801  25.001  20.924  1.00  0.00           N  
ATOM   2902  H   ASN A 185     -10.553  26.931  17.036  1.00  0.00           H  
ATOM   2903  HA  ASN A 185      -8.651  27.455  18.168  1.00  0.00           H  
ATOM   2904 1HB  ASN A 185      -8.988  24.708  18.635  1.00  0.00           H  
ATOM   2905 2HB  ASN A 185      -7.296  24.897  18.183  1.00  0.00           H  
ATOM   2906 1HD2 ASN A 185      -7.600  25.302  21.834  1.00  0.00           H  
ATOM   2907 2HD2 ASN A 185      -7.962  24.065  20.683  1.00  0.00           H  
ATOM   2908  N   GLY A 186      -7.075  25.626  15.914  1.00  0.00           N  
ATOM   2909  CA  GLY A 186      -6.046  25.691  14.891  1.00  0.00           C  
ATOM   2910  C   GLY A 186      -5.426  24.338  14.606  1.00  0.00           C  
ATOM   2911  O   GLY A 186      -4.315  24.050  15.054  1.00  0.00           O  
ATOM   2912  H   GLY A 186      -7.488  24.766  16.137  1.00  0.00           H  
ATOM   2913 1HA  GLY A 186      -6.483  26.073  13.981  1.00  0.00           H  
ATOM   2914 2HA  GLY A 186      -5.271  26.368  15.219  1.00  0.00           H  
ATOM   2915  N   GLU A 187      -6.144  23.504  13.860  1.00  0.00           N  
ATOM   2916  CA  GLU A 187      -5.655  22.174  13.516  1.00  0.00           C  
ATOM   2917  C   GLU A 187      -4.477  22.259  12.551  1.00  0.00           C  
ATOM   2918  O   GLU A 187      -4.122  23.341  12.084  1.00  0.00           O  
ATOM   2919  CB  GLU A 187      -6.779  21.341  12.895  1.00  0.00           C  
ATOM   2920  CG  GLU A 187      -6.670  19.854  13.196  1.00  0.00           C  
ATOM   2921  CD  GLU A 187      -7.846  19.332  13.998  1.00  0.00           C  
ATOM   2922  OE1 GLU A 187      -8.955  19.892  13.860  1.00  0.00           O  
ATOM   2923  OE2 GLU A 187      -7.660  18.364  14.765  1.00  0.00           O  
ATOM   2924  H   GLU A 187      -7.022  23.792  13.533  1.00  0.00           H  
ATOM   2925  HA  GLU A 187      -5.326  21.696  14.426  1.00  0.00           H  
ATOM   2926 1HB  GLU A 187      -7.726  21.696  13.274  1.00  0.00           H  
ATOM   2927 2HB  GLU A 187      -6.758  21.471  11.824  1.00  0.00           H  
ATOM   2928 1HG  GLU A 187      -6.623  19.314  12.263  1.00  0.00           H  
ATOM   2929 2HG  GLU A 187      -5.765  19.679  13.758  1.00  0.00           H  
ATOM   2930  N   PHE A 188      -3.874  21.112  12.259  1.00  0.00           N  
ATOM   2931  CA  PHE A 188      -2.734  21.058  11.350  1.00  0.00           C  
ATOM   2932  C   PHE A 188      -2.887  19.915  10.353  1.00  0.00           C  
ATOM   2933  O   PHE A 188      -3.564  18.923  10.627  1.00  0.00           O  
ATOM   2934  CB  PHE A 188      -1.434  20.896  12.141  1.00  0.00           C  
ATOM   2935  CG  PHE A 188      -0.542  22.104  12.083  1.00  0.00           C  
ATOM   2936  CD1 PHE A 188      -0.765  23.186  12.921  1.00  0.00           C  
ATOM   2937  CD2 PHE A 188       0.517  22.157  11.193  1.00  0.00           C  
ATOM   2938  CE1 PHE A 188       0.053  24.298  12.870  1.00  0.00           C  
ATOM   2939  CE2 PHE A 188       1.339  23.267  11.139  1.00  0.00           C  
ATOM   2940  CZ  PHE A 188       1.107  24.339  11.979  1.00  0.00           C  
ATOM   2941  H   PHE A 188      -4.203  20.283  12.663  1.00  0.00           H  
ATOM   2942  HA  PHE A 188      -2.701  21.991  10.808  1.00  0.00           H  
ATOM   2943 1HB  PHE A 188      -1.672  20.709  13.178  1.00  0.00           H  
ATOM   2944 2HB  PHE A 188      -0.881  20.055  11.747  1.00  0.00           H  
ATOM   2945  HD1 PHE A 188      -1.588  23.155  13.620  1.00  0.00           H  
ATOM   2946  HD2 PHE A 188       0.700  21.320  10.536  1.00  0.00           H  
ATOM   2947  HE1 PHE A 188      -0.130  25.135  13.528  1.00  0.00           H  
ATOM   2948  HE2 PHE A 188       2.162  23.297  10.438  1.00  0.00           H  
ATOM   2949  HZ  PHE A 188       1.748  25.207  11.937  1.00  0.00           H  
ATOM   2950  N   SER A 189      -2.253  20.059   9.193  1.00  0.00           N  
ATOM   2951  CA  SER A 189      -2.318  19.039   8.153  1.00  0.00           C  
ATOM   2952  C   SER A 189      -1.036  18.212   8.123  1.00  0.00           C  
ATOM   2953  O   SER A 189       0.060  18.754   7.984  1.00  0.00           O  
ATOM   2954  CB  SER A 189      -2.554  19.685   6.788  1.00  0.00           C  
ATOM   2955  OG  SER A 189      -1.610  20.713   6.540  1.00  0.00           O  
ATOM   2956  H   SER A 189      -1.731  20.871   9.033  1.00  0.00           H  
ATOM   2957  HA  SER A 189      -3.147  18.385   8.381  1.00  0.00           H  
ATOM   2958 1HB  SER A 189      -2.463  18.935   6.017  1.00  0.00           H  
ATOM   2959 2HB  SER A 189      -3.547  20.110   6.759  1.00  0.00           H  
ATOM   2960  HG  SER A 189      -0.767  20.322   6.300  1.00  0.00           H  
ATOM   2961  N   THR A 190      -1.181  16.898   8.254  1.00  0.00           N  
ATOM   2962  CA  THR A 190      -0.035  15.997   8.241  1.00  0.00           C  
ATOM   2963  C   THR A 190       0.106  15.312   6.886  1.00  0.00           C  
ATOM   2964  O   THR A 190      -0.850  14.734   6.370  1.00  0.00           O  
ATOM   2965  CB  THR A 190      -0.174  14.945   9.344  1.00  0.00           C  
ATOM   2966  OG1 THR A 190      -0.527  15.554  10.574  1.00  0.00           O  
ATOM   2967  CG2 THR A 190       1.092  14.148   9.572  1.00  0.00           C  
ATOM   2968  H   THR A 190      -2.082  16.524   8.363  1.00  0.00           H  
ATOM   2969  HA  THR A 190       0.851  16.585   8.428  1.00  0.00           H  
ATOM   2970  HB  THR A 190      -0.957  14.254   9.071  1.00  0.00           H  
ATOM   2971  HG1 THR A 190      -1.471  15.724  10.588  1.00  0.00           H  
ATOM   2972 1HG2 THR A 190       1.485  13.817   8.623  1.00  0.00           H  
ATOM   2973 2HG2 THR A 190       0.870  13.289  10.189  1.00  0.00           H  
ATOM   2974 3HG2 THR A 190       1.824  14.767  10.069  1.00  0.00           H  
ATOM   2975  N   GLN A 191       1.303  15.382   6.315  1.00  0.00           N  
ATOM   2976  CA  GLN A 191       1.571  14.769   5.019  1.00  0.00           C  
ATOM   2977  C   GLN A 191       2.665  13.712   5.134  1.00  0.00           C  
ATOM   2978  O   GLN A 191       3.804  14.019   5.484  1.00  0.00           O  
ATOM   2979  CB  GLN A 191       1.981  15.836   4.002  1.00  0.00           C  
ATOM   2980  CG  GLN A 191       3.047  16.787   4.515  1.00  0.00           C  
ATOM   2981  CD  GLN A 191       3.636  17.651   3.417  1.00  0.00           C  
ATOM   2982  OE1 GLN A 191       2.978  18.554   2.900  1.00  0.00           O  
ATOM   2983  NE2 GLN A 191       4.884  17.376   3.052  1.00  0.00           N  
ATOM   2984  H   GLN A 191       2.026  15.858   6.778  1.00  0.00           H  
ATOM   2985  HA  GLN A 191       0.661  14.294   4.684  1.00  0.00           H  
ATOM   2986 1HB  GLN A 191       2.361  15.345   3.119  1.00  0.00           H  
ATOM   2987 2HB  GLN A 191       1.109  16.415   3.734  1.00  0.00           H  
ATOM   2988 1HG  GLN A 191       2.608  17.433   5.261  1.00  0.00           H  
ATOM   2989 2HG  GLN A 191       3.842  16.210   4.965  1.00  0.00           H  
ATOM   2990 1HE2 GLN A 191       5.288  17.918   2.344  1.00  0.00           H  
ATOM   2991 2HE2 GLN A 191       5.346  16.642   3.506  1.00  0.00           H  
ATOM   2992  N   GLU A 192       2.310  12.466   4.836  1.00  0.00           N  
ATOM   2993  CA  GLU A 192       3.262  11.364   4.906  1.00  0.00           C  
ATOM   2994  C   GLU A 192       3.687  10.922   3.509  1.00  0.00           C  
ATOM   2995  O   GLU A 192       2.860  10.799   2.607  1.00  0.00           O  
ATOM   2996  CB  GLU A 192       2.651  10.182   5.663  1.00  0.00           C  
ATOM   2997  CG  GLU A 192       2.061  10.561   7.010  1.00  0.00           C  
ATOM   2998  CD  GLU A 192       3.097  10.569   8.118  1.00  0.00           C  
ATOM   2999  OE1 GLU A 192       4.123   9.872   7.976  1.00  0.00           O  
ATOM   3000  OE2 GLU A 192       2.882  11.275   9.127  1.00  0.00           O  
ATOM   3001  H   GLU A 192       1.387  12.283   4.564  1.00  0.00           H  
ATOM   3002  HA  GLU A 192       4.132  11.710   5.442  1.00  0.00           H  
ATOM   3003 1HB  GLU A 192       1.866   9.750   5.059  1.00  0.00           H  
ATOM   3004 2HB  GLU A 192       3.418   9.438   5.825  1.00  0.00           H  
ATOM   3005 1HG  GLU A 192       1.630  11.548   6.936  1.00  0.00           H  
ATOM   3006 2HG  GLU A 192       1.289   9.849   7.264  1.00  0.00           H  
ATOM   3007  N   ILE A 193       4.984  10.688   3.338  1.00  0.00           N  
ATOM   3008  CA  ILE A 193       5.521  10.260   2.051  1.00  0.00           C  
ATOM   3009  C   ILE A 193       5.687   8.745   2.004  1.00  0.00           C  
ATOM   3010  O   ILE A 193       5.851   8.095   3.037  1.00  0.00           O  
ATOM   3011  CB  ILE A 193       6.879  10.925   1.758  1.00  0.00           C  
ATOM   3012  CG1 ILE A 193       6.788  12.439   1.963  1.00  0.00           C  
ATOM   3013  CG2 ILE A 193       7.334  10.602   0.343  1.00  0.00           C  
ATOM   3014  CD1 ILE A 193       7.956  13.016   2.731  1.00  0.00           C  
ATOM   3015  H   ILE A 193       5.595  10.803   4.096  1.00  0.00           H  
ATOM   3016  HA  ILE A 193       4.823  10.560   1.284  1.00  0.00           H  
ATOM   3017  HB  ILE A 193       7.608  10.520   2.444  1.00  0.00           H  
ATOM   3018 1HG1 ILE A 193       6.754  12.925   0.998  1.00  0.00           H  
ATOM   3019 2HG1 ILE A 193       5.885  12.670   2.509  1.00  0.00           H  
ATOM   3020 1HG2 ILE A 193       7.488   9.537   0.248  1.00  0.00           H  
ATOM   3021 2HG2 ILE A 193       8.258  11.119   0.135  1.00  0.00           H  
ATOM   3022 3HG2 ILE A 193       6.578  10.921  -0.359  1.00  0.00           H  
ATOM   3023 1HD1 ILE A 193       7.802  14.075   2.880  1.00  0.00           H  
ATOM   3024 2HD1 ILE A 193       8.867  12.862   2.171  1.00  0.00           H  
ATOM   3025 3HD1 ILE A 193       8.035  12.524   3.689  1.00  0.00           H  
ATOM   3026  N   ARG A 194       5.644   8.187   0.798  1.00  0.00           N  
ATOM   3027  CA  ARG A 194       5.790   6.748   0.617  1.00  0.00           C  
ATOM   3028  C   ARG A 194       6.493   6.431  -0.700  1.00  0.00           C  
ATOM   3029  O   ARG A 194       5.982   6.740  -1.777  1.00  0.00           O  
ATOM   3030  CB  ARG A 194       4.420   6.067   0.653  1.00  0.00           C  
ATOM   3031  CG  ARG A 194       3.696   6.230   1.979  1.00  0.00           C  
ATOM   3032  CD  ARG A 194       2.859   5.005   2.310  1.00  0.00           C  
ATOM   3033  NE  ARG A 194       2.372   5.031   3.687  1.00  0.00           N  
ATOM   3034  CZ  ARG A 194       1.398   4.246   4.143  1.00  0.00           C  
ATOM   3035  NH1 ARG A 194       0.804   3.377   3.337  1.00  0.00           N  
ATOM   3036  NH2 ARG A 194       1.016   4.334   5.411  1.00  0.00           N  
ATOM   3037  H   ARG A 194       5.510   8.756   0.012  1.00  0.00           H  
ATOM   3038  HA  ARG A 194       6.390   6.371   1.431  1.00  0.00           H  
ATOM   3039 1HB  ARG A 194       3.801   6.488  -0.126  1.00  0.00           H  
ATOM   3040 2HB  ARG A 194       4.551   5.011   0.466  1.00  0.00           H  
ATOM   3041 1HG  ARG A 194       4.425   6.377   2.761  1.00  0.00           H  
ATOM   3042 2HG  ARG A 194       3.048   7.093   1.920  1.00  0.00           H  
ATOM   3043 1HD  ARG A 194       2.013   4.971   1.641  1.00  0.00           H  
ATOM   3044 2HD  ARG A 194       3.464   4.123   2.169  1.00  0.00           H  
ATOM   3045  HE  ARG A 194       2.793   5.663   4.305  1.00  0.00           H  
ATOM   3046 1HH1 ARG A 194       1.087   3.306   2.379  1.00  0.00           H  
ATOM   3047 2HH1 ARG A 194       0.072   2.790   3.686  1.00  0.00           H  
ATOM   3048 1HH2 ARG A 194       1.460   4.987   6.023  1.00  0.00           H  
ATOM   3049 2HH2 ARG A 194       0.284   3.744   5.753  1.00  0.00           H  
ATOM   3050  N   ALA A 195       7.665   5.813  -0.605  1.00  0.00           N  
ATOM   3051  CA  ALA A 195       8.438   5.453  -1.787  1.00  0.00           C  
ATOM   3052  C   ALA A 195       8.470   3.942  -1.980  1.00  0.00           C  
ATOM   3053  O   ALA A 195       8.643   3.188  -1.021  1.00  0.00           O  
ATOM   3054  CB  ALA A 195       9.852   6.005  -1.682  1.00  0.00           C  
ATOM   3055  H   ALA A 195       8.019   5.593   0.282  1.00  0.00           H  
ATOM   3056  HA  ALA A 195       7.962   5.905  -2.647  1.00  0.00           H  
ATOM   3057 1HB  ALA A 195      10.209   5.889  -0.670  1.00  0.00           H  
ATOM   3058 2HB  ALA A 195       9.851   7.052  -1.946  1.00  0.00           H  
ATOM   3059 3HB  ALA A 195      10.500   5.464  -2.358  1.00  0.00           H  
ATOM   3060  N   TYR A 196       8.302   3.502  -3.222  1.00  0.00           N  
ATOM   3061  CA  TYR A 196       8.311   2.078  -3.536  1.00  0.00           C  
ATOM   3062  C   TYR A 196       8.818   1.832  -4.954  1.00  0.00           C  
ATOM   3063  O   TYR A 196       9.046   2.771  -5.715  1.00  0.00           O  
ATOM   3064  CB  TYR A 196       6.907   1.491  -3.374  1.00  0.00           C  
ATOM   3065  CG  TYR A 196       6.884   0.165  -2.647  1.00  0.00           C  
ATOM   3066  CD1 TYR A 196       7.320   0.064  -1.332  1.00  0.00           C  
ATOM   3067  CD2 TYR A 196       6.424  -0.985  -3.277  1.00  0.00           C  
ATOM   3068  CE1 TYR A 196       7.299  -1.146  -0.664  1.00  0.00           C  
ATOM   3069  CE2 TYR A 196       6.401  -2.198  -2.615  1.00  0.00           C  
ATOM   3070  CZ  TYR A 196       6.838  -2.274  -1.310  1.00  0.00           C  
ATOM   3071  OH  TYR A 196       6.815  -3.480  -0.648  1.00  0.00           O  
ATOM   3072  H   TYR A 196       8.167   4.150  -3.944  1.00  0.00           H  
ATOM   3073  HA  TYR A 196       8.977   1.591  -2.838  1.00  0.00           H  
ATOM   3074 1HB  TYR A 196       6.298   2.185  -2.814  1.00  0.00           H  
ATOM   3075 2HB  TYR A 196       6.471   1.342  -4.350  1.00  0.00           H  
ATOM   3076  HD1 TYR A 196       7.680   0.948  -0.829  1.00  0.00           H  
ATOM   3077  HD2 TYR A 196       6.083  -0.923  -4.299  1.00  0.00           H  
ATOM   3078  HE1 TYR A 196       7.642  -1.205   0.358  1.00  0.00           H  
ATOM   3079  HE2 TYR A 196       6.040  -3.081  -3.121  1.00  0.00           H  
ATOM   3080  HH  TYR A 196       7.176  -4.164  -1.218  1.00  0.00           H  
ATOM   3081  N   LEU A 197       8.988   0.560  -5.301  1.00  0.00           N  
ATOM   3082  CA  LEU A 197       9.467   0.184  -6.626  1.00  0.00           C  
ATOM   3083  C   LEU A 197       9.456  -1.334  -6.792  1.00  0.00           C  
ATOM   3084  O   LEU A 197      10.489  -1.989  -6.655  1.00  0.00           O  
ATOM   3085  CB  LEU A 197      10.880   0.724  -6.856  1.00  0.00           C  
ATOM   3086  CG  LEU A 197      11.871   0.450  -5.720  1.00  0.00           C  
ATOM   3087  CD1 LEU A 197      13.153  -0.161  -6.264  1.00  0.00           C  
ATOM   3088  CD2 LEU A 197      12.174   1.729  -4.954  1.00  0.00           C  
ATOM   3089  H   LEU A 197       8.789  -0.143  -4.648  1.00  0.00           H  
ATOM   3090  HA  LEU A 197       8.800   0.618  -7.355  1.00  0.00           H  
ATOM   3091 1HB  LEU A 197      11.266   0.281  -7.762  1.00  0.00           H  
ATOM   3092 2HB  LEU A 197      10.815   1.793  -6.997  1.00  0.00           H  
ATOM   3093  HG  LEU A 197      11.432  -0.256  -5.031  1.00  0.00           H  
ATOM   3094 1HD1 LEU A 197      13.889   0.615  -6.410  1.00  0.00           H  
ATOM   3095 2HD1 LEU A 197      12.949  -0.647  -7.207  1.00  0.00           H  
ATOM   3096 3HD1 LEU A 197      13.532  -0.887  -5.559  1.00  0.00           H  
ATOM   3097 1HD2 LEU A 197      12.853   1.512  -4.143  1.00  0.00           H  
ATOM   3098 2HD2 LEU A 197      11.256   2.135  -4.555  1.00  0.00           H  
ATOM   3099 3HD2 LEU A 197      12.627   2.449  -5.619  1.00  0.00           H  
ATOM   3100  N   PRO A 198       8.280  -1.916  -7.086  1.00  0.00           N  
ATOM   3101  CA  PRO A 198       8.139  -3.365  -7.264  1.00  0.00           C  
ATOM   3102  C   PRO A 198       8.907  -3.883  -8.475  1.00  0.00           C  
ATOM   3103  O   PRO A 198       8.578  -3.561  -9.618  1.00  0.00           O  
ATOM   3104  CB  PRO A 198       6.632  -3.558  -7.468  1.00  0.00           C  
ATOM   3105  CG  PRO A 198       6.136  -2.234  -7.938  1.00  0.00           C  
ATOM   3106  CD  PRO A 198       6.999  -1.209  -7.262  1.00  0.00           C  
ATOM   3107  HA  PRO A 198       8.458  -3.902  -6.384  1.00  0.00           H  
ATOM   3108 1HB  PRO A 198       6.461  -4.329  -8.203  1.00  0.00           H  
ATOM   3109 2HB  PRO A 198       6.173  -3.839  -6.531  1.00  0.00           H  
ATOM   3110 1HG  PRO A 198       6.238  -2.165  -9.011  1.00  0.00           H  
ATOM   3111 2HG  PRO A 198       5.103  -2.106  -7.649  1.00  0.00           H  
ATOM   3112 1HD  PRO A 198       7.119  -0.341  -7.892  1.00  0.00           H  
ATOM   3113 2HD  PRO A 198       6.579  -0.931  -6.307  1.00  0.00           H  
ATOM   3114  N   LEU A 199       9.929  -4.692  -8.217  1.00  0.00           N  
ATOM   3115  CA  LEU A 199      10.743  -5.265  -9.282  1.00  0.00           C  
ATOM   3116  C   LEU A 199      10.573  -6.780  -9.335  1.00  0.00           C  
ATOM   3117  O   LEU A 199      10.215  -7.406  -8.337  1.00  0.00           O  
ATOM   3118  CB  LEU A 199      12.218  -4.914  -9.074  1.00  0.00           C  
ATOM   3119  CG  LEU A 199      12.480  -3.501  -8.546  1.00  0.00           C  
ATOM   3120  CD1 LEU A 199      12.827  -3.541  -7.065  1.00  0.00           C  
ATOM   3121  CD2 LEU A 199      13.594  -2.831  -9.336  1.00  0.00           C  
ATOM   3122  H   LEU A 199      10.138  -4.914  -7.286  1.00  0.00           H  
ATOM   3123  HA  LEU A 199      10.409  -4.844 -10.218  1.00  0.00           H  
ATOM   3124 1HB  LEU A 199      12.640  -5.624  -8.377  1.00  0.00           H  
ATOM   3125 2HB  LEU A 199      12.727  -5.021 -10.021  1.00  0.00           H  
ATOM   3126  HG  LEU A 199      11.584  -2.909  -8.661  1.00  0.00           H  
ATOM   3127 1HD1 LEU A 199      11.928  -3.701  -6.488  1.00  0.00           H  
ATOM   3128 2HD1 LEU A 199      13.278  -2.604  -6.776  1.00  0.00           H  
ATOM   3129 3HD1 LEU A 199      13.521  -4.347  -6.880  1.00  0.00           H  
ATOM   3130 1HD2 LEU A 199      13.833  -1.879  -8.886  1.00  0.00           H  
ATOM   3131 2HD2 LEU A 199      13.270  -2.677 -10.355  1.00  0.00           H  
ATOM   3132 3HD2 LEU A 199      14.470  -3.464  -9.330  1.00  0.00           H  
ATOM   3133  N   THR A 200      10.831  -7.363 -10.500  1.00  0.00           N  
ATOM   3134  CA  THR A 200      10.706  -8.802 -10.674  1.00  0.00           C  
ATOM   3135  C   THR A 200      11.868  -9.347 -11.492  1.00  0.00           C  
ATOM   3136  O   THR A 200      12.494  -8.618 -12.262  1.00  0.00           O  
ATOM   3137  CB  THR A 200       9.380  -9.142 -11.357  1.00  0.00           C  
ATOM   3138  OG1 THR A 200       8.333  -8.336 -10.846  1.00  0.00           O  
ATOM   3139  CG2 THR A 200       8.972 -10.589 -11.188  1.00  0.00           C  
ATOM   3140  H   THR A 200      11.114  -6.814 -11.261  1.00  0.00           H  
ATOM   3141  HA  THR A 200      10.724  -9.258  -9.695  1.00  0.00           H  
ATOM   3142  HB  THR A 200       9.473  -8.946 -12.416  1.00  0.00           H  
ATOM   3143  HG1 THR A 200       8.241  -7.549 -11.386  1.00  0.00           H  
ATOM   3144 1HG2 THR A 200       9.523 -11.202 -11.885  1.00  0.00           H  
ATOM   3145 2HG2 THR A 200       7.913 -10.688 -11.378  1.00  0.00           H  
ATOM   3146 3HG2 THR A 200       9.188 -10.908 -10.178  1.00  0.00           H  
ATOM   3147  N   LEU A 201      12.143 -10.635 -11.334  1.00  0.00           N  
ATOM   3148  CA  LEU A 201      13.220 -11.276 -12.067  1.00  0.00           C  
ATOM   3149  C   LEU A 201      12.824 -12.694 -12.445  1.00  0.00           C  
ATOM   3150  O   LEU A 201      13.054 -13.642 -11.694  1.00  0.00           O  
ATOM   3151  CB  LEU A 201      14.501 -11.294 -11.231  1.00  0.00           C  
ATOM   3152  CG  LEU A 201      14.931  -9.934 -10.675  1.00  0.00           C  
ATOM   3153  CD1 LEU A 201      14.496  -9.788  -9.226  1.00  0.00           C  
ATOM   3154  CD2 LEU A 201      16.437  -9.757 -10.803  1.00  0.00           C  
ATOM   3155  H   LEU A 201      11.604 -11.169 -10.720  1.00  0.00           H  
ATOM   3156  HA  LEU A 201      13.394 -10.709 -12.969  1.00  0.00           H  
ATOM   3157 1HB  LEU A 201      14.354 -11.970 -10.401  1.00  0.00           H  
ATOM   3158 2HB  LEU A 201      15.302 -11.676 -11.847  1.00  0.00           H  
ATOM   3159  HG  LEU A 201      14.453  -9.153 -11.247  1.00  0.00           H  
ATOM   3160 1HD1 LEU A 201      14.699 -10.707  -8.694  1.00  0.00           H  
ATOM   3161 2HD1 LEU A 201      13.438  -9.575  -9.187  1.00  0.00           H  
ATOM   3162 3HD1 LEU A 201      15.044  -8.978  -8.765  1.00  0.00           H  
ATOM   3163 1HD2 LEU A 201      16.707  -9.712 -11.848  1.00  0.00           H  
ATOM   3164 2HD2 LEU A 201      16.938 -10.592 -10.336  1.00  0.00           H  
ATOM   3165 3HD2 LEU A 201      16.735  -8.840 -10.314  1.00  0.00           H  
ATOM   3166  N   GLY A 202      12.225 -12.826 -13.619  1.00  0.00           N  
ATOM   3167  CA  GLY A 202      11.797 -14.127 -14.094  1.00  0.00           C  
ATOM   3168  C   GLY A 202      10.769 -14.769 -13.183  1.00  0.00           C  
ATOM   3169  O   GLY A 202       9.566 -14.667 -13.425  1.00  0.00           O  
ATOM   3170  H   GLY A 202      12.068 -12.026 -14.161  1.00  0.00           H  
ATOM   3171 1HA  GLY A 202      11.369 -14.014 -15.080  1.00  0.00           H  
ATOM   3172 2HA  GLY A 202      12.657 -14.776 -14.161  1.00  0.00           H  
ATOM   3173  N   ASN A 203      11.242 -15.434 -12.134  1.00  0.00           N  
ATOM   3174  CA  ASN A 203      10.356 -16.095 -11.184  1.00  0.00           C  
ATOM   3175  C   ASN A 203      10.637 -15.627  -9.759  1.00  0.00           C  
ATOM   3176  O   ASN A 203      10.472 -16.384  -8.802  1.00  0.00           O  
ATOM   3177  CB  ASN A 203      10.518 -17.613 -11.275  1.00  0.00           C  
ATOM   3178  CG  ASN A 203       9.250 -18.354 -10.894  1.00  0.00           C  
ATOM   3179  OD1 ASN A 203       8.643 -19.035 -11.721  1.00  0.00           O  
ATOM   3180  ND2 ASN A 203       8.844 -18.223  -9.636  1.00  0.00           N  
ATOM   3181  H   ASN A 203      12.211 -15.479 -11.995  1.00  0.00           H  
ATOM   3182  HA  ASN A 203       9.339 -15.834 -11.441  1.00  0.00           H  
ATOM   3183 1HB  ASN A 203      10.778 -17.881 -12.288  1.00  0.00           H  
ATOM   3184 2HB  ASN A 203      11.310 -17.926 -10.610  1.00  0.00           H  
ATOM   3185 1HD2 ASN A 203       8.028 -18.692  -9.363  1.00  0.00           H  
ATOM   3186 2HD2 ASN A 203       9.378 -17.663  -9.034  1.00  0.00           H  
ATOM   3187  N   HIS A 204      11.061 -14.374  -9.627  1.00  0.00           N  
ATOM   3188  CA  HIS A 204      11.365 -13.804  -8.319  1.00  0.00           C  
ATOM   3189  C   HIS A 204      10.885 -12.358  -8.233  1.00  0.00           C  
ATOM   3190  O   HIS A 204      11.071 -11.576  -9.166  1.00  0.00           O  
ATOM   3191  CB  HIS A 204      12.868 -13.874  -8.045  1.00  0.00           C  
ATOM   3192  CG  HIS A 204      13.300 -15.159  -7.407  1.00  0.00           C  
ATOM   3193  ND1 HIS A 204      14.240 -15.999  -7.968  1.00  0.00           N  
ATOM   3194  CD2 HIS A 204      12.918 -15.746  -6.249  1.00  0.00           C  
ATOM   3195  CE1 HIS A 204      14.416 -17.047  -7.183  1.00  0.00           C  
ATOM   3196  NE2 HIS A 204      13.625 -16.917  -6.133  1.00  0.00           N  
ATOM   3197  H   HIS A 204      11.171 -13.820 -10.427  1.00  0.00           H  
ATOM   3198  HA  HIS A 204      10.844 -14.388  -7.574  1.00  0.00           H  
ATOM   3199 1HB  HIS A 204      13.403 -13.771  -8.977  1.00  0.00           H  
ATOM   3200 2HB  HIS A 204      13.145 -13.064  -7.386  1.00  0.00           H  
ATOM   3201  HD2 HIS A 204      12.190 -15.364  -5.547  1.00  0.00           H  
ATOM   3202  HE1 HIS A 204      15.090 -17.869  -7.367  1.00  0.00           H  
ATOM   3203  HE2 HIS A 204      13.484 -17.601  -5.445  1.00  0.00           H  
ATOM   3204  N   SER A 205      10.268 -12.009  -7.109  1.00  0.00           N  
ATOM   3205  CA  SER A 205       9.760 -10.657  -6.905  1.00  0.00           C  
ATOM   3206  C   SER A 205      10.462  -9.981  -5.731  1.00  0.00           C  
ATOM   3207  O   SER A 205      10.717 -10.607  -4.703  1.00  0.00           O  
ATOM   3208  CB  SER A 205       8.250 -10.688  -6.661  1.00  0.00           C  
ATOM   3209  OG  SER A 205       7.534 -10.541  -7.875  1.00  0.00           O  
ATOM   3210  H   SER A 205      10.148 -12.676  -6.402  1.00  0.00           H  
ATOM   3211  HA  SER A 205       9.959 -10.089  -7.801  1.00  0.00           H  
ATOM   3212 1HB  SER A 205       7.979 -11.632  -6.211  1.00  0.00           H  
ATOM   3213 2HB  SER A 205       7.978  -9.881  -5.996  1.00  0.00           H  
ATOM   3214  HG  SER A 205       6.729 -11.061  -7.838  1.00  0.00           H  
ATOM   3215  N   VAL A 206      10.766  -8.697  -5.892  1.00  0.00           N  
ATOM   3216  CA  VAL A 206      11.436  -7.934  -4.846  1.00  0.00           C  
ATOM   3217  C   VAL A 206      10.967  -6.482  -4.842  1.00  0.00           C  
ATOM   3218  O   VAL A 206      11.285  -5.714  -5.750  1.00  0.00           O  
ATOM   3219  CB  VAL A 206      12.968  -7.972  -5.017  1.00  0.00           C  
ATOM   3220  CG1 VAL A 206      13.376  -7.367  -6.352  1.00  0.00           C  
ATOM   3221  CG2 VAL A 206      13.656  -7.254  -3.864  1.00  0.00           C  
ATOM   3222  H   VAL A 206      10.535  -8.253  -6.734  1.00  0.00           H  
ATOM   3223  HA  VAL A 206      11.190  -8.383  -3.895  1.00  0.00           H  
ATOM   3224  HB  VAL A 206      13.284  -9.005  -5.006  1.00  0.00           H  
ATOM   3225 1HG1 VAL A 206      12.529  -7.368  -7.021  1.00  0.00           H  
ATOM   3226 2HG1 VAL A 206      14.176  -7.951  -6.782  1.00  0.00           H  
ATOM   3227 3HG1 VAL A 206      13.713  -6.351  -6.199  1.00  0.00           H  
ATOM   3228 1HG2 VAL A 206      13.311  -6.232  -3.821  1.00  0.00           H  
ATOM   3229 2HG2 VAL A 206      14.725  -7.268  -4.017  1.00  0.00           H  
ATOM   3230 3HG2 VAL A 206      13.419  -7.754  -2.937  1.00  0.00           H  
ATOM   3231  N   THR A 207      10.208  -6.111  -3.816  1.00  0.00           N  
ATOM   3232  CA  THR A 207       9.696  -4.751  -3.698  1.00  0.00           C  
ATOM   3233  C   THR A 207      10.159  -4.109  -2.389  1.00  0.00           C  
ATOM   3234  O   THR A 207       9.643  -4.428  -1.318  1.00  0.00           O  
ATOM   3235  CB  THR A 207       8.167  -4.753  -3.768  1.00  0.00           C  
ATOM   3236  OG1 THR A 207       7.607  -5.171  -2.533  1.00  0.00           O  
ATOM   3237  CG2 THR A 207       7.617  -5.657  -4.851  1.00  0.00           C  
ATOM   3238  H   THR A 207       9.987  -6.768  -3.123  1.00  0.00           H  
ATOM   3239  HA  THR A 207      10.084  -4.178  -4.526  1.00  0.00           H  
ATOM   3240  HB  THR A 207       7.826  -3.748  -3.971  1.00  0.00           H  
ATOM   3241  HG1 THR A 207       7.656  -6.126  -2.466  1.00  0.00           H  
ATOM   3242 1HG2 THR A 207       7.423  -6.636  -4.439  1.00  0.00           H  
ATOM   3243 2HG2 THR A 207       8.339  -5.740  -5.651  1.00  0.00           H  
ATOM   3244 3HG2 THR A 207       6.700  -5.240  -5.237  1.00  0.00           H  
ATOM   3245  N   PRO A 208      11.143  -3.192  -2.457  1.00  0.00           N  
ATOM   3246  CA  PRO A 208      11.670  -2.512  -1.274  1.00  0.00           C  
ATOM   3247  C   PRO A 208      10.798  -1.339  -0.840  1.00  0.00           C  
ATOM   3248  O   PRO A 208       9.944  -0.874  -1.595  1.00  0.00           O  
ATOM   3249  CB  PRO A 208      13.034  -2.019  -1.747  1.00  0.00           C  
ATOM   3250  CG  PRO A 208      12.852  -1.758  -3.203  1.00  0.00           C  
ATOM   3251  CD  PRO A 208      11.824  -2.749  -3.691  1.00  0.00           C  
ATOM   3252  HA  PRO A 208      11.795  -3.194  -0.446  1.00  0.00           H  
ATOM   3253 1HB  PRO A 208      13.301  -1.119  -1.213  1.00  0.00           H  
ATOM   3254 2HB  PRO A 208      13.777  -2.782  -1.573  1.00  0.00           H  
ATOM   3255 1HG  PRO A 208      12.497  -0.749  -3.352  1.00  0.00           H  
ATOM   3256 2HG  PRO A 208      13.788  -1.907  -3.721  1.00  0.00           H  
ATOM   3257 1HD  PRO A 208      11.127  -2.270  -4.362  1.00  0.00           H  
ATOM   3258 2HD  PRO A 208      12.308  -3.581  -4.181  1.00  0.00           H  
ATOM   3259  N   TYR A 209      11.020  -0.862   0.381  1.00  0.00           N  
ATOM   3260  CA  TYR A 209      10.255   0.259   0.916  1.00  0.00           C  
ATOM   3261  C   TYR A 209      11.173   1.423   1.275  1.00  0.00           C  
ATOM   3262  O   TYR A 209      12.263   1.223   1.812  1.00  0.00           O  
ATOM   3263  CB  TYR A 209       9.462  -0.178   2.147  1.00  0.00           C  
ATOM   3264  CG  TYR A 209       8.489   0.868   2.645  1.00  0.00           C  
ATOM   3265  CD1 TYR A 209       8.922   1.932   3.427  1.00  0.00           C  
ATOM   3266  CD2 TYR A 209       7.139   0.793   2.328  1.00  0.00           C  
ATOM   3267  CE1 TYR A 209       8.036   2.889   3.881  1.00  0.00           C  
ATOM   3268  CE2 TYR A 209       6.246   1.747   2.779  1.00  0.00           C  
ATOM   3269  CZ  TYR A 209       6.699   2.793   3.555  1.00  0.00           C  
ATOM   3270  OH  TYR A 209       5.815   3.745   4.005  1.00  0.00           O  
ATOM   3271  H   TYR A 209      11.716  -1.273   0.936  1.00  0.00           H  
ATOM   3272  HA  TYR A 209       9.566   0.584   0.150  1.00  0.00           H  
ATOM   3273 1HB  TYR A 209       8.898  -1.067   1.908  1.00  0.00           H  
ATOM   3274 2HB  TYR A 209      10.150  -0.399   2.951  1.00  0.00           H  
ATOM   3275  HD1 TYR A 209       9.969   2.004   3.680  1.00  0.00           H  
ATOM   3276  HD2 TYR A 209       6.785  -0.027   1.721  1.00  0.00           H  
ATOM   3277  HE1 TYR A 209       8.392   3.709   4.489  1.00  0.00           H  
ATOM   3278  HE2 TYR A 209       5.200   1.671   2.524  1.00  0.00           H  
ATOM   3279  HH  TYR A 209       6.046   3.999   4.903  1.00  0.00           H  
ATOM   3280  N   THR A 210      10.727   2.639   0.976  1.00  0.00           N  
ATOM   3281  CA  THR A 210      11.510   3.834   1.270  1.00  0.00           C  
ATOM   3282  C   THR A 210      10.611   4.986   1.705  1.00  0.00           C  
ATOM   3283  O   THR A 210       9.413   4.989   1.422  1.00  0.00           O  
ATOM   3284  CB  THR A 210      12.327   4.245   0.043  1.00  0.00           C  
ATOM   3285  OG1 THR A 210      11.642   3.911  -1.150  1.00  0.00           O  
ATOM   3286  CG2 THR A 210      13.692   3.593  -0.011  1.00  0.00           C  
ATOM   3287  H   THR A 210       9.850   2.734   0.549  1.00  0.00           H  
ATOM   3288  HA  THR A 210      12.187   3.596   2.077  1.00  0.00           H  
ATOM   3289  HB  THR A 210      12.472   5.315   0.065  1.00  0.00           H  
ATOM   3290  HG1 THR A 210      11.605   2.955  -1.242  1.00  0.00           H  
ATOM   3291 1HG2 THR A 210      13.722   2.891  -0.832  1.00  0.00           H  
ATOM   3292 2HG2 THR A 210      13.880   3.071   0.915  1.00  0.00           H  
ATOM   3293 3HG2 THR A 210      14.447   4.351  -0.158  1.00  0.00           H  
ATOM   3294  N   ARG A 211      11.197   5.961   2.392  1.00  0.00           N  
ATOM   3295  CA  ARG A 211      10.449   7.118   2.866  1.00  0.00           C  
ATOM   3296  C   ARG A 211      11.390   8.199   3.387  1.00  0.00           C  
ATOM   3297  O   ARG A 211      11.368   9.335   2.916  1.00  0.00           O  
ATOM   3298  CB  ARG A 211       9.470   6.705   3.965  1.00  0.00           C  
ATOM   3299  CG  ARG A 211       8.573   7.838   4.440  1.00  0.00           C  
ATOM   3300  CD  ARG A 211       7.594   7.371   5.505  1.00  0.00           C  
ATOM   3301  NE  ARG A 211       7.763   8.099   6.761  1.00  0.00           N  
ATOM   3302  CZ  ARG A 211       7.275   7.687   7.928  1.00  0.00           C  
ATOM   3303  NH1 ARG A 211       6.586   6.556   8.006  1.00  0.00           N  
ATOM   3304  NH2 ARG A 211       7.474   8.411   9.021  1.00  0.00           N  
ATOM   3305  H   ARG A 211      12.156   5.899   2.584  1.00  0.00           H  
ATOM   3306  HA  ARG A 211       9.891   7.516   2.031  1.00  0.00           H  
ATOM   3307 1HB  ARG A 211       8.841   5.910   3.593  1.00  0.00           H  
ATOM   3308 2HB  ARG A 211      10.031   6.342   4.813  1.00  0.00           H  
ATOM   3309 1HG  ARG A 211       9.190   8.624   4.851  1.00  0.00           H  
ATOM   3310 2HG  ARG A 211       8.018   8.221   3.596  1.00  0.00           H  
ATOM   3311 1HD  ARG A 211       6.588   7.525   5.144  1.00  0.00           H  
ATOM   3312 2HD  ARG A 211       7.753   6.318   5.687  1.00  0.00           H  
ATOM   3313  HE  ARG A 211       8.268   8.938   6.732  1.00  0.00           H  
ATOM   3314 1HH1 ARG A 211       6.432   6.006   7.185  1.00  0.00           H  
ATOM   3315 2HH1 ARG A 211       6.222   6.253   8.886  1.00  0.00           H  
ATOM   3316 1HH2 ARG A 211       7.992   9.264   8.969  1.00  0.00           H  
ATOM   3317 2HH2 ARG A 211       7.106   8.102   9.899  1.00  0.00           H  
ATOM   3318  N   ILE A 212      12.217   7.836   4.363  1.00  0.00           N  
ATOM   3319  CA  ILE A 212      13.167   8.775   4.948  1.00  0.00           C  
ATOM   3320  C   ILE A 212      14.532   8.126   5.146  1.00  0.00           C  
ATOM   3321  O   ILE A 212      14.683   6.913   4.992  1.00  0.00           O  
ATOM   3322  CB  ILE A 212      12.666   9.310   6.303  1.00  0.00           C  
ATOM   3323  CG1 ILE A 212      12.332   8.151   7.243  1.00  0.00           C  
ATOM   3324  CG2 ILE A 212      11.453  10.206   6.102  1.00  0.00           C  
ATOM   3325  CD1 ILE A 212      13.446   7.813   8.207  1.00  0.00           C  
ATOM   3326  H   ILE A 212      12.188   6.916   4.696  1.00  0.00           H  
ATOM   3327  HA  ILE A 212      13.271   9.610   4.270  1.00  0.00           H  
ATOM   3328  HB  ILE A 212      13.453   9.905   6.742  1.00  0.00           H  
ATOM   3329 1HG1 ILE A 212      11.457   8.407   7.823  1.00  0.00           H  
ATOM   3330 2HG1 ILE A 212      12.122   7.268   6.655  1.00  0.00           H  
ATOM   3331 1HG2 ILE A 212      11.766  11.146   5.671  1.00  0.00           H  
ATOM   3332 2HG2 ILE A 212      10.978  10.387   7.055  1.00  0.00           H  
ATOM   3333 3HG2 ILE A 212      10.753   9.722   5.438  1.00  0.00           H  
ATOM   3334 1HD1 ILE A 212      13.024   7.510   9.155  1.00  0.00           H  
ATOM   3335 2HD1 ILE A 212      14.071   8.683   8.354  1.00  0.00           H  
ATOM   3336 3HD1 ILE A 212      14.040   7.006   7.804  1.00  0.00           H  
ATOM   3337  N   GLY A 213      15.526   8.940   5.486  1.00  0.00           N  
ATOM   3338  CA  GLY A 213      16.867   8.427   5.699  1.00  0.00           C  
ATOM   3339  C   GLY A 213      17.855   9.517   6.064  1.00  0.00           C  
ATOM   3340  O   GLY A 213      18.753   9.303   6.878  1.00  0.00           O  
ATOM   3341  H   GLY A 213      15.347   9.898   5.594  1.00  0.00           H  
ATOM   3342 1HA  GLY A 213      16.839   7.701   6.499  1.00  0.00           H  
ATOM   3343 2HA  GLY A 213      17.202   7.939   4.796  1.00  0.00           H  
ATOM   3344  N   LEU A 214      17.690  10.691   5.460  1.00  0.00           N  
ATOM   3345  CA  LEU A 214      18.576  11.818   5.724  1.00  0.00           C  
ATOM   3346  C   LEU A 214      17.782  13.115   5.849  1.00  0.00           C  
ATOM   3347  O   LEU A 214      16.557  13.118   5.739  1.00  0.00           O  
ATOM   3348  CB  LEU A 214      19.620  11.945   4.611  1.00  0.00           C  
ATOM   3349  CG  LEU A 214      21.057  11.639   5.035  1.00  0.00           C  
ATOM   3350  CD1 LEU A 214      21.939  11.422   3.815  1.00  0.00           C  
ATOM   3351  CD2 LEU A 214      21.608  12.764   5.900  1.00  0.00           C  
ATOM   3352  H   LEU A 214      16.955  10.799   4.820  1.00  0.00           H  
ATOM   3353  HA  LEU A 214      19.081  11.629   6.660  1.00  0.00           H  
ATOM   3354 1HB  LEU A 214      19.349  11.267   3.815  1.00  0.00           H  
ATOM   3355 2HB  LEU A 214      19.589  12.954   4.228  1.00  0.00           H  
ATOM   3356  HG  LEU A 214      21.068  10.731   5.621  1.00  0.00           H  
ATOM   3357 1HD1 LEU A 214      22.012  12.343   3.256  1.00  0.00           H  
ATOM   3358 2HD1 LEU A 214      21.507  10.655   3.191  1.00  0.00           H  
ATOM   3359 3HD1 LEU A 214      22.923  11.116   4.134  1.00  0.00           H  
ATOM   3360 1HD2 LEU A 214      21.152  12.720   6.878  1.00  0.00           H  
ATOM   3361 2HD2 LEU A 214      21.382  13.714   5.440  1.00  0.00           H  
ATOM   3362 3HD2 LEU A 214      22.677  12.656   5.994  1.00  0.00           H  
ATOM   3363  N   ASP A 215      18.490  14.217   6.083  1.00  0.00           N  
ATOM   3364  CA  ASP A 215      17.850  15.519   6.224  1.00  0.00           C  
ATOM   3365  C   ASP A 215      18.862  16.645   6.032  1.00  0.00           C  
ATOM   3366  O   ASP A 215      19.860  16.725   6.746  1.00  0.00           O  
ATOM   3367  CB  ASP A 215      17.190  15.640   7.598  1.00  0.00           C  
ATOM   3368  CG  ASP A 215      18.187  15.513   8.733  1.00  0.00           C  
ATOM   3369  OD1 ASP A 215      19.270  14.934   8.509  1.00  0.00           O  
ATOM   3370  OD2 ASP A 215      17.884  15.991   9.846  1.00  0.00           O  
ATOM   3371  H   ASP A 215      19.464  14.150   6.162  1.00  0.00           H  
ATOM   3372  HA  ASP A 215      17.092  15.600   5.460  1.00  0.00           H  
ATOM   3373 1HB  ASP A 215      16.707  16.605   7.675  1.00  0.00           H  
ATOM   3374 2HB  ASP A 215      16.448  14.863   7.703  1.00  0.00           H  
ATOM   3375  N   ARG A 216      18.595  17.515   5.061  1.00  0.00           N  
ATOM   3376  CA  ARG A 216      19.482  18.637   4.775  1.00  0.00           C  
ATOM   3377  C   ARG A 216      18.686  19.857   4.325  1.00  0.00           C  
ATOM   3378  O   ARG A 216      17.456  19.827   4.280  1.00  0.00           O  
ATOM   3379  CB  ARG A 216      20.497  18.251   3.699  1.00  0.00           C  
ATOM   3380  CG  ARG A 216      21.453  17.151   4.131  1.00  0.00           C  
ATOM   3381  CD  ARG A 216      22.437  17.647   5.179  1.00  0.00           C  
ATOM   3382  NE  ARG A 216      23.458  18.517   4.603  1.00  0.00           N  
ATOM   3383  CZ  ARG A 216      24.254  19.304   5.325  1.00  0.00           C  
ATOM   3384  NH1 ARG A 216      24.147  19.333   6.647  1.00  0.00           N  
ATOM   3385  NH2 ARG A 216      25.158  20.064   4.722  1.00  0.00           N  
ATOM   3386  H   ARG A 216      17.784  17.399   4.525  1.00  0.00           H  
ATOM   3387  HA  ARG A 216      20.010  18.882   5.684  1.00  0.00           H  
ATOM   3388 1HB  ARG A 216      19.965  17.912   2.822  1.00  0.00           H  
ATOM   3389 2HB  ARG A 216      21.080  19.123   3.440  1.00  0.00           H  
ATOM   3390 1HG  ARG A 216      20.883  16.333   4.544  1.00  0.00           H  
ATOM   3391 2HG  ARG A 216      22.005  16.808   3.267  1.00  0.00           H  
ATOM   3392 1HD  ARG A 216      21.892  18.197   5.932  1.00  0.00           H  
ATOM   3393 2HD  ARG A 216      22.918  16.794   5.635  1.00  0.00           H  
ATOM   3394  HE  ARG A 216      23.558  18.516   3.628  1.00  0.00           H  
ATOM   3395 1HH1 ARG A 216      23.468  18.762   7.109  1.00  0.00           H  
ATOM   3396 2HH1 ARG A 216      24.748  19.927   7.183  1.00  0.00           H  
ATOM   3397 1HH2 ARG A 216      25.243  20.047   3.726  1.00  0.00           H  
ATOM   3398 2HH2 ARG A 216      25.756  20.656   5.264  1.00  0.00           H  
ATOM   3399  N   TRP A 217      19.395  20.930   3.991  1.00  0.00           N  
ATOM   3400  CA  TRP A 217      18.755  22.161   3.542  1.00  0.00           C  
ATOM   3401  C   TRP A 217      19.057  22.426   2.070  1.00  0.00           C  
ATOM   3402  O   TRP A 217      18.159  22.404   1.227  1.00  0.00           O  
ATOM   3403  CB  TRP A 217      19.227  23.344   4.390  1.00  0.00           C  
ATOM   3404  CG  TRP A 217      18.516  23.453   5.705  1.00  0.00           C  
ATOM   3405  CD1 TRP A 217      18.945  22.974   6.910  1.00  0.00           C  
ATOM   3406  CD2 TRP A 217      17.252  24.079   5.949  1.00  0.00           C  
ATOM   3407  NE1 TRP A 217      18.025  23.265   7.887  1.00  0.00           N  
ATOM   3408  CE2 TRP A 217      16.977  23.943   7.322  1.00  0.00           C  
ATOM   3409  CE3 TRP A 217      16.327  24.743   5.138  1.00  0.00           C  
ATOM   3410  CZ2 TRP A 217      15.814  24.447   7.902  1.00  0.00           C  
ATOM   3411  CZ3 TRP A 217      15.173  25.243   5.716  1.00  0.00           C  
ATOM   3412  CH2 TRP A 217      14.926  25.092   7.086  1.00  0.00           C  
ATOM   3413  H   TRP A 217      20.373  20.892   4.046  1.00  0.00           H  
ATOM   3414  HA  TRP A 217      17.688  22.044   3.663  1.00  0.00           H  
ATOM   3415 1HB  TRP A 217      20.282  23.238   4.589  1.00  0.00           H  
ATOM   3416 2HB  TRP A 217      19.057  24.260   3.843  1.00  0.00           H  
ATOM   3417  HD1 TRP A 217      19.875  22.445   7.058  1.00  0.00           H  
ATOM   3418  HE1 TRP A 217      18.106  23.027   8.834  1.00  0.00           H  
ATOM   3419  HE3 TRP A 217      16.499  24.869   4.080  1.00  0.00           H  
ATOM   3420  HZ2 TRP A 217      15.610  24.340   8.957  1.00  0.00           H  
ATOM   3421  HZ3 TRP A 217      14.446  25.757   5.105  1.00  0.00           H  
ATOM   3422  HH2 TRP A 217      14.012  25.497   7.494  1.00  0.00           H  
ATOM   3423  N   SER A 218      20.326  22.675   1.767  1.00  0.00           N  
ATOM   3424  CA  SER A 218      20.749  22.943   0.398  1.00  0.00           C  
ATOM   3425  C   SER A 218      21.527  21.761  -0.173  1.00  0.00           C  
ATOM   3426  O   SER A 218      22.606  21.423   0.315  1.00  0.00           O  
ATOM   3427  CB  SER A 218      21.606  24.209   0.344  1.00  0.00           C  
ATOM   3428  OG  SER A 218      21.288  24.993  -0.793  1.00  0.00           O  
ATOM   3429  H   SER A 218      20.997  22.678   2.483  1.00  0.00           H  
ATOM   3430  HA  SER A 218      19.861  23.095  -0.198  1.00  0.00           H  
ATOM   3431 1HB  SER A 218      21.430  24.797   1.232  1.00  0.00           H  
ATOM   3432 2HB  SER A 218      22.649  23.933   0.296  1.00  0.00           H  
ATOM   3433  HG  SER A 218      20.543  25.564  -0.590  1.00  0.00           H  
ATOM   3434  N   ASN A 219      20.974  21.139  -1.209  1.00  0.00           N  
ATOM   3435  CA  ASN A 219      21.617  19.997  -1.846  1.00  0.00           C  
ATOM   3436  C   ASN A 219      20.950  19.671  -3.179  1.00  0.00           C  
ATOM   3437  O   ASN A 219      19.730  19.769  -3.313  1.00  0.00           O  
ATOM   3438  CB  ASN A 219      21.567  18.776  -0.923  1.00  0.00           C  
ATOM   3439  CG  ASN A 219      22.851  18.592  -0.139  1.00  0.00           C  
ATOM   3440  OD1 ASN A 219      23.901  19.116  -0.512  1.00  0.00           O  
ATOM   3441  ND2 ASN A 219      22.774  17.842   0.955  1.00  0.00           N  
ATOM   3442  H   ASN A 219      20.113  21.457  -1.553  1.00  0.00           H  
ATOM   3443  HA  ASN A 219      22.649  20.256  -2.027  1.00  0.00           H  
ATOM   3444 1HB  ASN A 219      20.754  18.896  -0.222  1.00  0.00           H  
ATOM   3445 2HB  ASN A 219      21.398  17.890  -1.517  1.00  0.00           H  
ATOM   3446 1HD2 ASN A 219      23.590  17.707   1.481  1.00  0.00           H  
ATOM   3447 2HD2 ASN A 219      21.905  17.457   1.192  1.00  0.00           H  
ATOM   3448  N   TRP A 220      21.757  19.284  -4.160  1.00  0.00           N  
ATOM   3449  CA  TRP A 220      21.244  18.945  -5.482  1.00  0.00           C  
ATOM   3450  C   TRP A 220      21.846  17.634  -5.979  1.00  0.00           C  
ATOM   3451  O   TRP A 220      22.920  17.226  -5.539  1.00  0.00           O  
ATOM   3452  CB  TRP A 220      21.551  20.068  -6.474  1.00  0.00           C  
ATOM   3453  CG  TRP A 220      22.964  20.559  -6.398  1.00  0.00           C  
ATOM   3454  CD1 TRP A 220      24.100  19.812  -6.518  1.00  0.00           C  
ATOM   3455  CD2 TRP A 220      23.392  21.910  -6.182  1.00  0.00           C  
ATOM   3456  NE1 TRP A 220      25.208  20.615  -6.390  1.00  0.00           N  
ATOM   3457  CE2 TRP A 220      24.800  21.906  -6.184  1.00  0.00           C  
ATOM   3458  CE3 TRP A 220      22.722  23.121  -5.988  1.00  0.00           C  
ATOM   3459  CZ2 TRP A 220      25.548  23.066  -5.999  1.00  0.00           C  
ATOM   3460  CZ3 TRP A 220      23.465  24.272  -5.805  1.00  0.00           C  
ATOM   3461  CH2 TRP A 220      24.865  24.237  -5.812  1.00  0.00           C  
ATOM   3462  H   TRP A 220      22.721  19.226  -3.991  1.00  0.00           H  
ATOM   3463  HA  TRP A 220      20.175  18.829  -5.403  1.00  0.00           H  
ATOM   3464 1HB  TRP A 220      21.377  19.710  -7.478  1.00  0.00           H  
ATOM   3465 2HB  TRP A 220      20.895  20.902  -6.276  1.00  0.00           H  
ATOM   3466  HD1 TRP A 220      24.111  18.746  -6.687  1.00  0.00           H  
ATOM   3467  HE1 TRP A 220      26.138  20.311  -6.439  1.00  0.00           H  
ATOM   3468  HE3 TRP A 220      21.643  23.167  -5.980  1.00  0.00           H  
ATOM   3469  HZ2 TRP A 220      26.627  23.057  -6.002  1.00  0.00           H  
ATOM   3470  HZ3 TRP A 220      22.964  25.216  -5.654  1.00  0.00           H  
ATOM   3471  HH2 TRP A 220      25.405  25.161  -5.664  1.00  0.00           H  
ATOM   3472  N   ASP A 221      21.144  16.978  -6.898  1.00  0.00           N  
ATOM   3473  CA  ASP A 221      21.609  15.713  -7.455  1.00  0.00           C  
ATOM   3474  C   ASP A 221      22.705  15.944  -8.490  1.00  0.00           C  
ATOM   3475  O   ASP A 221      22.897  17.062  -8.965  1.00  0.00           O  
ATOM   3476  CB  ASP A 221      20.442  14.954  -8.091  1.00  0.00           C  
ATOM   3477  CG  ASP A 221      19.663  15.808  -9.073  1.00  0.00           C  
ATOM   3478  OD1 ASP A 221      20.293  16.407  -9.969  1.00  0.00           O  
ATOM   3479  OD2 ASP A 221      18.423  15.878  -8.943  1.00  0.00           O  
ATOM   3480  H   ASP A 221      20.294  17.354  -7.209  1.00  0.00           H  
ATOM   3481  HA  ASP A 221      22.011  15.123  -6.646  1.00  0.00           H  
ATOM   3482 1HB  ASP A 221      20.825  14.094  -8.618  1.00  0.00           H  
ATOM   3483 2HB  ASP A 221      19.769  14.625  -7.314  1.00  0.00           H  
ATOM   3484  N   TRP A 222      23.419  14.878  -8.835  1.00  0.00           N  
ATOM   3485  CA  TRP A 222      24.497  14.964  -9.815  1.00  0.00           C  
ATOM   3486  C   TRP A 222      24.128  14.218 -11.093  1.00  0.00           C  
ATOM   3487  O   TRP A 222      23.209  13.400 -11.104  1.00  0.00           O  
ATOM   3488  CB  TRP A 222      25.790  14.391  -9.232  1.00  0.00           C  
ATOM   3489  CG  TRP A 222      26.489  15.333  -8.300  1.00  0.00           C  
ATOM   3490  CD1 TRP A 222      26.595  16.689  -8.430  1.00  0.00           C  
ATOM   3491  CD2 TRP A 222      27.182  14.991  -7.094  1.00  0.00           C  
ATOM   3492  NE1 TRP A 222      27.310  17.208  -7.379  1.00  0.00           N  
ATOM   3493  CE2 TRP A 222      27.683  16.187  -6.545  1.00  0.00           C  
ATOM   3494  CE3 TRP A 222      27.429  13.787  -6.426  1.00  0.00           C  
ATOM   3495  CZ2 TRP A 222      28.412  16.213  -5.360  1.00  0.00           C  
ATOM   3496  CZ3 TRP A 222      28.153  13.815  -5.249  1.00  0.00           C  
ATOM   3497  CH2 TRP A 222      28.638  15.022  -4.727  1.00  0.00           C  
ATOM   3498  H   TRP A 222      23.218  14.012  -8.421  1.00  0.00           H  
ATOM   3499  HA  TRP A 222      24.649  16.005 -10.050  1.00  0.00           H  
ATOM   3500 1HB  TRP A 222      25.563  13.489  -8.685  1.00  0.00           H  
ATOM   3501 2HB  TRP A 222      26.468  14.157 -10.041  1.00  0.00           H  
ATOM   3502  HD1 TRP A 222      26.173  17.255  -9.246  1.00  0.00           H  
ATOM   3503  HE1 TRP A 222      27.520  18.157  -7.246  1.00  0.00           H  
ATOM   3504  HE3 TRP A 222      27.064  12.848  -6.814  1.00  0.00           H  
ATOM   3505  HZ2 TRP A 222      28.792  17.135  -4.943  1.00  0.00           H  
ATOM   3506  HZ3 TRP A 222      28.353  12.896  -4.719  1.00  0.00           H  
ATOM   3507  HH2 TRP A 222      29.200  14.997  -3.804  1.00  0.00           H  
ATOM   3508  N   GLN A 223      24.851  14.508 -12.170  1.00  0.00           N  
ATOM   3509  CA  GLN A 223      24.601  13.864 -13.455  1.00  0.00           C  
ATOM   3510  C   GLN A 223      25.737  12.914 -13.819  1.00  0.00           C  
ATOM   3511  O   GLN A 223      25.514  11.730 -14.070  1.00  0.00           O  
ATOM   3512  CB  GLN A 223      24.430  14.917 -14.551  1.00  0.00           C  
ATOM   3513  CG  GLN A 223      23.097  15.645 -14.493  1.00  0.00           C  
ATOM   3514  CD  GLN A 223      23.210  17.016 -13.856  1.00  0.00           C  
ATOM   3515  OE1 GLN A 223      24.208  17.714 -14.031  1.00  0.00           O  
ATOM   3516  NE2 GLN A 223      22.183  17.408 -13.110  1.00  0.00           N  
ATOM   3517  H   GLN A 223      25.572  15.168 -12.099  1.00  0.00           H  
ATOM   3518  HA  GLN A 223      23.687  13.296 -13.367  1.00  0.00           H  
ATOM   3519 1HB  GLN A 223      25.220  15.648 -14.459  1.00  0.00           H  
ATOM   3520 2HB  GLN A 223      24.510  14.434 -15.514  1.00  0.00           H  
ATOM   3521 1HG  GLN A 223      22.721  15.763 -15.499  1.00  0.00           H  
ATOM   3522 2HG  GLN A 223      22.403  15.051 -13.917  1.00  0.00           H  
ATOM   3523 1HE2 GLN A 223      22.229  18.290 -12.687  1.00  0.00           H  
ATOM   3524 2HE2 GLN A 223      21.421  16.800 -13.016  1.00  0.00           H  
ATOM   3525  N   ASP A 224      26.958  13.442 -13.845  1.00  0.00           N  
ATOM   3526  CA  ASP A 224      28.129  12.641 -14.177  1.00  0.00           C  
ATOM   3527  C   ASP A 224      28.557  11.784 -12.990  1.00  0.00           C  
ATOM   3528  O   ASP A 224      29.077  10.682 -13.161  1.00  0.00           O  
ATOM   3529  CB  ASP A 224      29.284  13.545 -14.611  1.00  0.00           C  
ATOM   3530  CG  ASP A 224      30.185  12.881 -15.635  1.00  0.00           C  
ATOM   3531  OD1 ASP A 224      30.534  11.698 -15.441  1.00  0.00           O  
ATOM   3532  OD2 ASP A 224      30.541  13.546 -16.632  1.00  0.00           O  
ATOM   3533  H   ASP A 224      27.071  14.392 -13.635  1.00  0.00           H  
ATOM   3534  HA  ASP A 224      27.864  11.990 -14.997  1.00  0.00           H  
ATOM   3535 1HB  ASP A 224      28.882  14.449 -15.045  1.00  0.00           H  
ATOM   3536 2HB  ASP A 224      29.879  13.799 -13.747  1.00  0.00           H  
ATOM   3537  N   ASP A 225      28.335  12.298 -11.785  1.00  0.00           N  
ATOM   3538  CA  ASP A 225      28.697  11.581 -10.568  1.00  0.00           C  
ATOM   3539  C   ASP A 225      27.489  10.855  -9.985  1.00  0.00           C  
ATOM   3540  O   ASP A 225      26.388  11.401  -9.938  1.00  0.00           O  
ATOM   3541  CB  ASP A 225      29.276  12.548  -9.534  1.00  0.00           C  
ATOM   3542  CG  ASP A 225      30.785  12.660  -9.627  1.00  0.00           C  
ATOM   3543  OD1 ASP A 225      31.311  12.654 -10.760  1.00  0.00           O  
ATOM   3544  OD2 ASP A 225      31.440  12.752  -8.568  1.00  0.00           O  
ATOM   3545  H   ASP A 225      27.916  13.182 -11.713  1.00  0.00           H  
ATOM   3546  HA  ASP A 225      29.450  10.852 -10.826  1.00  0.00           H  
ATOM   3547 1HB  ASP A 225      28.850  13.529  -9.689  1.00  0.00           H  
ATOM   3548 2HB  ASP A 225      29.019  12.201  -8.543  1.00  0.00           H  
ATOM   3549  N   ILE A 226      27.705   9.622  -9.540  1.00  0.00           N  
ATOM   3550  CA  ILE A 226      26.633   8.821  -8.958  1.00  0.00           C  
ATOM   3551  C   ILE A 226      27.026   8.295  -7.582  1.00  0.00           C  
ATOM   3552  O   ILE A 226      28.170   7.893  -7.364  1.00  0.00           O  
ATOM   3553  CB  ILE A 226      26.266   7.629  -9.865  1.00  0.00           C  
ATOM   3554  CG1 ILE A 226      27.490   6.739 -10.101  1.00  0.00           C  
ATOM   3555  CG2 ILE A 226      25.700   8.127 -11.188  1.00  0.00           C  
ATOM   3556  CD1 ILE A 226      27.448   5.440  -9.327  1.00  0.00           C  
ATOM   3557  H   ILE A 226      28.606   9.241  -9.604  1.00  0.00           H  
ATOM   3558  HA  ILE A 226      25.763   9.451  -8.857  1.00  0.00           H  
ATOM   3559  HB  ILE A 226      25.501   7.053  -9.369  1.00  0.00           H  
ATOM   3560 1HG1 ILE A 226      27.556   6.498 -11.151  1.00  0.00           H  
ATOM   3561 2HG1 ILE A 226      28.379   7.275  -9.803  1.00  0.00           H  
ATOM   3562 1HG2 ILE A 226      26.066   9.124 -11.383  1.00  0.00           H  
ATOM   3563 2HG2 ILE A 226      24.621   8.142 -11.134  1.00  0.00           H  
ATOM   3564 3HG2 ILE A 226      26.013   7.467 -11.982  1.00  0.00           H  
ATOM   3565 1HD1 ILE A 226      26.443   5.046  -9.340  1.00  0.00           H  
ATOM   3566 2HD1 ILE A 226      27.752   5.618  -8.307  1.00  0.00           H  
ATOM   3567 3HD1 ILE A 226      28.120   4.728  -9.785  1.00  0.00           H  
ATOM   3568  N   GLU A 227      26.074   8.305  -6.656  1.00  0.00           N  
ATOM   3569  CA  GLU A 227      26.321   7.829  -5.300  1.00  0.00           C  
ATOM   3570  C   GLU A 227      25.766   6.421  -5.107  1.00  0.00           C  
ATOM   3571  O   GLU A 227      25.248   6.088  -4.040  1.00  0.00           O  
ATOM   3572  CB  GLU A 227      25.696   8.785  -4.280  1.00  0.00           C  
ATOM   3573  CG  GLU A 227      26.667   9.246  -3.205  1.00  0.00           C  
ATOM   3574  CD  GLU A 227      27.478  10.454  -3.630  1.00  0.00           C  
ATOM   3575  OE1 GLU A 227      27.637  10.662  -4.852  1.00  0.00           O  
ATOM   3576  OE2 GLU A 227      27.952  11.193  -2.743  1.00  0.00           O  
ATOM   3577  H   GLU A 227      25.182   8.638  -6.890  1.00  0.00           H  
ATOM   3578  HA  GLU A 227      27.390   7.805  -5.148  1.00  0.00           H  
ATOM   3579 1HB  GLU A 227      25.330   9.658  -4.800  1.00  0.00           H  
ATOM   3580 2HB  GLU A 227      24.865   8.291  -3.798  1.00  0.00           H  
ATOM   3581 1HG  GLU A 227      26.106   9.502  -2.318  1.00  0.00           H  
ATOM   3582 2HG  GLU A 227      27.344   8.436  -2.980  1.00  0.00           H  
ATOM   3583  N   ARG A 228      25.875   5.600  -6.145  1.00  0.00           N  
ATOM   3584  CA  ARG A 228      25.385   4.226  -6.091  1.00  0.00           C  
ATOM   3585  C   ARG A 228      26.543   3.238  -6.040  1.00  0.00           C  
ATOM   3586  O   ARG A 228      27.242   3.033  -7.032  1.00  0.00           O  
ATOM   3587  CB  ARG A 228      24.498   3.932  -7.303  1.00  0.00           C  
ATOM   3588  CG  ARG A 228      23.123   4.576  -7.224  1.00  0.00           C  
ATOM   3589  CD  ARG A 228      22.030   3.538  -7.026  1.00  0.00           C  
ATOM   3590  NE  ARG A 228      20.697   4.135  -7.059  1.00  0.00           N  
ATOM   3591  CZ  ARG A 228      20.148   4.779  -6.032  1.00  0.00           C  
ATOM   3592  NH1 ARG A 228      20.812   4.913  -4.891  1.00  0.00           N  
ATOM   3593  NH2 ARG A 228      18.929   5.291  -6.145  1.00  0.00           N  
ATOM   3594  H   ARG A 228      26.297   5.923  -6.968  1.00  0.00           H  
ATOM   3595  HA  ARG A 228      24.796   4.121  -5.192  1.00  0.00           H  
ATOM   3596 1HB  ARG A 228      24.992   4.296  -8.191  1.00  0.00           H  
ATOM   3597 2HB  ARG A 228      24.369   2.863  -7.386  1.00  0.00           H  
ATOM   3598 1HG  ARG A 228      23.105   5.263  -6.391  1.00  0.00           H  
ATOM   3599 2HG  ARG A 228      22.936   5.114  -8.141  1.00  0.00           H  
ATOM   3600 1HD  ARG A 228      22.104   2.803  -7.814  1.00  0.00           H  
ATOM   3601 2HD  ARG A 228      22.176   3.056  -6.071  1.00  0.00           H  
ATOM   3602  HE  ARG A 228      20.184   4.051  -7.890  1.00  0.00           H  
ATOM   3603 1HH1 ARG A 228      21.731   4.528  -4.799  1.00  0.00           H  
ATOM   3604 2HH1 ARG A 228      20.393   5.397  -4.124  1.00  0.00           H  
ATOM   3605 1HH2 ARG A 228      18.425   5.193  -7.004  1.00  0.00           H  
ATOM   3606 2HH2 ARG A 228      18.517   5.776  -5.374  1.00  0.00           H  
ATOM   3607  N   GLU A 229      26.743   2.625  -4.878  1.00  0.00           N  
ATOM   3608  CA  GLU A 229      27.816   1.656  -4.698  1.00  0.00           C  
ATOM   3609  C   GLU A 229      27.453   0.629  -3.631  1.00  0.00           C  
ATOM   3610  O   GLU A 229      27.615  -0.574  -3.830  1.00  0.00           O  
ATOM   3611  CB  GLU A 229      29.115   2.367  -4.316  1.00  0.00           C  
ATOM   3612  CG  GLU A 229      28.996   3.219  -3.063  1.00  0.00           C  
ATOM   3613  CD  GLU A 229      30.005   4.350  -3.030  1.00  0.00           C  
ATOM   3614  OE1 GLU A 229      31.158   4.105  -2.616  1.00  0.00           O  
ATOM   3615  OE2 GLU A 229      29.643   5.481  -3.417  1.00  0.00           O  
ATOM   3616  H   GLU A 229      26.152   2.829  -4.122  1.00  0.00           H  
ATOM   3617  HA  GLU A 229      27.961   1.143  -5.639  1.00  0.00           H  
ATOM   3618 1HB  GLU A 229      29.882   1.626  -4.149  1.00  0.00           H  
ATOM   3619 2HB  GLU A 229      29.416   3.006  -5.134  1.00  0.00           H  
ATOM   3620 1HG  GLU A 229      28.003   3.644  -3.025  1.00  0.00           H  
ATOM   3621 2HG  GLU A 229      29.152   2.591  -2.199  1.00  0.00           H  
ATOM   3622  N   GLY A 230      26.957   1.114  -2.497  1.00  0.00           N  
ATOM   3623  CA  GLY A 230      26.577   0.227  -1.414  1.00  0.00           C  
ATOM   3624  C   GLY A 230      27.329   0.522  -0.130  1.00  0.00           C  
ATOM   3625  O   GLY A 230      27.716  -0.394   0.596  1.00  0.00           O  
ATOM   3626  H   GLY A 230      26.850   2.083  -2.394  1.00  0.00           H  
ATOM   3627 1HA  GLY A 230      25.518   0.334  -1.230  1.00  0.00           H  
ATOM   3628 2HA  GLY A 230      26.779  -0.792  -1.709  1.00  0.00           H  
ATOM   3629  N   HIS A 231      27.535   1.804   0.150  1.00  0.00           N  
ATOM   3630  CA  HIS A 231      28.245   2.218   1.355  1.00  0.00           C  
ATOM   3631  C   HIS A 231      27.530   3.381   2.036  1.00  0.00           C  
ATOM   3632  O   HIS A 231      28.164   4.231   2.662  1.00  0.00           O  
ATOM   3633  CB  HIS A 231      29.682   2.616   1.015  1.00  0.00           C  
ATOM   3634  CG  HIS A 231      30.681   2.187   2.043  1.00  0.00           C  
ATOM   3635  ND1 HIS A 231      31.568   1.150   1.843  1.00  0.00           N  
ATOM   3636  CD2 HIS A 231      30.932   2.659   3.286  1.00  0.00           C  
ATOM   3637  CE1 HIS A 231      32.322   1.004   2.919  1.00  0.00           C  
ATOM   3638  NE2 HIS A 231      31.956   1.907   3.809  1.00  0.00           N  
ATOM   3639  H   HIS A 231      27.202   2.489  -0.467  1.00  0.00           H  
ATOM   3640  HA  HIS A 231      28.265   1.378   2.032  1.00  0.00           H  
ATOM   3641 1HB  HIS A 231      29.959   2.165   0.074  1.00  0.00           H  
ATOM   3642 2HB  HIS A 231      29.739   3.691   0.923  1.00  0.00           H  
ATOM   3643  HD2 HIS A 231      30.422   3.476   3.777  1.00  0.00           H  
ATOM   3644  HE1 HIS A 231      33.104   0.269   3.048  1.00  0.00           H  
ATOM   3645  HE2 HIS A 231      32.288   1.961   4.729  1.00  0.00           H  
ATOM   3646  N   ASP A 232      26.208   3.412   1.909  1.00  0.00           N  
ATOM   3647  CA  ASP A 232      25.406   4.470   2.511  1.00  0.00           C  
ATOM   3648  C   ASP A 232      24.603   3.938   3.694  1.00  0.00           C  
ATOM   3649  O   ASP A 232      24.142   2.796   3.680  1.00  0.00           O  
ATOM   3650  CB  ASP A 232      24.464   5.081   1.470  1.00  0.00           C  
ATOM   3651  CG  ASP A 232      24.452   6.596   1.522  1.00  0.00           C  
ATOM   3652  OD1 ASP A 232      24.224   7.152   2.616  1.00  0.00           O  
ATOM   3653  OD2 ASP A 232      24.670   7.228   0.465  1.00  0.00           O  
ATOM   3654  H   ASP A 232      25.760   2.706   1.398  1.00  0.00           H  
ATOM   3655  HA  ASP A 232      26.081   5.235   2.866  1.00  0.00           H  
ATOM   3656 1HB  ASP A 232      24.783   4.775   0.485  1.00  0.00           H  
ATOM   3657 2HB  ASP A 232      23.461   4.724   1.647  1.00  0.00           H  
ATOM   3658  N   PHE A 233      24.435   4.773   4.714  1.00  0.00           N  
ATOM   3659  CA  PHE A 233      23.686   4.386   5.904  1.00  0.00           C  
ATOM   3660  C   PHE A 233      22.189   4.581   5.691  1.00  0.00           C  
ATOM   3661  O   PHE A 233      21.700   5.711   5.648  1.00  0.00           O  
ATOM   3662  CB  PHE A 233      24.156   5.198   7.114  1.00  0.00           C  
ATOM   3663  CG  PHE A 233      24.930   4.389   8.115  1.00  0.00           C  
ATOM   3664  CD1 PHE A 233      26.303   4.241   7.995  1.00  0.00           C  
ATOM   3665  CD2 PHE A 233      24.284   3.777   9.177  1.00  0.00           C  
ATOM   3666  CE1 PHE A 233      27.017   3.498   8.916  1.00  0.00           C  
ATOM   3667  CE2 PHE A 233      24.993   3.032  10.100  1.00  0.00           C  
ATOM   3668  CZ  PHE A 233      26.361   2.892   9.969  1.00  0.00           C  
ATOM   3669  H   PHE A 233      24.825   5.671   4.666  1.00  0.00           H  
ATOM   3670  HA  PHE A 233      23.878   3.339   6.089  1.00  0.00           H  
ATOM   3671 1HB  PHE A 233      24.793   6.001   6.773  1.00  0.00           H  
ATOM   3672 2HB  PHE A 233      23.295   5.616   7.616  1.00  0.00           H  
ATOM   3673  HD1 PHE A 233      26.816   4.715   7.171  1.00  0.00           H  
ATOM   3674  HD2 PHE A 233      23.214   3.885   9.280  1.00  0.00           H  
ATOM   3675  HE1 PHE A 233      28.086   3.391   8.810  1.00  0.00           H  
ATOM   3676  HE2 PHE A 233      24.478   2.559  10.925  1.00  0.00           H  
ATOM   3677  HZ  PHE A 233      26.917   2.312  10.690  1.00  0.00           H  
ATOM   3678  N   ASN A 234      21.464   3.475   5.558  1.00  0.00           N  
ATOM   3679  CA  ASN A 234      20.022   3.525   5.349  1.00  0.00           C  
ATOM   3680  C   ASN A 234      19.377   2.185   5.681  1.00  0.00           C  
ATOM   3681  O   ASN A 234      20.050   1.155   5.728  1.00  0.00           O  
ATOM   3682  CB  ASN A 234      19.708   3.910   3.902  1.00  0.00           C  
ATOM   3683  CG  ASN A 234      20.468   3.061   2.901  1.00  0.00           C  
ATOM   3684  OD1 ASN A 234      19.909   2.146   2.296  1.00  0.00           O  
ATOM   3685  ND2 ASN A 234      21.749   3.361   2.722  1.00  0.00           N  
ATOM   3686  H   ASN A 234      21.911   2.603   5.601  1.00  0.00           H  
ATOM   3687  HA  ASN A 234      19.618   4.280   6.007  1.00  0.00           H  
ATOM   3688 1HB  ASN A 234      18.651   3.785   3.723  1.00  0.00           H  
ATOM   3689 2HB  ASN A 234      19.976   4.945   3.745  1.00  0.00           H  
ATOM   3690 1HD2 ASN A 234      22.262   2.828   2.080  1.00  0.00           H  
ATOM   3691 2HD2 ASN A 234      22.127   4.102   3.238  1.00  0.00           H  
ATOM   3692  N   ARG A 235      18.067   2.204   5.913  1.00  0.00           N  
ATOM   3693  CA  ARG A 235      17.332   0.989   6.241  1.00  0.00           C  
ATOM   3694  C   ARG A 235      16.673   0.400   4.997  1.00  0.00           C  
ATOM   3695  O   ARG A 235      17.059  -0.671   4.527  1.00  0.00           O  
ATOM   3696  CB  ARG A 235      16.272   1.280   7.305  1.00  0.00           C  
ATOM   3697  CG  ARG A 235      16.829   1.958   8.547  1.00  0.00           C  
ATOM   3698  CD  ARG A 235      16.585   3.459   8.518  1.00  0.00           C  
ATOM   3699  NE  ARG A 235      17.398   4.164   9.505  1.00  0.00           N  
ATOM   3700  CZ  ARG A 235      17.586   5.483   9.506  1.00  0.00           C  
ATOM   3701  NH1 ARG A 235      17.022   6.240   8.572  1.00  0.00           N  
ATOM   3702  NH2 ARG A 235      18.340   6.044  10.440  1.00  0.00           N  
ATOM   3703  H   ARG A 235      17.585   3.056   5.861  1.00  0.00           H  
ATOM   3704  HA  ARG A 235      18.036   0.271   6.634  1.00  0.00           H  
ATOM   3705 1HB  ARG A 235      15.516   1.921   6.878  1.00  0.00           H  
ATOM   3706 2HB  ARG A 235      15.815   0.348   7.605  1.00  0.00           H  
ATOM   3707 1HG  ARG A 235      16.345   1.543   9.418  1.00  0.00           H  
ATOM   3708 2HG  ARG A 235      17.891   1.775   8.599  1.00  0.00           H  
ATOM   3709 1HD  ARG A 235      16.829   3.831   7.533  1.00  0.00           H  
ATOM   3710 2HD  ARG A 235      15.541   3.646   8.724  1.00  0.00           H  
ATOM   3711  HE  ARG A 235      17.828   3.628  10.205  1.00  0.00           H  
ATOM   3712 1HH1 ARG A 235      16.452   5.823   7.865  1.00  0.00           H  
ATOM   3713 2HH1 ARG A 235      17.167   7.230   8.579  1.00  0.00           H  
ATOM   3714 1HH2 ARG A 235      18.767   5.477  11.145  1.00  0.00           H  
ATOM   3715 2HH2 ARG A 235      18.481   7.034  10.440  1.00  0.00           H  
ATOM   3716  N   VAL A 236      15.678   1.106   4.469  1.00  0.00           N  
ATOM   3717  CA  VAL A 236      14.967   0.652   3.279  1.00  0.00           C  
ATOM   3718  C   VAL A 236      14.331  -0.714   3.506  1.00  0.00           C  
ATOM   3719  O   VAL A 236      15.023  -1.731   3.557  1.00  0.00           O  
ATOM   3720  CB  VAL A 236      15.906   0.574   2.060  1.00  0.00           C  
ATOM   3721  CG1 VAL A 236      15.119   0.258   0.797  1.00  0.00           C  
ATOM   3722  CG2 VAL A 236      16.684   1.874   1.900  1.00  0.00           C  
ATOM   3723  H   VAL A 236      15.417   1.951   4.890  1.00  0.00           H  
ATOM   3724  HA  VAL A 236      14.189   1.370   3.064  1.00  0.00           H  
ATOM   3725  HB  VAL A 236      16.613  -0.224   2.227  1.00  0.00           H  
ATOM   3726 1HG1 VAL A 236      15.722   0.488  -0.069  1.00  0.00           H  
ATOM   3727 2HG1 VAL A 236      14.218   0.850   0.776  1.00  0.00           H  
ATOM   3728 3HG1 VAL A 236      14.863  -0.792   0.788  1.00  0.00           H  
ATOM   3729 1HG2 VAL A 236      17.717   1.649   1.680  1.00  0.00           H  
ATOM   3730 2HG2 VAL A 236      16.627   2.445   2.814  1.00  0.00           H  
ATOM   3731 3HG2 VAL A 236      16.261   2.450   1.090  1.00  0.00           H  
ATOM   3732  N   GLY A 237      13.009  -0.732   3.642  1.00  0.00           N  
ATOM   3733  CA  GLY A 237      12.302  -1.980   3.862  1.00  0.00           C  
ATOM   3734  C   GLY A 237      12.531  -2.980   2.745  1.00  0.00           C  
ATOM   3735  O   GLY A 237      12.673  -2.602   1.583  1.00  0.00           O  
ATOM   3736  H   GLY A 237      12.509   0.109   3.592  1.00  0.00           H  
ATOM   3737 1HA  GLY A 237      12.638  -2.413   4.791  1.00  0.00           H  
ATOM   3738 2HA  GLY A 237      11.244  -1.774   3.933  1.00  0.00           H  
ATOM   3739  N   LEU A 238      12.570  -4.262   3.099  1.00  0.00           N  
ATOM   3740  CA  LEU A 238      12.785  -5.318   2.116  1.00  0.00           C  
ATOM   3741  C   LEU A 238      11.588  -6.261   2.053  1.00  0.00           C  
ATOM   3742  O   LEU A 238      11.306  -6.987   3.007  1.00  0.00           O  
ATOM   3743  CB  LEU A 238      14.050  -6.109   2.457  1.00  0.00           C  
ATOM   3744  CG  LEU A 238      15.361  -5.336   2.300  1.00  0.00           C  
ATOM   3745  CD1 LEU A 238      15.848  -4.831   3.649  1.00  0.00           C  
ATOM   3746  CD2 LEU A 238      16.422  -6.208   1.643  1.00  0.00           C  
ATOM   3747  H   LEU A 238      12.451  -4.501   4.041  1.00  0.00           H  
ATOM   3748  HA  LEU A 238      12.912  -4.852   1.150  1.00  0.00           H  
ATOM   3749 1HB  LEU A 238      13.973  -6.446   3.479  1.00  0.00           H  
ATOM   3750 2HB  LEU A 238      14.090  -6.976   1.813  1.00  0.00           H  
ATOM   3751  HG  LEU A 238      15.192  -4.478   1.664  1.00  0.00           H  
ATOM   3752 1HD1 LEU A 238      15.163  -4.084   4.023  1.00  0.00           H  
ATOM   3753 2HD1 LEU A 238      16.830  -4.395   3.538  1.00  0.00           H  
ATOM   3754 3HD1 LEU A 238      15.897  -5.655   4.346  1.00  0.00           H  
ATOM   3755 1HD2 LEU A 238      16.888  -6.832   2.391  1.00  0.00           H  
ATOM   3756 2HD2 LEU A 238      17.168  -5.582   1.179  1.00  0.00           H  
ATOM   3757 3HD2 LEU A 238      15.959  -6.833   0.893  1.00  0.00           H  
ATOM   3758  N   PHE A 239      10.892  -6.252   0.921  1.00  0.00           N  
ATOM   3759  CA  PHE A 239       9.732  -7.113   0.730  1.00  0.00           C  
ATOM   3760  C   PHE A 239       9.983  -8.108  -0.397  1.00  0.00           C  
ATOM   3761  O   PHE A 239       9.989  -7.743  -1.572  1.00  0.00           O  
ATOM   3762  CB  PHE A 239       8.489  -6.275   0.425  1.00  0.00           C  
ATOM   3763  CG  PHE A 239       7.262  -6.733   1.160  1.00  0.00           C  
ATOM   3764  CD1 PHE A 239       7.214  -6.692   2.545  1.00  0.00           C  
ATOM   3765  CD2 PHE A 239       6.159  -7.207   0.469  1.00  0.00           C  
ATOM   3766  CE1 PHE A 239       6.089  -7.115   3.226  1.00  0.00           C  
ATOM   3767  CE2 PHE A 239       5.029  -7.631   1.145  1.00  0.00           C  
ATOM   3768  CZ  PHE A 239       4.995  -7.584   2.525  1.00  0.00           C  
ATOM   3769  H   PHE A 239      11.171  -5.656   0.195  1.00  0.00           H  
ATOM   3770  HA  PHE A 239       9.570  -7.659   1.647  1.00  0.00           H  
ATOM   3771 1HB  PHE A 239       8.677  -5.248   0.702  1.00  0.00           H  
ATOM   3772 2HB  PHE A 239       8.281  -6.324  -0.634  1.00  0.00           H  
ATOM   3773  HD1 PHE A 239       8.068  -6.325   3.093  1.00  0.00           H  
ATOM   3774  HD2 PHE A 239       6.185  -7.242  -0.610  1.00  0.00           H  
ATOM   3775  HE1 PHE A 239       6.064  -7.079   4.305  1.00  0.00           H  
ATOM   3776  HE2 PHE A 239       4.176  -7.997   0.594  1.00  0.00           H  
ATOM   3777  HZ  PHE A 239       4.114  -7.915   3.055  1.00  0.00           H  
ATOM   3778  N   TYR A 240      10.202  -9.367  -0.029  1.00  0.00           N  
ATOM   3779  CA  TYR A 240      10.466 -10.414  -1.009  1.00  0.00           C  
ATOM   3780  C   TYR A 240       9.175 -11.094  -1.455  1.00  0.00           C  
ATOM   3781  O   TYR A 240       8.234 -11.239  -0.676  1.00  0.00           O  
ATOM   3782  CB  TYR A 240      11.425 -11.452  -0.423  1.00  0.00           C  
ATOM   3783  CG  TYR A 240      12.791 -10.894  -0.092  1.00  0.00           C  
ATOM   3784  CD1 TYR A 240      13.624 -10.411  -1.093  1.00  0.00           C  
ATOM   3785  CD2 TYR A 240      13.244 -10.849   1.219  1.00  0.00           C  
ATOM   3786  CE1 TYR A 240      14.874  -9.900  -0.796  1.00  0.00           C  
ATOM   3787  CE2 TYR A 240      14.493 -10.338   1.525  1.00  0.00           C  
ATOM   3788  CZ  TYR A 240      15.303  -9.865   0.514  1.00  0.00           C  
ATOM   3789  OH  TYR A 240      16.545  -9.356   0.814  1.00  0.00           O  
ATOM   3790  H   TYR A 240      10.192  -9.594   0.924  1.00  0.00           H  
ATOM   3791  HA  TYR A 240      10.931  -9.954  -1.866  1.00  0.00           H  
ATOM   3792 1HB  TYR A 240      11.002 -11.851   0.486  1.00  0.00           H  
ATOM   3793 2HB  TYR A 240      11.556 -12.253  -1.135  1.00  0.00           H  
ATOM   3794  HD1 TYR A 240      13.286 -10.440  -2.119  1.00  0.00           H  
ATOM   3795  HD2 TYR A 240      12.609 -11.219   2.009  1.00  0.00           H  
ATOM   3796  HE1 TYR A 240      15.508  -9.530  -1.587  1.00  0.00           H  
ATOM   3797  HE2 TYR A 240      14.828 -10.311   2.551  1.00  0.00           H  
ATOM   3798  HH  TYR A 240      17.001  -9.953   1.413  1.00  0.00           H  
ATOM   3799  N   GLY A 241       9.145 -11.511  -2.717  1.00  0.00           N  
ATOM   3800  CA  GLY A 241       7.975 -12.179  -3.256  1.00  0.00           C  
ATOM   3801  C   GLY A 241       8.340 -13.437  -4.018  1.00  0.00           C  
ATOM   3802  O   GLY A 241       8.955 -13.368  -5.083  1.00  0.00           O  
ATOM   3803  H   GLY A 241       9.931 -11.370  -3.286  1.00  0.00           H  
ATOM   3804 1HA  GLY A 241       7.314 -12.440  -2.442  1.00  0.00           H  
ATOM   3805 2HA  GLY A 241       7.461 -11.502  -3.922  1.00  0.00           H  
ATOM   3806  N   TYR A 242       7.971 -14.589  -3.470  1.00  0.00           N  
ATOM   3807  CA  TYR A 242       8.279 -15.867  -4.104  1.00  0.00           C  
ATOM   3808  C   TYR A 242       7.045 -16.474  -4.767  1.00  0.00           C  
ATOM   3809  O   TYR A 242       5.917 -16.043  -4.530  1.00  0.00           O  
ATOM   3810  CB  TYR A 242       8.856 -16.844  -3.079  1.00  0.00           C  
ATOM   3811  CG  TYR A 242      10.272 -16.514  -2.660  1.00  0.00           C  
ATOM   3812  CD1 TYR A 242      10.520 -15.661  -1.592  1.00  0.00           C  
ATOM   3813  CD2 TYR A 242      11.359 -17.056  -3.333  1.00  0.00           C  
ATOM   3814  CE1 TYR A 242      11.812 -15.357  -1.206  1.00  0.00           C  
ATOM   3815  CE2 TYR A 242      12.655 -16.757  -2.953  1.00  0.00           C  
ATOM   3816  CZ  TYR A 242      12.874 -15.908  -1.889  1.00  0.00           C  
ATOM   3817  OH  TYR A 242      14.162 -15.608  -1.508  1.00  0.00           O  
ATOM   3818  H   TYR A 242       7.492 -14.582  -2.616  1.00  0.00           H  
ATOM   3819  HA  TYR A 242       9.022 -15.684  -4.865  1.00  0.00           H  
ATOM   3820 1HB  TYR A 242       8.239 -16.832  -2.194  1.00  0.00           H  
ATOM   3821 2HB  TYR A 242       8.856 -17.839  -3.499  1.00  0.00           H  
ATOM   3822  HD1 TYR A 242       9.684 -15.231  -1.058  1.00  0.00           H  
ATOM   3823  HD2 TYR A 242      11.184 -17.721  -4.166  1.00  0.00           H  
ATOM   3824  HE1 TYR A 242      11.983 -14.692  -0.372  1.00  0.00           H  
ATOM   3825  HE2 TYR A 242      13.487 -17.190  -3.488  1.00  0.00           H  
ATOM   3826  HH  TYR A 242      14.660 -15.306  -2.271  1.00  0.00           H  
ATOM   3827  N   ASP A 243       7.281 -17.479  -5.603  1.00  0.00           N  
ATOM   3828  CA  ASP A 243       6.214 -18.167  -6.320  1.00  0.00           C  
ATOM   3829  C   ASP A 243       5.525 -17.231  -7.317  1.00  0.00           C  
ATOM   3830  O   ASP A 243       5.974 -17.099  -8.456  1.00  0.00           O  
ATOM   3831  CB  ASP A 243       5.201 -18.762  -5.336  1.00  0.00           C  
ATOM   3832  CG  ASP A 243       4.109 -19.546  -6.037  1.00  0.00           C  
ATOM   3833  OD1 ASP A 243       3.400 -18.954  -6.879  1.00  0.00           O  
ATOM   3834  OD2 ASP A 243       3.964 -20.751  -5.745  1.00  0.00           O  
ATOM   3835  H   ASP A 243       8.204 -17.766  -5.743  1.00  0.00           H  
ATOM   3836  HA  ASP A 243       6.669 -18.975  -6.875  1.00  0.00           H  
ATOM   3837 1HB  ASP A 243       5.717 -19.427  -4.659  1.00  0.00           H  
ATOM   3838 2HB  ASP A 243       4.744 -17.964  -4.770  1.00  0.00           H  
ATOM   3839  N   PHE A 244       4.439 -16.581  -6.893  1.00  0.00           N  
ATOM   3840  CA  PHE A 244       3.708 -15.663  -7.763  1.00  0.00           C  
ATOM   3841  C   PHE A 244       3.453 -16.284  -9.136  1.00  0.00           C  
ATOM   3842  O   PHE A 244       3.366 -15.577 -10.140  1.00  0.00           O  
ATOM   3843  CB  PHE A 244       4.484 -14.353  -7.919  1.00  0.00           C  
ATOM   3844  CG  PHE A 244       3.614 -13.130  -7.866  1.00  0.00           C  
ATOM   3845  CD1 PHE A 244       2.473 -13.038  -8.645  1.00  0.00           C  
ATOM   3846  CD2 PHE A 244       3.940 -12.070  -7.034  1.00  0.00           C  
ATOM   3847  CE1 PHE A 244       1.672 -11.913  -8.599  1.00  0.00           C  
ATOM   3848  CE2 PHE A 244       3.143 -10.942  -6.982  1.00  0.00           C  
ATOM   3849  CZ  PHE A 244       2.008 -10.864  -7.766  1.00  0.00           C  
ATOM   3850  H   PHE A 244       4.125 -16.720  -5.979  1.00  0.00           H  
ATOM   3851  HA  PHE A 244       2.758 -15.453  -7.296  1.00  0.00           H  
ATOM   3852 1HB  PHE A 244       5.212 -14.278  -7.125  1.00  0.00           H  
ATOM   3853 2HB  PHE A 244       4.995 -14.357  -8.871  1.00  0.00           H  
ATOM   3854  HD1 PHE A 244       2.210 -13.859  -9.297  1.00  0.00           H  
ATOM   3855  HD2 PHE A 244       4.827 -12.130  -6.422  1.00  0.00           H  
ATOM   3856  HE1 PHE A 244       0.786 -11.855  -9.213  1.00  0.00           H  
ATOM   3857  HE2 PHE A 244       3.407 -10.122  -6.330  1.00  0.00           H  
ATOM   3858  HZ  PHE A 244       1.383  -9.984  -7.726  1.00  0.00           H  
ATOM   3859  N   GLN A 245       3.338 -17.609  -9.174  1.00  0.00           N  
ATOM   3860  CA  GLN A 245       3.096 -18.319 -10.424  1.00  0.00           C  
ATOM   3861  C   GLN A 245       2.216 -19.546 -10.197  1.00  0.00           C  
ATOM   3862  O   GLN A 245       1.176 -19.702 -10.837  1.00  0.00           O  
ATOM   3863  CB  GLN A 245       4.424 -18.737 -11.061  1.00  0.00           C  
ATOM   3864  CG  GLN A 245       4.551 -18.335 -12.521  1.00  0.00           C  
ATOM   3865  CD  GLN A 245       5.909 -17.745 -12.845  1.00  0.00           C  
ATOM   3866  OE1 GLN A 245       6.473 -16.982 -12.059  1.00  0.00           O  
ATOM   3867  NE2 GLN A 245       6.445 -18.093 -14.009  1.00  0.00           N  
ATOM   3868  H   GLN A 245       3.417 -18.119  -8.340  1.00  0.00           H  
ATOM   3869  HA  GLN A 245       2.585 -17.645 -11.093  1.00  0.00           H  
ATOM   3870 1HB  GLN A 245       5.234 -18.279 -10.511  1.00  0.00           H  
ATOM   3871 2HB  GLN A 245       4.519 -19.812 -10.997  1.00  0.00           H  
ATOM   3872 1HG  GLN A 245       4.401 -19.209 -13.137  1.00  0.00           H  
ATOM   3873 2HG  GLN A 245       3.792 -17.600 -12.746  1.00  0.00           H  
ATOM   3874 1HE2 GLN A 245       7.322 -17.726 -14.244  1.00  0.00           H  
ATOM   3875 2HE2 GLN A 245       5.940 -18.705 -14.585  1.00  0.00           H  
ATOM   3876  N   ASN A 246       2.640 -20.411  -9.282  1.00  0.00           N  
ATOM   3877  CA  ASN A 246       1.890 -21.625  -8.970  1.00  0.00           C  
ATOM   3878  C   ASN A 246       0.467 -21.295  -8.521  1.00  0.00           C  
ATOM   3879  O   ASN A 246      -0.422 -22.144  -8.574  1.00  0.00           O  
ATOM   3880  CB  ASN A 246       2.609 -22.424  -7.879  1.00  0.00           C  
ATOM   3881  CG  ASN A 246       2.565 -23.919  -8.132  1.00  0.00           C  
ATOM   3882  OD1 ASN A 246       2.110 -24.689  -7.288  1.00  0.00           O  
ATOM   3883  ND2 ASN A 246       3.040 -24.333  -9.301  1.00  0.00           N  
ATOM   3884  H   ASN A 246       3.477 -20.231  -8.805  1.00  0.00           H  
ATOM   3885  HA  ASN A 246       1.843 -22.223  -9.866  1.00  0.00           H  
ATOM   3886 1HB  ASN A 246       3.642 -22.115  -7.836  1.00  0.00           H  
ATOM   3887 2HB  ASN A 246       2.138 -22.225  -6.926  1.00  0.00           H  
ATOM   3888 1HD2 ASN A 246       3.025 -25.295  -9.491  1.00  0.00           H  
ATOM   3889 2HD2 ASN A 246       3.387 -23.664  -9.925  1.00  0.00           H  
ATOM   3890  N   GLY A 247       0.258 -20.057  -8.083  1.00  0.00           N  
ATOM   3891  CA  GLY A 247      -1.055 -19.637  -7.631  1.00  0.00           C  
ATOM   3892  C   GLY A 247      -1.023 -19.047  -6.236  1.00  0.00           C  
ATOM   3893  O   GLY A 247      -1.887 -18.250  -5.869  1.00  0.00           O  
ATOM   3894  H   GLY A 247       1.004 -19.422  -8.060  1.00  0.00           H  
ATOM   3895 1HA  GLY A 247      -1.439 -18.895  -8.316  1.00  0.00           H  
ATOM   3896 2HA  GLY A 247      -1.716 -20.491  -7.633  1.00  0.00           H  
ATOM   3897  N   LEU A 248      -0.015 -19.430  -5.458  1.00  0.00           N  
ATOM   3898  CA  LEU A 248       0.139 -18.929  -4.099  1.00  0.00           C  
ATOM   3899  C   LEU A 248       1.274 -17.917  -4.037  1.00  0.00           C  
ATOM   3900  O   LEU A 248       2.390 -18.202  -4.470  1.00  0.00           O  
ATOM   3901  CB  LEU A 248       0.415 -20.083  -3.132  1.00  0.00           C  
ATOM   3902  CG  LEU A 248       1.690 -20.878  -3.421  1.00  0.00           C  
ATOM   3903  CD1 LEU A 248       2.831 -20.398  -2.537  1.00  0.00           C  
ATOM   3904  CD2 LEU A 248       1.447 -22.367  -3.220  1.00  0.00           C  
ATOM   3905  H   LEU A 248       0.646 -20.062  -5.809  1.00  0.00           H  
ATOM   3906  HA  LEU A 248      -0.782 -18.443  -3.815  1.00  0.00           H  
ATOM   3907 1HB  LEU A 248       0.486 -19.678  -2.133  1.00  0.00           H  
ATOM   3908 2HB  LEU A 248      -0.423 -20.763  -3.167  1.00  0.00           H  
ATOM   3909  HG  LEU A 248       1.978 -20.722  -4.451  1.00  0.00           H  
ATOM   3910 1HD1 LEU A 248       2.429 -19.995  -1.619  1.00  0.00           H  
ATOM   3911 2HD1 LEU A 248       3.389 -19.633  -3.054  1.00  0.00           H  
ATOM   3912 3HD1 LEU A 248       3.483 -21.229  -2.310  1.00  0.00           H  
ATOM   3913 1HD2 LEU A 248       1.772 -22.654  -2.231  1.00  0.00           H  
ATOM   3914 2HD2 LEU A 248       2.006 -22.925  -3.957  1.00  0.00           H  
ATOM   3915 3HD2 LEU A 248       0.395 -22.579  -3.329  1.00  0.00           H  
ATOM   3916  N   SER A 249       0.991 -16.734  -3.506  1.00  0.00           N  
ATOM   3917  CA  SER A 249       2.012 -15.695  -3.409  1.00  0.00           C  
ATOM   3918  C   SER A 249       2.669 -15.702  -2.035  1.00  0.00           C  
ATOM   3919  O   SER A 249       1.992 -15.581  -1.017  1.00  0.00           O  
ATOM   3920  CB  SER A 249       1.406 -14.321  -3.690  1.00  0.00           C  
ATOM   3921  OG  SER A 249       2.407 -13.385  -4.051  1.00  0.00           O  
ATOM   3922  H   SER A 249       0.082 -16.554  -3.175  1.00  0.00           H  
ATOM   3923  HA  SER A 249       2.765 -15.904  -4.154  1.00  0.00           H  
ATOM   3924 1HB  SER A 249       0.697 -14.401  -4.501  1.00  0.00           H  
ATOM   3925 2HB  SER A 249       0.899 -13.965  -2.805  1.00  0.00           H  
ATOM   3926  HG  SER A 249       2.141 -12.923  -4.850  1.00  0.00           H  
ATOM   3927  N   VAL A 250       3.992 -15.843  -2.011  1.00  0.00           N  
ATOM   3928  CA  VAL A 250       4.729 -15.860  -0.754  1.00  0.00           C  
ATOM   3929  C   VAL A 250       5.482 -14.550  -0.550  1.00  0.00           C  
ATOM   3930  O   VAL A 250       6.369 -14.206  -1.334  1.00  0.00           O  
ATOM   3931  CB  VAL A 250       5.727 -17.034  -0.701  1.00  0.00           C  
ATOM   3932  CG1 VAL A 250       6.398 -17.106   0.662  1.00  0.00           C  
ATOM   3933  CG2 VAL A 250       5.028 -18.345  -1.029  1.00  0.00           C  
ATOM   3934  H   VAL A 250       4.482 -15.938  -2.857  1.00  0.00           H  
ATOM   3935  HA  VAL A 250       4.017 -15.984   0.049  1.00  0.00           H  
ATOM   3936  HB  VAL A 250       6.489 -16.862  -1.445  1.00  0.00           H  
ATOM   3937 1HG1 VAL A 250       6.959 -18.027   0.738  1.00  0.00           H  
ATOM   3938 2HG1 VAL A 250       5.647 -17.077   1.436  1.00  0.00           H  
ATOM   3939 3HG1 VAL A 250       7.068 -16.266   0.777  1.00  0.00           H  
ATOM   3940 1HG2 VAL A 250       5.672 -18.951  -1.645  1.00  0.00           H  
ATOM   3941 2HG2 VAL A 250       4.110 -18.139  -1.559  1.00  0.00           H  
ATOM   3942 3HG2 VAL A 250       4.803 -18.871  -0.113  1.00  0.00           H  
ATOM   3943  N   SER A 251       5.121 -13.819   0.498  1.00  0.00           N  
ATOM   3944  CA  SER A 251       5.761 -12.544   0.797  1.00  0.00           C  
ATOM   3945  C   SER A 251       6.660 -12.653   2.023  1.00  0.00           C  
ATOM   3946  O   SER A 251       6.423 -13.473   2.909  1.00  0.00           O  
ATOM   3947  CB  SER A 251       4.705 -11.459   1.021  1.00  0.00           C  
ATOM   3948  OG  SER A 251       3.783 -11.414  -0.053  1.00  0.00           O  
ATOM   3949  H   SER A 251       4.404 -14.143   1.084  1.00  0.00           H  
ATOM   3950  HA  SER A 251       6.366 -12.270  -0.054  1.00  0.00           H  
ATOM   3951 1HB  SER A 251       4.165 -11.670   1.933  1.00  0.00           H  
ATOM   3952 2HB  SER A 251       5.190 -10.499   1.104  1.00  0.00           H  
ATOM   3953  HG  SER A 251       3.127 -12.106   0.058  1.00  0.00           H  
ATOM   3954  N   LEU A 252       7.691 -11.815   2.067  1.00  0.00           N  
ATOM   3955  CA  LEU A 252       8.628 -11.811   3.184  1.00  0.00           C  
ATOM   3956  C   LEU A 252       8.901 -10.386   3.655  1.00  0.00           C  
ATOM   3957  O   LEU A 252       8.993  -9.462   2.848  1.00  0.00           O  
ATOM   3958  CB  LEU A 252       9.938 -12.491   2.781  1.00  0.00           C  
ATOM   3959  CG  LEU A 252      10.531 -13.428   3.834  1.00  0.00           C  
ATOM   3960  CD1 LEU A 252      10.759 -12.684   5.141  1.00  0.00           C  
ATOM   3961  CD2 LEU A 252       9.619 -14.626   4.053  1.00  0.00           C  
ATOM   3962  H   LEU A 252       7.825 -11.183   1.330  1.00  0.00           H  
ATOM   3963  HA  LEU A 252       8.180 -12.366   3.995  1.00  0.00           H  
ATOM   3964 1HB  LEU A 252       9.761 -13.062   1.880  1.00  0.00           H  
ATOM   3965 2HB  LEU A 252      10.667 -11.725   2.563  1.00  0.00           H  
ATOM   3966  HG  LEU A 252      11.486 -13.793   3.486  1.00  0.00           H  
ATOM   3967 1HD1 LEU A 252       9.876 -12.762   5.758  1.00  0.00           H  
ATOM   3968 2HD1 LEU A 252      10.962 -11.645   4.933  1.00  0.00           H  
ATOM   3969 3HD1 LEU A 252      11.600 -13.120   5.660  1.00  0.00           H  
ATOM   3970 1HD2 LEU A 252       9.711 -14.968   5.073  1.00  0.00           H  
ATOM   3971 2HD2 LEU A 252       9.903 -15.422   3.379  1.00  0.00           H  
ATOM   3972 3HD2 LEU A 252       8.596 -14.340   3.859  1.00  0.00           H  
ATOM   3973  N   GLU A 253       9.029 -10.216   4.968  1.00  0.00           N  
ATOM   3974  CA  GLU A 253       9.291  -8.902   5.544  1.00  0.00           C  
ATOM   3975  C   GLU A 253      10.622  -8.889   6.286  1.00  0.00           C  
ATOM   3976  O   GLU A 253      10.881  -9.745   7.134  1.00  0.00           O  
ATOM   3977  CB  GLU A 253       8.159  -8.505   6.494  1.00  0.00           C  
ATOM   3978  CG  GLU A 253       8.275  -7.082   7.016  1.00  0.00           C  
ATOM   3979  CD  GLU A 253       6.981  -6.304   6.884  1.00  0.00           C  
ATOM   3980  OE1 GLU A 253       5.995  -6.673   7.556  1.00  0.00           O  
ATOM   3981  OE2 GLU A 253       6.954  -5.326   6.107  1.00  0.00           O  
ATOM   3982  H   GLU A 253       8.944 -10.992   5.561  1.00  0.00           H  
ATOM   3983  HA  GLU A 253       9.336  -8.188   4.736  1.00  0.00           H  
ATOM   3984 1HB  GLU A 253       7.218  -8.600   5.975  1.00  0.00           H  
ATOM   3985 2HB  GLU A 253       8.163  -9.178   7.340  1.00  0.00           H  
ATOM   3986 1HG  GLU A 253       8.551  -7.117   8.060  1.00  0.00           H  
ATOM   3987 2HG  GLU A 253       9.046  -6.570   6.460  1.00  0.00           H  
ATOM   3988  N   TYR A 254      11.464  -7.912   5.965  1.00  0.00           N  
ATOM   3989  CA  TYR A 254      12.770  -7.788   6.600  1.00  0.00           C  
ATOM   3990  C   TYR A 254      13.025  -6.348   7.038  1.00  0.00           C  
ATOM   3991  O   TYR A 254      12.683  -5.402   6.327  1.00  0.00           O  
ATOM   3992  CB  TYR A 254      13.873  -8.248   5.647  1.00  0.00           C  
ATOM   3993  CG  TYR A 254      14.947  -9.075   6.316  1.00  0.00           C  
ATOM   3994  CD1 TYR A 254      14.695 -10.382   6.717  1.00  0.00           C  
ATOM   3995  CD2 TYR A 254      16.212  -8.550   6.549  1.00  0.00           C  
ATOM   3996  CE1 TYR A 254      15.674 -11.141   7.329  1.00  0.00           C  
ATOM   3997  CE2 TYR A 254      17.196  -9.303   7.161  1.00  0.00           C  
ATOM   3998  CZ  TYR A 254      16.921 -10.597   7.550  1.00  0.00           C  
ATOM   3999  OH  TYR A 254      17.898 -11.349   8.161  1.00  0.00           O  
ATOM   4000  H   TYR A 254      11.200  -7.260   5.282  1.00  0.00           H  
ATOM   4001  HA  TYR A 254      12.774  -8.421   7.474  1.00  0.00           H  
ATOM   4002 1HB  TYR A 254      13.434  -8.847   4.862  1.00  0.00           H  
ATOM   4003 2HB  TYR A 254      14.346  -7.381   5.208  1.00  0.00           H  
ATOM   4004  HD1 TYR A 254      13.718 -10.805   6.542  1.00  0.00           H  
ATOM   4005  HD2 TYR A 254      16.423  -7.536   6.243  1.00  0.00           H  
ATOM   4006  HE1 TYR A 254      15.458 -12.154   7.634  1.00  0.00           H  
ATOM   4007  HE2 TYR A 254      18.173  -8.877   7.334  1.00  0.00           H  
ATOM   4008  HH  TYR A 254      18.030 -12.164   7.670  1.00  0.00           H  
ATOM   4009  N   ALA A 255      13.630  -6.191   8.211  1.00  0.00           N  
ATOM   4010  CA  ALA A 255      13.932  -4.867   8.743  1.00  0.00           C  
ATOM   4011  C   ALA A 255      14.746  -4.964  10.028  1.00  0.00           C  
ATOM   4012  O   ALA A 255      14.289  -5.528  11.022  1.00  0.00           O  
ATOM   4013  CB  ALA A 255      12.644  -4.092   8.988  1.00  0.00           C  
ATOM   4014  H   ALA A 255      13.878  -6.982   8.732  1.00  0.00           H  
ATOM   4015  HA  ALA A 255      14.509  -4.334   8.002  1.00  0.00           H  
ATOM   4016 1HB  ALA A 255      12.378  -4.160  10.031  1.00  0.00           H  
ATOM   4017 2HB  ALA A 255      11.852  -4.510   8.384  1.00  0.00           H  
ATOM   4018 3HB  ALA A 255      12.792  -3.056   8.721  1.00  0.00           H  
ATOM   4019  N   PHE A 256      15.954  -4.411   9.999  1.00  0.00           N  
ATOM   4020  CA  PHE A 256      16.832  -4.435  11.164  1.00  0.00           C  
ATOM   4021  C   PHE A 256      16.270  -3.569  12.286  1.00  0.00           C  
ATOM   4022  O   PHE A 256      15.182  -3.004  12.164  1.00  0.00           O  
ATOM   4023  CB  PHE A 256      18.232  -3.950  10.782  1.00  0.00           C  
ATOM   4024  CG  PHE A 256      19.126  -5.043  10.270  1.00  0.00           C  
ATOM   4025  CD1 PHE A 256      19.049  -5.457   8.948  1.00  0.00           C  
ATOM   4026  CD2 PHE A 256      20.042  -5.657  11.108  1.00  0.00           C  
ATOM   4027  CE1 PHE A 256      19.871  -6.461   8.474  1.00  0.00           C  
ATOM   4028  CE2 PHE A 256      20.866  -6.664  10.639  1.00  0.00           C  
ATOM   4029  CZ  PHE A 256      20.780  -7.066   9.320  1.00  0.00           C  
ATOM   4030  H   PHE A 256      16.262  -3.976   9.178  1.00  0.00           H  
ATOM   4031  HA  PHE A 256      16.896  -5.455  11.510  1.00  0.00           H  
ATOM   4032 1HB  PHE A 256      18.148  -3.201  10.009  1.00  0.00           H  
ATOM   4033 2HB  PHE A 256      18.703  -3.513  11.650  1.00  0.00           H  
ATOM   4034  HD1 PHE A 256      18.339  -4.984   8.286  1.00  0.00           H  
ATOM   4035  HD2 PHE A 256      20.110  -5.343  12.139  1.00  0.00           H  
ATOM   4036  HE1 PHE A 256      19.802  -6.774   7.443  1.00  0.00           H  
ATOM   4037  HE2 PHE A 256      21.577  -7.134  11.302  1.00  0.00           H  
ATOM   4038  HZ  PHE A 256      21.422  -7.851   8.952  1.00  0.00           H  
ATOM   4039  N   GLU A 257      17.018  -3.469  13.381  1.00  0.00           N  
ATOM   4040  CA  GLU A 257      16.593  -2.671  14.526  1.00  0.00           C  
ATOM   4041  C   GLU A 257      17.310  -1.326  14.549  1.00  0.00           C  
ATOM   4042  O   GLU A 257      18.538  -1.264  14.508  1.00  0.00           O  
ATOM   4043  CB  GLU A 257      16.861  -3.429  15.828  1.00  0.00           C  
ATOM   4044  CG  GLU A 257      15.892  -4.572  16.079  1.00  0.00           C  
ATOM   4045  CD  GLU A 257      16.485  -5.924  15.737  1.00  0.00           C  
ATOM   4046  OE1 GLU A 257      17.715  -6.085  15.880  1.00  0.00           O  
ATOM   4047  OE2 GLU A 257      15.720  -6.822  15.327  1.00  0.00           O  
ATOM   4048  H   GLU A 257      17.875  -3.942  13.420  1.00  0.00           H  
ATOM   4049  HA  GLU A 257      15.531  -2.499  14.434  1.00  0.00           H  
ATOM   4050 1HB  GLU A 257      17.863  -3.833  15.795  1.00  0.00           H  
ATOM   4051 2HB  GLU A 257      16.790  -2.736  16.655  1.00  0.00           H  
ATOM   4052 1HG  GLU A 257      15.615  -4.570  17.123  1.00  0.00           H  
ATOM   4053 2HG  GLU A 257      15.011  -4.418  15.473  1.00  0.00           H  
ATOM   4054  N   TRP A 258      16.533  -0.248  14.616  1.00  0.00           N  
ATOM   4055  CA  TRP A 258      17.094   1.098  14.646  1.00  0.00           C  
ATOM   4056  C   TRP A 258      16.175   2.053  15.398  1.00  0.00           C  
ATOM   4057  O   TRP A 258      14.961   1.846  15.457  1.00  0.00           O  
ATOM   4058  CB  TRP A 258      17.327   1.608  13.222  1.00  0.00           C  
ATOM   4059  CG  TRP A 258      18.712   1.345  12.715  1.00  0.00           C  
ATOM   4060  CD1 TRP A 258      19.056   0.823  11.502  1.00  0.00           C  
ATOM   4061  CD2 TRP A 258      19.940   1.591  13.410  1.00  0.00           C  
ATOM   4062  NE1 TRP A 258      20.422   0.729  11.399  1.00  0.00           N  
ATOM   4063  CE2 TRP A 258      20.987   1.194  12.558  1.00  0.00           C  
ATOM   4064  CE3 TRP A 258      20.257   2.108  14.671  1.00  0.00           C  
ATOM   4065  CZ2 TRP A 258      22.327   1.300  12.924  1.00  0.00           C  
ATOM   4066  CZ3 TRP A 258      21.586   2.211  15.032  1.00  0.00           C  
ATOM   4067  CH2 TRP A 258      22.606   1.809  14.162  1.00  0.00           C  
ATOM   4068  H   TRP A 258      15.561  -0.360  14.647  1.00  0.00           H  
ATOM   4069  HA  TRP A 258      18.042   1.050  15.161  1.00  0.00           H  
ATOM   4070 1HB  TRP A 258      16.630   1.123  12.555  1.00  0.00           H  
ATOM   4071 2HB  TRP A 258      17.159   2.675  13.196  1.00  0.00           H  
ATOM   4072  HD1 TRP A 258      18.345   0.530  10.742  1.00  0.00           H  
ATOM   4073  HE1 TRP A 258      20.912   0.385  10.624  1.00  0.00           H  
ATOM   4074  HE3 TRP A 258      19.482   2.424  15.354  1.00  0.00           H  
ATOM   4075  HZ2 TRP A 258      23.126   0.994  12.266  1.00  0.00           H  
ATOM   4076  HZ3 TRP A 258      21.849   2.609  16.002  1.00  0.00           H  
ATOM   4077  HH2 TRP A 258      23.631   1.909  14.488  1.00  0.00           H  
ATOM   4078  N   GLN A 259      16.756   3.101  15.971  1.00  0.00           N  
ATOM   4079  CA  GLN A 259      15.990   4.090  16.720  1.00  0.00           C  
ATOM   4080  C   GLN A 259      15.287   3.443  17.910  1.00  0.00           C  
ATOM   4081  O   GLN A 259      15.034   2.238  17.915  1.00  0.00           O  
ATOM   4082  CB  GLN A 259      14.960   4.763  15.810  1.00  0.00           C  
ATOM   4083  CG  GLN A 259      15.567   5.385  14.562  1.00  0.00           C  
ATOM   4084  CD  GLN A 259      16.459   6.570  14.876  1.00  0.00           C  
ATOM   4085  OE1 GLN A 259      17.633   6.592  14.507  1.00  0.00           O  
ATOM   4086  NE2 GLN A 259      15.905   7.563  15.561  1.00  0.00           N  
ATOM   4087  H   GLN A 259      17.727   3.212  15.888  1.00  0.00           H  
ATOM   4088  HA  GLN A 259      16.677   4.835  17.085  1.00  0.00           H  
ATOM   4089 1HB  GLN A 259      14.231   4.029  15.503  1.00  0.00           H  
ATOM   4090 2HB  GLN A 259      14.461   5.542  16.367  1.00  0.00           H  
ATOM   4091 1HG  GLN A 259      16.154   4.636  14.052  1.00  0.00           H  
ATOM   4092 2HG  GLN A 259      14.767   5.716  13.916  1.00  0.00           H  
ATOM   4093 1HE2 GLN A 259      16.460   8.342  15.777  1.00  0.00           H  
ATOM   4094 2HE2 GLN A 259      14.965   7.477  15.823  1.00  0.00           H  
ATOM   4095  N   ASP A 260      14.973   4.252  18.916  1.00  0.00           N  
ATOM   4096  CA  ASP A 260      14.301   3.757  20.112  1.00  0.00           C  
ATOM   4097  C   ASP A 260      13.817   4.914  20.982  1.00  0.00           C  
ATOM   4098  O   ASP A 260      14.246   6.055  20.809  1.00  0.00           O  
ATOM   4099  CB  ASP A 260      15.239   2.856  20.916  1.00  0.00           C  
ATOM   4100  CG  ASP A 260      14.495   1.772  21.669  1.00  0.00           C  
ATOM   4101  OD1 ASP A 260      13.625   1.115  21.060  1.00  0.00           O  
ATOM   4102  OD2 ASP A 260      14.782   1.579  22.870  1.00  0.00           O  
ATOM   4103  H   ASP A 260      15.201   5.203  18.854  1.00  0.00           H  
ATOM   4104  HA  ASP A 260      13.445   3.180  19.796  1.00  0.00           H  
ATOM   4105 1HB  ASP A 260      15.940   2.386  20.244  1.00  0.00           H  
ATOM   4106 2HB  ASP A 260      15.781   3.459  21.630  1.00  0.00           H  
ATOM   4107  N   HIS A 261      12.924   4.611  21.917  1.00  0.00           N  
ATOM   4108  CA  HIS A 261      12.382   5.624  22.816  1.00  0.00           C  
ATOM   4109  C   HIS A 261      12.315   5.103  24.247  1.00  0.00           C  
ATOM   4110  O   HIS A 261      12.731   5.783  25.186  1.00  0.00           O  
ATOM   4111  CB  HIS A 261      10.990   6.056  22.351  1.00  0.00           C  
ATOM   4112  CG  HIS A 261      10.567   7.389  22.883  1.00  0.00           C  
ATOM   4113  ND1 HIS A 261       9.936   7.550  24.098  1.00  0.00           N  
ATOM   4114  CD2 HIS A 261      10.690   8.632  22.357  1.00  0.00           C  
ATOM   4115  CE1 HIS A 261       9.686   8.832  24.296  1.00  0.00           C  
ATOM   4116  NE2 HIS A 261      10.135   9.510  23.255  1.00  0.00           N  
ATOM   4117  H   HIS A 261      12.622   3.683  22.007  1.00  0.00           H  
ATOM   4118  HA  HIS A 261      13.041   6.478  22.787  1.00  0.00           H  
ATOM   4119 1HB  HIS A 261      10.978   6.108  21.273  1.00  0.00           H  
ATOM   4120 2HB  HIS A 261      10.267   5.321  22.680  1.00  0.00           H  
ATOM   4121  HD2 HIS A 261      11.141   8.884  21.408  1.00  0.00           H  
ATOM   4122  HE1 HIS A 261       9.200   9.255  25.163  1.00  0.00           H  
ATOM   4123  HE2 HIS A 261       9.994  10.467  23.103  1.00  0.00           H  
ATOM   4124  N   ASP A 262      11.791   3.893  24.407  1.00  0.00           N  
ATOM   4125  CA  ASP A 262      11.670   3.279  25.724  1.00  0.00           C  
ATOM   4126  C   ASP A 262      12.962   2.569  26.115  1.00  0.00           C  
ATOM   4127  O   ASP A 262      13.697   2.081  25.257  1.00  0.00           O  
ATOM   4128  CB  ASP A 262      10.504   2.290  25.744  1.00  0.00           C  
ATOM   4129  CG  ASP A 262       9.164   2.976  25.922  1.00  0.00           C  
ATOM   4130  OD1 ASP A 262       9.046   3.818  26.838  1.00  0.00           O  
ATOM   4131  OD2 ASP A 262       8.232   2.673  25.148  1.00  0.00           O  
ATOM   4132  H   ASP A 262      11.477   3.400  23.619  1.00  0.00           H  
ATOM   4133  HA  ASP A 262      11.475   4.065  26.439  1.00  0.00           H  
ATOM   4134 1HB  ASP A 262      10.485   1.746  24.811  1.00  0.00           H  
ATOM   4135 2HB  ASP A 262      10.643   1.594  26.559  1.00  0.00           H  
ATOM   4136  N   GLU A 263      13.232   2.516  27.415  1.00  0.00           N  
ATOM   4137  CA  GLU A 263      14.435   1.864  27.920  1.00  0.00           C  
ATOM   4138  C   GLU A 263      14.123   0.457  28.417  1.00  0.00           C  
ATOM   4139  O   GLU A 263      14.752  -0.035  29.354  1.00  0.00           O  
ATOM   4140  CB  GLU A 263      15.053   2.693  29.048  1.00  0.00           C  
ATOM   4141  CG  GLU A 263      16.569   2.779  28.980  1.00  0.00           C  
ATOM   4142  CD  GLU A 263      17.237   1.427  29.142  1.00  0.00           C  
ATOM   4143  OE1 GLU A 263      17.191   0.874  30.260  1.00  0.00           O  
ATOM   4144  OE2 GLU A 263      17.805   0.922  28.150  1.00  0.00           O  
ATOM   4145  H   GLU A 263      12.606   2.924  28.050  1.00  0.00           H  
ATOM   4146  HA  GLU A 263      15.141   1.797  27.106  1.00  0.00           H  
ATOM   4147 1HB  GLU A 263      14.656   3.696  29.002  1.00  0.00           H  
ATOM   4148 2HB  GLU A 263      14.781   2.253  29.996  1.00  0.00           H  
ATOM   4149 1HG  GLU A 263      16.851   3.188  28.021  1.00  0.00           H  
ATOM   4150 2HG  GLU A 263      16.916   3.433  29.766  1.00  0.00           H  
ATOM   4151  N   GLY A 264      13.147  -0.186  27.785  1.00  0.00           N  
ATOM   4152  CA  GLY A 264      12.767  -1.531  28.177  1.00  0.00           C  
ATOM   4153  C   GLY A 264      11.534  -2.021  27.445  1.00  0.00           C  
ATOM   4154  O   GLY A 264      11.456  -3.187  27.059  1.00  0.00           O  
ATOM   4155  H   GLY A 264      12.679   0.257  27.046  1.00  0.00           H  
ATOM   4156 1HA  GLY A 264      13.588  -2.201  27.967  1.00  0.00           H  
ATOM   4157 2HA  GLY A 264      12.572  -1.543  29.239  1.00  0.00           H  
ATOM   4158  N   ASP A 265      10.568  -1.130  27.255  1.00  0.00           N  
ATOM   4159  CA  ASP A 265       9.331  -1.477  26.564  1.00  0.00           C  
ATOM   4160  C   ASP A 265       9.575  -1.703  25.072  1.00  0.00           C  
ATOM   4161  O   ASP A 265       8.730  -2.267  24.377  1.00  0.00           O  
ATOM   4162  CB  ASP A 265       8.287  -0.375  26.759  1.00  0.00           C  
ATOM   4163  CG  ASP A 265       6.877  -0.861  26.494  1.00  0.00           C  
ATOM   4164  OD1 ASP A 265       6.499  -0.974  25.308  1.00  0.00           O  
ATOM   4165  OD2 ASP A 265       6.148  -1.131  27.473  1.00  0.00           O  
ATOM   4166  H   ASP A 265      10.690  -0.215  27.587  1.00  0.00           H  
ATOM   4167  HA  ASP A 265       8.957  -2.391  26.997  1.00  0.00           H  
ATOM   4168 1HB  ASP A 265       8.339  -0.014  27.775  1.00  0.00           H  
ATOM   4169 2HB  ASP A 265       8.502   0.439  26.081  1.00  0.00           H  
ATOM   4170  N   SER A 266      10.731  -1.261  24.586  1.00  0.00           N  
ATOM   4171  CA  SER A 266      11.078  -1.416  23.177  1.00  0.00           C  
ATOM   4172  C   SER A 266      10.125  -0.623  22.291  1.00  0.00           C  
ATOM   4173  O   SER A 266       8.971  -0.390  22.654  1.00  0.00           O  
ATOM   4174  CB  SER A 266      11.053  -2.895  22.780  1.00  0.00           C  
ATOM   4175  OG  SER A 266      12.345  -3.469  22.868  1.00  0.00           O  
ATOM   4176  H   SER A 266      11.366  -0.817  25.185  1.00  0.00           H  
ATOM   4177  HA  SER A 266      12.079  -1.035  23.039  1.00  0.00           H  
ATOM   4178 1HB  SER A 266      10.391  -3.432  23.442  1.00  0.00           H  
ATOM   4179 2HB  SER A 266      10.699  -2.988  21.764  1.00  0.00           H  
ATOM   4180  HG  SER A 266      12.658  -3.418  23.774  1.00  0.00           H  
ATOM   4181  N   ASP A 267      10.613  -0.206  21.127  1.00  0.00           N  
ATOM   4182  CA  ASP A 267       9.806   0.564  20.188  1.00  0.00           C  
ATOM   4183  C   ASP A 267       8.840  -0.342  19.430  1.00  0.00           C  
ATOM   4184  O   ASP A 267       7.646  -0.057  19.344  1.00  0.00           O  
ATOM   4185  CB  ASP A 267      10.707   1.311  19.202  1.00  0.00           C  
ATOM   4186  CG  ASP A 267      10.258   2.742  18.980  1.00  0.00           C  
ATOM   4187  OD1 ASP A 267       9.050   3.020  19.151  1.00  0.00           O  
ATOM   4188  OD2 ASP A 267      11.111   3.585  18.635  1.00  0.00           O  
ATOM   4189  H   ASP A 267      11.541  -0.422  20.894  1.00  0.00           H  
ATOM   4190  HA  ASP A 267       9.235   1.283  20.757  1.00  0.00           H  
ATOM   4191 1HB  ASP A 267      11.715   1.327  19.587  1.00  0.00           H  
ATOM   4192 2HB  ASP A 267      10.696   0.798  18.252  1.00  0.00           H  
ATOM   4193  N   LYS A 268       9.365  -1.432  18.881  1.00  0.00           N  
ATOM   4194  CA  LYS A 268       8.550  -2.378  18.129  1.00  0.00           C  
ATOM   4195  C   LYS A 268       8.445  -3.711  18.861  1.00  0.00           C  
ATOM   4196  O   LYS A 268       9.197  -3.977  19.800  1.00  0.00           O  
ATOM   4197  CB  LYS A 268       9.141  -2.595  16.734  1.00  0.00           C  
ATOM   4198  CG  LYS A 268       9.462  -1.302  16.001  1.00  0.00           C  
ATOM   4199  CD  LYS A 268       8.486  -1.045  14.862  1.00  0.00           C  
ATOM   4200  CE  LYS A 268       7.896   0.353  14.935  1.00  0.00           C  
ATOM   4201  NZ  LYS A 268       8.954   1.400  15.009  1.00  0.00           N  
ATOM   4202  H   LYS A 268      10.325  -1.603  18.984  1.00  0.00           H  
ATOM   4203  HA  LYS A 268       7.561  -1.956  18.029  1.00  0.00           H  
ATOM   4204 1HB  LYS A 268      10.052  -3.166  16.828  1.00  0.00           H  
ATOM   4205 2HB  LYS A 268       8.435  -3.157  16.140  1.00  0.00           H  
ATOM   4206 1HG  LYS A 268       9.406  -0.480  16.700  1.00  0.00           H  
ATOM   4207 2HG  LYS A 268      10.461  -1.367  15.599  1.00  0.00           H  
ATOM   4208 1HD  LYS A 268       9.007  -1.155  13.923  1.00  0.00           H  
ATOM   4209 2HD  LYS A 268       7.684  -1.767  14.916  1.00  0.00           H  
ATOM   4210 1HE  LYS A 268       7.295   0.525  14.055  1.00  0.00           H  
ATOM   4211 2HE  LYS A 268       7.272   0.422  15.815  1.00  0.00           H  
ATOM   4212 1HZ  LYS A 268       8.531   2.344  14.893  1.00  0.00           H  
ATOM   4213 2HZ  LYS A 268       9.656   1.251  14.256  1.00  0.00           H  
ATOM   4214 3HZ  LYS A 268       9.434   1.358  15.930  1.00  0.00           H  
ATOM   4215  N   PHE A 269       7.509  -4.547  18.426  1.00  0.00           N  
ATOM   4216  CA  PHE A 269       7.304  -5.855  19.039  1.00  0.00           C  
ATOM   4217  C   PHE A 269       7.853  -6.964  18.148  1.00  0.00           C  
ATOM   4218  O   PHE A 269       8.315  -7.994  18.636  1.00  0.00           O  
ATOM   4219  CB  PHE A 269       5.816  -6.088  19.310  1.00  0.00           C  
ATOM   4220  CG  PHE A 269       5.542  -6.744  20.632  1.00  0.00           C  
ATOM   4221  CD1 PHE A 269       5.514  -5.996  21.798  1.00  0.00           C  
ATOM   4222  CD2 PHE A 269       5.311  -8.108  20.709  1.00  0.00           C  
ATOM   4223  CE1 PHE A 269       5.263  -6.597  23.018  1.00  0.00           C  
ATOM   4224  CE2 PHE A 269       5.059  -8.715  21.925  1.00  0.00           C  
ATOM   4225  CZ  PHE A 269       5.035  -7.958  23.080  1.00  0.00           C  
ATOM   4226  H   PHE A 269       6.940  -4.279  17.674  1.00  0.00           H  
ATOM   4227  HA  PHE A 269       7.838  -5.866  19.978  1.00  0.00           H  
ATOM   4228 1HB  PHE A 269       5.302  -5.138  19.297  1.00  0.00           H  
ATOM   4229 2HB  PHE A 269       5.411  -6.721  18.533  1.00  0.00           H  
ATOM   4230  HD1 PHE A 269       5.692  -4.932  21.750  1.00  0.00           H  
ATOM   4231  HD2 PHE A 269       5.332  -8.701  19.806  1.00  0.00           H  
ATOM   4232  HE1 PHE A 269       5.243  -6.003  23.919  1.00  0.00           H  
ATOM   4233  HE2 PHE A 269       4.881  -9.779  21.972  1.00  0.00           H  
ATOM   4234  HZ  PHE A 269       4.837  -8.430  24.032  1.00  0.00           H  
ATOM   4235  N   HIS A 270       7.797  -6.744  16.839  1.00  0.00           N  
ATOM   4236  CA  HIS A 270       8.289  -7.725  15.878  1.00  0.00           C  
ATOM   4237  C   HIS A 270       9.151  -7.058  14.812  1.00  0.00           C  
ATOM   4238  O   HIS A 270       9.066  -5.848  14.599  1.00  0.00           O  
ATOM   4239  CB  HIS A 270       7.117  -8.454  15.217  1.00  0.00           C  
ATOM   4240  CG  HIS A 270       6.050  -7.536  14.709  1.00  0.00           C  
ATOM   4241  ND1 HIS A 270       5.016  -7.072  15.497  1.00  0.00           N  
ATOM   4242  CD2 HIS A 270       5.858  -6.992  13.484  1.00  0.00           C  
ATOM   4243  CE1 HIS A 270       4.236  -6.285  14.778  1.00  0.00           C  
ATOM   4244  NE2 HIS A 270       4.725  -6.220  13.554  1.00  0.00           N  
ATOM   4245  H   HIS A 270       7.417  -5.903  16.510  1.00  0.00           H  
ATOM   4246  HA  HIS A 270       8.891  -8.443  16.414  1.00  0.00           H  
ATOM   4247 1HB  HIS A 270       7.485  -9.030  14.381  1.00  0.00           H  
ATOM   4248 2HB  HIS A 270       6.667  -9.123  15.937  1.00  0.00           H  
ATOM   4249  HD2 HIS A 270       6.483  -7.139  12.613  1.00  0.00           H  
ATOM   4250  HE1 HIS A 270       3.350  -5.780  15.132  1.00  0.00           H  
ATOM   4251  HE2 HIS A 270       4.291  -5.776  12.795  1.00  0.00           H  
ATOM   4252  N   TYR A 271       9.981  -7.853  14.145  1.00  0.00           N  
ATOM   4253  CA  TYR A 271      10.860  -7.339  13.101  1.00  0.00           C  
ATOM   4254  C   TYR A 271      10.589  -8.035  11.771  1.00  0.00           C  
ATOM   4255  O   TYR A 271      10.473  -7.386  10.731  1.00  0.00           O  
ATOM   4256  CB  TYR A 271      12.325  -7.527  13.500  1.00  0.00           C  
ATOM   4257  CG  TYR A 271      12.738  -8.977  13.625  1.00  0.00           C  
ATOM   4258  CD1 TYR A 271      12.387  -9.725  14.741  1.00  0.00           C  
ATOM   4259  CD2 TYR A 271      13.478  -9.597  12.625  1.00  0.00           C  
ATOM   4260  CE1 TYR A 271      12.763 -11.049  14.860  1.00  0.00           C  
ATOM   4261  CE2 TYR A 271      13.856 -10.920  12.736  1.00  0.00           C  
ATOM   4262  CZ  TYR A 271      13.497 -11.642  13.854  1.00  0.00           C  
ATOM   4263  OH  TYR A 271      13.873 -12.961  13.968  1.00  0.00           O  
ATOM   4264  H   TYR A 271      10.004  -8.809  14.360  1.00  0.00           H  
ATOM   4265  HA  TYR A 271      10.659  -6.283  12.988  1.00  0.00           H  
ATOM   4266 1HB  TYR A 271      12.956  -7.066  12.755  1.00  0.00           H  
ATOM   4267 2HB  TYR A 271      12.494  -7.049  14.454  1.00  0.00           H  
ATOM   4268  HD1 TYR A 271      11.812  -9.258  15.527  1.00  0.00           H  
ATOM   4269  HD2 TYR A 271      13.758  -9.028  11.750  1.00  0.00           H  
ATOM   4270  HE1 TYR A 271      12.481 -11.614  15.736  1.00  0.00           H  
ATOM   4271  HE2 TYR A 271      14.433 -11.385  11.948  1.00  0.00           H  
ATOM   4272  HH  TYR A 271      14.535 -13.047  14.658  1.00  0.00           H  
ATOM   4273  N   ALA A 272      10.490  -9.359  11.812  1.00  0.00           N  
ATOM   4274  CA  ALA A 272      10.232 -10.144  10.611  1.00  0.00           C  
ATOM   4275  C   ALA A 272       8.738 -10.395  10.430  1.00  0.00           C  
ATOM   4276  O   ALA A 272       7.975 -10.383  11.395  1.00  0.00           O  
ATOM   4277  CB  ALA A 272      10.987 -11.462  10.669  1.00  0.00           C  
ATOM   4278  H   ALA A 272      10.592  -9.820  12.671  1.00  0.00           H  
ATOM   4279  HA  ALA A 272      10.597  -9.583   9.762  1.00  0.00           H  
ATOM   4280 1HB  ALA A 272      11.812 -11.374  11.363  1.00  0.00           H  
ATOM   4281 2HB  ALA A 272      11.368 -11.703   9.688  1.00  0.00           H  
ATOM   4282 3HB  ALA A 272      10.321 -12.245  11.000  1.00  0.00           H  
ATOM   4283  N   GLY A 273       8.329 -10.623   9.185  1.00  0.00           N  
ATOM   4284  CA  GLY A 273       6.928 -10.874   8.901  1.00  0.00           C  
ATOM   4285  C   GLY A 273       6.734 -11.772   7.694  1.00  0.00           C  
ATOM   4286  O   GLY A 273       7.333 -11.545   6.642  1.00  0.00           O  
ATOM   4287  H   GLY A 273       8.983 -10.620   8.455  1.00  0.00           H  
ATOM   4288 1HA  GLY A 273       6.475 -11.344   9.762  1.00  0.00           H  
ATOM   4289 2HA  GLY A 273       6.434  -9.931   8.717  1.00  0.00           H  
ATOM   4290  N   VAL A 274       5.899 -12.793   7.846  1.00  0.00           N  
ATOM   4291  CA  VAL A 274       5.629 -13.729   6.760  1.00  0.00           C  
ATOM   4292  C   VAL A 274       4.157 -13.701   6.362  1.00  0.00           C  
ATOM   4293  O   VAL A 274       3.275 -13.924   7.191  1.00  0.00           O  
ATOM   4294  CB  VAL A 274       6.017 -15.167   7.149  1.00  0.00           C  
ATOM   4295  CG1 VAL A 274       5.918 -16.091   5.945  1.00  0.00           C  
ATOM   4296  CG2 VAL A 274       7.417 -15.201   7.743  1.00  0.00           C  
ATOM   4297  H   VAL A 274       5.452 -12.922   8.710  1.00  0.00           H  
ATOM   4298  HA  VAL A 274       6.228 -13.434   5.910  1.00  0.00           H  
ATOM   4299  HB  VAL A 274       5.321 -15.517   7.899  1.00  0.00           H  
ATOM   4300 1HG1 VAL A 274       5.557 -17.059   6.262  1.00  0.00           H  
ATOM   4301 2HG1 VAL A 274       6.893 -16.201   5.494  1.00  0.00           H  
ATOM   4302 3HG1 VAL A 274       5.233 -15.670   5.223  1.00  0.00           H  
ATOM   4303 1HG2 VAL A 274       8.072 -14.575   7.156  1.00  0.00           H  
ATOM   4304 2HG2 VAL A 274       7.787 -16.217   7.734  1.00  0.00           H  
ATOM   4305 3HG2 VAL A 274       7.385 -14.838   8.758  1.00  0.00           H  
ATOM   4306  N   GLY A 275       3.902 -13.429   5.087  1.00  0.00           N  
ATOM   4307  CA  GLY A 275       2.538 -13.379   4.596  1.00  0.00           C  
ATOM   4308  C   GLY A 275       2.423 -13.895   3.176  1.00  0.00           C  
ATOM   4309  O   GLY A 275       3.334 -13.707   2.368  1.00  0.00           O  
ATOM   4310  H   GLY A 275       4.647 -13.261   4.472  1.00  0.00           H  
ATOM   4311 1HA  GLY A 275       1.911 -13.982   5.238  1.00  0.00           H  
ATOM   4312 2HA  GLY A 275       2.190 -12.357   4.626  1.00  0.00           H  
ATOM   4313  N   VAL A 276       1.309 -14.549   2.866  1.00  0.00           N  
ATOM   4314  CA  VAL A 276       1.094 -15.092   1.530  1.00  0.00           C  
ATOM   4315  C   VAL A 276      -0.226 -14.613   0.938  1.00  0.00           C  
ATOM   4316  O   VAL A 276      -1.130 -14.200   1.663  1.00  0.00           O  
ATOM   4317  CB  VAL A 276       1.111 -16.633   1.541  1.00  0.00           C  
ATOM   4318  CG1 VAL A 276       2.475 -17.151   1.972  1.00  0.00           C  
ATOM   4319  CG2 VAL A 276       0.016 -17.174   2.450  1.00  0.00           C  
ATOM   4320  H   VAL A 276       0.619 -14.671   3.551  1.00  0.00           H  
ATOM   4321  HA  VAL A 276       1.904 -14.750   0.904  1.00  0.00           H  
ATOM   4322  HB  VAL A 276       0.920 -16.981   0.537  1.00  0.00           H  
ATOM   4323 1HG1 VAL A 276       2.439 -17.436   3.012  1.00  0.00           H  
ATOM   4324 2HG1 VAL A 276       3.214 -16.375   1.836  1.00  0.00           H  
ATOM   4325 3HG1 VAL A 276       2.739 -18.010   1.372  1.00  0.00           H  
ATOM   4326 1HG2 VAL A 276       0.371 -18.063   2.952  1.00  0.00           H  
ATOM   4327 2HG2 VAL A 276      -0.854 -17.418   1.858  1.00  0.00           H  
ATOM   4328 3HG2 VAL A 276      -0.244 -16.427   3.184  1.00  0.00           H  
ATOM   4329  N   ASN A 277      -0.331 -14.677  -0.387  1.00  0.00           N  
ATOM   4330  CA  ASN A 277      -1.544 -14.253  -1.078  1.00  0.00           C  
ATOM   4331  C   ASN A 277      -1.774 -15.074  -2.345  1.00  0.00           C  
ATOM   4332  O   ASN A 277      -1.231 -14.768  -3.405  1.00  0.00           O  
ATOM   4333  CB  ASN A 277      -1.460 -12.767  -1.428  1.00  0.00           C  
ATOM   4334  CG  ASN A 277      -1.527 -11.879  -0.200  1.00  0.00           C  
ATOM   4335  OD1 ASN A 277      -0.556 -11.764   0.549  1.00  0.00           O  
ATOM   4336  ND2 ASN A 277      -2.675 -11.248   0.012  1.00  0.00           N  
ATOM   4337  H   ASN A 277       0.423 -15.018  -0.912  1.00  0.00           H  
ATOM   4338  HA  ASN A 277      -2.376 -14.407  -0.408  1.00  0.00           H  
ATOM   4339 1HB  ASN A 277      -0.527 -12.574  -1.938  1.00  0.00           H  
ATOM   4340 2HB  ASN A 277      -2.282 -12.510  -2.080  1.00  0.00           H  
ATOM   4341 1HD2 ASN A 277      -2.745 -10.668   0.799  1.00  0.00           H  
ATOM   4342 2HD2 ASN A 277      -3.405 -11.388  -0.626  1.00  0.00           H  
ATOM   4343  N   TYR A 278      -2.588 -16.114  -2.222  1.00  0.00           N  
ATOM   4344  CA  TYR A 278      -2.906 -16.985  -3.348  1.00  0.00           C  
ATOM   4345  C   TYR A 278      -4.115 -16.452  -4.113  1.00  0.00           C  
ATOM   4346  O   TYR A 278      -5.197 -16.292  -3.552  1.00  0.00           O  
ATOM   4347  CB  TYR A 278      -3.182 -18.408  -2.843  1.00  0.00           C  
ATOM   4348  CG  TYR A 278      -3.813 -19.329  -3.871  1.00  0.00           C  
ATOM   4349  CD1 TYR A 278      -5.156 -19.213  -4.203  1.00  0.00           C  
ATOM   4350  CD2 TYR A 278      -3.064 -20.313  -4.502  1.00  0.00           C  
ATOM   4351  CE1 TYR A 278      -5.736 -20.052  -5.136  1.00  0.00           C  
ATOM   4352  CE2 TYR A 278      -3.636 -21.157  -5.437  1.00  0.00           C  
ATOM   4353  CZ  TYR A 278      -4.972 -21.022  -5.750  1.00  0.00           C  
ATOM   4354  OH  TYR A 278      -5.546 -21.859  -6.679  1.00  0.00           O  
ATOM   4355  H   TYR A 278      -2.987 -16.302  -1.352  1.00  0.00           H  
ATOM   4356  HA  TYR A 278      -2.053 -17.003  -4.008  1.00  0.00           H  
ATOM   4357 1HB  TYR A 278      -2.251 -18.857  -2.530  1.00  0.00           H  
ATOM   4358 2HB  TYR A 278      -3.849 -18.355  -1.995  1.00  0.00           H  
ATOM   4359  HD1 TYR A 278      -5.753 -18.453  -3.721  1.00  0.00           H  
ATOM   4360  HD2 TYR A 278      -2.018 -20.416  -4.256  1.00  0.00           H  
ATOM   4361  HE1 TYR A 278      -6.783 -19.946  -5.380  1.00  0.00           H  
ATOM   4362  HE2 TYR A 278      -3.038 -21.916  -5.916  1.00  0.00           H  
ATOM   4363  HH  TYR A 278      -4.934 -22.002  -7.404  1.00  0.00           H  
ATOM   4364  N   SER A 279      -3.918 -16.177  -5.399  1.00  0.00           N  
ATOM   4365  CA  SER A 279      -4.989 -15.662  -6.243  1.00  0.00           C  
ATOM   4366  C   SER A 279      -4.962 -16.322  -7.618  1.00  0.00           C  
ATOM   4367  O   SER A 279      -3.896 -16.524  -8.201  1.00  0.00           O  
ATOM   4368  CB  SER A 279      -4.866 -14.145  -6.390  1.00  0.00           C  
ATOM   4369  OG  SER A 279      -3.519 -13.726  -6.251  1.00  0.00           O  
ATOM   4370  H   SER A 279      -3.032 -16.325  -5.789  1.00  0.00           H  
ATOM   4371  HA  SER A 279      -5.927 -15.894  -5.764  1.00  0.00           H  
ATOM   4372 1HB  SER A 279      -5.222 -13.849  -7.366  1.00  0.00           H  
ATOM   4373 2HB  SER A 279      -5.460 -13.662  -5.628  1.00  0.00           H  
ATOM   4374  HG  SER A 279      -2.947 -14.313  -6.751  1.00  0.00           H  
ATOM   4375  N   PHE A 280      -6.142 -16.656  -8.132  1.00  0.00           N  
ATOM   4376  CA  PHE A 280      -6.253 -17.293  -9.439  1.00  0.00           C  
ATOM   4377  C   PHE A 280      -7.715 -17.484  -9.828  1.00  0.00           C  
ATOM   4378  O   PHE A 280      -8.525 -17.813  -8.936  1.00  0.00           O  
ATOM   4379  OXT PHE A 280      -8.038 -17.304 -11.021  1.00  0.00           O  
ATOM   4380  CB  PHE A 280      -5.533 -18.642  -9.436  1.00  0.00           C  
ATOM   4381  CG  PHE A 280      -4.828 -18.951 -10.726  1.00  0.00           C  
ATOM   4382  CD1 PHE A 280      -5.529 -18.989 -11.920  1.00  0.00           C  
ATOM   4383  CD2 PHE A 280      -3.466 -19.203 -10.743  1.00  0.00           C  
ATOM   4384  CE1 PHE A 280      -4.883 -19.272 -13.110  1.00  0.00           C  
ATOM   4385  CE2 PHE A 280      -2.816 -19.486 -11.928  1.00  0.00           C  
ATOM   4386  CZ  PHE A 280      -3.524 -19.521 -13.112  1.00  0.00           C  
ATOM   4387  H   PHE A 280      -6.956 -16.470  -7.620  1.00  0.00           H  
ATOM   4388  HA  PHE A 280      -5.783 -16.646 -10.164  1.00  0.00           H  
ATOM   4389 1HB  PHE A 280      -4.796 -18.648  -8.646  1.00  0.00           H  
ATOM   4390 2HB  PHE A 280      -6.254 -19.426  -9.254  1.00  0.00           H  
ATOM   4391  HD1 PHE A 280      -6.591 -18.794 -11.920  1.00  0.00           H  
ATOM   4392  HD2 PHE A 280      -2.910 -19.175  -9.818  1.00  0.00           H  
ATOM   4393  HE1 PHE A 280      -5.439 -19.300 -14.034  1.00  0.00           H  
ATOM   4394  HE2 PHE A 280      -1.752 -19.681 -11.927  1.00  0.00           H  
ATOM   4395  HZ  PHE A 280      -3.017 -19.743 -14.041  1.00  0.00           H  
TER                                                                             
TER                                                                             
TER                                                                             
CONECT 4397 4398                                                                
CONECT 4398 4397 4399                                                           
CONECT 4399 4398                                                                
CONECT 4401 4402                                                                
CONECT 4402 4401 4403                                                           
CONECT 4403 4402                                                                
CONECT 4404 4405                                                                
CONECT 4405 4404 4406                                                           
CONECT 4406 4405                                                                
CONECT 4407 4408                                                                
CONECT 4408 4407 4409                                                           
CONECT 4409 4408                                                                
CONECT 4410 4411                                                                
CONECT 4411 4410 4412                                                           
CONECT 4412 4411                                                                
CONECT 4413 4414                                                                
CONECT 4414 4413 4415                                                           
CONECT 4415 4414                                                                
CONECT 4416 4417                                                                
CONECT 4417 4416 4418                                                           
CONECT 4418 4417                                                                
CONECT 4419 4420                                                                
CONECT 4420 4419 4421                                                           
CONECT 4421 4420                                                                
CONECT 4422 4423                                                                
CONECT 4423 4422 4424                                                           
CONECT 4424 4423                                                                
CONECT 4425 4426                                                                
CONECT 4426 4425 4427                                                           
CONECT 4427 4426                                                                
CONECT 4428 4429                                                                
CONECT 4429 4428 4430                                                           
CONECT 4430 4429                                                                
CONECT 4431 4432                                                                
CONECT 4432 4431 4433                                                           
CONECT 4433 4432                                                                
CONECT 4434 4435                                                                
CONECT 4435 4434 4436                                                           
CONECT 4436 4435                                                                
CONECT 4437 4438                                                                
CONECT 4438 4437 4439                                                           
CONECT 4439 4438                                                                
CONECT 4440 4441                                                                
CONECT 4441 4440 4442                                                           
CONECT 4442 4441                                                                
CONECT 4443 4444                                                                
CONECT 4444 4443 4445                                                           
CONECT 4445 4444                                                                
# All scores below are weighted scores, not raw scores.
#BEGIN_POSE_ENERGIES_TABLE 2jqy_1_0001.pdb
label fa_atr fa_rep fa_intra_rep pro_close fa_pair hbond_sr_bb hbond_lr_bb hbond_bb_sc hbond_sc fa_mpsolv dslf_ss_dst dslf_cs_ang dslf_ss_dih dslf_ca_dih rama omega fa_dun p_aa_pp ref fa_mpenv fa_mpenv_smooth total
weights 0.8 0.44 0.004 1 0.49 1.17 1.17 2.34 2.2 0.35 0.5 2 5 5 0.2 0.5 0.56 0.32 1 0.3 0.5 NA
pose -855.095 226.266 2.88216 3.2793 -10.6353 -9.96453 -91.7806 -5.53302 -5.21046 158.612 0 0 0 0 66.105 1.00078 1331.96 2.84574 -55.55 153.232 52.4239 964.835
GLU:NtermProteinFull_1 -0.90407 0.10237 0.00426 0 -0.06519 0 0 0 0 0.21337 0 0 0 0 0 0.02387 3.91936 0 -0.81 1.27498 -0.09936 3.6596
GLU_2 -1.29194 0.11548 0.0051 0 -0.23788 0 0 0 0 0.21731 0 0 0 0 0.50166 0.13028 3.4276 0.11893 -0.81 1.76098 0.54654 4.48407
ARG_3 -1.84991 0.06824 0.01452 0 0.00183 0 0 0 0 0.34437 0 0 0 0 0.80604 0.07327 20.5369 -0.01565 -0.98 0.5702 -1.14663 18.4232
ASN_4 -1.35 0.06432 0.00954 0 -0.06285 0 0 0 0 0.30922 0 0 0 0 0.28964 0.03859 2.70844 -0.43962 -0.89 0.83731 -0.28943 1.22516
ASP_5 -1.10096 0.26432 0.00364 0 -0.04745 0 0 0 0 0.27509 0 0 0 0 0.19948 0.07812 5.47365 0.06068 -0.67 1.46234 0.32336 6.32226
TRP_6 -2.93857 0.75038 0.01726 0 0 0 0 0 0 0.39036 0 0 0 0 1.3449 -0.04524 13.5912 0.21075 0.91 0.63497 -0.87362 13.9924
HIS_7 -3.24105 0.74164 0.00476 0 -0.00733 0 0 0 0 0.42819 0 0 0 0 0.06479 -0.05008 15.2496 -0.05333 0.56 2.09413 0.82882 16.6202
PHE_8 -2.65211 0.3687 0.01761 0 0 0 0 0 0 0.35397 0 0 0 0 -0.093 -0.05455 3.69711 -0.08835 0.63 0.00012 -0.92733 1.25218
ASN_9 -4.86897 1.91438 0.00555 0 -0.33768 0 0 0 0 0.87702 0 0 0 0 0.09648 0.00572 8.95856 0.25379 -0.89 1.16351 1.19311 8.37149
ILE_10 -4.31873 0.70888 0.02356 0 0 0 0 0 0 0.57737 0 0 0 0 0.30744 -0.0018 2.24972 0.45737 0.24 -0.41534 -0.71551 -0.88704
GLY_11 -3.08384 0.38169 7e-05 0 0 0 0 0 0 0.34659 0 0 0 0 0.28947 -0.01794 0 0.31323 -0.17 0.79632 0.31648 -0.82794
ALA_12 -2.7442 0.40618 0.00162 0 0 0 0 0 0 0.33748 0 0 0 0 0.35281 -0.05698 0 0.04858 0.16 0.30205 0.1372 -1.05525
MET_13 -4.31919 0.96545 0.0056 0 0 0 0 0 0 0.53428 0 0 0 0 0.01289 0.0489 5.19228 -0.00762 -0.34 0.74992 -0.28025 2.56227
TYR_14 -3.97109 0.21809 0.02087 0 0 0 0 0 0 0.67432 0 0 0 0 0.11322 -0.03629 9.53093 -0.1739 0.51 0.1836 -0.13537 6.93439
GLU_15 -2.69647 0.4686 0.00868 0 -0.26647 0 0 0 0 0.58837 0 0 0 0 0.16909 -0.05383 4.56025 0.19133 -0.81 0.90518 0.5693 3.63404
ILE_16 -1.96698 0.4433 0.03025 0 0 0 0 0 0 0.25483 0 0 0 0 0.005 0.00131 2.25445 0.04001 0.24 -0.11012 0.26297 1.45502
GLU_17 -2.37931 0.53159 0.00477 0 -0.05436 0 0 0 0 0.48196 0 0 0 0 0.56598 -0.01056 11.5805 0.37083 -0.81 0.66842 0.56227 11.5121
ASN_18 -1.97591 0.39741 0.00833 0 -0.00085 0 0 0 0 0.48536 0 0 0 0 -0.10798 -0.04342 5.75059 -0.39477 -0.89 0.92476 -0.28387 3.86964
VAL_19 -2.00054 0.59512 0.02455 0 0 0 0 0 0 0.52035 0 0 0 0 0.85451 0.00796 0.33555 1.01719 0.29 -0.01203 0.97052 2.60318
GLU_20 -2.6793 0.70103 0.00497 0 -0.05351 0 0 0 0 0.82307 0 0 0 0 1.35267 -0.01768 7.37417 0.33692 -0.81 0.13593 -0.77732 6.39095
GLY_21 -0.88382 0.06456 0.00014 0 0 0 0 0 0 0.21051 0 0 0 0 0.20784 -0.04664 0 0.17612 -0.17 0.06695 0.86817 0.49383
TYR_22 -1.16097 0.07275 0.0196 0 0 0 0 0 0 0.28281 0 0 0 0 0.12976 0.04058 9.71877 -0.08974 0.51 0.0248 0.0101 9.55845
GLY_23 -1.31859 0.07624 6e-05 0 0 0 0 0 0 0.40991 0 0 0 0 0.13748 -0.12726 0 -0.80579 -0.17 0.02606 0.86817 -0.90372
GLU_24 -1.07924 0.05933 0.01406 0 0 0 0 0 0 0.21044 0 0 0 0 0.61284 0.16867 4.39913 0.19211 -0.81 0.09074 -0.8093 3.04879
ASP_25 -1.12176 0.52051 0.00497 0 0 0 0 0 0 0.23991 0 0 0 0 0.08299 -0.05368 3.32457 -0.16691 -0.67 0.02186 -0.43408 1.74838
MET_26 -1.9307 0.84048 0.00861 0 0 0 0 0 0 0.3066 0 0 0 0 0.28708 -0.01401 6.86935 0.09874 -0.34 0.02337 0.82779 6.97731
ASP_27 -0.76727 0.07793 0.00345 0 0 0 0 0 0 0.25711 0 0 0 0 0.61854 0.05435 4.05134 0.04058 -0.67 0.26513 -0.44372 3.48744
GLY_28 -1.21412 0.19806 2e-05 0 0 0 0 0 0 0.28508 0 0 0 0 0.36419 -0.07043 0 0.64735 -0.17 0.0631 0.2643 0.36755
LEU_29 -2.76783 1.01403 0.01651 0 0 0 0 0 0 0.30312 0 0 0 0 0.27689 -0.01513 4.74756 -0.0115 -0.1 0.08625 0.17015 3.72003
ALA_30 -2.4661 0.40709 0.00259 0 0 0 0 0 0 0.51253 0 0 0 0 1.29368 0.11286 0 0.48077 0.16 0.09126 0.31162 0.90631
GLU_31 -3.00005 0.40083 0.00555 0.19851 -0.19895 0 0 0 0 0.77716 0 0 0 0 0.03029 0.05031 3.91578 -0.01147 -0.81 1.08136 0.55237 2.99169
PRO_32 -2.58325 0.47926 0.00304 0.24449 0 0 0 0 0 0.39421 0 0 0 0 -0.24 0.05675 0.12474 -0.34171 0.02 -0.21704 1.09011 -0.9694
SER_33 -2.92697 0.60279 0.00138 0 0.033 0 0 0 0 0.48571 0 0 0 0 0.18567 -0.03582 3.51525 0.2706 -0.37 0.60551 0.48527 2.85239
VAL_34 -3.30799 0.71652 0.01609 0 0 0 0 0 0 0.36122 0 0 0 0 0.00615 -0.0122 1.83983 0.16762 0.29 -0.15265 -0.39083 -0.46623
TYR_35 -5.4381 0.7816 0.01816 0 0 0 0 0 -0.55513 0.60916 0 0 0 0 -0.01498 0.0133 1.77679 -0.09381 0.51 0.35375 -0.01597 -2.05522
PHE_36 -5.20832 0.80368 0.01821 0 0 0 0 0 0 0.51315 0 0 0 0 -0.00269 0.03397 3.58098 -0.0604 0.63 -0.01688 -0.83077 -0.53907
ASN_37 -5.86344 2.32392 0.0045 0 -0.25221 0 0 0 -0.55513 1.19209 0 0 0 0 0.04377 0.02999 4.24217 0.17959 -0.89 1.50713 1.02192 2.98429
ALA_38 -3.52307 0.81665 0.00226 0 0 0 0 0 0 0.6328 0 0 0 0 0.4577 -0.01765 0 0.09555 0.16 0.15623 0.19592 -1.02359
ALA_39 -3.04424 1.31879 0.00297 0 0 0 0 0 0 0.34724 0 0 0 0 0.22908 0.03954 0 0.29334 0.16 0.45241 -0.17127 -0.37214
ASN_40 -3.31116 0.21869 0.0084 0 -0.028 0 0 0 0 0.45008 0 0 0 0 0.07836 0.08387 3.89716 -0.33108 -0.89 2.00399 1.44246 3.62274
GLY_41 -1.67622 0.36397 2e-05 0.16824 0 0 0 0 0 0.24311 0 0 0 0 0.01634 -0.27815 0 -0.71754 -0.17 0.72215 0.28041 -1.04768
PRO_42 -2.54772 0.55814 0.00465 0.27003 0 0 0 0 0 0.33603 0 0 0 0 0.39499 0.03788 0.86437 0.03126 0.02 -0.20441 1.01429 0.77952
TRP_43 -5.81858 2.9869 0.01927 0 0 0 0 0 0 0.70025 0 0 0 0 0.25171 0.01312 2.88225 -0.12631 0.91 0.69259 -0.58955 1.92163
ARG_44 -6.13726 2.44204 0.01145 0 -0.0561 0 0 0 0 1.07793 0 0 0 0 0.12664 0.01682 5.03417 0.10189 -0.98 1.87109 1.12445 4.63311
ILE_45 -3.95052 0.51681 0.0239 0 0 0 0 0 0 0.66132 0 0 0 0 -0.22017 -0.04946 4.35529 -0.2477 0.24 -0.54555 -0.70865 0.07526
ALA_46 -4.34858 1.56581 0.00218 0 0 0 0 0 0 0.47605 0 0 0 0 0.29882 -0.06126 0 0.31192 0.16 0.89489 -0.0847 -0.78487
LEU_47 -3.5207 0.22849 0.01627 0 0 0 0 0 0 0.35069 0 0 0 0 0.15741 -0.02363 10.2257 -0.05358 -0.1 -0.25787 -0.66205 6.36076
ALA_48 -3.09435 0.22991 0.0018 0 0 0 0 0 0 0.33747 0 0 0 0 0.16587 0.04182 0 0.11033 0.16 0.46141 0.04365 -1.54207
TYR_49 -4.51007 1.08493 0.02309 0 0 0 0 0 0 0.46405 0 0 0 0 -0.00057 -0.03101 5.68098 -0.0191 0.51 0.63155 -0.15761 3.67624
TYR_50 -3.55496 0.53554 0.0176 0 0 0 0 0 0 0.66531 0 0 0 0 -0.01441 -0.04608 8.26803 -0.01872 0.51 0.30064 -0.1804 6.48254
GLN_51 -4.10447 0.86884 0.00794 0 -0.20054 0 0 0 0 1.15853 0 0 0 0 0.20452 -0.06274 6.95798 -0.02407 -0.97 0.70629 -0.05698 4.48529
GLU_52 -3.21963 0.18362 0.00993 0 -0.09038 0 0 -0.54412 0 1.26427 0 0 0 0 0.07559 0.02563 4.57543 -0.04057 -0.81 1.07445 0.46816 2.97238
GLY_53 -1.60598 0.34165 0.00013 0.18809 0 0 0 0 0 0.47944 0 0 0 0 0.91517 -0.02371 0 -0.76316 -0.17 0.11811 -0.14133 -0.6616
PRO_54 -3.5038 1.19822 0.00237 0.19772 0 0 0 0 0 0.46054 0 0 0 0 0.96197 0.02666 0.94534 0.4418 0.02 -0.05499 -0.17337 0.52247
VAL_55 -1.59624 0.60625 0.01411 0 0 0 0 0 0 0.33033 0 0 0 0 0.4784 -0.0253 1.72341 0.34221 0.29 0.00198 1.42339 3.58854
ASP_56 -1.32371 0.03657 0.00293 0 0.00042 0 0 0 0 0.43429 0 0 0 0 -0.02914 0.03648 5.4147 0.05684 -0.67 0.08625 -0.48571 3.55992
TYR_57 -1.27934 0.20961 0.02042 0 0 0 0 0 0 0.25567 0 0 0 0 0.19149 -0.06649 7.9557 -0.15391 0.51 0.00587 0.43005 8.07907
SER_58 -1.15839 0.37812 0.00125 0 0.0003 0 0 0 0 0.36959 0 0 0 0 0.77699 0.01201 6.21224 -0.02749 -0.37 0.01277 -0.0101 6.1973
ALA_59 -0.97625 0.31433 0.00207 0 0 0 0 0 0 0.23014 0 0 0 0 1.0272 0.02041 0 0.21201 0.16 0.00189 0.90855 1.90036
GLY_60 -0.63354 0.02426 0.00015 0 0 0 0 0 0 0.21702 0 0 0 0 0.74868 -0.04508 0 -0.76148 -0.17 0.00365 0.87697 0.26061
LYS_61 -1.55173 0.09047 0.01606 0 0.24011 0 0 0 0 0.65949 0 0 0 0 0.4698 0.06834 8.71047 0.03644 -0.65 0.00805 -1.58492 6.51258
ARG_62 -1.90356 0.12439 0.01712 0 0.26009 0 0 0 0 0.68623 0 0 0 0 0.0761 -0.01288 6.00678 0.00342 -0.98 -0.00188 -1.71615 2.55965
GLY_63 -1.89289 0.44024 3e-05 0 0 0 0 0 0 0.36181 0 0 0 0 0.508 -0.00753 0 0.55347 -0.17 0.04426 -0.10183 -0.26445
THR_64 -1.73191 0.40575 0.00674 0 -0.00877 0 0 0 0 0.51195 0 0 0 0 0.54202 0.04963 2.03799 0.36637 -0.27 0.10438 -0.2414 1.77274
TRP_65 -2.05802 0.07164 0.01669 0 0 0 0 0 0 0.63503 0 0 0 0 0.17269 0.09735 4.34646 -0.0612 0.91 0.08656 0.83702 5.05422
PHE_66 -4.06213 1.52254 0.01718 0 0 0 0 0 0 0.74869 0 0 0 0 0.32249 0.07079 2.37437 -0.11147 0.63 0.02874 0.99241 2.5336
ASP_67 -5.03459 1.71996 0.00227 0 -0.09255 0 0 -0.54412 0 1.618 0 0 0 0 0.93474 -0.0499 2.72683 0.25283 -0.67 0.86895 0.37866 2.11108
ARG_68 -4.19452 1.80287 0.01649 0.16571 0.00671 0 0 0 0 0.75364 0 0 0 0 0.30093 0.12452 13.1196 0.12975 -0.98 1.85553 -1.09511 12.0061
PRO_69 -4.13779 1.99782 0.0032 0.24208 0 0 0 0 0 0.5629 0 0 0 0 0.1267 0.06612 0.34656 -0.40075 0.02 -0.25919 0.99671 -0.43565
GLU_70 -4.99155 0.93761 0.00694 0 -0.2763 0 0 0 0 0.82583 0 0 0 0 0.12286 0.02384 9.9634 0.07286 -0.81 1.89846 1.83833 9.61228
LEU_71 -3.7092 0.51344 0.0169 0 0 0 0 0 0 0.42681 0 0 0 0 0.0157 0.05771 2.33167 0.04884 -0.1 -0.29515 -0.71622 -1.4095
GLU_72 -4.3746 1.57532 0.0087 0 -0.23023 0 0 0 0 0.70269 0 0 0 0 0.13616 -0.00024 10.9351 -0.0916 -0.81 1.10788 1.71057 10.6698
VAL_73 -5.16141 3.52274 0.01632 0 0 0 0 0 0 0.73058 0 0 0 0 -0.02795 0.00084 2.13412 -0.13465 0.29 -0.44999 -0.38653 0.53407
HIS_74 -6.31821 1.85429 0.02166 0 -0.13667 0 0 0 0 1.00762 0 0 0 0 -0.05284 -0.01275 3.59231 0.0273 0.56 1.05332 0.48537 2.0814
TYR_75 -4.23445 0.9596 0.02495 0 0 0 0 0 0 0.47964 0 0 0 0 0.20198 0.04801 3.43778 -0.06766 0.51 0.90272 -0.17858 2.084
GLN_76 -3.19091 0.34612 0.00793 0 -0.2457 0 0 0 0 0.42704 0 0 0 0 0.05214 0.0287 7.39666 0.12401 -0.97 1.65089 1.10227 6.72916
PHE_77 -2.08279 0.0588 0.01831 0 0 0 0 0 0 0.22583 0 0 0 0 -0.04198 0.02251 14.1086 -0.18197 0.63 -0.09521 -0.43012 12.232
LEU_78 -2.5634 0.08142 0.0159 0 0 0 0 0 0 0.40444 0 0 0 0 0.01738 0.03993 3.87738 0.04081 -0.1 0.13984 -0.18693 1.76677
GLU_79 -1.48219 0.05937 0.01008 0 -0.05329 0 0 0 0 0.42713 0 0 0 0 0.31083 0.13662 7.22941 0.09866 -0.81 0.76855 0.54409 7.23925
ASN_80 -3.38078 0.41221 0.00555 0 -0.07485 0 0 -0.48293 0 0.91998 0 0 0 0 0.12664 -0.04099 7.69663 -0.02926 -0.89 0.47383 -0.35311 4.38292
ASP_81 -2.33584 0.31991 0.00255 0 -0.23966 0 0 0 0 0.5658 0 0 0 0 -0.28241 -0.10018 4.27408 -0.0112 -0.67 0.56179 -0.48556 1.59927
ASP_82 -3.10794 1.12492 0.00374 0 -0.02876 0 0 0 0 0.72997 0 0 0 0 0.08568 0.02232 4.45729 0.00085 -0.67 0.52247 -0.48456 2.65597
PHE_83 -3.6398 0.63378 0.02596 0 0 0 0 0 0 0.60227 0 0 0 0 0.32076 0.15131 5.08151 -0.0069 0.63 0.02249 -0.4008 3.42058
SER_84 -4.24833 0.95655 0.0027 0 -0.07479 0 0 -0.48293 0 0.81058 0 0 0 0 0.09937 -0.05806 9.2978 0.23218 -0.37 0.97971 0.0649 7.20968
PHE_85 -4.0877 0.65602 0.01789 0 0 0 0 0 0 0.52056 0 0 0 0 0.0142 -0.02601 4.28973 -0.11662 0.63 -0.07067 -0.84292 0.98446
GLY_86 -3.45858 1.27692 7e-05 0 0 0 0 0 0 0.36739 0 0 0 0 0.26603 -0.04297 0 0.2912 -0.17 0.83029 0.25242 -0.38724
LEU_87 -3.85903 0.6403 0.01568 0 0 0 0 0 0 0.46356 0 0 0 0 0.48249 0.02688 17.4629 0.10279 -0.1 -0.00255 -0.60931 14.6237
THR_88 -4.74998 2.36115 0.0161 0 -0.08778 0 0 0 0 0.94215 0 0 0 0 0.14227 0.05145 2.26254 0.18076 -0.27 0.41252 0.241 1.5022
GLY_89 -2.66536 1.00216 2e-05 0 0 0 0 0 0 0.30277 0 0 0 0 0.50987 -0.03868 0 0.71481 -0.17 0.95294 0.51219 1.12072
GLY_90 -2.79381 0.47713 4e-05 0 0 0 0 0 0 0.27888 0 0 0 0 0.35488 -0.06125 0 0.40564 -0.17 0.89777 0.70291 0.09219
PHE_91 -4.95009 1.55494 0.01865 0 0 0 0 0 0 0.60402 0 0 0 0 -0.03921 -0.06996 13.2607 -0.03063 0.63 0.0242 -0.84435 10.1583
ARG_92 -5.50405 1.45719 0.01653 0 -0.04751 0 0 0 0 1.29156 0 0 0 0 -0.01825 -0.03732 6.95734 0.06582 -0.98 0.57412 0.8717 4.64713
ASN_93 -3.29937 0.31737 0.00389 0 -0.17418 0 0 0 0 0.56355 0 0 0 0 0.02858 -0.06254 2.05158 0.08466 -0.89 1.78156 -0.09283 0.31226
TYR_94 -3.34656 0.30722 0.01682 0 0 0 0 0 0 0.73982 0 0 0 0 -0.09118 -0.03114 3.78435 -0.03833 0.51 0.56402 -0.21712 2.19789
GLY_95 -2.97295 1.14966 7e-05 0 0 0 0 0 0 0.50002 0 0 0 0 0.00621 -0.0101 0 0.13512 -0.17 0.18066 -0.10805 -1.28937
TYR_96 -6.51006 3.15659 0.02339 0 0 0 0 0 0 1.11396 0 0 0 0 0.84165 0.01261 3.8924 -0.05382 0.51 0.04919 -0.2019 2.83401
HIS_97 -3.8218 0.99672 0.00544 0 -0.03866 0 0 0 0 0.84006 0 0 0 0 1.1346 -0.02746 2.99392 -0.29131 0.56 0.28383 0.0101 2.64542
TYR_98 -2.86121 0.8161 0.02013 0 0 0 0 0 0 0.69131 0 0 0 0 0.42722 -0.00991 4.9694 -0.15439 0.51 0.02115 0.60798 5.03779
VAL_99 -2.12272 0.62089 0.01102 0 0 0 0 0 0 0.45837 0 0 0 0 -0.19811 -0.09502 2.23136 -0.01847 0.29 0.00408 0.41796 1.59934
ASP_100 -1.50502 0.50974 0.00343 0 0.01341 0 0 0 0 0.38273 0 0 0 0 1.1662 -0.01248 6.39338 0.00265 -0.67 0.02041 -0.48154 5.82294
GLU_101 -1.58604 0.59314 0.00404 0.19368 -0.00358 0 0 0 0 0.50274 0 0 0 0 0.12788 0.04948 4.07526 0.12355 -0.81 0.094 -0.46568 2.89846
PRO_102 -0.92806 0.64465 0.00749 0.22913 0 0 0 0 0 0.20703 0 0 0 0 0.53079 -0.03038 0.66699 -0.53656 0.02 -0.00082 -0.09086 0.71942
GLY_103 -0.80982 0.25575 0.00014 0 0 0 0 0 0 0.26228 0 0 0 0 0.92922 0.07557 0 0.0518 -0.17 0.00688 0.92242 1.52425
LYS_104 -1.6137 0.11485 0.02238 0 0.03267 0 0 0 0 0.41724 0 0 0 0 -0.07882 -0.00414 19.9774 0.09008 -0.65 0.17734 -0.90539 17.5799
ASP_105 -1.21059 0.04914 0.00385 0 -0.02536 0 0 0 0 0.47489 0 0 0 0 0.01572 0.01433 3.60076 0.15855 -0.67 0.03681 -0.51746 1.93063
THR_106 -4.17532 2.70489 0.00489 0 0.02433 0 0 0 0 0.67567 0 0 0 0 -0.07551 0.05301 6.30864 -0.0844 -0.27 0.06536 -0.25498 4.9766
ALA_107 -2.87068 0.51403 0.00157 0 0 0 0 0 0 0.76053 0 0 0 0 0.17043 0.07235 0 0.10666 0.16 0.06896 0.06057 -0.95559
ASN_108 -2.24136 0.34199 0.0059 0 -0.09589 0 0 0 0 0.7392 0 0 0 0 -0.02385 -0.04524 5.68303 0.21392 -0.89 0.68173 -0.22145 4.14798
MET_109 -7.24951 0.9441 0.00826 0 0 0 0 0 0 1.24204 0 0 0 0 -0.02596 0.0015 13.0085 0.01921 -0.34 0.20018 -0.05567 7.75259
GLN_110 -4.4851 0.90071 0.0135 0 -0.07526 0 0 0 0 0.77884 0 0 0 0 -0.01973 -0.03492 4.31382 0.14011 -0.97 1.47595 -0.07819 1.95973
ARG_111 -6.21663 1.61455 0.00979 0 -0.04998 0 0 0 0 0.93876 0 0 0 0 0.04669 -0.02838 2.10101 -0.09304 -0.98 1.63577 1.09249 0.07102
TRP_112 -4.92229 1.689 0.01541 0 0 0 0 0 0 0.52467 0 0 0 0 -0.04593 0.0575 3.6359 -0.20461 0.91 0.77803 -0.81941 1.61826
LYS_113 -4.86189 0.99132 0.00844 0 0.06814 0 0 0 -0.21546 1.00928 0 0 0 0 0.34968 0.05474 4.58362 0.16137 -0.65 0.60449 1.36933 3.47307
ILE_114 -5.04297 1.10478 0.02255 0 0 0 0 0 0 0.5354 0 0 0 0 -0.06086 -0.05223 3.12999 -0.19838 0.24 -0.26417 -0.60586 -1.19175
ALA_115 -4.48037 1.93585 0.00583 0.1998 0 0 0 0 0 0.94651 0 0 0 0 0.46528 0.09896 0 0.09256 0.16 -0.22632 -0.149 -0.95091
PRO_116 -4.37275 1.26915 0.00729 0.21278 0 0 0 0 0 0.47523 0 0 0 0 0.66221 -0.0213 0.76178 -0.43168 0.02 0.21694 0.73592 -0.46442
ASP_117 -4.51368 1.05648 0.00635 0 -0.23015 0 0 0 -0.58829 0.85499 0 0 0 0 0.15367 0.07096 13.9317 -0.48883 -0.67 2.92716 1.84548 14.3559
TRP_118 -5.21306 1.17668 0.01593 0 0 0 0 0 0 0.66549 0 0 0 0 0.08158 -0.04616 4.61517 0.04279 0.91 0.75194 -0.70675 2.29361
ASP_119 -4.15354 0.68047 0.0025 0 -0.23009 0 0 0 0 0.94048 0 0 0 0 0.13975 -0.04559 3.31309 0.27663 -0.67 2.48136 0.43084 3.16589
VAL_120 -4.54544 1.98748 0.01826 0 0 0 0 0 0 0.71196 0 0 0 0 0.04394 -0.01443 0.72601 0.01893 0.29 -0.25655 0.16453 -0.85531
LYS_121 -4.00224 0.26021 0.02042 0 -0.30141 0 0 0 0 0.93985 0 0 0 0 -0.11424 -0.00744 17.7089 0.03737 -0.65 0.18818 -0.17364 13.9059
LEU_122 -1.91003 0.3277 0.01338 0 0 0 0 0 0 0.28801 0 0 0 0 0.18011 0.10179 0.85716 -0.09189 -0.1 -0.28851 1.30184 0.67955
THR_123 -2.65961 0.46503 0.00415 0 0.02029 0 0 0 0 0.76929 0 0 0 0 0.01499 -0.02017 8.89351 -0.0524 -0.27 0.27939 0.55523 7.9997
ASP_124 -1.05039 0.17172 0.00818 0 -0.12928 0 0 0 0 0.42922 0 0 0 0 0.26641 0.00415 3.84346 -0.26718 -0.67 0.07389 -0.43481 2.24538
ASP_125 -2.79962 0.40409 0.00468 0 -0.02858 0 0 0 0 1.11641 0 0 0 0 1.16888 -0.0107 12.5799 0.0041 -0.67 0.48242 -0.51484 11.7368
LEU_126 -4.18384 2.58234 0.01173 0 0 0 0 0 0 0.54213 0 0 0 0 -0.09563 0.00633 4.633 -0.19347 -0.1 -0.02077 -0.26489 2.91694
ARG_127 -3.53985 0.4034 0.01051 0 -0.21184 0 0 0 0 0.99477 0 0 0 0 -0.08785 0.02761 6.2916 -0.05316 -0.98 0.01175 -0.63405 2.23288
PHE_128 -5.32379 3.53682 0.01799 0 0 0 0 0 0 0.84674 0 0 0 0 -0.0795 -0.05104 4.95514 -0.02668 0.63 -0.28656 -0.32867 3.89044
ASN_129 -4.01253 0.33353 0.00535 0 -0.19587 0 0 0 0 1.05757 0 0 0 0 0.0977 0.06059 3.87834 0.30943 -0.89 0.81097 1.17528 2.63035
GLY_130 -2.41388 0.32165 4e-05 0 0 0 0 0 0 0.31842 0 0 0 0 0.75546 0.03344 0 0.54469 -0.17 0.85735 0.31648 0.56364
TRP_131 -5.74822 1.16159 0.02358 0 0 0 0 0 -0.58829 1.21404 0 0 0 0 0.13681 -0.05503 9.83035 0.00946 0.91 0.26739 -0.51266 6.64902
LEU_132 -5.18134 1.9682 0.01288 0 0 0 0 0 0 0.65299 0 0 0 0 0.13773 0.0728 19.1265 -0.11091 -0.1 -0.61349 -0.70501 15.2603
SER_133 -3.5972 0.59512 0.00234 0 -0.07545 0 0 0 0 0.85675 0 0 0 0 0.20174 0.01568 3.56279 0.22645 -0.37 0.19139 0.47734 2.08696
MET_134 -4.60974 0.81926 0.00455 0 0 0 0 0 0 0.54783 0 0 0 0 0.13574 -0.05124 2.64386 0.11553 -0.34 -0.07944 -0.25574 -1.06939
TYR_135 -5.08207 1.4285 0.01667 0 0 0 0 0 -0.21546 1.13455 0 0 0 0 -0.07123 -0.04996 1.92739 -0.01015 0.51 0.25392 -0.10975 -0.2676
LYS_136 -3.58918 1.01802 0.01897 0 0.08261 0 0 0 0 0.46403 0 0 0 0 0.25724 0.03616 8.93503 0.16908 -0.65 2.44352 0.90209 10.0876
PHE_137 -4.15286 1.22293 0.01938 0 0 0 0 0 0 0.60748 0 0 0 0 -0.20402 0.01872 2.53152 -0.00533 0.63 0.10603 -0.31768 0.45617
ALA_138 -3.39267 0.54844 0.00109 0 0 0 0 0 0 0.56743 0 0 0 0 0.19722 -0.00913 0 -0.10277 0.16 0.22619 0.63071 -1.17348
ASN_139 -3.79621 0.41412 0.0083 0 -0.14248 0 0 0 0 1.15513 0 0 0 0 0.08512 -0.03802 3.872 -0.17882 -0.89 0.62111 0.00596 1.11621
ASP_140 -1.1104 0.27707 0.00456 0 -0.05597 0 0 0 0 0.37966 0 0 0 0 0.00961 -0.03667 3.88852 -0.30228 -0.67 0.77695 -0.50675 2.6543
LEU_141 -1.94734 0.43003 0.01346 0 0 0 0 0 0 0.39677 0 0 0 0 1.12888 -0.01939 5.6138 0.17764 -0.1 0.07457 1.50623 7.27465
ASN_142 -2.84218 0.87673 0.01117 0 -0.07235 0 0 0 0 0.82093 0 0 0 0 0.72905 -0.04832 5.88352 -0.43756 -0.89 0.49247 -0.29094 4.23253
THR_143 -1.66627 0.3325 0.01041 0 -0.06368 0 0 0 0 0.33277 0 0 0 0 0.04396 0.0154 6.15404 0.01752 -0.27 0.06087 0.55523 5.52273
THR_144 -2.04852 0.46063 0.00393 0 -0.07929 0 0 -0.07957 0 0.5302 0 0 0 0 0.23062 0.16274 0.55282 -0.1966 -0.27 0.16002 1.07007 0.49704
GLY_145 -2.02819 1.26595 6e-05 0 0 0 0 0 0 0.57489 0 0 0 0 -0.32615 -0.12142 0 -0.77719 -0.17 0.21684 0.11105 -1.25418
TYR_146 -1.26518 0.5099 0.02401 0 0 0 0 -0.07957 0 0.33836 0 0 0 0 0.88535 -0.01779 3.54218 0.00509 0.51 0.14462 0.58146 5.17841
ALA_147 -1.8777 0.40312 0.00201 0 0 0 0 0 0 0.44002 0 0 0 0 0.42564 -0.03088 0 0.27579 0.16 0.16081 0.59659 0.5554
ASP_148 -2.76261 1.05756 0.00315 0 -0.03643 0 0 0 0 0.86978 0 0 0 0 0.8304 0.0132 6.9047 -0.03482 -0.67 1.90942 0.32528 8.40962
THR_149 -1.74221 0.50738 0.00448 0 0.08185 0 0 0 0 0.22937 0 0 0 0 0.07297 -0.05557 0.15417 0.00958 -0.27 1.15787 0.51528 0.66517
ARG_150 -3.87347 0.93545 0.0133 0 -0.08016 0 0 0 0 0.66117 0 0 0 0 -0.04022 -0.04244 7.16745 0.03071 -0.98 1.77893 1.00902 6.57974
VAL_151 -2.71654 0.14301 0.02267 0 0 0 0 0 0 0.39351 0 0 0 0 0.06223 0.01129 1.56259 0.01297 0.29 -0.09905 -0.38404 -0.70137
GLU_152 -5.64504 1.81745 0.00663 0 -0.15579 0 0 0 0 1.02393 0 0 0 0 0.18333 -0.05102 9.99122 0.12811 -0.81 1.60044 1.98952 10.0788
THR_153 -3.92357 1.59867 0.01023 0 -0.04313 0 0 0 0 0.56918 0 0 0 0 -0.00093 -0.01864 1.68282 -0.00921 -0.27 1.23577 0.25863 1.08982
GLU_154 -6.32206 1.91579 0.00872 0 -0.2803 0 0 0 0 1.5809 0 0 0 0 0.23602 -0.03176 9.78607 0.11438 -0.81 1.4877 1.75078 9.43623
THR_155 -3.48148 1.56529 0.00433 0 -0.0761 0 0 0 0 0.87123 0 0 0 0 0.18068 0.06382 0.82272 0.2055 -0.27 -0.44956 0.32367 -0.23989
GLY_156 -3.21456 0.24292 2e-05 0 0 0 0 0 0 0.5375 0 0 0 0 0.35014 -0.1202 0 0.52117 -0.17 0.82826 0.5049 -0.51985
LEU_157 -5.50786 2.30552 0.01395 0 0 0 0 0 0 0.67081 0 0 0 0 0.18162 -0.02171 13.6667 -0.04906 -0.1 -0.13914 -0.52122 10.4996
GLN_158 -4.41915 1.11511 0.00866 0 -0.13524 0 0 0 0 0.78913 0 0 0 0 0.11638 0.0033 3.28356 0.12719 -0.97 0.09992 1.09429 1.11313
TYR_159 -6.549 3.58818 0.02965 0 0 0 0 0 0 0.71712 0 0 0 0 0.00754 -0.04417 5.62404 -0.06615 0.51 0.51824 -0.24257 4.09287
THR_160 -5.27503 2.62276 0.00876 0 -0.07423 0 0 -0.43249 0 1.30694 0 0 0 0 0.00758 -0.01536 2.57381 -0.03018 -0.27 0.34165 0.22138 0.98558
PHE_161 -1.77051 0.07722 0.0182 0 0 0 0 0 0 0.50965 0 0 0 0 -0.04509 -0.00891 6.55817 -0.26601 0.63 -0.06947 -0.43641 5.19685
ASN_162 -2.54149 0.27609 0.00853 0 -0.00287 0 0 0 0 0.7368 0 0 0 0 0.23208 -0.03132 5.38076 -0.41672 -0.89 0.45082 -0.31606 2.88662
GLU_163 -2.03979 0.9011 0.00925 0 -0.00295 0 0 0 0 0.52886 0 0 0 0 0.65422 0.00058 5.32172 -0.04331 -0.81 0.26269 -0.8076 3.97477
THR_164 -3.20068 0.50143 0.0147 0 -0.07461 0 0 -0.43249 0 0.67034 0 0 0 0 1.13469 -0.01544 7.02095 0.37656 -0.27 0.43787 0.46972 6.63303
VAL_165 -3.58847 1.67536 0.02278 0 0 0 0 0 0 0.57734 0 0 0 0 -0.12754 0.01884 3.03863 -0.24095 0.29 -0.39739 0.15994 1.42855
ALA_166 -4.2082 3.35547 0.0015 0 0 0 0 0 0 0.47478 0 0 0 0 0.1704 -0.0103 0 0.1747 0.16 0.72204 0.14123 0.98161
LEU_167 -4.79461 0.72905 0.02247 0 0 0 0 0 0 0.56532 0 0 0 0 -0.07792 -0.05627 6.96578 -0.19653 -0.1 -0.2179 -0.65683 2.18256
ARG_168 -5.14663 0.83414 0.01374 0 -0.18956 0 0 0 0 1.03701 0 0 0 0 -0.02274 -0.03971 8.91532 0.0523 -0.98 0.34479 1.1078 5.92646
VAL_169 -3.74788 0.73381 0.02205 0 0 0 0 0 0 0.5866 0 0 0 0 0.08577 0.02232 3.3131 -0.09783 0.29 -0.38612 -0.39098 0.43084
ASN_170 -4.86151 1.18249 0.00347 0 -0.18049 0 0 0 0 1.6633 0 0 0 0 -0.02845 -0.04353 2.89682 0.20716 -0.89 -0.14745 0.99214 0.79394
TYR_171 -3.347 0.25097 0.01783 0 0 0 0 0 0 0.69197 0 0 0 0 0.05551 0.00784 8.54507 -0.05142 0.51 1.0279 -0.13219 7.57646
TYR_172 -5.99189 0.79356 0.01746 0 0 0 0 0 0 1.14861 0 0 0 0 -0.13231 -0.00829 10.7664 -0.07981 0.51 0.36752 -0.08975 7.30152
LEU_173 -3.5999 0.93347 0.01982 0 0 0 0 0 0 0.42614 0 0 0 0 0.39443 0.07306 10.3731 0.14004 -0.1 -0.24684 -0.73855 7.67478
GLU_174 -3.99286 1.82756 0.0088 0 0.01887 0 0 0 0 0.95417 0 0 0 0 0.01848 -0.01276 4.68617 0.09697 -0.81 0.39063 2.14685 5.33291
ARG_175 -2.09454 0.06542 0.01076 0 0.005 0 0 0 0 0.38501 0 0 0 0 -0.05411 0.01005 3.63997 -0.11539 -0.98 2.2163 0.32855 3.41702
GLY_176 -1.4788 0.0545 4e-05 0 0 0 0 0 0 0.33657 0 0 0 0 -0.05779 -0.03865 0 0.23883 -0.17 0.02685 0.65414 -0.43432
PHE_177 -1.88763 0.10337 0.01778 0 0 0 0 0 0 0.32783 0 0 0 0 0.04459 0.04134 4.70304 -0.04799 0.63 0.05191 -0.87019 3.11405
ASN_178 -3.06318 0.94453 0.00445 0 -0.14539 0 0 0 0 0.87936 0 0 0 0 0.06172 0.05684 2.59059 0.22668 -0.89 1.29058 -0.11463 1.84154
MET_179 -1.51342 0.30537 0.00745 0 0 0 0 0 0 0.44565 0 0 0 0 0.19923 -0.02874 7.62381 0.09506 -0.34 0.02179 -0.0683 6.74788
ASP_180 -3.1008 0.36534 0.00381 0 -0.26987 0 0 -0.49928 0 1.31833 0 0 0 0 0.15628 -0.00787 3.57159 -0.06048 -0.67 1.08133 0.32859 2.21697
ASP_181 -1.13968 0.0915 0.00295 0 -0.06004 0 0 -0.49928 0 0.40971 0 0 0 0 0.39515 0.03191 5.18097 0.02399 -0.67 1.28155 0.35242 5.40116
SER_182 -1.1248 0.04885 0.00516 0 -0.00773 0 0 0 0 0.23547 0 0 0 0 0.6479 -0.11776 2.80977 -0.10404 -0.37 0.77663 0.31854 3.118
ARG_183 -2.07925 0.1793 0.01481 0 -0.177 0 0 0 0 0.83515 0 0 0 0 0.24418 0.12906 12.7693 -0.07607 -0.98 0.49438 -1.21625 10.1376
ASN_184 -1.53749 0.38052 0.00462 0 -0.06364 0 0 0 0 0.39343 0 0 0 0 0.1877 0.08677 7.26148 -0.00647 -0.89 1.39606 -0.23276 6.98022
ASN_185 -0.80664 0.20289 0.00936 0 0 0 0 0 0 0.16723 0 0 0 0 1.0486 -0.00925 8.72148 -0.02616 -0.89 0.55328 -0.30774 8.66306
GLY_186 -1.04207 0.31606 0.00013 0 0 0 0 0 0 0.25007 0 0 0 0 0.95149 0.00141 0 -0.61367 -0.17 0.44423 1.24582 1.38347
GLU_187 -2.05722 0.11001 0.00937 0 -0.02436 0 0 0 0 0.43594 0 0 0 0 0.17444 -0.02388 11.3458 0.23811 -0.81 1.70822 0.55088 11.6573
PHE_188 -1.53764 0.09855 0.01785 0 0 0 0 0 0 0.31454 0 0 0 0 -0.10236 0.07473 12.7544 -0.15528 0.63 0.05434 -0.95741 11.1917
SER_189 -1.59954 0.06731 0.00102 0 -0.00831 0 0 0 0 0.25717 0 0 0 0 0.14296 -0.04577 2.31818 0.28285 -0.37 0.71945 1.01828 2.7836
THR_190 -3.03586 0.75148 0.00429 0 -0.0346 0 0 0 0 0.68977 0 0 0 0 0.01837 -0.04625 1.56809 -0.03802 -0.27 0.47595 0.57862 0.66184
GLN_191 -1.98334 0.13815 0.0124 0 -0.02465 0 0 0 0 0.15497 0 0 0 0 0.1044 -0.04926 5.26477 0.13328 -0.97 2.04221 1.01897 5.8419
GLU_192 -3.24348 0.25896 0.01244 0 -0.20057 0 0 0 0 0.86113 0 0 0 0 0.03093 -0.02175 3.57687 0.11766 -0.81 0.01964 2.31599 2.91782
ILE_193 -2.97389 1.33763 0.02049 0 0 0 0 0 0 0.55589 0 0 0 0 0.10653 -0.00171 7.43406 0.16817 0.24 -0.78817 -0.82353 5.27547
ARG_194 -4.32015 1.31691 0.01121 0 -0.17662 0 0 0 0 0.94403 0 0 0 0 0.20566 -0.03628 3.93732 -0.0043 -0.98 0.26108 0.56043 1.71928
ALA_195 -3.2319 0.91782 0.00148 0 0 0 0 0 0 0.96224 0 0 0 0 0.17763 -0.02028 0 0.22947 0.16 -0.49404 0.18363 -1.11396
TYR_196 -7.26724 2.77784 0.01909 0 0 0 0 0 -1.24635 1.12225 0 0 0 0 0.03431 -0.00844 6.32903 -0.2557 0.51 0.4733 -0.00461 2.48347
LEU_197 -5.63428 3.34197 0.02065 0.1654 0 0 0 0 0 0.56912 0 0 0 0 0.80892 -0.05843 7.08023 0.29474 -0.1 -0.3161 -0.60372 5.56851
PRO_198 -3.88869 1.91767 0.00333 0.17536 0 0 0 0 0 0.46425 0 0 0 0 0.21428 0.06349 0.50744 -0.04743 0.02 -0.2986 0.83274 -0.03616
LEU_199 -5.61155 2.97636 0.01596 0 0 0 0 0 0 0.52628 0 0 0 0 -0.02888 0.05665 4.99303 -0.1089 -0.1 -0.21064 -0.65682 1.8515
THR_200 -2.81632 0.98743 0.0032 0 0.00284 0 0 0 0 0.32789 0 0 0 0 -0.17497 0.05056 3.13959 -0.1197 -0.27 1.13336 0.45269 2.71656
LEU_201 -3.11555 0.77865 0.01405 0 0 0 0 0 0 0.38104 0 0 0 0 0.42508 0.09993 3.51179 0.16347 -0.1 -0.25164 -0.39468 1.51214
GLY_202 -0.80303 0.04709 0.00011 0 0 0 0 0 0 0.13549 0 0 0 0 0.72998 0.01576 0 -0.5352 -0.17 0.59999 1.13347 1.15364
ASN_203 -2.37677 0.22534 0.00854 0 -0.13701 0 0 0 0 0.43377 0 0 0 0 -0.00898 -0.05726 6.02561 -0.36485 -0.89 1.94478 1.58919 6.39235
HIS_204 -3.89992 0.6977 0.00435 0 0.00193 0 0 0 0 0.5044 0 0 0 0 -0.06455 0.00646 6.72809 -0.13858 0.56 2.32869 0.88695 7.61551
SER_205 -3.37333 0.43243 0.00197 0 -0.05755 0 0 0 0 0.5374 0 0 0 0 0.04547 -0.00875 3.97035 0.18308 -0.37 1.07986 0.28794 2.72888
VAL_206 -4.35625 0.69746 0.02307 0 0 0 0 0 0 0.29203 0 0 0 0 0.21283 0.01863 1.40064 0.23498 0.29 0.56682 -0.3903 -1.01009
THR_207 -5.16421 2.49495 0.0065 0.16192 -0.012 0 0 0 -1.24635 1.02226 0 0 0 0 0.19556 0.04593 4.129 0.14917 -0.27 0.07046 0.27638 1.85956
PRO_208 -4.71774 1.91828 0.00329 0.26634 0 0 0 0 0 0.40846 0 0 0 0 -0.06398 0.19718 0.44857 -0.29974 0.02 0.18184 0.76964 -0.86787
TYR_209 -5.47544 1.65605 0.01972 0 0 0 0 0 0 0.94588 0 0 0 0 -0.10078 -0.00866 3.10164 -0.07486 0.51 0.24532 -0.05186 0.76701
THR_210 -3.94658 1.22114 0.00569 0 0 0 0 0 0 1.00183 0 0 0 0 -0.14682 0.05309 4.30995 -0.06758 -0.27 0.16994 0.25403 2.58469
ARG_211 -3.42373 1.04349 0.01241 0 -0.22681 0 0 0 0 0.71796 0 0 0 0 0.97499 -0.03619 6.99266 0.09864 -0.98 0.32963 0.1179 5.62097
ILE_212 -1.93676 0.47863 0.0235 0 0 0 0 0 0 0.34155 0 0 0 0 0.05066 0.07283 2.46989 0.0813 0.24 -0.47723 -0.77623 0.56816
GLY_213 -1.10829 0.17936 0.00013 0 0 0 0 0 0 0.19461 0 0 0 0 0.86925 -0.0952 0 -0.5866 -0.17 0.86542 1.25534 1.40401
LEU_214 -1.41172 0.11021 0.01053 0 0 0 0 0 0 0.23966 0 0 0 0 0.394 -0.02274 15.3268 0.40295 -0.1 0.39209 -0.8713 14.4705
ASP_215 -1.39298 0.46784 0.0086 0 -0.00658 0 0 0 0 0.30947 0 0 0 0 0.28558 -0.0768 7.91397 -0.26143 -0.67 0.872 2.27047 9.72015
ARG_216 -2.05302 0.52339 0.01784 0 -0.00253 0 0 0 0 0.24919 0 0 0 0 0.19693 -0.02973 3.07154 0.0995 -0.98 2.79185 -0.0957 3.78926
TRP_217 -0.95127 0.09268 0.01502 0 0 0 0 0 0 0.16024 0 0 0 0 0.55176 0.02839 2.10876 -0.05983 0.91 -0.35589 -1.07633 1.42353
SER_218 -0.94042 0.21285 0.00305 0 -0.00893 0 0 0 0 0.11658 0 0 0 0 0.22257 -0.02355 7.89205 0.26265 -0.37 1.64402 1.17576 10.1866
ASN_219 -1.64883 0.28874 0.00848 0 -0.00488 0 0 0 0 0.15253 0 0 0 0 0.23556 0.04931 5.62846 0.0575 -0.89 2.23221 1.9088 8.01787
TRP_220 -1.43997 0.03899 0.02533 0 0 0 0 0 0 0.18628 0 0 0 0 0.00309 0.07288 3.94141 -0.1091 0.91 0.26635 -1.07633 2.81892
ASP_221 -1.36549 0.04988 0.00526 0 -0.00259 0 0 0 0 0.21527 0 0 0 0 -0.01947 0.02233 3.3947 0.04316 -0.67 2.7927 2.27047 6.73622
TRP_222 -3.30912 0.2322 0.01966 0 0 0 0 0 0 0.40585 0 0 0 0 0.08027 0.03586 3.32024 -0.08192 0.91 0.6453 -0.9778 1.28053
GLN_223 -1.43238 0.07175 0.00907 0 -0.00259 0 0 0 0 0.23963 0 0 0 0 0.41572 0.06003 4.01652 0.08542 -0.97 1.43524 -0.13113 3.79727
ASP_224 -1.00649 0.03322 0.00333 0 -0.03062 0 0 0 0 0.1884 0 0 0 0 -0.12277 0.01891 6.78954 -0.12779 -0.67 1.57002 0.35242 6.99817
ASP_225 -2.53386 0.27476 0.00343 0 -0.032 0 0 0 0 0.35607 0 0 0 0 0.07377 -0.02554 6.07026 0.27653 -0.67 2.6808 2.27047 8.74468
ILE_226 -2.26046 0.5474 0.02713 0 0 0 0 0 0 0.24263 0 0 0 0 -0.10111 -0.06599 4.46172 -0.27646 0.24 -0.1527 -0.84402 1.81814
GLU_227 -1.63145 0.13747 0.01197 0 -0.05662 0 0 0 0 0.31322 0 0 0 0 0.35464 -0.02322 11.6292 0.13305 -0.81 2.6436 2.37465 15.0765
ARG_228 -1.80644 0.41307 0.01366 0 0 0 0 0 0 0.24673 0 0 0 0 0.13199 0.04105 10.9051 0.09946 -0.98 1.95075 0.04267 11.0581
GLU_229 -1.60326 0.20984 0.00845 0 -0.09371 0 0 0 0 0.31296 0 0 0 0 0.81641 0.09755 4.90549 0.08987 -0.81 1.7298 2.49558 8.15899
GLY_230 -0.85893 0.20369 0.00012 0 0 0 0 0 0 0.07634 0 0 0 0 0.6672 -0.01958 0 -0.80632 -0.17 0.89453 1.71577 1.70281
HIS_231 -1.12815 0.07046 0.0066 0 -0.03909 0 0 0 0 0.2 0 0 0 0 0.18761 -0.0691 6.84229 -0.28223 0.56 1.78964 1.11863 9.25666
ASP_232 -1.6846 0.50615 0.00362 0 -0.0701 0 0 0 0 0.30412 0 0 0 0 0.16826 0.03427 8.06593 0.35725 -0.67 2.41929 2.12964 11.5638
PHE_233 -1.28825 0.09608 0.01859 0 0 0 0 0 0 0.16588 0 0 0 0 0.03433 0.05886 11.6031 -0.03045 0.63 0.20771 -0.95741 10.5385
ASN_234 -2.57428 0.73915 0.01027 0 -0.08411 0 0 0 0 0.34512 0 0 0 0 0.08127 0.11234 2.4526 0.14757 -0.89 2.51782 1.64373 4.50149
ARG_235 -2.63055 0.56109 0.01383 0 -0.16284 0 0 0 0 0.75427 0 0 0 0 0.54639 0.04164 7.83267 0.04086 -0.98 0.3926 0.48315 6.8931
VAL_236 -3.55108 1.22177 0.01898 0 0 0 0 0 0 0.44832 0 0 0 0 1.07563 0.0942 0.83653 0.24613 0.29 -0.50654 -0.37778 -0.20384
GLY_237 -2.78946 0.62924 3e-05 0 0 0 0 0 0 0.38192 0 0 0 0 -0.00707 -0.08214 0 0.34935 -0.17 0.49271 0.67104 -0.52438
LEU_238 -3.90106 0.50726 0.0128 0 0 0 0 0 0 0.66449 0 0 0 0 0.11692 0.00385 2.53827 -0.09687 -0.1 -0.79993 -0.70655 -1.76083
PHE_239 -5.02985 0.90693 0.02116 0 0 0 0 0 0 0.88108 0 0 0 0 0.07951 0.02612 7.39572 -0.13519 0.63 0.32266 -0.6411 4.45704
TYR_240 -4.57872 0.81881 0.01721 0 0 0 0 0 0 0.69213 0 0 0 0 -0.095 0.02246 1.91286 -0.12932 0.51 0.46364 -0.1298 -0.49573
GLY_241 -2.65837 0.55198 4e-05 0 0 0 0 0 0 0.3107 0 0 0 0 0.74236 -0.01975 0 0.77588 -0.17 0.81729 0.3649 0.71503
TYR_242 -4.00267 1.05881 0.01657 0 0 0 0 0 0 0.64762 0 0 0 0 0.05749 0.01906 1.42336 -0.10845 0.51 0.24274 -0.15747 -0.29295
ASP_243 -4.74112 1.69107 0.0054 0 -0.23186 0 0 -0.72812 0 0.87676 0 0 0 0 1.05227 -0.04079 3.23225 0.04929 -0.67 2.97527 1.92107 5.39149
PHE_244 -2.53825 0.24407 0.02693 0 0 0 0 0 0 0.45954 0 0 0 0 0.17557 0.01957 9.05264 0.02102 0.63 -0.01624 -0.81034 7.26452
GLN_245 -3.01585 0.93699 0.0122 0 -0.09671 0 0 -0.72812 0 0.53677 0 0 0 0 0.73036 0.04966 14.4172 0.16762 -0.97 1.54573 1.04231 14.6282
ASN_246 -1.75261 0.14339 0.00774 0 -0.15571 0 0 0 0 0.22375 0 0 0 0 -0.1569 -0.14489 5.27976 0.09845 -0.89 2.1212 1.86747 6.64164
GLY_247 -2.88682 1.79373 8e-05 0 0 0 0 0 0 0.35899 0 0 0 0 0.20523 -0.12222 0 -0.80218 -0.17 0.85512 0.97425 0.20617
LEU_248 -4.467 2.5374 0.03024 0 0 0 0 0 0 0.64838 0 0 0 0 -0.01688 -0.04517 7.1897 -0.17739 -0.1 -0.57393 -0.72179 4.30355
SER_249 -4.24202 2.19613 0.00172 0 -0.21305 0 0 0 0 1.08004 0 0 0 0 0.13085 -0.05663 2.56342 0.25276 -0.37 0.30105 0.30394 1.94821
VAL_250 -4.51278 1.36914 0.01782 0 0 0 0 0 0 0.51671 0 0 0 0 -0.15509 -0.00975 0.42127 -0.29259 0.29 0.25275 -0.39139 -2.49391
SER_251 -3.39754 0.81874 0.0008 0 -0.11693 0 0 0 0 0.61016 0 0 0 0 0.02278 0.05745 1.1776 -0.01204 -0.37 0.49386 0.32457 -0.39054
LEU_252 -4.63007 1.33622 0.02196 0 0 0 0 0 0 0.50698 0 0 0 0 0.05682 0.03438 5.24334 0.04773 -0.1 0.12549 -0.73855 1.9043
GLU_253 -4.02233 1.36293 0.00568 0 -0.01859 0 0 0 0 0.66755 0 0 0 0 0.10497 -0.06718 8.26982 0.1696 -0.81 1.39304 1.90856 8.96407
TYR_254 -3.02743 0.50083 0.01771 0 0 0 0 0 0 0.37446 0 0 0 0 -0.08189 0.02315 7.40555 -0.09424 0.51 0.19348 -0.19443 5.62717
ALA_255 -1.38808 0.17924 0.00273 0 0 0 0 0 0 0.32285 0 0 0 0 0.56338 -0.00119 0 0.09881 0.16 -0.00017 0.05906 -0.00339
PHE_256 -1.41188 0.11823 0.0172 0 0 0 0 0 0 0.24671 0 0 0 0 0.39872 0.01259 2.91687 0.5276 0.63 -0.07925 -0.95481 2.42197
GLU_257 -1.46695 0.12132 0.00822 0 0 0 0 0 0 0.30714 0 0 0 0 0.05873 -0.0476 4.72515 0.14049 -0.81 1.54896 0.54599 5.13145
TRP_258 -2.43276 0.56905 0.02762 0 0 0 0 0 0 0.46603 0 0 0 0 0.07526 0.06575 8.85375 -0.09435 0.91 0.0051 -0.95983 7.48563
GLN_259 -1.4608 0.58685 0.00979 0 -0.147 0 0 0 0 0.43256 0 0 0 0 1.16805 0.09457 2.71141 0.34873 -0.97 0.98153 -0.12976 3.62593
ASP_260 -2.10246 0.19478 0.00371 0 -0.07582 0 0 0 0 1.02415 0 0 0 0 0.29604 0.12377 3.16458 0.06919 -0.67 0.38241 -0.51484 1.89552
HIS_261 -1.20833 0.0522 0.00325 0 -0.06663 0 0 0 0 0.49943 0 0 0 0 0.53972 0.16289 2.80873 -0.17043 0.56 0.13776 -0.31295 3.00563
ASP_262 -2.86565 0.43768 0.00312 0 -0.047 0 0 0 0 1.04253 0 0 0 0 -0.03019 0.0551 2.24516 0.10651 -0.67 0.09591 -0.45428 -0.08111
GLU_263 -0.62523 0.02728 0.0111 0 -0.00035 0 0 0 0 0.22817 0 0 0 0 0.29134 -0.03205 13.5766 0.14092 -0.81 0.02965 -0.8076 12.0298
GLY_264 -1.11357 0.24161 0.00013 0 0 0 0 0 0 0.33651 0 0 0 0 0.82351 -0.10058 0 -0.66245 -0.17 0.01505 0.86817 0.23838
ASP_265 -1.75474 0.80065 0.00328 0 0.05519 0 0 0 0 0.68251 0 0 0 0 -0.31355 -0.04761 4.9771 -0.04814 -0.67 0.0721 -0.45497 3.30183
SER_266 -2.16589 0.68802 0.00207 0 -0.02747 0 0 0 0 0.80354 0 0 0 0 1.08876 0.10425 5.18261 0.18678 -0.37 0.10752 -0.11174 5.48845
ASP_267 -2.21739 0.16867 0.00497 0 -0.25106 0 0 0 0 0.86003 0 0 0 0 0.1743 0.02193 7.05428 0.03194 -0.67 0.67613 -0.52297 5.3308
LYS_268 -1.88465 0.14455 0.02224 0 -0.19025 0 0 0 0 0.45844 0 0 0 0 -0.00099 0.02486 10.1496 0.00122 -0.65 1.22203 -0.73278 8.56421
PHE_269 -1.28121 0.05735 0.01766 0 0 0 0 0 0 0.2496 0 0 0 0 0.11658 0.08055 6.95943 -0.0044 0.63 0.11881 1.057 8.00138
HIS_270 -2.2567 0.06487 0.0041 0 -0.19719 0 0 0 0 0.31865 0 0 0 0 -0.10566 0.06717 2.55623 -0.12319 0.56 0.89422 0.23661 2.01912
TYR_271 -3.39827 0.8831 0.0207 0 0 0 0 0 0 0.61014 0 0 0 0 0.31148 0.1068 4.45545 -0.15031 0.51 0.41092 -0.20952 3.55048
ALA_272 -2.22919 0.65363 0.00209 0 0 0 0 0 0 0.34201 0 0 0 0 0.01054 0.06091 0 0.04877 0.16 -0.00585 0.31254 -0.64454
GLY_273 -2.38656 0.74319 2e-05 0 0 0 0 0 0 0.35856 0 0 0 0 0.57421 -0.10864 0 0.5574 -0.17 0.47294 0.53913 0.58024
VAL_274 -2.82021 0.18536 0.01386 0 0 0 0 0 0 0.37276 0 0 0 0 -0.17005 -0.05141 0.92114 -0.39298 0.29 -0.18689 -0.38592 -2.22435
GLY_275 -2.80393 0.93525 4e-05 0 0 0 0 0 0 0.31484 0 0 0 0 0.42631 -0.07567 0 0.39977 -0.17 0.93518 0.41154 0.37332
VAL_276 -4.72061 2.04198 0.0157 0 0 0 0 0 0 0.74278 0 0 0 0 -0.134 0.01548 0.04341 -0.20768 0.29 -0.00472 -0.38648 -2.30415
ASN_277 -3.83687 1.33398 0.00373 0 -0.21475 0 0 0 0 1.262 0 0 0 0 0.11421 0.11143 4.05343 -0.42854 -0.89 -0.23564 1.18942 2.4624
TYR_278 -6.14833 3.29393 0.03114 0 0 0 0 0 0 0.79122 0 0 0 0 -0.08018 -0.05119 2.86168 0.02647 0.51 0.78624 -0.15436 1.86661
SER_279 -2.85135 0.90099 0.00133 0 -0.14333 0 0 0 0 0.4404 0 0 0 0 0.01316 0.01626 5.01315 -0.02039 -0.37 1.57647 0.57978 5.15649
PHE:CtermProteinFull_280 -2.50406 0.30841 0.02195 0 0 0 0 0 0 0.36433 0 0 0 0 0 0 5.32405 0 0.63 1.78752 -0.95741 4.97479
#END_POSE_ENERGIES_TABLE 2jqy_1_0001.pdb
