# Supplementary material for: Modeling membrane geometries implicitly in Rosetta
Source: Protein Sci. 2024 Feb 15;33(3):e4908. doi: 10.1002/pro.4908 (PMC10868433; doi:10.1002/pro.4908)
Supplement: Supplementary file 2 — Data S2. Supporting Information [file PRO-33-e4908-s001.gz › mp_geo_demos/refinement_in_two_membranes/double_vesicle/output/relax_dves_frkln_1.out]

SEQUENCE: GDWSFLGRLLENAQEHSTVIGKVWLTVLFIFRILVLGAAAEEVWGDEQSDFTCNTQQPGCENVCYDRAFPISHVRFWVLQIIFVSTPTLIYLGHVLLLRTYVFNIIFKTLFEVGFIAGQYFLYGFQLKPLYRCDRWPCPNTVDCFISRPTEKTIFILFMLAVACVSLLLNVLEIYHLGDWSFLGRLLENAQEHSTVIGKVWLTVLFIFRILVLGAAAEEVWGDEQSDFTCNTQQPGCENVCYDRAFPISHVRFWVLQIIFVSTPTLIYLGHVLLLRTYVFNIIFKTLFEVGFIAGQYFLYGFQLKPLYRCDRWPCPNTVDCFISRPTEKTIFILFMLAVACVSLLLNVLEIYHLGDWSFLGRLLENAQEHSTVIGKVWLTVLFIFRILVLGAAAEEVWGDEQSDFTCNTQQPGCENVCYDRAFPISHVRFWVLQIIFVSTPTLIYLGHVLLLRTYVFNIIFKTLFEVGFIAGQYFLYGFQLKPLYRCDRWPCPNTVDCFISRPTEKTIFILFMLAVACVSLLLNVLEIYHLGDWSFLGRLLENAQEHSTVIGKVWLTVLFIFRILVLGAAAEEVWGDEQSDFTCNTQQPGCENVCYDRAFPISHVRFWVLQIIFVSTPTLIYLGHVLLLRTYVFNIIFKTLFEVGFIAGQYFLYGFQLKPLYRCDRWPCPNTVDCFISRPTEKTIFILFMLAVACVSLLLNVLEIYHLGDWSFLGRLLENAQEHSTVIGKVWLTVLFIFRILVLGAAAEEVWGDEQSDFTCNTQQPGCENVCYDRAFPISHVRFWVLQIIFVSTPTLIYLGHVLLLRTYVFNIIFKTLFEVGFIAGQYFLYGFQLKPLYRCDRWPCPNTVDCFISRPTEKTIFILFMLAVACVSLLLNVLEIYHLGDWSFLGRLLENAQEHSTVIGKVWLTVLFIFRILVLGAAAEEVWGDEQSDFTCNTQQPGCENVCYDRAFPISHVRFWVLQIIFVSTPTLIYLGHVLLLRTYVFNIIFKTLFEVGFIAGQYFLYGFQLKPLYRCDRWPCPNTVDCFISRPTEKTIFILFMLAVACVSLLLNVLEIYHLGDWSFLGRLLENAQEHSTVIGKVWLTVLFIFRILVLGAAAEEVWGDEQSDFTCNTQQPGCENVCYDRAFPISHVRFWVLQIIFVSTPTLIYLGHVLLLRTYVFNIIFKTLFEVGFIAGQYFLYGFQLKPLYRCDRWPCPNTVDCFISRPTEKTIFILFMLAVACVSLLLNVLEIYHLGDWSFLGRLLENAQEHSTVIGKVWLTVLFIFRILVLGAAAEEVWGDEQSDFTCNTQQPGCENVCYDRAFPISHVRFWVLQIIFVSTPTLIYLGHVLLLRTYVFNIIFKTLFEVGFIAGQYFLYGFQLKPLYRCDRWPCPNTVDCFISRPTEKTIFILFMLAVACVSLLLNVLEIYHLGDWSFLGRLLENAQEHSTVIGKVWLTVLFIFRILVLGAAAEEVWGDEQSDFTCNTQQPGCENVCYDRAFPISHVRFWVLQIIFVSTPTLIYLGHVLLLRTYVFNIIFKTLFEVGFIAGQYFLYGFQLKPLYRCDRWPCPNTVDCFISRPTEKTIFILFMLAVACVSLLLNVLEIYHLGDWSFLGRLLENAQEHSTVIGKVWLTVLFIFRILVLGAAAEEVWGDEQSDFTCNTQQPGCENVCYDRAFPISHVRFWVLQIIFVSTPTLIYLGHVLLLRTYVFNIIFKTLFEVGFIAGQYFLYGFQLKPLYRCDRWPCPNTVDCFISRPTEKTIFILFMLAVACVSLLLNVLEIYHLGDWSFLGRLLENAQEHSTVIGKVWLTVLFIFRILVLGAAAEEVWGDEQSDFTCNTQQPGCENVCYDRAFPISHVRFWVLQIIFVSTPTLIYLGHVLLLRTYVFNIIFKTLFEVGFIAGQYFLYGFQLKPLYRCDRWPCPNTVDCFISRPTEKTIFILFMLAVACVSLLLNVLEIYHLGDWSFLGRLLENAQEHSTVIGKVWLTVLFIFRILVLGAAAEEVWGDEQSDFTCNTQQPGCENVCYDRAFPISHVRFWVLQIIFVSTPTLIYLGHVLLLRTYVFNIIFKTLFEVGFIAGQYFLYGFQLKPLYRCDRWPCPNTVDCFISRPTEKTIFILFMLAVACVSLLLNVLEIYHLZ
SCORE:     score     fa_atr     fa_rep     fa_sol    fa_intra_rep    fa_intra_sol_xover4    lk_ball_wtd    fa_elec    pro_close    hbond_sr_bb    hbond_lr_bb    hbond_bb_sc    hbond_sc    dslf_fa13      omega     fa_dun    p_aa_pp    yhh_planarity        ref    fa_water_to_bilayer    rama_prepro       time           description
REMARK BINARY SILENTFILE
SCORE:  -5750.036 -13995.979   1744.380   7923.495          29.874                386.372       -367.520  -3511.043        7.655      -1301.290       -159.891       -252.099    -243.162      -32.905    292.537   2493.324   -156.744            2.702   1572.366               -609.387        427.280  10709.000 6mhq_ignorechain_0001
RES_NUM A:1-177 B:178-354 C:355-531 D:532-708 E:709-885 F:886-1062 G:1063-1239 H:1240-1416 I:1417-1593 J:1594-1770 K:1771-1947 L:1948-2124 M:2125 6mhq_ignorechain_0001
FOLD_TREE  EDGE 2125 1 12  EDGE 1 177 -1  EDGE 1 178 1  EDGE 178 354 -1  EDGE 1 355 2  EDGE 355 531 -1  EDGE 1 532 3  EDGE 532 708 -1  EDGE 1 709 4  EDGE 709 885 -1  EDGE 1 886 5  EDGE 886 1062 -1  EDGE 1 1063 6  EDGE 1063 1239 -1  EDGE 1 1240 7  EDGE 1240 1416 -1  EDGE 1 1417 8  EDGE 1417 1593 -1  EDGE 1 1594 9  EDGE 1594 1770 -1  EDGE 1 1771 10  EDGE 1771 1947 -1  EDGE 1 1948 11  EDGE 1948 2124 -1  6mhq_ignorechain_0001
RT 0.611179 0.256539 0.748764 -0.145588 0.966312 -0.212239 -0.777987 0.020705 0.627939 5.33412 -0.481406 -6.20765   6mhq_ignorechain_0001
RT -0.595661 0.003198 0.80323 -0.164832 0.978223 -0.126132 -0.786141 -0.20753 -0.582163 3.5517 -1.81512 -13.599   6mhq_ignorechain_0001
RT -0.970168 -0.099526 -0.221064 -0.0518545 0.975935 -0.211808 0.236825 -0.194027 -0.951981 -4.00876 -2.61476 -15.3128   6mhq_ignorechain_0001
RT -0.358494 0.160045 -0.919711 0.375396 0.926744 0.014944 0.854728 -0.339898 -0.392312 -8.68277 -1.1169 -9.83205   6mhq_ignorechain_0001
RT 0.192639 -0.369212 -0.90916 -0.119272 0.910834 -0.395164 0.973994 0.184562 0.131425 -8.75617 1.90883 -1.79488   6mhq_ignorechain_0001
RT 0.442607 -0.151203 -0.883876 -0.0445101 -0.988171 0.146756 -0.895611 -0.0256136 -0.444101 -4.20315 71.9676 -30.8857   6mhq_ignorechain_0001
RT 0.984753 -0.166687 -0.0497591 -0.173459 -0.96251 -0.208535 -0.0131336 0.213986 -0.976748 3.00764 71.0839 -33.4544   6mhq_ignorechain_0001
RT 0.482361 0.0409059 0.875017 0.202976 -0.976942 -0.0662218 0.852132 0.209551 -0.479541 11.0079 70.2888 -29.6876   6mhq_ignorechain_0001
RT -0.139191 0.274199 0.951547 0.438495 -0.844494 0.307493 0.88789 0.460048 -0.00268881 10.5332 71.8554 -21.176   6mhq_ignorechain_0001
RT -0.846581 -0.0934299 0.523996 0.394722 -0.770635 0.500316 0.357065 0.63039 0.689284 2.39472 73.5669 -17.383   6mhq_ignorechain_0001
RT -0.550856 -0.277057 -0.787272 -0.060338 -0.927603 0.368662 -0.832417 0.250582 0.494258 -4.3022 73.3225 -21.9324   6mhq_ignorechain_0001
RT -0.0776444 -0.956699 0.280532 -0.123714 -0.269961 -0.95489 0.989276 -0.108848 -0.097396 -12.0271 -1.96768 -7.05643   6mhq_ignorechain_0001
ANNOTATED_SEQUENCE: G[GLY:NtermProteinFull]DWSFLGRLLENAQEHSTVIGKVWLTVLFIFRILVLGAAAEEVWGDEQSDFTC[CYS:disulfide]NTQQPGC[CYS:disulfide]ENVC[CYS:disulfide]YDRAFPISHVRFWVLQIIFVSTPTLIYLGHVLLLRTYVFNIIFKTLFEVGFIAGQYFLYGFQLKPLYRC[CYS:disulfide]DRWPC[CYS:disulfide]PNTVDC[CYS:disulfide]FISRPTEKTIFILFMLAVACVSLLLNVLEIYH[HIS_D]L[LEU:CtermProteinFull]G[GLY:NtermProteinFull]DWSFLGRLLENAQEHSTVIGKVWLTVLFIFRILVLGAAAEEVWGDEQSDFTC[CYS:disulfide]NTQQPGC[CYS:disulfide]ENVC[CYS:disulfide]YDRAFPISHVRFWVLQIIFVSTPTLIYLGHVLLLRTYVFNIIFKTLFEVGFIAGQYFLYGFQLKPLYRC[CYS:disulfide]DRWPC[CYS:disulfide]PNTVDC[CYS:disulfide]FISRPTEKTIFILFMLAVACVSLLLNVLEIYH[HIS_D]L[LEU:CtermProteinFull]G[GLY:NtermProteinFull]DWSFLGRLLENAQEHSTVIGKVWLTVLFIFRILVLGAAAEEVWGDEQSDFTC[CYS:disulfide]NTQQPGC[CYS:disulfide]ENVC[CYS:disulfide]YDRAFPISHVRFWVLQIIFVSTPTLIYLGHVLLLRTYVFNIIFKTLFEVGFIAGQYFLYGFQLKPLYRC[CYS:disulfide]DRWPC[CYS:disulfide]PNTVDC[CYS:disulfide]FISRPTEKTIFILFMLAVACVSLLLNVLEIYH[HIS_D]L[LEU:CtermProteinFull]G[GLY:NtermProteinFull]DWSFLGRLLENAQEHSTVIGKVWLTVLFIFRILVLGAAAEEVWGDEQSDFTC[CYS:disulfide]NTQQPGC[CYS:disulfide]ENVC[CYS:disulfide]YDRAFPISHVRFWVLQIIFVSTPTLIYLGHVLLLRTYVFNIIFKTLFEVGFIAGQYFLYGFQLKPLYRC[CYS:disulfide]DRWPC[CYS:disulfide]PNTVDC[CYS:disulfide]FISRPTEKTIFILFMLAVACVSLLLNVLEIYHL[LEU:CtermProteinFull]G[GLY:NtermProteinFull]DWSFLGRLLENAQEHSTVIGKVWLTVLFIFRILVLGAAAEEVWGDEQSDFTC[CYS:disulfide]NTQQPGC[CYS:disulfide]ENVC[CYS:disulfide]YDRAFPISHVRFWVLQIIFVSTPTLIYLGHVLLLRTYVFNIIFKTLFEVGFIAGQYFLYGFQLKPLYRC[CYS:disulfide]DRWPC[CYS:disulfide]PNTVDC[CYS:disulfide]FISRPTEKTIFILFMLAVACVSLLLNVLEIYH[HIS_D]L[LEU:CtermProteinFull]G[GLY:NtermProteinFull]DWSFLGRLLENAQEHSTVIGKVWLTVLFIFRILVLGAAAEEVWGDEQSDFTC[CYS:disulfide]NTQQPGC[CYS:disulfide]ENVC[CYS:disulfide]YDRAFPISHVRFWVLQIIFVSTPTLIYLGHVLLLRTYVFNIIFKTLFEVGFIAGQYFLYGFQLKPLYRC[CYS:disulfide]DRWPC[CYS:disulfide]PNTVDC[CYS:disulfide]FISRPTEKTIFILFMLAVACVSLLLNVLEIYH[HIS_D]L[LEU:CtermProteinFull]G[GLY:NtermProteinFull]DWSFLGRLLENAQEHSTVIGKVWLTVLFIFRILVLGAAAEEVWGDEQSDFTC[CYS:disulfide]NTQQPGC[CYS:disulfide]ENVC[CYS:disulfide]YDRAFPISHVRFWVLQIIFVSTPTLIYLGHVLLLRTYVFNIIFKTLFEVGFIAGQYFLYGFQLKPLYRC[CYS:disulfide]DRWPC[CYS:disulfide]PNTVDC[CYS:disulfide]FISRPTEKTIFILFMLAVACVSLLLNVLEIYH[HIS_D]L[LEU:CtermProteinFull]G[GLY:NtermProteinFull]DWSFLGRLLENAQEHSTVIGKVWLTVLFIFRILVLGAAAEEVWGDEQSDFTC[CYS:disulfide]NTQQPGC[CYS:disulfide]ENVC[CYS:disulfide]YDRAFPISHVRFWVLQIIFVSTPTLIYLGHVLLLRTYVFNIIFKTLFEVGFIAGQYFLYGFQLKPLYRC[CYS:disulfide]DRWPC[CYS:disulfide]PNTVDC[CYS:disulfide]FISRPTEKTIFILFMLAVACVSLLLNVLEIYH[HIS_D]L[LEU:CtermProteinFull]G[GLY:NtermProteinFull]DWSFLGRLLENAQEHSTVIGKVWLTVLFIFRILVLGAAAEEVWGDEQSDFTC[CYS:disulfide]NTQQPGC[CYS:disulfide]ENVC[CYS:disulfide]YDRAFPISHVRFWVLQIIFVSTPTLIYLGHVLLLRTYVFNIIFKTLFEVGFIAGQYFLYGFQLKPLYRC[CYS:disulfide]DRWPC[CYS:disulfide]PNTVDC[CYS:disulfide]FISRPTEKTIFILFMLAVACVSLLLNVLEIYH[HIS_D]L[LEU:CtermProteinFull]G[GLY:NtermProteinFull]DWSFLGRLLENAQEHSTVIGKVWLTVLFIFRILVLGAAAEEVWGDEQSDFTC[CYS:disulfide]NTQQPGC[CYS:disulfide]ENVC[CYS:disulfide]YDRAFPISHVRFWVLQIIFVSTPTLIYLGH[HIS_D]VLLLRTYVFNIIFKTLFEVGFIAGQYFLYGFQLKPLYRC[CYS:disulfide]DRWPC[CYS:disulfide]PNTVDC[CYS:disulfide]FISRPTEKTIFILFMLAVACVSLLLNVLEIYH[HIS_D]L[LEU:CtermProteinFull]G[GLY:NtermProteinFull]DWSFLGRLLENAQEHSTVIGKVWLTVLFIFRILVLGAAAEEVWGDEQSDFTC[CYS:disulfide]NTQQPGC[CYS:disulfide]ENVC[CYS:disulfide]YDRAFPISHVRFWVLQIIFVSTPTLIYLGH[HIS_D]VLLLRTYVFNIIFKTLFEVGFIAGQYFLYGFQLKPLYRC[CYS:disulfide]DRWPC[CYS:disulfide]PNTVDC[CYS:disulfide]FISRPTEKTIFILFMLAVACVSLLLNVLEIYH[HIS_D]L[LEU:CtermProteinFull]G[GLY:NtermProteinFull]DWSFLGRLLENAQEHSTVIGKVWLTVLFIFRILVLGAAAEEVWGDEQSDFTC[CYS:disulfide]NTQQPGC[CYS:disulfide]ENVC[CYS:disulfide]YDRAFPISHVRFWVLQIIFVSTPTLIYLGHVLLLRTYVFNIIFKTLFEVGFIAGQYFLYGFQLKPLYRC[CYS:disulfide]DRWPC[CYS:disulfide]PNTVDC[CYS:disulfide]FISRPTEKTIFILFMLAVACVSLLLNVLEIYH[HIS_D]L[LEU:CtermProteinFull]Z[MEM] 6mhq_ignorechain_0001
NONCANONICAL_CONNECTION: 133  SG  64  SG 
NONCANONICAL_CONNECTION: 138  SG  60  SG 
NONCANONICAL_CONNECTION: 144  SG  53  SG 
NONCANONICAL_CONNECTION: 310  SG  241  SG 
NONCANONICAL_CONNECTION: 315  SG  237  SG 
NONCANONICAL_CONNECTION: 321  SG  230  SG 
NONCANONICAL_CONNECTION: 487  SG  418  SG 
NONCANONICAL_CONNECTION: 492  SG  414  SG 
NONCANONICAL_CONNECTION: 498  SG  407  SG 
NONCANONICAL_CONNECTION: 664  SG  595  SG 
NONCANONICAL_CONNECTION: 669  SG  591  SG 
NONCANONICAL_CONNECTION: 675  SG  584  SG 
NONCANONICAL_CONNECTION: 841  SG  772  SG 
NONCANONICAL_CONNECTION: 846  SG  768  SG 
NONCANONICAL_CONNECTION: 852  SG  761  SG 
NONCANONICAL_CONNECTION: 1018  SG  949  SG 
NONCANONICAL_CONNECTION: 1023  SG  945  SG 
NONCANONICAL_CONNECTION: 1029  SG  938  SG 
NONCANONICAL_CONNECTION: 1195  SG  1126  SG 
NONCANONICAL_CONNECTION: 1200  SG  1122  SG 
NONCANONICAL_CONNECTION: 1206  SG  1115  SG 
NONCANONICAL_CONNECTION: 1372  SG  1303  SG 
NONCANONICAL_CONNECTION: 1377  SG  1299  SG 
NONCANONICAL_CONNECTION: 1383  SG  1292  SG 
NONCANONICAL_CONNECTION: 1549  SG  1480  SG 
NONCANONICAL_CONNECTION: 1554  SG  1476  SG 
NONCANONICAL_CONNECTION: 1560  SG  1469  SG 
NONCANONICAL_CONNECTION: 1726  SG  1657  SG 
NONCANONICAL_CONNECTION: 1731  SG  1653  SG 
NONCANONICAL_CONNECTION: 1737  SG  1646  SG 
NONCANONICAL_CONNECTION: 1903  SG  1834  SG 
NONCANONICAL_CONNECTION: 1908  SG  1830  SG 
NONCANONICAL_CONNECTION: 1914  SG  1823  SG 
NONCANONICAL_CONNECTION: 2080  SG  2011  SG 
NONCANONICAL_CONNECTION: 2085  SG  2007  SG 
NONCANONICAL_CONNECTION: 2091  SG  2000  SG 
CHAIN_ENDINGS  177 354 531 708 885 1062 1239 1416 1593 1770 1947 2124 6mhq_ignorechain_0001
LHX6cAV+2HEEsn6Iwq6zbAZ5yhD0+PUJwR+VnA5b/JD0SWJIwpwguAV7CdDUfo5FwC0CQARKyOE0FwuJwfKUdANTDLEkKe6FwlXElA57lNE0hLyJwwbMNAVKaVDUgbaIwpJ+aAF/3aDUwvcLw 6mhq_ignorechain_0001
LsnUnARs2fCksCgIwoFnvA5bJECEgvwGw/ZN5AhJECCEiTRJwe397AhsoBBUTbYKw5vPrAhvLuAE3lwFw6xtiARrxrA0VdaBwrx7jAFaDYBEvx/6vyKIWARZY7/jFQDCwKkWhA56pSC0BWlJwLMWyANvASCEtAADwU00nANn9UAkuVuIw+OyxAZa5DAUHQmEw 6mhq_ignorechain_0001
LC3U+A5jwmC0v0lJwf/yDB97DrCUiNVLwj7HJBZZdpCkR32Jwa2TNBxLipCEn5KLwTxbDB5TJVD0pk4MwYMJ+AdQmVD0GK8OwRWuzAF8vgDkXziOw05C/A9aXKDEit3QwhWGuAhpNdDEkicQwJ250A9jmPDEA2bRwjpwDBJkh8C0KYrRw1h8yAFlbHDU2mxSw54xCBttX0C0qZBTwESi7AVmt5C0VkjTwAGq7A1OqAD0ZWlIwfRxDBFRuQC0upwMwZVvCBlDcvD0DmfLwXWOHBVvRbDUa94NwekWwA1L+qDEVBpMw09OmAp4jjDEgFkQwu/vHBJJU4CkPnQRw/iCrAhPeLD0Y8NTwyWGGB58kpCUALpTw9vR6ABXCzCEDUnUw 6mhq_ignorechain_0001
L/IHJB5F1nC0JbYGw7/GOBdjfqC06zXDw+GzRBdi9ECUkJjEw2EqWBVcwKCE7KJFwm+7MBtFPsCkZc26vLbSKB9RPSDkTWJ4v8JoFBhYukC0v6XEweMNQB50kHDkvVkEwwteKBJH4QC0ldm4vK3qQBd/+pC0yLy0vzbuJBR3ERD0fS2Yv 6mhq_ignorechain_0001
LDglPB1jx8AEDr5Ewpk5SBZ2rj/TRA/FwFfBWBhHI5/zC1kJwv12aBBDwW/DV2qJwCucPBdFpE8T2CUGwB4lSBx5P987+0RHwgtvUBBO35+rzNCDwW3ZTB5dEb+rGwNKwj3oXBVa+mAs+w6DwphSWB1XjXAM9YqKwDPaYBdJTEBcB+hIwgjmLBppK1AUuLbEwMVxVBNQXV/ztquCwSBONBNttL7zNemCwFEjMB5DMg8DAIxIwdaIUBJijL+LXt79v2uuRB1Cqo8rKh5LwXyTZBJuLKB8j/iAw3Y5WBR4ouAcVlsMwHUsaBBbm+BMRY4Iw 6mhq_ignorechain_0001
LrbSTBx+pWAUwHtLwZl8VBl+ZjAU1rQOw+YOaBhU/nBklUCOw+9veBByEcBUcA+OwYl3RB5Ql8AUnONQwRNNUB1yjSBEQTlRwZEgXBt8XHAU37FSwp+rPBdm9nBkx5iSwGdUPBFi4hAk/AkLw133XBZRTP/zmm1OwAjEPB9N3HA0dxVQwcApPB5NN0BUxrtPwph3WBpHxECkudfRwqbKZBRv/WAE+gETwWAwaB5Yh0/j0SZRw4M9UBJBGe+DubLSwdWWRBVmo3BEufhTwDuBNBJ0/wAkn2oSw9WcNBFnTPCUNlKSw 6mhq_ignorechain_0001
Ler4YBxJ2XCk2MxMwfiucB5wV6CEpxfMwNN9gBhsvrCEVCPLww4HjBVkS3CUlXJMwlIMVBBTbbC0LA/Lwp5kdBFw6HDUDadOw4eAbBN7yTDk7ASLw 6mhq_ignorechain_0001
LRcxgBh1xRCktyIJwBFLjBlHtCCEnUkHwk/6kB9m6QBUU+qJwLUYnBlnZbBUQdvJwTSciBt0ePBkxxtCw4ZQhB12oACEKlH8vNGQgBJ2ZHBU4RXuvyHEeB50o2BkaIVyPpz3aBheyTBETVr8PsexZB9riBA0wGZ8PgF2YBZOJCCEjoKCQYb7dB1BQIC0vkdIwPcVkBNwbeCU2GTGwet/gBNLzeAE5G4DwD9NkBtcfuA0yFQBwtJyiBlBXVCEErq4vniLfBhmFUC0+V9+vrYgdBpuXcA0xX21vWB6hBxsDiAESREUvAV0eBFqDbC0EQTzP6oUbBN+74+jRMF1PMXYXBBc2O/T3sABQoKsZBlFxhCUEpRCQhDdWBF7LqBEir+EQ 6mhq_ignorechain_0001
LHqrjBJcLYA01uOLwkLOlB9qVK/DcOINwScbmBtiLdAki/SPw0BtoBdrYPAk8TFQw2UcjBtGyB8D9BaOwaqjiBxBSh8rxAjMwRutgBdmyJ/bw9DOwehAlBdffu+b/1fLwVqrhB5qzPAkJrHLwrX2mBBnIM+DBhDMw+bphBBGT89TXvLPwNXhkBZZU51DGfCQwusbhBR4He5bow3KwCcFgBhNmYA8dYvMwM56dBlj3D+b7YwOwFoxhB1JL//7ibxPw3PYkBJK8KA8KKLKwceImB9dkj/79+KNw5YRmBhD0q87QLZKw 6mhq_ignorechain_0001
La19kBJaTeBkqtEQwXMCmBN72LCEqgFRwJAboBtQSlCULIlQwHtTqBJj3sCEqkVRwmG2jB9+wqCUmqjRwi3ihBxHfWCk4ZWSwHroeBJJM3CU2OiSw3UliBhyvGC0MWsTw7QHjBtEApBUwjaPw+0vmBNddxB0oJ7RwMH/iBJ2c6CUQ2rQwnmwkB90JDDETDMSwAiugB5hK3BE0fyRwlZXbBBwxoC0uRGTwJBLdB1cbBDERyjRwQfFgBx1wSDkVGFTw2r8gBpenwBENZQUwihZjB9johCEzVQUwGbJkBtTAeB0L/hTw 6mhq_ignorechain_0001
LyVZoBJityCk6ioOwZ3sqBhIEJDkV+hNwWZItBZG5rCUhYfNwcxYvBFYg6CEJU6NwXcGqBhBLZD0vBtKwBXLoB5p4+DkpwlKwKL6nBhttIEETEqHwn/MpBtv4AEEjDFEwwEamBxepXE0rABHwdPymBRwktCkSTdNwHCJrB9jjkDkENzOwkqPpBp0Q/CETVhJwXW9rBB92iDE+JvJwY04oB1K5LEkDL8LwmEOmBllc0DEHaSLw 6mhq_ignorechain_0001
LvStsB1hhCCUfl9Mwfw6uBp8ZIBkAzHNwI3BwB5uQEBUUz8Pw3zdyB57GABkN/KQwM1CuBJjpg/TH/LMwx1ntBB1SY/zznNJwKjouBJzKiAkFkbHw0dJsBlGD08zD/UIwmz3qBVamvBE03cMw0agwBpAAeBkTUyLwV2LsBBKU9+zw7LNweSjvBhPdC+DN8vMwfKzrB1jHc8zv5uEwqqXrB5JMx0z9InJw 6mhq_ignorechain_0001
LuFRuB53pFBE4i+QwC2JvBt+WJBURgXSw4nnwBdoAOC00DtSwD0ZyBVwlNCUaljTwrlysBlmh/A0hDUTwJaSsBZpIEB0PvxQwKriwBFzpUAUKTiSw2gftB1PdCBUZCWUwSk0rBpiDCAkpyITwkRXrBlp8yB0hyITw 6mhq_ignorechain_0001
LqN5vBt1jxCkqnESwqRPxBFQAaDkgZWSwnUO0B9MTXDkJsESwhkz1B1FBuD061sSwdJAwBJ7E+DkDMhRwhFQtBpQEGEUeZ/RwI2FsBZxyXEUCdIRwHFjtBxihlEkBEoQwfPdpBhlmXEUfn9Qw7qZuBtq4wCEFGZRwzIBxBZTMhDkRSaTwOC1vBV02zDEOueQwpLUxBhD9MEUeiiRwxGatBZK7LEUf6ATwqf5rBBJ0wDENz8Rwn8koBhr5iE0f/ZQwzaWoBlALMEkmCZRw 6mhq_ignorechain_0001
L5sB1B5Fp7CU7ZJRwfb23BFGd2CUnn1Qwa1b5B1CblCExiBSwvV47BRK9qCUbvDSw9TM4BJ7YYCkSLSPwmbP3BdU2qCEFeoMwvmy3BFDxNC0hRTKwLln4BJCWUBk/zvKwTdY3BVnKbCkaiEIw3qqzBZg4pCkxapQwfKr4BNNsVDUOGlQwdsF3BBOu1BEeRpPwX/S6BBJ9PCUSVEPwCmP4BVyUJDk1nSMwgZG1BhB8wC0rYwMw 6mhq_ignorechain_0001
L1VG4Bxw5QCEVD/Sw8wY5BZaE/Bkc+KUw4ti4BxvnVCE3YdVwuh05BNszOC0MnfWwGgz4B5TFfA0lWSUw+Ru5BRcdY/jZpGTwKlY8BVgA2+zPC3SwLkV4BBTsN+DXTGSwvAm8Blq008D7NwRwNxK6BtneA8z4eRRw3lG2BdacNC0h83SwP7i7BBOfDCELpFUwSKq2BtrMVAkQ/ZUwSDy5BBomFAUVPLVwPAL2Bd+rO+TT+9RwI/c+BpLjx6DAAURwBFu5Bh7V1x710bQw 6mhq_ignorechain_0001
L0Nb2B9PRvCEPXbVwt0g1BF//EDkiGoWw/2I3Bl7WtDEZG4Ww/Mx4BVv76DkDiDWwSjkyBlqGQD0NOgWwhiAxBpwDrCkmBZWwBYb1BFx2zCUG6jUwgky1BVKmvCEmieXw//QyBJGUkDkIPoVweb8xBJ/ViD0fIYXwz+rxBJN2bCEGQoVw 6mhq_ignorechain_0001
Lwwo2BN1YAEE95AYwrv/3BJ1AUEkBHNYwtUo2Bxh+mEE4pvXwhDd0BtzNlEEBNLXwDrB4B5EAXEkWB+YwJbW1B9kSaEkMINZwPYN5BVIaDEkf0TZw4jR1Bxm8zD0hBVYwDZD6BRLPTEU0oBYwUTO5Bpq/kEkBJGZwvp10B9BjOEkBLfZwWwN5BpyzFEEMX2ZwgHQ7BVJ+AEEFrIZwElA4BpyxqDUPEMZw 6mhq_ignorechain_0001
LMd73BZCf5E0X5zXwHdy2B54zMF0Z2OXw70K0BNrYSFUau6XwOrMyBFbdYFUKeRXwDDw4BJzrfFUkeXXw3ba3B55e0F0Xg8WwTMP7Bd3ebFkh+hWwrqu5BhjS6EEahIYwrsW2Bl6xJFEnhLWwfGU5BF0ahFEjQNYwjB14Bx60AGUvBDXw3lr1Bhcd3F0OJlXwhex2BhXRzFkjA6VwRdn8B9l4oFEwaoWwyAr6BZ+pZFUS/eVwlTN8BBQ4MFEHJ4Ww 6mhq_ignorechain_0001
L2NH0BBtQQF0FtnYwjfrxBZGdUF07r/YwIHevBpjLFFEIPyYwE+KtBFHwLFkfXsYwP9KyB1IbSFUyJwZwMfD0BFEIkF0Km/Zw7VivBNnNTF0WbIawUwD1BR/8gF08xsawSqx1BRZrLF05l3Ywgi+wBxgdkFE/r3YwGNKzBdUQDFkB42Zw96BzBxbfzF08C+ZwQDy1BJDDlFEmYqZw+76vBBFxRFEaoqawQwQuBdjEGF0mC+Zw2XiuBBYYiF0CCCawxbY2B9PIuF0Bb1aw32J2Bla5RFUoyuawwjXzBdHjgFUVvCbw 6mhq_ignorechain_0001
La3HwBVDxwEkMurYwnAJuBVQ5hEkUabYwXdAtBRR/oE0tghXwlrnqBl3cmEUfhQXwFR/xBtDbrE0h/xYwnChsBVrVgE0FeyYwkkCvBVuHSEkL1XYw 6mhq_ignorechain_0001
LAYsuBZEKyEUsMrWwP2wtBJYV6EUVLZVwPV1rBt6xMFEq+lVwN60pBZsqOFkAK4UwA7HwBRecBFE1yhUwGx4xBxAOvE0dJCUw+XX0B5Dq3EEc2UTwogN2BZuglEUT65SwSq04BZaktEkojZSwYgpwB1mizEkNe6WwOBtsBRFjtEUi73UwkWYxBdfcMFUkEGVwldYvBdQEKFEW+pTwKVwwBBCPlE0/zVTwERgyBd8YlE0qP4UwT3c1BNyYCF0Wk/TwFPxzBxIoAF0gJcSwaWQ1BtIJcEU0uHSwt8k2B90BbE0UawTwMJ/5BZeEhEECbISwatv5Bd3C2EUFDITwCyg4BBbE3EEjOmRw 6mhq_ignorechain_0001
LerasB5cjaF0WKkWwtHnqBNOFsFUmh5WwfnAoBFaajFEncdXwqm1lBVFjrFkhGKXw2P6rB1QM7FkOY7Xwe15pB9s6FGUY6MYwCsWuBlm8CGkeUUXwh3IuBZq5YFURUFXwdxIqBBYy0F0r9+VwzpgsBpd6xFk6nZYwWv2qBxAMLGUKLkYwkINoBJy6BGkszbYwVrNpB91nKGUmajXwW3QvBtZRIGE5nBYwwWwtBlEjHGE4OcWwQIzvBFht5FkSbBXw 6mhq_ignorechain_0001
LJOMoB9f7SFkRUJYwTYzlBl0IJF0VXbYwS/9jBd81AF0v2wXw6rihBdNdEFEU1yXw16jmBtQy2EUfZ5Yw40MkBVUPsE0PGOZwUN6iB1xyyEUlMyZwzH1iB1sFZEkN9/YwOq1gBJbIlEUjc7ZwNywgBZzSVEUEEdZwjEMjBJwELEU3ddYwrbFeBhACEEED2YZwGzdhB9KgzDEnQZYwbQ5eBlypsD0cN2YwPQAqBBOBNFUvRRYwfotkBpfRVFE+VtYwZ93nBZwx8EkWiSZw0uqnBdMrqEUnnnYwhYcjBpE1AFk09EawChJfBVAgmEUIgUawwpykBFdsNEE3bGYwGp2aBBmCBE05fvZwodwhBlX2dDk0m8XwU6QcBdqJRDES9xYw 6mhq_ignorechain_0001
LB8FlBRA01EEV9xWw9ZfjBpAjuEUE8pVweeViBF5UBFUpU4Uw+BDgBpYgAFEqEaUwA7LlBx4mgEUtEuUwCw6lBRVXKEENWQVwLn6nBtVm/D0mJUUwRUZjBNL25D0lBZVwHLEnBd8VyEEAUzWwZh0hBB7LlE0NgCWwSvCnBhOBpEUkIgUwvWGkBBOaeE0KQyTwcu3mBRU9LE0oyOWwE6boB5T/fD0ugsUwbytpBR7lJEkAHQUwI5BnBhGd8DkSxUTw8l6jB51OaD06bxVwCWciBdjm2DkZmaUw/LBiBR+sEEEERFWw 6mhq_ignorechain_0001
Luj4jBdUWSFkz0uUwmM0iB9oXlFEtcFUwKiZgBNw/tFkIK1UwwQtcBBqyyFkHhNUw4a9kB1I+2F08e+Tw7xFnBx3xvFE6PITwlvwjBJCrFGU7iZTwW5ylBxUbSF0FuDVwN6JiBBiChFU2PFTwTVxlBxEX6F0Wy9UwFuDoBlUikFEIdkTwoiTlBRXzLGkZHVTwb+JiB1keIGEJCDUwjt9iBx6CEG0Z/ZSw 6mhq_ignorechain_0001
L3+lgBF1CwFEgpJWwYapcBB/f3FUv87Ww00AYBldAoFEFBzWwG+aTBhcfuFk3hlWwHvLeBlzp5FksgNYwHkOZBlGa9FUFwoYwVoFhBlm5FGkHJTYwCrUiBRzbsFkrwnWw4jXbBVieDGUwziWwBh+fBtQsqFEzQYYwwyYaBxy4+FUYQKZwMdfWBFI9vFkfHlYwrKQXB9gCGGUSeeYw54nhBxInGGkl00Yw9dMgBV1XNG0vNIYwnQ4iBtdOEGEPaAYw 6mhq_ignorechain_0001
L0vJZBxFYTFkfA7WwOV9UBNOSDFE700WwwFrRBlVWGF0YMkVwYQvMBFplGFk1CnVw/HZXBJhwsE0pj1WwhiYTBFFOaE0vfwWw9nEQBd+gZEErHBYwiiYWBl5TFEE6/iWwAZ9cBBUpOF0+fFXwx/RSBZdIFFUAWrXw8esZBRezqEk/LwXwhNHaBJqSrE0HX/Vwj0pQBZf3cEUcH7VwnQONBBAWMEE2o+XwkL6NBV5ioEkn0EYwhLtSBdOJXE0+ecYwdIiTBJPRwD0ZWfWw0DHZBt0oCEk2YYXwYJqYBZyJGEE7knVw 6mhq_ignorechain_0001
L3GVUBRSwIFEMebUwrVZRB1BmJFUH/KTw6LROBp8ReFUi6BTw0fZJB9K8dFUGz0SwtAPVBF4OHFE6U/Rw0U6VBlHkwE07PhRwv/gaBVJKlEElg0RwRl8RBNJmmEUlsxQwrGJbBlOTQEEH4YRwSFkSBRowREEd7VQwjxKXBZhmGEUVlpQwB2WYB5fBKFE6kaUwyjgOBhjg8EUOFKTwB9JZBZzZNF0zDRSwNpyTB1dwQFUotJRwPRqdBle1sEUe2ZSwQvTOBpQavE0lMiQwf7xeBlghHEUpeoRw7vaPBNTHKEkJIhPwvCqXBJvUsDUq1TQw 6mhq_ignorechain_0001
LVc+QBVRhwFksuHTwAmfOBJmSCGk+suSwKTBKBl1QFGEynrTw6oQGBdF0KG0cnSTws1oSBlNZLGkjyrSwxfcQBpa6UGEOG5RwxRLUB9OzOGE67FUwdPpUBRAGdG0NYhRwzzxUB1TowF0ojdTwLhtMBFTRBGkInvRwYaNWBxNqIGEFWKSwqqWNBhY6YGUAaeSwYZlOBFPDSGEYS+Qw2xGXBFkPVGkisCUwzP5VBZEBIGkl9nUwbRoQB92lRGk50nUwfSySBp1ljG07j9QwmltXB5SUZGEJB6QwZvdWBVASgGEwVbSw 6mhq_ignorechain_0001
L2wUKBVutBGUCl7UwVrUGBVIJEGk3K8VwdWLCBNCm2FU0oEWwFNz6ANhv6F0St8VwE3AJBxhAGGEK1SXwwvwLBpAqQGUwIaXwjtRRBprbRGUUxSXw3v1IBdq6ZG0eVoXwlzzTBZcObGUOeZXw6DXLBJptjGU3IvXwbl2QBlUXkGU3qnXwGvfNBNJQ6F0OlLVw6NNEBdBZLG0zDpVwJ+9LBV/h/FEMPeXwWRCGB9BeFG07wCYw7YnTB5ANKGUXnHXwECgEBtsZZGkTNuXwBUJYBBGubGEziTXwNGBJBlj7qGk+V6XwAE2SB5dFsG0P5sXw 6mhq_ignorechain_0001
LGZ4DBd87iFUKqUWwExGABtKMSFkJGrWwtib7AJp7HFEgEcVwqKtxAR6XIF0ZWPVwIC0CB1KEBFkOFhXwd75EBhowIF0ijbYwkneABxRhOFk5F5YwCtj6AFe/7EUQyEZw49q8A948uE0tDmZwhrgCBtJnyE0Jk+ZwZaW2AdseeE00DuZwwU0HBJBZfF0jcRWwklq5AxBWZFkkRPXwIbLGBJnX6Ek129WwULAABVUF0EkwRtXwP0ZHB5R3WFUA3WYwZLRHBdaH8EEHbqYwB1u7AF6JaFE8rpYwfMICBBTaVF0/QWZwTGE0ABMq4EUuqyYwWT7EBN/M/EUsc4ZwUXTDB1s1oEEBgXawie7vAZjqbEEvNbZwWu73AJmtUEky+Gaw 6mhq_ignorechain_0001
Ly6DBBxZi+E0KOmUwlvK+AtP6yE0bbcTwoR14AFZ2BFkyQdSw+XHwA5IT9E0uE9RwDNpDBVGvmEUaivSwNJxFBVj3UEUMTpTwLEvBBxHrdE0JhaRwBTBLBJodLEUHmLTw78CFBNia/EkBRwUwf+D4Ap6rnEUe2xTw8K+GBxumxEE+zjSwpV1CBRoAIEE6wsTwneUGBZpAbEk2AqUwlbAFBlKHVEUrq7QwsZaABZIsqEUGSxQwnX18ANFtSEkWolRwYIRMBdB19DUJx3TwguDOBlj+XEUN1JTwt4hKB5KtEEkO1LSw 6mhq_ignorechain_0001
LUxB+ApQmTFk6GJSwbOr5AxAMiFUsnJRw34zuA9LrqFE54kRwsfMnAVafqFkN3yQwmgsABlx60FUxA7QwDJM9At0fDGkouBQwmBK6AJ489FU4GVNw1g2CBNWIMG0EeyPww0hCBRvLXFUsklSwMho4ANCfZFkUyNQwFAWEBxwwuF0w/dQwNstBBha37FUd44Rw4LA2Atc7GG0PMeQwh3K3AxdZFGUAtDMw3i8zABb3xFkW0kNwnalABJku2F0t0ZMwu3WBBFujSGkMHhOw2dcGBZatIGk/Y5OwKrzDB9dUPGU6V4Qw 6mhq_ignorechain_0001
LsmCuAdWpyFUeTzSwCBZkAdMq9FU25OTwVTAWANZauFkwZRTw4LpDAVX10FU2xDTwrCAmAhzyDGE9MoUwEszkAl7n2F0ZYtVwG8EcAdn1MG0hy1UwnqM0AVGHxFkVtcTwwEhiAF9CFGEqRgSwT3HuA5w6GG0DvsUwwP+lAJ469FUFFsWwzYxqAtqIqF0JvjVwVepZA5rqvFE4CqVw2/ceAtGUQGk1B1Vw2V1LA1DuJG0j4wUwHMheAhJ+SGEFKFUw 6mhq_ignorechain_0001
L8MIaAFOLaFUE2iTwGvOJABRRKFEvGhTw7mz//gIHIFUNBISw8NaR/8sHHF06f9RwJOzRAZAj0EE6S/Twn1dWA9etyEkyZfVwRwKhAVc5dE0PDxVw41jBA5jqzEE0IRWw9hlkAJ9kVF0ToxTwun34/QKgPFEykLUwo/SgAFwIxE0aHdTwOFJGA9bPoE096uTwVzYgAdj4/EU7NzVwH80iAZBmcEUBW1WwAvroAN4xdEEgqNVwPqgYAhfaQE0x3cVwkL4EAl1XyEUYdVXwq4fu/8EfmEE4b9VwuvGz/ce0CFkZOEWw 6mhq_ignorechain_0001
LpaeNAF6oHFUXUHRww+HGABO4FF0SPgPwVuABAJR1aFUwbKOwHauz/Y4IbF0nl3Lw9LWdAZuhIFEy8SRwG6gv/IHA8Ek7EcPwDqPSA1009E0EfTOw 6mhq_ignorechain_0001
LhKeEAx+YsFUn4kPwKVn//Ek0AG0cljOwAA4P/g+pFGE68zPwHcfi9GzdKGk3AaOwluxSAVoMIGEFqCPwzLmKAJw1qF077tQwpgA6/sfLAGEKQaMwPMJPABiJQGEQTROwrtagAhWCFG0TXBOwcb9VApqsIG0NulQw 6mhq_ignorechain_0001
LvOgG/gfiEG0G3NRwJ6v8+CXfJG04y9RwOOts/imbBG0mznSwSc0JAjG9BGUHXcSw7zm29ExwQGkbBCTwgC7o/IBAAGUJMtRwG9Si/mFPOGUydRRw3L/M/+zeUGEKCmTwdniN/wI9WGUNzjSwatpO/UpFMG0OStTw 6mhq_ignorechain_0001
LinzV/yI+zF0boYTwTOq0/aiFnFkhZSUwZQeLADDlaFEThjTwCmPdAzZAYFkNQEUwbFQQ/6HEYFEbuDVwcd/H+EJexF0I7VTwnrXCAPQ1xFUN9+UwElfr/+RaOFk4BvVwpfZ+8ybShFUaooVwYbDa+G+nNFkKTXUw 6mhq_ignorechain_0001
LPykGAzNrSFE7KXSw4kbWAXL3GFEiSmRwocIlALNFUF0ppURwWm6tAHnRLFUtoNRwY+yMA3eN/E0GnRQwf9C6/KVysEECbaQwCJBo/q2mlEk67LOw4zmx/eifvEEfyMMwTYPB/CnNWEkRDKOwEqnv/yAyUFUPS+RwE3bbAfmA5EUGtLSwNWgEAHOdMF0+OlPwbElZAbAE6E0rsNPw4pGFA/iTfEU2m4QwUS4f/CzvxEUmHERw 6mhq_ignorechain_0001
LW84jADKDpFkGDMRwPXAtA3c62F0v/8QwrlwyAD5P8FEI1PSwFwi8Avtw+F0Y7PSwrYbpA/XxFGEorQQwe30kAT0JEG0Y2uNws22sA7Ac/F0rayLwChb1ALzGEGkELmLwHlaqAjP3vF0YefKwyGBZATNjvFEW+PRwV9myALhmuFkfFTQwutWjADduJGEyf3Qw8ENwAfEOLGUMXLQwsvIcA/oV9FUO32Nw7y3hAHxyLGkbV/Mw 6mhq_ignorechain_0001
Lca1sA3UA+FUwEWTwQ7fxA3MACGEp7nUwgq/3Aj+pxFELzMVw0RbABL3r0FkngtVwJProArENFGkIznVwpectAPQVHG0Cw/WwwPviA/NAPGEyAHVwXc5kAXwG7F0xmSTwyz72AjFtIGUKldUwBwFjAfCI9FktsuVwwJGnAvPlJG0vFsXwk2ZxALCIAGkf8WXwLkPzAHe0NGE6W7WwXFBZAn8NRGkSd0VwSbVoAPXoVGk7w/UwqPOeAbQMNGESPJUw 6mhq_ignorechain_0001
Lq4qzALegeF0kcIVwCP/4An6hLFETToVwTTa+Absm+EUQ/iUw8adBB/bvtE06A2UwMWBxADIn9E0DaYWww9AvAjNlDFk+CxXw/YE0APD27EE5WbYwO3PnAbCLSFEezHYwTw/vADCvEFE9Z/YwvtDoAfOjSFkwG0Ywk/XfATrAfF0zwoXwVMqhArmGfFko4MZwuJzSATzVrF0xNNYwBwzUAHacrFEDs4YwyHWsAPrGdFUJvtUwfpT/AHQdQF0vIUWwAmVpAbc59EU2a3VwUW0zAHLGtE0ktYWwLYg6A7sHwEkvraYwmYcyAPGnBFUDkdZwjQrdATbMfFUjXjWwuYTiALrVfFUJrvZwYG3GAHDU1F0Q26XwIBXKADBz1FkacLZw 6mhq_ignorechain_0001
L9nJ+Av20FFUrNTTwRWUBBbUa5Ek5sNSwwtJHBzuG0EUTBZSwr54IB/5xiEEHD/RwYjy6AniKUFEPVGTwBgN+AXNeqEUmEHSwN02ABTZKCFkI3RRw 6mhq_ignorechain_0001
LAmMKBHpqCFkh4+SwX15PBjZXAFEHpNTwhhFRB7+F8EErhrUwTLkVBTxF/EUZkJVwku4SBvgdUFUxWwSwxUrSBjIuXFUN1PRwwoSTBLhVIFUJDiQwU65RBz6jpFUX00Qw0mVIBHvKQFk4SSTwG+VRBvovyEkpnoSwJfKRBrmeiFERbPTw9CEXB/ibTFEZBETw 6mhq_ignorechain_0001
LBhBNBHnj1EE9EbVwy7mNBLB7yEkvE3WwmTpSBXMzmE0JVOXwuXtVBXOFuEU1aCYwpJvIBLLTnE094bXwm/RJBzeAhE0/ycYwHzRJB//8zE0Ac6Ywn4CHBLqGEFkTAvYwmygLBfaRyEkUkcZwmXdJBD1UyEEzi/Uwp48NBjTuCF0LKUXwnnNFBnZdxEEryVXw3Q/HBX1xYEUgJ3WwaI+FBHRgWEk9WlYwWM/MBD5FYEEM/gYw 6mhq_ignorechain_0001
LEAlTB71gUEEXBmWwofVYBbdsHEUz70WwJARdBz5rRE0B9OWwhbwgBrnXREkZy2WwdQmXBXtUiDETWQWwUbDcBPWVDDUMVnWwtqTcB3NS6CU8TDYwFIYYBjATsC0/rWYwAKegBzWOCD0/fWYwLm1QB3WZPE0sK7VwFF8YBHwPGE0bx5XwDy1TBjs6UDUNcnWwfdWXBHuCkDUryKVw+zXbBHzKlCk8CGWw7j3fBvIERDE4pTWwkMrgBr138C0V61YwI6AiBLfjNDUFlFYw 6mhq_ignorechain_0001
LDKxcBTAxaEk99CVwJmsgBv3FjEUODWUwZZAiB3mE1EkblHVwKHdkBnfl3E049FVw+6xfB/V9qEkV99SwvSEeB7h9ZEkZTKSwc7HZBD49bE0zenUwJYJiBD5LWE0ddOUwuAlcBLIs2E0rFETwfRlhBPh8yEkb3fSwS68bBzNRgEkapdRw 6mhq_ignorechain_0001
LWvZgBf0zBFkHhzVwb6WhB7xCUFUyvjWw5UaiBjFVOF0J27XwbYhjBjQJcFUtrTYwOwOeB7bjkFEz7sWwE4pcBP/tuFE1BYVwGl1fBjRSuFES3dUwfISYBjR02FUFKSVw2S2cBvMi+EUy/yVw9sCjBXXFbFUngBWwdktaBnn7cFEfrIXw6pffB3hKxFketYXw 6mhq_ignorechain_0001
LHDGiBjfe6EUthLYwyL0iBXxZzEkra2YwoR0lBPKtwEUWw2YwCb5mBDVyhEE29jYwcfbhBvZaeEkiWCZw9IlhBDEIZEkyLxZwk/wfBv78iEkNROawv3ajB3TVKEkbQAawmRBgBPiGeEEbX5awY1jjB7IcFEkWTrawX42hBHNWPEEo4HbwMxThBLszvE0LhtXwYpMiBfsq/E0DNNZwKEqeB71NfEU0R5YwdIViBTbSREkBhwYwFx2cB37muEU8xCawY+wkBHygCEkMrpZwtTWdBHf8lE0m3Pbw75AlB/MjzD0tu2awk+9hBDwhLEE31pbw 6mhq_ignorechain_0001
LCjLnBPaV/EkU0LZwSWEqBPvnAFE4jKZw77IrBHmv+EUlq3ZwuLYqB3fHLF0NyTawB4BrBbeoVFkV71Yw79AqBD3GXF0vHLYwdZEuBvueWFEe30Yw5mJmB3MDKFElhdZwph0qBnlXzE0bV3YwV4RqBzELjFkcVIZwCgMoBHTAcFEW4LYwPjtuB3GclFUaMmYwhG2uBD/iVFkmZVZwGG1uBvGEJF0tPiYw 6mhq_ignorechain_0001
Lx63sB3kKvEU4S+ZwNBKuBDForEk96mawusDxBvHGzEUwTlawXNgyBXIavEEtVGawWW7tBHJSUE083yaw8+mqBnrjLEEyW9awTnTtB/2XlEEOilZw4GJtBfZR1E08B/awetuuBLucKEUCFZawD7HvBfnJREU9VPbw 6mhq_ignorechain_0001
L2Y6xBH0g9EkVtHbweln0BP2bFF0u5MbwASg2BfAyzEUixabwhQe3Brh9zEk19+bw8pr0Bf7zXF0fosbwUUU3BHYZjFkhvsbwrR/4B/qKgFUlTQbw/Lu3B3j1wF0dMMcwefkwBjL7/EUFYfbw3DU1B3sgLFkSHuawHWGzBr7LjFEZ7kbwarS0BLGvRFUquMcwHJc5B32/4F095NcwRGU2B/v8yFEfgicw 6mhq_ignorechain_0001
LbB92BTa/jEUpF/aw3ii4BP5XREUCCKbwqqp5BTLtGEk2Oiawm9y4B73+KEUrX+Zw1n42Bf0GBEU74jbwqul4Bv+WgD0uhybwKUq0B/NgvDkgcIbwYCK2BfOGlEkGehaw9gO6BzKjWEU9jdbwsbA2BfaBJEk2m/bwexc5B784oDETpMcwZygzBzBmYD0zPbbwyRWzBXDkEEkNk9aw6xh1BTcXfDEj1saw 6mhq_ignorechain_0001
LYIo7BzE0xD05bpawGOt8BnoPVDkHUJawnBV7BPdBqCU6zIawnZz7BrhsQC0KmrZw1ht/BPwGPDkoeQawrrqACrzG4DEAoNawLOpACjttFEUjGhZwpGEBCb3M3DkY9BZwUwJACPtYZEEt0dZwZYZ8BngMxD0/THbwT7Y8BflijDUR6pZwXiBACv3HBDUe+vawm1PACrhw4CUX04ZwxKQACrQuHEkj5jaw+8sBCfoGxD0F+Vaw8JHACD3lgEU1PBZwpRp/BnzAhEUq53Zw 6mhq_ignorechain_0001
L9Bs5BjI6gCEmioawT0a4Br39uBkHlrawHGh2B77PkB0O+FawKfn0BL9ALCkexBawhE72BXLdlB0DEWbwTEY1BfFPSA0nbabwSzM3BL2bK+jfEfbwyiW5BzVoV+DBNybwfXW2BT5cS1rmjNbw3hT5BLGJ3CExL/awn195BLf39A0drqawd2V4BDMKpBUEfwbwY8g1B7+FNCkuvZbwV9G0Bf/5VA0Kw2bwujJ0BXSNJAEB99aw28d3BzPDh9rllPbwF1l0BjmOg27AV+aw 6mhq_ignorechain_0001
LcQ92BHtCmA0i2pZwnGR1BrQzgA0k5DZwgZeyBr5VBAk0aNZwYQqwB/37MAk7IzYwrU12Bj3xF/zg1nYwibN4B78BA9zKbFZwCqG5BrroO/DFHnZwH472B3oInAUMypZwl9H1BLWggBk6F1YwTAd1Bf9j49DdfTYwLyK4BvVnGAEqTSYwt942B3/pl0bLzRZw8155BDXH85zjy1YwFUT5BXW0E+zu6Eawl3B7BbFSEAk7IeZw 6mhq_ignorechain_0001
LfTFyBDPyz+TxDyZwlHgvBnd/g9zpn9Zwne3tBrkyZ/zetbawp0nrBfQFp+ji2lawiKozBD1/l+jSmGawyUTuBjBv88zM2gZwryvvB3REN3bZZMaw 6mhq_ignorechain_0001
LJF5uB7qQ1A0FbqawyeftBT9NlBE6NLbwYV/qB7DAICU1K6aw6I7oB76CICkvvPbwNfUvBXvtTCUEoebwDU2tBTmowCUUlIcwGcpwB/L0LB09FfawrZ3sBfW64A0pOkbwfcHxB3OJECkt0qbwrZ8vBTYTqCkBAGbw 6mhq_ignorechain_0001
LapIrBv8daC0MMUawXt3oB/y5xC061CawFbcmBjK8UCk2O+ZwnELkBv0HjCkefEawTolpBrjfFDkFdXZwbZdrBr90rDkl+ZZwLuWsBbCR7DEkuuYwu09rBf0jkDEfFQYwLhbtB3R6OEk5UsYwhY1sB/5ZYC0L1CawWvUoBDmDLD0TZZawlgiqBLuUtC0QbDZweGxnB/4tPDkHOHZwo6bqBLW8CEkFYqZwCLNtBDbGjDE24sZw 6mhq_ignorechain_0001
LLY4mBPNRYB09fzZw7drkBDuYcAEIHuZwXaTjBz2ULAUWMYawBC2gBzX9RAk8DcawogplB7DlS+zVUaZwXLNmBnQMj+TMOrYwqDSlBn2BOAUFZWYwXysnB7ISw6DGCaYwnhxoBr2jDBkNBvZwQyPjBX+83AUhqXZwjLenBXR7R9DJbqZwQbJkBDo086DqEfZwZvIoBXROC7Tqn1Xwk4ZoBH0jN7rMGsYw 6mhq_ignorechain_0001
Llz3kBXset/z6g4awFFwjBjTx6+DTJhbwtL4iB3lOqAUu/6bw9wwgBTGLpA0UIPcwLH0lBLr+l8Tt96bwQevkBjfhs6TBbncwMqgmBjH2h8rNLjbwWT4mBThHx/DIF1awXZ9hBXYtd9TJKbbwBSnnBP4+f+TWI/bw+cOmB3d6x5LwO5cwZ1UkBv6Ti+TzR4cwJF6iBjdS75rmqkcwYI+nBLxmZ+rdm1bwEVtkB/Ljd+rX2ebwjeWnBPhwE7b1+Dbw 6mhq_ignorechain_0001
LX+fkB716sBkBD8bw8ppjBrc5cC0G+RcwzRDhBzh8tC0Pz/bwRzgeBrMv5C0pKYcwtVzlBPvg/CU2tOcw016kBPnYxDUWeocwHRUmBHnorBkY8tbw5qRjBr4BVC04azcwtppnB7e6zCEbIdcwI5NmBTSNGDUBJtbw 6mhq_ignorechain_0001
L6jxgBnkevCkXjVbwN3ecBjg38C0ZGDbwvM8XBvrViCk44UbwR22TBnxlzCU6tibwRjocBzKh5C0iQSawsmXXBHOJEDkm58ZwKnAWBjAeuDEVG1ZwZp5TB7ikjC0eHxZwn3MRBrHL4DU3lhZwm8FPBjkRtCEMndZw/ZvNBTSYXDkg2VZwG68IBn4ChD0FbCZwGDTiB7qenCE94BbwOsybB/0QeDU2jLbwqWrfB3rJPDEcsFawwowdBH9HZC0JCJaw+FvYB3YCEEUJX+Zwt49UBbKUCCEtR3ZwPiIQBHdtMEUrdbZwKXXMBL0qTCE5XUZwcIfIBfki/DkZzBZw 6mhq_ignorechain_0001
LIOlYBHHTwBEvyUbwOrTUBPND5A0sUkbwso4SBfUUMB0yYScwxKMOBTqdJB0kMecwhN6VBj4t1+THOgbw/HMRBb/Kw7zmDlbwoKCOBHWKE7zq5HbwEQyQBPcrl4bp2FcwsYAcBPIjVB04DKbwKFvQBDb6EBUpMRbw9NwXBnvLg+DQEBbwda4YBrmqW+TQj4bw 6mhq_ignorechain_0001
LT9yWBLWDgBkYwscw8anVB39K6BEaLYdwGWTSBT2clC0zSZdwpwNOB7+imCkgLvdw+wwaB7iRECUeKxdwAYAaB7eQXC0RjdewrANfBzgNeCkegzewtBieBnRmzC0vecfwpVXeBPOXeDkPyhfw4x0eBzB03DUdfAfwWQvdBjjuuDUtOEgwqapaBLSPdBUfFjcwZFTTBbNrHBULjndwTP3cB7T8LBEv20dwp3XdBXZuZC0CRfdwv59XBXS/1CE38aewc6mXBPOiBCkz/wew5RkgBTj8+BkRM5ewWw4gB7IAyCkYffew8fKeBTZEhCkd22fw0aTfBHcTrD0a7iewOxseB3k7LEk4dEfwbnYdBzCKbD09BRgw/PndBvQYHEU2NGgw 6mhq_ignorechain_0001
LbT9TBz4XGDEdICdwS9ERB//puDU7nCdw/5sLBz3xqDkZDtcwozzHBr6M/DkIR6cwzcUUBr3PIEk3HscwMJRXBz0mDDUxzvcw7NfQBfYC4DE34jdwkJJSBr8WXE0hjscwrGJYB7aPKEU9a8cwNZBVBbNaDEkHILcw 6mhq_ignorechain_0001
L6UfLBTJNRD0fPLcwlp4GBv7GNDk/QvbwRlsFBrS8dCUXOobwmTxGB/2wMC0qnFbwgn4HBLfWjD0XZEbwMzGJBH7HJE0CaIbwakWOBHUVQEUIBJbwn7AFBzBBYEUbmLbwSzePBnz5lE0htMbwRVIGBDYltE0YQPbwcyXLBLzh0EEl0PbwD9yOBvar/CUCHFcwkFeDB7pgcDkGm+bwSmOLBH8AUDUEJ0aw4JYEBzayfD0zBwawAlmRBnHxEEEVhGbwj73ABvwhSE0rKLbwNznTBbMWrEEAKNbweH4CB7+H5EULuRbwtdQMBbqhFFEAxSbw 6mhq_ignorechain_0001
LN8fDBrn9HC0hJIcwymFCBzFm2AUEuBcwftT7AP5QrAE1Libwj3j5AzEwI/zCHSbwrZXABbGwZAUPgucw2KB9Aju7pB04pDdwgMRCBnG7WCkcbzcwyDhDBn18HC07xHcwD2oFBL7RTAExv2bw8yZ6A/wJS/TxDscwpVwDBzKe3/DOM/cwOOo0AvJ42BE4O7cwBRU9AP5ziBE1pmdwulNABDrC2CUALzcw5j1FBrmIYC0S/Hdw 6mhq_ignorechain_0001
LYMl1A/uyvB0HEZbwLivsAjMmuB04H7awGvhsAzexiC0+ulawzLPuArJzDDETO6away/hA3m/bBEOVRbwu0DSAXkPUBkFMwaws91eA7W0QCEHvxbwY+N7/C5auAU9xBbwGdg3A36nTC0pxnbwZIWuA/0F+Ak46iaw99ciAT2reAE41hbwvobOAHdoJC06JjawiHbXA/xMsAkGtVawYUmPA3SwJCEkHBcwSPtlA7WFSCU11JcwVD0dAfTnvCEnehbwiTVj/yE9qAUJaoawn2wAAPmic/D+/NbwaeQv/a+qWB0Gmbbw 6mhq_ignorechain_0001
LvavqATn6iCk5I8ZwMjtpATggKDkTElZwH0gdAv71dDEQPsZwmzAOA7Y8HDk3l2ZwqUlrAb+HDDUys1YwNLQjA39GrCk6tjYwRCFqATZ/GCEbFsZwGOtvAPR3gDkAExZwxgMsATy1hD0DYlYwkYJzAfEbyC0qKxYwZqRlAPTpNCU+8mYw 6mhq_ignorechain_0001
LSvYcAje7DEkJanZwHcHIAT4xOEUCTsZwE79y/G19KEkkaGZwkN3w+6ssIEkqEMZwFEnLArC3mEUqPyZwbFtWALYhsE0yKbawbEOmAPQ/pE0F3gaw3aFPAvQk0EExYAbwSr2oAnaQwEUR3HbwmKGgAb+u2EkcnbbwMIykAHDlMEEcTgZwC4y//OkpIEU3fIawLaHVAfDDtEUVuXZw13c4/mkDvEERnxZwyz88/Wak4EUScHbwm34wA75GwE0pZVbwKBafAbyY8Eky25bw 6mhq_ignorechain_0001
LbfRCAPX9JEkn5fYwukEq/S10HE011zXwThJI/uTUkDkjmzXwG3DF/w9GhDUJjkXw3ppCArbRKEUpQiWw/akq/ikiFEkOHTVwyjAMAfntgEEq+dWwoYVSA/3qKEkuncYwwhBC/2O9TE0uN2XwmdlPAP9J9DUMzjWw5rU+/+0VHEE1CaUw/66c/KxaqDE6cWVwfaK/+WurQE0Q/PVw59nVA/yUiEk0KkVwgIJ+/aJasEEL0cWw5ADWAXigjEEl7VXw 6mhq_ignorechain_0001
LqESs/GEaCDUeECYwd7CT/Od0XC0MrCYwuGol+4vEVC02PkYwd5ns/oUNFCULvbYwLXc7/KSLsBk/vLYwrzSq/OI/RAEhCSYw85mGAD37n+TU4aYwO3B9/SqLW2zVGtYw/sT1/y1Z937zCXZwm8b8/ie7X9DRoyZw4Rkm/qyCl+LSdkZwQ67FAD+xFDEqAIYws2tu+q1XRCUgmGXwIbHJAj8PqB0gziXwhDjGAj6j9B0XjoYw1JXI/G6MRA0WBtYwZaJT/CeB7/TWVqXwEy5OAT3bJ+ToW6XwTG4RAT25f/DvfxYwB1J3/Gmux87J3YYwcj2DALNBe/DDYoZwRnp2/e1Hy8DEESawFcFh/+0HCA8rPPZw5Jyg/i773+b83Daw 6mhq_ignorechain_0001
LjXDW8YFQlCUmSKZwq7Oe/EzyiCEk5sZw4N4DAROg6CkxXhZwkaiVABSfqCUzVoZwp2sw+wNV1CEtDWawFvrn/weduCEJ48awoI9r/UzDGCE0vObwu4W9/UzWQD0qlPbwPVoCA5kZ/BEfdybwzaULA5sGKDUaTzbwF9SNApfthCUpvEcwBNMY/aCizCkkhPZw2UOn/U5PBCk0JyZwmh6F/uS3mCEcFcawxDrZ+wDnXDU9KSawm7GW/EYVWBUsTAbw1eP6/w4QwDEIzBbwbzKEAlYk/AUzKAcw5ovTAphBlDUqtBcwuDSXAtWucCEb3gcw 6mhq_ignorechain_0001
L5gqBA9BkgDEGFPZwGGRUAhSX5DU3xCZwh74gA10DiD0a7hYwXMuqANbijDU04jYwLeYNApmYSEUwzwYwxvNHAlnOiEkToSZwAGeQANNqkE0/z5ZwQIks/cgAyEUdbQZwEeiGAl9y0E0jCQawcq6s/YII9E0FO3ZwPzt5+IZf3E0NIxYwyWlA/kShNFkjv/ZwDyN5+Wm6HFkRs5YwqVj1+GYoSF0MAgZwAa2l/Q+msDUpjJZw//HeAVHh+DESFfZwGrj//kONQEkbabYwHfZaAd7LZEUkAeYwBozdABeLbEUnvFawuFbKAhQw5EUOztawVPB2+cSAvEk9rSYwTpBB/ofOWFkU+daw8Mpl/2DGMFkIJhYwDuZk/upbfFEDrlZw 6mhq_ignorechain_0001
LX5oXANtwMDE3TDYw1M0hAVVnzCUEkIXwOC3nApm9PCELc1XwQ4QxAljgHCkw7iXwQ8gUARdUgCkq8EWwqbJgA9QD/B0SjOVw65QLARKuDD0jUNVw6VhHABOxNDkmNBYwXFunA1ZWIDUlNqWwwEkHAl6gPC0falWwsnXVA9dakBEaHfUwZ4IjA1M0LBUcY3VwvR1mAtX7OC02DuUw4VlAAZf21C0esdUwqaOYAFEpUDkmJtUw5EWCAF0FaD0YP1Vw 6mhq_ignorechain_0001
LFZgiApdn0BUsQYYwl/rnAZOAvAk14uYwC5DxApjhOBkSRJZw9lb5Ad45kAktZKZwvhPfAlZdBAUUCMZwoOEOAF6vY+zwH1YwwFN7/sT318TtiVZwOSkYAxK7syjYReYwqYrVA5DpBCETWfYwYI2qAxIDCAEMbXYwOZGXA1FVxAUDbfZwA0+jAd9Zt+z0XhZwblyFAl7wo/jE0dYwPiyi/A4G43zfQFZwuvPs/Md4I/z88kZwC9dFAhPDC3DgntZwD8WMAxFbR8Li9NYwOfagAd2+a8roj1YwGeBiAFJdK7zg5GYw 6mhq_ignorechain_0001
LiH5vABS6LCkDLeZwkTu4ARY4dCkHc2ZwSxMBBR6ZkC0l9ZZwP8sFBdcvYCUYYlZw90d1ANcWIDEkGLawQuRuAhElDDkTAyawqgeqA9fXuDEMKDbw8vDjAtR6AEEN0xaw08ivAFoS9DEfZlbwO31oAdSrbCk3ZdZw5M36ANzeHCE8wPawr1RxAxcCcD0trzZw1Bn8A5qxZDUS6Uawc4tyAFgWzC0rQLbwFpRnAlEywCUbHpawX/YtAVFsMEk+JybwCSh1AVoesDEMdybw 6mhq_ignorechain_0001
LPbTABJaG2CETI0YwxKnEB5D29CE1yVYwfIZHBBVNUCUdyKYwSvTMBxJ2RCkwHJYwzagCB9yCTDUARZXwXAkABNiRAE009rXwMq0GBpYcTDULrUWwKTM6AFFpJEEHHmWwW6D5A17b+CELIsYwUmjHBREpSD004kYwjdI+AVDOBD0hkBXwHw/DB1ywKEUEH1XwP/i8AtNXAE0irTYwTLRFBBfjiDUq8aVw6WBIBNfuyC0oMGWwDtRKBRXXlD0lrrWwl4v3AV4xZEkFA4WwPMHzA9zW/D0zbdWwC9s+AFdPKEUqhqVw 6mhq_ignorechain_0001
LbyREBNW/lBE6oCYwcFnGBRbFTAEtXwXwUwIKBVtom/j5hcYw82lOBN1an+TndVYwisOCBpX8g+z6bdXwLV6+AZvjJ/zweIWwW+lEB5BQT4bKxbXwjIj0AZKyS9TXO7Vw3cQAB5L/rBEikDYwKILJBtcvaAE4g4WwXpV+A1A+m+TpfHYwzbICBFE/q+zXnTVwGmM9A1dHpA0iHFWwQXcBBtw6d9L5QOXw3qYGBVZJ86bb1MYw0cpHBZ/LP57PHqWwP4FxAhb9M+Dcr9Uw/U9uA1xrJ+zUUuWwo/G2A5i895rcE8Vw 6mhq_ignorechain_0001
L9TKIB5gmz/TSzDZwAp+KBpl5q+jcFoZwu1OQBJ8XCAUQDwZw5iJUBJt8w+z4o7Zwz9gHBlcx0+zaXQawfjUDBdf1t6zP9Sawd427A9qXq8jQxSawOfwEBxmT/9L9jVawnhI0At9Mk6bbJVawyC6ABFwE+/rw+Xaw59G3A5IpS/LtwXawA3pEBVUVYAUKvIZwhq3LB9NdU6TwEhZwTHhFB1TSYAUZnRawBNDKBBU9q+Tzmsaw6Rg5Ad5Ub/DVvQawvH/IBR58h+rKuVawrBsrARKvO17o9UawivFCBlzCCBcRCaawjyBxAxjGbAclmZaw 6mhq_ignorechain_0001
LScZQBV0nWBkwRqZw0DSVBVOfDC0LBxZwig1YBZAFDC0ghJZw3lsdBVCiJCk+SNZwzB8TBVwGyC0q38ZwPpeQB1FkzCUj5kawFsIRBFh7HDEUlXZwQcDNBpay1B0l/gZwaCkXBVUUoB0AhKawEzoXB5KDDD0KNEawZWkPBpRwUD0W0sawBxnSBlpzkC0dc/awI8wMBRIPiCkdJfawPzMQBtc4oDEXLgZwkqcNBlm32CkhIQZwQBwTBRAsHDUiq7Yw 6mhq_ignorechain_0001
LsUlWBxhd2B0X6jYwxStZBZucrBUyc6XwKBhcBhKmVA0Re1Xw1MjgB59VSA0gwYXwfaHWB1bI2BEX/sWwZ2EUB1DxkCEucoWwwrjSBFMFyBktSiYwXmycBxmaOCEmu4XwS50SBF8gIBUOlwWww2XYBFJ6nBEgFzVw2tRRB1IQmCEGbSXw 6mhq_ignorechain_0001
L1A3ZBt4qg+zzgHYwwsMcB9+GR2rZlBYwrS6gBlyFk5LszTYwEKniBNnJP9rLN7XwTTkYBFCmS+bGpVYwvDVTBJEPI+7NKDYwyp2aBxqKiAMG6NYwMSOWBFhAr+TuWVYwhwkcBlJuF6bju+WwN3PYBFzH5979+3YwUj+RBBG/u47JUGYwwIPYBNR7RB8DUcYwOZ0eBh1imAckPcYweaJbBtcytAcWPXXw 6mhq_ignorechain_0001
LS8hhBlewq5jY16YwBKSkBtiwg3jaZKZwzlXmBZHdf8DNjrYwTfooBh3EH4jvwrYw6CPkBtUy09zFQzZwBlbhBRjFW9z3+CawLTgfBZnwf9TWAbZw6HghB9yEr5zRE7YwGDukBJqey9L4NRZwNazkBZuK//jR3rZwzmtlBJyvS8jeRKaw849gBx4eU/TSGZaweiLhBFOgJ37pGVawZ0neBdJq1/jamSZwUKybBVyGf6zGTgZw 6mhq_ignorechain_0001
LpVrlBlJLO/DMbRYwlMlnB9GAJAEnLlXwunboBBw/H+DOPmWwbMyqBxzb49DebOWw8uZmB13wVBUNO0WwL8ylBhMqMCkWMvXwYKYoBdZP2BE6sxVwWY0jB1yQAAUouSYwpXWpBdl1eAkq1DYwv9jkB9wVCBEASUWwaq7jB1ZyTC0DDrXwRpgnBtvOWCkSuPVw+y0oB94ODBkOVEVwWvNqBVjKFCkvURWw 6mhq_ignorechain_0001
LYFjmBJ4Bf5jg7LWwGtJnBZAqJ972xLVwDABoBJE+FA8zI1VwJlUpB5p16AcWyLVwgAtkB9j3D+rLtSUwAAqjBJdgI5TXIiTwWTShBtcJX5r+uqSwgM5lBBf/I9Dn+rSwNirkBhrFJ6jvUkWwSD1oB1elf7bJXlUw2FFjBhAK0+rnX6Uw4QNlBJzhl/r2kjTwsZ9iBVhlx9T/vPUw8qigBddQp8DaOISwMtZfBlJKc87HOTTwYj6hBBJj49blE9RwylJlBZIHU/jNfJSwmwlmBN5qd0zxR+RwD+inBBfmK+DETVTw 6mhq_ignorechain_0001
L/oWnBFxISA8b1GXw0LkoBFxfXBM983XwankrB5m9JBcU0+XwMaKtBNq2CCMiH0Xw4+RnBl8ndB8wmoYwbBbkB5JA/BcRblYwQk7oBFD4KC8SaFZw3L2iB5Fd4BMuHPZwNcAmBBi8W/LnkjXwa/NoBFLuJCMiIWXwiiJnBZm8dA8Eq2YwE6ckBxK8gC8wkbYwgFWjBltSbBck5MYweg/nB5zsMCsQ1kZwgk7qB5i46B8nmIZwbMEpBZX4qCczs3YwNV1gBN1tICM8QKZwMtuiBd5n1AMpAZZwEP2jBtAzOC8o4nZw 6mhq_ignorechain_0001
Lm8YsBlcI2/LokIYw2lOvBpUkL/r3cIYwTzewBF5Yw/bRN6WwqTlyBBdqhAM0/0Ww0povBlakC4baJUYwZ9fyBlyXh6TskQYwo/c0BZfSh57U6qYw3BQzBx+3g+zNhlXw97D3BZz2r4zHenYw9331BlO5T/jsZeXwBnx3BhWTN+TOmJYwHNa6BxD5++zapGYw2xCrB9QGa+LSuPYw64OwBB0YNAMlQgYwOj9uBdBht0D950YwV1auBpdM/7zNi+XwBz6zBNF+29Lg6CZwGiwxBlEFZ/TLI7WwoWk4B5t+H6rYg8Ywb2b2B9H6ZAkKBvWw4tj6BZxaOA0A9lXw 6mhq_ignorechain_0001
La8OvB5k4x+bda1VwTkJwBpYMe/rZnfUwMAZwBpYuPBM5LVUw1YXyBdvpvBMv5xTwBBOuBhziW+LhQcTwHABvB1QJ1+LLs+RwpUtxB18MC9bSKtRwjF3sBNrYb97K9DRwjKptBN7nG9roI8Vw/eIyBdvln+baLWUwonCuBlv4O3bAslTwJdQsBdVEQ/bOHmTwK8OvBpnEfA8VWzRwJkRyBB/ut9bHrqQw8COzBJ3WY+rCLXSwP7jxBJb9f6TSA5RwCSbtB1TiD+LZcBQwTLpsBRBqa5DsLPRw129qBBYmt+L6ERRw 6mhq_ignorechain_0001
LWGbuBJSX/BsoD1Uw68quBhE7tCctw2Uw+dAxB5n18CMLjsVwnGTyB9X6cD8HOYVweqvsBNs7jBcOTMVwlp6uBpD45C82r1Tw7j1sBdw47CcO+PVw 6mhq_ignorechain_0001
LuMnxBxudlCMUNxWwyB2zB5YuxCMm1nXwxCg2BxE9nCcJQ9Www8h4BNJH8CMHhRXwbMszBpasaCcWIfYwSmhxBtUNrC8Sz7YwjUewBFYaTC8l8cZwvlNwBtvFRDMTS8Yw21muBBXAqCMNnwZwHQauBZkgPDsEadZwHaiwBJcILC8IGAXwL9xzBpUGUDcoWzXwFTWzBZlQxB8X4ZYwF/l1BpO9dC8szvYw0phwBdF2rDMddmYwmlbtBpFefCsTBMawvKJtBh4TnDsKnlZw 6mhq_ignorechain_0001
La2h2BJ5XJCsx/BWw5p44Bdi8CCsOgMVwYPb5BBWoqC8vsWUwJMv7BNb02Cs9eIUwG4f4BNhA4AMGXRUwtJy6BFf0xAsPYRTwnNT4B9TaN/LlhGVw/060BtoosBcHf5VwiNn6BtEa8BcjD2VwSZq2BdtgAB8QssTw8ie6BZJ30/LJFoSwp516BFTsrBsefqSwX3q8B5wyqAsqnzTwJnB4Bxpo/87QTcUwraI6B9G18+rMerVwOem2BNw8W/rQ/xVw 6mhq_ignorechain_0001
LfZU3Bl5c/C86Y4TwQ2m3BNNFpD8ReQTw97p3BRQGGEsQRUUwSno3BtKuBE8aOhVwU9T1BlX+wDM8RRSwd8D1BdXcQDMYMIRwOklyBdukaDcmITQw41k3BVvvRD8hZRQwDue1BBSRyCM1/8Twk5f5B1CxpDsx4tSwYwbzBxm2wDM1i0Swexk1B9XQIEc/s0RwrE00BVYbwCcfxiRwFLayBNAdDDcRa+Ow3K0wBdZzYDsWo7QwCzwyBx/q6Dc5CxPwGgZ3B5lm6CMw86Owwu03BxDvxDMpbtPwOvT5BVG1JD83q4Qw 6mhq_ignorechain_0001
LTTYACRFWP6D6OSZwVMHACxVM+8rNUyZw1T2+BR0763bIsYawVNa8BBoCy4Lw8cawCge+Bh5/t/7EmfZwift/BlbbpAsKZ6Ywd+m9BNkakBscEnYw3aDBCJxGcBsReKZwjZyACp6KU+jGfbZwL+DBCN18V+LNg8ZwXQn8BRV71+b8PUZw9aA+B9lZkAc8+4ZwqaLACB8P6/LzfhYwhGf+BZvHECMToMYwX777BlZZ+A8QRbYwMk58BhvbIC8Ea/YwrhfBCJf6/BcdBwYwVzuACFwPECspVjZw98yBC9hSwActlXZw 6mhq_ignorechain_0001
LC4OACJmgt7jbv0aw3Xb/B1Krv+DSJVbwJWO9B1w918TsWvbwB096BdMIb+j7UxbwCG2ACRlkq/Tm1ybwuIbACxyRvAkWFYcwW3p/BB83ACUYgGcwDVoBCpnuBB0dS0cwuYOBC9wxO6zirzawbEk+BpJPPAEbHFbwNMlBCpy9XAkZ5fbwU9UBCJUoz9z7YAcwAyT/Bp3VPAkD9qcw4hD/BVfeVCUT+gcwkO69BBOwyBkF+ybwhdkACZ0URC0FBzbw6JVBCBT6qB03xOdwykZCC1tvhBkadhcwIpBCCpNyFAEx3Adw 6mhq_ignorechain_0001
Lvs29BtBrW7rFvDcwkY+7BFzPG+bBBhcwbpZ5B9YH4+7HTKcwRzN3BpTUk+bzLccwFoN9BVHRSAcoU1cwZna/B1SMAAssnVdwuSTACp0cQBsOmmdwP4WBC92e/AM/bFewV/KCCNZk7BMrFWewLgCCCNoBmCcYlKew+oGDC5XmlB8R/xewfIq/BhmJZ9bz5+bwwQd7BFhOp6re75cwyeD+BhE96Ac6bccw2gq7BBRB3A8smFdw+Lm+BVo53+baZwdwn9fACBES2+7GWGdwVeuACZcY1BMJVMdwFqD/BRrC2Bcpa2dwdXfBCFYRCAsKEPew95UBC9AbuC8cQ1dwkjpCCpli8C8BEXewpKNDCNftnAMe16ew9qtDCdVTJCsed+ew 6mhq_ignorechain_0001
Llmn5BdNb2/LEvibw40P3BNGVRAMC5Jbwtrg1Bpi8F+7+JCbwoxEzB1H7J+rRzIbwj2A4BNxF6A82ueawDma5BBrXECMrHmawKth1BJ75LBMmJEawUec7BFdxDAMSmVbw0BF2B9Oz/Ace/bbwpdU5BtQvOAcBJNawmAa5BxJNVC8baMawv0G2BRHroB8/wlZwY9d0BteHQAMqK+ZwfKO0BpHt3BsdcVaw 6mhq_ignorechain_0001
LWpv2BtcqB1DpI0awQjR1BtSei+TdWqawONE0BBilw/T7fSbwJCzxBVlMYAU20RbwOaJ3BFjhQAEaFVawCl11BVfbZBk7n+ZwQlc0BFnkMBkA+YZwSiC2BBPpVC0RVOawiZRzBF3uHCU04DZwp/20BNOi3CEvd5ZwuAfzBpCTwCUNOUZwO4TyBZUCSD0CZ/Ywb7v4BB0oC0jHKwawU0pzBhE8C+jcYUawNTY4BZnie/z5j9ZwXKf4Bl8trAU/+sawjcR0BhZWMAEgnLZweXJ3BxOrbC0cxrawysLyB14DCC0MOmYwQZB1BlAwXDksmGawrYCyBNAHpD0SNTZw 6mhq_ignorechain_0001
LPek1BhrPv/T3q1bwiWi0B5yUaA0Nvdcwdq4xBlJlg/zbApcwlS7vB1AabAEaM0cwfJj2BB55LAUeWCdwvCO1Bhg+aAUPftdwMu84BR2pGBEKr8cweEc3B9HP++z290bwmoK0B9SkeBk1aZcwcbN3Bxy2S+z+wBdwK6q2BBFfQAkCAHew9YjzB5xXd/jDWxdw6+e0BVpjcBkGGvdwnSX6BtJF8A0EqWdwpTS4BB0jEC0zE9cwHx65BRn64AUQMecw 6mhq_ignorechain_0001
L5ayxBJPoa7z7hmcwQIXvBlNeP6r31ycwyPFtBN/MJ2zOsUcwGb0qBtn/Y6TIticwb40vBJIal/b1wycwtsWxBdOjSAcr9YdwfRszB9DPBB8FzTdwNddwBle3BAsIICewvYG1B5zjeBcF72dwIK3xBN+JfAMgSlewT2L0BJ9iNBMTqfew8YYzBp2hS3rALccwq7xuBV4TI1zFzSdwWO7wBdzvEA8bDWcw0G6tBdjrTAsQ2xcwXfa0B9NwOB8+kzcwFBouBB2Y6+LckGewNv72BZAlBC8sZydwwuIxBdooRAsReFfwq1S1BJikkBc1W7ew 6mhq_ignorechain_0001
LHGrtBd2td4TxMrbwvGnrBtxBZ7zEQLbwBtiqBF5Qs/j5aPbw5VLoBNZCHAE1yGbw6frsB5hA54T1deawed9sBNlFk+r4QUawy1erBJZoHA80OlawrH1uBVZiN/Ll24ZwWflvB5Ju/zjBkhbwUN8pBtokD67cwQbwJQouB9yro8zBFbawQ0VrBpoCj8D8HHawT7GvBVBIkA8o2wZwPu+vB5CNl9bJ6rZw 6mhq_ignorechain_0001
LMjPsBVWnxA0iSdbw77MrBxWRDCE8zmbwIRkpBF1BDCk7zPcwWhgnBNz0YCUTTScw6NftBRnCkC0+0qbwqV/uBJjHoC0SVAbwjyZsBFbRPDUk64bw36NtBFjqzC0U4aawCpNuBVs8lAkYZhbwM5ypBt7MMCkTvNbwgm7uBRt3YCU+bCcwVP/vBxu/JC03D5awLJiwBdvlADEOODbwn2CuBlmDmDErk7bwVCbrBpH/LDER3XcwXq9qBtSzaDEyYhbwqNbuBxA/1CkG79ZwZCQsBt2VSDkQAhaw8vsrBxYCbCk0pWaw 6mhq_ignorechain_0001
LozYqBxFxVBk1gwcwNDpoBNHURBEp9Vdw065lBF+avAkeVJdw2W3jBZFfOBUwOZdwNf2pBZH8XAU2B5dw4+UsBJ5XCB09gMewdOynBVFDFAUBebewhI/tBlFBHAEf/newo/HsBJby0A00mwcwEfToBloCJCUorhdwUzgqB1Nj3+zi7qdwv5trBFCt4BU5DgewpbmtBhy+aBEl/ydwAHroBBr74+DdA0ewIJFmBRHkI/DAPNewqkHnB504ABEK5pewxKtvBdgrpAEap0ewqeruBd9Zi+DxuUewBkxsBVWse/jyaCfw 6mhq_ignorechain_0001
L+xylB9BSf/T5/scwCgNjBNHSY+jgggcwbZahB1kzRA02mOcwUQAeB1OtTA0dlXcwDakjBxw2m2zGQ/bw1PElBJ0xO+LPrPcw1yUlB9eVr+bOS7cw08NmBloVBAcpkzbwg7smBFhIcAcobKdwGPmnB1cxHBMdnCcw+q1nBZ3KVBsEHucwglenB1Xpu+Th8fcwI5QiBJfhC9zgy8cwzLpkBx6Cz7Tuqjbw+XnhB1jBB6b1H0bwxYbkBdUEi8rwrRdw1sBmBdfht/bmNRbwY74mBVOlmAc0xsdwkofoBNC00BM2Lsbw7B7oBd2XGCMCB6cw 6mhq_ignorechain_0001
LNvjiB5ETLBkW+0bwpMAhBZiyICUWCjbwqRdfB9OmjCEV9FcwHyyaBxkUwC04uCcwkowiBdK/kCEgkGbwKGmjBR1MQCkSkcawOHVlBRsJuCUwDCawoL9lBpGEbCElZWZw3OvnB1GS3CEdv8YwBZhkBpHnGBEivtbw2U2eBR0x2B0/BPbw/nkkBl9wtC083XbwjnshBdPfCD0r++awZW0hB1AzHCkPKKawgstkBdMDmB0qMjawI4MnBprR0CEW7SawOvSkB5PgMDkNm9ZwTiGkBFyEWC0WzEZwTi7mBpbR4BU3gaZwtuGoB9fgpCk6FgYwQzepBRsp7CEhgMZwVv1mBZe3TDE1L4Yw 6mhq_ignorechain_0001
L9dQhB56hsC0goncw8YQgBpNXFDU3lLdw8MMcB1YGtCkGwjdwC29XBpb3+CEb9tdwTQiiBlmXRDU+eqdw8YekBBX9qDUcbUdwj1chB1IUqDUNgQewXYKjBhvyhCU7Pocw0XueBlWtiD0IS/cwAegjBNKW0CUR+1dwsQNlBVj4aDEcA9cwesFjBt2gyD0i/lewA9+fBFUzWDUljhew2ifgBdywDEUPPFew 6mhq_ignorechain_0001
LRYJdBlNQECkBssdwpwQZBhEAXBEF8Eewsw9TBxF0RBk3htdwhetPBNLzXBUvhBewjNZbBJZ94/TcSNewqOHgB1rGt/jjZrewlrJhBdlmX7TIFsewMjmeBpCsTAUHAYfwJxRgBVY8rBEv1idwcEhYBd2m3Bk/KjewsqicB5lHA/jH1udw26LYBFYLs+jWDbewhvthBZSffAEBgfewpk3iBJU716zQeBfwRPwhB1OYD4jF5LewOJKfBh7g75bfX3ewxNBhBldhPAEoZtfwayZbBFOeV/zp8jfwh7MdB9ItVBkyqWfw 6mhq_ignorechain_0001
LEAGUBJL4HB0sKDdwD2FPBRXAHBUESrcwfGLMBt7rNCUzAwcwPbsHBFR3OCkwdAdwmAIQBp2+0AEb47bw9h5QBNZmv+DryxbwC5gVBBofu9TgldbwYHBNBxMFh7D1f8bwivOWBZ8xQ77qSUbw1FuNB9iPm9buNzbwKaVSBhdXp+L7FfbwbJlXB5m7ABEvNzcwFQiMBx92UAE4Y4cw4zrTBNQeXB0ijxbw+nxMBtqgMB0B9obwS9lYB5N8T/jsAVbwt3XJBNDRG9j+ZMcwvF4ZBlzb98rVaEbwTxoKBZBmP/7Gy7bwgb5SBp6PYAM5zXbw 6mhq_ignorechain_0001
LessOBx03wCktXjcwKD1LBNLUZD0T5gcwDa3JBBppnDEUnMdwFMaFBRvf4DUMmQdwjEaPBNw87DUVbNcwnFhMBV3tSE0lnCcwlBmIBxOQQEkcfebwnbmIBRUe/DUMcKbwmhlFBJY6eE0r7WbwCInSBlfBwCE/XbcwBMTIBBN0UDkp4McwZ0ORBdf4vD0QIwbwfkoSBhtxBEk2njcwF2dPBpwxeEkr05bwIeaKBVXWYEU7+ecw 6mhq_ignorechain_0001
LYdINBJyxhDkputdwX7jLBtp3vDE6SYew5nvGBdJgWDUndnewM82CB1hdoD0rC4ewDINQB53LqDkyL4ewRnSOBFU7xDktvlfw1FwUBRCPEEUY0sewbTuQBxDiTDkFtpdwDnWKBhYrIEUKeWewt5nRBVKPJDE6m2ewp7nRBFAxtDUF37fwv2ILBBiJbD0AltfwAnvMB5PNJEEWgofwGZBYB9VICE0teDfwI2UTB5EtUE01Nuew8yKWBVBvAEUAlMew 6mhq_ignorechain_0001
L1b6GB1wYsCE+lhewvSeCBB70RCUsSvew4An6ApjqdC0PSZewiAMyA5N/fCkXftewqOHKBVadeCUmnTewFA9BBJl1UC0BzRfw2ZYDBlLwgBkusoew 6mhq_ignorechain_0001
LemK7Al4UmCUa1vdwuGgxAZ/YxCkUaYdwaQftAF/jdDkXekdwcMzjANookD0HZmdwEZizA5XhvCkQLocw05p1A5zLDCkHpXcw4z7+A5DS0B0eDBcwMRYuARY3EBU8pecw1hcABF1tiAEP1xbwpwTwAZenm/zpcPcw8Jl5A5ueE/z/A5bwkBHBBhhYlCUZGgdwSZOrAtExaCk2JhdwHCZ6ApXhDDUJOgcw0wosApxX8C0eNXcw+yWCBdbpTCU2V7bwfmDnAxeWSB05Ywcws7GEB5GZVAE0Igbw1ahqAZpzA+zYKVcw4pH7AZlvH8D6Dtbw 6mhq_ignorechain_0001
LcKs0Alty7D0q0sdwoo7wAxS6SEEbQ6dwcqeqAF9ERE0icjewRD2hAdkiaEUBknewHSW6AhBciEEe6Aew3VX/Ad4boE0N3VdwCxp2ANKX2E0EoYewhLGFBFACzEUHuZdwvpo8AJTj2DE/JqdwknarA9G9YE0LIidwSNSABJ6kaEkfmTewX6C6ApTRzE0ZvEdw4pIAB5dGaEE1TCdwN8Z9ANrKBFEsCdew4qczAlJ1xE0kv3eww7cwANBZ+E0IFGew/bnGB19y2EkY55cwqf3HBNnNoEUDzpdwI8tEBlNuBFUxNsdw 6mhq_ignorechain_0001
L5+WuApTfEEUjGCfwzSOoAta5AEkA8ofw04WaAZDGwDkE5efw36ZKAN+z9Dkkwxfw8mRuAFKcjDUhIDgwQmj1A1gq6DUGz+ew8HNnAhZPQEUBB5fwtlppAdJIeDEYrRgwMv/1AFFZxDEFRHgwPehvA91CFD06+1fw 6mhq_ignorechain_0001
LiTDZAl5wRD0aRBfwdlWEAB3OBDkKh0ewXw4r/sC5jD0StiewT7PK+QInkD0LLrewfGMjA5d6FDEjWzewdhJ5/EgWyCkA+PfwBUgGAJbZoC0Accew 6mhq_ignorechain_0001
LPLL+/MkmAEkM8Jewli/k/EQCSEksn4dw5TPE/0dnfEUKHcewcEfG/ic6lEk09Zew7yJAAlx7fEUU7adwV3CGA9tPVE004wcw5NZVAt6niEUJeWcwE+ZkAJ2CfE0zBXcwINxMA9cJyEkhI/bw9y1OARui/DUe7CewwYlp+E5SLEk+hmdwvK8OAlHWkEkdLrdwJZMv/kbruEUUlTdwuYDv/snwSEUmNecwJeqNAlc7FEE+q3cwCoGWA9Sg7Ek1CtbwVt45/A8f0E0dn/bw 6mhq_ignorechain_0001
LiXNr/QUIkEkPV9ewcrKW/wTUxEkrNgfw8fyG+CpAlE0ha7fwa2Nh/CShuEk7pHgwtoAAAVQd5EUS87fwSGXMA9nvLF0/Dofw9i6gA90MJFkzAefwiJOCAVcDfFEi4ffwahjmAlw5ZFUy2LfwBAgNAdOwvFEruNfwZbbhAlROtF00uDfwa8CnAh429FUgpxewxgvEANTheE0nx+ewiq7p+crD/EUdjSfwhtKLAFSZsEkWEBgw/Doz/Ysz+E0KXNgwcn5kARWB6EUTckfw3dsi/IBDhFk/vnfwtK/uAV45XFUj9DfwmnhFAJe7+FUlRHfwpcLiAt1jEG08Cqew 6mhq_ignorechain_0001
LYDAP8en3PE0GN9fwJnzc/SJ8CEUQ4KgwvJ4EArSFCEUC9/fw0xfVA7eVDEEOmKgwmIm0+y+cYDk+1NgwH6xT/M7BWD0O0bgwfBag/wNozDUzBsgwQAK4/4zJ2C0lyYgwp9JCANUbxDUT54gwX0COAtW5zC0Jnlgw/4ERA15kRDECs1gwPUvP/8akIEEZltfwLkwi/mOWKEEGiagw2lBJ+2x5KDU2l8fwu74l/a9WEDkU5Ugw1nSj+Q5aGE0XjugwtsWz/IwseC0AGMgwR4gEAVacEEU8kFhwJn0ZApQsaC0vDjgw0/NfAtCzPD0E1/gw 6mhq_ignorechain_0001
LkwBFAPU7/DEKpVfwlkJZALV67DETi+ewcodiA/qQTEEbM8ewlREsAXRcUEk2+EfwZMDVAzUCrDkgLRewg4gkAT98jD0hj1dw5ExrAfYNDD0sALewuGLhA7WEVDEvKJdwvmSu/6/c/D0uGFfwrKrhAvPblD0/qPfwdopMADfmMDE5gTewQVwKA7e1AEURcAewXb9oADV7AEUd6ydw7Z3yAHgL+CEjY3dwSMKuAP28ODUtbqewYEfnAnlDlCU+kOewnhRoALpDQDkdh1cw5TeZArTJ3CEUxLdwcvOYADUUtDktW6cw 6mhq_ignorechain_0001
LINlZAPJOkEkoawewCuPhATVs5EUgpsewyx+TAvR1IFEF9EfwYbYAATCVHFUhzBfweQViA3kgAFUH09dwAUZpAbC6xE0qgjdwYTBlArc5lEESiCdwpuP0AvnhwE0GXsdwXLerAD6jYEUvgqcw9is6AvMMjE0xVUdwc/V2AjmPXE0WizcwjMx8A3g9JEECnbcwvD8JAbz3hE0gzpew5XQpALdq5EkUd6ewO+3UArA9AFUQ9udwgsolA71nQF0GQ8dw21+YA78+mEEAl7cwIqr3Avw85EEwSGewfOCoA3KIPEUAnQcwFMnBB3CGiEkLUbdwCWwBBj/HIEk03pcw 6mhq_ignorechain_0001
Lh8gdAr1qXFUUGcfw3NhRA3cIpF0fpufwC2pKAP/65FkEuOfw6T7PA/pYGG0QXTfwv5umAL74WFUmChfwLLPDAfO4iFUlS+fwq1HbAD55wFEmnDgw 6mhq_ignorechain_0001
LIvX8/2rBzFkVDvew+8/w/+zG/FU9tIewTCbKA/2vGGk4d4dw8wYGATCqPG0KopdwOfSl+SMYGGkUfRew0gI9+C2ZOGkQx0ew3pCi/+EQYGknnsewlD1i9W8HMGkyKefwe+in/SCpfGUmDNfwe6zc+y0fTGUDp+fw3gpU/6GRdGkrD2fwXVyw/eqDkF0kzyewCeZr/mJ1zFUsqudwNcCT86brKGkMh0dwHAyC/Y+MBGU/Aaew0xds/OdIaGkuLMewuCay+A3ZEGkt8kfwWsV2/2PWnGkHNGfwXhwt9g3mRGURhPgw/1Wd/SQFjGEl0Hgw 6mhq_ignorechain_0001
LHANeATG7CGUTB7dwluQoAnJFJG0xpsdw+pxxADG4BGEgmjdwIzlzAL8S0FEr76dw4WSrATRhRGERCOewK4m0ATMnYGkJEBewvY/1AnlHiGkVueewIZrzAX6dhGU8BFfwAzx5A3eBrG0JLNewW2RgADJF3F0rRHewtVImAb7INGkL/Odw5oakAH6pWGEOUUewTUYtAfWlNGkiAsewEW87Avs5TGEF2Bew9vMzAranbG0qzgdwuG36A7yjxG0iKfewdPj7AvDNrG0a+tdw 6mhq_ignorechain_0001
LaA93A3YWEG0XYCdwbS0ABXi58FUHG4cw3ZlFBDGMFGkDJFdwUoZFBz+BPGUmjCdwTxEBB33o3FUoMIcwmqw4ADGiqFUlh2bwGCe6AjrbmFk6+Gbwfk23AXPnVF02JPcwYMy1AfElKGUvtvcwpSyABbm6tF0H6JdwpIQBBvSSDGk3T2bw5AvEBn8ruF0V/BcwOeXxALgnzFEoE6bw2/yzAPzHdFUGb6awpv76ATBq1FkGE2awyb8AB/TldF0GYCbwzLLxAnWTMFU7mCcwgOP/ADbgMFEvlLcwPhf2ALCBZFUn7wcw 6mhq_ignorechain_0001
Lq6uJBnPBAGU+uTdwx9cOBnHrFGE1hhdwWDISBbAYHG0cZ7cwfIjSBHmaAGkCwfcw2MVRBj5E/F0MEFewbZHOBz/s8FkuLuewmFQRBz7fwFUUBQfwUMDOBToKuFksK5fw0FDRBrGEiF0vNNgwWmqJBj55vFkreVdwUyONBHqVNGkCCvdwAEWSBvCFvFkZw5dwcLEVBjylDGkJ8MewgBHNBfNQGG0xm6ewKZaKB3bJ0Fk2dnew6DQSBfkngFki8DfwZX9UBT1+4FkTBXfwl+ENBPS99FEi1CgwkXUKBH3ylFkqdyfwWvyOBjU3gFUokagwVE6RBnwQTFEUsHgwE4eUB/W1pF0yrQgw 6mhq_ignorechain_0001
L281UB3KfQG0ht4cwwG7YBf+mRGkkcXcwfSpdBTCQKGkTOdcwJjQgBn8+HGUIg+bwPNfaBjYWdG0BGbcw4FhZBXBDgGUf1Fdw3awUBXsLaG0E6Tdwcd4UB3bhQGkFz4cwa2HXBna4PGUPF4bwrZteBneZeGE6GScwGmGYBPdLiGEHsEcwpCAdB7a/dGkBtZdwSw6YBHyuoGUO7IdwqhIVBDoNYGUOF2dwPGLRBLXFfGkWKOdw 6mhq_ignorechain_0001
LHFgeBvJYGG0oqDdwBNmhBb2EAGE+uNdwFI5gBrultFUB8qdwPRLfB3xdwF0h2LewBqujBfcHHGkJAjdwKIFmBrJIBGU8g3dwTVmnBP191Fk2KVdwjf5nBfuEJG0aLOewYnybB3z2HGkE5adwNBaiBHFt5F0BDwcwp0ikBDKiMG0bCLdw7mxiB7s4LG0G57dwPjUlBzgr2FU1nOewqPRpBr7ctF0yvjdwbtQmBTCgqFEe6FdwKwWoBTvjAGEGR9cwrZkpBvN0EGEAycew9RqoB352OG0yF3dwUVxmBz6PNGkX7mew 6mhq_ignorechain_0001
LGqwhBjqgaFk3iedwHEYhBbDXHF0l/3dw/OHkBPPi+E03RDewkV9lBb7v/EUGVpdwcwZfBHJv2EUQBgdws0uZBPI49E0YBXdwthlYBHZTJFEbFycwKWrVBPBA5Ek1szdwJDaTBXx0PF0d3pcwi6fQB3Vh/EE9erdw6/WPBjz4KFkRvGdwK3MKBvfYRFUcj+cwqYuiBDqZZFU9OCdwaZSgB3arLFE09UewcEqgB/R+yE0fjBdw27OfBzWAoEEanydwJgxbBfvINFkkibcwJ/kWBvUCwEkavQewTegSBDMzYF0i2Mcw39TNBDus7E0tCCewt4GKBPGJZFEyCkcw 6mhq_ignorechain_0001
LzUXkB/Jz1EEYzpewzq2mBLUvsEkNW5ewItcmBPXKVEk3BDfwun9kBLhePEEjbgfwRD0nBzXT4EEjWhfwk7YqB/dnvE0gf0fwqwgrBvXV+EktmKgwoFqsBP7bRFEs/AgwlpitB7jhiFEnEMgw7dZtB3vpiFUwEhgwZXjuB3IKzFku0BgwCGviBP2h1EUl68ewA3WoBfqNuEEGPgewylIoB3bJJFULEafwrgRmBnWb3E0F/5fws0/pBztOgEk21BgwP33rBPIjtEEbPbfwvr7pBH9QDF0rjVgw0IFtBbQK2EkjhTgwxRzsB7h7RFEUuhfw5/nsBj+7VFkH6ogwy2DuBzVdvFUCYpgwSbquB/1DzFkOWjfwuuNvBPR9/FUtHKgw 6mhq_ignorechain_0001
LbnynBPHkHEkJcqewqWYnBDmLhDUpBrewuXypBL6aKD0J49ewGUEsB3tQTD07PyewhP3mBXRWQD0119dwrl1jBrgukD0yhldwwwKpBDG0NEExXWewABolBfuQaDkbh+ewniioBD3wYD0qLpdw/vumBX+itCkzl+dw 6mhq_ignorechain_0001
LPAOpBbkdsCUImafwdeNrB/7ARC0TLufw+h0qBP4wEBEErhfwcydrBPk7KAEqU6fwMZHrBD3WVCUHePgw0ldoBTb1GCEn+YgwQiqmBn+O7BkP6MgwPlQoBLZGFCEuNsgwM4RnB/p/oCEG8ifwjfLtBbUuaCErvifwt9tsBXLbCCE+jWgwGCdrBzIq2CE/6Tgw 6mhq_ignorechain_0001
LyfxpBLLr0AEVk7ewQWBpBfVm9+jTpvewx7frB3aat8zACkewNzrtB/wMb+jGdfewjhFnBvS1/+DQEKew7cckBrD6MA07sSew6RyiB7dN6+DBEyew/+WjBH9Pt/T72dfwd4UiBn/Th+TlbAgw3LrgBD3l75T6r8fwKT+iBvJYZ/TtsTgwpgfpBbbxkBEtcmewIyDoBfV1A+D5BLfwNhBoB/aF//T73udwckomBn6dz7DMdAewwH1kBTqlMBkxjfew2ZUjBnrdSAEG80dw2RrgB7DjS/jjxrew+0LjBblmG7zgFvewT0nkBr7XoAkDXifwphLgBHWh22bsOffw2SzfBHWrL5bZdLgw+kPkB3pneAkdTVgwgyMiBbDgg+Drzggw 6mhq_ignorechain_0001
LVxIrBXDTh8LXkfewRLbtBT18C/Lkqaew8rmvB3TY79La89dwmK8xBXrD397KnLewDefsBzqv3AcF+IewcOvuBD38vBcgL6dwCodvBDG3/Bs05Qdw50kwB3DHQCMwpUew9LnxBHBQbCMv1PdwFlUyBXMclCc4A5dwY83wBHyNVC8l6AfwKSW0Bj6r/CsbEIewoH6yBrFgvCM6AQfw/am0BXQKEDcTT0ewXfRpBPLgC+7fhfew4rXuBLkKT/b805ewO4XrBnH9ZBcEjhew1MJrBHdLtAMGFudwXseuBXjHlBMb20cw0ihyBv3HmCscI1cwQhivB7N0EC8GEXfwylt1BTPYQD8pkydw3DIzBn+UzCMIhyfwcNL2BfRiYDM5OBfw 6mhq_ignorechain_0001
LVNEvBLELT87LtWdwgZRxB3sqW5LPe6cw8sYyBDuaT+j9MEdwXJr0Bj+K4+jft4cw0s+vBb3T557MCOcwnmItB3s8/3DMBWcwzZcsB/EaR8beV/cw2XBvBbssT8bIUWdweH4yBP5r09rMj9cwzRAxBzHms7z0k4bwE1MwB/eUf+r94/bwcX7sB3J7b+TyGYcwO63rBnlLR5rnK7bw5o6qBbkzoxz6fQdwkotrBDHpK/7We4cw 6mhq_ignorechain_0001
LwZ2wBzmp+/DtZZdwROaxBzrxZBketadwFzWzBHPYsBE9C/dwfAlyBH5ZlBE2Ykew+73uBjf7FCUNEhdwtDesBrJEECk5s3cw4KPvBz6CR/TrKpdwiETyBfGfsBEoQ8cwaW3tBbLo1BkP79dwW0WvBHvnnCUCtldw 6mhq_ignorechain_0001
LYB11Bzn/BCUlQ2dwxer3BPyOKC0yQZewhgW3BHFm1CEGHuewcSw2B/PMVD0IgYew4HX6BLceHC0F4CewMG05BH14WC0c5Zdw7pN3B/tRGCUqJNdwwwz1BHlyBC0cb2dw4dd3BzcBiBUUkxewMj27BjNvaCEhKUewcVF7BD7cMBEyCDewsb05B3nF6C0C4Zdw9eY7BvbpMCEMcDdw56N2BHCedCUJA4cwtZe3BD0xOBU/y8cw 6mhq_ignorechain_0001
Ldfx3Brnl3CU54XfwvLA4Bbf0fD073ufwpjo1B/ij9D0DnmfwwN81BX6yRE0DEefw09m6BnQ41DEcUjfwEKB9BvNtaDkV1sfwya/8Bn5oAD0/SFgwgjG/BDESgD0KIUfwuJ83BX20bCkKOofwot+3B/NFZDkPkIgwkvm6BDa19DURVBfwhmx6BnO5JE0oE1fwmZYACz2EPD0y9YfwETC/Bvvu1DUNb8ew 6mhq_ignorechain_0001
L5IQzBXjErDUh4ofw4OvwB7tdBEUZ9nfwHQnwB3stQEU70BfwgIpwBrGPkE0i7FfwKmVwBXWKOEEa2IgwYnYyB/9GeEkMvKgw0SdwBvHo+DU3GcgwFuMzBv72KD0tXrfw6ZGvBDLSsDk3wjfwBaZuBPJGWEEtgIgwRGgzB/uwdEkFf8fwF4KwBf+jIEEZtqgwN44uBTojmD04zagwNpZyB3X5uDEjncgw 6mhq_ignorechain_0001
LIvdwBrd1GEUpZcew9yqwBXWQSEUdH0dwckZuBDiKiE0nvvdwiwEsBDM7cEkJn3dwWmmwBPyfCEkLPOdwqOiwBTDlOEEH/jcwdCBzBz8anDE0NQdwZ0MwBvXotD0MCcewS6jyBPk7aEEWpzdwRjxuB/sFyD0ACQdweQfwBnWMDEE5jJcwNRwuBTinYEkqyicwzCUyBbYkYEE1QhcwKM9yBjeNRDktW1cwEF20BfVW6DU7mOdwyq+yB/2eVDETIudw 6mhq_ignorechain_0001
LRGEvBL8d1EUvuhdwEcGtBzHAGFkqcZdwSMQsBrpAFFER/qcwU78tBHzVFFkHnOcwXXOuB/FLcFEX6jdwjQHuBrNZhF0eeTewDszsB/v7VF0FkqewQdVvBfhywF0pQgewJOBxBzVq4Ek2scdwLYYrBDuSDFEYNudw6ETwBrXIdFE7SZdwBYGtBXBUoFESeSdw 6mhq_ignorechain_0001
LCeppBTtBEFUFLjcw3YkoB/QiCFUPT4bwzQbmBfHUTFEFlybwyoukBzAFWF0jiOcwmLcnBb6isEU5GwbwEGupB3+7WE0ai4bwNRYoBjtVEFEJU8cwCmLqBvEbFFEFjhbwFEulB7/3pEUO3Ecw1avmBnzhrE0+IPbw 6mhq_ignorechain_0001
LSnemBbzNeF0KYObwMTskBHmwvFENDFbwgemiBf9JpFUGckawAhEjBz8JbFE92JawG6QmB7ZhBGkfb0aw5jEoB79fGG0PRVbwHEnqBn1aCGEQjcbwpHPnBL6QPG0W9sbwxkRsB/e/GGkvw6bwlV5oBn02TGkNJLcw4warBDbtPG0LDScwTh2nBLq3ZFULV4awZKrjBHxV0FkZiibwA5enBzHN+FkLNZaw3F4kBnOoHGElPpaw4dSrBb2D3FUxGKbwVkPlBXZiSGkngnbwC8QuB3CtDG0TKAcwLzNoBDyvaGUNidcwUjusBvBUTGEk4pcw 6mhq_ignorechain_0001
LfxUgBbu0zFEYMmawroVcBnGdxF0edHawFGTbBDsYDG0K2xZwGWvcBDg2LGUnbCaw59LXBXvVpFUwCdawwD2UBz9n6FkvQ6awkzSYBTg+UFEPL2awJnGPBrsl2FUbHHbwIzGgBTxN+FUps+awepkdBPt8lFUkNvZwXxLUBLs+lFk5rEaw5qPXBzY07FkyQXbwdMCVB7wCFGUMLqawUJnUBb2dPFEPPFbwgIyZBjPqIF0vlgawg/RbBv4MYFUbwObwKauNB/jwBGUGybbwRemMBzg51FkAkqawXj1OBnfdnFUwRYbw 6mhq_ignorechain_0001
L2FwYBDj6CGEQhMZw44/WBrtSMGkhP1YwMKORB7X1OG0pY/YwU4KOBD43HGU2nMZwIvqXBX7kKGUmgFYwAMUUBnwXCG0QxtXwG1BYB74L3F0pIAZweygZBfSCTGkGj+YwpqvWBrT+RGUSMpXwGV0bBnmkIGU0H9XwedoVBrDbAGk/L2Ww 6mhq_ignorechain_0001
LKiuPBzb3YGkFV4Yw1fNKBnFfcGE/r7YwVaqHBvx+ZGES7mZwlEBDBX8rWGEPCpZwsy2GB/PaXGE4fYYw4mxIBzjrZG0pdWXwQPEFBXXNVGUVYVWwKEhHBPOuUGUmEBVwIz9HBfOGdGkdRLUwIZHGBH0hmG072hUwbBRKB3N1bGUuy/SwrSmSBfeLeGE6PwYwf2JKBb5LlGkyL5Ywz5yGBD2wOGEnucYwpjvCBnSPaGEE9aYwMtCJBrOTiGUrtMXwwLtMB3kFWG04+MXwoE6DB3NINGkb0nWwb1gBBLdOaGkUKRWwYM/IBjImNG07btUwo2WEBTvfnGkljbVwR7cGBbgzsGEli5TwuEsLBnElUGEMbuSwzimKBrrGiGk0fXSw 6mhq_ignorechain_0001
LnBiKB39jbGE50JawXdJIBDaNZGk4Fzawk/eDBfOTgGUSK+aw4m2/AzfDdG0MOWbwaF0MBza4aGklBRbwU0JQBPx4hGEaU7awcPBQBD6zeGE96OawW4aKBPtYbGkpBJaw6vxGB7P2QGk7azawZVZLBrFJeGkEsvbwD1vOBDLLTG0gDYbwHFyOBPMLqG00w/aw17OUBLzchGEbYIbwh8ARBHfwlGUR16Zw7z3SBPKQYGUbcJaw 6mhq_ignorechain_0001
LnJZDBn4AqGExntaw6OA+AD4PxGUzF3awrRk0A7IRvG0hlZaw0YYrAXGquG031naw0UyABfOA9Gkdbzawc8wEB3BP/GEKPTbwBVG4AnYeEHkKv5aww4XGBH4gsGEhOaawcrU7AnHxvGkgwXbwI8gCB/9Y+G0Z5TawfnQIBHpe+GkX2GbwxWx6A7vvMH04B3awesEyAPC3CHEyXhawz9p0ADcLDHEXVZbw 6mhq_ignorechain_0001
LLur2An1fuGUiOwZw5/UuArLWsGk5GRZwupUoAHSLiG0onbZw8Z8cArFuhGEiRYZwYRXzAHCrrGEHXlYwpEEsAb9pqGULMBYwaW8xAXn0qG0rktWwZe47A3UerGUumtWwBPrsA/PPqGksSqVwwvS+ALUbvGUJBmZwuCnoAvs7yG0n2RZwthK4AvzzyGUmmfYw/au4ATWzkG00FkYwm0qnAffKjGkbLEYwjeTmAHBMxGETSCYw 6mhq_ignorechain_0001
LtPGuAzo3ZGUVDoZwrf9oA7X3PGUV6yZwOfwiAbh3QGEOQcaw31yTA7KpMGk/MgawZJTxAHvGHGEyA2ZwAgJ2AbW+DGEcZMZwd4i/ATHh5FkWqSZwxRYCB/UDzFUG4pYw22wHBfaXrFU3KwYwjGJ2A/YbaGUbFqZwfwSjAH92NGkAoZZwDvv3A3krJGkwILawAyttAzN9/FUUHEawVWMwA7St/FUk74YwDlv4AfhHLG06U7YwGrwCBDPyAGknWmZwkn/8AvVBrFkgJjZwR5CABrqbmFkVwaYw7wgCBDRWAG0iLUYwV5WJBvjMnFkPqTYw2VAKB35B3FE+k9YwWAtHBDMfeF0prDZw 6mhq_ignorechain_0001
LUrOnAPqcWGULa7awvuohAbJIYGEOejbwtDtNAfdSdG0vKcbwz596/St0ZG0Z+tbwYsSoAT2EfGkuPCcwSykxAvKQZGk0xPcwwwshA7QKiGU9PpcwI0muAfXmZGkKj3aw7NTgAPuXQG0TgybwJF4qAjLUmGEkyxbwQp22A/NZZGUed5bwx8hmALgEnGEPo+cwASXVA/zqmGU+Ffcw7BUeAPJ9aGUiA6cw 6mhq_ignorechain_0001
LpuVNAnMslGUtbCbwF2+y/6nLrG0V34awkiDK/y8+jGkV7fawMyDD/Q3rjGU3IoawqpV7/aPg1GkKUfawXSfKAXQe9G0JR6awKiqC/6yc6GEtuQawBRPTAvrzGHkm+gawUBFbAXiWoG0JK1awJ5Cj/eyFtGUX6WbwY8WHAfLqzG0TSDawZLZAADcnAHkawTbw+l5XAbRX5G0EXJbw0rpP/qWvBHUZv+ZwC/9A8CKz0GEKb8Zw3amj98SX8GUXlsawmeIcA/UGMH0lQ2aw1F3dAbi2DH0R8HawV7DGAbgNLHUzfSaw 6mhq_ignorechain_0001
LJO8l/CfJeGkuCBawL4mp+e07WGkcQpZwElBo+8urOGkKOGawXSCw/04SMGEqVBawwgwj/iUSRG0AAGZw4Rtg+6FAMGkOykYwTXys+0e/RGk51EYwMU0Q96PCBGUxalYwRYlk/U1INGETiMXw3CmP/8mU4FEj4GYwdU4q/YaOCG0fjOXwucqCAzJjeG0uf5Zw6iy/+kZjbGUiubZwTSa4/mzCXGEK81Yw3oR4/27MLG0oMUZwSwfR+cynaGkdBEYw5wLB/qcf4FkaZ+YwVnnz/cQ8RGULtaWwXDgZ/QREnF01uHYwl65+/ohy8FUAceWw 6mhq_ignorechain_0001
LiYX3++7cKGUlClawvVnE+InxCGkD0Cbweo4p/A9wHGEaiabwD/wFApd0CGkA3fbwXTFa/OSm9F0LIjbwFRt+/i00vF0CmMbw13Xd+egGxFkeAHcwMiTTA/9EsF0G5mbwdM8s/OqgMGkWJoawdh9B/MID4Fkvlwaw8f3t/++nFGUizwbwCr6w/uuUgFUtlEbwSuDEA7ad3FUoquawyLyf/+0lrF07idcwWNV8+8lY7F07jXcwR+ek+sbWjFUNp5bwfaeeAvuMiFUUyUbwY3yaADMZ7FUqUubwONEPArB8jF0DhEcw 6mhq_ignorechain_0001
Li/Hk/MNjRGkSnpbwJAZDAFKFXGkKN/bwkwVWAtguYG0HlhbwYCZkAZvfXGUbuubwybP3/MX7hGk7FQcwOu+S/sRfhGEXG3cw6t6V+c6isG0eQ/cwdCYy/oWhdGkX0ddwUF/c+gFRVG0LRmbws6sIAFwLSGUFBacwV9Nm/UPCmGk9g2bwjuhJAJwtmGUi0YcwXA4+8i4CcG0elwcwrDo5+y7OsGEP+adwvUnt+CnHvGkKTjcwBoig/8BNyGUPXFdwnPca/IANdGUli5dwDfaGAZy9iGktYkdwkg7+/0GjVGUdUXdw 6mhq_ignorechain_0001
L8dISA1qfbGUpi5awgOkhAlHccG0R+ZawpkqnApSASGUtwVawvZhxA9w0RGUcmYawFF/ZA1aqfG01buZwafpkANTGeGUU6JZwdA6sA9+SlG0L3CZwVSnjAZWbVG0JjuYwbJ9zA9U3jGUTRhYw5+oqAFx+TGEf7MYwgq0yAJeNbGEUTGYwPw4CAF6+cGkMowawBfLnA9ejiGEBwkawnhVVApvDoGkJNvZwTnoLA94/aGEy4nZwD+ytARWJsGU5KYZwYXTaAhutPGU/yzYw6La6AlMlpGUuGcYw0EvpARkINGkdSvXwYNY4AdjEaG0DsXXw 6mhq_ignorechain_0001
L2j+hARdJJGEW4Paw5xYnAVn59FU48Kawq0ttANeJ4F0fuyawfGm2ARhmvFUKlvawP2keARBWsFUloAaw+BwTAlhruF0CQVZwnLDjANMRrF0GOpYwvBAjANYwOFEvsjYwz6zTANUYJGELxOaww2EtARcO/F0AqwZwCBISAl2JsFUuAZawLVQjAFfzcF0LYBawXeiMABIg+FkkySZwlbFHAdgyiFkrQSZw+bUoAxVIKFEEpJYwx9yVA9BTJFk0scYwxHwlARkcHFEkaBZw 6mhq_ignorechain_0001
LQ/ZpA1I48FEDKYbwo/PvAxE54Fk0k/bwLDK5ABBbDGUSMCcw5A2ABBog/FkYkPcwUgDoAFAF9FEZcmcw+OReAFfpsF0A/tcwDtiOANbW1FEI4OdwSsAkAdwoXFky88cw7SAiAB9pBG0NvZbw590xA1aPoF09x/bwKyTkAZIWGGUBqicwaHCtAZRe9F0QEDdwe/hVA5kBqFUuPQcweP3BAdSrpF0yOUdwhClHAF1GCGkDFDdwEC5WAZxY4Fkm3sdwE0VbAVC9LFETSCdwB0XoARRPaFUdtadwnKfpAh3oRFEJmkcw 6mhq_ignorechain_0001
LCbP4A5ZcNGEG00bwfBtABh0hUGULF1bw3kEFBN8WQGkFAYbwalzJBhN3QGk59ibw0PD+A1lrfGEGvnbwpPIxA9/OQGE1SqbwgsRCBt9zUG0DmVcwI2fCBdH9kGE0Bobw5XD4A18siGkJ/9bwLFs6ANObfGkDnHbw 6mhq_ignorechain_0001
LWrjDBN+KMGUJ8yawXCeHB1iXHG0uOWawNrEKB16b7FkxFrawJ08OBxbb4F0aooawu0yEBVJ8DG0GAsZwt/pIBhwz6F0M8QZwTh4CBlmwNGkGqTZwJNV/ApzRMGksRqawt5nKBh0MNGUEJQaw65YBBNum9FELQzZw9usGBx9F2FUGOzYw562JBduisFEciiZw+VLMB5LNCGEpmJZw6k/ABJpRLGEb21YwySSGBpw6SGEskMZwMw//A1kISGkjGnZw 6mhq_ignorechain_0001
LJw4GBVcFuFkRz/awyeIJBdRubF0tHWbwcTHNB9omiF0dN4bwUIIRBRbrXFkgv/bwH+rEBd7iOFEF7pbwY+4CBtibwFkpZAbw8ERLBVk8RFke0+awJpZGBRg1AFUIk6bwdv/BBxg8IFEd3QbwVvdCBVjWYFU5kAcw 6mhq_ignorechain_0001
LxFEMBFGk0F0CaNcwKf0PBJgl8FEQKtcw9jHVBlFRBG0pqYcw8qYZBhIj+F0HxqcwMkhNBlgEIGE/GEdwntvHB9YNFGkIAldw1YqIB5xz8FEUvHcwQllQBVv7vFEvXEdwTGYMBFiFOGk7kscwovlQB1VmLGUyfYdww4hEBplgCGEG5Edw 6mhq_ignorechain_0001
LN+6UBph4FGEHhybwrS0ZB1UCIGkG6abwsMlcBl4S7FEzMPbwgevgBhum5FU/jRbw6XmYBJtbOGED7xawyQldB5SVPG08MWawfoeWBNddZG0Uk9aw22XRB108HGUCelbw/HicB1JfMGEsnvbwkkmVBRJJKGU4RfawOhpcBBC4TGEhX5Zweh8eBlzWHGEHTNawbJXgBl8aTGU+Aoawi6nVBJ57dGkGcgaw+5dZBtyudGkpXQbwhk0SBt+nYG0URQbw 6mhq_ignorechain_0001
LgYiZBxoTrFkAvBbwR29bBdOtWFkO73awyozeBFGrNFUI2ebwxLohB1qKFFkMhbbwQ9vXBdEEHF0ZhoawNvkVBhZoNFU4VBawdFjVBdVHtFEMH+aw3s8eB9QDZFU93eawGVlUBx00FFkDXAbwhlhZB1vP3EUQBlawg4OUBF21bFUc8Faw 6mhq_ignorechain_0001
LeIUcBx+iPF0SIEcwzw6eBNRIIFU7Ercw88/hBhMxUFkxC0cwMVDkBZTlLFU0JAdwVhFbBVdDKFE2NRdw63aWBRlH6EUw0RdwbIxSBZFE/EEvi3dwPNmYBJebjE0BnUdwD+nYBtjDWFUtCGcweXBgBBTb3EkmxmcwdmZZBBaHaFUtbRdwwQXdBdT1HFE8nudwg2EUBJm27EU2m0cwk4cPBFevzEUK+3dwTNNRBVeRPF0Ia0dwJaBVBVvt9EELQVewy6RVBpcGYEEDBVdwt97aB1+qhE0p1xdw8pIbBN0OgEkf+4cw 6mhq_ignorechain_0001
LcX5hBp84pFEEbucwFfQkBFU82Fk8U2cw1ynmBdM3uFUHoccwMRzoBVRxrFE87tcwowsjB9nMHGE88qcw22GmB9UxOGEuwtcwatInBJCEPG0zmbdwwXSlBd83ZG0gvecwePMgB9iDxFUerkcwqcwkBN751FEqMYdw8SKiBh9OKG0RaAdwu07iBh/iHGEiUKcwt0tnB9mxLGEBfZcwjO2oBNZcUGEfmddwnqvnBVDDHGUWTldwWpjlBZH6RG0bwwdwB8/mBdZQfGUxtgcwTirjBpa4cGEsBzcwbAmkBNCdZG0kt9bw 6mhq_ignorechain_0001
LxfOmBlZWrFkIMzbwvFaoBddPkF027XbwlLbpBx9eOFkE3lbwX01rBFRiKFk++lbwWgfnBNDQjFUUIpawK14mBVx34FEDAUawzArlB5lK1Fkl8nZwkycpBVN9CGEZ3QawWcZkBJomtFkyOmbwL3CqBdYqvFUyrabwp3rlBVXkZFk4Vnawd+CpBN/abFUHWWawUTblBx5xAGk8MnawfgPlBF8QCG0z7YZwvp0jBhsEsFkcMrZw09EnBFnQsF0FJUZw3RBpBtLpKGkm3BawlV6qBp7P9FEfo9ZwdZQqBRDSEG0p1waw 6mhq_ignorechain_0001
L3vnnBdRKAFEN9xbwLgfoBhSOrEkJ4AcwSRBqBdZwsEEk6qcwn2/rBdeShE0saxcwedHmBZDScEUhcFcwIoDlBBBzUEU4+abwMmfmBtk4UEUOy6awWXkiBJaUOEE7RabwGTplBJcfDF0zBxbwtc3pBpLhkEkFTpbwuAhkBJ+akE0QsWcwQksmBxIXOEEcTYcwRYwhBlUKJEkn5+awSqehBtghOEEMG1bw 6mhq_ignorechain_0001
LzVLpB18H7EUoUHdw/poqBBlx+E0UFvdwuhYtBdoNIF0+RmdwlDXvBFA7BFEvS6dw2nDpBtt/NFkNfMewfdyqBZ8RVFkdxxewNdimBtf8CF0zhcewDOgnBtOrDFEiaBdw/G+qBN6XvEU4l+dw+kgoBJlQcFUIb6dwLCppBZ+BgFELOGfwksisBpopdF0Ellew9+arBdoZHFkrSEfwMnblBFYzNF0vRxewxgFnBVYo0EUwbuewHlSlBB2d+EkMXBew 6mhq_ignorechain_0001
L7CktBV4dXFUd5IdwWvJwB1dXgF0pS9cwqN9xBNwPPFkkXqcw9tU0BhQ0NFEsh1cwoUzvB1RsyFELIdcwPGduBpUeDG01jucwYq1tB9aDLGEltJcwp3RwBJowIGEUSPdwtt5rBRKDdFE0S6cwDbGxB1/kmFEdHadwvxmuB537sFEnYCcwDBxxBVzO3F0WBRcwVKksBRIWBGEJw9cwjX4sBF/PSGkVGWcwX9fsBl7HHGUUHzbw/MsvBdSONGUXi5bwGiUvB1K9PGUlsbdwRxKyBJr5KGEWHAdwVFqwBx8NDGk/hpdw 6mhq_ignorechain_0001
LQD2wBNrHCF0UNOcw1nYyBldWxEkXi5bwqiazBtKNhEEI4ZcwLHy1BlSobEkvgZcwJ7rwBZN/lEEhuXbw5TOyBJ8HWEUOJ8awh2mwBJ/zNEUOJXawEuMuB5b7NEExCaawjEyxBRhVHE0l73ZwZz4uBFXxDF0X6Gcwl1G0Bl0o4E0R2pbwGPyvB5l0xEkviCbw2DEvB9SWdEkKWnbwbz1yB1PqIE0g+PbweTB0BxY4dEkBAwaw 6mhq_ignorechain_0001
LuIqxBBfnZEEaE2cws3cyBdp9IEkMLUdwM2h0B1YUREUApzdwnKL2BRbAFEkK6Dew28AwBZCYAE0r7sdwqtjwBRUVTDkyG9dwC7UvBFWKPEEJ/Rew2DzwB13byCEW2ZdwEFxvB9YRfE0072cw3cazB5ZN4D0LYCdw3NTuB1sv+DUjgXdwX48uBpieJDUifSewpKayB9ZATDUcjPewJgmtBxV2IEUtJjewT82uBtLCfEUMtFewCzBxBZ6MQEUPtnew3tLxBRBETCkG0ndwNbcyBpyF7CEBqEdwaR8uBlPYxCkHpHdw 6mhq_ignorechain_0001
LX7h0BpcNmEkYR8dwG7m2BVXfvEkANXewM/R5B56WwEksGAewV8X7BJGOtEkoHUew9zy1Bd+5FFEO/lew3KmzB5u+FFkXQHfwfXMyBJUqYFU6pPfwQA/yB1xXzEUEXdfwi6LwBRquYF0hCufwck+wB5HczEUav7fw7OlvBpfBGFUFDCgwOTltBl0FGFEdLRgwUxFzBVyzvEUKOwdwmQ22B93clEUpezew1OH1BVsNPFEZiKew6th3BJPFOFkuYzew7JryBthSnFU0R+ewteF0BJEskEkLvWfw5XFvBlzZnFkxo0fwTtfwBJqzkEELjGgwuq0sBZ3KUF0cHSgw 6mhq_ignorechain_0001
LTDQ5Bl1f0EkLRWdw8zu7BNJR2EEO89cwsp78BR1ZgE0L00cwfjX/B9YeeEU9avcwFVQ7BdPICFE1tTcwUZ36B91uZFkqAZcwMO08BZ37mFUCppcwNSw4BZvfmFUD3Pcwaw67BBx06FEwgqcwmfd5Bpq+6FUfCbcwzKf3BNDd2EUjAHdwA+M9BVKI/EEmlQdw7Pf5Bpim7EkX9DcwD688Bh0k/E0ub+bwqsk+BBZTiFklz1cwXJy2BZYUjF0WWCcwjyK9Bh33DGEPr2cw 6mhq_ignorechain_0001
LSiR7Bt+zPEEXbzcwgiO8BR6g0DEUFrcwXPq9BViriDEoHSdwikY8B9x+SDUkAwdwlyBACxQzjD0JDUdwkz45B5YOXDkW1ecw8ih4BpIVhDUPC0bwvx91BVbNHD0KFwbwfAc6B9QhXD0SePbwCOT5BdhPSE0AT4cwCXo9BV/r1DEScQcwE3X4BB6IZDEoy3cwjQn6Bl1X2CklUdcw5h+3Bp8iBEkDHzbwcw/0BJTZODU5qRbwPin0BJXUPDEqRKcwkjc2B1JPlCU7bxbw9Ae5BxiueDkQDxawY9+6B5Yw1CU7VQbwm5O8BhSCrDEGySbw 6mhq_ignorechain_0001
LKloo/UmiIA0dJ7zvWf3W/QduP+jGXjlPTKd7/UR5o9j7Fn6P2/FLAtNdi/jY318PXFgE/0QkOA0QSo7vXpbs/AYjABEsy1ovXbKCAxUPu/DZAV5vxXZy9CqJ0+Do8byPddDN/s5gz4jaPtpv 6mhq_ignorechain_0001
LkVl4/8xiA67DFu/PDtUKAJpwY87bCVEQIZkcA1y/++rqRaCQrvliAFqmUAcXMUFQY4g7/wxfm+r5fYIQ3WPV/cYPK7LXltJQ0XCZ/gsDL9jmkSJQ5SpK7acZm9bPwILQBaMi/oWNq9b0jU9PmtZRA1ZNk6zQs4FQwSCr/wuxKA8RPHHQnB0IA9xxU/rsC6JQ 6mhq_ignorechain_0001
Ly9MhARtil+r4Fx6Ps3xpA9sBDAsxhczPpD90ANXhN/LjaG5PIil8AdF+WAsEQy2P2Q0oAlyk3/L1240vvgxeAh8yqAcq286vVPtKAtE/KAMoWf8v4GIeAJQbBC8iWj+vOJV7/Ip2IB8XmYAwTlSJAtzSJCMUEDBw1vqmA1aRiCsZND/vNRJDA5uywCM9/CDwktljAtp3JD8iNiBwmEoSAlJ6QDsFHQDwk+laA94FX8bFP90P5H8oA19IGBcY+43PeRJoAJJYi9bpds4vtuCwAhO6UAsHUL6vDlvFABJ5T+bYTm6v0xNY/0CbBBsWTUBwhC2uAZC1cCc3qW8vIvyl/oNB3C8yebEwdljpAN2RjDsthtBwdoVOAlvWwDMfpzEw 6mhq_ignorechain_0001
LklI2AhTzV7blN19PUrYAB9h0n3DfBEAQ34eDBhijH9L9o5DQeuUIBVuI59b+lPDQ0B3/At0DB/jSQZCQd747AhqRaAEt/L9PTvovARnAB4zJt3/P4QpCBl6Fe4DFpq4Pylk6AZvb++D792FQLI2DBtvfr/zUNxDQHfW1AhvdwAU+oDAQ 6mhq_ignorechain_0001
LwIyABJgyp+rY/6HQFViDBZn9JAMQW7JQ0UrFBFNdbB8IEqIQQqKKBxoE3Bs5JQJQ3Sj/AVCygAsC7OMQgRhCBlZqLBcy7iOQwsBGBVTZeAMhQFQQzpmBBZYqQCsX2GPQidjIBJWyFBcEXJRQ+sHEBB6akCsFfnQQndmHBdcfNCcefaRQHUn5AVqVW+raiJIQUu7GB55FM/L2ktKQYNs7Alc0N/7MG+MQaLS5A53TLBMGmgLQttxGBVT/1+rQgvPQvft9AVsxiCM3N2NQzOTLB1edhAsxhxRQ5QXDBZdGGDcn70QQZAmJBd6CdCcZGQSQ 6mhq_ignorechain_0001
LsqcCBhn5BCsMX7FQo3REBdFXnCcqXADQ4WOJBRI3cCcmjd/PvmENBlEt1CcGYN/PFUr/ANxF4C89kp+PoGXBBFvFeDsHRA3PFcbDBJ5TBE8u8a+Pu2B5AVh+rDMojFgPJZW9ARkluBsNsWFQ/FVFBFwKADsib4FQfi64ANo3BDcqGyBQVGF9AZLFeC8uAd5PDkkEBd5nUDsixXoPxugEBZ6zOE8H4V5PPL8GB9k/3DcmYbBQFkUABVTOGEM4eACQMgM7ABIfDEM1jJwvx5myAJhf1Dsfz00PUDV2ARKcRDMgy2vv 6mhq_ignorechain_0001
LuVNJBNfjvBcRKO6POMBOBhUcRBsEG4xPQc1SBFBJSB84PS8Pl38WBdO53B8BRt5Py42FBJhjLBM/h35PVW2OB1Aj5BcEmAovTbYNBxhlQA8QYBoP 6mhq_ignorechain_0001
LtNXSBBUHpAM1OxCQcWyWBRr1nAM38jGQ9ttYBlJKBCsBdyHQzWjdBNc/JCM4LxHQxCIVBVg93/rvi3JQFhbZBFcAy/b85AMQp7jXBJEjW+bxfcOQ3UdbB9LTf+7gMTQQNwpfBVjyR7bU/bQQ5+NgB9CmM8TTpHPQ0SfhBxuDO8LOFdRQnv7OBZWZKAssItDQPUHaB1iHFAsZtwEQRi7TBNiXp97rccJQ3rqRBZmxcAMBjtKQJ6haBJDC6A8BQlMQcO8cB1Klv+LzYPLQoA4WBRU8B4r3/9NQMP2TB1+9P/LEdJPQ7K/aBl7H8/bXr/QQeR5dBBKAp8zZIkNQLkyhB59XW+j20UPQP/LhBRral+bbRISQd0DjBpCDQ2TwqjRQ 6mhq_ignorechain_0001
LVe+UBlYXeC8ELbIQxciWBJgHKDMFoEJQBQcZBxC+eD8GVfFQQHfdBpG50Dc5yNGQmmmRB53wkDMfB0JQ9vyOBdLGYDM6DbMQLhpJB15vxDMrCuMQxMiSBlF7fD8ebxOQhXDRB56rWCc7rYIQkmQZBhGQJDsZfxKQGPsOBVmLiDMA6MIQrLzSBB2FDEcTU/JQZKuNBN9S2CseWWMQCspHBZivoDsoukOQTABHBdKErDcbFCLQhrlKBZ84JEcbAxMQGbiQBpR5WDcGFUQQhpmTB9G3AEMDX2OQLTJWBRNxMDs3shOQ 6mhq_ignorechain_0001
LQhgXBl2nXD8NRpAQ1p9ZBB2DsDMVUE4P6zOfBVbJXD8vv7xP+SWhBN5WsDcPo5TP0RHWBhKuqDcWi2jv9+ERBhuODEM17KWvevENBtF55D8YWE5vGXmSBlhuaEc6H9ivcKWUBplAEDMGbFAQG73aBhbkGE8gYI6PnH1UB9DyJD8KZxqvapQYBdTK1D8j6m4vZiNPBduXAEcDsn2PlsfJBpLzGEsSDV4v9z/LBdbTYDsMtH4v0t2OBxdx+D8AsdAwMSBPB1ilkEc/q/Zv0fdUBl4mdEMn7H5vvGaVBFY2eEMC08xP 6mhq_ignorechain_0001
Lgg8fBZmCuC8rit2Pd/jiBN10ZC8b5MzPiotkBRy/vCcOtI8PkG9mBlYW2CcPTT4P63ciBdkkUBsYRg4PvN4gBRwqdAsilfaPIVWgBdg2J+7IblxPuMBhB9ZeP9rs209P67ieBNW5Q6bMXugv2p6cBFgdcCs9pZ6PMrEjBNExcCcWTZrvj5ihBZ6DNBc9MMAQIhekB9CC7A85784PD1/hBti/YAMbqm1vPk9dBZzA9Ac2dhgv 6mhq_ignorechain_0001
LLcEkBBOr7C8tKDDQcb+lB9+/TDc02QGQLZmmBFPz+DsmApDQBs5oBRumGEcjPqDQKJ7kBhphaDMXy8JQfTBlBpuRyCc8CmLQduhmB1egUCcmb+KQqOcjBtPywC8JfrNQouRiBhm7zCsNDpEQs00nB1eoBDsIEkGQiI3iB5vzlDMON3JQbbGmBp7JzDsBy8KQO7ajBBkyWCcZO2OQWVQiBZYnJDsRvGOQ 6mhq_ignorechain_0001
LJlkkBdZyJEMaWWBQjFBlBlEgdE8IEr8Po4ymBR4QaEcbwtrPCyXoBFogoE84QqQP9nXiBprEnEMOOD5PTXsiBxFAEEsHJsBQALBmBtV5oEs4e9AQImviB9dv1E8k5JxP5+IhBB0rqEsxwAAQwzUhBdCrbEc0E1vP 6mhq_ignorechain_0001
Lb+jmB5NGIE8sFJqvjsPoB9+AEE82p27visMrBBq1EEsHjA5vfS1sBtlWMEMAJb/vDfknBRggcDccNZAw5o5kB1fMbDMInSDwnoLkB1whuCcblLFwT95lBxuQWC8/j/GwdGohB1TZjCMQQxEwxuNlBxI45D8Wc2QvND5nBlZmQEs5E3AwFNinBd6MEDslQi6v99HpBp1iTDMkMPDwIIAlBRkGwD8wlxGwrsVjBFYKmDMsykAwmFChBh4TGC8/B9Fwd1SgBFBE4CcNtRDw 6mhq_ignorechain_0001
LPx6rB99s6DMQQ+XP+QtuBhbD7Dco8VvP701vBN8FUEc/aCxP6mSyBxtrWEsEoMwP5MAvBl3ykDMTRr+P+KjuBdWp0CsxBY+PzWGvBVCVfCsfxdEQnomvBpCm1CspBJIQl8AvB9zbxBsBirEQgWhqB1r2uDM6dDzPUZ4vBpyopDMoxWovQUltBV0eyD8P5KCQpWAxB9oeqDcaM6AQqi2vB9urmCckhU4P3LfsBptbuC8KlC8P 6mhq_ignorechain_0001
LjBIuBdKVkE8DjFzPV29uBBTb6EcxPY1PqWCuBtGyIFstlqpvDk2uB5CbbF8eEZrvZg8tBZBfDFccSqAQtB5uBJiT3E87UdFQ6bfxBtVU4EMXDSHQ1fltBlr3pEcU3ZIQMnvxBl7/rEccnxJQn3ZvBteEjEMp1RKQ+uJsBpE4gE8DBBzPlKJxBBnN7EMHVn1Pa6wrBpIcDFszyqAQJEmuBt5CUFMDsEBQAAfrBNmTlEsnbSIQlpkzBdYnpEsEF7KQySAvBZ43YEMJ1yLQ 6mhq_ignorechain_0001
LdaWsBpluAFMlLk5v07grBx2ONFs4FYBwhAntBd+WMFsnCyFwVylvBBisAFMiYeFw3x2oBxAGFFMd5dDwL02mB9i6GF8jgI/vgdorBVAvxEMcpp4vNWSrBhF3dF83WIAwz1DpB5ca0EcHwqEwwWSoBNRMOFcLSAHwKTfnBxXD/EsmbC5v 6mhq_ignorechain_0001
L0LHtBhwyYFcHC/IwIJ5uBxUdZF8q4RLwV5CuBdbjIFc+RTNw1xKsBxfO8Es1M3MwHC6uBFUuvFsVSmMwF9ExBJlExF8crdOwFPSsBRqvzFsDoDOwcFdrB9rBiFMx8+IwCc6wBlNuVFMQtmKw2cLvB1987F8gYELw7p3xBh+C/F86aXOwRKVsBlsxBGsJb+Ow5doqB9W6yFcM6oMwxsAsB57pnFsZgmPw 6mhq_ignorechain_0001
LGDdvBJz2HF8TFjPw40HvBlhP2E8DttQwklXsBFRI3EcnmWRwfR8qBVDAnEsx3bRwWASxBlCK3EM+6zRwMRvwBhJZmEcoW4SwEHC0B5G7zEsWeMRwLkxwBpTmTF8CZ+Pw4aRvBVGOnE8ugKQwCuMxBZzvGF86FTSwDJSyBpORnEstepTwNmyuBdOXpEsUTVTwmWwwBpshWEchbbSwYLj1BJem0E8ae+RwpHH0BRuXkEsI/sQwTYa0BlCfAFsKndQw 6mhq_ignorechain_0001
Ly+krBdkFKFsW0zRwNBApBtImMFs7jdSwgWvmBlCBIFciBfRwkHvkB11D+EcWo2RwtsroBpuSjFcifCTwb+zqBFShnF8i1GUwBK5lBRtRmF8OanTwNbrqBNeXYF8yHSVwttxsB17+WFcqFtRwhx1oB1brAFsTLQTwe1/oBdCCvFM17PSwKxysB9wPmFsjQqTw3SmqBFXz3F847eUwWBtlBlgZ2FcYRBUweWakBZC7jFsaL1SwYCklBNYpaFsrUaUwE6PsBx+XcFcK0/VwY4uoBZ2yZFc9HxVwGW9qBthAIFMQ27Uw 6mhq_ignorechain_0001
L3nCnB1ubOFMLbOQwymBlBx7IJFMEFeOwIXpkB5ZMxEst4KOwv9ZiBJybpE8VI3NwAOqoBBQ/WFcQ14PwE/HjBJzZQFs4LCPw1+llBlT5PFMAziMw 6mhq_ignorechain_0001
LXy1mBZzOlEMTnSOwDLqmB5DAOEcreMOw6oHlBZTeFE8gtSQwWTijBRc1sDcS2KQwzrcpBRC/DEcbBGOwrU6qBhBLHEMk9cLwSRxtBlL29DMpxmLwjmMvBV/NBEcRv7IwiLFyBttG3Ds4TIJwpFqoBZ/KsEMl1cOwA6klBtAeJEsy1YMwyyrqBtAxKEMWZrPwmATpBhJqlDcUVdOw2z2pBJTT9DsYj3Jwqp8qBV8IYEM9C9Kwhj3uBN/4HEsEyHNwJUwtB9/LcDMdVLMwuNQuB9RptDcJK7Gw4tBvBBprREsTCPIwLB9yB5rk6DcFBpGwtF/yBZtTFEczqdKwL7QyBxwbYD8sTvJw 6mhq_ignorechain_0001
L5rklBJXCPEcCddRwdWIkBt/sIEciYqSwlAMhB5vPOEsPCiSwHk3eBhSpBE8i35SwYUTlBVr7TE8Mu5TwFEnjBVrLPEsoZIVw8eLoBB20MEsxeHUwgK8mBli5aE8BLhRwuPSkBVPxuDsQYxSw3pPlB96LlEsMrvTwM4dkBB7PXEsA4/VwM/khB9/6UEc+A+UwX0kjBJ497DsA1TVw4s/oB9h1UEMXp/UwEMPoB9XH3D8AKRUw8uXpBx4+QEspdPTw 6mhq_ignorechain_0001
LBymgB1nLhE8chASw+lrbBpQEoE88O2RwgJnYBJt1YE8Yr8QwszIUBBHOSEsbNRRw/DdbBRqr+EsV9QRwXj4VBhcTHFMQvIRwCT7SBV4vQF8ygHSwthjSBZ7UHFcuw5PwQkAOBxhmWFctLoRwBvtNBBz+QFMJbTQwBYSTBdJDAFs72RNwbplJBtkkTF86MyOw8qJPBNnqCFcw1cLwHdbKBt9LMFMy2LMwwDGiBxxCrEcTvtRwogwZBdf7nEMG10SwvrvdBVuhJFcMf5RwaUTdBFXx+EsdyRQwLSRUB90RTFMBAJTwYHFLBto2dFsh8JSwYGCXBFHh4EcYwrMwepzFBxtFbF84EVPwkHwPB1V88EckaaJwKIRHBhY/NFMyzsKw 6mhq_ignorechain_0001
Li59aBFh6SEcz5oPwtZYYBJypDE8zy3NwJ3sXBh2AcD89GOPwPanTBdzWGD8lM4OwlWpbBFfDBE8w3SLwbdibBxkMUEcFBYJwFMpfBpA0QE8YNVGwMQ8VBdvtWEcQQOIwatkeBVX7YEs1BIPw0sZUB52mJEMW1YNwbRzfBB2J8DMtL1LwNYJaBB/UmDMYgNKwamocBlxsiE8oMdKwwUkfBRqaeE8homDwEzzhBR+XPE80xCIweDseB56PCEcNuIEwYT3VBFGVkEcFAuFw6A2UBFqOIEMmyRGwgaGTBBUZZEcz51Jw 6mhq_ignorechain_0001
LxqrbBZTsODctTYQwQjIbBBmumC8FVHRwn5gWBN4woCsvVGSwqjPTBlOPLCsFoJSwXkKgBp+mbC86V3RwDfSiBNPXVCsA/6QwVrmfB5/KmBcu/rSw/WGfBl3sfDs49dQw5RQaBpKONC8U2ZQwa4sgBps61CswyhSwsrwiBJGWwCMnvhQwuGqhBJadXBskfNTw7FacBd6tvBM7caTwbakeBJjMxAsd0BSw 6mhq_ignorechain_0001
LEWLWB9+ELDscW4SwAuvRBBE+PDMKJ0Twf7fMBdhnRDc4mDTwvLjIBNQP9CM3UcTwrrZSB9xC5DsMnpUw8USNBVLYBEMmqaVwrAHXBZbS0D8DimVwNJAZBdcIiDc2S1Sw8QpRBpeB0CMF7dUwgdHTBlD9JEsvm+Twfh0NBhj8PEM4FAWw+DAKBZmlDEMortUwSwXMBJpNoDcLeFWwWSjXB1cuIEcDGMWwi1ZWB5gTZD8fSRWwwPwaBtmruDsQ5BVw 6mhq_ignorechain_0001
LOYXMBZENqDsFg+Rwc3eHBpefuDcCbMRwQFSFBVx+CD8GszQwlWmABRMV5C8+RDRw+piIBxVgEEcdJ3PwiqrDB5tUIE81MDOwwSU/AFXgWEMylfPwJZgFBhUjSE8eZcLwlNrPB5QQ6DsO+rRwdueEBhOb+DsZpzRwPxFKBlxEUEsqoOQw+tlLB9l24DchKrOwP7uBB9UMyD8t2nNw0Qa4A92NZEsNNNOweiu8ApfqOEMOkqQw5HhBBZXylE8Ck+PwVWDCBpSQVE837JKww1cHBFnyhEMul3LwnrUIBN68HEMg9bKw 6mhq_ignorechain_0001
LOzmIBxQOoCMyGNQwnDmGBl+M/Bs3vYPwILMFB9SvBBMqY0QwX+9ABFH6YAcEoyQwl0uKBRfpVBsbziNws7LKBNeSvBcjTqKwSt/MBFLYaCcBAqJwvP3GBZ1DCBs9t8IwXxfMBRHNmCsDjAGwrDXGBJIgZBsrAmEwUkLJBZYZPCs8ipCwxRhMBtgXvCM/0FQwEj7CBZGuFCs2+QOwYXvOB9zrmBMNgNOwRTYKBR3RQAcaqqNw9wnPBBOZsCcX/+KwkkoEBJkVLA8S6tJwyeuOBdWkBD8w4eEwkIvDBJpY1AMOZ8Bw1CyIB9ktYCM5M88v 6mhq_ignorechain_0001
Lc8rIBtiu5A8j6zRwcjJIBVLvo/bBWxSwwMqDBxpNGA8z5vTwY/RBBFwWV+LstSUwZpZNBB4tM/b93iTw1wuNBN95j4rx1DUwBx1NB1OllA8LjsUwR67SBJ8ap4jUcwUwDlvLBx6gjB85P6RwctGHBJNqo97+yOSwbQyQBN0Df/LV63Sw1zdKBR4CDzz8fwUwjoPNBFcRI8D6fOTwdrkRBVlwaAMY5OVwfByNBlKpmB8IjTUwhreKBRcqcAcnGYVwRp3SBFw6Z+TT9FVweWQWBNKgzyzNGEUwFTcTBZPu777sbnVw 6mhq_ignorechain_0001
LUIbCBZYjXBsyf/Twud98AJW+wBcs0+UwIBmyA5YwHCs3BWUw7hAqApnmBCMRd6UwF1vAB1Z4bCsR63Vwt0pEB9bHMCcD05WwuPEKBZ9GVCswXyWw8P7CBlNgoB8TV/XwlfqNBhZnGCsr9uXwftgGBJChLB84AeYwTz4LB1/5dBcP5ZYwGfVEBJMmCCMbcdTwWVB7Alcb5AcHLmVwQlwCBFRqzC8LZQVwqI+6A9i+rCcAEZWwuHeLBNt2nC8c+7Vw/1W9AhM9ZB8P6CYwl/5RB5K6NCscUoXwgbGFBhDGmAscM5YwpEuOBdB/GBc8wxYw 6mhq_ignorechain_0001
LSzJzA16gbC8FJLTwULtpABWjvCculmSwsDSlAhPfVCMM5cRwdSOYA55GHCcHffRwVsRsAR5gcDMeYHSwT7bwAFJx6DMK8LTw6ssnAR2HFEcScEUwhhHgAJygSEc8dWTw1nUhAtarnEcpRJTw6r0pAZ3mxEcV4mTw/k6TApadyEspkeSwgrI6AJA3cCseuqSw8DijAVxHxC8yyXTwyKSyAZC4aDcqAVRwgbHlA1P5qD801rRw4aU2A9ENqD8EZzTwvAL0At9NLEcfqtSw73XjAt29uDMyreUwkiFrAJggOEcIk4Uw/k8SARHcLEcXu+Swi+cvARbXpEsdhHUwyduqAhDeBFsm/cTwa11GAZx0qEsrzHSwjEuVAJCUCFcRsUSw 6mhq_ignorechain_0001
LxwqrARTGPC8xfaQwQMrnAFtK2BMkRaOwBCPlAtkcYAMMx3Owbq3ZAdhKw/LNcAOwyDyvAxfF/BcR/GMwcRBxA5akuCsYxTLwxuUsABmfJBc7LuJwVWb6AxyA3Csy9eJwokazAdPLYCcQRdQw54JgAtlXKCcGR3Nw4in3AZaUpBM91xMwFvxpAVoW5C8ATTKwtR/xAxIGCDM0YGNwK8IyAZjkQBMUPHIwaA2rANEeGAcRtTKwDPgkAhYCfBcZ7BJwd0x6AFiBZDMtXAJwf15ABhjetC8I6eKwkdf5AhErkCMewSHw 6mhq_ignorechain_0001
LOFesA1NDW/ru1FQw5oyqAVtxC67BLVQwYDZgAxJIkw7S5ERw17/TARd0X9T53rQwcPL0Apwpm6zwVIRwuT9yAVG4k/jRTkRwbm0xA9ZIrA05jVQwbtm8A5XpMAU8kZSwJqOzAd+9GA8qmbQwz7QqApk6A6jDOvOwLQZ7AhTdB6j9nhQwhBT1At5NN6bo0BSwxMtrANH4y/jYcKSw6H9wAddptB0kbpQwJixqA9FyXAUcoiPwgc64A5dqkAExGbPwfHv7Ad/KPBEwftSwGg7BB1YwFAkrdzRwICJ9AtSrH/zDASTw 6mhq_ignorechain_0001
LJcYdAJIV68b5HLSwDPFLAtAIr7Lf1BTwRG2s/EW5J9bL+TSwRKBv+wsLl4rlhjSwZphMAJUXk+ri4UUw3nafABPCT9LjyKVwXpbOAFP2wAseg/Tw8TyjA1OS8+LqFbSwhX0KANrQb8jyoQTwUWO8/MuxO+LEq6UwDJGgA59e1+70PFWwTPbdAFbvo5DKRbVwksFnAxWP0973mmUw6wbPAZZyVBsNh6UwfFzcA9Vk7AcsaZTwIJbAAlRHFBMQNbTw 6mhq_ignorechain_0001
Lff5t/s5Ei/7tVbRww0Oh+oKKGAMyBpQwutwC+iBew9rwdfPwpkyp/CH4L87A3aPwzocB/QeDWBcvDlPw9EFE/ABlVC8ZajQwXAzh/sw44CcFOQPwYEoU/2ewfCcrBGRwvAiEAhv7SAsQhSRwMWeE/2PPSA8QlURwnbUv/cPWOB8FMkOwl/Hh+GE7aBMkSEOwgNko/IKFTCM4dYRwIOvi/I4HXDMb2KQwbW6AApOFxCsTliOwF0mw+AYy7CMPijNwynvS/mh/9CMY0oRwdo2w/uoTiCcCBRQwkgik/aZSGCMhFxRw 6mhq_ignorechain_0001
LXEfU/4jv96r/xEOw+I2C/8k5+8zRDVMwANmz+E5lEAEwztNwHkOL+CVnAB0ZemMw6ve4/0Ni48bxZNOwdeXw+Ci8O8jWoOLwJL/q/82sW9TUA3Kw 6mhq_ignorechain_0001
LQJUa/oIeKA0SDFQwc84Y/UDcZB0+D2QwUKdw+C3ejBEfRqRw0ZFg/OrsTCELQoRw5VfBAhp9cBEvexRwm7gq/ADar+TjIfQwtcHc/EJaHCkeQJQwLqHBAVgLMCEpCWSwtYJQA5uXaBUXwLRwwsBBAZ/vmA0IOdSw 6mhq_ignorechain_0001
LZqiQ/+BJhAkRTZSwEjX6/SbylAE4FYTwxKmOA3qdH/jSVJTwABtgADpg0/TIsDTw356n/qQgZA0KBxUwZoVj+W2FS/zKcQSwWleEA/uAlBk9wTTwp3xAA3EAdA0RMgVwtj+A/WWjLBU859Uw355Q/aLY2+Tn90Uw 6mhq_ignorechain_0001
LNFrIAHczT6TBQDTwZaFYAffgI9LbmNTw5EwkAD+388L0GKSwNCEuAH0eC+rd/cSwEzvMALUPHAcyuKTw4Gdy/eehv1TqP3SwkAwfAjFDq8bTzLUw0kXYA/3q6AsnhSTwQuABALNXKA8tP+TwuQqEAfjTOAcmaNSw 6mhq_ignorechain_0001
Lqq7hAjX8G77yX7Qw2+9pAj5XH6r2YxPwkDsyAb0548TLiQQw/G97AvjPI8TRNxPw25ukAvvap4DsFJNw2ZkdATZdy9rePsLwJLzRArZas776VQJwMGUSAH/l38DHHvIwC5RIAjYti+LQs0HwPpYUA3ErS5rt9sQwZKytAfgHe+73rfPwoIIeAf9m49DZvhNwHB1qADp5N8D9myLwxogkAndBb/LehFLwtaOSATM0z+rmXENw 6mhq_ignorechain_0001
Lc03vAzzBk/TKP+QwsWw3APtUwAE53ZRwoeJ+APZuPA0BwlSwsq2DB3CzhAU7fsSw6QTyAfJcCC0AFxRwv23sAvvzYCkqOmQwCrp0ALzknCUiGGPw33N8Ajd68CUVTyPwvlBzAnCgdCkKCzMwOvHoAzQf1/T3QORw8zS9ADP27A0cMlQw2ARsA/ee5BUsIiSw0IM4AXCaYCkW3LSwBlLnA/i0CCUo9IQw6TboAzmQ0CE5S+Qw 6mhq_ignorechain_0001
Lf2/4AfbNA/z/8eTw6mX+AXEY59TqWqUw/AeDBbhjKzb8FRUw5sAIBDI0Uzj00vUwJcQ2APdXW6DnbmVw3/A8AnBtU7LcOvWwknbuA/kpp+jeCJWwqpKxAfUBm+DF6VTwZMKBBDWQm/jaVLVwpW5xAb1Fv7rfpCVwlSK2An5Gk9rLDZXw+ZrABDPPW+LkEVWw5uUABL+We6DS1TXwx2toAX1UW9DHbzWwmKzyAP/sFA0XgsWwlcKqAbiMl/jh+TVw 6mhq_ignorechain_0001
LQEFCBLIXz976ZZTwRtyFB7FW4/ree5SwfaFJBvvT6+r3auRw/UfNBzmS7/7YmgRw5yxCBnsKNB8n+gSwVyACBLGtFCcWOlTwZ4CFB3XdoC8Mn0TwNqw7AzNKGCM/NjUwYoFDBbjk+CMQe4Uw1PV9A7I9pCcmKWVwFoLzAn0dXBMYq0UwCOu2AL/1zCcvfYWwAsrsAnHhrBM4S2VwB0duAD/MZC8OpnWwT8g8Az9l297udETws3oIBvjTLAsMGsTw+/o9AbMP8AsvEJSwKK5EBDwttBcyZtRwnNkIBjBkxCcL5PTw00pEB7ixZD8ywQVwCLuxAv3jeAs5FOUwSO+3APuCQDc/VAXwLP6lA/WdBB8yHDWwxHCpA3Y8fC80icXw 6mhq_ignorechain_0001
LlqHHBr7957bSe9Qwu93JB/SEa2rAmgPw9WiPB/IgF7Tqp+PwQy6SBPNI05Dt5MOwXrqDBfcQ2zruyNRwhr9JB3tWn9La8FOwFArHB7fp88jgBkOw 6mhq_ignorechain_0001
LxIoQBvT2v9TJWKRwC/yVB/gS++jMQiRw3WjZBDIxL7j8oBSwnoXeBTS6b8j2lKSw83IVBXQdjAEDrnSwV1MSBH6vyBkECISwuUMTB/MhGCUFEBRwWj/OB7NIKCEWI3Swy9lNBnHf39zL/0RwHhlXBTUW5/TQ4pQw047SBDuoIA0pldTwhOEZBnxp2Ak2L/Sw 6mhq_ignorechain_0001
LbDXXBrqQE9rioUSwxBYaB70yk/7fCCTwlNdfB/vDLAc7OTSw1gwhBP9tcAMrR8Sw9R6WBTN/BBsqnPTwTbRZBX7pBCcMONUwtuaVBLf1kCcapjUwag0TBf/07CsACrTwTXEUBHWuoCMsgtVweeiTBrZ909b5jDSwQllbBH0Nx+bQ7/TwbhATB3+8uAsHQoTwhhQWBXL0hBsFbSSwUh0cBrZxPC8mLwTwoMgaB7LmiB8RiHVw 6mhq_ignorechain_0001
LpWUfB33OMAs/d+QwGz/hBn6WeAsbbKQw4zKkBzk45+r0YWQwZ8hmBDFim/7bhWQwmkOhBzm6iAMhYXNwDhkjBnhXyA8QgfLw1A0kBTxCFCcJA4LwjzcjBHI1lCciurLwQXanBf65FCc/2aMw/0ybBHk2//rQWhQwlYyiBLVqcBsN+cQw5WkfBf9SWBsPKENwvARgBXUhO/rHexMwLx3iBHbftAcxtbJwxgGlBrbPCAMb93LwE5VoBrg7hC8ZVsMwfQcoB7NHVBc3qjMw 6mhq_ignorechain_0001
LwgajBHf3J5rrihQwMbXlBjwmf9jXAlQw3ejmB73rB+zen9Rw745oBHpqt+TbeHSwSbFkBDitLAUzUKQwOvTjBnQWJAEfYoNwwBdhB7LIQzD0xnQw8v+mBvTPk8jP5wPwiHWiBntNYAEycyQworflBHi5/AU6RUQwC5skBTDZW/jWDtMw 6mhq_ignorechain_0001
LHc8kBz2UB9jw1+SwbjvlBn2iu9jxGXUwiWCnBfSAX670I+UwgH9nBXxvy5b6LHWwTIUjBr5Nq+DVCNVwOCSiBrSYuA0zI4Uw0D5jB/GNmBkPqpUwiXyfBza45Akn22UwRQFjBTCmX7TpzxSwLLQnBHY1b/z35ZUwNBthBfs8c8zGuCVwh11jBzool+D5tQWw 6mhq_ignorechain_0001
L9wInBjE9y+rytPUwVVWoBDm1oA8YetUwMnVrB3sabAsNTrUwdrksBLuvaAMPlnTwDejnBT8E1Bs0j1Tw9tSoB7GLlCctKbUw99emBXCt7CsVKNVwJ9yqBf602CM/rMUw4TKnBrn7iDMdzvVwykerB3mCeDMLKvUwdDqpBjwG0DcOzgVwJpUmBrYzu+rSmUTw3mqnBP0G1A8souVwvpZlBjIR0B8XDrTwx8goB/pgvBsmP3Sw0kgkBPxIuCM29YVwBBPsBrsYlCscflTwQIulBPaS0D8m+WWwQ7ctB3akrDcOQjUwTXMqBP8fJEM8H8Vw 6mhq_ignorechain_0001
LmlgsBzSyPAMw71Vw40OvBXSVi/bxD+VwmA0wB/SGwAMHIzWw8D8vBnd8JBsRH4Xw1DWvBbd0867rBnWw/4ytBvLkM8Dk80VwD9NyBf75+3TcBsWw11crBb56cAsdZrWwY2GwBvG1Z/LyS+Uw8dguBrqoS7LVXnXw+r7rBTB/f7zWICWwJlQyBnYpO+DQKJXwqXZzBTTvQ87PrSXwq1DzB7Qj24jf0rVw 6mhq_ignorechain_0001
LsPHzB3kTJB8iWSWwKi30BbFlCCs7n8WwKZU3BX1+WBsgwfXwPxC4BL4NRAstvDXw1Kn1BHf1lC88E/VwXC3yBfXCFD802aVwTspzBveJxA8F7YVwQtzzBXTWQCsCBzXweql2BHwEYCcpFHVw+hC3BbaW7CcJhdWw 6mhq_ignorechain_0001
Lfxn4Bbp0/BsVuOYwRy76Br8adB8KykYwmHh9BfHT9Bs5BRYwDTn/Br435BsBhlYwc/06BreezB8ODUZwDvs4BTRZCBsKjrZw/LJ5Bz4Lz/bwU5ZwELZ2B710oBcZZwZwcs73BL0KdCsu6WYwyW56Bj00XAc49hYwMmc6Bre5bCsW1XZwiow8BPI3lBMrtiZwQv50B/ZOLB8/x/Zw7zH2BD/3RC8sukZw 6mhq_ignorechain_0001
LX/X9BzMwPCsoQUXw9qt/BHudfCcUYnWwkRPACT67BCcyaeVw877+BTZvMB8XgDVw9kP/BPr+MDcEvEWwG00ACnTmcDsI5dVwZVA9Bbu/MDc3zCVwZSk7BXoyRCcnt3WwIVsAC/rZgC8DJUXwk9s+BPsKiDsNX5WwOqaBC7zFnD8LiJWwb1s8BP8atDcmDrUwkpK7BbueBDsJWgVwEwi9BDbG4C8+uNUw 6mhq_ignorechain_0001
Lq1dBCH31HCsmt/UwGv+BC75vlBcL/zTwf9qBCTnPLC8qeiSwP37BCPU41B86vcRwRkfDCHuHZB8CH8TwR55DCPWyaA8+6BVwK6YFC7X9GAcF+/UwuTBGCXQVIA8FH8TweM9FCrQvo/LYjKWwY8DCC37UcC8KFgVwmIgBCviVnAMKMuTw+A+DCjtOLCcMaJUw8J5DCTSuBB8al/Swa5WDCTVI++L8Q5UwLoqDC/jp2ActBAWwtu7GCrIeN/LpQNWwPEaFCzd9n/LiDAXw 6mhq_ignorechain_0001
LJMJBCvztxCMRvpSwLCzACL7iKD899eRwKFa/BfqOzCM05tQwjhP9BrW+rCcVERRwPsVACP5k3Dc2D4RwCAm/Bn+8IEM2DuQwEx4ACnO+PEsoVhPwsxBCCzq2TEMIgKQwusiACHRpREMzt9Mw0f+ACf/L+Cs9ZkTwp+rBCD49NDsaR3QwiJLBCjThEEsNJUSwcjH/BvkW1DMOloSwd+n+BTCOXE8MhHRwbtJ+Bbdq+DcqnKQwQCOBC7hNWEs/tmLw8iN/BH9VOE8aUZMw 6mhq_ignorechain_0001
Lak4/BTBamCMxU8OwNQ39BXX+MC8nXkNwEZc7BriomC8tdvMwx7U5BPBNUCs1mLMwnNb/Br083B85ZLLwf4rACH4cbCcUlvKwKGJBCDDipC8LHUNwsh2/BLYOmC8xN+OwOAN9BD5xlBsd84Ow27E+BPvBvBM4kdJw14IACvm24A8uxpLwZqQACjyI2CcbplJw/3gBCz3UOCsQMjJwuEgBCDNuKDcHwKNwEe8BCvwQUCsCKBOw 6mhq_ignorechain_0001
L2Ss7Bz7gQDM5RpMwH5g5BjkprD8A21LwRg73BLcBAEsh0BOwcY+1BfIALEsecdNw0Xd9BL18dDsOgJNws7G4BLzUZDM8VoKwOcR6BnUvCEcexlKw 6mhq_ignorechain_0001
Lfbr4B7pj5DMP/QQwB9X3BXPQIEMC/VRwL3g0BHZABE8lJjRwdVwyBr7OOE8AmzRwPg74BnopFEMRGoSwtik3BHB5TEc9Y+Tw+EK6BTRskDcOCfQwm5T3B/MMZE8UdFRwgz+6B/wCLEsxbeSwPdA5BrsipDc6a5Sw 6mhq_ignorechain_0001
LafA0BvMpYDMJIdRwFEXxBP42HDsHfvRw3hSvBnJwaDcrBzQwDkBtBj6cjDMeLNRwlgWxBrnAXCcjkoRw94yyBfENAC8JNxSwgMHzBv8/hAMWrhSwZ7myBnFUGAsQWbRwOD3zBrT/q/rNPcTwLVe1BrfOEDcbiLRwT3ywBntqRD8N+vSwDySyBLfaNCsOpsQws2SvBvieLCMZPnRwnBrxBr74ECcMPsTw5vw0BLVmOC88i5Sw 6mhq_ignorechain_0001
LlNCwBnDehDsmBEPwyvLuBDlNzD8AMHNw/9htBTfnQEMm9vNwiCMrBDbGXEsHv0NwovTvB3ibvDsQZTKwyOCvB3mBDD8paLJwUZetBDl9oCsdTMKwFZhwBXs55CsB+MGwck6xBX3IaDM3CfOw1VWsBLvTgDcuhJNwl3axBH6N4D8IMUKwDsRuBrQ5CEs8F/Iw9EbwBjP1cCcBaiEwXYwxB/W+PD8tXsEw 6mhq_ignorechain_0001
LbdlvBr3HdE89bROwC6MvBXQyzEs5OuOwzQEuBXQA4Es5CvQwpGSsBPqWFFczW5Qwk53xBHtz/Es/vaOwe/ixBDBMXFsXyMPwmS4yB3919EsxrjLwf6cxBzL/WEcRUXOwBKvtBfqr5EcWLSNwhcVzBD/14E8uAyPwpFdzB7ScfF8JS+OwvS5wBfPOYFcw0oQwg0DwB/YreFclQ6Nw2Qx0BjrXGF8T3WLwMYaxB7buEFMpYMKwtZLzB7yAtEsVbELw 6mhq_ignorechain_0001
LLoGvBjLWtEs1LwRwhm+tBfRQwEcDlETwMmDrBvm0pEMqIHTwyhapB/IY1EMworTwKKivBzCJjE8sfGUwZKTuBXSwlEswzyVwGSqwB/3OjEsChoRwLnEuBr6MBFs2xUTwNKoxBjrAoEML+FUw+gdvBb/QSEcFG1Tw 6mhq_ignorechain_0001
LUsVqBXcuXEcL8gSwfXinBvNfREcwgfSwyz1lBvSHjEMtU5RwcNwjBvh3oEMdicSwtNKnBXcW5DcRWtRw7/RkBH9sqDMU3nRwIYuiBXuyoD8VQxSwzsMjBnnLfDcjdZQwMIGgBTfabDMzPsSwXekgBLgzRDsDdUQwWvCeBD65PDsrddRwkmzYBnIlCD8beYRw7QtrBvHKOEM7tESwVd4mBHTuOEcZJhTwK0UoBXn6fDMHSLSwKd6nBfud9DsHcsQwl2kjBLW2xDM04uTwQ8akBPrtgDMPk/OwzvvdBbe6ZDMY5lTwa7bfBDfxID8wntOw9LWXBrzQADcZIRSw 6mhq_ignorechain_0001
LjhtmB7Q6rEsAGxQwduNlB7lU9EMZ4JQwWb5kBLFHQFs0CGRwQNtiB3A6YF8EJORwf8lmBTEyEFcgUvNwGQ5kB/kUUF8swHMwR0CjBz9QNFMN41Kw/sdlBzEGnFMaiLMwo6ZoBPxsmEsQsUQwrUNjBvwl3EMu71PwHhDnB3L92EscifMw9weoBDgjMFMmMPOw 6mhq_ignorechain_0001
LlLBnB/dfWF83ywRwhqzmBfW9nFMROtSw2F0kBX3EjFcXNzTww7FjBX4YwFMCXFUwlGhpBfWtsFcsPVTwS2epBbRo9FclJbUwSpKsBbdRAG8zKCVwZdHsBTW/HGcNyHWwSBZrB7BuFGMJ0YXwnUqqBbQ53FcWXtXwXaarBrNUNGMj0JYwYwzoBvSVPFMQDoRwVsGmBLSH2FMvLLSwHk5qB3gEyFcZ1jSw3gVqBLGGeFcI4wTwC2FoBjP24Fc4XNVwOO2oBTrcGGsQIAUws8jtBjgIDGcbvRUwLp3sBDUUxFMKjbVwqkqsBvLmPGMLc6VwhQpqBP+RsFMZZAXwQhHqBrcf0Fc5CVYwlU+rBbI1UGs36BYwRo3qBrXnLGMrKoYw 6mhq_ignorechain_0001
L6MAlBT7VQFsBIaUwSwNjBDGyKFM70fVw2oWgB7eJJFcy7BVw34+cBDvrOF8x3wVw+IDkBvis1E8pWGWwZ9ZmBfZsFFM8aHUwQ+WjB34PXFs0ZQWw30siBj9lxEMpp6WwFdFmBPh+2EMSweWwQz9jBP/QpEsymVVw 6mhq_ignorechain_0001
LyF+fBXBJBFMfI0TwLCyaBL6b8EcmLPTw0fiaBvltFF8bU1Rw7MJbBnUA6EsrS2QwtGxZBTjTkEsPyMTwN3vZB7d8ZEMVijUwpqbeBjl8REcXuGVwdHDVBnzLYEcdJSVwD1aeBDcaIEcqiWWwKcBVBfdpOEcQ5hWwxztZBDjwGEMmHEXwVmphBL7P+Es2ZRTwXStXBrlxDFMWG3TwbX1cBvPlcEsgFmSwuC7VB7dLhEsbeuSwB2EhBzSPTEcQpiUw92VRBzHbeEcXH3UwIIEhB3xMCEsmbxWwNRTRBL1WNEMh2FXw58sZB3vh+D8XhBYw 6mhq_ignorechain_0001
LsMqZBHblaFMF/sRw5lUZBvF4jFMLuXQwIXsUB/5hbFM6wKPwEvsUBbagcFsJEtMwgVrYBjQ07FM9EqQwgjaWBTum8FsUSCSw4nHZBnEdqFsRjwSwGFtZBrCLaFcu0sRwXdDdBHPkgFcGvpPwazBWBjakBG8VM0PwumkcBr68BGcw8kQwliCSB3j06Fc1GASwxKPXBb+HGGcIvfSwWViWBzV2kF8+8kTwFNAdBX24vFMAfJTw 6mhq_ignorechain_0001
Lk1sQB7GSTF8XlRQwyaRMBjDHIFskvTPwkfUKBzKw3EsARqQwGX9JBTxJ8EsX82RwD4tHBnPaXFcwrgOwkBVDBjIQLFcvqANwmtbFBbGciFMfCfQw1d6+ADylZFM6JiLw1FxQBf65UFc44RRwPjwNBvht/EcLNjNwF+PJB/AhjFsnIJNwO3DBBT8gBF8kuaOwuoJFB7zaAFM4GkLwN3NCBb0LtFcC2LQwJnkIBnalrFcco+QwYn3DB71cWF84GLRwX274AjK0PFc2QhKwIOoBBDLGjF8I9DKw/R96A7nMkFcT28Mw 6mhq_ignorechain_0001
LvsNJBL2mkEMKoLQwaiHHBbPHUE8fiCRwWJSBBfERYEMFmWRwYVE9AvxakEsiDrQwUWwHBPDy8DsFjYQwSxlEBzqr5D8omdOwFL1JBTlVhEsmMaOwiuWJBvITUEsme+RwE2nGBngzjDMitFRwEH8LBT/u3Dsc7HQwjRpGBjfLDEsg/CNw 6mhq_ignorechain_0001
L9Q0+Az2MOE84waSwII8zAni5RE86b2SwGN4rArh0HEsEW6RwzknjA3ShRE81knRwE2QyAjSNJEcrIRUwoZX5A3PXTE8ruSVwIb+BBz/rNEci9cVwIRa3Ann0iEcxWNWwyWGEBDnOZEM3LbWwjSYABrjKmEMJi5WwgXuBB/55DE8BE8SwZIVyAvECjEsRI3SwmjuzAf0AwDsrrRUwmv+pAnFvLEMbYkUwVa1vADSFrEsClXWwdBOIBnnOYEM/nxWwYo3ABX20wEM7epXw 6mhq_ignorechain_0001
Lh6GuA/GUpDs8taRwizsmAzrDUDcf6gQwDEmlAL7wtDcc2dOwcTbZAffG1D8FEfNwVLnqAfCimCMywLQwiNxjArD1SCcFFLOweuYqAr79KCcc+bRw6hA1AnrfaDcMnqRwBDrdAzIJTDsYG/QwbYxyA38ToCsXymPwXdpmAPuUlBcfxuNw46RkAzcdmCMpEYMwUB9WAfVLRCc5p1OwouKtAvyqVBsvjMRwh8OiAfHWJCcti0RwjPmvAjn9YCMpaMSw 6mhq_ignorechain_0001
LLsjuA7zw7D8a2VNw4TJuA/sFKEMwq3Kw8RCoAjmweE8/qRLwsjjhAHUMlEcTklJwPLX5AnBHPEsbj3JwbEGABrAQ3DsbAPJwjZL9APJsjDMhHRFwA5W0AXEsFDscD1FwZXV1AfIUdC8q7pHwtOx+ArlnOCc+ciIwWkzsA/9eEC8DkAIw88u1ATLo1D829LOwn6EqAH9fAEM17WJwQgm9ADfhYEcUQXLwNk24ADWwYEM1lDIwSaJ/A/FSfDsHCzKwcpSEBbxUAEM7mIJwIbACBrKfSDcvIoDwDxv6ATgt8Dc4NfCwOH+sAH81PDsUkxEwJOpCB/WmhCMnlZIwLDg/AbRugB84POJwhNjlATOyPCc7K7GwIXitArNfMBMZVsIw 6mhq_ignorechain_0001
LQ+0pAPqJpEsSKiNwVa3jAXdU8EcvrLOw2SCQAToi3EcfaXOwi44CAvnoCFsVQKNwrxynAvC4FFM0UaQwmv0hAPbnZFcrT1QwEuKlAjmttFc7zaQwoStRA7pIYFcPLpRwCIXfAbs4/FsxlzQw0GuGALSRqF8qGCSwr4jNAb0K+FcMPnRwL2ZvAj+wjEMZN1OwNSElAX19HF8EelMwwSPwAXD8JFs7zUQwEdCnAriA6E88ANRwMlNsAPkEvFcBDkPwiSTMAXdaIF88X+RwSQZiAHcyHG8ySeQw8+Sx/ep4oFM16qSw6P5EAXUPGGMav6Rw 6mhq_ignorechain_0001
LjgTKAn2zmEs8X1PwISyn/yuPiEshVKQwTRCA/eQYdEsK+vNwKw4J/0TvjEM80bNwkgUj/GNWPE8b6HRwojss/SR/UEcDPjSw5Rgi/ynmnEcD0LTwdMLBAPS3HEs8JiTwL9Mw/Ga+mEM3QfUwxv5BADgrTE8PBuUw9eLKADKtmDcoKgTw9MRLAzysLEs8z3Vw70lTAf8tWDsGJqUwI9HUA/7duDMJ+zVwuuiVA/BFdEcKCUQwz6PS/GMUwEcjSnQwmpC5/yVlCEcWk0QwUH5t92ZBJE8XdERw6nzD/OYB1EcMUuSwWvds/WfxyEscyKVwTr1JAbvvTDcbqlSwrS2LA3d4UEM4FzWwMUjaAjjv2CsmEoUw96obAH+8gDsJ2sWw 6mhq_ignorechain_0001
LBSTk/mW/REcvz5LwQiy/+GWmNE8X5VJw0PYH+W2YiEsRs3Hwjp6c/EnKlE8cJwFwoWnt/WrIAEM5IGHwYhNZ/Ss8+DMiWZBwEi4x/GpTTDs4orIw14/AAfmQMEcsOQMwSFx3+UjFFEsugtJwt5gGA/ksHEMQu8GwpF+x/6qyrDseH19v8c0V/2zrPEM95m/vkJkz98jswDcSNYBwkbdDALOdADsavzGwEJ4E/GnQED8rBxIwgpW//Kn8UDMMMsKw 6mhq_ignorechain_0001
LWbNj/iiOxEMJHxHwwcuW/+ldFFcpvFFwhE6e+oyCSFsKE0Hwd/Aj/IccbFs+gHFw9GPCAvD3SFMRC9EwtjNUAjuMKF8ZWYBw55CkAz/BYFsazCCwAmwMAja8JF8kWW2vPW2//6vsuEcH9wIwCERB/6vKCF8IrBBwJbfIAvdGUFMjNgIwSYj8/WY5iFsZkjDw0+SYAD0+5EMVynCwfsbqA/93RFstqA/vtComArIrXFspTNGwZcNiAb9boFceK5AwxGiZArmxDFckaYov2TsIA/CKaFsLLXxvixa9/O3t/EcBU30v 6mhq_ignorechain_0001
LUNnh+AcQSFMJ1jKw1ubp/ct2dFMKq/LwsOuKA9sAWF834LLw2HKZA99siFcjimKwY5bj/YPfbFcNPBPwQDsDARFGlFMcnVQws9k+/kO4jFMt90Rw1TwW/kBDeFMDJQSw6QSPA9sYpFMXZoSwEu74+S6UKF8o1mLwTv6m/kvwuF8WAfLw0n3M+ExJjFcUmnPwAh7g/kMlKF8U6hPwYIbSApkXcFM1bIQwF8kFA9731F8CKEQwQ5UNAxt5oF8m8nTwrDTdApSBuFctqPSw 6mhq_ignorechain_0001
LpZYNAV0/AFM/jFLwu6/gARcc3Ec+KcKwRFvkABg/+E8HtbHwdmKuA5K6DFcSVoGw04YgAV51eE87beKwWYAeApKsWEst4VNwdzVqAp7NVEMEGNJwrr9XA94n+D83ChNwlIyAAheW3EsOFeLw0p2mApt48Esc05LwSbwSA54mZEMB7WJwvBbmA1ICZE83ncOwLDoRAdo/fEs3IWOwO7xpA5i0DE8c1PJwSE/qAR/naEco7RGwlmZxAVNTaEM1OUKwTCSWA9Rc1DckAnPwtE1IAx9Z5DcwxeMw81MiA9XRrD8BjlMw 6mhq_ignorechain_0001
Li15aA5Nv/EMYumDwKbZgABTKGF8R5Z8vw++kAFNtcFchIX8vNPItANnHhFswTW2vgjZNA1MEFF8wTqxvG58GA1IxtE8U1arv4RYSAFuQQFsBQXzP3jui/AXRrE8OS0pPxPiLAR127EsoCZEwxSrmAVdg7EMkSj5vKFd//gV4MFM9ak4vUW6SAB9CmEM/vsoPYkkGAhRLlEMhac6vRYgEA98UPFsVR86P1lNWAFu+gFMIRSwPoy/fAlufIFsmYg5PihpX/0lUaEcL0VuPXnYo+EFayEcQpXqvV4Ej/M2QzEM4hM6P 6mhq_ignorechain_0001
LdiffANUWrFcvr+Awkb/iA1gzAGMce3Aw7i+tApNWCGsvlQDw7UK0AFf4IGMknOBwROzVABXuHGcjo4Dwt+hCA5euKG8QznAwNOAc/sMvFG8UBeBweD5DARWiSG8sWZ5v2H0L+OgfIGMOA88v+1Xk/4CUVGcexktv3q0k9i4RQGMEjVyvZgySAhJCnF84zODw2FYjA9LaDGMhba5vLsUQAxaeDGMRwbHw7WidAB4DPGs9JOFwPu9W/w4K/F8l2iEwF6KTAxqgWG8VD/3vEF+j/ubgEGcIhW+v6D8m/ECebG8NN/qP/qdc/WxcSGMUPyVv 6mhq_ignorechain_0001
LXTgwAptF5FcaxhHw9A06A9YS7FcUyEJwpPpBBlmbtFcvGgHw/CcGBR3jxF8lrGIwTC45A5LH1F8wDDMwfezxAdptBG8yPdNwuDt2AR8sdFMkGTMw/fJrAZkfuFs/mfIwF2e9ApE6FG8fQ3Iw7tyAB58p3Fs9BBNwdsPxAp21+FM8mjPwsnY0A1YBKGMvHUNwum/pANv0AG8s6gMwX+D2ApbcZFMV9ZOw6BBvAZQJbFMIeULwBvw8ANztTFM3TWLw 6mhq_ignorechain_0001
L24CABxuUdF8PWdEwhxyDBBO3PF8UKkBwydrFBJSnZFsJFs4vn2YKBFETXFsTKA0vzaPBB14T6Ece6cAwaLOAB5eQvEsMGOFwPFL4AFBWaFcHeJEwKbUHBt5aNF8TAEEwMuB7AVKo8EMfSi8vbl4DBJ/1wE8eM27v3x35AdXA1EsvEmGw 6mhq_ignorechain_0001
Ll/ICBl9CkFsxqyqvVgnDBR2hrFM1273PQhuIBdF24FcF0S4PW47LBRld1FMlLu/PfzC+Ax0r4FMkp38P0Hd0AVtGsFspb/8PbbZABBwa/F8yfHEQeR08Atr5mFMsp4yvCAZEB9eodFcqgA9PyIq8AJldDGcvCC4PQQkyA5FRoFMq4lzP1fN6AdeWEGstMyFQ3BBEBtfkEGsmEFEQdpDBB5hPxFc6HkGQ 6mhq_ignorechain_0001
LjzsJBVg/DGMirFgPJfpOB5TPKGMiBglP+jqTBVKkDGsK64oPbouXBRyRHGsHw50PA/fOBFh0QGcAbp4vV7rIB9sGSGMSu96vEHRGBx+eHGMBm+3v71pJBpu+DGcCWKgPgEgOBhKXPGsYj14Pm1pQBNClMGsZqC/v+gjQBJegYG8xQ42vLaFIBRoHUGc6QuBw91BHBVXxYGMD/i0vFviGBd9+BGM2g1+vHmECB9KpIGcRYNzv 6mhq_ignorechain_0001
LkyhTB1HszFM+qLovNHMYBZS1lFs+tskvMOjZBNDPgFcdl75PBwPeB966fFMNPD9PrqSXBVZMRFconE4vttYWBVGfWFsSqiBw3xIcBdvkCFsxYd2vs6KQBhPWuFc8eUzvKHlbBBjVuFMwwGyvoSyTB5b1IFsVLByvZY/SBhF2QF8ExpCwFjbbBBfE0Esc727vDxzcBZ2X+EcuEAhPcfpfBRkyKFsteW6v 6mhq_ignorechain_0001
LRvdVBJKMcFsk+NAQrraWBhoAVFc0cqFQUMTXBBy2nFsfvsIQYD+ZBRujlF8DkwKQ/qrRBtYkHFMfapHQ5q0QBdFLyEcg/wEQiL9LBB66mEctAHHQNM0VBt0bkEcm3UFQBXqRBJREeFsoB49PifEaBpogLF8/5tFQXVCOBlz7QFc7UNHQ1uQSBJuJEF8HQ8JQGFCQBR3G1EMNiiAQSEWLBR9tXEcT7DFQ9hbIBdv9wE81ZlGQdkmMBROAkEsXarJQwKNVBxxOVEcWmRDQ4ymWB5PehE83mxIQN3NZBhNvsEcIhjDQ 6mhq_ignorechain_0001
LMSNVB5Mm6F8bn+HQ13aWBVa9GGMyxgJQtOZcBZdOJG8OWbJQ724eBtm0LGcJrdLQJONTBVhhQGcFJbIQ9DRNBNMMPGcH2BJQVWSVBR50aGcLmkJQqHsJB12QXG8//MHQBiwSBdtn7FMNpxEQnYSVB9VoFGsoulLQjIkTB9QzQG8ZcgEQulmMBF49PG8FHLLQzC/LBZqLHGcFucIQDA+SBxDghGcpFyIQAVeZBRP0bGMIgBJQ3N7UBlLpaGcAovLQclhFBJcyVGMriIIQqjLKBtybWG8C34CQ6JzKBxbVfG8bINIQ 6mhq_ignorechain_0001
L+bxeBdxUIGM8HHGQPyRiBtVTJGczhoFQg3sjBlvQBGMZKmIQxnhlB9TKEGMTuGKQMKJjBB/vHGsmdr/P1eHmBVC6GGcxLX+PVnvnBlM0PGMhZZ/PG3TnBRva6FcnXP8PXNdqB14DPGc/aU+PwVCqBZWv4Fs2DG7P9tmrBtZWFG8aBN8PCdVuB5gtEGcXPG7PjxkcB5w8GGcvryCQW72iBR9TRGs/W6GQ9lbiBpycOGccY36PmuOiB1KgAGsj2f8P0U3mB9KnXGszRjAQRwFmBlaDsFcotc7PAusrBxDLWGsliK/PpN8qB95QpFc7/U5P0U0uBReO7FMye44P 6mhq_ignorechain_0001
Lwv6iB9hLuFsJZbIQC7FkBJm7dFsiYKKQ3BCkBxkAlFsfzENQ4H/lBN9DiFMP5iOQJ7liB5iqIF8fu2JQq1ojBVNF2EcbKkLQ8thmBhsSxEsczzKQTu3hBl4iiEcapJLQ+DghB180pF8KLMGQUmLmBtO0bFM1dmJQURsiB96uDFMHbiHQvAggBRWNLF8sIYKQcqmjBNHq6EMd0qNQoRRnBxqFkEsllBMQJLwnBl6b/EsZYKLQ+QomB9c6sEcs/sIQtOniBtrVVEcJhXMQJ95hBNS8dE8IEDJQgrpfBVPVmEcHWvLQ 6mhq_ignorechain_0001
LA70hB1wwuF8eT7NQ8fuhBlWr3F81aTQQgU4jBN3HEG8SoiQQDu8kBhk/EG8tZpRQyQNgBleFwFs9xuMQZj8hBFR3qFc4OCRQ9djfBt5++FMwJeQQ 6mhq_ignorechain_0001
LzkkkBtrNKGs9vAPQzZimBZ/sSGsgQWPQtQWpBlQnOGsyJ2OQkeTrBNLOUGcluZPQEU8lBNdEcGs9odNQBNijBBEdiG8WCQOQ3lejBZd1oGcJAQQQ7fGhBVscjG8btFNQJCHhB1hetGM3BWQQwFRfBV6VqG8qNpOQZsvjBttBJGcYUMNQRbemBdGoVGc5ysQQTUolBFUDZGsrMcLQMOqnBZmbhG8n0ZNQurbgBNFhfGcvtQLQL6egBNL9yG87bIRQljdbBxlnsGM4fROQ 6mhq_ignorechain_0001
LO7lpBlr2EGsshzNQG2LsBBUA/FcGJxNQmvMtBd9p7F8MgTQQBVkvBhAB/FM6PmQQyp+rBVDQpFcxcVMQ6AiuBFhYcFsZwuMQU+arBVgrsFMvBYJQJD/nBhIEBGM9/BNQLbntBl1qEGcE0vMQEiWqBVmEgFcpVONQOcWuB5dDNFMpItLQ5h2uBxHoZFsr92OQRMOwBhwNlFsXL6LQltRrBB8OdFsjBYIQRwCtB1G81FsGVfIQvyipBFmV1FMV0IJQ 6mhq_ignorechain_0001
LwBcrBZNE1F8kNNRQRrEsBRFT1F8zynSQAOErBVr7EG8FNRTQBSYqBpFqMGcoYlSQ1J1qBh10hFc9YUTQiwtrBt96LFsFUySQQxOqBFvU6EcTIiTQacuuB5mkJFsT28SQh6npBxayvFM1L6QQHUPuBxbu0FsF8uSQhjqoB5bxiFsMJOTQVUVrBNLeiFM2NYUQ9kMrBdJoKFM0uuRQc+2qBpjwqEcB6JTQIaFoBxXN8EMOeYTQ/0rqBBFY7E8EMmUQhsWvBVaA6EMDlkSQJvPvBd01KFMsaAUQ9KvvBZYLWFM3GZSQ 6mhq_ignorechain_0001
LsZoyBp2DoGMwMp5PB0AxBpBtwG8C1A+POL+uBRwU0GcRAnzPUHqsBt9ExGM2KC0PPwlvBpcFtGsVdIEQdortBduR1GsePpGQXpPvBRyO/Gs5yHIQfITsBVTTwGs9vuJQ7nizBZzFpG8j5AqPYxUyBZNZ3Gs/U7/PtJGxB1xErG84MHHQM9buB1l5lGs44PDQVzLsBtYq3GcUOtDQH34tBZYDFHco5AJQ9iLwBZmtCH82gtEQ1CywBhgE9GcUWkJQxP8qBl2H2Gcd1nKQt1ytBdI7tGcV6MLQwyKrBxjSpG8rHGJQ 6mhq_ignorechain_0001
Lxg4vBV7L7GMyetjv71OuBtOc+Gcjcg6vM1srBdQEEH8DBi1vHfjpBt7uCH8v2g7vBX0vBt82FHMpL+AwvnDyBB/gAH8bSNEwQQozBdmBJHc2YOHw2b2wBBjY4GMtRBIwW0vxBNtN+G82W6bvSYotB5NT3GMez4+veBuwBpSLMH8hpJ9vs0buBZjhJHMZHzDwitbzBJme8G8IkfBwmEO1B5mOFH8swwIwUGg0BZJpOHcSgYEwQ6SyBF9SNHMLv9IwAScyB1Kl0G8M0KJwudevBRia8G8zTYJwBNxvBVdUyGsXdxFw 6mhq_ignorechain_0001
Ly26rBRPbKH8UUPmPu8npBxRXQHMA8jzPQvLnBZ5LJHsVzy1PMKFlBhLcLHsXbyoPrnQqBlgaVHs77RAQJ3/nBZz7bHcUVtCQzffoB1QVeHMSLOIQ7xWoBtwwUHcan3JQtOkpB9eoTH8roQMQMd/qBFthbHsqMQNQffUpB9qlKHcx1mNQYlstBpFKLHsIoGzPKSIpBRFnWHM2UlzOmB/rBR+qaH8URw/PneyqBdHLPH82tIDQ3ZImBJ/dXH8EdZCQWhznBdhfjH8QDkAQaf/mBxw9jHcjH8IQpZeqBF00hH8t1cIQSuRnBZ4gOHci8KJQHfLrB1JciH8WTOMQ5f5rBdiraH873CPQ2VOoB1KhEHMm91MQGgOqBRivJHM6cZPQ 6mhq_ignorechain_0001
LEIcnBtAeAHstx98PcRLlBh7U5GMYcv+PeFfkB15LzGsp4MxP64JiB1OnyGcroBjPyLwlBpqZxG8UW8DQ3DKmBVRL3G8DlaIQQlbjB1aqpGsxqoEQa2NpBpfv+GsPvMAQwgcjBR0I+GcAWfAQS+jnB194sGMqRCDQm62lBFJfyGccC6JQY83jBJwHkG85c4HQLhIjBxYMlG8NK8AQlrnhBZyHuGMnMlFQ 6mhq_ignorechain_0001
LJngmBRbiuGs/XFYvXlDmBZRInG8BUV5vH19kBFf3sGsJ7jBwkYIjBhE7oG8fdPEwQoqoBxLlhGseUD8vWoaoBZXgXG8DvKBwTKinBJuLOG806l9v9FIpB1NOXGc+4eGw8fVnBhI4EG8bHpBwHr7oBl/4NGsdgsIwwdCoBxxwEG8ah8GwaZ2nBlg92Fcnw6Iwo4ZoB9pKwGcnFLmPK5lkBZsLhGMx+l1vOzupBNwnfGMPeYxvkm7pBFg/mGsXmUAwJr+mB5nJOGcXJUyvwi2pBVbceGsJWOIwPmomBZeN7FctaY/v2KfpBR9zNGs+dzKwb2bnBN9T6FcLvvKw 6mhq_ignorechain_0001
L4CGmBJDL2GM2/1CwnEKlBFEO8GcXjdHwPOOiBtEI/Gsx/yGw5EngBVzC+GcwxQJwWn4mBdgPGHsHeJIwsTllBh5gNHs0tLKwhMrpB52DDH8SWCJw4KnnBZKI5GMd8nAwExUlBBVK3GsUBgJwNdAnB5SoKHsWRiEwZW0mBtHnUHc+CeKwHJnjBxr5PHc5EeJw9dYlBVhSJHcDEFMw+l4qBdBOKH8j1UJw+cjpB9yo+GMeX6KwiAmqBB7B+GMjZBHw 6mhq_ignorechain_0001
LyZfhBhl8CH83eDCwl8bdBdZ+FH8AfHBwwvxZB5xW8GMuBxBwJgiVB9FI9Gc4rREwA8wcBhzuKHMJ3E2v+TcfB1ZZVH8ONQzv0JngBhuJbH8zza+vL3FgBdysZHcur+wPd/1hB529kH8qTI9vsvUhBxGgjHsN0mzP10MiBxAJpHMrmFsvZZ1iBFsyDHscpI+v/4RcBZo3LH8MqHEwZFaeB5APFHc+8Bhv0ihYB9WsLHctgkyvXOVgB1J2XHcENNDwfAzeBBuPVH8efd7PkIiiBx2ZpHsVdDCwhqmhBdqymHs1Jz9PN0KjBZJ4wH83d/nv 6mhq_ignorechain_0001
LxUdbBdXJzGcBfX/viAOYBV2cpGMuSAAwiNkXBlOxlGcGuxFwvkLTBJDliGsbMeHweFpaBNYngG8XKP5v1aiZBlEDiGMj5/pP3a3VB5F6nG8U6LzPxTpcB9szcG8pJG5PuMDfBF81yGsBjr7vV8OUBRJPrGsNk78vZc9eBV1ZgGsoHe6vLwCZBRU6YGME+x7vWLGcBZQddGMC7fAQ6TkfB9CKYGsPye0P 6mhq_ignorechain_0001
LWl3bB9wSmG8xAdIw91QbBRZujG80iRLw4kkXBZ4prG87PqMw/xTUBppcoGcagVOwrUXgBhPnjGszVsMwlxqhBR6kYG8BccMw2YDgBdZumGc7enPwuBihBho5TGcUNqJwVngfBdZZoGssegHwa7PZBNrBcG8lNcLwk+shB5hSpGMTLuLw23wjBhUGZGcayBNw+hsgBd4ATGsMF0NwaMAiB1ZmmGs43SQwomaeB1OvuGsaBwPwQucdBp+DhGcifTQwSvfiB19EMG8dJpJwJ+4eBNtCTGcE8DJwufjiBVbMZGM96QIw 6mhq_ignorechain_0001
LdT7XBJ6/1Gc4fBMwLrAUBNLO9GcDgONwbbYOBJ0C6G8EwZMw3MuKBR2G6GM3tDOwFZEVBNU6IHM3caMw0nRaBJe7MH8rGrNwcWZQBtc/PHcCgONwQWRcBB8VXHsDRgMw1BuaBV/A5GczgxKwveJUBVsO8GsW9YPwVklVBdmYJHs5LQKwAnsZBtGDOHcJK0PwnRZdBV56GHcKtaNwGhNRBxcOYHsY1oMwIIxMBJhONHMxRPMwz92PBpnmPHsn1YPwUX+fBV6qZHMb3fNwA1AdBVmUWHMgrXKwWcRZBJQjdHs5NzMw 6mhq_ignorechain_0001
LV6iNB9dS3Gsj32Jw/HMIB1xW0GsB79Iwh3IGBBLzqGsYjiKw3CaBBlsUqGMrlQLwrOLIBxExxG8OF9DwbPiJBNqJ7GMQJdAwSLnIBtshFHc8PMCw0FvLBdCo5GM89r1vRG3JBZqKOHsJ089vmg/MB1qPCHs++1Uv3SDMB5yhMHcDc2vvBalQB9xM3GckshIwnwhFBZqI7G8LvTJw7/CLB1karG8YaJDwabPEBtO1uGMPxyCwPk4GBJp0GHMKJJGwFjeMBJFgxG8eyDwv8SHJBxsRWHsP5YAwUQuOBF57AHcSI/2PEHCNBRLVTHsNs6gP 6mhq_ignorechain_0001
LKUqJBdxEjG85iELwq/EIBJotZGMhqnMw803FBFN4cGMfIVPwFc0BBVMkYGMkzHQwY3zMBRiFSGctK+MwBtaOBpcIMGMxDcKwszITBJXuEGcMk8KwhMfUBVGV8FceSeIwVcUZB5R0uFMOg4Iw+sdNB1+ojGcD3ZKwfZ+EBpqcVGcnLhLw+PSQBFijWGcI6qNw8T2LB5vJMGcUsfOw3pCLBJCaHGcJMuJwWZgPB1D4RGcrH5IwWEoWBd5cJGcw0gLwjkLSB5fm+FchblMwZ1HRBJjAyFM+y8Hws5MVB1xgDGMZ+kFw5EFaBhPZmFc2sZGwnLfcBJpQ4F881TJwCXrYBJUnkFcgnaKw 6mhq_ignorechain_0001
LBajIBdxakG8amUQwnMyGB9sToGMdznRwucdBBdkHuGsS7gRwR/m7A9AQsGMxBUSwd0+KBBoyvGs4CQSw+W5PBVBFqG87GcSw6yBJBt++zGsi6lTwCe5LBlvhnG8ac0PwgHOGBJRdhGMkCSSwYztLBJlh2G8zUlRwOqlRBBa+oG8SplRwS1CMBJnQ5Gc0YBUwmKUFBhQa4Gsk2cTwHtUIBFoStG84GRUw 6mhq_ignorechain_0001
Ldg6ABBnF1G8OVhQwUJA4ABEP7GsP4YQwNeeuAFD8zGMzbKQwAK5lAlfv1Gc6IvQwHA84ANpMDH8qHdOwvHhABVLSMH8zS2Ow9FDBBpynSHc5tQMwFKZ9AdpbTH8/XkQwIZ4DBVqM2GMEvsPwubm2A11g/GsRlURwJCO7AJK1+GcXMqMwgzHxAVR0GHMpYHOwzfbEBFx6IHcrYUPwyQ7DBd+EZH8UmiMwbjbCBNVWNHMxwqKwJgW6Ax5+VHclJuLwS4kBBJz4ZHswWtQwLyk1Ah4zWHshWVQwtw18AtquOHMg9eRw 6mhq_ignorechain_0001
L/gyvApXlrGs+KtOweg6mAB0NkGsKYSOw4S2kAt5pdG8dAZQw0SgXAxeDdGsAK3QwRANpAZ2wcGM4b7LwCb2mApyphG8g3PJwzpyuAJ4fiGc0OpGwUaZZA1AblGMqYpIw3sosAhy/mGsoctBwjWCVApa6pG8QTXEwPIgiA95sqG8AbkAwqAz2ANtOqGMrkwNwqhdfAB43oGc/Q3NwWrlxAhdZaGc4g9Lw1abkANIhVGM8GIMwadz2AVzjfGM04iHwxSyMA1SzkGMqWJKw738yAZLnnG8uSc9vVcAFAFx1sG8BAeDwqFzgABUQuGcphX5v 6mhq_ignorechain_0001
LRWMtAJV/YG8YJ+QwqrkrAFOzRG8NPGSwVfQmAtmdXGsACRTw/USeAhG9SGMkp6TwdcQ2AZgBNGcg/iSwb+S1AJAdEG8+wnTwo4kwApbY0FMyuGTwmkYuAtxKzF8mn7RwXSKvANL5lF8/r4TwpIt0AFAXaGMKBpQweMMmAh2ZLGMBSyRw1gU6AZUfJG8UHsRwagY7AJFXTG85y7SwRDO9ANazCGs7rBUwN1UwAZxfHGszkbUw 6mhq_ignorechain_0001
L8inpAJ6RhGM1ljTwb54kAxvJnGsemqUwUkaSABZepGMU7XUwkVaEAJm2nG8pSOVwN/5qAp1uxG8T/5UwmS7kARbo4GsJY6VwGvN2ARGbvGs80YVwq5dvAl0wkGMkxATwGzKlAZJHiGcDijVwP9OrAtHN2GsBK+TwRmSpA1/EAHsSeEWwJz6ZAlHb6GcX8hVw0BQkAtnW0GsM62WwVHb6AdE82Gc9hjVwVn41AZO6qG8CeUWwc3c6A9pwqGMOloUw 6mhq_ignorechain_0001
LXe1NAdLOtGceTKTwFH+v/klBwG8de0SwswBE/0IlmGc9K7SwCb1B/6qdnGMOveTwHXcZApuJuG868dSwHc0k/EhX2Gcq2eTwT78u/kqKzG8kezRw 6mhq_ignorechain_0001
LktUf/cAZdG8U/aSwmBi/9cLDUGMS4cSwssHG9ucxPGMZN3TwyJxj/SM/LGceGOUwHIpL/o8PLGMi9iRwIcbD/M4oNGMOGFQwjrx1/syiOG8PujOw0yYM/eg/OGM1s/OwbRCy/MkvQGsJ/2LwBMEU/KnLRGMSFTMwY2ko+g1DSGcupuKwk8I9/cyvcGcW/ASwoziX/eeaWG8v0GSwcHk3/wWAKGMXUxRwj1tJ+czwDGMU9vRwNZqKAtjfNGcA6cPwgUxy/mSTOGcHiHQwoaUHAVzbRG8B+nKwu3l5/qPOSG8jGaLwHaVZ+ISzTGcQlmIw 6mhq_ignorechain_0001
LWySg/QySQGsEkrUwCijV/AV8MGs+QEWwBZdU+CA7TG8/RwWweHuj/iJ3PGch0aXwczqCAx2gNGsZs1WwkMNSAZ49EGMXGVWw/nl9/QwMMGM0mKYwqYkkAFLxGG8aSwWw7/P9/I26SGsY/XUw6ti3+wJ2EGcZwEWwAlOKApOPVG8aUqWw1HMNAhoR6FMTQsWwRstRAhcuEGM1XPVwlAAOARhnMGcnlbYw+Xmo/s7jSGs32VYwbBnu/U/dEGc6oQYwErlpAJCZAGMhuWWw+wVnAZDdOGMTzXWwOzDlA1ewGG8G41Xw 6mhq_ignorechain_0001
Ltbb69qcceGcLLlWwRkdj/mdglGchjKXwdvCIAjR6iGMzAqWw2HkXAz+CjG8PAbXwwOSQ/iVFxGMIM3WwgPJJ/YbohG8xzCWwGuSj/qDTkG8o0HYwP0Hw/+AW2GMUZTXwGiVZ+Es7yGM2JSXwM9rO/6QSyGcPMyVw 6mhq_ignorechain_0001
LJ7BKALwfgGMVlXVw1WxeAzwrdGM080UwznQkAXyJUGsNWiVw1f9tA7f0TGMK2xVwmnY6/O2lgGMHVwUwupxkA3UgkGcfe6UwOBNdA7P4bGsDCxTw 6mhq_ignorechain_0001
LYgUbA7tVMGsuv4VwL+rhAjdFDGcJimWw4L1lAHUNGGMiM+Xwu7LuA31QCGsHCNYwuU5RAjYJ1FMjSvWwi9dLAvxtqFstUbVw0oiz/mYWaFs+omVwWW+5/2HgJFMxxNWwzoh3+OqNfFswYEVwcvlLAD7uMGsNSqVw2OYoA3Yg/FMeoCWwA2oDADAU8FsKcLXwBwUXAzkloFMQiaXwQ5WZAHsoiFMSNAVwClzFAPzD3F8sjvUwunxq+Y/BVF8nyJVwgNNo++RDtFcILlUw 6mhq_ignorechain_0001
LzdOgAPuYNGs5IVYwDv3jALMyQGMvS/Yw5GxtA/ZyXGsR47YwNzP0AbGQYGs/qZZw7z6VAvFvWGsY+WZwV3yEAjMePGMrBpZwjabg/6GyPGc7cYZw45qJAHDgIGsaJKawf3vE9egJJGcF8oZwwKE0/eg3BGcboaawLKes+KULCGcMJKawGkEI/Q3I3FcFkaawIP3SAz9iQG8IDJYwMKBmAzbsJGsltRZwe1ROA79ZcG8iRBZw/xxcAj+TbGMcSxZwkphR/y0QVG8la+Yw1J2ZAvBQIGcgJXawglXe/cJZJGs26bZwQNv7/+7w4Fcsp0awDBFa+4YOtF8eQuaw 6mhq_ignorechain_0001
LCv+uA3CbdGsZIYYwRjd4AzFCkGsc8RYwTJHBBPSLdGcTHJYwHmfFBfQlfGsslYYwlxx2Ajk4rGcKAaXwbcWuAjNL0GsYSrXwe3gsA/803G825eYw07PoAL/V4G8jGpWw+0wkAnOd/GsF5mYw9bfgALi9/G8n44WwZHgdA/ahDHMPrFYw4/WpAH1LdGss7AYwb775ATRhoGsHTvYw4yf0AHffnGMHogWwh2Q+Av4/vGstOMXwYyQxAnum0GcfL5Yw2HopAfEi1GM98nVwt4ZjAvZQCH8zdHZwnmfXA/0KDHswSEWwX5SRALjiJHc17LYw 6mhq_ignorechain_0001
LCLcABHBpUGMCygXw3KAFBLRJOGMTHHXwjdGHB7tdHGsSsIYwdL8LBHh/GG85UQYwnQcDBnHyGGM2p8Vwh5AIB7hOAGMydVVwJsPMBPvwHG8jrxUwkZzFBzO6xFM32PUwhgf5AH0kSGsKfMXwckNIBHedTGMmtyWwaRtBB3GpLG8Y6JVwl8ZABb5LBG8ICTWwJF5JBvpw2FMHGHWwkqfPBvkGDGs/1VUwIB0NB3lwMG8oDlVwSzdKBLH0MGMnhAUwDZDJBDHloFcOC0TwEf7DB7tl7FcvJeTwg21CBD2HnF8MbrUw 6mhq_ignorechain_0001
LfBgDBb0QCGca9fYw6X1EBTVw3FsCfFZwSK8ABzzm9FsBvoZwHPa4ADRnAGs5TgZwXbnEBH6xfFMas7YwQ9ZIBrh1YFM0mYYwPzbGB3OyTFcIugXwyc2NBHUhXFsGrgYw0T5JBbXcNF8MogWwa7TRBTgLRFcboAYwVbWPB/4JMFsHMxWwlCzSBnq1FF8xWxVwyvR/ATq1CGs2vWYwd66IBfMh7F8eEPZwqCkABD6YbFc3LyYwuGlFBTSwWFsqgYZwY2JCBnb0UFsaCUXwAnZPBTXgbFcdSAZwlNWIBjaeJFsoZhVwn6lVB/HKQFM09GYws/ZWBnfEJFs19BWw 6mhq_ignorechain_0001
Lfy3CBLO79Fst+Pawbuu+ATK+/F8ym0aw1z34AD4orFczAAbwQGc5ArPJkFs5Xkbw8y2GBDsu8FsPwUaweI04AvINGGcdbuawXbrBB7ggCGsqXQbw 6mhq_ignorechain_0001
LK+4yAjKNjFMMFhawjOhtAH1fOFMSmiawofyzALmc9EsSw6awhjKvAfx2wEsB0Sbw5FfiAX/+QFcCM3awha1iAzmTZF86QkbwMXikA3yhLFciYGcwQ9dhAD66uFMWpsbwAF3kAjvKTFcq3vcwLyxhALUm2FszEWcw7rejAzksoFcLu3cwrGKyAPkWsFcSmGawQW6sA3gSIF8AECawQR2cA7QkBFcUe3aw+STbAj95bFclHkaw0rnlAb5f6EcPLAcwKJIgALx55Fc6DSbw6MNmATfKIF8JYKdw/9rgAb8zDGMkOccwhcvjAX6uuF8bZYdw 6mhq_ignorechain_0001
LCrS+Avn58E8zd0awbvcCBzy8rEcv+FbwLTrHBjJ7pE8VktawA1FKBn2I6E8pKiawG3kDB/ZAwEcxc1bwIUzGBf0eeE8OGLcwKxKHBfxjhE8AK7cwLBHHBbTozEMkELdwYJjHB3Y5PEstlSdwvn4ABTFmIFM6BjawH5SABzd3cEcj6Cbwo8m/AT1qxE8OoGcwBcwFB/9/+E8vB5bwYI2KB/+heE85D+bwME5EBzKHPEMo6EcwnZzHBTI7QEMUfydw9RlHB70jBE8SYEdw 6mhq_ignorechain_0001
LMnfJBnJSWEsh0lawLakOBHeXSEMktQaw16eSBTo+JEMSvxawdg+QBHSR7D8RCObw6T7NBjlQCEscCsZwsiyJB/vLIEclxJZwnDpJB/VptDcDnnYwppNLBfNydEMjb2YwoLPHBn3sJEs0DvawwRAQBfkZhE8/TDawdZxMBrOvlDs0f5Zwj3xRBniXAEM7JcZweI1FBbNEJEM7SYZw+3sGB3BE2DM/QPYw/ZiIBPmOPDcTO2YwbpkNB3DxqDMW2YYwzURIBbHAiE84FeYwG3KPBDb6cEcJ3nYwbGOLBbH8pEsrcPZw 6mhq_ignorechain_0001
LyaZXBLI4QEMKzuawZJfbBvdOJEcLfLbwySTeBXacsDcPF3awkineBP0kpDMt7PawsoefBvs/aEcaGWbwMlGdBnYstEc35ubw4lrgB7CJ+EMiK6bwW8+eBbf9QFcpfScwnDkhB7v8gFsFmecwx3XYBb1ubEMiKYaw0VmZBHijEEs1hpbw29lgBHXShEMIk4awbKYhBPpaUE8g/obw9xRbBv9znEs1VMcwR+AaBr8X1Esrrbbw8ZnhBHwBEFcr5cbwB2NiBjHq2EsH5NcwBWCdBTEMLFM5cvcwzr+bBzN0YFMWs+bwigsgBHkJtF8rnucw9HdiBPHpmFs05DcwOq8iBja7ZFslexcw 6mhq_ignorechain_0001
LDvMgBj1vODs4fQbwywshBnGhrCc0P9awztUkBfFA5C8nxpawfMblBTHLiCco0OawpcFiBb1FNCs/3ibwicDiBLvMnC8OMHcw8TIgBr8wJD8fk/bwclNgBrSrODcdoQbwb0egBz5rcCch9jawe0+jBjmM3B8IXfbwIiegB7OJqBs9RjbwsGEkB7tH0CsLUNcw3jfhBf9YUCs0jjcwaRzgB/A7mDMAHQcw4XScBnh8/CMaFLcw 6mhq_ignorechain_0001
LEJWlBjDqdD8aJ2awoRAoB/nIrD8yypawry+nBHuUME8x5YawBF6mBH8zaEMpUtaw0p6pBrYznDc8BQbwUIssBP+y7DMRmJbwV7JuBv1OkD8X+lawMAQuBLDu5Dc5VzbwQ4OkBn0AxDMF7IbwvftoBHJJWDsAXQaw66MqBXDIGDMRtXbwhh/oBn8Z3D83frbwL+dsB/TjOEs80/awMCIwB7XcyDskZhawK6AtBzywmDs5WIawJKYuB3dpCDManuawAIOwBrj+DE8rxubw1YeuB7GbYDMdH9bw1MLtBfUpFEccFMcw 6mhq_ignorechain_0001
LYgLpBTlWPE8yjzZwihipBTRYkEcI+gZwzBhsBn4SoEsy8bZwgiDuBn7BZEcagXZwv9FoBTdRmEcl+1YwKKFlBTP4kEcPb5YwbE2jBXbEREcVk8YwLdjjB39Z3E8fc5YwV+FhBP8yPEc3t/YwpYzgBbfI2EMAm8YwaaJfBHRbiEcDu/YwZpqZBDHKhEMx2CZwkU3pB/AaCEMenjZw1/qoBLtMwE8dj2ZwMfxoBbclZEMMngYwwWmoB3yf1Es2CnYw73ClBzUgCE8Vj8YwInhkBbO+GF8mA3YwR2HgBzDPAE80LCZwyKNfBTrsEFsto8Yw4YpYBDJoSEc1mIZw 6mhq_ignorechain_0001
LUvUtBvoh8Eck9cZw1gCwBPXEDFsfJTZwm0/vBjc2SFs5MuYw49ZuBr+6hFcQCuYw/3XxBXPPNF8i55ZwG6FyBfTu9EsEkdawj2fzBbYpIFclSBbwXue0BT5h5E8Y+gbwjg/yBL7LxE8C0AcwrvdwBvao2EcJxEcw3uE0BfxhjEMcEccwNo9rBHMxHF8UAlZwu4KxBL++0EsEUJZwYiDwBX3WZF85ZHawLSNzBLqPVF8b9vZwltZzB7CRxEc6ARawSgRwB/Zc2E8fLqawMHIyBX9oTFssIRbwdwM1BD5iRF8Mw0awIpa2BXO90E8M+ebwI1ovB/nEBF8t7vbw3YWvB7PYwEcNoccw9HB2BnyVfE8zBZcwna9yBL1RdE8o6zcw 6mhq_ignorechain_0001
LF3wxBX5VPFMGPPYwhQ9xBbeVcFcvvRXwhIx0B/L6kFsaOGXwBwu2BPbSZFsHZPXw/2KxBPEXPF89tCWwcdxtBL+aFFsk9EWwHzBzB3u4CFMaDTYwcbkwBrKtpFMqlXXwPkgyBHXsBF8lH8VwSpZxBLrNZFclpJVw 6mhq_ignorechain_0001
L7t60BfAZ5FcqZwWw8ha3Br4YCGsIkjWwPYx3BXNyFG8hzGVwdjF5BHtxNGM320UwMdi3B/5OMGsTsdXwMGW1BztVUGsuhKXw+hqzBfRCSG8LHWWwVzX1BnXwcGMzewXwpALzB/CpAGsEhoWwL/D5B32C6FM3QzWwCUe5BnPJQGs9UWXw8OX3BrdvJGMuKQYw 6mhq_ignorechain_0001
Lv3n2Bvlq/FMtCLUwezv2BD84CG8gGySw93f5B77VAGcA8NSwgFE7Bbk+0F8c4zSwO5m0BLaO6F8Ih+RwpAwxBzOs+FczlaSw0h+wBj1oKGcjWKSw11kxBfjfRGcmDTTwuLTxBLvNcGM4WTTwN1bwBDNLhGcghOSwjg5xBPsvhGso2YUwUUp1BbXIyFcicbUwY9a2BbyfLGsUltSw4a70BXXBpFcdoCSwZmx0BPWu+Fc9U7QwbhjxBXAk7F808eTwmkYwBHlV0FMRT3Rw5f1uBjtELG8229RwHZEyBTwpNGs1CTRwywPyBvu9NGcLNJUwQi+vB3o8cGsmZZRwSmOwBTcNpGM9vOSwqEkyBPk7dGcQyNVwGSsxB7oxpGsEFZUw 6mhq_ignorechain_0001
LyTF6B/o7EG8WpDRwnRx8B7OBEGsDwfQwfsB+BD6LyFcs0qQwqcJACjbBxFMC9KRw5Pt8BjQvGGMwnAOwhLO/B7PwDG8qwjMwxWi/B/OG3FMusyKwEr5ACre9IG83svMwM5DBC3fl2F8Cj3JwvLxBCb3bDGsB2CLwFdYBCvtuRGcZuMOwLKGDCzSYGGc7ovKwNstCCTQrUGMEm5NwJGjDCD6IPGcH8NMwzcr4BTCGJGstOjQwVcF+BbyfJGMKBCRwtTY8B7UTPGMggwNwOZC7Br0mCG8gCENwZ199B3cAsFcBzMKwEobBCzL+rF8+aiIwiXuACXAJWGMzpiPwplxDCDdFCGMBvaJwmIFDCvDhbG8pYCPwmnlECvhqRGs2/BMw 6mhq_ignorechain_0001
LYEy8BXCvgF8hlQQwipL+BfrRMFsWyUQwMJW+BrHlDF8tGuRwxcAACjgt1E8Id/Rw6Xe8Bn9y9EcVJ3OwGQu5BLBxGFMLfGPwDbI6BzFoeF8lHKPw26v8BHrygFspzPQw5/GACv1QOFs+w2Pw5Dn8B3zHtEsQXjPwdNP9BfmJ+EMfHzMwLBw4BDttAFcdkdQwXFf4BnkiBFcO0ZNwkHh4BrqJmFcQPKQwGSK6Bvr1kFMRZGNw 6mhq_ignorechain_0001
LI7r8BvCdLFMCanSwm8W8B3ovBFMiV6TwVTH+BX5TNFczM7UwVCa9Bv28eFsuXWVwiEf5BbjtCF8lEWUwNPI3BbnU0EMVmYTw/Un7BH/pYFMjzYSwQN98BTcAxE8VA2TwYC04BzjTTFsjMWUwyvT5Br/t8Es3UXVw 6mhq_ignorechain_0001
LlWLACjJVEFcquVVwcbBBCzluPFckLSWw13iACbMwOF8pFuXwKiDACnrL+EM7eFYwwvVCCHRAEF8y8IWw108BCfnEvEcyC2VwEa0ACnIRwEsg27Uw0qKACr+dEFc8PVVwkBHBC/digF8RG+Vwq06CCX4SFFMokEXwZW8CCrwaLFM8FWVwfmrBCL8hmE8yIxWwYWyCCfdPmEc3/YVw+XKACHVYiEs0BGVwvsLBCTLswEsBc5Tw 6mhq_ignorechain_0001
L+8sACvrQgFcCQOYwn9fAC/+qgFsFS8YwwbS+BnWhXFckYJZwilF+Bv60IF84NjZwixnBC3euUF8OnSZwdw+CCj1SdF8hOHZwmiMDCPYxwFMrkGZwpu5DCbyHPFsUP+Yw8a+ACLY2tFMUM+Xw2BgACPlTxFMl4GZwIAlBCDz0DFcKBKZw9OfBCjD1VFMcK1ZwK00ECTl5TF8Fc2YwZvrDCHhh/EMvK/Yw 6mhq_ignorechain_0001
LbdM8B/CegFcZX2YwcDc5BXhycFs22DZw3d14BLJ9EFcfuIZwzCR4BTXz8EsBRrZwc714BTFYoFscSuZwrmf6BPZtfFc0iPawSwY5BXLHAGsMBqZwxaj8BfRSqFc1VdYwevG4B7PriFcg4qYwFJw2BbZ+lFMv62Zw7Vj7BLeNUFc9MEawaE94Bb1EEGsOTIawyhH4BDvcDGsLARZwPpe7BbdXBGMRshZw 6mhq_ignorechain_0001
LeQ/4BvTH6EMpZkYwq5C5Bjb7iEMROjYwH+g2BLt0ZEcwr2Yw0NT0B3efgEcp3rYwKgV5BT86aEcxrpXwZfD5B/ysCEc5AmXwVMB8BXa8hE8QYFXwcVE5BvtWCFcLoIYwePw6Bb3adEsq61Ywwau3B3rphE8nIDXwO8Q5Bzeo6DMp+jWw27F3BjSK8DcaJ+Xwhum6B/wp2D8TlGYwmbN8BLOPcEcRxDWwpPo9BTYSbEsXKsXwmGJ8BD4WzEcaLGXw 6mhq_ignorechain_0001
LDx12B/U+JE8FbSZw5Tn0BPxC9DsbKlZwYEazBbUafDcX/DZwpx00BX15EDMa6xYw0eg1BvoejD8BbMaw55G2BjPt/D8r9yawUGj1BrfoSEss7wawgrH3B3NcvDcvDSbwbTu4Bzm0FE8HpaZwJQIzBXMJKE8CxvZw4BT3Bj3JRD8AmEawXv8zB3ItMDs8MVaw 6mhq_ignorechain_0001
L/tzwBHShjDs6d8YwU2XvBXTaHDMDofYw2TvsBfbB7Cs75zYwLwRrB/4iWDcXcDZweh5uBrj0cDcUSqXwil1xBviXwD8aD2Ww0bzvBHEM7DMSgLZwyElwBHm2qCcsSaYwvEjtBny33Dcq2yXw0j7tBfjYGDsEz+Ww 6mhq_ignorechain_0001
L+HIsBfz6RC8rKzYw6K0pBjkJACcXVIZwY7pnBjYvpBscIoYw0kOoBffVUBMkbDYwiImqBj+wwAcVAiZwLxJsBLZPEBMz8JawjW6uBv8/MBcInIaw5L3qBL54NBMZ7wawsJWwBDX7eBM9VtawomSsBztufBsfsVbw/UCvBbqRoBcU4TbwrDXtBDVf8BMvyiYwvMBpBXVFYC8gUeZw6FzrB77dGAcdEOZwzIzoBXczNA8bGrZwUq8vB/EiFBc3IqZwxWsoBzaKHBMwWyawl2gyBf/plB8K1rawBJQrB/tHnBcjI0bwriKwBz4d2BMV1wbw 6mhq_ignorechain_0001
LeqLlBbFXsBc0x2Ywdn2iBrgxQBs+veYwm3mhBrivDAMKg0YwH3AiBPtup/bDuaZwcqxgBDsiMCMB1aYwdIOfBDmcXCM/yGZwSzBiB7X8zCchdGYw05HaBDQZxC8h1EZwp47kB/roBC8dvUZwd2fjB3u19AMhp9XwmqOeBf6zBCs8+GYw6BFhBLTZpC8nRZZwUoYeBjn9zB8pPYZwhGigBrIMNDM48DYwP1wiBrN5rC8uTNXwU/rjB7zB/CcWMaYw2vtYBX513CsEOlZwl8EXBT0ffCsMazYwkT5aBvXjPD8Bg0Yw 6mhq_ignorechain_0001
LpgEgBjKjl+rA1bYw43EdBvrTz47t7rYwEZYXBPpDX8Lwn1YwPkYVBrWEJ/r+DkYw8XGdBLxb19j/tLYwSlgaB3JDV8jxpLXw5U+fB7T7B/blp4Xw8E+eBHP294TQMJZwBJHbBbDDq/zRcZYwmvmgBf1Tf+TLsEYwJS+aBH9To+T3okWw 6mhq_ignorechain_0001
LIuxUBbTU04jBLRZwOCIPBX+y1vTKHbZwlzrNBLxI1+7GhoZwf3mJBf4n6/LBraZwBgvLB7rtK7TAm0YwR3kMBT0so/DGukYwPIRIBPmNPAkz3GYwPP9IBnRInBU/SxXwhNhKBLsL+BkqDiWwsTiLBXdPDBE+QoVwk1BLB7qBoC0VbOWw032WBHpLp9T00fZwVVKOB/88g8D4u2ZwAzmMBLS3N6rQFaYwDKhHBDxUR6zrd8YwvDmMB75JgAkD4/Ywx+YQBX5Lx/zr6TYwW5SIBfXyL/zskVXwxJaEBbYOKAEl3WYwChNIBDRJLCk1/NYwlXJLBnOqEAEUR3VwsOtMBfKhUB0a4sUw5xPKBDDs+CEj36Ww4tMMBjNqwC07ETVw 6mhq_ignorechain_0001
Lgh4QBHafCAcXmDaw8tfPBLbeYBcHNRawZlWKBrjfdBccJqawwdtHBjoEQCs/SqawjhRUB3vkwBMBLsawxCYWBjr9iAc2h5awse6VBnSjR/LU7VawYByQBrqJCAc1XCawY1IPBnk9ACsY50ZwYUATBb9pMCcqBHbwwyHXBrPGLC8bCZawqtLUBXhWLAc7qVbwUXkaBHbDrA8kaDbwwzzVBLcOa8LO2hawgGUZBrdKk/78EAaw 6mhq_ignorechain_0001
L1z1IBPC8YAMSl/aw2ZEEBjkJbAsZGabw5uG+AHJ3OAsHa/aw7Tf2AfizABsBhCbwjaTEB3frs+bCV9bwL6oIBDkRR/L76ZcwNqL+AjRho+bTaWcwV4+KBTkfE/7Ty9awI6zDBvl4ZBc9Opbw7q+EBvxz+6r4zubwCJuLBDRyP+rfpRcw+Jq+AL/AN870JvcwrWl3AzZRL+bc0AcwR108APJZSAsUQlcw 6mhq_ignorechain_0001
LaX59AHTJX+L3wlawbby0AXEkn9LqQKaw4wXyATCyEAcZCtZw7cCpAXMlZAMMClZwln12AvZvz6zjfvZwA+ZtAjbIJ9jVAUZwk1dvATQWEAUHS8YwpTE3ADkyHAEsfkYwNfbpADGs/AUW9BZwcUHCBbWvN8LpRlawd+xtAXvU98bfXeaw2o54APCIX+zPkEawH/o9AXpV54j3WaZwOvprAXJ8Xm7K58YwCUamAflyo9T8ZoZw 6mhq_ignorechain_0001
LFYq6AnoTtAsNacZwhPE5ADCC3BMAOBZw2NR0AD7SgCs+JaZwzl3sAf5r1CcUILZwPtyBB3gWIC859sYwjazDBD6TUBMV8LYw5KZJB3wWpBM2n9Xw/3kLBLqUuAsXn7WwtDVRBb8qyA8Br1WwbEGBBP+OZA8vgiZwS4azAXe2lB8oCoYwea2EBbPHLC8OsFZwN2XBBjFsnCMfAeYwOVOBBfnHXB8UqfXwB2tDBzeUTAssjYYwn6AMBLIhmBMvraYwKThJBXdCVC8VrjXwJr4JBrgW+Acma9VwCWcKB3ohZ/LrELXwkrnSB7imJA8bNIWwXb9SBnroiA8kouXwvOcSBXezuBcYBmWw 6mhq_ignorechain_0001
LkYW4AfeNoC8iZAawcVA0AvAEKDMN8aawBpRoAnJrCDsqGkaw53vhAzURgDc8ZhawlGM6ALg3NDM+YFbw8hgCBLYXaD8T48awh+90A344uD8haibwZDj+ATgrWCMPeLaw08w0AbURoD8JwJaw86P6AfM9uCsQiVbwJrhEB3E0BDck4zawNZc5AvrIxDsnQAcwqxwsA3YSlDskPpbwSE90AX29GEMMkSbw 6mhq_ignorechain_0001
LfUglAnqibC8qjvaw0f7UAfi+QCssM5awDp+GAvnwWC8KBSawh37q/yMroCMsdUawJq8SAPFaFBcJpJbwS5KeAHs87Ach70bwNwF3/mmprAsKHNbwFFjgArqPA/7k/Ccwt1IrAzBeEC86rxawNyFPAfEPnCMZWRbwSf/aA/qJaAc6hzawOt/UAjXTdBs+bNcwQ18mATB+ZBcBczbw3y30/6TLU/7FzYbwQYEo/aMAwAsNvtawjzvm/qIZWBsYUjbwIRlkAr2R9+Lv6hcwLrXlA/9M49L6arbwsQhRAHeyC+78zFcw 6mhq_ignorechain_0001
LRzTOAz9fHC8MbtZw3uUBA//ZMC8oQHZw4/M9/6/E7CsHW7Ywev/U/CW3HDsYktYwuQWLATMRoB8WxhYwMwM6/2TMiBcjW2XwwMuK/SBuwAMVO4XwRqECA7Q+GCsKwrWwDoEH+owFrA8mPxWwz8/p/OKMEC8YskVwMqcL+e+4WB8DfnVwCumcAn+LxBM8MrZwSZki/ChcACMAFOZwhPaPAfvjnAMw3rYwbkJaAvJ3DCchOYYw7B50+yOBOAMLRZYwr6gQATAiaCMGkpWwBIvh/ok/DAchmzWwXZMy/e9hVCsHcqUw/J/8+M2iSBs/ivUw 6mhq_ignorechain_0001
LaHKPAPWCVDMDUBZw58GNAXDTBE83d4YwKF42/Wp3KEM8hTZwXCHZ/iYWXE8+9DZwBtHhAnNMNEsRJBZwIGlpAD72GE84DgYw76peAXkQlEcbwAZwDE30ATU4ME8nqsYwNaSdAjejJDc2/LZwHsnIAHXTDEMgBXYwnbOkAjDhIEslWgZwA6wnAP9eOEcCkBYw2pUpAHsNrDMO+aYwNG4mAXvatEc96GZw0LITAzchpEMxdZZwxAhYAjvGqEs2khYwfeZ6Ajj3HEsLpTYwGy82Any8EEM5mKZwefY1AjfJeE8Q1wYw 6mhq_ignorechain_0001
LxSI2/mPdFEctc8ZwKmsI/ilQNEMGSYawzjWO/YZYFE8CtJawq/m2/0oSREMhuKawEd/Y/GbFGEcmgGbwH9JBAP44QEc7Jdbwj1WFAPXvFE8CqHcw/jc4/OkfoE85zjbwQBhGAvzs3DM5uIawwMJI/aPreEsw4WawrhTi/eN0pDMznGbwuNUr7IMQJEsxVZbwBEgPAn2RPEMFkJbwO3ySAHmaNEcxvXcwQZJJAj86pDct5BcwgeVu/y02GE83xbcwJ0qJAzQLwEMt4zbwnvkX/ysHqEM7b3bwAFJz/u2HwEsN5Ebw 6mhq_ignorechain_0001
LGTYT/MKriDskK8Zw0QnAAx4rRDcaYqZwlIxHAdVxrDMyBEZwUc/ZANM56DcAWCZwFQo6/UXDjCMTZeZwgThOA9BRQCMA+DZwpWfgAJlmBCcRUWZw6u/LAZ4+LCsa3YYwaRXoAhVAfBs049YwRTkbAN2X0BcQQAYw1zBnAFOjXBMkCTYwyit27CwcPDcSK+ZwmTFNAJs5TDsStCaw2x53/Yd3PCMdX7ZwqPgZ/s7rfCc8wMZwIDihANwcECcx14Zwj1i6/gBgXCsIGKYwGesvA1jNIBMR7MZwI9bZAN9suBc5g7WwwOStA14z6A8KA/Xw 6mhq_ignorechain_0001
L9EFz/8fPyDs9JlYwI/Z//YiyEEsZ39XwxzYGAZJhbEcZYJYwwb4VAlEujEMrZuXwfrVV/I90EEM5Y9WwElQA/A+5dDcYGYWwJFJ6/ALdJD8HUUVwZsht/UaMjD8dGxTwi/pJ/k1KnDMUxnYw9jhNA5Cw5D8LehXw73Ti9u8/KEc61bXwTQei/YZfPEMDYIWw5yPr+sHMHD8U6LXwxjn0+uQBgDshdyVwbcXCARCuZDsLkATwe0A2+kDxZDcNscTw1pou/EK6CEMqj5Tw 6mhq_ignorechain_0001
LkwZ2/4LxlE88zmYwr6BBA13Z7E8cWzYwibvWAF9w7EMK5IZwcL7hAlR6JFsEZAZwH3Pg/wwvEF8ToRZwDeVs++2EKF8EL9YwON6r/yaXOFcSJgZw8hfR+eQYdFsu6fYwN7+Z/s6reEcC50Ywy4ACAZxPFFsSpWYwR7AV/sUV5EsbUrZwjP3s/UpaTFcUpfZwU1bM/qKa8EMMkqYwhfWFAbnJSF87mRZwzcOv/ifMAFcXN0ZwvgXh/CJ0bFc2pzZwr8+k/mOKhFMzWRYwm3NH+s3DrFMLgyYwfXDC/8QxZFcl5GYw 6mhq_ignorechain_0001
L6oAbARnKsEM4NkZwAzynA5hJrEs0k5ZwKLvwAZeOoEcmcZZwrsI5AJJbyEMi6cZw/x0nA9ZGZEc86Zawd78PARWzgEsSdqZwbEEpApAR6EM0NKawONlvARDdYE8rzpaw8RlhAxh3bEMGpxawlYVmAVR/JEcKpJaw 6mhq_ignorechain_0001
LKKEvARJeaEsq25Ywr0C3ANFdXEsycYYw1LS4ApBvrEshX8XwaYmAB53EyEstelXwxs2zApjzEEcWu1XwPPY7AxziDEMnWpWwYr6zAV/0fD870TYwIeNoA5y7RE8xs4Yw3Vv+AhtOUEMGlnYw3X2rAhjwHE8PscXwSXA5A9qjsDcqMAWw0M/6A5dcSE81QFWwRGxBBtk+AEsTx/WwYhpxA1imFD8ub9Xw2X67ABeBaDM0fgYw42OuA1v4hDsANuYw 6mhq_ignorechain_0001
LuBbvAt+K2EsSPoXwsyBwAFtPKF8la5Wwhmj2AZi0aF8a4pXwSSR8ANHtnF815CXweS4kA1qoSFc5znWwSdLoA9jXwEcdB5Xwf+C0AlTMHF8xt8VwcValAtArhF8TuEWwNldgA52+GFspyBWwH3ugAVCTVF8AKkXw 6mhq_ignorechain_0001
Lcow1AN42aF8uVfYwjjS8AFBapFsWu4YwA3CEBRALkF81K0Yws6aHB1ckyFcqjyYwFFK5AxSSoFco9nZw+L1rAVnDyF8pOzZwLepwAt72QFMCZuYw3rD7AVgo5FcF7sYwaAp5ANswXF8/9yZwaHz+A16nxFcA56ZwFssmAFEviFsRCeZw 6mhq_ignorechain_0001
LR6WFBBkqPFMAaxYwTf2KBB2aJFsqxoYwUOlMBJ1aRFMcN6Xw0kIRBhycYFcQ0uXwJZcLBlD6wEsboqYwuE+QBZ7LqEMMTbYwG7bKB5DDpEMM/XZwTijCB1AMEFcQR1Ywl9bNBl/BRFMHaAZwrliIBNbrpEcS/UYwyXURB5B0YEcL0cYwfDjRBRXevE8By0XwgcAUB59axE8TtvYwZ92KBNFtXEMqDZZwS1UNBVeWwE8zptZwokZGBhPdtE8WzhZw 6mhq_ignorechain_0001
LoqDJBlQLQF8JJ7WwLKdKBF2RYF8upmVwgG6LBZJ2vFsvBrVwaOtPBx4C3FMjQBVw7I2FBJZBVFsq8oUwne6EBdJN/E8PqaUwTwZFBdfsJF88cEXwYT9NB5olPFcmtPVw49PCBxeccFsR2CVweyvGBZz5cFsFesTw/iSEBJ9A5EciASVw 6mhq_ignorechain_0001
LCh8IB1uE8FMwkdWw8hUKBJeQJGsVNpWwt61PBtweKGc5yQXwiQCTBNuKRGs9s0WwgYJGBJGyOG8S+hXwLCsABRN0QGcjL4Wwiw85Ad4JWGszi4XwtraBBxywXGcJFpVw+luFB18D2FsEZ8WwqMaKBhPGNGsioqVwjGfFBN63JGczRNYwxYvHBN6eWGc7e2XwNYy9A1LNJG8OxlWwfOMyANQmXGcW2aXwkN74Adg8QGMk8XYwkdZ9AdUvdG8bfGYwivE7Ah8MZGc9VLVwQLNDBtNYfGc3b7Vwq5BEBFTsTGMvs7Uw 6mhq_ignorechain_0001
LbCDRBZMHEGciQJYwQxRWBBVzEGcMddYwJ9saBpYWDGcrp5XwjneeBVVrJGMdW2Xw/gzWBhbp4FMBsAZwxiVcBVB42FsqoVZwXOvdB9m/FGcmNrZwoqUcBFclkF8yw1ZwEBXOBBQi9FMfcUYwxTsWBhQtMGcZwrYwg96TB12N8FMazZZw/x0VBNPEpFsOIzYwu1VfBd+yzFM1G9YwRa1gBFWXFG88F6Zwu5ydBpWXMGcdZTZwIqwaBRR0HGsOmDawYMIgBVTUjFsnoEawYtUZBBNqnF8FVOawoVYbBR5pVFMeYlZw 6mhq_ignorechain_0001
LO8TaBRfC2FMCQFXwzldeBdasxFsDhGWwSs4eBBr3BGcKJGVwxOphBt6AFGcuKtUwXzTdBNfmcF8N2XVwkzsdBJ/SIFMnpOWwdupbBRhO1EchnbVwNJvhBRC7EFsyVqWw4HHXBdjNsFM6mIXwl3IhBBuXwFMXznWwcHSZBp1TdFs3b9UwaFEgBJB+aFszBjUwUJLbBlZAKFc7HHXwsc7bBRHzmE8LkCWw3ffXBlk73EsCuJVwNGEeBxZRzEsRFiUw3A4hBpuf2EMvVRXwODAjBpDMDFcl6xVwv7ZiBFDqSFsFpPXw 6mhq_ignorechain_0001
LDrWaBtUNGG8vsqUwI0haBBsJPG8lHvTwpoFdBN//YGMBPXUwc5DgBFuweG86ysTwV08UBlovRGc24OTwaC1SBBiZJGMdeSSwPI6VBdqeDGsxlqRwc6nNBV5zIGMi8KSwJOxWBZnaDGsta+UwBUBdBFf5MG8fs4SwPROSBJXcSGM+FFUwo9/UBJncZGcAMuSw6G/LBpAaDGsupjRwAMSLB1swNGc0csSw 6mhq_ignorechain_0001
Lv/AcB557aG8iNpVwgUoeBNIrjGcF3WWwonTiBRDthGsjdeWw1R6jB9XHpGctgUWw4lNcB9S9kGMk8wXwvNnfBhIfsG8mXTYwX7fWBBhDpGcsNqXwQdWZBhZTWG8HoIWwd9JeBdH/qGszixVw6gOcBtNNdG8UdIYw9J2dBFLTtG8oGzYwCn0hBdFQpGM9TWYw+EyfBZyT0G8BCEYwyE0UB5B8pGMXEVYwo7eWBpPywGsI6JXw8VGUBdOYjG8UuFXw 6mhq_ignorechain_0001
LUXHjBZ/3XGcX4wWwo38lBhBXVGcKI2WwY6TnB5zHXG8McgVwligpBhspbG8hMcVwfWWmBJRvJGcI9SXwWljlBB8RHGce3XYw4VrlBRug2F8dafYw2sanBFBNNGM+O2YwrxwhBtdBSGsXe7Wwzu3mBpfraGMG3kXw/LLlB1XjEGMMdpWwfAdoBZbqHGsRaLXwkJgjB1h3JGcSZdYwhPHlBxGBzF8FYAZwzGTkB5yduF8HtJYwuDtnBtK0wFcfmZYwGj2mBBgdLG8aNXZwMJepBlQnKGczwwYwT4QnBxOyVGc3hwYw 6mhq_ignorechain_0001
LtVAmBZctTG8QxbUwdoLnBx5WUGsN6GTwRBmnBdk5fG8g9rSwH8wpBhm2iGcUnOSwVWalB5WnOG8giFSwnLtmBp2BNG8NSuQw04LlBBeXFGMensPwGLziB5TkEGsIZAQw3ZamBhgTAGMmwCOwt0JkB95lQGMPdiUwrUIpBtOcQGc8YITwX52kBNvwGG8UKeSwbkkjB9IJTG86N8RwlI1mB9SvUGs3+NQwa/uoBd4DKG8pV3Qw 6mhq_ignorechain_0001
LjHilBxOimGslf1SwNGxlBRktxG838bSwFq4nBBtb3GcN0QTwIwJpBlnA/GMqPySwhnEjB5aj3GMPWlSw84KjBZsaCHM/N4RwhPXiBVb74G8OXDUwgufjBBapBH8yOYQw5iyjBV25jGsSdOTwi+cmBdYAyGcX0ZRwbZghBFd6yGMbJGSwQqVhBhK1GHcGnFSwWN1kBJeGHHcTgRSwPCdgBZ1E9GMv1IUwPqNiBFiGxGc6nhUwgh6jBpgm9GsIFjUwiJjjBhlqJHcSp5Pww1WlB9tf9GsAWJQwZX0hB16O9GMPc6Pw 6mhq_ignorechain_0001
LdAWoBd02zGMf8fUwRYfqBh6d4GMeZTVwPiOtB1AI1GMvcyUwarIvBB7X7GM6+3Uw5YLqB1kP1GsmWxWwIG6nBxe46G8/ueXwss+mBh+B3G8nQWYwHRwmB905DHMxk6Ww3/5kBlmL8GM9+qYwdlrkBFaDJHMEBkXwxfwjBxLOFHcusYYwTVshBdeWKHcsVtYwXrNnBp/7tGcfA5UwGyWqB1NKBHs1ePVwUS1pBBFpsGsWl1WwiiBsBth+2GcctTXwCv4nB5H8vG8OekYwk2enB1N7GH88a9VwxVLkBF+J5GcMiJZwYexjBFCJQHcGkHXwutThB5+tGHcHtHZw 6mhq_ignorechain_0001
Lh6ctBpBarG8oFQUw3KBwBF5enGsX3wTwUaqwBRS+rGMV1YSwMrAzBNTysGMlNBSwuOCwBl9ObG8QWtTwEEKwBFLCWGc8kDVw/nPyBBarXGMsx7VwMGduBNYOPG8ZMrVwoS0xBJcGSGMHWCXwtHivBJ85MGcF35WwDy0rBV0pmG8FdLUwmxmxBNnHqGsrubUwkJPuBxSbYGsR2MTwg9vxBdqhYG8XJITw5BxzBJmxcGcYzzVwThjsBZsqLGs/GYVwLxPzBdeVSGs492Xw 6mhq_ignorechain_0001
Lg6nuBVK/uGcEBoRwlmBvB5VPzGsccSQwRq8vB1R1+GsAzWQwNZUuBpYHGHMJngQwtASyBBG8AH8TpQQwUYdsBx8cyG83b9OwLgfrBZXLnGs6gUOw18woBdWpnGsRLCNwFgdtBFmVhG89TjMwImvsBpXTuGcZB/RwiKkwBd3guGskilPwHm3qBRUe2G8MzBQw27vsB5Cn2GcFOENwrZQrB9BriG8+hFQw8eFoBJvjfG8QSlMwMxWnBJQcrGsWoZOwbS4oBdARsGsqKMLwxutsB5EUZG8cfIMwBEttBlmslGcDdrKwPtYvBh+xgGM2MkNw 6mhq_ignorechain_0001
Ln83m/eW6m+TPcjMQdd0w/+XaBAkm2/OQO6Xq+O7/MAkzEaQQ+FSU/s1ODA0A5+PQdsqAAjsyb+DfUcLQoSPB/e6In/TsmhLQqBnX/iseJ7T1cANQKio9/K6VABkwKgOQpQ0EAXWg++jxADQQ 6mhq_ignorechain_0001
LfP4G/qdDiAExjqRQhF42+YN17AkDVnSQ3hhj/g0Ca/TqQNTQ/B1i/guq5+zdPaUQo5HK+iNwyB0wAvTQLsfK/ifpkCEYmPTQc9ms+W1MwCkrnISQpLZr/Cpu5CkW4+TQumOy/uaEgA0lH+RQmr+l/s7XgBUU+ESQGhuf/67vQB0+tMUQENuF/ExU9B0jTgUQ 6mhq_ignorechain_0001
LE3c3/shBw9TgtUSQwDgHApawD6LlJtSQAAofAZTMV1LJaySQoZblABVs09LnJQTQpJwCApp3w+LfitRQHRkQ/0ESw/LvdxRQkuoj+6zt9+7f3+QQMTtX+kEo3AsvbrSQzDit/+46JAcoQVRQseZk/iHlAB8OhXSQbLER/gL2oB8AltTQQsv+/a2z4BcXcDTQ2MIc9efpQCsdkZUQ/nYs/ODiUCMX+EUQEKH2/8hfZ+zWVWRQofGCAtmBS8LBYsTQRD6FAdzME+L8psQQOkaNAN+OOAMU15RQHTjV+Caj987jEMQQEGQFAPWmCAMnk5QQILS6/ksDjBs9E+TQc3SQAnu4/BcqD0SQJ5Kw+wzqjCcBBNVQ/IGAAHh/qC8wxoUQ 6mhq_ignorechain_0001
L7L9jAJKrM+DAvWSQHbhvAlnKj+zz+PSQqn+0AFRwa+TU5mTQYAp9ABNVf8zTHvTQ/BCyA1JimAklllRQfkruAd83mAkyAQQQuMLeA1uXu/TTJGSQvRwyA1ACt7zYKpRQxsDuA9b+ZBE1UISQK6m6AVKdyA0FtoRQWpK0A99SEBU4QhPQ 6mhq_ignorechain_0001
LneGwA9Xqm/DNOoUQYlI1Atbeq/DcZ8VQJET2Ax/Hc7T3+gWQ9Ui+Ad5QH3zvgHXQ45nuAFoqsA0/C6WQ+qh0ApcIEBkDOFYQoaF8A1sjCC0EEFYQ9hiyABdRZAkGQrYQWrwABlGYNCUwBqYQ7/83ARszuA0/PQZQQKd/A9UovBEdnPZQjJ4oAZLMPAEvUgUQOCI9AhBgQAEzw1VQw7PsA1AlnBEE/ZWQ3uVnAdz7KAkPGMXQZit9AlpoTCU0rOXQ6VnsAdzFM/jqvrYQDHuDBN/9mCEtcpYQqAU2AZEpMA0/7tZQJu3BBZ8SACkAwsZQ 6mhq_ignorechain_0001
LnP/tA5rLF7rmcXWQJQpuA5bLj/L2kyWQmsB4AB3QeA8G3HWQdkj9A5FPSBcOxvWQHSOkAV5ygAs4LdWQ2pujARu5+Bso44WQ7KxkANHVCCs65MYQBQhSA1HHTCc9iaWQ8yHnA9FX70LhM9VQdD6vARqPm/rBj3XQXrNbA1t3+/LX37WQjWAjAR7keA8mJYVQB9aqARR3QCsYxcWQqyakABFxjC8vvWYQNMZsAlnNpBc5zWYQ+XfcAhBdhB834bYQIp0RANPk0CcTMuWQTCIFABBwBC8fs2WQNdlRAFjIRCsg/UVQ 6mhq_ignorechain_0001
L4w/5ANuwJAses2UQFBsBBNXkrAsUnLUQd3zGBNbeXAMYB7UQBrMKB58VPBMzIHVQ5SA1AxDMF/rDTWUQNeTBBxMwwB8AAFUQNS7BBNACRAsbQLTQ 6mhq_ignorechain_0001
L3lbHBhs6P+rqLXVQqdJMB5PpA9LfdIWQzsaMBFNmE/boGcXQUetQBhvDAAsdf2XQN+HMB9dG98zc0bWQY25MBJOnR/DlVOVQmGGMBlVbEBEBJkVQzVIQBJgajBkokfWQhQBVBNkf/BEynIWQwsaWB9vCAC03g3UQDTaYBhIONC0epDXQtOoEBhZ+Y7b3oKVQihsPBFRqA+7ZOjVQuqVIBFHgB+DKi5WQM0SPBxj839znaJXQON9QBBdFC/TYw1UQbQCKBRWtu+jyucUQYQUMB5O5qBkhFqUQnrLIBlDtMB0yrBWQO4MPBhL7jBkSkeXQuy0TB1HfrBELZKUQLNFaBFIkKCkFUmUQQhVXBJj/MCElABYQBrEcBZIvXCEUdyWQ 6mhq_ignorechain_0001
L8b1HBhTGZ/LZaDYQAszHBJ29ZAMaKsYQWgQJBVSk3BccJmYQ8FjMBdgfNCM8u9YQnuSCBVO+SA8nYBZQ6JnABlAzi9LjOPZQiBj1AlEpm97pGdZQZ6NEBRPxS77JZzZQwHXEBNHbq+LIfvXQ+/yKBxjH6/LlABZQWHl+ApSqqAMYGrYQp3PCBZmo7AsJudZQzC+ABhs4Q5b2J0YQFHKzAhbtP3j17mZQzojwAlJ0c+7dcCZQKlj0AxgTL/rx23ZQrkBDBxQYX8j0N9ZQ272DBxryL+L5fOaQcxWIBd6hJ7b6aoZQ 6mhq_ignorechain_0001
LtR8GBhNIQCcl+FYQc86HBdPl9Csw6/XQyyVNBpuUGDMvJXXQ95wPBFPinDMt0oXQnnfDBtoDRD88NIXQQIz7A9OHSDsUfwXQ+5ozA9vhfDckStWQtUx7AlV2wD8GAeYQTwfEBhsqACMb1iXQRK9HBhq/MDskOfYQziODBRI1+C89+MWQdXmEBVh2xDsVY4WQQDq5A94IyCsbRDYQLBsrARaRgDM45JXQqEuzA5tpIDMBo4VQEup1A1MP/Ds/NVWQbY0zAJKlxDcLVsYQMo59Ad6aIEsBATYQPQyABtrLmD8Mx1YQ 6mhq_ignorechain_0001
LaJUPBZibpCc+MhWQXUqUBxguuCsn89VQkuyYBZrcwCsrKFXQCoicBBqKKD8C4BXQ2r+VBJ7NKCsNLAVQ0lebB1EbNC8q1WUQHlccBN8bWBcw+UTQ4aRZBlhvOBMPPbSQvvLgBZTzpAcQbcTQijINBd6lPCs8KQWQs6yUBpH2MDM+waVQofATBhJUJCsgJNUQ1VxVB5ejXBs/EiVQKcheBVA4KCMGfIVQN+3bBBOusC8A24TQ 6mhq_ignorechain_0001
LUQMYB165UC8G8CYQKPxbBB6GXCsUvnYQcadbBlM1CDMCE9YQIfifB9rhUD8DtKZQMbfaBxkznBM9lHZQB+RcB50ERA86c4YQpKxfBBm+JAM8ncYQlg9ZBFI5d+LnOKZQ3YSVBd248BM0YCYQbA3fBxfESCsHpcYQ0EMWB9FDmBMjVNZQznbcBlpw1BcqCmZQlh/aBpkMd6L9ZBZQ1KKXB5zWv+7ongZQ 6mhq_ignorechain_0001
LhBpWBNY5UD8uAAZQK8AWB1aOAEsV/PZQB7kYBN85QEcy9yYQkOpaB5p+gEct6CZQB1HQBVIuFE8NhVZQ1CXTBNbSEDc/E3YQTi+XBR1OBE8wEvZQ0ovPB1VCWEc2dhZQitTOB9eW1Ds/RsZQG5FOB9DZEE8zz2YQ 6mhq_ignorechain_0001
LLacYBl5pNE8o6IYQB+5aB5y9cE8dZXXQagZgBV9LgEc5DrXQSFbhBN5DyEsSujXQsGPaBZwlVEMrk6VQq1kUBtTuXEczQYVQzQEUBB0xPEMN58TQVMmXB1uaTEsioHTQuWqPBt42EEsfMqTQKmoWBZQiAEs0n5XQco9YBdibsEch6fXQ4pabBZ42EEcUF1VQrE4cBN53eEMKURVQ+3aTBdRioEsNxZVQx24RBNEWOEsJZAWQqoGPBh7a+DMu6uSQrl5MB1ORCEsuUXUQ 6mhq_ignorechain_0001
L8VyhBh1NPEspPCYQPXnkB9e7QEswiMYQWcIlB5gRgEM1cxYQteYnBx4JoE8yv1YQ20vlBZ5s1D87fXYQDk8lBNiSXD8ALjXQ1CQnBh+btCMQu5XQaQwnB1xSmCsW+hYQ0pvnB1fkUC8eoAXQ153gBlF3AEMx2EYQxhqlBpAMXE8oQhXQQofkBRXkmDsJtvYQqjvnB1hQ5DMAFlYQXgGnBp4omDMXowWQwb8jBVbMRDsFkKXQ 6mhq_ignorechain_0001
LfBHjBlblkE8b/LZQoNXjBdJyyEsplwZQ8TnhBJVnGFsEgtZQjZxhB12cUF8AoJaQD3riBtKtmE8k2ZaQAibkBBFpTE8LvhaQNUCnB5/ZVEM2wvaQKa8jBx338DMRmdaQxAFoBN8ECEMY4zaQVkPmBViwnD8mEpaQCEVhBZqjdEM7CGZQ9FblBh0T4Es3JzZQQNngBRgThEsPqYaQG73iBl/exEc+F1aQi4EiBNiNuDMiITaQ02GqBBC98DsUZ+aQsxemBlQqHD8MKpaQ 6mhq_ignorechain_0001
Lnr5fBd/VIFM8jMZQJiicB9+HbFMeeHZQojlfBp8DtFMifxYQQf/hBxmHqF8BpgYQX8kXB9TjVFMx5tYQnRfUB9iKGFczLDZQT3rfB1Gg8Esyo2YQyiVbBNRrgFsJJnZQQzvYBpHgPFsPkOYQlBNVBNA8jFsHxoYQOy1WBVEV6EcEpIZQ 6mhq_ignorechain_0001
L0vHdBx52/FM1axYQcqafBR4NJG8QScYQFxbeBVncIGsSuYXQLYabBh2rBG8hp5WQr8DdBZ5tTGcw3tYQl3gXBxPbUGMdoiYQ44ndBZHKUGcZTeZQ23jZBNzpAGseaAZQxG3hBxyNJGco1hYQEzKfB9ifaG8U0fYQ+mdVB1hQWGMzj7YQlH8bBdiobGsaKqZQq66gBRptTGs+7mZQAgfbBxccNG8hjsZQ 6mhq_ignorechain_0001
L+thgBJDdPGc+eoWQkHNgB5pfPGMu3LVQ9vmaBtYjRGMjX0UQnyTYB1vOMG8xo8TQUa/hBpOIYGcB4iUQDiThBNHfZGscoETQL86kB5rKVG8E/tUQy6whB131UG8W6DXQE0vgB9UnHGM0bzUQ3hmhB1cxfGcWECVQTgliBptnfGscroSQDCceBNs4bG8HV+SQxxnhBl47RG8nQjSQEALmBJxTbGMR5QUQvnTlBl/fNG8vGPUQIwYlBpHkUGMZ+xVQ 6mhq_ignorechain_0001
L4zIYBhQVZG80/eVQOKjSB9OzbGsu1OVQBiAPBxMZSGMENnVQTGVLB1YhPGsUt3UQM3yQB110lGcvuAWQC1sTBdZvvG8m3eVQ2CxKBhcSnG8236VQN5BTB9Oi5G8GmWWQ+/JaBZJndGceTLWQ6BBSBFx+cGszSKUQNt6RBJV+kG81wDXQY/OSBlRpxG89/eUQgu9XBhyCuGcuVZVQBFmJBtWauG8bceWQLfxIBFRUgGcu6VWQwxmJB1LMoGsdA4UQKBNVBplOAHcnc6VQHtmUBNR53GcNWWXQkVzOBNoj7GM9NbWQ 6mhq_ignorechain_0001
LF/HQBhlONG8AivWQs7HNBx+tDG8TeGXQShfNBp9L2FchoCWQgZnJB9rxqFcocxVQ79CTBhO1PGcPBXXQr67IBVg0FGMSQQXQ2dnOB9/jAGMMdBYQ 6mhq_ignorechain_0001
LJ3JSBF+O0FcPdaVQgr0SBZ/wkFM0rVUQ1sWPBNrmqFsjbJTQwuGNBpklcFsZweSQUUsYBF3VjF8vp6TQWlUcBBGeYF8xv7UQk7FhBJn+aF81tjUQ/f6iB5SJRFspFnVQ8svlBBy8XF8dFcVQ5MSVBlhh9FsOdrVQzRjRBtOHVFM72sUQk5PaBZ2YzFs9QvTQ7y/YBV+gaF8vq+SQQtWbBtSeHFMAB/UQ7xqbB90ffF8vs6VQnekhBNp7rFc+OdUQYmdhBZ4JTFcagmTQoA0iBZWx/EM18iVQCTPiBJT7VF8QmmWQ5p4mBRxGRFcc6JWQOn3lBhmCoFcjAhVQHBamBVUVTFcw3hUQ 6mhq_ignorechain_0001
LeL6OBNRV/FMRb3SQRtcLBhFaDG85qyRQUfoFBl4NBGM0CISQq+eCBFU47FcPGRRQJNPMB1zePGsQkjRQR7FIBtyrTGMwskQQW13RBRUmRGsM/CRQDMARBVIEFGsy7ZTQ8JaMB5V49F8st4QQFMoLBBatTG8PzfSQ7WtIBFvOcGcTyaQQ7FGEBdCWSGsFY+QQ5NgIBhcgPGsiqPPQlyZSBdpJaGMqf4QQ7RfSBNQVNGcJ8GQQtSxUBh/0OG8ZLyRQ 6mhq_ignorechain_0001
LzIIEBRBDDG8NHYTQlfY9ApwuAGs5G0TQCVz6Ala3pFcRVqTQI3VyANc+jFMnCJTQas17AluEEGsreRVQSYnwAd/mCGcvHxVQ6KZoApNtJG8ZopVQ5LTsA9X1yFMXvdWQvGmeARilFG89OOWQP4ihA1hQ3Fc2huWQM+owA1HSfFM9Z4WQhH/VA9G1oF8S1YXQTpEqA1q0QFsz5iXQF4DfAFafVFMgtyXQpExGB9oFGGcokCUQX+13ApcMFG86xLTQnFA+A5JeMGcj8YVQ2ZlABNX1+FMEN6VQuV9oA9ogRGc7CLVQK1OQARXRJG8O9QWQewA5A15gbFMELsWQ6nMFABTPsFsW+lXQ0wgtA5eoBFMfZ3XQ2VNVAVNyJFcUHKYQ 6mhq_ignorechain_0001
LmwBBBF+DcF8yOGUQfUQAB9jOFFMsm5TQCaQABRlg/EMg+aSQr+k6AZETxEcqr+RQI2pEBRWo4EMN6nUQ2TUEBJQi4EsG8JWQUpbJBt2DvEcY3uWQsn4+AF9wrE8lAmWQtyWEBx5OhF8wdkUQ1Gu4AV3zAFcNaTUQ4MhIBh+U/EcDMWUQzDhEBp0DoEcbSSUQCG+DBZC7IFM7NhWQLXMJB1s/uEssh0XQfG2MBRzr4EsbzaWQ/E7JBhlueEMW0XWQnxZ+AdTtrEMUsrXQv5k/AlpXbE8x1OWQrcr3A5XDzE8CqLWQ 6mhq_ignorechain_0001
L1OlDBxeQKFshCpRQ0eXDB92FHFMJ3MQQfzr7A9SBMFcTjTPQghO3Ax1M/Ec/wyNQ9TjHBFsCVFcZu9OQvg0MBJbZOFcq5uPQLq9GBpoCTFMNn8LQoeRGBx1oUFMFiBSQ1rMEBN2T2EMrc+PQ7iAHBJIulFMMhiPQkXSNB5boQFc9yzQQE68JBluAdFc+u9KQse+CBJYQYFcZpWLQcliHBhAbCF8b6WLQ 6mhq_ignorechain_0001
LioJ3ApjWeF86JBQQm1asANp1jFMpRIPQMtbkARblTFsFOFQQPHtaAloSMF8g9sOQ0mPpAJuV6F8HTDQQdV1aA5yZ+FMwEmPQ+OFwAt4jFGMlptOQPMI7AV6qoFsZZnQQzyRsAF+MjF8Ky8MQNTfqAN8R7FM4PIRQvunWAlDMHG89dJQQAbVRAJsjyFsYVVQQX7kXAZ/N9FMFXdNQaCztAxpfNGMGZaPQPs3uAtrDFGsesjMQoVf4ApcJEGMLCLPQ 6mhq_ignorechain_0001
LSWalAZ30NFsuhWRQYUIcAhue+EMNu8RQZD7ZANTwqEcI+ERQ6oKIAdWPjEME9zQQ858hA1O/3EM8IWTQU02UAFkSpEsGvIUQXgwAApQm1EcebhUQsSMgAZj5gE8DqXVQRNUrAVDHUFMEz6RQ2MZMABn4FF8mbBSQT9LjAhHbGFc737TQq2mpAR2yvEsEwPTQKSBQAlz3bEsljgTQ0NIs/YwJrEc4XFVQMdVx/UPJ7EMkvnTQ6tHFA15SDF8r2IVQmTsVAxOcWEcMm7VQQomiAZbTuE8G7/VQFrQnAFj7XEsEGEVQ 6mhq_ignorechain_0001
L566lA9mFiE8SjnQQetYlAR2lOEckKpPQYrSiAJSOTEse8wMQjUKVAloEKEsSWuLQu9IwABs6CE8o/sPQGjkxANgSpDcLADRQKvU3AptH3DM1rJSQOlKtA1wkADcGfERQeQp4ARs4cDcWHQTQbueuAhWRmCc5vKSQ+eO0A54d0C8ypQTQ3SItAhJuoE8iuzQQJraeAlRQEE8UdPQQLan2AV+kOE8RasPQ3y9wABNWyDMXK6NQG406ANYiLE8lOJSQE4noAlkX1CMIRNQQ8rL9AJcKoDseOHUQRu+qAtJVGCsLFLSQMYQ1ApQyfC8WJIUQ 6mhq_ignorechain_0001
LMDOoA5APhEsAJbLQjXSnANA5iE8JCiIQmlRZAV4ksEMeufHQrk/QAFH/nE8EJLDQJmbwAVmcwEsVdtGQqFAyAVUQrEMywxAQkSKuAxGKIFM3VeHQmz87AVKG1E8kLw8PY7atA142qEs5RZMQa6lnABn1SEsb5XHQvo53ApWdsE8GJXIQjwGrAt43wEMPmB9P/xdyAxj9ZEMvFQAQmys0A9XgRF8RTyFQrubtAlFqLFssP3JQK6tmAxsUMFcKFdFQb0g8AheswE8WbqwP9mfBBhBPvE802fAQlRi7AhbcGFM2Td9P 6mhq_ignorechain_0001
Lu8DQAVAB6EsuEdJQp281/YTLDFMn5AJQwhwF/YIg2EckDaKQgpzl+WW6tEcioFJQYK80/s7XaFs6P/JQowjEAVH9pFc1FFIQOT2ZAh7zvF8Y0WIQZnlx/gtxyFc0YAEQLvkhAFNJ+FMP+MFQxfCCA1yjAGcaqfAQQ4PXARnZDG81EGBQ1wNYARd89EcQLILQN+Fv/4KxCF8KDwFQcNyCApCkbF8Ha5LQSB0H/Q9QfFcCYUKQ2JohA1o+oFMv3+JQ/WKA/MBSuFMNAiDQol8pApSTBGMoxrFQKNOx/EN+DGcd1f6PBRkeA1oCJGM/ip8P 6mhq_ignorechain_0001
L3tCI/M0K1E8oTDNQ7yzB/WwXtEcZlhOQ1WGK/KNQVEMv9SOQ65+0/q1GNE8+GRNQZw12+O3jzEsawuQQbFRg+qZXLF8iU/QQYldx/Sh/WFcn36QQuNcIAPFLOF8Aw1RQ3W3bAjMvWF8avESQqF3gAvBToF8PycRQMAhkAPDfNFsWn7SQQBiu/wZj5EcQaEOQKxpt/WGb0E8kIqNQQsM1+8dTrEcV5LRQ1Uiq/K3auEMpOQRQtzp1+0AISFMjcPQQFgBM+g4vNFcx6+RQa9V+/OB4VFctc0PQmRcs/qwvnFcJRLRQ9pgEA7OqAFspsVSQKDqXAvqXvFss1yQQA6IoA3ytuFsPBoRQ74QiAf2+/EcwVaTQvjyrAfl5TFs81GTQ 6mhq_ignorechain_0001
LmkHr+4rmJEsUSQPQOF+a+sNAlDcbuZPQ7CXF+8uXRDMyBpMQMJqL/SzT1CM20IMQzdtt/EvvRD8ZTdQQrJCs/0OPeDM5+7RQ6VYu/8QVhCM5bTQQqAhKApfPVDs6EsSQPI4l/8QxQEM3Q5PQQDsM/KK7cD8HiNQQxfrFAdY2eD8AoDQQUxSE/QV8MDcNXbSQkoBl/opJAE8RnBSQQP1EANePUC8IG2QQSVDx/cVHZCMA0fOQdGyB/Ir5TCs1RtQQJyrIABU9eDcYsuTQaGnXAt1KnDsdDPSQEUDOANYJzCcXQpSQ 6mhq_ignorechain_0001
L26Zg/0pCfDsSc1KQIP3g/89hMDMq4KIQHY5o+yxuRDMwwmFQL3YW/2yRzC8C0SDQWC9BAxOhhD8PE8EQLaeDABl+RDM9sQ+PCubIA5nRiCMScH+PoFrUAlRSrDcula4PFZg1/cab2DMBZSLQTRdn/AiaqC8/KWIQccXRAdfsbDcHW1GQEQW+/YN+BEsOr2EQjyPo/01rWD8xdS6PNugJABvOXCsoTuzPahc3/cg5QCcx1GBQWjmXAh+fcC8fEFBQmvvVApVQgDsQkAKPKIBiAdEkmD8h/X8POJlQAtJmGEcpLh4P 6mhq_ignorechain_0001
LtRqX/GdY4D8NLtFQQNECALnVAEctm/CQk9vTAbaalDsAQUFQYizgAzPmVD8pDaCQXlhHAz6KYE8fFVDQ8RmdADOzbEMTYnBQeErw/2D5kE8CqAAQi230+yYPIEsyvrHQC6VAAzTv3DsQPm9P0qXGATgUdE8gEfHQlXpgAva0sEMs43BQYPOkAXK4SEc+tMEQY3hfAXYcWEciX/6PDxy4/qzz1EMIcSAQxq0y/qFvfEM/Ya3Pf2RA/29biEcGbdBQ 6mhq_ignorechain_0001
Li7sTAvBcfDMVYRJQyvshAXm5DD8EBiKQf3NhAvgDXCMk6YJQCXYpAbfmFCcQkhIQjztfA/LZCDMJCkNQW1AjAjp4qDsd5GPQtnHeAjjenD81X/QQOWGvAPCcwD8D4APQVNoIAznJuDsH4aKQAEppA7lnQDclZHKQLlzOA7Qe8CMUv7NQIPbkAr+xnCMq2YOQi3WeAf5UDEcVyMOQFOThAvHICE8wfiRQ0cwMAvPKkDsJr/QQUcqiA/WoLDcb1dRQq2VxALinGE8KiDQQMN8yAHUtUD8oH7PQGEsxAXKXzDskJ8MQ 6mhq_ignorechain_0001
L7jjPA3fMECMfKVJQPRKNAzbpxAM3sYIQiufNAHfnnAcegyCQbL9RAP4BE/bN9vAQeRfCALGWUCcYU9JQGP8ZA7HEKA8RJNJQh2L8/2HbXAcSMHJQ 6mhq_ignorechain_0001
LBq6IAHRgsBczh2/Ppg4HADEQrBMt0fwPDbwcA7j7CC8l20ev8pqhAjLnfBswR64vqQFs/G/9SC8gwdUP4/CGAvk8RCMfZ4BQVZbEA746pAMQeylPYBvq/e0USCcLqU4vHVa2+akEICc2yjuPr7Ty/W6gzCcgxUsP 6mhq_ignorechain_0001
LIukjAHnhjCsNSutPI3jsAfpo4C8uiclvA8o2ADa23C8YOGyPIox+AL0OmC8TkZlPkoppAXivmDsTVNwv8SFhA3g5tC8Eqq6P+5QuAnX8nCcvWJ5v71ZwAfql2D8Y143vOKwiAXNjnD8S4b5vf/snA/bQ3Ds5dQtP 6mhq_ignorechain_0001
LnRS2AbkxKDMLXj+PrLBABHzoVD8CuHCQsnVDBLScuCMdvbDQVrQIB7MCwCcV5LDQK2S9ALvhtDsIYLHQkmJvA7uyRDMvN9AQX9aCB37KqD82UF/PgEUCBr5p1DcL2pIQKI/4A7iYFE8T9KGQajS4AfqeZDszz2IQ 6mhq_ignorechain_0001
LZcwABr3FLCsXK1EQU+sDBDqLIBMaGAGQEVFHB7DdrAs5jTBQfCWLBHGsFAMC3FCQDmr/AvNhAAcrJlHQyP/6AfpbJAMBelKQytjyAbdAP+7wiLLQMDJxAf+8p5LqYlJQLuhtAbMEc+rq/ONQ64c5AfF5KCMGHGFQwpaGB/hxUB8FZqIQ8tD5A7Yy8/bLyvEQJh5BBv5NG+7lqXHQuDtABTdQDAcKBDMQHci3APvFJBsoyyKQ 6mhq_ignorechain_0001
LtQPFBzFY7AcVz34PHVRIBDsCjAss1CZvh12MBbDmgBcpxUqvm7ERBHZDGBcj070vbfnEBbLwfA89QY6vCdTABn/O2+71v35v/5iCBzOKszbu9B6vwGqFBrnMI6j9AhAwcJJBBHEP+8TzAksvHErBBb62YBsob53PNK8JBL+zG/7kUwbPXGpCBzQbdB8tIZ7vm4AHBjaMUAcbnwAw0I/7A3nYH/L4sOqvadN7AvXkG/7ZSUAw 6mhq_ignorechain_0001
LLJGMBjPDZC8PdfhuaXMQBX0V5CMAvLnvLYzUBve9zCsVlvzPq0fZBj2T2C8oXhrPbC1NBr7mmDcPFdbv0zMSBH9GEE8AJJmvI7eJBblmtDcOSD5v54lIBn06hC8k0ZtP91xRBbx50Ccg085vh3HMBbN6pDcmOi2PiUdQBzoAUEsgSjevaPMVB7hpBEsAJ6wPgQFUB7svCE8Qjm5vy80HBzI1GE8NjK4vq2LLBLbHqDMpEhAwSVUGBjvBWDMH533v 6mhq_ignorechain_0001
LdNiTB/2/sCseJ8/PuEhXBb6SoCcceIEQp5DZBjmj0Bc3oLFQXHUdBr58kBc+UeHQMahVBfK/8CstgoIQu9fWB71tqDsED5IQVytaBnaU9DcheGKQr4LTBPVPGE8Dv9HQ+bQaBHaSUEMg5/JQzVpVBfLTZEMU0sIQOrYOBf3EHEsvPQFQDGeTBnttsEcVqHIQkHRMB/EXaEs9vHEQpOyOBXp2sEc9qkFQ8wnPB314qCskF8AQ/fKbBPBb4CsLi2CQU5NRBv1M4Ccm1zIQ/eZXBTqhtCMGMWKQIKBeBnjJsDcK3BLQEq5cB/v3eEcPtwKQQtWMBn02wDc26CEQ5gZVBf1q7Es7bsIQ6WdIBvuyaE8g9/BQl87MB/vG8E8bmiEQ 6mhq_ignorechain_0001
L4CyVBrz12AMpFmDQQmmWB3ua++LTWRFQTT/bBbHWt9L9xvDQbPWeBb2Kw47az2GQ8SqSBTtzEBMhtLBQVwLWBPIn1+LhSzIQ6ahTB3Mna9bONhDQ 6mhq_ignorechain_0001
LIL9dBPKNk+75IF+PpTdhBTG1G9L+Xk5PEOsjBjwZm/Lbkg6PWmvlBfnDa/b0OXyPIKEhBbdfJ77LsuovLzfeBT8tQ9jAuguv5k+eBbpLf/Dq57pPCsRbBfQeM9jKC16v4kybBTeK6/LkJ45PqYDiB3eHj3TQqC+P2LNgBLHSe+L/CC1v1CAjBLgZx4bNelzv 6mhq_ignorechain_0001
LTfRjBvo2zAsjekAQ7fNlBLiu4B8DxDBQGx9nB/tKYBsWOiCQiU9pBjDV2B8b4UAQzpRkBTy1cCs9bPFQX4CmBD3SEDcR5tFQuZ4kBDo+lD8YZqIQAiWkBDeWcDsgN8KQ1VhkBjlsEEMWXhHQZylhB7zw1AcwSzCQP4ZlBPUDMC84QX6PzhQiBLYinC8aPREQ9dMkB3QiNCsa/kIQNV/nBfgt6Cc01RHQZWWmBPbzRDsO2vBQ 6mhq_ignorechain_0001
LD0HoBnOLbA8r7MGQOSoqBP6Al/rRQsHQE73rBv3bF+7X0GDQwXTuBDyvN+br6VCQG2MqBrT9U9LvlMKQ4OvsB3IWg4bllLLQQFouBf0PQ+bjJjMQdt/tBnxLX/LyZqOQdW9wBn4Tr+7kbWLQHlamBvnhIAMNsAIQ3mBsBfDAkAMnKfIQexUpBbyFw+ryt3LQYkyoBTtkY1r8knJQJ3MsBnA8e8z7InMQPtxtBLUxQ6TjkeJQrWSyB7m+7/LVOKMQ/6YxBr8Oe97w3oJQ 6mhq_ignorechain_0001
Lw8PqBbXHx6LeN//P/gSrBXTAv7zcDs2P+YxsBjbu+6rA5ocvVFyuBHJTA2D4fsyvlzBpBXVgb+j2OSnPOm3nBPdaJAk+G44PTSQoBDrBB7bFlnAQk9rsB3MqY+jOLs6Pt8gnBvzYB8Tw6KcvCmypBD+8c/zLlTyvKBemBHD1kA0clxxP 6mhq_ignorechain_0001
LldyrBboyJ/bXUFrvS4+sBzfNfA8rcY6vjVAvBbU9bB8Z06yvyWEwBDcdJC8rKG7vKmyqBDJRTBcuO7/vBj/oBv9xcAcumgDwCsAqBT1kK/ryJMGwJqnmBvTLrA8VQgDw5bIqB7Xau/rrA+hPceFuBPazz/7tMJAwdljpBfD1yB8Ml65v0AtrBP6jCCsVJaCw 6mhq_ignorechain_0001
LI0jvBHncTBcpEoxP4iZxBjZqFCsePj6PpKM0Br9ctBcjwp3P41E1BPn6pAs0EX7PlA8wBP7HECMpkUDQfGWyB3gCnCss+VGQMMLxBHg/OD8eP8GQS610BHkBgC8H7SIQa+dyBnGJvDMZD3IQR4I2B/IFADM//rJQ7w80BPUsnDM6A+JQGapuBHwbjAc6jz4PfFFxBPjcmCswUr3PhfzuBn3jGCcwtJEQZtnxBjb7KBcEU4EQeiNvBj03UD8nPMFQXDy1Bj7uAC8woEIQophxBfYMHEsmFFJQAbG4BLHJ6CsN/jKQaJ+1BfggAEs6/DLQ 6mhq_ignorechain_0001
L2nk1BTxtPCsnnLjPxkC4BTFPCCMm+huvujQ6BnSQgCsu9QRvs1/5BXEMHDMl9aivB7y3BrvVBCcGU6/v+wt1BPwfIB8AGfBw5xa6BfFcmB832eCwFn30B3YdtCMDFN7u3bg4BjX1DBMdT3ev5US3BvsMhCsYDaBwQgA0BDRqjBsqeBBwYVN6B7yklBcEi0GwQAA8BPFfJC84PXBwFb76BfzgmAMO0EBw 6mhq_ignorechain_0001
LYIa8Bbt/NCcX8LvPrnv+B/NylC8KDC2PnWhACTJjdCscSzbvcsoACn9A3BcKyLzvMyd/B7bIaCc86LBQ5LA9BXLEoC8wBAGQkWZ8BfEvbBsicWxP2vR+BPo0HDcmWQ1PPez/BHUevB8mXdBQVZqAC3aAqC8tCTCQ 6mhq_ignorechain_0001
LvAZBCH9U9CMZj+lvcUgCC3s88C8mZM5v8zwDCXfsrCcVg0vvfj3ECv2K3C8jKX2v33vCCrIbpD8lpq9v/HdDCbLloDMJ8IEw01GDC3tYPDsBIsHwPScECXq0BE8FAwEw3UQBCHnFXD88nCsPoBQCCP2DoCcjr4/vf2yBCzQ85Dcm7n+vbJWDCDK47D8OTB4v7t8ECLdQCE8NXGIw5HsECrXuLEc4UxBw 6mhq_ignorechain_0001
Lk2mDCnojRC8I3rwPM+uECvdk/Bc6vH6PLG0ECftRfAM6Bp4PsE5DCnTxs/bDZPxPMipECHRgKCcgCEDQ/J0FC7tN1BcUivFQwIaDCbR3sBcSCiFQK4qCCPG6JCssBW1PHmpFCP2sNCMpQ11PIvmECrmGtCM+LlDQWuiGC3PPOC8BxOFQ9VXDC7Xt8BsNw4IQaPhCCHBvCCMxHiDQW3cDCHannA8/1DFQ 6mhq_ignorechain_0001
LiH9FCXXB4/L+J27Pd/LGCv7qC8bkYZ8PxaxFCvIHu2D/AhDQ1U1FCHiPn+jTQLEQckqHC/EVT5rP/T6PIrIICH9+O8LDGUevHfcHCbLtJ6TKzb5v0MAHCT/Qy+j8dy2vKSWHCPloQ67LNiBwNesGCjVfkA8NHA+P5XlFCLUUIz7J3h0Pe+RICLpFC97Kq//Poh2HCLV9a9TKPm7Pd86HC3zFO/70SrpvPVNJCTggB7L7xgjvDx5GCT0Wd5zy3gEwYGuHCnoHZ+biEMCw 6mhq_ignorechain_0001
LG9XFCjGL98Lz8THQ2+5ECHXo15La+MKQzEhDCDNry6DFl1JQ7ckCCftGL7rTVSJQAz4ECzWCt+r0qTMQu+EEC7nlC+rHoyOQE6tECnhEZ2z8lOQQoRUECD5ue+TENKQQj5tFCP7RW6bNVBRQ9RZFCrBNe/L18qGQOOmFCLHUH8T/N5KQEG6FCDBcJ/r7t7MQ7XeECLxqQAcXmbLQQt/DCjBH1/buzAQQ9iFDC/mCv8LksLOQiZLGCXUXF7jjAmRQ2pAGCb66f+bV7CRQ 6mhq_ignorechain_0001
LISWDC7xtU/zr4EKQtmBCCDOdOAk0glJQtJBBCfMRu/DVstLQeXn/Bbqd2/D0MOLQVnUCC3lAuBkwfhJQhGdDCLZ+1B013JLQKtTECPLguA0VblKQjBWDCzDGS/j1gDKQ+1pBCnYKv/TnPSHQgHdBCveDJCk0XRKQSvfCCrqeBC0125GQGPKDC/7/2BUdgRNQRy9DCjFfZC08/vKQh67ECHOvgAkRrVMQbl7EC3FH9AEmI1IQ 6mhq_ignorechain_0001
LEzeBCj4A++ja8DOQeTmACvVAO+TxpGQQzkIACDYye6Lc6HQQAgj+BXoLn8rFm7QQireCCrbk6+DJYXOQoPa/Bn93d/j3zEQQWqFBCXPpl+ThyDRQ 6mhq_ignorechain_0001
LqOqACHtEU+L6ygOQO8WACfJqkAMd1sOQdX29BX2W4Ace48NQ2Pl8BDJ9uBsF8MPQHCTBCLUiXBcRG9MQQMHBCjNSjCckBTNQafRBCf3AV97f4CNQ3ifACXOx4A8dqYQQT/UCCjm3GBsEIcNQFZIBCLB2GBskV3KQ 6mhq_ignorechain_0001
L8Lz8B7ojNAMAD7LQ8DI6BXr+gAsbo9KQZ9D4Bz9BTAsRvJNQw3F2BTkfCBs2rUNQVmc5BbghT/rBzhIQFm96B31pBAM6c/DQcqj6BXY8E+rpvD/PYMa5BrfsWuLmXgAQLaZ7B710o+LcGj0PBD39BvQb9+LVVBLQ18C6BrLlkBM9TbKQBN45B/qgb8LNW+IQ4HU3BbNOd/LYcGIQq5S6BrKgABMC2pCQSjF9BLq7FAcjq6EQ 6mhq_ignorechain_0001
LjWe4B/FEl+LNt2OQ18i2BLGd49L3DeQQCmp2BPdT+/radlRQJml0Bv+JfAsuWDSQOIB3BHlma7DzzARQDJd2B76p/+j/V/PQ9Tv0BnNOq+DsbPOQgk33BzrDmAkX1FQQ3/J6Bf0W88LGqsOQ2Lj0BzMt397e2BQQypF5BL36E8Tk+VRQzkv1BXejX8DGb4RQQHl3BvJ1VBUEb4OQ2EP5BvG+rAE0H0QQ 6mhq_ignorechain_0001
LMoD5BvQsUAc8LASQUdY5B3EsPBMZvGTQK5A5B70mVCsfKqSQ+Tw3BHPKvC8mmWTQrRL8Bb9YFBMH9uTQuYo8Bv/gECc5dzUQsPe8B7z4X/LyLUUQius6BHsW4/b1njRQxq03BTA6CB8a21TQ76r9BLTWPB8Jo9SQtZn+B3/ZACsfMPVQNye8BHtPkCsI7WUQXEI7BPlIBCcudlVQt/c+BHzMK/7qdwUQ8G96BnQvD/rHQFVQGMO8B/2ny979ghTQ 6mhq_ignorechain_0001
LuaJ6BHVThC8schRQ9+t5BHaNMDca0BRQ11w2BPuqVDcde2QQJy01Bb8r3DM/8QRQFFN7BngtSD8P8dPQbUq6BnylCE81kBOQ/iT7BndBNCMWZ/QQz2e6BTvyiD8jCxRQSCW9BP14ODs+7zPQwPm6Bv4T6CssJCOQ 6mhq_ignorechain_0001
Ly8P1B3ba4CMSRQQQF1YyBz1o/CM/+HQQAhLxB7VsLDcrQdRQPBqvBTWhqD88mjRQO0/wBbB9XCM7gHPQUx+tBHNebCMomCPQa2vsB7WAzCcGZCNQcrcsBP2KHCcFJfQQVi/pBnBO2C8C69MQ7YspBDfYKC8k5cQQR4doBH0yhCcQQ6OQ0RulBfp/kCcXy1OQ2/C2BPUJdCsChxPQeiEyBfXDaDM1E3OQJHtxB/aDSCc6iFNQIZhxBvtN4B82NKQQd98tBTy9CDcrKhLQssatBHMapBcXjRRQyiBpBLItID8fMZLQ9RfoBH240Bs6iNRQnMNlBf2E4CceTbNQ 6mhq_ignorechain_0001
LmP2xBzkozC8mIgSQdJvwBboB9C8uK0TQ77TxBrmmqD8KhPUQPjivB7BPAE8OfwUQYq2xBP5BeCcAE3UQjxYwBL3hgCMuUMWQF6JuBX54RCMjvQWQa0gxBLUDxCM0MIXQUyHzBDKxaC8+lZSQNZkuBLuo5CMb4wTQ35txBnUu6B8w9eUQYu9zBPD9kCMX6BVQ 6mhq_ignorechain_0001
LZNvzBHJj5D8I5CUQBXX0B/6vSEc8+XUQL5syBHURiEslbkTQ/XlxBTdQxE8B+IUQmLU3B/QRXEcJaIUQUOL4BXgMuEceyZUQZ0C7B76mxE8pMFUQCi37BjKlHFs5tUUQHdi7BH9yXF814cTQnvZ6BTnQUFc8VSSQL4W8BrhQrFMKExTQF2L1BPBnmD80bqTQRv5zBrmYVEcGXbVQBdh4BnK3MEMizwUQz6z3Br2nTE8sDGTQUR/2B7+E5EszpyTQAn33Bzh6xEcpRdVQ+QR8BjLJnEMH2sUQiLZ7BX19tEsM8BTQL/v8BXS7KF8AaNVQ/qx5BTfYFFc26CSQt8J6BrWagFMOgoRQmyO9B7k+tFM3YqUQ2FH8B/0Z3Fc8PHTQ 6mhq_ignorechain_0001
LXUgyBHQ8eEcLBRSQND+wBzhStEcIMbRQyrBuBX8RsEMnsvRQ75msBvwa8E8lPqRQtYYxBXngnEMwt8PQFsbzBvsQSEspG2RQN+rxBj6h9EMAJmRQiTOwBfPVyEMeMsOQlufzB785oEckrcPQqOuwBPPIXE8i+mPQ 6mhq_ignorechain_0001
LMIFtBruPZEcgsFSQBMRqBjKgUEsLvSSQyb8pBrwTIEsAVmTQ1NepBruvpDsxrlTQ0RJpBTnaHEsEOIRQntVpBvtfSEMaQmPQX2grBnDBPE87j7NQlbWnBvFbgEcmiwOQpbsrBrDNZEMg9eLQTlhnBfKnqEswCUMQD1spBvt/mEsLLrKQuRcuB/TeNEshlNSQI9KpBPVkjEMp5VSQ5lNqBT8hwD8NvDRQmHDnBDnwDE8XSURQqsFtBPDGEEcUdkOQUdolB3LSjEcitBQQxeatBb5UWEsEaMKQgn8lBj4g1E8vTrLQQ61pBXtCvEcB3vIQ 6mhq_ignorechain_0001
Lf7LqBLBGTEseQvUQzprpBb9OIEsEFAWQ9Z0mBzFACEMH/KWQm9JmB7w4qDsbGEXQNcgqBvr9YEM3sCXQIjEqBjE2tEsLxWWQwc4qBblwpEcWb7UQejLqBrtBTEc9avUQop8qBzavzDcS+DWQERSpBrILXEsF08XQMjmsBjHdWEcvpVXQh39nBPcwyE8qtcWQyzRrBHxa6EckV1WQYoupB7ZQ0EM7oQUQAjCtBvArsEs5K0UQ 6mhq_ignorechain_0001
LIDGlBHjnKEc9PVVQxORiBzZdFE8U9VVQkXThBXYVHE8HX6TQEvBiB3COWEMNIMTQDlqgB72bUE8ZARWQ47cbB3RnNE888TWQ2j6gBbigrEc+HzVQ5GTYBDS8XEMzabXQDjylB3GQVEMX9pUQLWCiBXu3pDsO2qVQLhbhB7BNTE8eHSXQO4hZBzQmRE8XcXVQUMNbBfHn4DMIwbWQAXifBf831EceidWQQnAjB/OSwEc3Q0VQ4PJgBn26sEseGyUQTCLUBvOUSEcWWZXQ8xEaBvGsTEsabMYQXmXYB7aQpEc/qTXQ 6mhq_ignorechain_0001
LlidfBnSrvDcq/eTQGB9cB7MJyDsgRMSQtlGYBrYjHEsHePSQiawVB3HcLEsAySTQ0ZWbB/B1FD8yNuRQ7/PXBb2D1CcsVhSQKZyeBzEzVDc6LEUQSwzfB3wy/D8IFfRQMWBaBbVaHD8x3rQQF9zeBfiswCMncwRQwZ/YBPWDlC8UyNTQ 6mhq_ignorechain_0001
L2XpWB/m4PEs7NFRQO48RBbOUdEsiPARQ0h1MBT+dQE8Y+HRQ3e9IBXjAYEsCLuRQLk6RBHY4pEcVGYPQzYfWBzcL5EMWeGPQbUgbB/k2yEMpDROQYA0WBL2fOF89PjPQZyteBn0pDFcZpNOQ6z9bBnqmUFsR++OQSpxYBf8/MEMqgPQQp1+RBXfuoEsx90RQOIDSBXNweEMJqsNQZ6MOB336yEs72NPQ8hlTBPR4YF84iHQQeUdhB7DiDFsCaoNQ5iZdBHmqjFcJrIPQ 6mhq_ignorechain_0001
Lb3vMBjpL6D8tslQQX/+HBDyqfDsKYrQQc02GBXHmUDcTXISQYiXCBzZ0ZD8ofnSQlIsIBbPR2CsHLuPQzvCEB3R3XCs2EHQQTqJJBfq8ADs8ywMQmcAQBfKsuD8/LHQQfMlEBzzHyDseBUQQ0OUMBvEDmCsQQMQQN4mEBPki1BMgQDPQYL4DBr/vPCs+2KRQ4/TABfBOnC8RQoPQjtpJBzGijCcNpnLQ5IiFBLdVRD8vqGMQFbmMB/NqVDMwMcMQ 6mhq_ignorechain_0001
L9g5KBXY9EDcyt1SQLYHKB77I5C8R1OUQiRQIBzZXfDsjjCVQE/aEB77ecDMcW0VQlsQPBbCnnCMzP1UQes9OBviMdC8kLUWQu1NUBra2OCsqH2WQgeRUBrwsNCctkJYQLXfVBj4RvC8KziYQdTvWBjRVUD8VkRYQXZbVB3C+qCcl3MZQe8iOBX5GBDMXAbSQVHEHB7AQgCMf4RUQU9ZQBHBdKCsHwTUQrXeSBrsw+CcvVsUQt5uNBrUn5Ccfi3WQ05DMBTjqDCMUieWQtmFVBb4jdB84keWQaUVXBH4xkCcs5gWQ2TVTB7vcjB8QAYYQeVyWBLIoXDse0iXQErpXBr3ftDMQekYQE7dUBPgeOCcoHaZQ3uVWB7uHEDM0wfZQ 6mhq_ignorechain_0001
LQ62KB3O0BEsEV2UQDnPJBvqKVEsYOiVQZlZDBbB8ZEMrtRVQq4UAB/n0dEsWZNWQuRrMB3hHoEsjhFVQYiLLBbU78EM2QvVQjfxNBTUxDFcoz4WQFVLHBbVsJFcUINVQjlZMBTa6WFsORfXQHJzFBTu1cFMhYzVQAiaIB3scjFcTk8WQ93AOBffUCEcNBOUQ9NxJBH/wSEsb3mWQpJ3QBXx2kE8r0TVQVQVMBj+FqE8BfAUQva7QBLV35E8bNUXQRCHFB32dEFMDVTUQ5CeOBbGGcFMUhMYQiZpCBzoumFMW4XVQo6UHBrqhyF8c3aXQ 6mhq_ignorechain_0001
L3cxBB7KaZEsr1AUQ61n4Ar0/eE8ywqTQrfrwAX8BPEs0cOUQe35nA3AFVEsS0oUQMGf3ALuXgE8N2KSQAA58ArRxyEcpIiRQDEX+AroZGFc3oDSQoUyABTxPzEsfIPQQf2yBBvqNTFc/MLRQoY1CB31vHF8hzCQQvRUBBbtTkEMq2bOQfLXFBrNqNFsryxNQJfzDBLKMqEMhIKMQeS0FBHtq+E8EP1LQ+HVEBnYGVEcG3RTQTDz2AvmkuEsBiGUQBks6APw4REsVqtRQIYCvALQThEczC6RQvEv7AbFXLFs/BDTQmEzCBngqiF8VNVRQ6Wh/Af1IUEsENrOQwJ+GB/LtdFsaPfNQFFMEB/kUeEsDmkKQs1zHBn3xCFMoi9JQ 6mhq_ignorechain_0001
LpxgzAD3I1DM7WPUQz2hsA38JVD8M01UQED6qA7WzeDMoGUWQXe5hATt9dDsA+0WQQ/TxAvbBoCMqkrUQUmarALzMIC86LkVQdI0wATfYaCcdNOTQvCi6AfywrD8ua1TQTaukAPI9WDsfzWUQHwn5A/PioCsVvAVQVx5uALS8QBs9JcVQK0HsAL/9RCM25mWQ79/iAHNSHCMbESVQiwN0Afd60Bc2bHTQjhgoADWDaCsA94SQ6UX1A7+3wCMtOnSQ 6mhq_ignorechain_0001
LQhnzArTvnD8G9AXQsfwyA/ktwDM76NYQ6rQsA7uZME8oJWYQucwlAXO3MEs8xzYQVa79AL7r1DMdnhYQ4WUCBHGqMDcKKkYQxT+HBzKrXDcSgyYQFlY/A7pYtCsy/CZQMS56ATlboDM85kWQgQkuAnzOWD8+LdYQNANBBDKdGEM0zOYQCRE9AfIEBEcBBCZQqClCBDCI+C8dgEYQy2WKBrRh6CciT0YQsKyJB3mltDcQjbYQCg1HB7exmDM95RZQGxECB7bNQCcNyEZQRo3+AHq37C8uqiZQefX3APRolC8xq3YQ 6mhq_ignorechain_0001
LhbytAPs7cEcIm4XQG3enA7HTwEMGIBYQS4RXAfeKrEcg1AYQ8BKLArqayEs4bcYQzVGqA3bTAF8aF7WQmZ9iAHL+TFs4M6WQiSRmAXFCkFsNa2VQn0puATxuhFMqtNVQPAZfAfXb0FsG3pVQ1TXzAbLNcE8D6JXQ+mdpALym3EcSyfYQeyWyAbNqFFcbuBXQE1YpAnfc4Ec3E9VQSbhVAzvAPF8FHtWQfzZjAXaxbFsjf4XQ+XdhAHti/Fsx89UQzP9RArer1FceRMWQ 6mhq_ignorechain_0001
LQkkQAXdLeE8sOEXQ1+H0/+1xYEsKb6WQEnRj/GqhOEMsuFYQuqZg7uWhTE8FtUYQsxGt/qXkJE8mMuVQTuv0/2lVVEc6oZUQzAn87idKAE85vwVQvVp4/W8qGEsrGNTQK7VbA/v3XEcSLbWQq7Ki/CPgnEs/UwWQ9OKCA/TK5D8fBxVQogAV/OnbgEMH5NUQArAJAbmweEMhNeUQTqgB+E+6qDs8Z6UQQOiA+IBguDMlBsWQ5UeO/8tCNEc4mtVQ6PC+/yfLQEMsmTSQp5vJAbcj3DMzhWTQrMhW/+a96Dsl4FTQ 6mhq_ignorechain_0001
LNb07/eNr/DsEyXYQtjht/eeHpDs/+9YQWTuk/WVNEEckNiZQNCzE+68aCEMkG5ZQBEfHAzO/HDMDhMZQWV4IAHUPjCcdPsYQNcBCAraF3C8B14ZQM8ubArcyFCc+XzYQK6XMAPom4DMQOLYQPVs9+S9FZDMRw2YQbvOXAz16WDMZiNZQv9l0/a0MQCs/utYQIjCKAP9PwCM08LYQO0/NATcsfCMKmCaQR30BAj/eRDMIlPaQEsok/WF7nC8yF4ZQQ+obAHFKZBcYQbYQE8RlAHLBYCcy4wYQOenaAzHAvBMSFTZQ 6mhq_ignorechain_0001
LdttAAvMjTE87XoZQNTB+/qY+hE8tjMaQVA5R/WmUxEcxiHaQRJG49C7P2E8/JnaQhvxTArOouEsZHSaQtZkiAvpaiEs/qoaQdHKrAnEGaE8OCSaQtYKiA7pNfEsEjUbQyfJzA7p2OEMTwmaQCAJqA3MAUE8LWpbQnHpyAv4zLEcoZSbQTdBNALxSVEcVuTZQpmI4/a1gYEc9SpaQyiyZALlczEMi2yZQ4VkQAb7J9EMLRkaQ4AkrA3IhcEMUhvZQ3x4WA7irlEM5qmbQtd25AzkZIEMukUaQQkupAn2mREMd2LcQ2j74AHR8CE87vibQ 6mhq_ignorechain_0001
LJBaC/aCA5EsJogZQK1eD/Q9xHFsG1YZQCDJ8/okG8E8PeTZQYsCPAVRxFF8T0ZZQ+7ci+QdJVF8NcwYQuMQh/qpVhFMmP1YQVera+ksqGF82VJYQt5+j/Wqe0E8S7HZQSrbK/sxGSFc/v0ZQrI7h/kj/gFcpksYQKnMn/+AtqFMYaYYQX4Ye/GZBsFspuQZQimZ7/e6CWFsp+5YQi1F58kcOQF8izZXQIxtD/S8w6EcQTNYQqkEm/AMn+EcdxFYQ 6mhq_ignorechain_0001
LWNN7/IwmnEMGiIZQA13QAB1xaEMfmFZQKyjZAFG8TEcjywZQACimARD0TEM8d2ZQF9eMA9EGHEsXoqYQgRrHAtawMEMyUAYQhlTd/UywgEMfDCZQS1QdAtSRkEsX+1YQbtT+/EyY8DchW4YQzgbaAN8S5DstHrYQ3V2x/Q/CRE8bWAYQ 6mhq_ignorechain_0001
LcxsLAJC8NEcVxOaQhacTAxqDFE8FK3aQnY2hA5YETEcVVObQCJ3pAFMPKEMBBebQKSiAA5ZpAE8sfVbQY76j/w7+jDc6mBbQAocIAt3TuDsRb/bQRBk3/cSbPEc/DKaQAqsbABoHsDM9cwaQaCOw/gijPEMTEcbQUDfR/sZjwDcC5naQDRv1/MLToDMydUcQQKZTAV1VCEcozOcQqRwQAlNVQDsvF5bQ 6mhq_ignorechain_0001
LNiWgAljIoEsTjSbQAvjoAVFJ1E8ysnbQkYszAVt6xEMmUWbQQCg7Almw0EMh6tbQBarkAZGAMFc7MfbQ6epRA937JFMfEcbQxQNOAVPP1EM7ZEbQl8QgApBIoEMffSbQ5KqoA9yWxEstEKcQGMVoAZQMSFMuqBbQo+NnANSnWF8WY5bQ6x4KA15yXFstGLbQM5eKAVs0JF8EO8bQIOlOA99P4Ec3uhaQUwi9/M1PuEc06NbQ 6mhq_ignorechain_0001
Lv/r0A1XUsEM/itaQSMM/AZKtoE8m4aaQCDVCB5UwVE8XLwaQNzLHBFlHWEsu73aQ+ka+Als4kEsTTqZQpOu5AhdO3Ec2IWZQpguEBNF7gE8naXZQYtHuAN5gqEMMEbaQ7UCCBZQ62EcqPgaQf6W5ApPBXEMWJkZQq5nzAVw1yE86oFZQz9XEBBCQeE8aE1YQUMgGB9J4SEcJbmZQZxQHBFEzuEcDNdZQ 6mhq_ignorechain_0001
Lbmg+AddMFEc9d6aQXmmBBpNzjDMTRMbQSJKCBZ+HnDctj8bQHMiFBRzbRDcTlPcQIiW8ARiv8CM9xAbQgH46Ax8P0CcxyQaQQJJ0ApCIMCcakKaQJ14CB50gvCMVp7ZQu2g2AdB3FEs9A2aQ+unFBhoIgD8tR/aQwUc0Adh3ADs2xObQ9GAABVrXgCMw2ObQhNm2At58ODchQCaQH+FzA1+FGC8/doZQQpVsANeoQCMtdZaQChK4ApL1hBcKRZaQtRXCBNCgpCc4hZZQ11BFB9myUCcIIKaQAoLFBBC2MDsNGAaQ 6mhq_ignorechain_0001
LRU89AxNVBEcdxQcQn5o/AtOPGEss69cQhfTFBt7VQE8XTEdQkmTIBVmkKE8plhdQ0X62AZuXVEc0BPdQLgIsA5zyJEsiNRdQY9A6A5ZAeEMez6dQKUxiAVxaYE8YRadQDm33AdtgIEMTBBcQYXa/At/quDcQ+PdQGA61AZkviEcpB5cQzYasAR6O7D8cIqdQkXoqAZApBE8N9ycQDewzAxdqoEsvbGeQ2VwABNWzmEMBT4dQa8/6AlPvQEcqGReQMR1WAtcDPE8hUbdQkzKiAJtakEMHDBdQZb9jApNVgE8D94dQ 6mhq_ignorechain_0001
LKdrGBBqqfEcU1ocQI+CMBxYuoE8fYpcQDpQQBthfXE8gKjcQwPGUB1rDWEs8B8cQwXnMB9Ww5E8R3GcQNrSSBdc8AF8UVAcQUC2UBVGmNFcLbecQPpGVBVu86EM+YcbQacBaBtK/TFsT3YcQIGUaBtLWBFsZgWbQMJxcBZ71NFcR/0bQ6C/gBZaeUF8JrvbQm4/DBtIKlEcuSTcQWxtMB9zJwE8rfIdQxwMKBhfqHFshUPcQhLGLBVEkzEsqnobQGBuSBFYoSFMQL7cQt+MTBd4+wEs9IEbQOT9bBZY8dFcJ8wcQexecBheg8EMR05aQpHmhBdBeQFMgqTbQ 6mhq_ignorechain_0001
LKppPB5dXKEcHyBcQ13UTBZAJxD8iN7bQt2wTBBpwVDMaSjcQy6IYBtIeHDci9ucQiodRBpXfVDMwfVbQCwHVBBI2vC8z0JbQERnaBVNtADMQN9aQgcnSBlHVWCMlhlaQdooMBp2pMEsPxsbQnOSXB5oD+D8ed0bQzRGRBhcxpDcUU5aQBqhNB16gIDcq+cbQnaoVBpCNbCsBqlbQbpNdBpJ9lC8160aQ0DWcB9cSSDcn9XbQVPOaBpp6VD8DuhaQUxNVBNHH3BstPdaQdAHSB5l7qC8dqJaQvluOBdDMKC8PnvaQ 6mhq_ignorechain_0001
LAvSPBlUzODccW5cQiHfPBdYp3CMTkhdQnZATBRTdND8BaCeQGXnVBleQ4CMKWceQ16uLBtmfZD8TbucQAy+QBl5WXCsf9bdQUOdLBFXk0C8FeudQ 6mhq_ignorechain_0001
L/lLTBdrA4DcKcBeQCSZWBx9oHEMfngeQorJcBNloJEM20ReQ1gsfBN7vOEMQareQHTEUB1A9dEc+soeQ7NDPBFIydEcO3CfQ/T8OBByJXEsq8sfQ5O+JBx2bjE8n84eQsYAKBNeuYEM8x7fQGy6GBJ8IgEM23cfQJjGRBZ4SEEc8OrdQ99bWBBuz9Dchy+eQdbMTBtQqlEcnLKeQHNBXBZ6xnEshM5eQaakIBpzepEsHNaeQhNtIBxXmUE85AOgQxy8CB5Y9iEcmGffQ 6mhq_ignorechain_0001
LlPKdB9pmFEsvwodQB4UhBZx2CEsxAadQhJmiBhS7eDsqcvdQaq8kBFFwfDcWy7dQE2ZhB19BAEcJEpcQI6MkBdnrzD8BeacQUufgBl3iUEsuRTcQG1IaBZTaEEMhcTdQPqeiBNa5QE8IdjdQujEgBdH8lD8KIgcQlEOkBN4zvDM2y3bQpAykBhKpVD8KkpcQpCnlB5yWGE8NhjcQ0djgB9ZbSEshrwbQGm0hBt4nhE8fXccQ0q6cBFmTYE8sKdcQ 6mhq_ignorechain_0001
LooEhBNdj8CsrS0dQ1q6hBpMQZC8dUPeQMr8gBdD1fC8/I9eQjGgfB9yrADsCnHfQmB4gBxMxdB8it9dQUUthBZOuFBM0/PdQGOegB9odh/rBDDdQyMtkBpN6CB8cdKdQi0leBFpt6CMDCldQhDGkBRZQYC8nnPeQ9ZZdBBxDfBsxT+dQZbjhB9iQqAs7kSeQoh6gBdcz0B88l5cQVdFhBtOiB/LZiicQjRmcB9gQr/LgYEdQpOJhB1aL79rm3YdQE6LlBF4oxAsJipcQyVjlBprbTAsfJgdQlHjlBNnzAC85rRdQ 6mhq_ignorechain_0001
L07miBpw4AGMw1UdQrRPhBlyjBG8x09dQBhFeB9H6JGchr7dQfPbZBVjZHGszp0dQORDgB9GWtF8bJKeQOrEiB5rHbFcHBQeQJblgBB3CGFcNiVeQ8c1jBx2yfFc4l2eQFkAjBB8rHGsVmEdQ8uriBpG8DGs8HWeQ1YSdBhkfoFMTZxdQPi6dBxfIvFspGoeQ7MUjBlTzZFc5dzdQcYBiBd9F5EMysZeQadveBJu8CF8rO5dQ/FmeBFR+GFMXmxeQegRlBNG2SFs9v6eQVEmiBB/FhFsnKTfQTu5kB93yuF8tixeQ 6mhq_ignorechain_0001
LoSrfBx36TGcm+BeQRtTcBRZ7cGMzs1dQpGwWBtb/bGMzWJeQM5sSB95QcGchoydQy45eB9GfnGMfoDeQX+2bBJzrxG8UT3dQjrybBZP1yGs8yGdQc9feBtEU7GMoSMeQD0ohB9/WVG8EfPeQYo2bB993cGM1BTdQuDchBVX+nGM2e1dQIcVfBJrbnG8rVmeQtauXB5fExGstJCeQcIoZB1/E6GMJC+cQM/zZB1Z6rGs8p4cQab4fBdSVzGMz76cQNSVcBp/jCHs9iDeQUNUhBBQ87GMWbBeQPabeBxUW6GsJ9ueQ 6mhq_ignorechain_0001
LgxfWBV92aGsBzzeQB6WRBxXfaGccuJfQKfzNB12uRG8dg3eQOPIJBdCvTGsWVteQ+EJSBJJnYGcBb5fQkcANBdQKYGcztJgQodGOBZpeWGsP1ggQBHNJBRKMWGcHYtgQYrTGBhTTNG8oKxgQVL3HB1vDEG8oSpgQ4v5BBt/3NGsOz8gQlM5ZBZsPaGsZHFfQ6lUPBlsGiGccxEfQ1UnUBVD+eGMgWDgQXlQUBhoFRGcyV+fQZ0hKBtekRGsOCEgQxK1KBFvqfGs95HgQOalQBt/+cG860mgQlyLQBl25OG8DCjgQrZ4HBNpJdGc9szgQ8rOLB1snDGMeZggQfNsFBx3y6FMZIsgQFPtAB54+UGsy2ChQGud/AJ7NHGM4o/gQ 6mhq_ignorechain_0001
L2Q9PBZOEIGM9ryeQAfyMBV4P+F8dtieQmm6KBZFMBGsnF1dQR6MGBdSl/FsMrqdQi8+PBZxMpFcpakeQY+PRBtMKkFsdAQfQCfwMBZ3+WFclCReQZ21TBZG3GG8AK6eQ3/QJBlYf8FM/92eQB4sTB5YDrFMelSeQmyCTBhdlWFMoJRfQIBFPB5WPIFstgSeQ990LBh0raFsCyvdQgXDJB978UFMU7ieQ 6mhq_ignorechain_0001
LjmmOBdRkEGMhfZdQVzbNBlInFGcl9rcQ/ZiJBl8tOG8CjjcQrfwFBV4jNGsjXKcQlonSBZogHGMT+TcQdQWSBdBFGG8WskbQ307RBBuC4Fs03SbQCkoSBtjwOGMwvJbQwGwRBtxS1FczbnaQQMdSB51eNGs9+daQrJBSBVsZDGMzHNaQNU2RB10HCGMamhZQc0SSBh6cGG8dQkdQZvnLBZ/W8FsZ3gcQryrVB5zDCGMs5fcQCeAUBtyoPGcW7ZcQS4vRBVn+pFcNdnbQ4LATBZAzWGsR8WbQ+LbRBFiQlFs5/ZaQ3QqSBBSdUG8iGJaQsV1QBFvwIGMvcUZQ 6mhq_ignorechain_0001
LwOcKBlP5XGMV73cQeU8GBdjEhGsZIxcQ7MMBB1lKeGsrJ8cQkR36ApXygGMCmkcQ1DwIBFOnqGcmwMdQ+FfEBV2SzGcoDNdQ4GCOB1m+uG8NE8cQywjNBprlYG8xSMdQiIEHBdgNjGc4TPcQ3SQJBZY7nGs+stdQoH1FBVd+5GcgvgdQwIyABRiEwGshMadQkeyDB9wE2G8hescQNfSPBd9t1GM1wPdQ7KiNBBrnxG8zDbcQ5TERBlTuoG88Y9cQ 6mhq_ignorechain_0001
L+UbAB9vwYGspXgdQeiE2Ah72VG8+ctdQMx8wAZygOG8hlMdQyjmnA5o6PGcdDBdQWiN2A1lYQG85OZeQKQ64ApqxXGsOk9eQn5I5AN9wiG8af3eQhAO7A5rwTGMm4lfQ0qn7ANtkpGMh5YfQJdt9Ah3iaGMSqDgQ5D69AN1dlGMvZAgQX9iDBBLoWGsTDzdQsYPxAVgHdGcx7udQ0qC8AhJ6JG8O/YeQjyZuA9/2MGs3lfeQQsV3Al0AmGM56XeQh0D7A9fILGsDCrfQvNx7AhRMyGserTfQM6g/AtPSXG8PbTgQbt2/AR00qG88kNgQ 6mhq_ignorechain_0001
LDZG3ARD2GG8ZJ8cQGr5yA5tR+FMIXdcQGHOwAlzgEGsp3ybQf5foARRfBG8nDdbQOAy6AhAHsFcbqWcQo5y6A5nacFsJI7cQwZpyAZWaZF8FvQdQDY5BBNNWSFcFZCdQ0/1+A1tVGGMfJFdQ5IfrANKn3F8bFqcQsZaBBxonyF8y9ScQ98z4Ad8njFMPO5bQjrICBV2tHF8EQadQm/FFB5tRVFsrGwcQ 6mhq_ignorechain_0001
LyWa2ABZpMGMd4mbQ1GZzAtMrSGcW5AbQ3gppAJEpZG8CXJbQaptiA9SpaG8OgtaQ2+t8A5VuZGcdYxaQ2ePDBhW0SGsH2maQuDX5AJPRgGscnKaQyZHCB5zAKG807GaQgxE9A50wOG8qF3bQW72wAFQDNGcgRoaQ8fH/ANhJfGcj7KbQ6wwEB12KPGMEFEbQ2eaGB932XGss6ZaQigBABF3MlGsmDAaQMKpyAtEZlG8IKTaQK/+2AZ/5aG8TzwZQ7CxFBRGeFGMrFBaQ8HuABxwgNGsj+oZQxqG+AR0sEGMJrTaQ 6mhq_ignorechain_0001
LjNxoAxOfeGM2RvbQYZedAJPGkGM4D4bQzvyKABXUcGM+o2bQB5Xz/8EBfGMPOmbQrdGeAB+rpGch8jcQKJ9mA5hCzGMhKjcQMa4HA1FitGs8ewcQQsopA9lZ3G8e/OdQ9/kuAJAeeG8ivFcQ/OmaAhpzpGcLXebQKs6hApxFkG8wF8cQyaqjABEi5Gsn/PcQZYYuAtyfwGMX8TcQ1cnIAJ+dxGcMkPdQoYG6/0MumG8VSycQweCCAtILzGsVlYcQi8RvApHA+GsE0LdQmkNtAJ0FxGsJZidQkLXiAtZQ6GMwZedQ 6mhq_ignorechain_0001
LRygNAhsnSG8BwHcQGpI4/At4KGMu1GcQto/p/0eyIG8JKZbQvkK69AV0HGcPOQbQm12CAxKYAGcM8bcQS8LHAxFWBGsRELdQM2t+/Yw9JGc1NidQmIFTAt3RzFsYWgdQsHVDARN3KGMAlNeQO3FXAVnC1F8GrLeQxmMPARPJDGcmTieQGUjbAFViQG8caVcQGpca/AqKOG8iyYcQL6SRA5fx6FsLhMcQnLws/coz0FsDZXcQqe+r/EvEQGMH0RdQo3TZAhoplFcAeOdQDKK6/0SrRG8MYfeQAGPgAVk0oFs7AceQaiUSAB01DGspeEfQ 6mhq_ignorechain_0001
LXZaEABOAIG8Dx7aQzXN+/MZpGGMUpOaQ1F4i/0d0PG88d+ZQatB990fKOGcG8mZQECdTAlWuFGsYtzZQ5GkfApEg2F84d5ZQCyDqAVoT2FM8YfZQ3sBwA9lPhF8shkZQwQt6AphxhFcShPZQ4g8TAdAWIGc7kEbQOKYs/cHa+Fc+9KaQOgTeAhDQMGcqw7ZQTkaPANjgGGsm6RZQD8eVAxoMpFMXSvZQ0GwhAlvU0FcnJbaQreOvAZxrBGMB1pZQQyKoApSp4F8cq9YQlSVrAFNWUFcfgWZQOWHxABR0dFsjcGaQ6kZ+Al7iTFcPqTZQvLM/AFIgtF8LtcZQuzy5A5rokF8K7vYQ 6mhq_ignorechain_0001
LzSbu/wNlZGc1yKaQvixM/81BjGseF+ZQiaWN/aL1iG8QcQaQhX71/OA4kGcbr5ZQqlVt/wYVtGs3TMaQYMWLAB/3tGsAl4ZQ/UzG/UoI3Gc2r/ZQYRSEAledaGM6ddaQUTRH/45EjGsnTbZQmmdx/8GQtGcD8uaQVtsTAhzynGcQKBaQ8dGk/80V+GcNAKaQwPvv+iwy2G8w7OaQpJu9+kUT3GcBEdZQ 6mhq_ignorechain_0001
LsCaV/aKQgGM1d5aQ2CWCAvLLgGsidNbQCo5QAnjAYGcWe4aQ555hAHYPaG8rCxaQhCUAA/JudG8bY9bQjhTq/+1UmGs8VYcQKKRj/icIiGM6iFdQyasCAzIcwGsbtYcQYs9x8W1UeGcbKLbQ69rJAHp/nGsz1IbQmewu/icTWG8FLBcQx3SQArEjcGsmhKcQ6sGs++PGoG8rmKcQTVzG/CvPoGM+sYdQ0uK9+SS/aGMkYEdQmlABAfXKgG858TdQ0jg1/uuj2Gcr2rcQ3BVSAXcruGs+emcQ6ttEAfzVzGc/D4bQ 6mhq_ignorechain_0001
LVweIArSkOGMdAuaQdEmVAvAwGGcuiXaQw+haAfOgKGMyfqZQzzemA7uGKGM8icZQaEVKA/Sy3F8O5VaQJjXNAvwhqFsvh9aQqJ13/+gDkFcNsVbQak1gAztgkFslvKbQapY9/W62XFciK6bQu6PiADnTYFcHKvbQzg+SAXt+RFcW5GcQZvXy/OFtMGcwT1aQqKXiA3x5FGsjnoaQiody/OFM6FsBKRaQKDRQAnjquFcBr6ZQYCfP/CFsoFcbmLbQJewnAbBhpFsr/3aQUUrh/ip4SFss2McQBaRqAXUrTFs1L5bQEoLVAPhYIFsipjcQ 6mhq_ignorechain_0001
LyGgKATljOGsyuTZQW53NAnCeRGccInYQCkheA/SRaGsotiYQvn8lADi7ZG8mhFYQ76mx/etEVGsVxSYQmOYz/mMXWGMSvEXQyOd3/2s3LG86aWWQ02G3/2QuDG8W8/WQrV76/mMAMG8KZJVQx703/qKqPGMs6gZQV7+TAvdfKGcsHWYQRqKR/OQSPGcSKaYQY97n/CRucGMlcgYQAunM/CKXaGsYSvWQdXPHArRcbGMDV0WQ 6mhq_ignorechain_0001
LJ/5dAT1NiG8R++YQ3k4mAnKuqGMNW9YQes6xAXIMmGs1ZGZQ0fs5ArpooGsz9vYQUSQkA/ghzGcdMeZQGBctADFe7GsVdhZQVu3TALTK5GcsqRZQD/dSA/8biG8cyVZQbFBnAf6/tGsZAdYQ0vTjAry3vGsTp9ZQRbcrATloBHMo04ZQ53q0Af1T3G8LlrZQT5xuAzOL/GscWCZQKpPQAnpX/G8sCpZQQHvVALdx8GMjIyYQRQ0GADWYzGs70QZQ 6mhq_ignorechain_0001
LCKvyALZdfGc+NnZQJfC9AjH8aGMAdyZQKb7ABjofUGsNaOZQZIrFB3tdVG8D0EZQv4OsAnhbdGc2l4ZQXLRBBXgWhG8+I7ZQuSK8Av60VGcudOaQ 6mhq_ignorechain_0001
L7BU7ATDDOGMzQ5YQECe/ALITHGMrOXYQ6DIBBfEyNG8XifXQ6XBFBHGTLGsQczWQN4U3ArQT9FMtcLYQiBT2AXS6rF8EYsYQGWrsArbfoFsJaBZQcW8+Abn8eFsAa2YQfMurA3zfYFMstfZQ3lA+AjD8OF8kpUZQskY0AHCuLFcKVpZQSDczAf3uNGMEZAZQwEcDBjumDGMTSiYQfLfvAXqSCGM3BHYQrCm5AH981FsZWaXQnu0lAvdlyFMpx5YQahRDBrwfhFM2EmYQFcHkAzN/VFsFAwZQQsbCBnp2EFcPOcZQsApzAb5H/EMoOBaQ 6mhq_ignorechain_0001
LiyE8AjvGWGMEEMXQ/kL/AT/6cGMikEWQaiAFBrtDiGcD8VWQWDnIB/gyhGcb0fVQczw2AnTrlGMOM0VQfjbsATGvgGsSeRVQMBG7A3XBuGMDa2UQ5l4iAjIJoG82iVVQ1CW1AD11XGskBtXQOOIABro6XGM4JMVQGcu0AzlkpGcAawWQQumtAnHXeGM9CPUQohhqAn0hZG8ns1VQSnC1AHVJ0GMhgrUQOUHBBPqsxGchiRVQafH9AnFNqGMEz5TQ9LvXA3zEkGcd27UQJ1YhAPkZqGsR5XWQIwfkAbtSvGs72vUQ 6mhq_ignorechain_0001
LKUvFBvCkmGcjQiXQS35KBrFHrGsbe4XQk4SPBzDtiGMeS1XQxMvTBHz4kGsgbXXQGToKBzXKwGsTZoYQs4uCBT33mG8krGYQSL3LBnKRxGMsgJXQw6gOBXtjzG8viwYQWpnHBLJe2G8AeoYQCyjJBXBGqGcP4/YQ 6mhq_ignorechain_0001
LUJJOB7vDZGc1wJYQUXHSBbBpQG8YeIYQaXMUBfssOGMYX3WQVjBZB73WNGcC/pWQZKgKBrzeXGM1RWYQ46cVBbEvSGs/TdYQj1YQBPuQJGs21UYQ 6mhq_ignorechain_0001
L4YnQBfmlOGcVq4VQoMTSBPfyMGc/ChUQMIAWBjxmVGc7wCUQPY5ZBHYfTGMdSVTQ+HcNBL2AMG8bwlTQ0KFKBDGBCGMjxyTQalFFBTi+BGsMo7SQ82SFBTw0+F8PbvRQN6jABb00EGcn2hTQ3dsMBX+vPGMtLFWQFFiUBHqTFGMObeUQ+V3KBPb8SG8KgvTQlBxOBHoJMGsfUjSQpSeMBPxD2FsFKiTQU82IBrilBGMfp1UQ5XR6AH28EGsxsATQWnkAB7K2GGMFyfUQ 6mhq_ignorechain_0001
LYP7UBvgifGcbLcUQloWYBz5VoG8UdBUQ4MvdBLB3nGcrZuUQiw4gBDLprGMcPMUQWaoVBH1FzGsC0SUQEgPRBX/y1GspyTTQT99LBbOU2GMDEvTQiafSBjhw3Gsmv+RQOZ9HBHYy4GMPg1SQu4eOB3pO6GcTMFRQNGPJB3tv6GsoUgRQikPFBnON9GMu/mQQBivRBjaFhG8OBCVQJHEZBzIpnGco18SQQ65TBnuCzGM97SVQegmYBXwd5GcEzQUQzI/KBvix0G816xUQcnoWBD5V3GMPTpRQ+P0DB7eM5GcR7KTQ1rdPB/6w7GMmUCQQCK3BBPFS9GcvIERQ 6mhq_ignorechain_0001
Lmx3dBT+WjGsQg7VQAXehB/59hGsy5nWQq/EjBrR5YGMd0AWQ38ilBrQMZG8rzAWQahAhB/JwfGs+gDYQKhSgBbPipGMZ9cYQehnbBrPZqG8jhwYQByFiBPe5xGcZXhYQKlSaB3FZzGcD8HZQNwbhBbT56GMux4YQCg6dBH/o7GsyEMZQb6daBvW3gGM8BYWQsooiB70TpGsONhWQtczeBT47ZGcDIHYQrlziBXFRcGM4ZRYQfNwYBDe3jGMHStYQe+CkBb1TxG82GSYQOLYWBvn9zGc2IXZQgj3iB3PaBHshA8YQms3cBLJvCH8ZfeZQ 6mhq_ignorechain_0001
LQythBjYxQG88TfVQXyGjBHPvHGcLD5UQuiakB3ezKGsMikTQlrzmBDhAJGsmrXTQFwJhBjp58FcQpqUQjAMgB3yZxFcGt7VQwvybBTeYiFs6FlVQYZgiB38MlFM6ojWQTCZfBP2zQGMuKgVQ23rkB3CMFG8EikVQmvyeBXsfBGMrZJUQtYHiBXKDxF81yBUQXU3eBDtI9FcoVpWQu9aaBftNaFMlseWQgHgYBfdkrFMZ0JVQFwKdBTmmWFssp2UQ+h0hBzhCdFsfSdXQDuQjB7ycZF8yF2VQmZGkBbAXwF8NN0WQ 6mhq_ignorechain_0001
LgV3iBHzdPG8EeqSQk0zjB7n5SGMjuWRQCNeiB79cdGcluBRQmeJgBDeKfGcXFYRQA3NjBv+gKGst7RQQnfVkBj8G/Fsz7lQQuyxiBb+NwFsG8QRQg26mBLW55F8xRNQQ+NzjBDkMcF8PNjRQLR8nBPH4lFswifQQbFZmB7FEXFswUKRQwPanBP3HDFMLhcRQxW7gB/6oQG8sM6SQjY+lBn/3TGMzqZRQ5tDhBjswJGMXsJQQ8DDkBj5INGsT+pOQfzvgB/NU0F8lUkRQYPJoB7QzCGcoFXPQs5kiBb/fQFsN/ESQMT+pBrJyhFsONMQQO+UpBDKmDFMIvZRQ 6mhq_ignorechain_0001
LZ15jB/OXkGMBcVQQggwiBHRTuGsDXvPQWb1gBTGAtG8ygbNQ9VQhB/lixG8rGSLQve1lBb3tiGMz6HQQdushBLCMyG8LJsQQyiWkBDVszGsRfHPQ 6mhq_ignorechain_0001
LLtWdB/QGnG8gz6NQf4eZBrsdjGMi97LQb49bB/9zgG8PEPJQ5VkZB723iGs5nSGQLVKVBLS/rGMYFjLQn6RXBz2h2GMiVkKQD8IYB/FR4GciVuHQ34aYBbSu+GcIRWMQ3tFaBjh9BHMsl6FQMUXaBXEbIH8oycLQt1MbBzfCKH8RDwIQPv0cBvKFlGcY12PQKGxXBz46bGcpunMQnRNSBzTIpGcPYHKQWOGTB/zWtG8M5bNQFaQXBXa4xGsky4EQiswXBLcc9GsGveOQgzvaB/8NDH8ywpBQJfPbB7LzOH8lr3MQPavcBrWrRHcDlCIQ 6mhq_ignorechain_0001
LVFYgBvROcGsLuQJQgmrhB7BvYGMMYpFQrH8jBPV9QGsrO1GQyhXlBjaUSGcdFZJQeRwiBvoXiG8KGiCQIDCkBLSifGcHPa6PU1pkBnGWpGsxk2uP1MOlBXU9xGs6Z83PtKjkB7ZGoGcRRq1vkBUhBbkIbG8q7BLQtwNgBjLmUGc2/KDQ8OIhBXM+nGcK2wBQakPkBvAimGMWU8EQvc5lBXyRbG8Dn57PKUqiBv6daGMI/zzPZM8kB/rSuGceTq7vDJFkBbc+gGMty85v 6mhq_ignorechain_0001
LHRTkBLK5IGszlbDQoBemBTpPBG8lZAEQ1ykoBbzxDGsZkq/Pyg6nBjyeGGsa9G1PmLdlBLAfrFcf6UDQZNOjBbKnkFMNnKHQmtfiBT3UNFcvnHGQxHJkB75ynFs1KdKQy2AjBPpGIG87+VAQJpTnBX+CCGMXSAIQkftkBT+kpFcElh+PlcInB/7jgFcjw4DQJYchBLVRuFMtvbGQTG6gBbXcIFc5FbIQbqzhBLWkLFcKVACQX1PkBvDSDFcUawGQ5cjiBfA7iFMvf0LQu16lBvDIeF8Sy0KQgUnkBrqn4F8sLyKQ 6mhq_ignorechain_0001
Ly9DrBrnHDGMuHYBQ9GOtB7o2EGso6T7PMB3tBDqx0FseWWzPfBgtBbGnjFMLDQ6PhPsvBfhPJGsqKhAQHaUvBnBVUGcas7CQyo3xB7tNYG873nFQT0fxBvTRjG8I3BIQXG+zBzsInGM35XJQGpfrBj3XBGMYbOFQ8UmsBno6KG8ljGzPp8QwBX1zDGsc1uDQJBXxBX2oJGc/1b7PF1wuBjx9ZG8Yml/PL2ttBLBGUGMCj4FQMNcyBzrnSGM/qYIQdqezBTbjYGsaCsCQdt8wB/f7oGsYv7EQRe4vBjvBjGsBgfJQwBpzBLUeuG8P1JKQJke0BvKBiGszn2KQwSe1BzuinGc6yBIQ 6mhq_ignorechain_0001
L+xzuB/cj1F8KjgwvY+nvBX1nhFcpKc5vsvEyBfYhXFcaCFxvdBkyB/lcEFsWvF0vmgGwBnoloFcxZeCwQizwBTjN+F8EsJCwOHQvBXq5DGsACl7veu0uBXNj1Fc+SlwvAn+tBrd/VF8O374vyHsxB3AyeFMfESEwCGSuBj7AmF8eW3Ew1v9yBjD1/FsdlaBwN5YwBDFJDGM+L+FwzhbwBjdSKGsf8j3vSNXtB79FHG8y5w+v 6mhq_ignorechain_0001
L/UnzBHuvjFMbh1iPvyL2BTzicFMERnyPJxd2Br74gF8YEmAQ4lA2BTZyyFsfCcCQN7c4BvbqnFs866cvXlR7B3SKkF8JnruPlPA8BnFkMFsI5YrP3VQ9B369xFcmv4pvg4+yBfypyFMzkusPoTV2BH3VLF8+9DwP2Ec4BTL/hFsBuC5vDbE4BLJ14Fc7bsdvaJU7B7dkoF8r7G8PKnA+BDyEKFcL7D0Ph+k6Bn6FDFcwM42PYs87BTNnHFcRvAzv6vQ/B/MfvFcH1cbPhAO9BrjjtFMUJ66vxQt8B3dYBGcG/Blv 6mhq_ignorechain_0001
LHXN3BfHYQF8nhkDQ4h33Bz4aSFsXDmIQBpv6Bv5XLFMnE+IQbHx7BbFw+E8LBwGQZN+1B3+LFF8GnVKQAgHzBDlMNFcd6UKQPFbxBf35HFci0OIQFYMyBXM1ZFciVaMQVN0uBXCOPFswLOIQqhlvBDTJhFMxsZMQ8q5tBHW4bFsbTUKQPeTrBznKjFc0qTKQxMU3BPZ1BFMum0BQv5o3BvMJjFM3+KJQjF+1BD1n0EMvkpJQ17r2BPYOFFMfXZMQyjJyBvN+9Ec53LFQ1mhzB7NAeFMyoDOQ2CftBX+DLF8FtJFQ9E3uBHsFrF8QiCOQwzZqBHb5dFMIpvIQ 6mhq_ignorechain_0001
LfqC8BDIjTFMZLDLQOGw+BLccNFMm3wLQC80+B3E/GF8LMsOQTs09B3dkSF8WVNQQdZWACncufF8yWRLQi4eACHFimFsTSXIQUYoBCruQ1F8FT7HQT20BCLTf6F8WBUCQDtVBCrwDGGMe8y/PlfoACvsANGcaupCQpmkBCP0tHGM1sCzPy7E7Bb3heFMgMLMQY0U/BDnp/EMBtjKQRdCACDWstF8YiaMQs2VBCPoKbFMsa+LQCtoACDccYFsgvOGQMUJ/B/qvuFcfTeHQSAdBCj/CCGsGUDJQLriCC/gwtF8KDtIQvUXCC/oKwFsNBEAQpGdACPovLG83DlGQzJRACDdnTG8z51AQpXHCC3qXCG8bQSiPtRNBCXVUOGMfsOnP 6mhq_ignorechain_0001
LifBACzfo0Ecz3OPQ7WDACjT/qEMA57QQWceBCjR1mEszgYRQixSCCThgeEcILoQQ/yi+BzP9VEMfj8QQ8xD7B7btYEMKefQQ2QfAC/lJtEsI+sNQCkJ/BXc61EsX3oRQv5d/BDatKEs/JQQQnzo+Bzd3OEMKN8RQ 6mhq_ignorechain_0001
LmpvBCrNfsEsoioSQYGCDCrPOpE8HVRTQJZ9CCvfbYEcbiXUQBOvDCzL+YEMWZUVQxTjDCLsS+Es+n2TQ1ypCCPROHFsZu8UQMinBCTfC+EMLNMVQCrADC7+IXF89GiVQE9/AC/cczEcJJKTQbFvDC/rYjEsCXhSQpLjECDr27Esq9QUQIpoDCXaKKFM1wDTQ 6mhq_ignorechain_0001
LXDCCCHyZJEcoiQUQKv0BCHwD0DMWMUVQ298CC7eaTDMXYUVQZOvDCLhgQDc5fYUQUOfAC37ZdD8wVJVQ0si+B3fi6DMeaMVQuhK+BPKxGEMltiWQ2Zp/BfToaE8UnsWQJL5/Br4elEsos2XQE0v+BXiNeEcdTeYQqMpACTEc3EMhF5XQmadBC/6lIE8oYbTQCT1BCXceCEMQQRWQpLeACTjtMDMwKMUQluXACHjcFDsJf7VQ6ky+BXHQKEMWfeUQUVw8BfINoD8eX8UQVQD8BDNKKEMI6sWQTA3+BHeG3DM+NTXQ30RACPeugEsJN4VQLnr9B/FfQEsBZdYQdo7+BfEWmE8EE6YQ3ZFBCL6B9EM6UDXQpGvACnTk/EMYSYYQ 6mhq_ignorechain_0001
LGKCDCLP46C8ziZWQYOLECXWaeCcTylWQhmoECPTSICsb0UVQ1A2FCDA9IC8uuCVQjM3DC3yx6BsQfqXQj2/EC/W5BBcOS8XQ+mDGC/tQSBcmpXYQxyLFCr07b/rJPcXQLz5GCX+8NAsYGYYQPXYGCLAhe+7yk9XQmEdECDMWn9LcjmWQc12GCfP2Jxj7nqXQfT7ECji+j6jANUWQhVHGCLbNG9TA41WQJnTCCnoq7CMoXGXQvyBFC/zfxC8ji6WQCJlDC76pNCMWwSYQawADC/0EUBMbaWXQ1hNGC7kvGCsrTpYQRcxHCnOdKAsucoYQfngDCXQuf+rOrLWQi4yHCv3KG7DFbCYQdjVECbb3y9z4dpVQfcdGCbbOj/DyPlWQ 6mhq_ignorechain_0001
Lu2xDCvA0mBsntjUQSaSECfOH2AMh/aTQR2lECXwjtBcyEPSQcoUFCP/TSBMkqVRQkCJDCvlJw/7jdHTQbZ6BCHYtoA8s7eTQ44SCCjoyYB8ewuUQrrvDCP3CmBcGXjUQ1CNFCv5NUAMiNuTQ9gKDC/1UL/rzhDSQU1QDCLLA097D9sTQHnnBC3gcTBsLPqSQvpEBCjr54/7TXpTQxyvBCvt4KCsLKxUQCRECC3LexAMySnVQ 6mhq_ignorechain_0001
LNHEEC/pVdCM6cNSQVQEECLfD3CMEABRQggPFCXDBWD8JjDRQsNMFCL+V1DcxezRQ04xCCTcgPDMQH5QQvpSBCrgpxC8LctQQgZpDCvHNpCsQUDTQ4ZKEC/q5hCsv3JQQ3ApCC7tejDMYoxRQgL1CCHxskDcY0BQQ 6mhq_ignorechain_0001
Lu8SGCvCIPD80sSQQ6waHCnLosDMFUWQQvpNHCHw1KEcSbJPQvDoGCHorKEsZz+MQiyhICDiZSDMAbcPQI62HCHaM5Cc0gkNQgmmGCfvlrCMgpxOQPhSGCHTOPDMGbTQQX1oHC7TQ0DcflZRQh2RJCDzsnD8kwiOQrwCJCrPj/CMFsfQQNhrHC/TkLDMJmuLQmdeICLCfdCsWtANQku1FCPx8nCc/WNNQfWwGCTZNNC8UC2PQ 6mhq_ignorechain_0001
LgctHCf6fcE8x5GQQF7zHCb8fwEcjMwOQe+eGCzRH3Esm/eNQbBZGCbkZ7E8pFGLQ/U5ICDC4uE8g6oMQgMPKCrgQpEMZPzNQzgjKCz0SvEs4LCQQpACLCn7zdEMzkSMQK7BICnx5bEcqKERQXaEICj/L9EMJJFQQcrnICTcuiEccGLLQ3p+IC7rE+EMaSlLQ987LCLOmZEcPZ9MQ17uKCH3RZEM79dKQ 6mhq_ignorechain_0001
LF2cFCzLm3EsQTJPQ96JECv3xAFcBacOQ8BpDC3IC4Ecl4xLQLqeDCbraDFMRhzJQB9OEC7JXZFMMtTOQRnIFC/rlfFME9NMQTPuECT+ciF8mjeQQgHlFCH3OxEMNffQQyZbDCHb/7E8JH9PQCxPDCDS2fFsPf3NQ7QdFCTWDTF83HULQrXxEC7v1zF8KTaQQSICEC3h5dFsSbRRQRqtFC3HJcFsctsQQ 6mhq_ignorechain_0001
LT5YDCT/PjEM7W0LQe7HDCz8KXE8YjZJQcz6BCPwOgEM8V6HQPo3ACjV5jEsGoKJQWC4CCDH4+DcDHEKQYAbCCvmtmD8YqKHQ95IECLqCrDsx8NLQkcYDCbmmbEssPmNQCi/DCDsbYEs8wFIQddECCHyq8DcFqhLQLDQCCPJOFD8YwFIQ0zfBCrru0D80wqFQWVMDCHJzoDsHIGEQMM9DCDbfJD880rLQok8ECn8atDs9pwJQ2/aECrBA8DsqZCNQ 6mhq_ignorechain_0001
LfSDCCDnHjEMJ4rCQBw9ACPxXqEsGXp+Pcb+/BDCNYE8Kn78Pt3XAC/LZHEMEf34PzNfBCTBgyE8NHhvP/0RCCPsOHF855txPReQCCTZpQFsnGT9PVW5CC7gcNFcjaXrv338CCDOGgEsf0ABQ/0dACjur3EMzJUBQrMICCnnXmEsbZmQPljpACztJ1Ec4WTkv 6mhq_ignorechain_0001
L9fd9BrVibE80P4/PoLY7BnUtLE8Vob+PEg74BH4aWEcgAz5P+eD4BXJ7mE8Yc29PT/s6BLdABEMfbcEQ12b9BbEunD85lrHQKx/8B7zupEc4coBQUaG8B/zG/DMNq44Pkb65BPa2ME8oqOHQpRJ5BvEMqDsbwyDQ 6mhq_ignorechain_0001
LdA03BP06ME8Ck9jPoPl1B31yVEskstwvm3AzBfiDKEcB3Hlv2SCzB/tFuDMCB8dPYZG2B32nUEsW8MAwgnS4BrHPjE8arFCwLR86BnRucEcjh8BwyOt3BHZh3EsgbAEw1Y98BLAKqEMhgrDw5+t5BTV+EFMczvFw+RW8BHpR+EMOMlFw8Cl4B3OY9DsR/zcvuwW1BnYjmEsuZXovceo2BfWTEE85ETBwiuR0BH8tYEc7zWCwqLb7BjbzMEsujcAwhRo1BvG08EcysIEwWJC/B7b1kEsM2iDwz2O5BDF4UF8s2PHwp879BjJ4IF87c8Gw 6mhq_ignorechain_0001
L/YzwBDLgVEcP+5pv/PIuBvc8MEsibxgvMJosBfCSOEMgNo7v15WtBbrkaEsXeYBwyilsBjbGZEcBuU3PLx+rB/w+vEs63CwPItKuBbIOZEMI1BBQpV0pBje46EsApe6PP9BxBvIMlE8uXYwvdpSuB/sX4DMkrphPErqqB7CVREcdoC5PzrytBPUn5EM0PGxPmCXrBj81vE83Zrwv6IDtBfq4hEMMFFEQj6fuBvH1IEcEfWCQGsFwBDBDhEMqiYAQpEgpB/dBLFcc+12Pip9nB/fyxEcLP15PuQbqBD2t7EcpsaBQ 6mhq_ignorechain_0001
LGAhqB/xeBEc42h8v1XroB/wRCEsU9uCw/eSmBXYQQE8bGcBwW5klB3GBTEsfUk5vODwnBPD0XD80BLEwv7PmBbiyFDcgtAAwyxMqBPmdtDMOoQ1vCpupBPX4IEsttLGw59imBP/CZDM1TzHwR1epBfyuDDsXXAFwN26lBfSpoCMVICBw 6mhq_ignorechain_0001
Le2ClBTUuYEM+LnFwcGhiBP8IkE8eqMFw1JniBfX72Es7dTBw1uugBXoZ6EcVud8vVLUgB3m1UE8BjdDwU1WgBz8U+DMXOOGwYGXgBr4WBEsXbEKwzqsbBvo+JEsn+DLwzaMbBTc0VEMmLTNwiubfBvFTaEM3EwOw2BcWBDp7cEMERCOw8X6lB7gEXE84lnIwb2DiBXPNrE82iiIwyedgBPDCSEs/CW+vQZvcBvzFcEsMyOEw3oJiBzo4sDc0rCFwajLdBjaFsD874DFwcz9hBPiHME8mDrKw9+qgBvWcjDsdv+KwGKWYBzi3GEMX5/Jw+MihBbI3UE8VFMOwujDfBTALjE8osNQwjZLTB3NfZEcT16Mw63DWBHPzlEMnhtPw 6mhq_ignorechain_0001
L8avkBfWbDFcmBXBwhqykBTcBWF8ecx7v/aoiBbmGmF8VZL+vfnyhBDdAyFM7TI2vxLjnBTR4eFcn/39v8ANoBz8WXF84c/DwOkMnB3QzBFMY9UEwILrkBz5BDFM2zRBwnekkBfLzQFM0dqtv5tgnBvNdwF8+Hd9v5m8oBfZVZFcFmV3vRGUnBHnrhFMwFFHwzeYqBnn4XF8BMlEw4T2mBjBn9E89ZRIwhGpoBXUv2E8J0fCw 6mhq_ignorechain_0001
LLpthBXEBnFsmICEw/8VfBXKh2F8dydFwGjxZBrnCuF8h5SEwozdWBzbF5Fs7y4Bw6WwfBHeu8F8AMtJwhLbiBz9ODGcNPNKwtMVbBnGKGGM6LdKwWxaiBrS+cFsce3GwF46fBbmaCGsvkCDwXCafBLcauF8CF8KwqNpjB/r47F8PS4KwN2rbBTmQIGcLGkMwb8cXBvZcCGMwVGKwSqrbBfMXNGcRkPJw 6mhq_ignorechain_0001
LHMqYBXHpaF8wfFGwwhiTBrXfQFcOcBFwCFYSBLfjPFs6nJ+vKw1NBjqTTFsJ0q6v+rbTBvG55Ec3GYHwJuBOBfQyuEcybAHwp16NBLjlZEsfF7Iw5pyQBPFdLE8/eHIwqd9KBvahXEc2S0KwopbbBjPrSFM23HIwPpZQBf5+ZFca65GwipkUBnhg6EcipyJwMBXWBXh7vEckTUFwHMDNBD7PsE8jnzCwe3+KBfPN5E885WIw 6mhq_ignorechain_0001
LN5ZWBzjYKFs7Gn3vtwrVBP0/JFskTruPRVrUBrgTgFsv+43PCnQRBT5cjFMsb4+P/djaBPBGAFs7S64PexDbBvPnoE8ypo2PpuMgBDbogEsX836PkJkgBHjOJE8DvO5PM1VjBrC9CEcsIg5PMPBaB/FqGF8fV56v3oLSBjeQAF8Gs/yPUhKeBDmmHFcvxizPDVcaBn+IDF8/2vAQ7A9XB7NagEcPs37PK/haBPF1kEskEAhvxMxhBPu6oE8hv50PQddgBD48jEMX2rBQOy/eBntfAEcLjc/PIpdfBX+oEE8wNDkP0FfjBfq/lDcuYW4PLdWkBfgrKE8rRpuP2hIkBzSyGEsf2VAQ 6mhq_ignorechain_0001
LOGmXBLI+vFsxUnvPeaqWBfQ/CGsYhL2PhO9QBPaTGGM3ApxP6SaOBfwvLGMvXU7PvaiaBXGqKGs1G2iPUw6fBbGZIGsZSOxPF/MZBPIOWG8rrFwPTmgaB/2vsFs/TpjvsgVXBzcpDGsWqr/PeuOaBrkgJG8Y6h2vONngBrHTCGsEMtbPTx+bBHnhbGcmhPCvQSIVBXs/XGsRh9jPnniZBXAcXGcvXp8P 6mhq_ignorechain_0001
L876OBHTNDG8802wvF1aJBnNkFG83Be2v3KnFBbFhAGsUsbbPWNwBB3qiFGcAegwPPzGIBHwkBG8oySBw8bHLBD6MIGc+MeFwvBHCBvvBCGs31SCw8DELB7tWDGcoXgJwRYORBX1P+Fs7Rq5vPz0IBr5LOGcMPh1vOgdJBXLryFMAMvBwsSXJB/vKQGsxQtFwTYRPB3sJJGMkEPEwZKQBBngX+F8syUGw/jDAB/P95Fcz9y+v0BuAB/FQKGsEU4Bw0uRNBnUgIG8K83Kw4n7MBrt82FMFpcJwax8GB3rlCG86iMKw 6mhq_ignorechain_0001
LSLlGB/iHtFclxZuP7wCDBXiAjFcPfS7P8fmDBnU5sFcfeJDQkTV/AP4JuFsuxGGQOQMEBbFALF8l677PI8EBBzP49E8iODwPAKkDBP5L1Ese0xxvU5T3A/ZN6Ecm18yP6AtABbJHpEszHL8vRqkxAniIuEMrYSmvyZo2A3KllEMk3n6v5psJBjEukF8bMKaPzp19Aj07lFMS014P41bIBX1KIFM33j6P+XQDBv6NFFMDF+BQt70HBvp93E8iLO0vhJUzALQ+AFcYId8PLVtCBXQYiE8ankBwjeDpAvGXrEclyyYvHRHyADSFcEMFnLAw 6mhq_ignorechain_0001
L2SXIBnEe0FsSoiEQYzBJBvRy/FcvryIQw2wFBH6GKGcv6xIQxv4CB3IgMGMkMsKQ8v8OBz5iCG8RZUJQASISBD/lwFMGX2JQ32dPB/wPKGMBNqLQo+HYBv8nzFsQivJQdMkLBbWeyF8kMICQVdgHBbks1Fc7bZKQBjrQB7EPGGMqrFHQAyFRBjTUqF89I0LQ3UCRBn5ekFMWMYIQDUrTB/BCMGs/UAMQ/OVNBHznRG8mKNLQa0wNBvtmGG8YrcNQ+hGaBzmZkFc4zIKQlVRZBr/X5F8R5hHQ9JVZBn8Q/FMh0PLQ 6mhq_ignorechain_0001
Lz7NGBLqUQGMsdTFQPdGDBrMGaGcRx4EQqAT6AHHvXG8bF0EQHq9zATqjdGMD+NHQQMqEBLYQgGcwPo/PYaPKBznWlGca0t/PUxjLBD1jpG8CxLxP4kZKBDGTuGcc2+DQI+uIBTwVOGspYTCQAc7DB3ZCfG8lKMIQfXeEBrezaGsuG24PlJwBBTFomGcuKW+PprNNBDrTfGsCT4AQoohPBzkLtGs9oTxPpkfLBTG+iGcVu8gvx/mIBnhivG8U9EpPUkXOBLv6xGcY+AEQwpbHB/pW0GMhf9CQm3gJBDxCrG8ed7HQ 6mhq_ignorechain_0001
LxdH3An1OPGsJQFCQT9+rAbU3LG8GhGCQirJoAHXrJG86tvHQ9pDgAfGFOGM5nwIQ3/uqATFDCG8BJJ9PijrgAP8G4FsGgt+PS5xOAz0v+FMKpA6PfZkgA38vlFsH8SCQjjd4/OUazFcZiS7PUzxOAzNYaFc6y+CQSPe4/uJThFMX2nAQyzf8AnO/KGcLh4/P2aHnAvtWSGMMnfAQELHrArCbEGcEOixPdmVxAj6G5Fs2tm+Pfd1OAbyoGGcrIXyPjS+nAzJVgFMieKEQjbFW/+k94FM8sC3PDzvOAnV2LFsqDZFQJ5BW/uwOYFM0pJBQ 6mhq_ignorechain_0001
Lwd9tA/hADGs+VWJQRhXqAHTIAG85/AMQTFTqArFuJG8Tp3NQQdWjAX9mKG8m8mPQLUcxAH5juF8BOKNQu23vA3twYF82C3LQPukiA7vROFM6qWMQhkokAvnmyEcoflLQwX30AzXx/FMIfpIQ7yJiALzg6FMxh4LQ4e05A75+yF8Ep7MQ853vA/21sFcs3SPQPMWxAngAaFcs9tJQt2l1AjFbNF8PhsMQR+NaA/78pEcdSzLQ0dgnAbrExEsIOiJQgIjqAr95rE8ZA9MQ 6mhq_ignorechain_0001
L2u0xA7DBRGstpgNQ4f1xAr/xaG8llFPQBcJoAzknhGsI0cOQ+KCjAnn/lGMJGIQQI4F8AH6LhG8zJkOQHUMDBbubcG8xUvPQM8AIBPHUiGcqYmOQwjCDB39RdGcFxYRQqto3Ab83PG8buIMQWOcxAv9nYGsnRmQQ59M9An/6hGsUbaMQfnG7AvvLpGc+bZPQZOhDBnBDUGM6XKPQAArLBL57eGcNybPQuTEIB3gchGc0jbMQG9wHBX8wqGMuhHPQzmsGBnX5ZGsMfzRQDBuCB3gqlGc1TrRQxQM/A364YGsDMxRQ 6mhq_ignorechain_0001
L3GYlAbLdiGMfp5LQtmBYAXQjoGs1gILQjH7DAzJojGMpXSMQuW5r/CnUpGcvgSNQ4ihWAf3LpG82OHIQ6vxpALG2eGMa5dKQ6DsZAT5mwGsNO8LQJZZIAnDytGstxGHQF9YiAT8FtGMzZpGQ3OUVAPdJhG8bzkGQ 6mhq_ignorechain_0001
LxnPCAPiDZG8YlLMQ/9/e/SjpTGccxUNQ+Dob/6QYVG8ObKQQ0JUC+kcaXG8kAvQQDBNh/mfkHGchauMQsHUV9kssBGcinQOQAZYZ/ejrFGsg7uJQpF1NArxpUG87WTLQKxjp9evLXGspreMQLiz//u+ZEGM6QaNQHFs85O4VyFcjB0NQrm9t9CP7CGs5wMQQB14g/0exEGcTpqNQ/L5b/K8P6FcCvUJQP6ra98x4IGsj+CJQ88u2/adrJG8YprIQ 6mhq_ignorechain_0001
L1GMBAvXkUG8X40QQAFtBATzgWGsmiQSQ6Bo1/q43hGsP8lSQaeeg/yEvjGcGEnTQhR8XArOXUGsmAzSQNm4OA3xmSGsoXWQQR02s/uYDRGML9uSQLkMYATq1VGMjw3TQz1RcAX2DMGs8lmSQdqrhATooZGcgjTSQ 6mhq_ignorechain_0001
LRmwAALOkpGc9VwRQFmK0/i7j0GMBJ/RQ04Q+92dp1Gsqt4RQwit/+YTe7G8OsqSQo/oEAD2F8GMPo+QQOipgAb6V9GsXULRQvl8JALE4nGsc68QQRok9/6E22Gcdy/SQxeeBAPlQ5Gc9t7PQbRS7/i1CEHcuZERQS78iAP+VzG8380QQ 6mhq_ignorechain_0001
LASQ++Id+vG8qj8QQnd/9/oEsvGMcF4QQTwMIAVIoqGcEMISQpYhYA1JPuGMYxpSQSxYGABpVpGcz5RPQI2ceA5IinGslcXPQr7AAAtGQvGs2jvMQ5SFV9qJzrGMEQRQQdc6EA9643GccS1QQuTp9/QxehGceiTPQXtshA9/BjGsdpmNQjdShA1dCjGcfKlQQwhUjAxrOvGM3HZPQ05RFAdqtqGsjLALQlcgHAlII3GsFUuMQcXsa/wOKwGszurMQ 6mhq_ignorechain_0001
L1Ec8/MuIiGM/hnSQQeTGAxVBdGcpo0TQT83GABD3kGc4p+UQb2NWAhGElGMpwwVQ+pCx/QAeTGcj0LUQc+k0/s0YLGs1EOTQ3EGi/ILIfG841KSQNCqWAJIXaG84poTQFfC/+cy+VGcmNRUQIcy6/gCYQG8TAKVQzDwr/4ZjOGcL8YSQ 6mhq_ignorechain_0001
LlWxs/cLerG8rYGVQ34Lt/kluzG8eCIWQXlwJANgG7Gchf9VQBtKVARYX9Gs9l7WQXPs798GS6GMFfEWQLBKk/uky0GsbJpWQ7EUFAf4K8GccmfWQa46Y/2z9xGcQTDYQ1+WG/Ew3qGsyMfUQGk1v/8D4vGs7WGXQLU2u9ieS8GMu/BVQOORi+00sBH8s2nWQV4vq/2qgtG8XCFWQZIfTAfCR4GcFp5WQut4HArv79GsmDcVQ9zXCALslDH8UPCXQpfz4/ijDuGcwUQYQLi0L/CcP5GMFZVYQ7a2E92sksGsFuFYQ 6mhq_ignorechain_0001
LmxiNA99++GMOnvUQs6kfA9tGGHshBhUQTMJqAFPABHMRo+UQwShwAJRCGHs0UrVQ9HngApW/IHMh1BTQtDLqARWBQHc02oSQL6ZpAhTuaHsU/WTQ5KUqApqjRHsTRIRQ0d9DAVCC9G8n99TQNLDdAhnZNH8szFVQ+MtSAZcMNHceDvSQF5HhAhRnBHMd3cSQKzkxAtEKMHMcC9SQmzMwAdCufHs3PFTQ2depAtdZZHsP8bUQZHAiAJYueHs42ETQfZHxAZNjWHMjg2QQC+6iAxjbVHsQC0QQ8xArAJ6yJH8Q9oQQ 6mhq_ignorechain_0001
L9l9rAJe+2GM9RmUQ/U31AtDoxGsoT9UQve62AVtlwGcMjdWQfyi/ApiVyGsVLBXQVpW2ANngmGMB7TUQSUU3AxsXmGMbDySQ1R51A5W+aGM/jRSQiqEBBdJ3qGsJ3XSQC9cmARz+yGMHcDUQXni8Ax1Z2G8y5lUQTnIvAJUIiG8zBlUQbHO9AJtOiGss6tUQHo+wAZEQrGs1PWSQbAl2AdC4aGM9AMRQhoBuAhKBYGcyHkSQRgD8Aha3VGMCLtSQOgaBBJMxqGshSSRQdrPEBtt+lGM3jzSQrdcBBVwDzGc/6uSQ 6mhq_ignorechain_0001
LyPPuAZz1tGs0AJXQCM0uAxjosGs/0SYQSinwA1NV3GMbBpYQdCD3AlpE4Gs9AHZQkhwkAlATnGsnsjYQg4RkAl9kbGsgCZYQXbhsA1hgWGMT2QYQDAkVAZKLXG88+YYQ5aMnANujsGMpDrWQYmr1A1MmnG8ygaYQBgebARPPrGckOWYQKaYkAFtOoG8NWGZQoI9TAZfZPGciHSYQTNqIAtHlbG8NzfYQ 6mhq_ignorechain_0001
LnsNrAJ7u/GMGOaYQvQmsAp1TKHMUAtYQud/3Ah9TOHcZ6mYQ6m18AN5mSH8uuEZQPFvkAVbUSHcOqYYQd/hnAR6sdHsKylYQCKrSANSkPHskqlYQ9KEmARcz+Gs1lBYQLKUrA1LtJH8QcPZQ9TelAFA5RHcz4rXQMR5hAlcQjHs+GXYQZWnvAFHmfHs8IbYQW7EnAlJbeHMYfIZQVJpHAFhQVHMeJXYQEgORAV28PHMYZIZQKAzOAFsgHHcHyaYQ 6mhq_ignorechain_0001
LzwZ8AN6GNHc1oAYQuxqDB9/kQHs/rxXQiujHBZpjKH8vSVYQgCRLBl3SPH8gbnYQ4GKFBJL4OHMzbTWQABSCBxGJWHcNETVQiikDBx/fSH8+Y4TQBx/DBl2rhH8xPhVQ8zM4A1zwJHMJ/QXQ1b9DBtZEZHc4WAYQKkREBV6nGHccPCWQzdcJBhILQH87GMWQUE87AtKeVH8cBcVQvrhBBlUqXHskpKTQo1OCBBfRKH8vovTQG13HBBT9SHcD3tTQ+v8BBpZ2mHcfhzUQvpTIBZeXiHsyNYVQKo9CBF3HkH8MKiWQ 6mhq_ignorechain_0001
Lj5sGBBnJAHM10ZYQGBDKB9wo5G8Sh1YQKc4JBRRn9GckXjZQ9IDOB9uk+GMfN4ZQtqRIBFR7tGscyzYQ2u5LBNBQmGcuCMZQTE5KBRVuaGsG8AZQhWYGBpaBYG8gV4YQ/woOBBHnUGM3DBZQofqDB9Eq8GsFvJYQfvKOBxOL6Gc1RqYQh6GIB5pSrGM4jSYQ0hQEBFPMtG8BBBZQ5mRLBNIWnGMVRuZQlXDQBxzNoG898EZQ 6mhq_ignorechain_0001
LxuGFBpu//G8ndzZQxooEBpAOEHsg3eaQE2sHB1FsOHsCTjaQPwdKBRCbQHMWWDbQyFe9A1VAGH8jDraQ+0q3AVkR7GMIbvaQUXq8AZgYMHcHYUbQEOorAt2Q8GM5lxaQDkwBB9Y6+G8Y4hZQsEgGB5Bl+GMX20aQYJd5AJ3ZKHcOmRaQ8xZ6AhbN3GspQMbQtOr5AFRL2GsmRUaQ4NR0ARXkNHsKicbQuaQABFKIUHsPKQbQN8TABBcBIHsZGubQRkFoAZEV0GM4p0aQ+AsoAdIEAHMzdUaQKlapAVcGBHMSMNbQ 6mhq_ignorechain_0001
LDyXHBJ2uVHcqWDaQlmSKBx/yfHc8aFaQ6ZTQBtq9dHsmFHaQRiITBlkrjHM3DeaQEz2IBpr4mHMcLfZQYlMDB53JrH8VagZQIE4ABJiPvHMij7YQQ+UABBw+qHs9YGaQOfa3AFDJzHMmr8YQXZU2AtO4uHMBhHaQp5sxA5h8yHsd2iZQ57ZnARC12HMP+jZQtBGFBlwJUHMtapZQUUHJBtZ/jHc8hiaQl2WJBlpWiHMOnBZQ0elLBFFrtHMn2dZQtZIDBxRYvHM0sdYQRlJCBVqwnH89VjaQPKxzAdlW2HMuufYQrjzxA5FvuHsbXlaQyLalA1lR5HMc9HZQ 6mhq_ignorechain_0001
LloSSB5HFWHclOvZQPQDYBRdRUHsLgsZQZrIaBJPeOHcS6TaQ3gzeBB9wPHMbsfaQ8ecZB1N1NHc0TEZQafBZBV3IUHMHubYQBDUcBZMtcH8pvSYQGNtVBdBITHMpczXQeBCbBlmsgH8x3ZXQoeCXBRrBbHcfO6WQh4yPBRQQRHszseZQedHaBpI8bH84BrZQpNyWBtd8GHMi2BZQCIhdBV6yKH8/7GZQdfBfB9S7fHcKdmYQfYeSB1IkNHc3tkXQ9eLdBh0jnHs///WQ 6mhq_ignorechain_0001
LX9vWBxCKIHsTuoaQNvWYBh+NCH8+jObQRLGZBlYvJHsWY0bQlQOVBlXuMH8TmJcQHOfdBxp0MHMEy9bQqxKUBFBr5GcCdZbQu+4TB5AIwG8Es6aQqw0OBleupG8BcDbQ1g2YB9oNpG8NNAbQfM9SB1ydHHMw8daQf0JcBN3R+GMa8HbQ6SPQBlRb9Gsh/ZbQN2AVBx+j2GcBV5bQqNsTBVnBzGcl0ZaQxFoOBRW8iG8mktaQKiVLB9h0uG8np+aQPO4OBB30mGctTkbQa9pYBthbiGcbUqaQpUDZBVMTmGsPDhbQqFacB1n8tGMHN5aQ 6mhq_ignorechain_0001
L8Coz/+pk6DEKleSQvCAq/Kz9TEEsSaSQRwD890SNZEkUGySQRaif/wjXLE0rYxSQO0FJAHRv1D0vNOSQjUjg/aBpqDE3Q2RQBdyu/OlBwDEWOaTQ6PCw/yOzZE0GqZRQSNU//+6rcEk7BFTQ 6mhq_ignorechain_0001
Lqg2s+cLctE0ziHTQaVd2/EWJ2EkjGOTQg6aEApFxxE00/mUQiXLJAVVLAFUKBZVQg0h2/kROOF0fL8SQZhqn/cjrTFkC+hRQ/adm/c6hFFUtVtQQ9eUb/cc8lFUIkSRQEdE4++uE3EUHrTTQ2uXFAlXAuEUVlfSQrNqh/EUSWFEy2pTQnnXLAptiUFUDMFTQ 6mhq_ignorechain_0001
LM9AHAZORdEEMe5UQ5LLPAxeAWEk7lLWQ0TrjAhA4SE0WaNWQu2IoA13/PEk9BTXQF/REANZ+AEk0RkWQsu4T/oXZDEkQn4WQD+6b+q9RAEkpBCWQK3Aa+YxeJEEf7EYQoUht/+dAEEEwarWQL5Gl/CUoJEExn+XQWIuQ/cBuOEUAAtYQPAcAA7y2OE0nRgYQHpy39SI8TEkaEOZQG58u/Ke/TEEU2HZQUQJDAZHVSEU5eMUQrARLAZ9+hEUm07WQul4FAFWErDEVAwVQ4FQMAJkU0DUMAcXQ6FvD+qoD3DUxR/UQ2edFAnm0CEkqARWQzE26/YOqOEkxIyYQX1vRALn/OEEB+bYQauXo+4yAYEEGKtZQSK8BArOKYEEXfiZQ 6mhq_ignorechain_0001
LtIFpAB1ZTE0h3DVQ9hf0AVFbOEUWaBVQdvF7ANEneEUXfzVQgMQBBZ1lYE0tDiWQCPW4AdEsNEUrclTQPrmzAN4X5DUF/4SQNfSlAtASXEEw7MUQgfu1ANwp9DkUKfVQqDb2ApXvcEU9yFTQVegABJ26LEE0XkTQpcF4AVWK0D0FLISQ 6mhq_ignorechain_0001
LKvi4AdFJzEke2qVQc/c+AhSfDFUHzZWQ4E39A5Rp/Ek9t5XQW7/CBlD1AFkNXTYQFYG6AVGxZFUUBFWQplMABFSqrF0o1sWQTelEB1TV0FUKEDWQxmj9AlV2zFEXI8XQM/eHBRcZCGERpnWQkhqBBxAKCG05ZQYQjiBGBZOZGGURf2XQZegyA12o3E0U0DVQ45aDBZWrCFUsyGWQGeE6Ah9GcF0X8/UQPu2xAF2/aF0VCbWQyMvFBFfBuF0IrEVQF4q2A1bJtFEQyOYQkK7KB5puFG02HGWQPXgABtiTFGU3kvYQCuTIBx83MGEfsJYQ 6mhq_ignorechain_0001
Lu6O0Axvp7EUNINYQp96yAJAQ3EUCd6YQ9r24AZr/iE0TAHZQzzR+AV6ViEU2EoZQFSBnA1KB1EU2iFZQDShkA93RvEUqN0ZQ1bfpAN95/E0swRaQ5B7QARRIuE0Aa6ZQcZutABup7EUq8zXQ7DS2AJmjEFkUhMZQoFCjANqFEFkUZ+YQdljjABXnoEEaUxYQ/NEoA91zfEkO57ZQZ0tnAJ207EUL7yaQQgIyARyKAFk7GNaQrNMmAhpnPFkydKaQckXNANYCqE0zkbaQQW0JAJNm9EkxxyZQZiRKAZb7hEEhUlZQ 6mhq_ignorechain_0001
LMAD4AZ3ZSEEBhsYQAAk9AdjF9Dky+1YQtZoEB989BEE9KAZQzrnGBtW/0D025gZQEVmzA1JdTEUbnRYQh5t5AVLZtDU2ERZQdI58A9mgnD09uaYQ 6mhq_ignorechain_0001
LjAdHBRBgNE0gekYQX8KNBZgtQE0r2qYQjRROBZO2bEEDcVZQfAASBd1/VEEP1sZQFbhPBdD7dE0jiGYQsnzPBdtfSEk9S3WQZ1aTBpPtdE0Cm6VQ2gYRBhFtyEUwQjVQKA2NBJFY2E0q6jUQYa/LBhcVmEE5R2TQ0BPMBJtGKF0IqTUQBZqFBtrJUEkXvKYQrMHPB9IGBEka2rYQiZJNBFBXsEk+GCYQgVkTBBX5iEEf7OYQz3TRBtnSCEEIsAXQht0LBxozRE0G9aWQAmVXBFQyfEUp+XWQ0x0TBlJQUEElYAVQF6tSBpuc/Ek+8EWQFIONBRSQXE0RtCUQRqVJBhjFpEUrzGTQLOqNBZKcWFUJw2UQ2XlJBxt2MF0oNkTQ 6mhq_ignorechain_0001
LT/BLB5B8rEUvCgZQM22LB1DZ3EkQNIaQjLzKBlQ9oEkrYuaQZftNBRzfpEkdVObQ7kMIBVjDLFUqbKaQhPlJB5nVdFUInrZQU0eFBVzMvFEsSwZQ2xMPBNzalF09D1ZQ4q/HBtaYwEEZqMZQByAQBx6l8E04qJaQGVHEBRmBGFEKoDaQVlUIBJ+cRFUN3qaQLTZJBN8hXF0qvKZQ+ydGBxLM8FktYaZQHvgBBRcDpF0mvoZQ91hFBZeK1FU7CRaQj4LQBRAayFUuIfZQO5YPB9CQrFUA6VaQdjDSBFwZYFU56wZQ 6mhq_ignorechain_0001
LNYuGBRPibEU1OraQGviFBRqDNE0UZObQHL1JBBI73DEBAUbQqB/KBdASrD0sH4bQosGABZ2TCE00AHbQt2a2ABo/QEkAvKbQ2ecsAZx3EEUhy8aQgUX1ANv2YEUjn4bQvEaEBB+IbEEMxQaQIddFBxVQWEUGAsbQa6EABZKq2Dk3FnaQNzQ/AJb5qDknQebQ70Y3AdXqeEErZ1aQTRflARpTPEEab/aQZmWtAdfa/Dk3qbaQOsVrABo3tDUFQRbQZLauAZbTjEkgQ7bQLmY0Ad3MLEUL+NcQlki8A5CthEUMjBcQ 6mhq_ignorechain_0001
LJDOMB9bzoDUzExaQ8HrQBJ6/KDUn90aQk2SVBJIqfDEf3MbQ9X8XB9kzKDUv5mbQsViSBNJE8CESxIaQmqrOB5qxdCkGUyZQvslQBtggQCkTqGZQatsUBJjvfC08O5YQ8o7NBpbMuBkctyYQ30+KB93vxD02oTaQeBVPBdFLvCkGEHbQiTITBVExXDUwG0ZQCIYWBBB0rCUCuLaQArKOBRUQBCEo8FaQXezKBpZYtCkOYvZQ 6mhq_ignorechain_0001
L0PWWBh8TEEE/EEbQpReaBllpPEU4FcbQ/mGZBtmVQEkugLcQCcncBxO1NE0A3mcQR6PbBFJGmEUhoKbQEBBeBJuQmE0v6faQxcUgBFvoWE08uTaQz5edB5eo3E0j7IaQZqUUBhyJME066saQQ2PeB13FHEE9SYbQ6jXXB145tE0HWHbQejmdB57evEkdNhbQuKPfBlRp4EEfOsZQZsUbBR44DFENDUaQ 6mhq_ignorechain_0001
L5d/TBB7qTEkW1VcQ9GOSBF8qSEEBSCdQSq/SBVZV5D0USWdQsTNUB5Hi2DUbf8dQULWMB9Z0YE0k5FdQToSRBpE8WE04s+bQaCmUBxXBeEUfvUdQfpGLBpN+XEkpSndQcayLBx6EpEksF6cQ4C8JBZF1NEUz7ycQ 6mhq_ignorechain_0001
L5RRSB5LHXD0pu9cQfECTBZDLsC0YBPdQU4qYB5m6lCUsBgdQBfdZBFkgPC0iBAeQ670RBRebKCUV1scQBM7LBpjqFC0qTicQh27KBpv5KBkv3+bQ9VfOBx9g4AUZDlbQovFGBRNLoAk1a9bQupLRBpQiaDkqyecQ7AVQBJ98nC0PDqdQbk7TBtfjSCUdYPcQyuTTBt9xWBkVc3cQb6zJBBvz1Bko2+cQumXKBRZkkCkz+XcQE6MFBdBe6/jIvmbQo0UDB1y54AkH/ScQ 6mhq_ignorechain_0001
LCuncBtpd5C0fYLdQmBEhBhy31C08GadQU8chBtoxID0IiGeQpQZjBxpZ9CkcLceQzo8iBV2+LD0Ff6cQB6MjBR8e1CElePcQbVPlBJG+JD0MpybQI0QmBhsFrD0e+9bQxixlBxTe4C01ORbQwZ0bB9NHLDUAFxcQjalhBVWCUCUc6bdQy/PiBJrfsDE1i0cQWM8kBpbPOD0NcIdQHPxjBtqQUCUL7UcQ/sQhBNkr1CEzp/bQ 6mhq_ignorechain_0001
LzpUfBRfQlDUcdUeQfdtfBdoO6Dkvy9eQ7jNbBBzTuDEuRcfQfXjbBBgr4D0fLBgQ/xyfBtpcVEUE53eQupMiBV7SdEEmjdeQ2RykBlX1dEEkyseQ3QTiBli7kEkbD1dQ9fYmBNXdlEUguOeQTK7kBVr4pEUiosdQWrNcBlOTsDU1DBeQVJuhBpDDxDkrSNfQzAGcBxelaEkEhoeQj4+fB1SMdE0FGXfQOfngBhizmE0KNfdQxWioBB8snEEFmReQ+YnlBh77vEUqxQdQ 6mhq_ignorechain_0001
L5gBXBBoUZDETwMfQAlsSBtqsLDELnofQmEKUBpbmiC0D5/fQkiTYB192OCEzE4fQoinNBNDNFDEY5OfQX1BMBxuVrDENC7eQSX0WBRpoSDEULteQX8ASBhFlkD0dPAgQiCSOB5PnsC0Dw2eQ9WcKBNM65C0J7jfQ37BPBV5i0DUHOqeQ 6mhq_ignorechain_0001
LycmQBpYqVCkUVOgQ7JXRBFCPdB0+magQFU7OB9TOSAUZiOgQVV4MBdM5aAkLf5fQn02OB1wPkBkLDxgQOQoQBB1GeAkmB+gQiLyIBZtziBkhmvgQ7+RNB1kZnCUH0QgQjJpVBVA2RB0nUcgQG5HQBlU8PCkdi4gQ88URBByFyAUKSMhQAUFHBtO2nBk3m/gQr8aHBF2PMCkV5lgQZdfHBJWDnA09QogQ 6mhq_ignorechain_0001
Lm/KPBhjvN+DYTYgQnSsNBlZXq3r/FNgQrixHB5J2T3rHvHgQtjIGB5NLR7rJZrfQ+F/OBJJ7s+7H2agQLjxMBlMFnAsucQgQoAAVBl7Q7+7uDegQ7OZQBxCbG+zYrngQ205PBp1ef4rdI8fQPqBNBpapf+rmVqgQuVuNBZ4YeBcqYagQ3pcIBNPfhAsd1OgQIUkOBViRvAMCsAgQBr4VBdQsVAsdzngQcg9WBtwyH/brjOgQdFeWBRVnR8bpHmgQ 6mhq_ignorechain_0001
LhudEBZ1jC6zNYXgQJJb9ARo0L6zfEUgQTFc6ANuOk+j85CgQL8mzAxWMB+jRoqfQrEf3A9wTb8z0+ogQUn34AFWeG8rSP5gQoKsrAxkzb9zAlkgQ7DI1AtjCw4bEiPhQgp8FBR1/E8jUzlgQ5796A9Qez8bwAOgQAd96AlsCA/TmIwgQU4b0AdIbz+rG5zgQbGpABBFgO9rhI6gQDMnnA5/zL+T3hzgQ4O3qA5sFZ/TwjZgQjVIoARcdF0rcfdgQ0fX2AVcAD+b6IahQNuq5ABf4u8zpbVhQEopsANY9h2zdIPhQ 6mhq_ignorechain_0001
LQQq/ABaacAEpsCgQrBc9ARR3aBEvKkfQORc/AtaS3AkDx3eQ+Hg5AdXqJB0aoZeQG0lCB5cLqAE5+NgQ7nI1A98qvBEJjmfQRtNBBRBmJCUjBpfQ 6mhq_ignorechain_0001
LZb4DBduVDAEjSzeQDB+EB9B+z+jzdKeQHydABZYxq7j+h+dQg6y9Adr476T+EZdQmeSKB598m8zACMeQYJNPBxJPG/zSNOeQTwRUBhXx78DSxUeQkWLZB5FqQ/jREYeQAjCeBxXUe9TqukeQ2vVGB5pDw/zrTMfQ+kOFB9xMLA0vzxdQ9WWKBJ6oDt7r6neQuiqKBpm41yj8tvdQA3jPBNhaHAECiwdQCnxOB5fFQAkaooeQAG7TBRfAW4TmDyeQPmzUBpS9J1D085dQ7F6ZBBd6GA0bT5dQTAdYBZ5OaAUMvveQULmgB1/r/+jckmeQaybdBxwBf7j2iBfQlCzeBVKHe4zXsOeQ 6mhq_ignorechain_0001
LLks8A52jD6rAOeeQIcvzAtNNU+75qWeQyWypAl2V967hCLeQmA4jAdiJ78bxjtdQuIgxA1b1AA8Dr+eQCnXnAFZZ1AMfn4eQhiB7AxRm6A8x2HfQHZu/A5tq04rlE8eQUes1A9vNm/72h7dQzYJwAlpGt+bo4ZfQ4A6lApSrbBcpMVfQFFngAZfqKAMZPzeQDnUoAhYnfB8tHdeQs0Y5ARmEhBsMMkfQEBa8A1snkBs9jseQFrDBBhGhTAcbZNfQ 6mhq_ignorechain_0001
LcoxnA5B228zcIieQ8TlcAJV2C/zCLaeQt0icApcFEAUkwsdQgwWMAN45+/TiQWdQ0DZbAJNvrAEP95eQbwmHA5jHhBEKS1eQs56n/s2RQB0OOGfQZKcFAtBZYC0v/deQE+Lu+4hyHCkPH7eQ/5Zg/cwmlC0giieQEUnTA9tgxCkIDGeQgCpC/wQ8KDEA9PeQMmDMApV+WDEiczdQfBRu/oUWjDkfT4dQku3sAN6+89Dko5eQ8BgOAla7j9DH8deQOn6bA9Y1SAUwhafQkfokAxPJVBU4w1eQluKg/gtrYA0luZfQ4gOH/OB+ICkWmDfQ7KIiAJP4nCUbKCeQsyO/+e9TVD0tbTeQ+MMXARVVqD0D1gdQ2Nej/o1dAEUTSpdQ 6mhq_ignorechain_0001
L18SnAdGbmAkznedQufBoAlcTFBk50ycQEB0mANeE5/jC2ScQye0hANo2GA0H/wbQOnwyAVqqyBkPurcQEa/zAZO9kCkCsBdQoHj/AlX5zCEIA+cQvnYsABB/EDELOtcQJQvtAJlirAkg9xdQRCghAltLyB0JQtcQPLJ5ApaWJBEOW3cQk04zA5QR8BkSeJcQJ9GyA5I1hCUPnjdQPkNAB1I5SD0bnNdQdhZCBlhtcC0XcNdQkq2ABdL02C0wWccQ0VQtAdO/jDkk28cQSHRuA9vKIDUmTLcQZKLkAZhy5C0n0wcQ 6mhq_ignorechain_0001
LpbVrANKlK9DL3ccQ+l9pAlq1z6bNiAcQeghcAlq/78rTb8bQlvxUAZwU197r2YbQ+qbwAZ4MI/bsaQcQ2Hm7AVZOe+77/QcQ9PpuA5dzwAsJUzbQmjuvAJOIv8TWx3cQn9xsAZF/Y27cugbQUw7tAZd9o/byzwcQd0B9ABahk8b9docQWpRzARNDnBcWC/bQLPLmANUYBBs1FzbQKyMxA56AhAsK8SbQ 6mhq_ignorechain_0001
LBoERAFchR9LaNgcQt4h0/MC8O+rekecQtTKa/U2n1xL/+GcQKZmc9U+lM6byerbQcOAi/QiTh+7yAMdQnsY6+eP+q+7HcKdQJAk0/0RqfAMnjhdQ2/HYAlV9s8bX78cQxTDw/cJvCAM5rMcQX2Sq/IPa/6bMjedQXbTW/y743+7T1qdQvQeW/SaVa77G97cQ8piQ/SetMAshd3cQD/Vn/kgulAcZrBeQuJbs/cxVYBsV6OdQAVoLAVpmZAc0hjdQ 6mhq_ignorechain_0001
Lg46m/g1od+zVtRcQxNwD/cNCXA0NE9bQx+DG/AoDOAEgxMbQBcO2+ONJZAkwI3aQfGXn/4LQrB0bRKcQkvyE/wXieCkUD5bQExkS/GTakC0o0NcQqiUv/gmpED0lDCcQg+N9/UnP0+TVaocQgZU++q2yXA062GcQ1Sen/UgOvBEqDtcQX3NEApXYqBUMN/bQJwG2+Y2hbCEloWbQo/Lo/qqeBDELlBcQ8Bht/Sm/ICEOWGcQTo+K/CX/mCEPYwcQJhbg/cluhDEty1bQ6IL0/IptHD07dkcQcdDHAha3/CUlXybQ 6mhq_ignorechain_0001
LByQ4/MvE0/TzP7aQ+mA8/guVt/zntMaQnxhm/IHKf8DCU6ZQN+Sv+oGc58TLZdZQCQjVABhrv/zsW/ZQIqMeAd5CQBE7L3ZQHuulAJGl3BkqxUaQ5VFZAdpr7BUb7RZQgitpANnXkC07SNaQxDhgABYYmCETWKZQW7GnA5Uq5CkvFoZQnyGJAx//Z/zGYNbQhDyr/01VuAk3R/ZQJUOfApwW0+jHRYaQANmXA1HUk+TbUiZQl9ynA5k3VB03LyaQ+aqOA9OOdBUPc6YQvY6uAhrhzCkm0kaQwd5cAVKL3CkH7sYQZDPqABkpZDEvLiZQ 6mhq_ignorechain_0001
LhWzx/wG2O8L5MKaQAepk/sDhk/LWC1ZQPG4r+S5IBA8fV6ZQ6Cae/KK7nAcqreZQIPb9/UQw/A83sGaQQSO7/YwWFCsuOnZQDZ2r/Uk4ZBMiKyaQzwTNANT3oC8x5wZQPazBAt8ad87RHlaQOl4q/siqX/7C5SZQMkjPAtnIvAM5IKaQypJW/I+1SCcUbnZQZovAA9MnzB8G6GZQPZt9/AZYICcFL+aQydCv/UbtkAcTeIbQLgso+8D+qBsKBvaQOokLAdDQCDMTOZZQYykdAdNScC8MwvZQ/lHKAhzs1C8wqQaQ 6mhq_ignorechain_0001
LBfOb/abLG/7ygdaQ7NjFAPg1Y/bh8laQ5GMSAPjzq7rYFZaQa1ggAbDbO8bkf/ZQJXRJAnDU+/bhaVbQ1LvFAHXKbBsQchbQrePl/GJH1BM83zbQQZgVATP+LCMWVabQq3Zd/G93kC8r8+bQOpSSAb3R2CMyZlbQfQX+/q2uCDcau3bQhKUs+6iDJ+7qIzaQ2kmLAfFyhAc99SaQHEK9/e0kv+LrpobQE6mZA//8b/LG/dbQDH3w+ii3FBcsn5bQHMTiAvgICCcJ2LbQxBTg8GVouCsvZNcQTg0eAXH2NDMaqfbQwfO5/6vFkDMTaAcQ 6mhq_ignorechain_0001
LUDsMAPNZ08z3NqaQrKmaAX+Lu/DA1laQkSNXAnHnjAkAQ7ZQWx+iAzBCqAUiVhZQrjrWArUd2AEk9JbQP5xcArRYWAEzP2bQczKqAXUDWAELh8bQcLzuAfraqB0l/1bQq25uA/bmUCEsiTcQpFnqAf3FOCk7Y5cQfoUzA3D85C0neKcQXim9/u4lM9zxd6aQJTllArYrC/Tg3maQ+HzFA72oHBUZyKbQkmufA/Z4wBkg9DbQ9C6WA/ocq+zje6bQatqVATrz/AU2dOcQx01tA3BIU/zMzlbQz2AsAvWkBAEyAdcQQhLyALv12B0OQZbQh7OnALcGjB0VUAdQ0FsqAjhnlCUKiPdQ86n2AHZ8+Ck+XtbQfoZzAn3cRDUDngcQ 6mhq_ignorechain_0001
LPZ5DAT+qCBkYgzZQs9d//S9e0BEQRNZQ2ChBAPqy9A0MflYQxleLALwMXB0q3FYQuthF/ev3OCENFPZQjucB/OUGwCEXBzZQ/3Rd+ivNjCEQSkYQMcVY/U3o+CUrq9ZQQDrv/2l03A0pUIaQ8z9LAXm7SCU1mKZQC+GI+kH+sBEbiWZQHLcj/WDHMD0FDqZQZlBe/+B2iCki9PaQnODQ/sUqxCEqImYQBH0e+e1zKCE1ZLYQLHZe/a+y7CUwncYQYd/V/MfJWD00aXaQWQMv/IUNjCU91HaQrBuq/8kDND0QehZQ 6mhq_ignorechain_0001
LZXFv/KDJm/T78lYQIR+u/KkH09DiEAYQ+0EOAvdjZ8THqkXQUrsTADNU78j5iZWQJnDL/K1Np6baoIYQtX5O/m6Py+7ihKXQ8I0O+GCZP9bZp3VQGdfe9UZhnAsJ/lXQKzhf/e+q9+zRjAZQx/9f/W1cA/zu8LXQQovv+kOjI27CaNYQ4kdh/2bGJ9ba/lYQsYq4/eDjW/7aP/WQjjxZ+WqSI/7EYFVQ5/+R/OaIX1jx1kVQMxdW/o9YA8ryQBWQfESk8YC3XBMTuzWQvkLj/AWdVAcqMxXQdGpu+y0gBB8SXQYQ 6mhq_ignorechain_0001
LqRFbAX40w3TxJQYQWvAoAPycP7bY3EYQqKEvAHk9w8zPXmXQB6A2AnPyh7TMowWQRactAr0pE+7ZOsYQwADyAneG00DCJJZQROJ2Av8EAAMl6dYQZbeWArhzi3DXIvYQ+eAnArvST+7/aXXQ+7cnAf1pJ/76y+YQqp21AfgAX7rXzkZQcuorA/mhz8TF7TZQUa93A/E1f8joe3YQdk85AfubcAM655YQPGH8AbvQ7+rAMLYQeWnyALqfyA8VXKYQ 6mhq_ignorechain_0001
LLpetAH160/DayBYQjeVzATtdCBU8VgXQC/KwA7h0SBUlJEWQceD3AH7KeBEzxMVQn0TxA7MiJCUW/KYQ9i21AvdxIC0fl4YQdWCyA3rLwC0k1QZQcPABBf+IHCUfr2YQ1CJoAvt1EAEZfZYQNg17ArdFzA0xChXQdhtoAvSkOCU6XNYQISz0Af24kC0Q70XQ653yAzYPZBEyZJZQS3Q1Az2ovCEXPxZQLsUpA7fNwC0FQSZQbZy0Arl6MDEvcAZQLknCBHskGCk2FXZQW1fCBjSTjC0J6lYQedQCBfTwUB0grlYQ 6mhq_ignorechain_0001
L9j1lAHfDTBkjZyVQQgCiAXcpfBUPKcUQ++DiA7HuQAEn8kTQ0HAeAjLSUAkkCaSQlPegA/aRKBkw7hWQus8mAjl5HCkcb8TQILxTAfXL4B0Y0dUQ 6mhq_ignorechain_0001
L6CjlAPJWS+TY4IUQuqgmA7DvU3rB8ZTQURAyA3ytb77cFDTQMZP0Aft8Q9LNN6RQIv1hA/0Tf+LxQOUQyemnAL7TV+DXYHVQ5rAiAnFDNv7TgeSQQ5liAPUULAsInqTQMQ1SATx9F+beHbUQKsJmAzCLq+LJkKVQ 6mhq_ignorechain_0001
LNJS5Aj30S6LiBAUQxaKCBHWA287rX2TQRPJGBb9wK7jaTJUQidfJBDsS38DEVTTQqkQDBX0+w/rLcxUQdt82AL95N4DNm3UQTBwCBzSJD+bCO0SQ34ZHB3O2MAcsKqUQnxmABjnZtAM9IhUQSmjCBXwcK/7OdzVQ 6mhq_ignorechain_0001
L2U2FBPQA89DwNVVQRZXKB/BBc/jCy3VQ+93LBPJ45Ak5YAVQ5tmQBvJeOBkj+3UQLSGJBPURLAULaRXQhXcCBD8ks9Tjx3VQ2QzNBLJKG+j5e5VQ2sfMBbjjuAUkPrXQ0oSIBbGjn+jiq5XQmAmFB/ao0AU5PQXQ 6mhq_ignorechain_0001
LbJ8HBjfhkB0PhaUQKjHJB7jxWC0VDkTQ8S5MB7vPLCkS5bSQyuGQBDe4lCU6nASQDR8DBLrMpCU49+SQYssABbt7DD09t9TQj932An+gSDEDYZTQohm0AzeDIDE0ORSQZYGxAXmJoD0B1FUQD/FEBXIuSBkZIjUQ55FLB/OMvCkdoKUQ7sZBB7jKPC0YfoSQjK4EBvWR9C0X6HSQ+7BDBnV9fDEa4PUQrW8/A3THxCkMO3UQ 6mhq_ignorechain_0001
LUrhMBP6RIB02Q7RQnDIQBj+9rAkLB4QQdLoVB7AJXA0iJbRQqdoZB37KkAkx8uQQ0k0NBr6F7+TUYKQQzJoIB3Zlc/TXy0OQbeTJBHSlrA0sCiMQf+vMBXpIdA0To5KQTxXGBnn8oBUBWaMQDOtJBPCkfAEjSRSQhrjQBb8mfBUFlJQQVpENBPQ+r8jq84QQWIvQBTQZK+jaI5OQnmsFB3WfIAEQ4GQQHNFHBTKBH9TFjEOQ 6mhq_ignorechain_0001
LkB4VB757t/TRwpSQFO9aB7Rs/+TRBRTQKHOeBXgSvAU98kTQwCihBv2SyAUPGWTQtLBaBbMHz8jW/jUQJzRfB3zAy7TJxSVQ2tUXB3/Gg8rDXPUQmUdSBLgoc/zaILTQHGPdBDRAm9TGgjSQqVdXBTBEk+T/bOVQakieBDwZ92b9QNWQmDigBLHl3+jf7iVQ1//gB/vbz2bDwpUQd4qWBP4iX+rRUKVQI93ZBrSOa+rNnkTQPcfTBr4Qg7L2TwTQ 6mhq_ignorechain_0001
LgdobBXWBwB0ZgHUQaiQeBbUdfC0egfUQeUDeB/LcBDkbmaTQH/tgBzlEeDEKKaTQzG0bBbflwCUU2xVQPfOeBznXhCkl9AXQbuFhB7qe0CksXtXQy50cBLzT4BkAqvXQZbrhBnsndCUbWaYQVADgBbaZ1BEJrbYQBqIZBHFx3A0LujXQjPxfBnKP1AkUC5YQvB2YBrgRx/TuHPYQl9HcBDoxu/jZEyYQ/JqXBTn6pBkmdRUQOgPhBHAzYCESRqUQ1dlXB3BKoCkUR0VQNMFcBPHZTDU4cyVQ67EiBnAGSD03waXQkoFjBT3QlCEwMwYQuBhWBn2z3AkT/rWQ11KhBj0HzAELNVZQMP5VBX/dM+DBGKYQF8wbBzcqF+jo1IZQ 6mhq_ignorechain_0001
LYHNaBbzV/CEPOgSQBgRZBf0hiDkC5lRQEOHeBHh+uDkTKyQQsf8eBvIjKEkd4hQQsi4XBHI+kCEvEcSQJh8XBzLf+DkhzJSQPREWBXKIaDk2x5QQ 6mhq_ignorechain_0001
LLepgBTSvPDEOAYQQDM/iBPisVDUmcEPQlbjlBLbzQD0YTVQQGIsnB3koIDUHMkPQLB+iBn7s1CEXGwMQMdxgBHXt+CUP9tKQTWWgBTBbjDEQvFKQ+HFfBnvygC04B0JQBbKgBXz7xCUhmrQQJD8iBjtC2D0QNQOQJjsiBLKbVCkFGiNQAT5kB70h2CkovuLQ 6mhq_ignorechain_0001
L2SWlBjzrUD0EVpRQDCrnBvA0PDkZPgSQrw5pBjFVuDkIcISQn4PsBj4HiD0rsKSQAz4mBHqwWD0U49TQNZGpB7A+MDUN39UQ0aKoBLP3ODEONZWQNgUnBnJcwDkTW0WQGiSoBzpruCkP6DXQhdjjBfVIbDE+EESQLsdoBPyjvCEq+XSQvSLlB3umCD0MiNUQuzRmB3e73D0gKHUQvstqBXn/jDkhM1UQqO5pB7gMtC0dqwUQ 6mhq_ignorechain_0001
L6iOpBTA3KE07mxRQKBKrBH6aaEUxlSRQLhesB7IYTEEO0AQQaZ5uBD0DWE0ZttPQv0zpBroJwEEi1ERQRitrBLK2BFUBqpQQeHltBjdlIF01OxRQtKtsBvW7QFEdIzSQQzKwBrRAFFUXtkRQtHSnBDFGPEEcL2RQn8ssBTqdcE0dFDSQHH1oBfSK1Ek21/RQRKRoB3UquE0h4TQQz6iqBfXwPFUIMWQQh46sBThK8EEndoPQY3fxBbRHJFkItRSQqrywBL0M+EkXUuQQ 6mhq_ignorechain_0001
LxF8qBPdLKEkNcNOQYdBsBvXmDE04ipLQKCIuB/2vkDkGm+LQsWEwB3fziDEzVdKQQDzpBX3G3DEed2JQdTBoBToFMEUn1MJQZ1+oBvjpHEU9OmOQvS9sBzdcREk/HtKQOBuoBbibdDUrz2KQp5pqB3M1pDUpzBIQu7qmBzqvFEUkoFIQ 6mhq_ignorechain_0001
LhCwtBjT/ID0xX8NQvAnvBTKzmCkd4hOQQP9xBruj0Cky5HQQKfwzBTa1aC0ceXQQwxIuB3+CCC0nu6PQvNIsBL2lXB0uWGOQBMUsB/5PiBEOptLQ3SbqBLJYrA0VSHPQFjFsBX1FMD0SnEPQKTewBbsmbCUwzpMQmTFtBzWQOCUUW1QQEWlvBbQ5UBkeuTQQ 6mhq_ignorechain_0001
LZ3+xBz+LcDU/hlQQk7/zBjBQsDEkhgRQMkd2B39k1DUQyrQQEsh2B7B3JEEcDzPQoiDzBTKRKEkSPPSQ7Is0BD+rPEUi8cTQ2jU0BjPtEE0ZLpUQJWm2B7jwfE00+ZTQZv01BfXrJE0itwVQ8iG4B3kxkEEyYhUQ4rt3B7atZE0g1sVQV1gwBz9AwD0opRQQDIa0Bn+iTDUUFQSQT9+wBn4OIE0BNjSQU9HzBfB3XEEmqjRQQz0yBvDFwD0yQsUQvA62BLpfoEUWXeSQ/5g1BX26AEUgMsWQmIm5BfycxE0lNeUQun54B7FodE0nJlWQ 6mhq_ignorechain_0001
Lh0f4BHAXbDETl2QQjo16BD7BcDUdFAQQtGR9Bf/FmD0jH2QQJ579BXcFODEKwwRQVnO7BTaLxC01GiOQoZ54BnnxnC05J+MQtDq9BrPQzC0pLtMQX8Z4BDaAGDUGBnRQ0wk6Brx/0DUgKgOQo5g7BfGqXCk3Z/PQo3W3BL03mCkbjHOQjv59BjesUC0h0rLQ69b/BvXC6CUbA5NQ8+X9BLBhMDUe1OLQ 6mhq_ignorechain_0001
L4Nj+BfP1EEEbkiQQVidACXC1LEE6yORQMisBC/D4HEEBvXQQVsuBCf7zME0GJXOQRHUACX/EjEk7KnRQTnN+BLsAoEEZG4SQ7a09Bz41NEkrjkPQTxkACjqRCEkttISQxICACD+WsEkD5uQQPaRBC3yMpEEWt9RQ 6mhq_ignorechain_0001
LwiuCCnPN+D043/QQbW/DCnLF0DU+9WQQPb4ECX2kNEkW0QQQOi9FCv/7NEU9a2QQKmsEC7CRQD0MeGRQdH1FCj8T9CUN2TQQM2wFC/Ab6C0qFKOQfq3GCfdVwCkDl/QQ48mCCL3t3DkVv+RQgWyDCfV2oD0cRsOQF1+DCjeA3CkciVRQnnFFCjjacD0K5CSQR1pHCLAdjCEtQhQQvX4GCb0SzCkLR/RQ 6mhq_ignorechain_0001
LL1aECL3NeE0XiJPQFGKFCDdFyEU5s6OQae7ECHyd8EkurNMQmGRECfvpzEkuddKQqHxECf+zBFUQ/kQQqbpFCbl6TFkUVjQQGWVDC/tYJFUvWZQQkZhDCjv4cEE3KPOQWMOGCXYjuEUp+FPQyH3ECrL65Ekx3iRQXJdGCHmgQF0nnBRQwzEDCXweUFE9jMRQ3SqCCPMr7E0WUbQQ0FPDCD/bRFEOs3OQ 6mhq_ignorechain_0001
LpHhFCDFaPF0bq5LQ6PVFC/X+cF0sZlJQQ3bECbEAwFEOjJKQ2P7DCHUy5F0yCRIQvFsGC3czkFUDsjIQT1nHCnYBTF0pkUHQJmEHCnllGFkiVmCQeOvGC7lzPF0eq48PUU+GCXXixE0ibNDQ+FIGCbHXUFkj4YNQQP2ECjNoTFUBSBIQOSMHCDF3tF0eCIKQaZiGCTrkvF0HYvFQEMxHCr46HFE8PUJQ35kICrQBaFEsZJGQZgnGC7TfoEkksOAQAYQHC7jtqEkRcpGQ 6mhq_ignorechain_0001
Lf4PECbIj1F0+dqMQx0fDCf9QEGUGaWNQLXDCC3fuCG0idfMQ0FXBCzgp3FU4YmNQwNlDC/kkGG0bSLQQJLgCCbcEOG0MRsQQwPrCCzZaZGUSmLQQ+I4BCreTdGk1FwOQtMuDC3nyeGkfcpQQAkoECDHcsFk/JJOQyz7DCfBELGEeVTMQJOjEC3FHKGErHaQQefgDCjeL+F0wyuQQC1iCCfUPOGUw9xRQ/7hBCbKJLGUFLXQQ1z4DCX+TmGE3LWQQfDWECbJVbGUgLTRQ 6mhq_ignorechain_0001
LoxjBCTluIGEJBiKQqkMACz8yGG07znJQT1U+B3FVIGE6hyLQ25L8BzUZDGkIQsLQlsBACncGPG0gfyGQ1eaBCryCRGEyf1EQ8oQCC3uxQGEqE6IQC5kBCfesIGEAUkKQejHACPmG9FUVn3IQZaG/Bf0WWGU4gMIQwPu+B/+8LGETHqDQE/dBC/SxYGk1cvCQ92sBC3E3KGEwF7BQvQQCCHytYGUW12JQjSSDCjjYOG0WoYIQ 6mhq_ignorechain_0001
LJw5+B//BPGkL1uNQJ5/8BvRhRGkyLzPQSwF9BL4sKG0uHIRQIfd7BTYQMG0zrBSQEKXACrXhSG0lrxNQfg+6BPR6QGkx1/OQhxR9BT0wZGEnYOQQ 6mhq_ignorechain_0001
L1A7+Br7GDGkHGNRQM2P/BTHK6FUwobSQ4N48BHPxrFkJutSQxrE8BzkapFUdx3TQm54ACXsBtF0uNYSQ7YQBC3F5fFEFk4TQrhDACPEbBGEolaQQ+OZ/BHxsCG0UxQTQ1xuBCrSW3FUhDISQnbzAC7UChFEk3lRQ 6mhq_ignorechain_0001
Lcmw7B3B6hFUH+rRQs5i5BXLMTFksj4RQeaJ3BvRneFU+OfSQCos1Bb+VVFUdXTTQ0Zw4BDFwIFk4ojQQ5Rx6Bb4i4EUn8BQQoLC6BLa4vEUwqWNQzNR4B7en4EkXoHMQtSP7BbNggEUwShMQSTc8Bz8jkF0dEwQQORK6BTF+GF0eUmSQCAg4BHFFVFUA8lPQc412B7LnAFENArQQC956BTBSrEETAvQQsou8BDSHAFUYl8PQ 6mhq_ignorechain_0001
Lr+s2BnfzyFEQ6GSQBce0BHdC/FkaZpSQIs50B3y9BGEcFHUQtGJzB3tHAGUh88UQJLE0BvPxJGEZB3RQ6HsyBzQ5HG0JyiQQrdgxBbqy+FUHYUQQhe0yBrxqPGkkrVPQrp73BTFw5FE5ybRQ2ppyBnxp1FkLzhSQlz/1BjgiNGkPErRQK53yB7SWPG0mtcSQvN8xBjd3OG0AXjNQIEzzBfBaWGE5byPQ 6mhq_ignorechain_0001
LCGQ3Bj77FGEcqbUQG5y3BzkZJGUKMyVQPuP4Bvq8/Fk3BtWQJ9M3Bn/X/FExW0XQ/lR6BzPtQG0X/zVQwFC7BLIbTGETwPXQa+u5Bf00aGUlwAVQ54s4BXbmGGUJ+uTQCrC2BrynNG0fVKWQMk97B/pbMGEHAYVQuhy8B72lYG0w0PXQkye7BrdFMGEskyXQu6X5BHajXG0ZquXQjvf7B338fGkLRCVQdhC4BnyEfGklicVQwwR5BbStYG09q+TQ 6mhq_ignorechain_0001
LSV25BHlkwF0WGSWQ+xT6BHWMeFEOUIXQk2u3BrfOSFkpTaXQ41P3B302LFUhsRYQCYU8BDb+OF0nqeWQZ7G9BHEt3EUXreXQxzw6Bz/UxFE4hYVQjrE7B3hxjF0I3CYQ2TL+BbEhXFkZ0RWQRJi7BrRdJFEDdhVQ 6mhq_ignorechain_0001
L0kC2Bn/EPFkK8ZWQz/ezBbCuEFE+7pWQjS+xB/bPQFUuzvXQXoBxBbmVGFEHbWYQpjzxBfM0DFkwHYVQ2mBvB/p36EkvWlVQQtpuBXA9kEUqssVQNW2sBrDlIFkfJqVQiLHsBrFycEUPy4VQ81TqBrNaAFk9O2VQTE8pBb2mqEEci9VQpManBHDeiE04kJWQpvf2BPjwTFUH0dVQSI3zBfKX0EUh++WQ8m0yBXS85E09moUQ1YnxBfQ2TFUta9UQfLXwBzRLaE0h7oVQJJJtBvSzZFkdckVQBa0rBfSkLEkXj+VQNYmoB/BMLFEiD6VQiShnBzSTTEEMsSWQ 6mhq_ignorechain_0001
LcSuxBTHTlF0jBoXQ3GNwB3FXxF07kTYQ2GWxBnVyuFkVIAZQKu1vB7UetF0FOfZQqNJwBD5jEGUAwHYQsiGuBTv4KGkClhYQIhwrBn8sJGUFeZYQUA6uBD01QGkdK9YQA7kyB/5JtF0Ml2WQDvKuBDNJrFU9UUYQcLrvB7faFGE/sLXQFdHyBLADIGEg8MYQ 6mhq_ignorechain_0001
LWj9zBHj+tF0PLEZQyzJ1Br0bqFUZ0tZQFUR0B72bVF0E8AaQgOkzBPczUF0ZqmaQ+JM4B3ZvqFk6sqZQsWp5B7E0lFUwQUaQVFm8BDZymFUL2OaQV3/9Bn9GhFUa/1aQVNw+BXgGNFEVjAbQ1kO+B3DF9EUHomaQMuAACPWlJFUb+kbQshK1BrczvFE6dqYQNvf0BvVJ3F0+RDaQUb24BDAc6F0B4fZQf614Bv7EfF0g9SZQ7YH5BfwxVFkSDfaQBdE5BbecxFEnlsaQKiL9BvW+2FEC6FaQQKN9BbErbFkX11ZQ8/b+BD9AtFU7vKbQoeQ9BDLx/EENyKaQizy+BfdFuEUqiuaQ0pNAC/45VFkU64bQ50SACfSm6EEs4sbQ 6mhq_ignorechain_0001
LIJS0BLoWEFUo3nZQR2jzBbadvEEff4ZQ8akwBbnusEkzG7ZQt9jvBLDpgEkw4VaQXBt0BXLQeE0GCcZQlRz0B3AxFF0awIZQlPa0BXg6tEkydYaQBFK0BH9kOEEXloZQ0B42BXUsfEUQJbZQ9+5zBjBCgEErz7YQ 6mhq_ignorechain_0001
LTBJvBzIn3EkSxeZQ11RsBbXN1EEO0YZQmV/qBjlNLFE9YXZQzfNqBz5zSFEHC1YQQjqrB/A5oEE2qvYQNx0sBLRuSEUrtuYQShSvBHl5OEEF2bYQ4GdrBT4pBEkNsAZQC8WwBzUB1DU68aYQwFhsBv+gaDU9z/YQGQ+uBHZYTDk86sYQbhJwBrcMCF0LbMZQdlerBrdGsE0oszZQxecsBnjsxEkZTUYQ4dgpBbAnnEElmrYQ+lYwBnxMcEkcmNYQW+gpBPceEEUDoPZQzBTyBT7dvDkuBMYQc1arBLT9/C0kCOZQtH0vBTpPzCUsQsYQ 6mhq_ignorechain_0001
L+HvqBHA8VFkx67ZQIwbpBv/wqFEnx7ZQz+jmBTZipFke3uZQUlZlBL+j5FkPEhZQaetpBHzHyFkDVqaQKyBqBXF3dFkV+CbQXIrrB/vtPF0+NmaQrqvqB772VFU+H7ZQNxgqB/Eh1FU84lZQ0l7nB/wS7FU36zaQgJcrBrV48FEtktaQTnDoBPP+WFEEWKbQlxArB3OEhFU5yhbQKQPrBLk1+EEGXtaQp1ztBr/KTFkFCraQ 6mhq_ignorechain_0001
L7IYlB3DzWF0NNzZQPiqiBvcxSF0O/kZQ9ZfiBvuE7E0bKbZQdcrjBrDytEUVPxZQvHlgB7SIZF0p8GaQXtfbBHV9WFUh20ZQ+z5gB/vfLF0Y7uaQ66RXB3fZiFEg6OaQDAbmBTR1KFUKFBaQyhUiBT1tbF0ClHZQoO2gB7Y5pFUnePaQAvaaBn7FGF0GCzZQ67YbB7KVdFkhYUZQE90eBjUMQFkolGbQGf5iBfg0NFkZI8aQ0OogBXxr6EUWvmaQI7XTBbXIgF04EAaQBLNYB3BczFk5MQaQZsNXBzR5bFkcPvaQ 6mhq_ignorechain_0001
LZrEhBDHz1Ek0P5YQa9lgBLjrfEEs5uYQ4MPdBLp7VE0bDOZQYoLaB/dAhEkuhjZQ6WGfBPEudEU0gBYQlnAaB/i6mEknc7XQBrTgBf/SBFkAImYQuheiBTr+WEksmxYQpv6eBnC5MEEeBxXQea7gBTFmlEk7MXXQENlaB37D2EUkx2XQ 6mhq_ignorechain_0001
LTfYdBrzzAE0n4QZQ/M6ZBrkvrDkKouZQpeGUBz/AuDkyEhZQBslQB3XL0DE9C8ZQNImbB3g18CUeQzZQCqhgBbtI3CkzKGaQ5p1iBvTN9CU84uZQW7ThBvq9rCEqFuaQYj7kB/M+1CkDuHaQ9rDkBjkerCUOMuaQPf5fBf7RwDUXe+YQghLaB7d96D0L7NaQFribBvdctCEH8TZQHruYBHjEsCEqeHaQ6hAgBTRukCUIHJbQISBnBHER4CUcE+ZQmpNlBffOkCUPsHbQ 6mhq_ignorechain_0001
L2MATBvSmpD0d33YQeogNBH2HrDEmooYQL2KLB73oLEEHmwYQ/rsGBvUyNEEO1AZQkuPNBj0ngDEGDxXQUcqHBf2NpDERTOXQo71OBvkPyCUYOiXQjX/VBnCHlD0qkiYQ+IJLBvuZUD0TK7YQJK/PBzoo1DUtuOXQSJjHBPcohDEiNKWQMXqGBPCbFE0ggXXQenxEBnNUVDkcJwXQXlpOBrMDrCU0DeWQRWHMBLmPdCETbCYQ7V6SB3+JtCkTK5XQ 6mhq_ignorechain_0001
LjLIOBX1UcEUAGlYQ5sHMBv18xE05CrYQeOOLBH7h2EkLGaZQUvNHB7JaAFkCYmZQdXAQBXCTCFERuYYQsJzQBzXBBFEtGRXQC1TMBXnMLF0t+hWQLRwHBjp48EEgnZWQ5tYHBzY+sE0KvfVQS1ULBHSjpEkltpUQ+JEDBnyzgE0ZRdVQ9kyRBvMMaEUwIYYQogUIBfAbzEE2KaYQkG6TBzPUAFUqsnYQCzmOBjvYSFEDNgYQbyCRBTHTwE02o9WQshfUB3yNJFk1n/WQczoNBrvoPFEw+hVQYQALBPkdZFkZKEXQ8JpEBrjB/EUGGCXQQPoOBvc2yE0LmrUQtLDLBXLodEEfV+TQQSCABrRcjE0M0GWQChyCBXH5UEk36xUQ 6mhq_ignorechain_0001
LJc3OBLXLvE0v70ZQsTHOB3bAxEE9uiaQelIJBPIIlEETuwaQkkwFBz/6tEkZdHbQZM/SB7/RoEUop6aQxLaSBXnsoE0cfqbQ2BBUBzdb6EEH4BcQTWQQBv4XXE0HNAcQzDfTBjI16E0Q5tcQ7XuPBbHuXEEjMscQl1VRBjvepEkmDDdQJWOSBXvLoEEuppZQHpmNBDG4BFEYtqaQlsgWBTjmxEEqHyaQqMuTBjO0XEE+2waQE1tVBnMJIF0IJxbQUh+OBDLWJEk+IubQh3wUBjj3IFEy3/cQYxBOBzl/JEEF48cQ9u6QB3dypEUIvldQ 6mhq_ignorechain_0001
LSIkIBbnMREkI1iaQTSKEBj2BEEULqxaQrhl9AfrZNEUgClaQPF91AbjiMEEc49aQKIqEBv5taD0jofaQ8CzIBLfGADks41aQYmDKBT5FBDkYTgbQZBRMBrIPgCUW2iaQ92COB7RKkC089obQeycPBzhzPC0PuDbQjj6MBzymQC0GL5ZQtpPTB7XogBEBZ8aQkVuQBDbHiBkE0xZQQrzTBvXuCB0hkSaQZDNLBHZALE0buNaQM2TEB3+RDEE5eUbQLhrFBDEVcDEgw9ZQoW0ABD5aKDUmOiaQw8KIB7d0VDEy43bQnhrPBrjseCEhAGcQVBfKBXSBdCE6BfZQv1uVBz22GBkH/VbQz5MRBfRFKBUFSRZQfmwWBT8PRAE9qLaQ 6mhq_ignorechain_0001
Lizx8AX5OWEUak+ZQd8wyAbH+fE0x5wZQxMwvAD2HyEEWwOaQFUfmA/CU0E0ZEcaQ+VuzAbLioEUI2CZQugLqAzRn2Ekg53YQWfn0Afa9VEUWmjYQg6iBBbsSWEkXZqZQ5CdsAfm9TEkZ6yZQDf26AzHhyEkMhAZQ6Z/qAvCi8EEKPXYQmc3pAnJHEFEO8NZQiw1iA7STtEE3m6YQWHT1AzbIcEkqGDYQsmgtAjT7LEUNEmYQi+r7ArAfME0LOrYQ 6mhq_ignorechain_0001
LtFi3ArSg/EUwdZaQBhY1AfX5QFkwB3aQRV1xArXnIFE5UibQg4RqA7ZLRFEFD1bQdtY/A312eFkGY8aQ7YFBBvBQtF0BNWaQVqeGBTe43FE/5daQV7Z5ALv39F0wJQaQ2h++AnO09EELXNaQ7E2uADFfaF0KPqaQvCHDBzFeUFkhTCbQ8LS+A3EIpF0+NYbQZ1aBBrGijFkfW5ZQ98dHBrdDBGUvxCaQ1PjJBXnorF08fhaQBXSGBHuwAGUH66aQtTY7ArBDEGEGA1ZQ0Hv4ADkzDGEE+saQF+zxAHj11Fk3IKaQ 6mhq_ignorechain_0001
L/3B3Afp93EEObybQJS3zATu3uEkLQbcQn0NoADQIoEUETacQM0DiADRysEk+w3cQUE96A7bubEkopmcQHws3AP+OQE0YdPdQ5Hd/A/zI9DUVhbdQ3ILEBn8q6DEviKdQTQI8AzPihDUI+4dQtrP9AbUcxE0jaibQbu10A3OD7Ek45zcQVlmBBbUDhEUxWqcQrZy6AfkJQEU0kMcQOe0vAPFIJEUz2KdQZwc3AraxbEUGmpdQ/zcABLMiJDUdOCeQew20AzftkDUz6FeQ 6mhq_ignorechain_0001
L6nClAfbhdEkU33bQGePUA7WwVEUkgzbQDhnEAPLPoEEXT2bQTq6n/umvmE0zPLcQ3rFRAHU0JEEG4IbQssKdArPBpD0SbJbQv80y/OOMGE0gRAbQwyAfArnFUDkO+daQ1qUqADKwaEEsCgbQFO2QAb1/KEELFOcQK50XAjzQTEUp2uaQfhHVA7vySDkR7ebQIzomAPXDuDUA2VbQTy8u/OAd7D0JCiaQ/aei/WmjVE0Jj+aQUeFl/eSW5DU9EabQAv4jAvKE2CER9gaQXTxjALvXpDU2MIaQeEFPAf6sNDkFZRaQ 6mhq_ignorechain_0001
L6bpJAT8w5EkR5gbQSLm2/S4IMF0/+gbQEI7v/OWaUFkdSOcQ4dqv+ylWZFELZbcQoqEEAL9PeFEckEbQYCNDA3VxXF01WVaQmEJv/G0yyFUp/LbQnKsPAjScmF0/G4ZQwseXAnYm6E0HRQbQuv8O/WJBHF0SFVbQbB2UAraDhF0SQMbQKQPl/eTiXFkboKaQ+egJA/8mHFkbrRaQjx87/KGb/FkZp3aQEg+x/qth3FktatbQhjK2+C1KwFUPOEbQPNUOA36zgF07MXZQIdPgATkemF0xlBaQX8SJALHn2FkHZ6ZQ 6mhq_ignorechain_0001
LFpSJAHWWWFkkimcQAo+HAPssfF0W6QdQvbm1/e6FSFEH8udQVgPb/irzaFUe5IeQPHZeAvEyiFUwljdQV5wkA7Tl2FUw4TdQ+TPtADYJ1FEsY3cQpZihA/vVFGUUjhdQpfXyATVrDGka6ocQ3ypmAT4cOGkFLTdQl9EvAzTnNGEjz2cQVpnXAvJSRF0RjbcQ1UFAAznNvFEgXOdQdxJkAHKBVFU4lbdQjyYdADoojF0BWGeQaM2vAbTblFUUbscQLnwVA/AAGGE883dQx6A5ADy/CG0ChScQqoCkAzRTWGUeLedQb6GzArtyUGEMZrcQ 6mhq_ignorechain_0001
L3Gs5/+m/8EkT7rdQpZjh/aRquEkwYHeQ1M0s+kAqqEE1D2dQJVkn/4YGkEEEZOeQDPM5/2/JZEkv8LeQd6sSAb1jcEkeKfeQomZ8/ilPOE06jgdQry/GAz+v2EEeGWdQ3wHb/WFS2EUwhmeQ3+bn/i78OEEa+heQA80aAzfMNEEzKieQ33IRA/w2jE0xr+eQ5XAcAPqCnE0naKeQ0BkGA7yF+DUBCkdQ32/GAThfYEkNfKdQa5tY/6bXLEkcBUdQ 6mhq_ignorechain_0001
LekGF/oEkuE0/DNdQz//8/oRHtE0dh6cQjspMAVeFAFkpBFdQsGwfAZkA9EUhlMdQSiW5/YT6qE0zVKcQ31Bl/E9tXEETN/bQ5DxS+GFsyEkWL6cQCnXGAJc5eEUjRHdQJDVn/s7Y4EUNh9bQnKlMABXZrE0KI8bQMeia+kkpZE0GBGcQ 6mhq_ignorechain_0001
L/g6DAp5fTFUx3EdQ3daRAZdamFUKCKdQfokfAFsBmFEHtxdQcROpAl6GsFkd7tdQq7iDAVXx6FUeJLdQjMUu/AbK8FUCpkcQpjiRAhgSHGk/LPdQvP8n/cYZVF0uNBdQetXcAxLSnFEU8ucQw1Vx/oQC6FkmXmdQ5Zic/cUMvFUk6gcQL9dHAJ2ZOGEC8PdQIH2aA980GGU8nsdQLFWcA1dvHG0i5zcQ 6mhq_ignorechain_0001
LcX8XARI4fF04sXeQDqHjA18SfFEK28eQ15WtAdBCTF0de1eQQyb1AFHoXFEDZKfQgobYAJJSUFE11efQCnFCABLMaFEUETfQ/R0BANMXZFEE7ieQQIxXAta8fF0wlXeQJfNlAlswvFkPDGfQhiNbAZE6CFE/MefQ1L/cANO7ZFEi6+fQLvZt/4S7OFkOqhfQEpV8/kNKqFUmnffQeWq8/4+7IFU5XYeQMMZr/8ojkF0vqWeQ 6mhq_ignorechain_0001
L0mOtAlXaDFUwuYeQdx22ANyK3EERtPeQVdm/A5rlFFExC+dQtbgEBReaDF0leJeQKqk0AZ85kEkm6vdQ1OEtAROPWEEkaCeQeZ1+AdDCZE0y8kdQw3amA5d4/EUm0IeQ6ft5Ad7IwEkphteQrdIxABMfrE00sSdQB/NnAVQFUEUR9udQXTE9AlHMMEUacOdQv0QCBlqGkEUgiWdQWsIBBpMSSE00/BeQ 6mhq_ignorechain_0001
LaKl8AZKuUFkxqidQllQCBFAAiFkniNdQUkVDB1aR2F0o/mdQ4feHBF3TAG0CwgdQFQYABZR1nFEITgcQc0I/AJp8UFUrnBcQG0t7A9wSdF087VbQBsuEB1RJIFkya+bQOGw0ANgIXFECTcdQikAGBhpJZFEvCMdQmjL5AVvVwF0MticQ+JUDBdkiyFET8RcQ8xw4AZSrKFEUqNcQtCk6A943PF0zIAbQACP0A5kHmFkbEZbQNb8ABpQ2nFkVSJbQoxJEBxpt6E0UoobQ3x6HBpUZSFUmVybQzf0FBtuICFU4+dcQ 6mhq_ignorechain_0001
LdGd/ABn77FUaMEeQ687ABVYUGGEdXjeQ9tnFB5j6CGUwZ/eQxATJB9CMJGkHFIfQpmF4A18zIGUvk/eQr2bvA1EfOGEOXleQedW7ABmlPGUS1lfQmW7kABuwPGEiw8eQaqO4A9it0FEVDFeQWAGCBZEiNGU5ISeQwCm0AZ/WBGUUDLfQvXQyA1zZWGE0IceQb+7tAtyAKGU8AIeQ8qV0AJ6RRG0ka5fQ4fnABB5QLG0q24fQAc0+AZhFXGEdqafQLxZeAdJ2TGEFIoeQH+zhARd5HGkVUFfQxOLmA1TdUGktrZfQ 6mhq_ignorechain_0001
LDyhFBRP2xF0PFOfQdlGKBJbEpF0J8kfQ7zIPBx6BqFU7xJfQrlTTBBr4xFEvRYfQkEAJBBTDSFU+WyfQ4+0NBRfAHFUBQCgQC4zPB1/fMF0pOWgQlabQBZ4S3EE2vtfQ9tOUBx0oCFk0degQkm3UBBFPtEE8J+fQdRxWBpHDzEkf4SgQwANbBFdMpEUlabgQBURCB5fkoFEHeJfQRoxKBVZpyFkOzAgQ3K1FBpezRFUALFgQr7lHBVI9IFUQ1WfQsi1NBpV4YFETpfgQbg+OBdKqyE0OMOfQAcuVBlxLHFUsMugQtL3WBhUvgE0xwrfQUCTcBB0sdE0UNSgQ 6mhq_ignorechain_0001
Lsf2OB5A4hFEhYieQWvZTBZbVjF0+VFeQZyTVBxbW6FUJFBeQC8IaBNvn+FU+LAeQip5RBd1gaFUNJZdQw3bWBh/8ZFU6F4cQGA7aBR2mLFUWTIdQJYRUB928RFkufNcQTIeLBNemaFE3TYeQRRsWBJcDaFUesSeQDFbQBVWPKFkdAddQXyrOBFoRkFUU/LdQ1GEYBBcAqF0eA0cQeQJeBBiNLFkX0wcQKnccBRE4RFUvemdQhPZZBd9d7EUGNNdQ3ofXBxJkRFEo/1bQaapSBN74BFEUiRcQLxHRB16pcFUrYCcQ 6mhq_ignorechain_0001
LsnkRBx4vEGkYR/dQNsGTBxP8PGUCb+dQfeQWBN8NTG01pleQrN0ZB5CBaG0IOjeQGspNBl2zCG0Te+dQzHgVBRzgRGU89hdQPJiPBhx5UG0XJ8dQ 6mhq_ignorechain_0001
LiPDVBlnTOGUeSKfQKw7XBV5+QG0HXxfQtgEdB5ulKGkH90fQnQXgBJXtNGUrOGgQOPcUBRv9OGUoaMgQ8CEQBVwAXGEGRPgQIwDRBxGshGkdJTgQHRrKBFl8VGka0OgQZvdMBNQ2mGkx8UgQATiIBV65fGEPZSgQGDJSBZPtIG0WYLfQOoCZBBZaZGk8xwfQ6FoSBRSDHGUqRLgQuh7WB1TDPGEkuagQM5cIBpKkOGEfIMgQCAAMBFTYvGEBBYgQgnlEB5RmhG0S9SgQ 6mhq_ignorechain_0001
LOUbdBNeqBGEY3dfQlwShBN/14FUr0XfQ1MMjBNXsDGEfO/eQd6llB9NNEGkTfIfQMh8gBttnjFkSZ/eQ0+pjBtDcaF0FDzeQs3weBRSzTF0woafQEhIaB1w38FEUUQfQppLiBBs/1FElL3fQ0FufBN4smF0uxheQ91XjB1YcLFkRzheQBbtkBlAylF0sneeQcB1kBNleXFkA2PfQUOSeBtp1EFkIKJfQ+kdgBJ3yQFkhV4fQfe1aBtabaF0W+hfQ 6mhq_ignorechain_0001
LnpJiBR9bJGELqfeQubqjB55/RG0atLeQZ0RjBpUbcGEhLkeQG/2hBFa1cGUubEfQHwyiBZibTG0c/cdQtI+iBNgZJGU92AdQuVvhBtxtLGUFRVcQwZ4lBBJBGGUAg8cQo6RgBZc3HG0rNVeQiwxlB9F6PGExoMeQkdugBFwKWG0zgcdQObCkB9ilZG0zYOdQMD1hBxC8CGk+iPdQFa3hBxglEGExRBcQX9SfB5i9NGEOSZcQek0iBBuPSGUe/FcQEfAmBpBx9FEdhocQ7jBnB59dMGUjxtcQb0smBhlREG0UEcdQ 6mhq_ignorechain_0001
LbdydBBfBBFkIrbhQEb5bB9kSVF00TkhQxzlWB5yESFEDovhQt5USBdhpVFk5jmhQz2RbBRw6lFUgbShQoyNgBt52rFUmfGhQDMEfBt3z5FEJSzgQS6GiBpaZ3FkoqVhQcpedB99qzEEWskhQY60eBxSHbFE10vhQeVcYBZb0fF00sGhQSDpZBh4i0FEcTZhQ+JLhBdHXdFEGjAhQrPXhBN2B+FUMzqgQusacBlLDxFEIjogQrDFdBh6KEGk7t4gQTJ8jBN7m7F00LNhQHvJhB9C9CG0kmbhQfyliBNU9sF0FGjhQ 6mhq_ignorechain_0001
L2N8WB9tRLFE6uDiQCaaSBtIDBFE/ROiQUmZNBN7yOF0qkMiQYzSJBpkvHFEhFEiQHctTBpm28E0d5liQlZNPB9AqyEklGziQje6NBZ6mcE0LIqiQoy6QBVZOxEkAbKjQgLZaBhdMNFkx5LiQ8vmRBly5xEU7RGiQzvKXBRBTyEkdwmiQGcwUBRQAMFExctiQCJnLBpEc8E0G3xiQrwtKBZQXVEkngziQQOoMBh4IeEEDiZiQEldRBBchSEUi6qiQT9tNBtP/pEE6zTjQb0gUB9WbnE0wrLjQmCwRB5nOBFUagQjQ 6mhq_ignorechain_0001
Lc3qNB1ajiFUxqUiQX67IBB5EwFUHzViQZVlGBF66zFUXs/hQlrrBBF/jzFULA9hQ7mRKBZAvCGEKHgiQiDULBh4QCGEDE4iQgbrMBxI9MGUc4AjQImHNBxQxMG08EYjQV2xOB1iEVGUdHkjQd1IQB9vIeGkd8ajQNoCPBRaGUGkaJ5jQ7cMRBp8RoFEwGaiQzd6FBtt4nFkEWfiQwx0NBNmFGGkujYiQhu/GBV8UIGkyddiQVnvHB5et+FUXOAjQBMpOBlst5F0qP7iQA2fQBxolPG0lV6iQ7rkJBR5qSG0fi8iQB4GMBpZ7FG0btfjQlA8PBpP4eGUm3KjQqdYRBx5WkGU59jjQOv/NB1PINGUzMAkQiNSQBxVUaGkhKCkQ 6mhq_ignorechain_0001
LXPAKBRyT3FELsvhQ9OGIBJCA7FU98ZhQfqIFBFcfnFU2bRhQ6ZvABpTTpF0KmIhQwCwMBJ/UAGkO1KhQhgMPB9zHKGU4qRhQ1ovKB1jmBG07/zgQNr+NBlsV3F0KkyhQJWUFB5FOEGkbMahQhRvPBN+9zFEHULhQGMPRBdIGNG0CGGhQmkFOBRKmDGkmipgQOI7IB9uR0FEBsugQLHyHBZK/HGEzYzgQ 6mhq_ignorechain_0001
L9DhHBxsoUFUKGUhQqqLFB1l+AF0owLhQqQKABljz6E0ZCYhQpDb4Ap2bzE0OnOhQb+RJB9lLvEksJNhQKvVIBJQgcEER2+gQWUmIB1vreEEl4ogQkBVHB9vkIEUIOHhQngzHBpfgNE0ErbgQLQhGBJBYuDE7D6gQBTxGBVwlzD0TUkgQUV+FBJvARDUkOXgQjkBLBBt6TFEHFchQTsGEBRGjDF0WD7gQg5ONBRcg1E0fTJhQq9bJBd5GpEUwedhQNlcJBRDRuEkO0hgQpzJHBxvWGEUVgYhQClBIBpDiPEUPYKgQK1rFBJuCPD0E+AhQrVgDB1Qn9CEW5dgQ 6mhq_ignorechain_0001
LifQABdee9EUdLthQzQD3Ad0y4EURC6hQNcntAtHHGFUUYyhQyMrkAVDA+EkCqvhQIhM5A1Fg9Ek61RiQndwuA1619EU2WeiQSWaABh63sE0O9aiQ+umDBZ8wCF0Ph0hQ3r+0Ahz+nE0y33hQuaw8AB2WNFUiSTiQwDbwAxjMBF0mJviQjdipAdnPKFUe7XiQIE1qAFdVuEEv/ciQv3JBBdrTwEkfyriQi7R9AplAdEEEbZiQFeLEBFyXtE0BMSiQ 6mhq_ignorechain_0001
LYgcvAtgzaFEJ/uhQQetmAdAyoFEgdohQXVYiA5nBiF0axShQJIRRAdFLhFkphPhQlFcqAhbCAGkuhnhQ6mZtAdRnEG0t88hQ6lPpAZmTAG0koPiQgwV0Ap/ONGUod+hQUj9rAhrgEGUiWjiQGBF3AVlcRGEaJSiQBQ4yAZ8ENGkLnkiQau12AxvChFUo3whQO8NgAdeLnF04A0hQGAYxAxfqAGkYDdhQwFIkARl+EG0WsghQ+6xjABNDzFE1oOiQc4p3AVAsQG063vhQurooAVJDBGU/5xiQ87i8AlHOYG0YHTiQHNB1AZoZQGUCJ0iQ 6mhq_ignorechain_0001
LpPhpA5SecFEPAEhQP8RmANE3WF0yQugQrWTgA91nBF0K1tgQpLkRAxWn+E0wMhgQN06vANRGWFEBhfgQdD3zAFXAsFUudZgQuwitABfE7FEvRXgQh+L+AhvEuFU2tWgQ1HXxA1zHcF0d4HhQqzzgABuIjFUhZogQJwZ2AtFaNFUpUngQnn2tA1DZNFEo+QgQxboABZfS8FUSrSgQKCgBBN/chFE1pYgQ 6mhq_ignorechain_0001
L8rYjA1mvyE0Hy7gQIr+ZAN1WfE0kp9gQqScEARPBkEkX4HhQ7fZo/Qw0aEUzSBhQlm5iAlBPOEkq1KhQGbOtARKfHEUmh/gQ1naXANv81DkvnOhQzdirAFxQ/D0k5ogQyF9pAZXb0EUpCFhQ62OWAl3oZE0fntgQXeOlA9K8UE0iPahQRsvyAB+9UE0WC/gQphFxApGg1DU7mIhQDxAgABQDeDEL9XhQaxKJAVr8/D0iUXhQBdvSA1iMoDkbS/gQT0NzAB0R2DUd8hgQp8PmApqgjDUXEpgQTM8nAhtTME0lWfgQ 6mhq_ignorechain_0001
LpScDAJfMyEUH2XhQ5IsY/ov73EUysfhQWgEd98RuBFE3yNhQsQIk/i778EErxLhQzYQe/szuHF0MjyhQ8iGy/g8s8EEZQGiQfzNz+ar5QFk3m3hQA3B//cj/LFkL2XiQy8bQAJeA5E0mnehQWitu+IzUpE0hRkhQwRr0/I8yUFUQauhQ+wwV/IXdxEkSyMiQtiIHA9yhzE0IlBiQH3Bp+SoBcFkS+EiQboOS/6NTZFUlophQTJki/il8DFkq27hQoWGGAtY/CFUnQliQm0kLAB4DXFEazRiQ1OHj/MM9UFUoLdiQ 6mhq_ignorechain_0001
LnSDK/wCnPF0uqAhQVe319WjsZFkbhvgQoIZN/i73IFEW6ggQBPk7/ub2KFEv/ZgQJsHS/YGyoFUPgigQvULp/cwr7FUZ+ugQBgdK/se9AG0syBhQ5GJGAFpoDGUq6ngQb2Bk/87pJG0zRNhQKalNARlUMGUyXzgQzzfDAhYVPGUzEGhQhoT0/o8RTFkdaChQJyWa/uHCjF0Hq2gQlxm0/UIAgF0WbcgQD3Ja+Q5uuFU/vUgQEWNT+2U74FE6fHhQIyGOAFaQBGExIZgQUKGI/YOBMGUUCchQu3ZbAddzQGUyptgQpBVJAhOMWG0zGPhQ 6mhq_ignorechain_0001
Lf/zh989N4EEc9bgQlbc4+2k9mEUSeOgQ16T1/OFmcEU6SYgQwUVKALX3XE0mNNgQ4sIJ/UcHWEEDrKgQ7sc4/wuTdEE0q3fQiKtMANErLEkwYxfQzF/dA16YSE0B1RfQMujnA1H+BEUE5NfQ7yag/s8Z3E0FhhgQPpvN/ekptEkY79fQUu4i/oclREkB7ZgQmIRR+cmyHEkpzDgQRQGr/0FrhEEHoYfQM7GEAlwTrE0LmCgQkXKUAVy3HEknAIgQUD0EA5wq6DEMWlfQYk2WAdU+UE0TdyeQUbliA1aYhEUOXcfQkvHtAtdBHE0uu4eQk2BrApOU/DEkuqfQzVWkAhQJoDUKjDfQ 6mhq_ignorechain_0001
LoNvz/yD3YE0XPtgQ5AyLAjPSPEklo4gQ2MFfAziDeE0qt4gQuQloAL7HXEUYq0gQpAlFAfPrJEE2zPhQUrvo/mFB1DkLtPhQL9lYArzMAEEgrbhQMWBS/yGxcEEZc1gQGaYQAPenAEE6YwgQq/RAA/xFYEUbEYhQ9eq/+yE6AEUVTJhQDg6TAzjr4DUyBshQlf0iA/BxLEUh8bhQSa3dADJZjDEQlThQ 6mhq_ignorechain_0001
LESlbArRkyEkaC9gQ7itmAXeeBFUzA+gQtrasADC5CFkHrogQrDT2ADOdDFE/+ngQWaxiALAwXFUvpEhQCKVdA/7sZFkvsbhQ+0cTAbsuvFES+ehQ/o2nArg9VFUBOrhQ5wmMAT4B4EEvr/gQdefsAPFh7EUjnJhQEGmYAv9dcFkw/5gQovUpAv3FjF0ttChQiF4QAffzNF0FeehQDHnNAzZHxFUYWvhQ5/JGA7p2xF0o4ThQw4efA/w/7F0EDchQEu7kA/gVXFUim7hQtHFuAHU3hFUfeohQJAJrADBAGFEEuohQ 6mhq_ignorechain_0001
LnPbmAzsKDF0nBXgQdAorAvqoDF0DNCgQbm4wAPXUuE0Au6fQhBU6Ab/ltEkfPvfQ/YjjAvIEJF0FQhfQpiDhAvBhgF0Q6dfQf6ONADsznFU4mhfQOmIpATNVvFk0FXfQymnIALaY9FEziefQlg2mATxcCGUg+TfQ/M2YA7n9FGELuXfQ+VtcAjxDDFEtwXgQVw3xArk0PFEnhCgQiANYAXlhAFUjJnfQ4BomAn3sDFk1cCfQ0WZAAbWTcFE39mfQJ3XxAP2xpFkYJUfQFYSw/OgcBG0/ghfQJpRtADEMIGU7lOfQ7mOVAbvdOGkdVVfQ 6mhq_ignorechain_0001
L8wFrAnaxcE08VAgQ4wXvAPO/HEkXm0fQE5n5AvV9CEUuXGgQmZrABP8t1DED65fQJoFnAXB4sDk928fQpwbqATslADkGotfQaxvqALq38CEfr9eQIIbnAzsYaDEykoeQSEUuAXfdcCUfIueQ9asjA/indE03yGgQOTYxAzLYIEkkpSfQCSOfA/gG1DUG5sfQBQclA3O5qDkyhPgQRF0kA3+DpC0NK6fQITUyAP2Q5CEIi6fQ 6mhq_ignorechain_0001
L/L35A/qYHEETLbgQiGsBBfmqCEUNwngQLURGBbB+QEUDuggQAjyKBPylJE0vgdgQLFmAB3zBGEUXx/gQRBxFBLhbEEEdgMhQIcE5AnPXrD0amHhQ5wdzA3LDOE0XdigQ6P4CBzCWkDEinkgQ7tC+ATTHWEE6LChQix6EBbf2GE0qcdhQHujIBfepQEkuBHhQ2vhHBXtSpD0YNKhQUmj3AXmUwDUulYhQrxM8ArFMLDkRGFhQlynxAXnHvD0Gu+gQ 6mhq_ignorechain_0001
L5CKFBP3llEEWAegQ1dWJB7Pb0EkM9XgQM96LB7BkuEUL6CgQpJ0QBnwauEUC6AgQYjZBB79IrEUIHggQ7JaMBnKx0EU0YkgQW3sHB7AhEFEGzWgQ 6mhq_ignorechain_0001
LhtqIBH8LpE0WImfQhi2KBvK7jEUMS8eQjZxNBrQpOEUkA9eQzD3RB3SOMEE+gneQAbZGBLuNjEkSwaeQd+PEBbJ34Ekp3OeQIw19A/479EEM3VeQoXjHB3hMIF0+s8dQET45A/U2RFUb8KeQ2XlFBLkGcFkSuxdQDSRABfe7gFkv34dQtsqEBD/qoEUZiqfQXuyNBTLFwE0/qzeQfzFDB/LkZEk6smeQ+d4HBnkjbEUdy9dQUfk4ALIAyEk2HkeQJEwLBvgYEFUfE3dQPOfxAz5nVFkynQeQ7NOIB7hAoF0ncjdQSbb9AnSowFUaSwdQ 6mhq_ignorechain_0001
L+oyLB7zH+DEVUVfQk8wOB3iJWD0UnYfQ9wRUBPuSeDUZsrfQk6VYBjNOPDEx6afQcFvLBb8P1CEDJ0fQi2rGBzDDmC03+cfQJmVPB3nhPC0Z4+fQKqvCBTrKPCElq5fQGEUIBLZoAEkmdlfQzRdPBDC5JDENd4eQMhbKBXuUEDEZ5IgQSuyHB7pdQC08EDfQlJqEBLHbBDEXqOfQHgINBrUJxBUhKJgQHF0SBvazaC0VTIgQLgpQBTiHACEKZhfQyxi+AflYFC049mfQqMeBBX1nkCkjnJgQs/oEBLi/lB0avDgQ 6mhq_ignorechain_0001
L9piUBnQG3D0eHHgQvEtZBL1vAEU5fQgQ9xSdBzoJMEUnfAgQSODhBTWvHEk0p+fQ975YBP2dOE0uTkgQPwLRBb2dBEkQ4NgQ5vpbBHdpjDEkDVgQ9IycBTpUSEkLSrgQ+cgWBfUuFE0X9vgQtn2WB/WMdEE86fgQ 6mhq_ignorechain_0001
LtkCbBTkvaEk47nfQSzMeB/GplE0UzHfQHHYgBfZLWE0VkoeQ2YriB7jHZEkPXbeQV4HXBLsZeE0l8qfQ2NqgBrdBvE0kXXfQiCrbB34zwE0QR2eQ 6mhq_ignorechain_0001
LD71dBDQeFEkymceQADCgBH1VrDUss/dQSfYiBfAYUDkq9TeQ9XZkBjSLMDk7p+dQNrxbBra8KD0+fydQ6MZXBXcadD06VWdQi0GTB/Jx8CEPqLdQ1LIUBDiVdC0/L1cQDeROB3lBEDkvubdQFNEaBXzkDEEybneQDKxgBbRv7DUpQjdQCo5ZBntm9CkYBPeQmCpdBfNlwC0vNhdQvpKZBjUjoDEFf4cQjlgVBz2C4DU+EndQmCSLBjYlvCkGxVdQElnNBzi6dD0HztdQ 6mhq_ignorechain_0001
L0SMiBHsRKDkTO9eQcaXkBP7dzCEpRSfQ1RymB79XQDUgLYfQxBEpBr9FBDk3eZfQLecjBLguhCUfe9fQG2yhB3SnyBU2A6fQ9gQeBzREzBEiKDgQSj8iBrxCoAUmhqfQokPbBv+OpAUUlBgQ+FchBTRc8+jMXnfQJykdB77V9+DUnzfQwnkaB3QGp6DtdwfQrUjgB3fOSD0PVOfQRs9kB/kuYCUlA+eQnNQiB7qz5CUVCHgQCwLlBXU4aC0GrIgQloccB7+1WCEJQJgQyjClBTFtnAER0gfQwkDXB3vlpAE5aGgQfAWiB7lcO8TVKbfQa/lcBvEMv6bKphfQ 6mhq_ignorechain_0001
LpJVmBbWB6DkhfcfQhfjoBXG4LEUgThfQj38pBbDkPEEM42eQaSasBzEVRE0+T1eQsElnBrTQhEU9UzfQCl7mBPykgEk4HRgQKtZkB35CmEkTaYgQsN2oBjIdaEUp8fgQUYzjBzEblEUe/tgQGVQoBvj1ZEEqh1gQspulB/yUfEEHj8gQCTckBn9vCEU4ecfQ9SAqBzM5EEUZV3fQ2tylBrWUmEExJifQ+uGpBTvbtEkNSufQVQ4iBLt4qE0j5MgQ661qBjQHWEkZZagQSqzhB/mwpEU1fzgQe6xpBDgAVEU0ABhQ9hQlBTH0eE0fjNhQ 6mhq_ignorechain_0001
LIDboBby1QEkTNUeQcAmpBfacVE0gkqdQuUJrB/3TCEk6VZdQfKYtBzHqEEE3GJdQcjZnBvTxbEUZsKdQdCYoBb9FjEEWhecQ1BMqBvhg2EUxkjcQyu+lBvlQoEURVCcQNUbmB3jnOEUudWeQFx/qB3eqiEEEJudQn0OmBjrwoE0WeYdQ0JFmBfuFOEEj8FdQaAjpB7KXWEE5wPcQzc4qBDct7Ek3LEcQq25rB3lRyEUsW3cQFDFpBHlcDFk5wycQXJrmBD9ctEEI7ibQ8xzkBbQA1EEeCRcQeRvkBL/BaEULz+bQ 6mhq_ignorechain_0001
LB6+pBzmleD07ucdQ5mQrBjCo2CE7AQdQPY2qBvOmWCkVyzdQPksoBLqsUCUg4GeQ04HqB3wwlCURylcQgcUqBDlSFDkOMBcQEqDoBL0+aDUmazbQvtwsBjsgMDUWatbQGIPoBnvx3DEj/RbQqL8sBjXTpD0l/LbQYJsqBHZ4+D0iS+aQck3qBv7xNEEJAdaQ6FHoBzHzdD0N2odQynYtBHaq8C0NDLdQVbBoBHQYdCEzFqcQ0pLrBDMtIC0SmccQF0ImB3iTVDkt9CcQsgiuBDbf7CkfQ4bQMZdmBHHaEEEBLHbQXD3uBT7/uDkjd8aQQorsB/3qSEUpaaaQ 6mhq_ignorechain_0001
L983sB/Br5BUlF8dQmyjsB7dpwAErAYeQK/GrBvzTM/TboDeQTFJsBTuT17zHZCeQ+druB3nmCCkVxudQGZdrBDqtDB0Sl0eQGOhuBrMhaAUQeieQ 6mhq_ignorechain_0001
L0LqoB3C3t/TUI1dQ4IDnBHWk69DhNadQYNsoB/hyq4TgZ6cQdfGoBL+rA+L9mycQTZblBXf86yDES2dQ0bHnBDMVc9L0PSeQjhMoBfQdCAMgZCeQZSonBjLFE8Lub8eQt9vpB7mh2AMSGceQKfLpBnr7p+LANWfQNbPqBzmzfAck/FfQA25nB3iIwAUbG+dQE/vlBD0KM/TdRGdQqQMkBHoNd8bQFidQfzFkBvnkY8DhyKeQMhznBfgdUAsiRhdQ0pymB/I9Q7jzOJfQYelqB7MkxBcwOPeQTRkpBb2zF+LEU3fQu3drBHtwIBseQafQ 6mhq_ignorechain_0001
LlIvqBjOjI9jw2ncQEGYsBfSwA4DA6HcQV7xtBTZrR+jFgrbQgKuuBTskKA0PP7bQkAcuB/BUJ9bBYdcQHWMwBrFEH/bqP+bQvZ7xBvFmlAcceUcQzteyBHf1eAMi06cQiMzyBDQ/lBMvf8bQUUKrBTgJe/zhOwcQaWFrBfzD37L2qzbQPaatBTuNB/LcrxcQrMvvBftsD57M5xcQX6fxBvhOa9bYrtbQ6y6uBDAlEA8HRnbQ6/8zBraxJC8CaJcQvgTyBPSApBMphdbQ 6mhq_ignorechain_0001
Ld09tBPylb9T58BbQbzWvBzOic/T/BkaQ+f7xB/JdE+TPrWaQswByBXK+F5rxaTaQVQntBnpTBA0vx8ZQ392qBv4OoAEGMGaQmKapBLXx5Ak4PcZQ53MrBf9A6BUfCgaQaoGtBbRirwziC3aQQvyvBTJqqAkn/zaQ7CTtBPE1L+TNRrZQL9ruBHXptAEsCoZQdZqpBjxV1/TIaYaQi4cnBb8aVBk77iZQ0BKpB7vB8/DHtKZQ+3kqBb7amBUMEJZQYjPpBDE1KC0DwmaQURZsBP50TCED1NaQweNsBzZbrB0bF+aQ 6mhq_ignorechain_0001
LDM/zB72Mn/jOGQaQ+Mj2BzBMg+T8eEaQKpy2BPBvc+zv/TZQo7B2Bfw0LAEPn+YQQK14BvDzDAkHYYaQe354B3DvBAkeFJbQwxO7BnxA2AktbabQyeT7B7dJ0AkbGLcQFxj9BfjnnBUniccQWMzzBfZrzAkWHTaQU1r2BT1c35zxeRaQg1q4BXHfGBEzbOaQQav6B3gQX/DFrMaQD3G5Bv66+9zu9TbQTnC3BrXlbAEUuVbQbpC7B/iN4BUKxPbQSwG9B/RQcAUPJObQv9g7BH2nk/jsBWcQRtb5BjRgNB0vtXcQdXi9BD6wkBkZ18cQzPX9BPxkSCEuFTcQtvT/Bz28PBknjRcQ 6mhq_ignorechain_0001
LC213BzuFX4zemBZQyuV4Bvu1s4zpgTYQ5hJ6BH/Vl+zMUFYQ0JA6Bvcad/TPCBXQZ7p5BXPsY+baqLYQxXt4BrpXCA8c8vYQA3p4BXG1M+LcpVZQOl13BTL924DSECZQLLb2BPSRM6zugCYQ3/17BnVrK+rT7KYQ7+C5BfTEL/rRiYXQXmE6BTLy4A8Gx0YQ3su2BnnadAsFpoYQcbq6BDqDF+rW3jZQGZM3BflC7+7XTtZQ 6mhq_ignorechain_0001
L3L17BvEej/jRhhYQjSz9Br14xAU0aWYQ7F29BHxh5B0zP3YQP4/9B/XrpBElydZQrpSACTSBJAUrFTYQwAeBCLsuHBkqeQYQPnXBCzzf7BEHpOXQlyxCCTNQWAUbYSYQ7lv7BXPI4+j/7/YQXaR9B7TDNBkb5uXQ9eUACPvzB/jqOtXQ/scACPGwA/DB/uYQ57aBC3iW0BEnQrYQJKNCCDKCUC0H8KXQbrbACzbmPCk2LOXQGdZBCfvaQB0u2XWQFXnDCHa1CB0VjQYQD+0CC7wWT/TcLvXQ/K1CCbAhl/DXXwYQ 6mhq_ignorechain_0001
Lbat9BD5LkCkOsnYQY8C+BXt0JDkJPCZQ1qOACbbSiDEV3xYQ+mkACnozeDEcLMYQ6Ti7BbO2lDUpzBZQTuG5BHkiQDkxMVZQQkg3BzLG2CUfU8YQMNe4BbScXD0o2/ZQsdS1BntoiCEDCOZQ4HQ2BX/+DDkCkRaQzfq0BvZrpC0B04ZQB+cyB/9SWCEAdKaQh4W9Bb64nCEPFIYQJ+X+Bz+f/CkbJjZQvkD7BnisuDU/6gYQIB77BH0pBEU2ZTZQtaA4Bb8qwCUiyaYQXju5BLcMsDkXaTaQ+NC0B3U3NCUSf6YQMVw1Bz4YJD0iGzaQKycxBfuQIC0sU0ZQ 6mhq_ignorechain_0001
LQk3ACLpi6D0gEOZQxnBCCznMKE05KDZQaMyBCTzHhEkfPRZQoLWBCbOElEEwR1ZQkMSDC72kBEkGZYZQYOvDCL9jXDULYIZQYKHFCXaKNDk3IXZQbQoFCb6xmCUYsCZQEjkFC3gc+BUSvTZQNGBFCz4vyBkGc5ZQMjEGCTQm8A0vj+YQ3mhAC/vy6Dk6dsZQ0mJCCnp+JEUkggYQ15HDCPmSAEk1w6ZQXxGECr2wMEEgYTZQozuDC/2TXDEdflYQU2DDCzM9+CUWTUZQEtGFCjK7HDE7m5ZQQ7xFC7fonDEQkPZQrAEGCHQAqCkmolYQmooECnpiSCkSoJaQUU+ECzVd3AkpNGaQ6zfGCj7lFBUWkhYQbxBGCP2VBAU1ULZQ 6mhq_ignorechain_0001
LzSFCCP1JwEkxu0YQPg3BC371GFkP77YQvfIDCz/dTFkcbzYQvZzDCH8WQFEYDTYQmxvAC3vPPFUNNfYQnFR+BTfJDFUePpYQbweCC7WSrEkfqYYQWFkBCz9IJF0LHdZQARABCfpbMFEfj7XQLXpACPTegFUuijYQ 6mhq_ignorechain_0001
LIpbDCHeAiFkw4QZQJxjEC/+hwFU3tNZQFxGECvr2DG01OKZQeU0EC7YILGkApXZQKseFCXh7tFE+f0ZQM6yEC7PhzFU1keaQyGnDCfTV3Fk8HeaQ5rdFCf/6zFEZw+aQ9I1CCX0yiF0MzqZQQXHFCLmvsFkSrwYQoqWGCDzK4FkXswZQ9R1FCzfcdF0PN2ZQ 6mhq_ignorechain_0001
L3g7CC7juFGUQS4YQnTYCCrZaQG0RR3YQAPJDC/oNXG0lJXYQBK5DCvPMTGkOP5XQr15ACvBKQGkpfrYQHGBACXbHKGkkxKZQVS7/BjJfPG07I1ZQoDCBCHY6LG0WQRaQlMTBCrfJQGEk93aQYekACPbFYGUlqGbQx+SCCD0UMGUjJPbQ77ZCCP2U/FUcFrYQCifCCD49TGUi7WZQRHyACfjdMG0ALMYQXihACH9TYGUNQpYQhHaACrdDCGE5UPZQAZA+BTXqJG0xD+YQ2bB+BDytNG0JjEaQe1DACPcGYGEX2wZQpZnBC7T0FGkZCHaQ1bn/BjdAbGkN80aQcUxACzmQbGEDrjbQK62CCjOOGGk71DbQY0fCCX4fPGU+IsbQ 6mhq_ignorechain_0001
LL28CC/IshGUrDaYQqGwDCHDEpGkldAYQUw9DCLUelGktflWQ7NHFCPW3lGEzMHWQ3+FDCLGH0Gk5DAYQ4kzDC/VE8GE5tIXQI67ECPMnBHk94cXQD9bDCzxb/Gk8OzVQN6SFCLGKIHUtLaWQT2YECn97GHkwBZVQv/YCCnau8GkXv7UQxLVECTKzLHUVZJUQgRVCCn/mBH0t6rTQPxRDCzI9IHUndTTQ53PCCDmqkGER/tYQ1BwECvTgpGklTOYQxkDDC3CR3GU4jgYQxRECCDRZzGU0bpXQpbeFCje8AHkNlMYQVNGGCfhENHU1HZWQPsoBCzd62Gk+5OVQooEFCvtpRHEDy0TQV+gBCr1c/GEtEBTQX6MDCbuoMHU7YUSQ 6mhq_ignorechain_0001
L4v8CC//TiGUWm1VQnoLDCj++fGUYYbUQwAzDCLELVG0JfNUQR7VEC3jGTGkKgITQOjxBCzshgGku60TQ+j4ACfCzcGkhX7UQGseBCHwnhGk1/KWQMf6CCT8SiGk+i1VQyE2DC/jImGk0RAUQI1tBCjebbG0pp7SQ0UjBCf/voG02RgTQQJ3ACLLAUGEEW9UQb8s/Bn3dfGkb3vUQRBTBCv+RcGkQuBXQvJCBCTdipGEuZWWQ 6mhq_ignorechain_0001
L4UvDCXKROG0N6MVQGfFECTALDG0KOBVQuTiFCDLbBGkCkbVQ540FCzzaBGUhSoWQdvLDCPqR4FkPs1VQoDeBCrdv3F0rOaVQuecDCbvzQGUmTHWQyO9DCXdJBG0e39TQ+tODCjGK9FEOn4WQoBiDCvtxnFk3HyVQ 6mhq_ignorechain_0001
LsVdGC3U0/F0ZcgUQ4M2HCPJN9FUAQ6UQDlMICLQ/mFEEjZVQvDmHCH0OXFEwJ+UQ/QlICvNBBGUKrnTQcitHCfHj6FUKxoSQ88WGCz6BAG0v7CTQf9cGC/o6/F0nKhUQ9dFIC7YfEGU3SsVQIrjJC3M55FEiVnTQkFyICHqpJGEZ3iTQpp0HCvIJpF0VJhSQqQ9HCjX5AG0FkqRQAGqFCr/2zF0ROrSQTNGGCTG+HGEynpSQ 6mhq_ignorechain_0001
L8iLJC3SjlFkg9RWQ5qxJCH4RRF09pqWQHWvICzvHBF0OfJXQfdwICHYWuEkBVyWQ22kKCfuGIF0htgVQgoxLCTIhVFkJqKVQ7q5LCDaZdFEehCUQJPqMCHARYF0uZHWQXnhJCDtMzFEjosWQdQcKCrBEUF0q3gXQs/7JCDa1GFEjVoUQFT6KCrnA4E0f6wVQHoeNC/6ChFkpX8VQTIhMC/8lRF0U0AXQ 6mhq_ignorechain_0001
L6Y0HCvt8IFUq+9XQS43GCPxk7EE/dWYQp2MGC3ILrE0gfyXQ6bdGC3ABYEkfm1XQ3fkHCrI9vE0iw7YQgcWIC3l9+Eko1TZQkwiGC/3klEE0CZZQa6xHCvm/YFEYoCYQFzEGCDwvFFkfwiYQO8OIC3gpjE03GvYQOfCICnLR/E0U5wZQxcDHCT8bdEEsMzZQGK9FCzYBaEES6GZQrg4FCzr0xEEKCmZQ 6mhq_ignorechain_0001
LDjUFCvmpzEkL08WQ1J1ECXkKoE0HmyVQIk+DCT9WVEkm7NWQrUFDCfmhXEEHlDXQXRAECPfH3EUUx4UQ2FZDCbRpqE0d5uTQ2c4ECz+LJFEmqXUQB++ECfMnCFE+PIXQt7rFCbGMiEUhiOVQthLDCvKx9E0u4dVQ+6zCCDdd1EkUsGTQ/VvCCr8KeEEADIUQ52LECHYYjEkD6ITQuoSECv5sTFUv3uTQpZtFCzrhCFUN3yTQ8pRFCbSTSFkPjNVQ 6mhq_ignorechain_0001
LwSOECHv7CEE/+mVQCkZDCzrQgDkOLzVQiXKCC3NrjDE7r7UQJuRCCb7ToDEF+tTQINLEC/Ge3CUxVdVQ68SFCbcEuCUBkcWQ3NWFCTHvCD0c1dXQoyFGC7QUSCEf+KWQrNBFCXSGCEUpT/UQxcHDCDJbeDk9d2WQVsmECTXZ6CEZedUQjcfDCD0ScCEvacVQ 6mhq_ignorechain_0001
LPU/ACjPDhDkfDjVQhdd/BvqrjDk9o1UQQut9BnVU+C0KBPVQccU9B/mZ2CUIIbWQe6D+BH4pGEkx0IVQ8C2/BL7NeEkc+pUQL2+ACvBEdD0uMjWQTY3/BbvPiDEpJxTQ1Jr9BLfyHEk+VNWQnkI8Bn1+GEkORoUQ 6mhq_ignorechain_0001
LC1p8BH97nCE0+PUQyWK7BrC6ACUbvcUQLPM4BraiICkJsPUQYiY3BrvckCE0meTQ2CJ8BD5L8A0fdfTQUVD/BvzomAEtnpTQzFgACzNkXBU0wBTQcI2/B7L7C/TOEbUQ2z1BC7ezDBkvELTQXrQBCrsBb+TLbkUQFHOCCH5k9/DCY8TQQl68B3MGzCEg5TTQ5re7B/MGsBk9TeVQ87z7B7PoQB0CqdSQUA/6Bzi+BAUJfpTQa3MACzaDHC0etaSQpDV+BTTOq9TVu6UQIMmCC7LzqBEJarSQKyjBCX8i36TAcLVQDpRDC7mae/TSzDUQ 6mhq_ignorechain_0001
Lmrl2BzSDdBkKQ6UQ3dtzBfjtZBkNmuUQfG7yB7jhBAkvBPUQDKb0B/aHH+T7PYUQJHOyBbXWuB0zUCWQsWvyBPRroA0PLFXQWAEzB/hwiC0jPkWQ+LzwBjuFqAkmrHYQOKd3BvZn1AUpTlVQ1pJzBHpWECEIU+TQMsEwBLq6uBk+c2VQndw0BDrtvAEpkeXQX1nyBfy3T/TG3mWQjd/xB3MipC0IdfXQ1+lyBDwQ7CUBA1VQoUN1BXHviCUXpwWQj7SxB7htt/D6/dYQFRxuBP42gAU2j3XQis7wBTlenBkCDYYQ 6mhq_ignorechain_0001
LqUiwB/KC4/zZ9pTQEvUvBzgtu8jctQTQa9dtBDoKx4zE3VUQdzXsBbuez9ThuHVQTDztBXgRa9TSk9RQ+zrrBfoSh/j1YHSQyZivB3lKzA0gNfTQYS6wBj+PA1LL4FTQWJBtBHItm37k9oRQPwJvBPjfa+za6LRQEfKrBLqABAUFjORQ 6mhq_ignorechain_0001
LMKGtBn7uR+LYZXUQAAFrBnc2k/LRNMVQlCarB/PGA/7/orWQitbpBD+Qm+rzMZXQgKToBTYgs+LgOwUQnoonBDS5Q/76BTTQ8XBlBr1iF+LoD6SQ7jnkB3t0J+r66dRQfLdjBvo6FAM4LzQQUFmiB/SfJBcIEdRQrmLjBD+vBAsxU+OQgNSuBrxTa/bcxxTQjsTrBfTi3Acx4FVQPPFoBvUSN67fc6UQmLzmB3lgs/r2dXVQrcinBfWatAMW4ITQ4mLpBzERa+bCFqSQy47kBHQPWura7OTQOIajB7qYN/LjJYTQuTQlBDMNQ6Ltf7QQIhziB7IrMBcuSdSQwVuhBzFN6B8bC9QQO+1jBv0kb+br69NQI5TiBbAcyAssT+NQ 6mhq_ignorechain_0001
L9M2tB/sq++rpzLXQmMLuBXZbj+7DiTYQbu6sBjLMWA84yuYQATJsBXliFAMGUTZQKnLxBrfog+bo+XYQ7XGyBDja8/7MzpXQ1DawB3UbP/bEriWQaowtB7lY8+7ASLXQgUStB3gFe6bxUcYQKfxxBXPka/rbo2YQb75xBzlZd5bJTYYQ5eByBHASDBsaL3XQ7GN0BTpvc/L+3cXQCXbwBjKwbAs2QzVQgiHxBr+du8LC6FWQ 6mhq_ignorechain_0001
L+jssBXhijBcKSeYQ6oirBP3XUCc+S3YQLigoBDI3SC8iW2YQ4YMnBjxNVCMsqXZQ6hgsBXRPADsyBnYQH1VvBfjyDDMNJtYQIHHrBfzMkDMxB/YQN0UtBTZgvB8KKAYQRyKsBnhnQCs4fYZQHsEsBTLJDD8p+EYQZtPwBbVs7CcZRTYQRZ0rBPheBE8XGzYQZU9oBvdzhD8+I6YQLejrBfLphDswDhZQ 6mhq_ignorechain_0001
LvxXnBv7xPCc6OQYQfIfkB3qLNC8dcLYQCtVjBvUtPBcMRkYQr7NhBbLDXBcEX4YQiv1jBTRZJCc+G5WQZBBhBDK7KCs31hWQuUngBDY2JC8D4BVQiYSiB3wytB8ucUUQS8OdBvjubC8i2iUQRRioBvAOPCscprXQ7pmjBfpbqCcLNYYQip0kB3HJjCcbFWWQ0rnkBfGdWBMNjgWQfm/fBjZXfBMwr+WQY1IgBb4AoCcNA8WQ 6mhq_ignorechain_0001
LkQskBrjEHAs//iYQ99ujB7Sgz9LA75YQXY/jBrglS+LUwpZQ6CNiB/3CG9ruMCaQ7lQlB3vbO6DjZrYQrDpkBn8S48TeN+XQ1DhmBH82k/D7+gXQtQ9lBTOZRAkW0IWQQqLoB/Fb/AESYkVQc7ZmB7crCAMzBSYQtfnhBvfQR97pryYQ4tZnBfybq2DqMtYQqz0kBfqAO+jC4AZQcimiBLlaN+DRo7XQrwykB34gE4bZzSXQE8joBP6R0+D9ViXQLpYmBroGpAEODGYQEVOkBTZl7AUlyJWQpCglBriI2+j1kfVQBKtnBP3BTBEAsoUQ5DzpBrFqYA0iwhVQ+rmoBz12yBkYHJWQ 6mhq_ignorechain_0001
LpaMmB33jd/bLw3ZQsKimBbCLBAcZ5kaQKORkBbtl3A8hu1aQ+DIjB7ZWlAcBkXbQ56NpBvJduAsNYtaQdQYrB/Cup/bbfkaQf0YpBD5sLBMLubbQDbqnBXF89/7FGjZQLnhmBzCtJ+7ub2aQvZZpBzl7lB84bYaQjMorBzmQh/7CGGaQEATrBTDlrBc1HhbQKpwnBHFF4BcmeibQHpOpBPnbUAc4zwbQ 6mhq_ignorechain_0001
LponjBflY7B8EqeaQR/chB7YxZC8tlraQQ4mdB/NTCCsBIqaQw5RaBXlqGCMH6GbQxSUhBn/rBD8lyOaQuz0jBzHLdDsVoUaQ9IodBDXjbDsBjYaQyKJkBPEs/DMxHzZQ8/okBbNTECsSkDaQb9xhBDKSjCsmtMbQcaRhBPT43CMzVtZQxoxjBrbasD8e+zaQkDmlBrlzIDMopTaQ++fdBb+p3D8Q7DaQuaGaBfj6HDcczSaQuOsdBbaqlDsl75aQTy9lBnj5IEsBZ5ZQSMRkBzFCxD81gTZQ7abiBHrkKEsvQ0ZQ 6mhq_ignorechain_0001
LH0scBbvCTBssvIaQrnrXBbhqkAckdGaQRQHXBr9BM/LJKraQBUwSBPqu7+LER9aQQGQXBXCdp/rq6bZQEyuRBjEqn+LQcSZQ/htNBPNKLA8uYFZQK2iQBbiod0zNlWZQcWoIBDL7Z/riq8YQfMeLBbQWD8Tb2NZQcqgHBnw4367p4AZQjlYfBzybMB8L0wZQFJaUBjoSSBsHAKaQVscYBnW6eAM13BZQ4Z/ZBPGF697uBcZQ+TmOBfbJPBM2ACZQfIrTBHlN68Tm1gZQvngFBzlJZA8LcyYQx6lKBjDpJ/DkNRZQZcgDBv4HbxjRD6YQ 6mhq_ignorechain_0001
LL5bbBLeis9bsY3aQkDMbBTclTyrqxbbQO9VZBLgLD9raUDcQIpAWBLvYL6rRzbcQhHVgBXKsi8jMYkbQRnChBH+TO/DiZAbQQdUgBjLUs+j/ZPcQg58jBnHTBAEa3/aQVu7eB7BjE+bvmnaQZ1OYBXb4A9jg+UbQAN4hBXCVG4bWokbQ6CqfBnfxgAE8bDbQcRkgBDBaU+DpkhaQfIRiBTKym/j29UcQvSzfB76fg8jItocQ3LkdBLPpHAU7ZPcQROTkB/6ktAEAflaQQ4MlB38ZR+zEt7aQsGdkBLBfgA0X+dbQ 6mhq_ignorechain_0001
L5wibBXK34/rffKcQ3L2ZBrC3vAMQxucQoN+TBPLaHBs+ercQhvERBLxqFBMzWLdQt/OdBr+vAC8RrxcQ+ThhBL470B83PAdQOaDjBHcOkCsG36cQyzjhBbLVXBM/nudQt5aeBTAMTAsM32bQCxYaBzTYKAcM2LdQZiUdBjv4PC8VTScQ9yUbBr9qWCsAGIdQIueiBn60EBMALscQRdHlB/owfC8cNFdQhrBjBLMvtC8ZTZcQilHiB3MF9CMXMOdQG5njB3dWOBMb+4dQ7lmgBj9tDC86uCeQcxegBzy9aAMpcxdQ 6mhq_ignorechain_0001
Lw+JSBPdYdB8TOFcQ+JgMBjbQuBc3K+bQYQJJBPCzgA8D+JcQkdVFBDumnAsK4icQw7oLBz+zDC81xPbQZiAGBrT9CCsmbBbQo5kCBPqajCs8uLbQOkLEBvusEBcbcoaQWDy6AnD/iCMey9aQHvD+AvYJDB8WeaaQmbP3AX6MCC89OlaQjbuUBz9liBM3asbQ2gSLBnygRCMZ3ScQ1zJNBHeFkCsYnKbQ3m5NBvS0cB8PD7aQlABEBz/59CMlTfbQmz5GBvv3QA8J9faQvJZ1AHl/8CcTcGbQrbN7A/jPOAcyzGaQ+L/uADXuBCsVFaaQ 6mhq_ignorechain_0001
LM/iKBDVJs+reK5bQxDaHBv/9i4roZCcQvIgHBjXK04TNwxcQDkbDB3AQW8jizDdQ/KdJBXs3C+zqHobQuukIBHAqj9DKH4aQvXlBBf3le9z5zpaQ6hAABzDQnAEf7saQt2xNBPRBi+7N8lbQWZQDBT0P36ry25bQcpuNBL56S+z3ktbQqteHBP273/zusybQWtZKBz4xL07wxsaQ72eKB7Yqc/T8rnaQ0Nn3Ab53wAkH7kaQOUgCB3rtKBEBdWaQ4UwABL+P+AESVNbQ 6mhq_ignorechain_0001
L84DMBjwoRvL6VGdQnuYMBnv1r5j4I0dQCA9IBvZpC97QjMeQZzQGBL3OK7LlgreQNPNSBbpAE4zeUDeQzW6VB7zMi+TXB1dQIpsbBvBVj9z7N+dQrGYUB3yGjAkIOMeQ8IXPBXcpf6LZe2cQ+B4KBjakd+jnw6dQNF5TBDEDO97Dh3dQvoPSB/rmR3z4LmeQbLhVBDUL1+jSmSdQSJVeBLHMZ/TSD0dQngtcBf1Lpy7KvsdQyzMcBnNh38zLageQ7hAXBzy5WBEaCCeQ0ixUBvptZAEMpueQQzPQBPzjzAEKoEeQ 6mhq_ignorechain_0001
LK86IB/l1AAcTs+dQdOoFBHJsAB8IiTeQiRh/ATSHqAMs8PeQrvf5AzZqyA8l4ueQEXsGBD+/LCczSAeQtjMLBz6JSAsYbldQu1rGBDs6BBsvX1eQ0xMEBD4zjC8aKQeQAQ5KBTVRUCcInEeQZPwFBHoYLCsxRedQ 6mhq_ignorechain_0001
LATJ8AX8vMAsefqdQXXJxAvhqf/7WEldQU6BvA3LiF8b0eAeQjrjmAndlJ7L+bUeQ2S5uA3F10+7rz1cQBT9jAnMAD97wFxcQhVnvA7wOrA8y0acQmVmAB72LKAsbTRdQHAzrAbJQiAM5OwdQprz0AfBrw8LQuqcQI/fiAnzGI87IfPcQVOujAbnci4TivDdQjInbArc+4+7Km8cQ2SBuATombAMrc5bQd5upALCnZBsXCmcQLKn3AbXfGB8CpdcQ 6mhq_ignorechain_0001
LnIo2ALifM7ztxBeQ/cb1ArVBI/zAVdeQ0aX0A3XmU+zKAMfQeHluAT9Dn/jrikfQXg1+Azv8fA0QSXeQgRT9APoVd6jHzvdQNBGuA3YDFAU3NUeQbm49AniiXBU1AseQJTL/Azey0A0gB2dQL7GDBn+e9/DJdfeQ 6mhq_ignorechain_0001
LZY+5AbSPd3T0CZfQ3O94APo/96bfaCgQA9stAT8be97lzGgQamWpALren8r8NYgQrndABXnz/+LUxGgQVzYHBfLf59LKgGgQSD/+AL7N9679zEfQDPj6AH+Qr7j/PNgQ7W8/AneASAMJl1fQ+QQ/Af2e4/rVWWgQ72hHBLiZn8bJvjfQ 6mhq_ignorechain_0001
Lw5yoAvn7B/bbPufQ0HPbA3Iay/bmXyfQDGRNADU+o87JF2fQdL37/iZ1i87ZbHgQ+EEUALAruA8mhLfQEC93/Smn8A8ZfMfQsN3fAP55BCMeFLfQOnxsA3LHg/7PJTfQmVTZAXkhdAMd9HgQnKsXADNYLA8lUueQTsXu/ibgiBMTzweQCMtn/in29/LjnLfQ/fOv/GEgeBcospfQYNuaAbLoUC8thveQwoTcArvdTCsNYofQbLhoAXLU4Bs3CJfQ 6mhq_ignorechain_0001
L1W/RA3JT+6jJMdfQ/5dFA/JKM/jSdgfQpvYGAHe6JAkJwGgQ+/Vs/aOSnAU4cPgQmRlNAzfOoAkh4AfQXXJKAP5dNAkKpWeQ5vIeAv/nn6D56HfQX2mp/e8+t+zCUZfQXRneAfy5yAUNGGfQOjbFAza2kB0/XGfQo0TRArTxu+zz4TeQ 6mhq_ignorechain_0001
LUbMZAfRnHAUWkQgQCd5aAvVBjAkKxmgQTUUNATpWW/TIW1gQDUmBAfwqLA0aBDhQd7JpAfXNgAE8FugQ5fXwAPtjnBEOXlgQWAu7AfdEbB0WotgQ0z7rArsEfC0WGsgQaQOjAHTIm/jG4IgQHN9UAH5YkBk/+ngQCZmsAjmeG/zcOpgQsDXpAv7xjAkPg/gQgRnwA/E7jBkr8TgQtAbABDd4GC0KbngQQxv+AXSMdAUUUogQJSt7ADlVdBESD/gQRsDxAHwb4CEg4lgQWgsrArL8gC0tg9gQmy3jAL26iCULvlgQ 6mhq_ignorechain_0001
Ls2rOAvgI16DjtygQ4mUCAX1WK8LXUAhQtcDL/29a/4rXr/gQRla68m9NA2bYZQhQUUbFAzRm//baR5gQEihv/GmOCBcaGFhQZh+6/CPsBB86xchQwX42/aTGNCcWV7gQwdQYAn6Ki0LGUngQW87HAjAyc7LjuQhQusJWAL7CRA8Cj7gQmwtBAPypEAcrRogQtvN3+++PxAMmqDhQaUjn/i04wBs4LlhQ/Z00/i9XCAMMbjhQM5WOALccRBsXtehQRybj/qHtkC87uDhQUpSMAPwoVCs8x8gQBr5t/mahMCM3eqgQ 6mhq_ignorechain_0001
LrCC/9K8ahybfjsgQECgp/owaF6TLdqgQE140/kyeJ/TKI1gQmL5KAxPoW/TY6/gQJNT2/UTlc6TkxSgQPKiz/47hD+r8tGgQXrX7/gWJK9738dfQtFEKANBHAAst4PgQOAMM/+anw2riOfgQ/yT7/QRNJ8LnVygQ2yqh/ICUC+D6kKgQcOmLAF4Mp8DPoRgQRy8G/ghx4+bpeIgQCfZ5/coWe/rL0MfQQJPj/8fuW3rLiRfQ8thNAFQF36rMdZfQmmEJARgy8AsvUHgQsaGaA1RLL/7MHOgQRttGAp+sKAcAzggQ 6mhq_ignorechain_0001
LacRU/8yvlAUidygQ6Lij/gf53B0QY8gQtsbe/kYA0B0kpUhQ3IT4/k07NCUwPghQwV/V+0KieCkgPzgQGkPH/4yurCUbBdgQdeD5/8t5nCUK6WgQZSuq+mRN7CkR0QgQ5+zw8OrYfAkSppgQvFYCABlOECEd84gQataU/a4DTCkB3ygQMp0c+02j6Ckin9gQ8Qj/9mzgEDk03BgQ3uho/S0u9C0LbWgQ 6mhq_ignorechain_0001
LQ0kA88lyCBE4jchQ4ScC+u+P2AUjjzhQnMKi/sV4GAU8q8hQ+KRy/0WfdA0xzNiQJ8Xt/WtcDA0ef4hQanwt/WybN/DAwPiQ4bPKAva25AUzfzhQo09I/SdilAkYjShQNXsH+K710B0YR7hQgl4t/ugqT+zOquhQ4MgFAfByF+DT9SiQQ2OE/2P/39DB0SiQbSfs/mzmeAUZKaiQyzsYAjBhVAU1A3hQ2w7JADLpzBE7Q9hQkaHKAv4cLBkmnihQ 6mhq_ignorechain_0001
LIfMx/ETRJ+TZvxhQUIjLAtmL66D5A5hQNS0eAds4k+Dld5hQJWmlANPwk+jN8IiQbNIQAVZ6V9bgaqhQv33//c+M+/LhorhQH7VEAB1u+AMutZhQUVdBAxqBqAMhbBiQjeZi/4gUE9TyOkhQNZqIAFoBYsj/MJiQrCmQAVm357LV6ZhQx8zfAJJne+LDeuhQZpQf/4xEM/b8WphQR1qx/4vCzBsClahQjy1CAR5neAsZTKhQN7eUA5zJYBsiabhQhQ4r/cDVeBMRTCiQrSkRAZOMDBcftDiQ2o67/4Vw2/bw6NiQ 6mhq_ignorechain_0001
LDKqgAldsFA0nvohQrx3pAB119A0y7mhQmx5pAhtaACUxe4hQWMDyA95/GCkqJDiQNyAqAVnjpB0nBRhQrWK0A5FAOCEcVMhQyZB1AVGfbCU0T1gQ/+EtAx7RaCEOVqgQ7vo9A5rAnC0CsugQCjNWABm1FAUUAdhQ5tGxARkYXA0JlohQWZFpAdxi5AUcgEhQlbQjAN+sKCUE0PhQCpS0AZ5dqCktZWhQQQE7Ap140BE5fQhQ 6mhq_ignorechain_0001
L441gAl55VCklt7hQSdagAp8H4C0RjLiQfPNiAdNqmCEzAiiQDCNmA9jd9CETBwiQDvNLANpsPD0DpKiQQH/MAF+j7DU0ZViQNVmz/c5B1CUmLViQlCrbA1RKNEUV4JiQkkYUAphwOCUeQzhQ1i9mARTROD0ecIiQ5r2GAlwdVDEtA6hQXuW6/EeDFEEVbWiQEl4SApun3DE/sliQjniK/EALGDkAaUiQN8kw/gdkWCUQ2MiQBn97/ApOvC0V3liQGuGcAptVcEk5dSiQoM4lARlbGEk9KJiQ6RxVAhu0PEUAt5hQ 6mhq_ignorechain_0001
LxhAfAJtI8BEJwliQzszhAl24UBEHb6iQOKttAVv4EBURT9iQK3zxAVOBMBUxLPjQ4aMXANjEBA0C68iQx76+/E2ZNAkhgAjQs4Dj/gIJS+zU69iQCRQv/U0BdBUAaGjQc4Kh+65qo+D1MBjQdug+9omSoB0esJjQnenP/+CUkAUJHHjQ8jfBADBivAEzYKjQGirXAdCCZB0OVaiQ8pbeAdLRACEkAHjQoxTZA5XE0+zvluiQUandAd5D6+zPYKjQdFYv/0xpn4jlR5iQ8ikCA5nXJC0kbIjQCqWc/aeR17zRK/iQ7jph+iycTC0ZUOjQGjyIAzWn0/TQ/HjQ 6mhq_ignorechain_0001
L+2VzAp3lvAUN+riQkhu+ABdKcAkwctiQwksCB9/NtBk6GviQ41IHBpUVrB0ax3iQvjMBB12nP/z7DaiQqWk+AVKPQ5zqUaiQGfkABdkmt87tfqiQaBY4AdYT57L7ZMiQigr8AJW3s/bYgmiQF3U3A5aVh/rgWUiQN7svAVkysAE7jdiQyCIABtvNu/zm57iQSYg/Ald+FAUFbLiQOSjFB9MrO/zrXZiQQN40AJ0AV37Np9hQz+T9A9QWvA8SgwiQG2HzAd7RgA8SXNiQ 6mhq_ignorechain_0001
LvonABhpVaCULMniQrtgDBVvqCDEbwniQACQDB90TWDEq/9iQUnm+A5M/qDUOqDjQGX6GBRouRDUnMKjQN/NBBJDthDUgYXiQYRzBBhltUDUKAAiQ4ed9A5DbzDEF9xhQ98mHBdgwSDkyb5hQ+U35AdWeZCEVmgiQVwrHBZ8f8CkSyjiQK+75AF6zlDEilaiQyqLDBZ/SAEkUWZiQjiBABJuN1C0Qm9hQSvU+A9S9pDUZQhhQZdB1A9gyyDkSW2hQ3/SAB1c1JE0zF0hQ424HB12XJDkrqohQnFcJBVgIyDEwk7hQUosJBVvW7CksTDiQ 6mhq_ignorechain_0001
LRG8C+UP+dF02XtNQp54l+IkFpFUXjLLQhWL3/YpsvFEldnKQXpwKARcqlFEzvjLQ+pxU/2NDaFUFq9NQdZbM/QSsQFEWDtNQI6A3+wYgnF0UENPQLlIQ9S31eFEOgjJQtZUq+mAW3FE1qKLQ 6mhq_ignorechain_0001
LOJ77/MfYAGk6IEJQ/LzSAJArDGkvgBIQ9ZpeAdBaKGkmXGKQ0awiAl5ZTGkbEnJQAgPQARMBKGkLb2CQ8WaFAhAnDGEhl38PaEvDA5tF0FEA7+9P+319/0vVIGk+/LyP+zvh/AouEGEj5lIQHVUcApiC5FEUkSHQkC0GABeMRGEucnDQRS7fApylMGkrBcBQ 6mhq_ignorechain_0001
Ls1igAZouFGkELdMQNinlAJLCLGE4itOQBQawA1vRGGUa/ePQFE61Ady6KGk4nlQQo+UcANlpKGUdXkQQoRWHAF5KQGk98VQQa8uo/kedLG0DaBQQd3FDAxoibG0pAbQQt3Ul+QxETGkUiyPQr6iV/4Y9cGUJ0IQQpVxPAxZfkGk4StQQ6ERf+Il/mG09IIQQfrTGAdVjuGk5ssQQQ66h/M3wvG04oaQQcapbAtOW8FUzirMQlU/mApZYTG0fvLOQvAIZA51VCGEqR1QQohFiA9UYOGkoCbRQ2cAk/4t5CGUTaxPQIzJL/SYpRGUWfUPQtCXgAJmkjGUk27QQMX5T/eyHoGkd2zPQ3xSQAJpe1Gkl86QQH1MI/Qbx3GUkvaQQ 6mhq_ignorechain_0001
Le5lzANMg6FkkfTOQFpd9AZR6vFUUuIPQKnpDB9jc9FEMWjOQfSTHB9tx+FkC1GQQLsf+AVLeaFUmZvNQWef2Ah6TMFkwllOQQ0LvAZ++zFUJh0MQONK9AxvZtFUeapQQiD89AhuwcFUjalLQLpKDB1HpTFUQXKOQvrYyAZc5IFEAYBNQ 6mhq_ignorechain_0001
L+t0DBJryDGUGtNMQSUeIBNUPKG0tQgLQdeFJBt1uTGkdKYNQ+1kNB5DtWG0fpHOQwkBIBdTNOGkilnIQrGINBFu1SGUUOEHQ/QZRBNfQMGUDAwFQn6qNBBEydGU/nVGQV1FWBlqgQG0KLwDQa3WSBJeDiG03oVEQ+pkWB58ZbGk36CDQ6EwABxDPDGUFP6KQE7CMBhVSFGUfosLQcg0GB9WnHG0D8pGQce7EBVcUUGUikfIQsxARBx8oDGUNhTGQLzVKBVMCjG0cFXHQAeaZBVxPLGUcGvCQc2uSBR1qqGUlFyDQ8eRaBt6weG0UdeBQ 6mhq_ignorechain_0001
LfsnEBJzvYG0v1FOQGYvEBZ1OhG0HdCQQZIfHBdQddG0OyTRQ/4ILBZhviGEeR0RQOcF+AVT/kGUUAXQQXII9AhyXtG0OTeRQt7KBBBMx3GEIWBRQp2YxAVQFvGECG0RQxxFBBx/rWG0XSQNQrABHBFC7nG0pGRPQegl6ANpYoGUqh6OQPlV5ARHEeG0j0pQQ0CsAB1VlqGEyAXSQRM1ABBZu9GE4A0RQ2hYFBJJW2GUYYzQQpqV+AhGs6Gki/HQQyStwAdUC1GE2zmSQ/lItAhZ4xGEuc7QQDl5tAJvjnGkCrJSQ 6mhq_ignorechain_0001
L7x0FBxaNUGUQo0RQoUWIBFY4PGE+rATQ1rSOBJBKOG0w+0SQn3dRBx+lQGEa4tTQfCzCBRrHQG0sBZRQkItHBBlTVGUlV2TQHkeGB1mSIGEoVRTQ 6mhq_ignorechain_0001
LBe4PB9GBKG0bBrRQdMiVBVEIIGUJhaRQOxvYB5ucSGER4iRQkm6cBV2vSGkssNSQsVVWBVmdDG0xeBQQANGcBd/yAGENyVPQ2RfcBpVc2FkhWuMQbSAhBpzByFUMk/LQfnaiBVX+gF0iC2MQIUThBxX6SFUC4cOQJ66kBBgYeFU7FEMQpXLNBJ2IIG01a9QQKiCXBdyiCGEkbKSQoBAUBd1S4F0MZ2PQbK3UBlUGJGEMejOQwYbeBJ3JIG0TfOPQ2LydBtTM3FkdAcQQHXWaB1vRnFUCA1MQqguaBhBNAGkhzKLQsg7hB9sf8FEAlwKQpkxeBNK5UFkjDDPQlAXiBFbIGFkxsFPQRvxlBtkMpFE7A1KQKk+lB1AnRFkM5sMQ 6mhq_ignorechain_0001
LGA2WBV+BbGEZV6QQLBrZBFcNlGUxZARQ0vrZB1aWpG01tbSQ1LvdB1FbtGU1I7SQFmFXBRlhtGkiOFQQLVzXB9KkrGkJ+JNQuGpUBpC5zGE/4lLQx9tdB9+BsGky7cMQbPdTBZBnaGEdQXQQVszdBd39jGUQzsQQ4/zSBJfxtG0JZSQQzhxYB5qW1G0k3TQQb7NWBNKtjGEC6oMQPkJVBV3fyGUCHdJQ9laQBdmRzG0itGMQnGGWBB/27Gkl9FMQifOeBlboqG09HUKQlhTfB5B5zGU/x9MQ0k3fBx55lGEiikNQ 6mhq_ignorechain_0001
LtJOVBRqIoGk9TITQhv6UBZsPsGkFLfUQlYWYBFe2lGUXOdVQxugaBtVaqG0TBaWQBwFPBhSLsGEh29UQGSULB5u8zGk6tPUQ9mjFB1WexGETaoUQGqyMBNEZ/GUkDnUQkeASBtDZkG0HEvSQggdWBJVZ0GUxjfUQaJfNBx7IkGEi21UQ0FBPBZjJuG0ZyBWQ8AsLBhj3yG0ouKTQCB4CBFy/2GUjnHUQpdlEBt3SpGkY3VUQm9EFBtFXyGkDWtVQ6IHKBFs6EHEKOGUQJqaMBR+eAHUQBsVQI15QB1H/AHkwqTUQ 6mhq_ignorechain_0001
Lre7YBlyabGEkaPVQ7mhcBZiHVGEC0EWQ4bHhBJhGZGEkA8VQgZniBVpaZGUf26WQWoOcBt4QJGU8ysVQxuKXBNGoDGktxKWQB83WBhyVwF013tVQG1PaBFf1pF0pD9UQuURTBRyUlFUopIWQv+4WBFgwXGEj6fUQjNTbBVGBWG0MaHXQE1dcBFcbIGU4cnUQ/KpfBFRDFGkHHIWQwPBXBpW2DGUDdQXQkCtTBd48HGEdfyVQ 6mhq_ignorechain_0001
Lbh6hBNIHcGEs9tUQvBkkBRJzgGkBRiUQag2kBJo/qG0V1WVQdZ+mBVHEtGkFy7VQgZGlBB//iGUVTETQkkilBhr7YGkEkRSQ9kHmBtPcQGk0r1SQSyRlBZjtZGEzd+QQfbtgBhaMbGEKm6TQInDmBpGDbG0qF4UQ1dajBtBWnGEs2oSQ4K3mBB9EoG0vJ+SQTDjlBNRRTGUcdZQQ3tzkBphvgG079jQQ 6mhq_ignorechain_0001
LduuiBF/bxG0DBbVQx/tiBxgw6GUIQTWQ9L3iBN003GEiuxXQ3IEkBx9w9GkK2RYQvkOgBtPgBH0+PEWQAeGhBVh4vGU332UQuiekB5rk/GkQiEWQ8eQgBxdaIHECzuWQlBMgBpGOEHUA+BVQ0C6cBNHu8G0VNRWQ 6mhq_ignorechain_0001
LUYphBhZ7uGkOsFYQdIvhB5MrrGUscyYQfDmkBl7JqGk93BZQ/MNlBxOUsG0+MnZQXjJgBJKVhGkYC5YQ/WRaBpouiGkSb2YQVKSXB1YVYG0L79YQl3fZBxXnPGU5e4YQ/hOSBVjMZG0KfKZQGapgB9QVqGEl6gXQai3gBRaCyGkv0FZQaUvgBpiebGkB+gYQc8ngBho9dGUCTYZQN/AZB9edoGE1tOZQD9OZBdurlGkTrWYQTaDQBBGnSGU67PZQ0nlQBNLbgGkqgOZQ 6mhq_ignorechain_0001
LTgXmBl1gmGUIxlYQ/7JpBZ/BlGUapxYQgTeqBBcdvG04g/YQ59fsBltHvG0TFWZQSjtqBtiLgGUiNMYQJ9/pBpmmUGUAUCYQcuurBdA0PGkl6/WQoCRtBNrlVGEyNaWQXAhrBxKXGG0sGxWQoFylBp6ukGEVqHYQUpPpBhthfGEtrMZQ2nWqBxw4kGkM0eXQBT2sB1yhgGUFATYQxnNqB9m3PGEHZfYQsg6nBVGOUGUcswXQ 6mhq_ignorechain_0001
L7nXpB5xo4GUjiyYQN7cqBRTEDHEIZ9YQffjoB9M5JHEozXZQiYYpBpBVSH0hsnZQvPNrBJuIJHU8iUYQCmPtBpUfDHUsTzXQ3x6vBRGIDHUjVEYQf7/sBlb/9G0WFpWQVzOxBpjo9Gki1NXQlYgvBt/b6GkVMTWQfAtnBZHN4Gk5VgYQz0QsBNLECHUsXQZQgBbpBNBaKHU1IBYQP3/rBh0+QHk+9cYQNCKrBp7o8GUpVFWQ83XzBZEB8GkPxNXQdn8vBpJF2GUHneVQ 6mhq_ignorechain_0001
LoODmBFDmGHU9icZQjhIkBRl4MHUCw0ZQtZYkBROpKHEAakaQJp4lBdJqDHUPfyaQLCUhBZedKHkuxlZQ8P/gBByGNH0Ch6YQlLdlBpEo/GEFPPZQogjkB54VVHk3ZvZQu34gBpY/BH0UdqZQL2xfB1e9OHECE5ZQKbViB5qKJHU+SrYQ 6mhq_ignorechain_0001
Lo71iBNPpQH0kO9aQqZ2iB94gPHkAkrbQ9GIhBJdAGHU1J4bQaLQfBFCiBHEIeebQxM1hBJIuZHU70BcQJkPeBpCwbHUTO1bQ26jjBFQRjHkP11bQShohBVbJWHE2mvaQdO5kBNc9NHEw/1bQxC5hBNXnYHkAakcQcxMeBN19gH0cqebQl+ziBdJaqHEg3FcQhmnlBxfyhHkFt/bQ+mfjB1jdkHUiUTbQ 6mhq_ignorechain_0001
LyIWhBFjxCHUthgcQxbgfBtd45GEXewcQ8XlZBZ/i8GUT2tcQcKSWBVw61G0IAhcQcVggBd2S3G0zIfdQktLdBlNDvGE5txdQoDYjBZUTzGEQQhdQzQoiBtvfGH09j0cQiVHgBVR8yGESIccQFqTgBJ/h+GkGWydQadTeB9UUtGk1tSeQ+iHZB5VMyG0D8wdQfpYdBJYunGEH4edQFP5jBtlfxGksVCeQw3kjBl1FsGEJ5NdQh7tkBVad5GE7BVdQ 6mhq_ignorechain_0001
Lm9KYBx4VGH04D6cQI/nSBNDxJHUjB4cQ7VoQBxOrJHEhGKcQSaLMB9m/FH0RVBcQYG8RBJWCVHUOILdQdCITBJu5UH05L7dQjmUMBZcNZHEUuCdQDVoTBdQ6fH0TzOeQK69aBBSgLHEn6EdQW1LQB1F/DHkFVJdQBk0UBtpdaHksi8cQQ98PBFBoQH0w3LeQaJ2WBdllQHkG/AeQY85LBdiLhH0LdQdQwvnLB5zlZHE8WgcQIHaJBFe2THEpWRdQNQeUBRCKfHUp5weQQo4WBZSPkHkfT/dQsu5PBB7RkHU8YKeQ 6mhq_ignorechain_0001
LZm5TBtdXNHU12rbQfrWSBFUsMHUSJ/aQuVGRB9SVBH0/pxaQq4XNBhoZ/GUI+YaQbrdXBlvpQHkoizbQlz2OBxbtRHUjk5aQfckVBpszPH09LraQ 6mhq_ignorechain_0001
LLAKUBJ0q5G0P8BbQenGTB1tduG0BV4aQepsNBFJGrG0V0JbQZKyKBZA6kGUkf1aQmvgXBpzUnGUzqKbQVF6cBdIeoG0Sh0aQ3ulgBhpzhG0jsKbQfBTjBFHGjGU/E1aQo8dlBlOrdG0TZNbQBWQXB58j7G0mPVbQrnBTB9UetGUbqVaQKrEYBhsJpGETfsbQfCTWB589eGE6XIbQM6jcBpX3lGE9UTaQ5/HeB1v1wG0i00aQyfwgBdZSkG0jDsbQ9OBgB9LZZGUX3JbQwpNjBJXufGUR+UaQ4zxjBdqkrGUUXyaQqhOnBF/teGkKD+aQlsllBRN2gGU4ErbQvEElBJ2xVG0QmPbQ 6mhq_ignorechain_0001
LZDUMB54FvGUhrvbQylIHBFVtsGkIxCcQXLrCBVQoxGE0XobQj6D9Ah3msGkqjgbQKz2GB9FBxGU/4wcQHMPBBVhuvGUQ3CdQ/16KBFbPrG08yMdQYI5OB143zGkjl/bQ3qjGBl1DkG0fgCcQdivHBBjj5G0HlwcQDQHBBBN0yGkpejdQ0V18A5WK0GUjDvcQ/yJABBFSnG0PADdQc+sKBlOVuGkiWtdQm7CKBxksiGU48MdQTX7OB9KjsGkzFAdQ 6mhq_ignorechain_0001
LWhcDBxHj7G0GjabQJo++ARQ1AH02q/aQxdR9AVev6GErMWaQ2dK0AZyB5GUHiIaQmoOBBF+SMHk0q1aQ1um6AJ/TSH0MkaaQ2s8xARY8XHUWioaQCEq6AhqVTHk8ZsZQGAosAJ9XcHEGcGaQAa2xA1hpZHkRZhZQGAsABNHePHEZDMZQQmhvA5DNcHEKQ3YQTKD/A1qCSHE5yhYQfxW2Ad9PYH0WsXYQq7zGBdBi/G0CqibQinY3AlMABH0vyQbQujyBB1DsQHULeTbQRBEFB5ALMH0YFlaQ6NmvABRzYHkk5JbQ7o8lAxi5gHkIRIaQBpJEB5mjKHk35TZQu+poApyHhHE5kuYQOFKCBZh/OHEDzIYQVBx0A1bHaHk/asXQ 6mhq_ignorechain_0001
LNv9CBxBV3GEL7BaQ0CdCBdz7wGkkRbZQzBS/AFnYmGU4OkZQEe94AVpeiGkbAKZQEX/HBNgxuGEt9HZQiSuKBBjZ4GEWxyYQhZhQBVFo1GEvzoYQD+sHBtKc7G0zSKYQJvpGBtkH5G0NBNaQN7AAB5fV1GkwXEZQyznKBdP4rGUXMhZQv4mHBh2goGUV4vYQhQuKBNsJ/Gk92IZQAudSBh4d8G0PwZYQr1mSB5qozG0CZGZQkwpQBVVzuGUuJTYQzMpJBpVSCHkBf2XQmKtHBhns0GUWVoXQA4lDB5Sh9GUBbSYQ 6mhq_ignorechain_0001
LDZvABp7mhGEHDJaQiCk7ARrEYG0TUVaQKfpvA1wTaGkxFYaQnBOpAdtFUGk0YHaQqPk/AxUpTGELbAbQ3fSFBNklQGUFn8aQyq+4AFw+JGU61NbQ1UmDBZGdkGUW2caQ0Cu8Ax+/RGkTt8ZQmf5+A100ZGkT4YbQxpZHB9lwWGkll1aQ1267ANi9GGkzXsbQsXnwA1TTMGUFIRbQsVr5AFpvDGUFq1aQ 6mhq_ignorechain_0001
L/PksAx8DjGER1saQ3XShAt25lGUGnvaQnAgZAhbmnGUEGDaQUQ8HAtB3jGExz4ZQ4gjfApRJwGkMWKbQBhtIA53O0G0RZGbQEWliAVs8tGEw44bQJXDyARl1nG0H66aQFK9ZAdjQfGUKQ+aQBEBlAB0X2Gkrz9aQzR3GABae7GUEfZbQ3JPFAxmB2G0w+kaQRKT7/Q+IuGkK7RbQMPghAFXO1GkImLcQQ2vaA9BsnGkSXFcQxC5qARjWrG0zF7bQ 6mhq_ignorechain_0001
LdOoiA5zWtGkqToZQmC9dApqbvGEY28YQ/cEXAN6JlGUMCnYQwOPGABIukGk4aSYQZH3nAd+z0G0itiYQ1G8kAhlv3GE1/oXQeqmYAVVVAHEtWpXQ5L5uABFl7GEcH6WQx1upAVNXwGkv7xZQcyEQApSs0GUuV+YQaVQqAlkI8G0Y+yYQDNvuARVdvGEklhYQyGthARvuwGkAkIXQtvcUARlaCH0QrnWQIXcKAdhU9Gk4FFYQTtheApjaHHk3LFYQFV0sAlDq9GEoZ4VQWKIyAxVmCH0ocaXQBK40AtEP1G0A25WQ 6mhq_ignorechain_0001
L9N7hAxYxcGkiJrYQksAfAFY8SGU28TYQeIVPAJP8LGEcTsYQme69/AplIG0e1aYQPPxpAB+oMGU5RLYQFNrvAxbOQG0F5HXQnxY3AJfLYGEMyMXQb4htApOqLG0424VQwy08AVEfbGEacEWQmS9yARM8OGE9dwUQ+Qn6A9d3WG0VT2UQx5doAtdCdGUpF+YQF1dXABvDVGEoQrXQU3IvAh6YNGUVkmYQXv2nABCMEGUrpHYQiHJ5A920bG0MTFYQboenAhoZFGkJQ0VQMpbBBZpvhGUDNJWQasMxAZGSLGUOvyTQG34+ABOeZG0aQ9TQ 6mhq_ignorechain_0001
LNdFUA9kiJGUToUZQAYxHA1IhBGE+frZQBLWh/YU+EG0kewZQxg0F+smf8Fk8/yZQM5eRA1oo+F0g6XaQllaJABzOpFEFcpaQvbJMABqXIG0no2aQkMaUAJBQiFU6MSbQj2IgAheQNGExwjZQjgxHAF+V0FEzvYZQo5ZhAphT9FEMJVaQHLmw/INTqFkHrvaQk6wLAtlxcFE4dRaQJ6HTA5trGGE83VbQzbpSABK2PG0SVqaQoZq1/ggEJGU+v5aQ7x1NAJE9SFUYocbQJ4wiARwhgFEPYMbQPLzRARKNuFExArbQ 6mhq_ignorechain_0001
LSzZS/QWZPGUbAyZQUBxD/SWuTGk4yzZQgrZh/u3jXG0uUIZQsSHAAbFOTGk0I3YQNDqH/+W+cG0fyTaQXnvB/iAgZGEntBbQIAUK/sBiaGENOYbQETF0/OIMVGUXfWbQ+B1P/oiVXGUZeCcQxsbx/25/RGEZuAcQKpet+iqETGEuuWcQgtVy/EYeUGk/5xZQajkn/WUZNGEOK+ZQQg+R+YQiiGE9cNaQ5mtx/abVhGEjmPaQyUDx/EZ6dG0lNIbQ+tEJAjoVUGkSGFbQMu/1/8OMYGU0xTcQETrGArIoOG0DsQcQwp3k++6iQGk0A4cQ 6mhq_ignorechain_0001
LFiMz+27nfG0871YQLg5g/ijslGkYxTYQnn8c/2vyfGkK/SXQWdR//WpWdG043rWQUAEv+eUmwGkKDPYQmUeB/qC93Gkwe1YQJTC+/S1J7GkoE8YQFQWHArgLBH0V7XYQuBhFAfp2LH0mMTYQg0Q3/qTjRHU2gwYQgBqNA/KmQHEyKiXQYXDC/wtnhGkVf/YQX7UBAvuvmGUKjbYQoItM/4ojvGUYTJYQt7OS/e2t0GE4smXQeebN+Wh2zGExNSZQGMoj9oLL/G0ikwYQAg2IAP5B0GUELAZQ6vOAAPUJAH0xiYZQSvDPAndE9GEHtAYQAU0q/qS7NHktlKZQsHh0/6QjZHE+9sYQYfQVAfwNMHkNF1WQROSMAv1lYHUSFbXQ 6mhq_ignorechain_0001
LTagg+YladGUTw1WQwVI2+UqgYGEbYiVQqtdQ+O/bNGk6JgVQSwwY/G9lKGkMPjUQwjN9/UG0XGUQMKVQRNyHARuAjGE7G7UQRBlBAt22QGEYO7TQU38fABuVjGEWI4UQkCRi/0wAfG04jZXQ3wD69G6SdGU+SzUQddkHA9bVUGUII/VQNrrBANULmGEy5+TQkYcCA1CXoGkA7tVQwEhSAhJdQGUl/qTQRnP3/UM1IGEYNIUQcWdx/gKTUG0yxFTQbAoiA5airG0FRtUQt6MjABrdgGUvw0VQcw0iAh4QeG0BREUQ 6mhq_ignorechain_0001
LSjDq9AYAHGUk/gWQL8o7+Kod4FUwKjWQXsR//mYv4FU8daWQZirIAL7qtFEiFkVQTiYl9CSRtF0T12XQ95pN/mySXF0FCDYQEDCp+OEKIFUg99WQEIHi+KIoOFkQOuYQfE9K/sefJGEzlRXQAa8d9+ogvFU5QtVQIwPg/QJKrFEmm3XQ+9qs+aRk3F0MJWYQd0k5/2G3YF0CtCYQ4dpR/+pi4Ek2xIXQh91K/e+lOFUcFBWQ0B3Q/weeGF0yV8WQxlOO/urA/EEepzYQDCbU/AECNFkYkuYQSA2E/mTnZF0XcHZQ 6mhq_ignorechain_0001
LmadKAjeeCGUCFRXQT41gAf+6CGEtlOXQUjpkAjDDIGUiY8VQYBesA7ReEGkJrVVQQgLlA7STJGEduNYQc4IxAr2NLGEf5IYQTKyiAftWDGkJG3YQcTiCAHe4GGUmB9XQPi7jAfmh1FUlwPXQACVhAj7HRGU+bOYQTgE0AvPvPGEbVkYQ4+oyAj6uPGU7WXXQdTS1A7ujDGEaRHYQ0h3lA7f6HGUhISZQNPmmAvyB3F0ET2YQPpUUA7fXCG0Qi6YQ 6mhq_ignorechain_0001
LJGjeADcbQGkabgVQFZOiArbqVGkECRUQhZgiADSvNGksjHTQMWiqAzi6MG0uKaSQ/ApUAHjseGkEp8TQEm1YA/d0kGE3OpSQQBKnAfphqGkoCvSQz0wGA3FvsGEnnZSQIWCSAD8RTG0yYCWQ01PqAf38YGU/HYUQbv9UAbIdkGU35wUQd8lEAHVUbGkM04TQ/xqZADMMfG0EC0RQdfpoAjE4uG08wzRQGbftA/WqkGE194SQr3BnAvFIwGkrckTQVVvJArZFxGEQTeRQpt7FAbCYyGkQvOTQZ+Sv/eeboGEamUSQ 6mhq_ignorechain_0001
Lqu3TAzNwHGUY57SQeBbSAXZXAGk8L1RQ01keA7RKsFEhCBSQRMLjA3uziFk96CRQMWfHAPgVIG0QLlTQnbYYAXfMEGEjN7QQlftBAX7q8F0R2pRQ 6mhq_ignorechain_0001
LfjNgATJ+kFU8UQTQIKZlArRyQF0VvkTQ8RbxAjk6SFkJRtTQ+8U3Az93EFUiZQTQsZ1gAL4wHF0Xd3UQVmWaAXB9tFkyQAUQOnyjAPEnFFU6uwSQ4jwkAf0o4E0sTGVQEDiQAL7GFFkdAwUQ0GNiAzpDTF0yXrVQ 6mhq_ignorechain_0001
LSxG1AD9LkFk38UUQjLKABDVSnFUpLpUQ/1sCBrBT5FU0b2TQoylGB/qq1FUtLITQdDwABDsBsFEi8HWQaxxvALvmvFE3ilUQ5OSCB/0iYF016ZUQzx9EBD+WuFUENXWQVEY+AD8oeFEVBtWQ3gD9AjVe6F0exXWQ 6mhq_ignorechain_0001
LeGmAB77UGGENI+TQu2ZDBb6tPGUF/eTQynUEBLKTPG0pD/RQyeoIB/gMSGUhmgRQqtTABb+oZGkqL2TQvb95Av1OHGUXDaUQ/HUHBPD/PG0fx9TQpRbCBnPrgGELueTQl8z/Ab+IaGULi7UQOLt4AH9SZGEvIZTQ 6mhq_ignorechain_0001
L/+VABHLwLGUwpORQWvBBBn8zKGEfElPQ20kFBDDWDGEqm2OQHDOIB//8EGEjzzMQzKs3A3O3GG0XISOQCK0uAP8LPGEmiKOQfGskAfK9KGU9z7MQfdgkAH9wBGE9RMMQI2PaAbI7QGUqLvMQ6Sn5A3DrJGkrGpRQGbBCBDbrSGkN0xOQmrq0AL+8/FUZxYPQTJV5Ab6OEG0stPMQITlxALJAWGUls/MQsUItADr+RGE75FQQ 6mhq_ignorechain_0001
L28eGBb/O2FUgrOQQPD3KBbbfnFEVu8PQ2FJQB/qbwFEDKeQQuZQUB3cotFkxVoPQ2rwJB3y4RFUC+oQQk+5EBn1GGFEg0FQQbBlFBfhc/EUl/TNQqzjJBryr1EkybsMQCxGCBXEIEF0rGvLQDEHEB/W0zF0yFCRQRkLLB/PDlF0G5yNQ6gJJBjTOUF0batRQyzONBnkgHFUvOhQQczaBBrhfQFUU0KQQ+HLEB7k+3E0k5sQQ 6mhq_ignorechain_0001
LYOFQBvCG7FEtrnRQFq9UBPUyBG0BjNSQcXPXBviuKG0rwWRQ7oDcBHcOLGkXQGRQEL3TBDDCGGULZoTQw1sYBvwEMGUiUKUQoWaSBT3m5FE0cjUQ6DkMBDgY9FUGHGSQcq7XBzHz2FUN1PSQALjQBXZsLGkYxlTQVg2XB3WBPGkLlKVQ98kZB39zSG0bVgTQ5AJcBrguGG0pfMUQFroRBLqu/FkWjjVQm0tVBnTPuFENxlUQD31OB3lmxFUwXLUQ 6mhq_ignorechain_0001
L+W0TBfs5RGEoc6QQmTaVBLVyaG0vBFQQ+dJVBDZVYGkMiMNQ7erXBfu7dG0LGnLQ9U+RBvhgkGEmHZQQ00uTB3UBrGkpNhRQMECXBT9gzGk0/dRQ9bNSBbS3pG0XE4SQzAtXB7Ju3G0MUtSQ2owUBHD5xGkUylTQth8OBz8ziGE4ljTQOPJUBb/CzGkJ17UQ/YXOBP9AkGEyu4UQUV8QBTB/rGkpEkVQco7PBThHRGU+8KRQ/+kZBrHscGUNxSQQUU5NBLQ8hG0D2mQQcW0RBz1upGEnqCPQYm5YBTWl2GkYDkQQ3FAaB/IH+GEu37SQk74MBfMZcGkbxBTQIFJWBzfY5G06kfVQfywLBLpaeGEhUaVQ1KYQBvcnsGEAFpWQ 6mhq_ignorechain_0001
L6nLSBLXJQG09sYMQjzSRBnaNOGUkBkJQjIXWBXzuMGEwE9HQc/mWBzJJQGE4cUDQEqgQBXBLLG0javNQM7EPB/x4UGEACtIQgi1OBTNFHG0PKUJQ 6mhq_ignorechain_0001
LvZYaBrNwHG0TzKJQeOdfBnWPFGU9pzHQ115hB/d+MG0GrxIQj1RkBfTDLGU/UXIQ3jkgBXDizFEL8jIQSiedBTa0iFk2ZoGQxC9bBvEllFU1MGCQTHPcBnKdTFEsJpIQtUyZBfJoFGEIEGLQdp+eBj0+FGUsNfDQ0/kgBzWTxFkGWuKQTrmiBPsywFU85sHQ 6mhq_ignorechain_0001
LY6GhBvirVGkNVDKQOdCjB3eVdGU/PFLQGq2kB3UphGExP6IQPBRnB/pqiGEW8VJQO7lhB3MomGkkAdMQvPcjBX4zuGEdlvNQYf9hBb5E3GUDWWPQD2cgBXMC9GU0aMOQoyViBPwb3GUVg3QQrfReBr4EXGU/jUKQzdUkBHBRZG01ihMQZVRgBv8gjGkPLAOQTcWgB/tzqGEw2/KQ/JlkBzc1yGU1nLMQfb2kBfkpqGEddCPQ 6mhq_ignorechain_0001
Lv3vjBrTIkGEQiKFQjRTlBfEnnGUuOkAQouMnBLPGfGkhUS9P/7epBDnhhGE7mj6PPjcjBXc6qG0nX73PBi4kBfPrvGkfdAlvZdCmBbcp6GE4nmbPKBlkBLBKCHEBietPwBroBDFp7Gk/5YOvpWvhBfujjGkMR1EQS/dmBTrmuGE35tBQAiAiBfFzwGEWY26PMaUiB7K+jGkOrcyPQ/djBfhcwG0VyN4v4OhmBPmYqGUeDpvvuHjpBDasCHUHCzhPkBypBTJW1GU6jjpv 6mhq_ignorechain_0001
LmWTmBTwJVGE2iK9Pcm+nBXXdMGU4Ma5PNHcqB3eJLGUbXKAQS2msBLXiIGEjhY8PfrZmBbUGCGUWkQ5Pg9UkBngjCGEzP3lPebbkBXwhTGEJTt/PgDooBXjROGkNGNiPOuklBT3lAGk2zlAQT9unB7682F0/as2PuEDjB/Qg6FkUGmvP 6mhq_ignorechain_0001
LUiIqBzE3MGk6YWFQSvTsBnQAMGksnkIQIg3tBPGTWG0VD8IQPvxvBXDgWGEHnfKQjdOrBX2WIGEVWSLQVdIqBHq+5FUV4OLQtXyqB/1YuFkvaaJQ3wpoB7Hb0F0XtANQFtSoBvY2OGEknrGQhqvtBHWLGG0oioHQsqopBf1vNG0nQ7LQzG0sBHgyIG0qvxMQ 6mhq_ignorechain_0001
L5SHtB/TyeGUpeHHQa6WuBDyQpGka/pHQjm9wBDSyoG07AnEQ+eAxB3qSpGE9ya/PLdksB7ZLyGUoGeFQqvhtB/VP9GUvI1GQxTHtBTaeBH02g8JQjA2uBnebDH0PiDDQZq/tBnrpLHUuskKQRVuvBbumNH0YBTEQBITvBX4tRHkMPrIQoylrB751dGUGagEQ4AuuB/HyqG0fi8JQLWjqBLgPxGUJ/CHQ+ocsBnnhxG0qfIBQtKFsBPmr8G0+hcLQviLvBTcLAHE4FI+P1DqtBzS4OHE+ckMQ8UwwBf5YSHUrtSBQEs/vBr5uZH010KJQ 6mhq_ignorechain_0001
LjKJzBvgsnGEx1gHQoNu1BHpJlG0O5MFQnLm3B71euGkQ7EGQBS+3BnjCyGUiiTJQro62BD34aG0seoHQyqJ1BvGESG0nDqGQAqo5BrMgYG03dLFQHs/yBn7roGE7XwJQ3ad1B/I2jGku+6AQiHJ3BHY5bGkuC+JQ/OuzBTlLSGkCKnIQVuc6BXiORG0Ii8GQiS/6BrLKfG0AC9FQcza5BXVaXG0VN4AQ 6mhq_ignorechain_0001
LTwu4BrRbyGUD3vBQUxh6BT3c7GUI92BQA6R9B7/M4GkQ/n/PNNk9BHSAzGEB4s2PvCW5BbFhEHkuXT9PXCR2BzagJHEujMBQDxT4BbT6uGkgya8PzWx6BfoA+Gkg5/FQ7NA5BDR4BHE1BNyP9lw6B3IJLH0G6A9P 6mhq_ignorechain_0001
L4/U/BDod7GUCMwCQhIDBCPw54Gkk8lBQFunBCPTVAHUwZw6P52cCCngJHHUTGS9P9k4BCrAU5G0vGqGQoBjBCj9cwGUP3PJQdi0ACHX8oGUrhjIQW6DCC7aLxG0jepLQNd5+Bf8//GkW8+FQRFGBCP9vwGEC2CAQQsuBCTK+AHUb/UIQFO8CCfWx4GkUBoFQ7v3BCPtgrGEdkANQiLpCCDRZ3Gk6yHMQ 6mhq_ignorechain_0001
LjlJBCntZ/G0XgudPITmBC7HNGHk1Bo3v+6cBCLxmAHkkaQBwT+uACfht4GEC9zBwAf0ACbW1QH0Md93vbCXBCvOsXHkfBDAwYYs+Bvr1OHUd/P6v8EdAC/Av5GEmlFavgAqCCXD9HHETgR1vj26AC/3yUHEr3IQvoPFCCL+zbHUehJ9vt/n9Bv/bWHkabV6vLG39BP2sJHU9dFwvEwe+Bvp8KHkMAABw 6mhq_ignorechain_0001
LgHLCC7+0EH06/MFwofFCCTodBHkAXXJwAQBBC/wcHHEtd6KwRVvACjFnEHkATNNwDRcDCTB5CH0ZfvKwpwjECrHM8GkU5iJwYMTECH2RwGkIwzJwU1AECDsRsGkoa/LwXlZECHXiqGUBlKHw0Q0CC3wuKHkjENEwI/zBCbnB5GEHZaJw6bvDC/8QLHkt0oKwJhWDC/jyAHkeZ2MwknpECbVG+G0Ni2GwkWfFCb/C+GkzDlKwpWPECDnoiGUI/QHwpnoECbrGuGU1ctDw 6mhq_ignorechain_0001
Lj9bACjuqPHkQbvJweew+BnIhVHULJDLwOcQ8BnZmOHUl6GLwhIK7Br7GMHEoM/IwcWN+BvhHgHEMcnJw/sl7Bj/ZlHED4ZKw+Ck7BTu6oHkQuTNwz/G6B7VckHEua9OwQML9BLx9wHUNu8NwW7uACP57RHUZkyHwkMZ/BnFZXHEGKFNwMt0/BvnulHkhWCKwlHL+BHvyeHULJ7GwwFS7BHlcsHEU7JJwRo95BvSufHEwtGKwcmP9BHbozHU7c1PwOhU+BTbX0HEbAjMw 6mhq_ignorechain_0001
LWOU7BX4OLHEozcNwsiE5BDfxDH04SeNwOjd2BjE3IHENWpMwSOm0BfCODHUyM2LwBLD5B/TIAH0FIMQw03L6B3+wIHETG4QwyqV8B7EwMHkMeEQwYFV7BD4KLHEsSZNwQMg5BLGG9G0c3GMw9W/2BrTX+G0mcgQwK3M6BLhr4Gkv8SQwe8q4BXM/OH0VfDRwQ656BXhKGHkoS3RwZ+q8BDoQVHkK8SQw7EK+BfCEIHUVMRQw 6mhq_ignorechain_0001
L9oR2BP7VTHUrf0MwE75zBrw8YH0lP/LwX8yzB/5ZcHU6JIJwsHzxBT6BhHkGoSIwuZ13BnljXHkdkjNwRDKyB/P7THE2gVMwrHqzBzCIgHkywMNw 6mhq_ignorechain_0001
LU231BTAVaHEJiJHwm3A2B3C5eH0Av0Bwjd7zB/fOaH0ESN8vvX0yBjx9fHUrUCzvvBx4B7NTdHU5y++vqtT5BvifkHk66jsvEAY3BD9kVHkK4NIwpdn1BrncnH0H6GCw9OR6BffvfH0d3ZCw9JF5BPg1UHk88T9v 6mhq_ignorechain_0001
LilYzBzD7PHEnyI9vhrhxBXMtKHEbGxzvE7wuBfHvPHkkBR1vIfatBTuJRHUKrJkPrvWxBT4u+GU85V4vjt3zBbyc4GEhILzvevwzBbJCtGELGW5vfr2xB/DMqGE72i+vlql1B3fJnGkUrB2vWBR0B/ekLHkXteBw3NOyBXQ8LHUiqKpPtv8wB36l9GEJtaAwJesvBrbO7G0GZpvvqQJ0Bjph4GksmPsPnrl1B/nZ8GUu6M5v 6mhq_ignorechain_0001
LR/4tBzWiSH0ZyKAwSdRrBzcZXHkzC6AwC8NrBbbniHk/XX9vJ6SpBbF8lHEVZE4vVPfqBvbaXHEPXxGw6LrpBLShMH0jiXIwX36oBX9iFHkXfkFwgF0pBbA7KH0/18Kw8GEvBHFRRHEeQZDwolypBPKhSH0Iaq9v4jKsBzEQaH0pllIw0K1oBfX8cHkvyYHwBCTpBrw0DHkN8tLw+5bqBjsyQHUDDKMw 6mhq_ignorechain_0001
L3RWtB3dhoHkGtR/vCcZtBvKszHUczS8vsmttBnUB1H04Y8Svz3TsBjAc7HU3HNxP7LtvBjke5HUCaBBw0j/vB7YbCI0aK49vaJOvBHMd5HUS0BHwnB+uBnfSlHUFRbBw8yerBH7Q3HkBDc+v9skxBbQV1H0cVJAwAmoxB7eaEI0n3ABwhSawB3XVCIkgSpyvaJJuBHonEI0TdT/vFJ3wBLjj9HUDJhIwsPWtBn8j9H0ds5HwQvGvBXtOxHELqOIw 6mhq_ignorechain_0001
LeGlvBnNTvHEu88wPsf+vBL8kwHUj42/PxxntBTvPsHEpkFDQim9sB/vkwH0bnUHQI/hyBLl3qHU9/sBQeHl1BT0bxHEY7N/PzHvwBj/DqHkeAdVPHsHwBHIG5HksP0AQ2BjyBTZwiHE8fGAQO4jyBPBQqHUARDGQ 6mhq_ignorechain_0001
Lz6TsBro2jH0pAJBQPt4pB7YMgHEQRxDQ4P0nB3ABpHE4c6DQCWomBrnNrHkg5CIQ7gwoBvXTWHU1G9AQ+KQmBXR5RH06FiDQyhcmBzIWLHUCu/HQozwjBrqZUHUBzbBQQFKkBPfUHHk+MLJQaYehBXDYQHEmdyDQGrqhBLG3JH0XTHIQ9oxeBTf2FH00VSJQjA+sBvu8fHE4wt7PXHYqBzi/dH0H93HQS8QqB3X/PHUVs6AQUCToBHuQYHU3jn5PgzZoBPDYJHEQp0IQ1FnjB/bjZHUNC37PcyTkBPQLCHUnY7KQ7LCfBffWSH0ABJCQzksfB3QYCH0d87KQ 6mhq_ignorechain_0001
LaFXnBH8KuH0iEu+PpwXlBnAs2HUWMX+P/MEmBHmw/HED87CQXvRkBrjbCIkOmKFQT6FlBzXC7HktW4rPXBjiBj6wAIkJPziPOWbgBbB58Hkdn6jPy1viBb8hFIETARruW8XoBvXSsH0Yl+3PDUdjBbAczH0+BgAQIFGlBX1Z0HE0XxqvfqzmBn4CAIUpDygP 6mhq_ignorechain_0001
LmHnoBjP9AIUYftDQtFZpBfEEFIkzyeHQwa8oBrnTDI014lKQZw6nBjhbGIk3cMMQDoUsBjwhGI0CJvGQ6BXtBftyKIk/YRJQ086rBDb8PIU3M7IQowJtBj8OUIEAIdKQUBBsB7FCZIUkh6KQmKopBL3FaIUC38JQhVTtBfQrcIk2WVMQiyCqBjw49HkRhsBQH+JoBTvlIIUziyGQJ8osBzx9HIERIrCQzkjtBPM+CIUQHRHQMuevBXkeLIEyR5IQPjFtB7YdJIUEKVLQXE3pBDFgPI0fSmJQgJ8rBD4ERIUNHpFQ/c/uB/UkTIUepOLQiPpoBPoTXIEUb3IQ0pxoBzCsdIkH5SKQM4IvBPJ3bI0oxENQt2csBzTRgI0IYrMQ 6mhq_ignorechain_0001
LjbrpBDjy8HE1RQLQLGSpBXJ04HkWp8NQ5YZmBPeA2H02vdOQ++alBTA/2H00FXQQ+D/qBfAAvHEqzYOQquhqBXe93Hkd/3JQQb5pB/SD/HE54VPQqrrqB7FCsH0HSNQQOgFtBvIDxHkU8GOQZ2aqBT+0oHUdY9MQ 6mhq_ignorechain_0001
LotBlB7/TyHkvzYMQMvUiBjBIuHEteiMQLZpgBXkKzHUamVKQgJwfBrGutHU0/aIQd/TiBX37hHEaGRMQy92jB7uRcH053aOQ14fmBzXSZHE/hAOQNdriBLC8ZH0XibQQIF7nBzOFUHkeN/PQPOGkBDnuUHET7aRQ/RumBrNzRHUi6MRQ3x9lBr8fyH0mXmKQDbfhBrVLwHEnSfOQvNKjB7FsfHEdyVKQBmQgBL4BfHU5MUMQKlcnBvVFbHECMGMQFtmgBHTQcH08mmQQ5u/pBj4xRH0fzoPQdVJjBHs7SHU8AYSQ4E2nBbMtNHEk4+RQ 6mhq_ignorechain_0001
L6NDgB3uf9HUibiKQyEYcBrtHBI0FzoIQS9xWBH/T+HEGx/IQ7iVTBDDIAIUN0lGQksxcBHBHHIENSQJQFhJeB3dUHIEo1JMQB97gB3SqCIE8TkMQzfBgBbam9HUL/hKQmVudBn3OAIUZoLFQCd9YB/EGJI0JtyIQL+1fBPD+II0Kd9HQD1faBDeBHI0w0XNQJpAgBzfLLIUqLpMQ/LsgBD+FBIUL7mOQCvAjBLd9DIEKwOMQ 6mhq_ignorechain_0001
Lw8xVBf+z4HEvLMLQMMkQBzQZ0Hkb1yLQ1ygRBz8RqHkUdZNQpexUBLxDqHEsoPPQZMDNBj2S8Hk42XNQ44hHBX2b3Hkxu5NQVBwPBnHY/HE/L/PQv/eDBryW/HU1t9OQm7zYBfBr3H0MsfMQpTnOBrtQyH0b76JQ3KaMB3nvBI0o0LMQdh5HBfq7wHE80VPQaI9FBPCC0HEDhDMQWeNNB/reCI0PgiQQiglTBftkBIkUKkPQA9YQBbwO4HUSQmQQoJW/AvdU7HUleSPQ6j8CBTt5CIUaQhNQCJ6EBfHVBIkVMbQQ 6mhq_ignorechain_0001
LNTyOBT+xhHUc6oMQ5lBPBX8AYHkGBKOQG8ALBvmQYHEupNQQWeFHBnWLeHEVYMQQuM9NBDDgOH0/kWMQvdqIBfbjOH0wkbLQOqfMBPAEiH0/h+KQGTBTBziRXH0i5APQjhuOBv2HHHEIqcNQGIsQBfStOHk+DqKQEzuIBrNLSHEiNvJQ 6mhq_ignorechain_0001
L8xFMBXC0RH0ljORQdbYIBjy9QHUCMVSQkKWDBLv+KHUAa8RQFt/9Ar8sNHUbZaSQZvCLB3AZLHEobhTQcMWPBDz5RH0l9KUQTiQOBjlDaHk70DVQHUvUBXwdRHkV+DUQCbzSB39WeH0L/dVQSlyWBHfSZHk0N4UQZHfPB7BcNHU8mPRQgcJHBbT8YH0dNpSQvkyMBDu1DHEjcMTQh9BIBzPiJHEdmRUQHvBXBDy7LHkDVcTQiVMTBr99kHEwCLWQrHuaBT93aH0jMAVQ 6mhq_ignorechain_0001
LSL0DBLW9CHEThFRQ3cT+AbV08GE/brQQrDo2AH56DHEe6zPQNc/sAfJFEH0aJLQQjV0AB/BPzG0O/mPQKW13AHl3tG0H0ZOQmSCEB//TrGEZfoQQNwbHB3OCBHkEPtQQ1tH6AvyH6GURxkRQSRQDBL9H2GU858NQ3iV6ALUHnGkSGLNQ/jgzA7xmzGU0yKNQlaoyA3iBrGk4CAQQ29MFBb7jkG0ZhAQQ1ymBB7ZdoGklvdRQZ/mHBnHPvG0zQBRQ 6mhq_ignorechain_0001
LmLw6A3f2JHEYj3NQVv7zAXh8QH0mTUMQoBDuArOpYHEa3IOQiRSkALmDaHk016NQSZe6ALPPXHUFiSKQNCW0AjZ9fHUd00IQ1do7AjsMnHEfeqGQdoH2AD/rwHEgBvEQ4ORzAT+C5Hk+u0HQHid1AbM+4HkC8eKQjQRuAjSqAI0FyrFQQsUBB7hgJHkigcNQA7GuATkGMHEfGPLQ3Hs9AP3yRHENnyIQ0qnABfaAbHU+sSLQTm2vAzrukHEF8QKQZp0uAHYUcH0QjzGQJs7+Azl+iHEUdODQ36DBBjHwpHkM2oIQD8S0ArWCxHkjBzAQ7HS5ADXpyH0ASTLQt1UzA/HP/HEbBpLQvXlsALIsAIEjruBQEpIsAHpyDIEh3/HQ 6mhq_ignorechain_0001
LCx0zAbvidHEX++PQk5AvAD/XlHEhz3QQIpfmALkQgHkqMvRQtcnbAP2skH0Pb6RQhyh3AnAmqHEyZwRQTPgzAHRB0HEBniSQ1FLrADGQ6H0qvDSQSEC4AL/q2HEwywTQUqdnArmdBIU84xSQxRW0A7zV/H03AfUQoMDsAXGvCIk2f/TQ+1r7ATJ2bHE1xFQQeaMrAL6grHUntQQQE2L+Av0QtH0G0IRQRGp6A7htkHk/YdSQMVjnArhP4HEGVGRQnel+A700xH0lsJUQtU6gAvE4DIk24YSQ6x+3Af8qAI0WXcVQwGIpATmJGIEr7jUQ 6mhq_ignorechain_0001
L8KzoAT9zWH0jPRSQIxHhAXtWRHUpZHTQM8+NAzPkOH0mAXSQww34/iEMPH0Np6SQJaDmA/6JHHkdbsTQdPztAfCNJH0vxzUQP9ZtAzFWRHEVstVQKqM3ATt+CHkLOJVQq521AnqnQHERglWQ5I87A/g4HH0qEQWQ4Q57AXNy5GEucmUQ02lCBDL6DHE1V1WQIclCBniz1G0QxLVQcJ2EBXsv6GULWRWQ+j8vAzHVTHkxrFSQKc2dAnorWHkIw7TQrQOqAHG0CHUG85SQIscfA/19BHU6dEUQalRnArohXH01bvVQMKX3AvnrVH08aWXQvWW4AD+11GERGvTQJqcEBT3tHHETpsXQftYEBT6ouGELWwUQ/FfIBLXa3GEACtWQ 6mhq_ignorechain_0001
LU3+PAveYLH0BcGRQBoJ6/ejbJHkdQSQQVZSe/aafTHE0lMQQf3pg+wbNTHUVsWQQEFgDAvR0FHkXLvNQ72Yg/K48FHUwl4LQ9VZNADVt6G0WP2NQWcneAb8RKHkXesQQHU0m/iITDHUxaxQQlAHPAvudLHkMa7MQQnDq/GKYDHU/94JQ/n5G/WWCOHk53xLQb/5f+K6hAHE9qpMQ8V6RAzPN4GEJn1LQ7L0BAvhE1G0WtqOQFSkbAbH46GUojHPQ 6mhq_ignorechain_0001
Lcqwz/uhgcH0ME3PQeIYY/egdmHULioPQ2okg+yvopHUI0IRQxKQY/sEhtHEUaKRQfd35/W9avH0vEqOQJvXFAnPOuH01ryLQHKaVAP2F3HUPaNLQYZdl/2lluHkKl1JQ5Z6JATwkcHku4mPQrC/i9qQUlH0BeNOQudsKAHR2vHUeQ/PQnxqo/ih/2H0ZgxOQHrrNAXCmmHEtCmLQVCabArRP2HUZGLJQrBXhAn5i2HkcJnMQgEnNAjo1+HkPJbLQ69cx/qputHk0cmHQv5rJ/e4N2HUp/BKQvfV9+uBFoHEytRKQ 6mhq_ignorechain_0001
LoCsd/CS/nHEhYPSQDt2y+CuYqHEwwiTQNRlb/8xukHU1YuTQbgF+/8crpHkpDFUQhyqr/qnJnHEsKqUQGyaJA7ZSuHEcnxUQpfvXAXrIrH0b07VQQhIQAnmanHErW+WQacTmAzymsH041wVQ8E68/ukDlHEs1LSQ3qla+mB/yHko6mTQafo2/e2+eHU2afUQWn/V/mXSnHkNbnVQLyMEAXCh2Hkie7UQGZsSAzdstH0wu2TQaObrA/FrqH0LmfWQ7KDpAbTpvH0B35UQ 6mhq_ignorechain_0001
Lm2yc/EDXaHUmCdTQPEMCAtW4TH0ScrTQI6oUAZoBYHkS+1SQ42bjABIvYHEQ1TTQC8/7/oBDIHEQ1VTQL9bY/URMDH0jeVUQUh2SAFoxBHU7vVTQpt/b+Qm+4GUyY2TQIYB99UH3WHENNFTQanxGAdlmUHU/cuUQUyWt/M7dHHUBuWSQ8Whs/U6fBH0omRVQyJcv9kx9IHkgFjUQLQmPAtZb5G0qZGTQu8pdAJ2HFHUuDmSQPuQaAZfRCH0PyUUQyOa6+KiB2G0n7mUQZn7n+Glj6GUDU7SQEIFg/w7+yGEMgqTQ 6mhq_ignorechain_0001
LeCPQA9ptaH0HFmRQ+GcgAFO/eHkMouQQQIglAxj5oHUkKWRQa1UvAVrGqHkBsXRQQI3XAlFwhHESRrOQs6ASAlBiXHEI8JNQyX9jAdnWoHkuEGNQEFzEAl8eZHEF7qKQ6URBAZ50ZHU2uORQfpumAtbAZH0xXoQQvkJJAJxVmHUhq5OQJkSgAVrWTHERgkMQgKCJAVBNSHET5dOQtXpgA90OqHkEmILQj9plAVDwvHEljKOQKmVrAVuzjHkKa2MQsWSBA9f3RH0y+sJQJFtr/EfadH0qEOLQbssNAFckeHUN8SJQ 6mhq_ignorechain_0001
LxEwdA1IOwH0sO1RQ2h2iAVYb6Hk1wTSQ6NWpAJgM5HUC2kTQePgxAhdm+H0BauTQGNHTAdIEBI0G4jSQir/KARExDIEPYURQXars/Ar2CIExZ3QQuc/XAFQOHI04YmQQruab/YnVFI0WhcPQgIjQAlstJIUYo6OQc153/oIxII0OdCOQPx4NAN3tuHkK13RQPNHoARZz9HEWCjRQR62FAJLz9HEvABTQ8LHYAViJEIUN3QTQze5P/4RJAI04DbRQPfIkAV/9HIUck8QQ0OGt9eYlEIkZawOQOM7aA1GbMIUfjzNQyYJs/cSuKIk0GPMQ 6mhq_ignorechain_0001
L3F4lA9rRyHkq9eUQuFDrA9ePxHEbwxVQQTk0AhpqpHkAztVQHvx7AdSdqH0VvjWQfs/iAJqItH0qv0WQbB6SA1qp0HEc+6WQkoyeAhE4hHEoodWQgW/eAVmntHkZaRUQ6/MuAJrC5HkVPEWQj81mAR8CtHUZWzXQ5AsHAZKoxHEMoqXQdrXYAhol8H0X1NXQrP9KAJtH1HUwA9VQzoaTARXBfHkpSNXQ2dLXAJb9hHEI3eVQs8TmARPkcHUnJcWQ 6mhq_ignorechain_0001
Lw820ANwfiH00ivUQCDv9A5tIbH0kYlUQh6dDBd/vfHUfHyTQFr9HBpkzbHEyR6TQtR15A559QHEMr6TQWHo2Ahr8SH06NmSQiKsuA9JKiHUZ4FUQ8YaABldIZHUurkVQuiGABRLBLHEoK7TQicJzAp/rNHEN4eUQEJkvAZ27VHEx3pSQ 6mhq_ignorechain_0001
LfadCBR3ynH0G28SQNhwGBBnYsHkzTJSQFvMLBlbpxHUjW9SQUc6PBx/yvHEEOoSQWmeEB9Zp0H0b9JRQiq3AB9+cvHE7AQQQpp9IBBX55HkyVXQQcCd9AB4zqHkib3SQsrrIBhH9lHUlmlRQuoSCB15x6HUHFtRQXat7AFMvsHUmSvQQiwRHBxkt/HUl2VPQ0GsLBVk79HUFLDRQwAJLBd/zzHEjNnPQ 6mhq_ignorechain_0001
L0hGKBNaO4HEEX+TQ3JfOBpF38HEaOwUQCLeSBtmw0HE57QVQs2LXBVFa3HEBebVQOQiLB5sHBIkDm6VQlDOGBVGkCI0oEWVQl+yEBlI07H0bYdUQZFEKBtjP4H0Uz9TQzNpQB9YWBIEIcIUQcGPLBJEs8HEPAxWQZVzNBp5nEIEw7QWQvFTDBdJMDIkWwJWQnxfGBtwWGIESoyUQVWzCBtKm1HEwoDVQNILCB9ck+HkAVpTQ 6mhq_ignorechain_0001
L+hsQBFX/qHE6ViVQLHWUBBHviHUcHAWQrSsYBZ1ogHUBO+UQWPYdBhGHfHUsgUVQ2FWRBxDRYHk78TWQZ8gNB57GaHkhnWXQadPVBBbnPHEEPwWQUFyMBl7MpH03BbVQEfPWBNUglHUn66WQM/OPBFmkVH0J3aVQpPDKBZmvXHkk+DXQ6PDTBVqRIHk+89WQgcIYB5cIOHExY9VQskVXBt7OSHk9ppXQ 6mhq_ignorechain_0001
L0mOXBBQygHEcasTQpyAbBNV3dHk/1pSQXB8dBZYpnHEWOISQdlGhBZzlmHEuFhRQRPHYBJ2NYHUQEgRQQIVVBxjqNHUIH3RQfsXSB5UZJHEvFpQQjwdZBh9pFHk0tWSQvXeTB1T7iHk2vbTQ60AeBRkkYHEVeFTQd2FVB1GndHEYdGRQvTAbB50hWHkBptQQJzYSBlLGPHk2UpSQsFZQBtg5BHkAe5QQprYPBxwNPHE+mUQQHNNVBlkAIHUwqqPQzHfXBNEK+GEUJnSQ4/ZcBFcNEHEEhkRQfAebBRa2IHEbKPTQ 6mhq_ignorechain_0001
LuVybBprLxHETIYSQGH2eB5586H0iPJSQIo4hBpkJ7H0YgCTQNpGkBt6x9H0ufmSQHaVbB98bCIUReYSQ+qHXBNc9CIU8aSRQ03teBlBZHI0uNdSQku7SB9ZRHIEJ7jRQ0sAYBtpvxHU4ruSQgCGgBtr/6HEB7GRQIZKZBh9+BIkXfUTQNLEZBNZ4DIUxyVQQGIDVBJmT+HUmlKRQFZKcBB92KIkD+nSQUuxgBZUBHI08xRTQqhcgBFS5HIk8RhRQO7EQBlYZHIkzOvQQ2M1QBxkWGIkfSfSQQR5UBNQJLIksupRQ 6mhq_ignorechain_0001
LPKhhBp/Z4HUn/TUQqmyjBZ3M3HkGlNVQqLxlBltBvHkMcrUQjILoBJ7QxHEtalUQ6/1iBt95zHknamWQQMGlBxK6wH0DThXQTFwmBhsp4HEwGCYQlullBRcWmHURJ1XQVb0oBRM91H0zhcYQBfqnBN+kjHEYRVYQLGSpBVObrHE5CmYQNRXrB5Z1oHk84AZQ7nTfBleI3HU7pqUQpA0kBte4+HUYbSVQxZuhBd7d6HkKXDXQPbfhBRtGtH0PDhWQneamBpWiAI0Ep1XQQEVkBhjEgHkOYaXQrLGqBhOL8HUo6pYQmPBoBxXMbHUlBdYQFuPrB1/ZhH0YfIZQ 6mhq_ignorechain_0001
LVXzkBd7dlHUjaVUQgXimBxdedHUULuTQD18nBdu/hHEf/fSQ0rUqBps1fHUerRSQ5O6kBh5kTHEBnUTQrVhmBN3RKH03iuSQK/koBRIdGHEYkvTQaRokBFmRBHU5eVSQSA3iB5JrjH03tfUQ8bEoBhBObHkxVcUQyy3jBlklQHkNANUQQvajB9L9VHkHdlSQLUmnBVdCNHknC2RQXRupBtW2/GE8gUTQwZ7pBxnANHUoZ/TQzyjnBR2wDHkFUpUQijxlBxxq6GUKY6RQhXjjBpJg+GET9NTQ0CNjBxNMEHEJImRQ 6mhq_ignorechain_0001
L82imBR+doHEhdtRQ760nBRTutH0+nlQQw2HqBVY10HEi3ARQNjGsBFF+1HU1sSQQhOlkBNlypHEgc4RQBmkoB1wtnHU9CyPQ3EXmBN3hyHUoQDQQ 6mhq_ignorechain_0001
LER6pBxEm5H093MSQX0BsBduUAIEzCrSQkaLuBFRa6H0p5ZTQfRYwBVAi+HEIQoTQkW5qB1pqEIUK/lTQHgWpBV45II0Hu3SQX4hqB58YMIUtn+RQGgumB9HOKI01H6SQbQsoBVwqPIUc1fRQYqXmBp3bOIkw7CSQjkSoB1ZY4HUGPySQds+sB55QCIkTh0RQ6IlpB9o1CI0JWVUQ0uhsBFtlGI0/hIUQXyLlBpBTIIUKrgTQgNCpB9I2SIk3XxQQw/mkBh4RQIkvT3RQ 6mhq_ignorechain_0001
LrcltBt9dwH09+xTQQSsvBR3KpHkJsNUQDDmxBBr0mH0U3DTQubC0BNXRmHkgcPTQg2euBJ2neHUj1uUQ2ArwBlkaWH0y6+UQix4sBpvsgHUODAWQ19qrBxk4tHEcTxTQ5V2wBNYEtHEP+/UQKsKtBhjUbH0029TQr/xvBVmAPHkOTWVQAYvxB9q1UHEScDUQPEEyBl+fZHEPmuVQnUCsBZYNZHkXGXWQ/zMuBV0CkHkp5wWQ75RrB1wVmHEZayVQ 6mhq_ignorechain_0001
LAAhwBBjclHUIJ3RQhkKyBhlNlH03tqQQdQiyBJZfwH0ZRHQQXgjxBxUU4HkfrrQQ/X7wBd38dHUhNOPQ/ocwBpKPSHk2AAQQLTHvB17LMHUmXuNQgE/yBxWoMHkhIbQQ7ChuB5qikHU/ZxRQFAI0BtiDiHUew7QQ37/uBpZQhHkQ8oOQfZOyBNl5dH0SGeNQcwCvBhP4RHkYU1QQXpyuBVV5DHU1ZUOQujMtBhN5PHUWoQNQ7TZwBV0aMHUIq9LQiIiyBVYXEHE8IsQQFta0B9/vMHUbCNPQyx1zBJKuQHE/VSRQ 6mhq_ignorechain_0001
LHi5uBV04CIE6poZQwltuBVdDIIUQXTZQhUasB5PQLIET9lZQIIOqBtBaLI0aQUZQ9EUuBhiUHIkQDjYQIUlwBNvbEIEybLYQciuvBB/RDIEjL7WQ09FzB1t3HIkYgMYQwvpuB9nsCIklsIaQSikwBdiOKIUGvYZQD/esB5QDFI0F1dYQUtEuBhBQLI0KcUYQqB/wBdRnAIU3/aYQGvVxBpnOBIkonZWQa38tBRKwAIUri7WQ/2RvBt6BHIElqaWQIPt0BlQ0FIEte3XQRcsyBFGsLIEf05XQZhrzBJnkIIEUotYQ 6mhq_ignorechain_0001
LOB9sBph0NI0OJKaQRi0qBJdoPIEgdmaQar1oBB8KTIUmoOaQ51bmBxAASI0GXNaQv0/rBVLtSIkuiMbQmb9pBxO4UIEm3sbQvmgoBNyOQIUHKCcQzEZrB1YUYIkr2NcQe+3uBleiOIk2TSaQPXvpBNCJMIU2IyaQG2WtBJaEQIUFvdbQGFJtBBsFWIUnWAbQcMeoB1fSXIUTLcbQh7DnBVmxRIk/HZcQ3JenBFk4NIk75pbQiA9pB5OtNIUDtScQuX8pBlZ3ZIEZ0kcQmN4sBJR6VIkGmecQGYYsBtepbIE509bQ 6mhq_ignorechain_0001
LRR0pBBCiXIk/m7ZQzJDoBRAXbI0m0mZQsIUmBZSqYIUYMFZQO+4jBBXnZIEVYDZQ8MqpBRX0fIUO+RZQv1/nBpmFkI0Ww7YQoNtpBhfSoIEoNoYQD+VrBxmLmIkUpFYQFTdtBZwuoIkKwoXQNkKuBFxdtIk7wCYQki0uBJLemIkR8pWQHuzrBxXNYIUNh7ZQNCumBVbDdI0U7+ZQxU4qBlSzhIkPFqZQ3zArBJfHeIUBQ6YQdjzmB1HQiIkEgiYQ0HrmB1M/lIkY9SZQ/kcoBpIdrI0+QbYQBDCrB578pIkAeAZQrE3qBR9iiI0NdzXQJ4HtBVSMvIUWxaYQ9+vvBNCYvIkSprXQvuRuBpK1iIUD0TWQq5ZwB5XYoIkoEQWQ 6mhq_ignorechain_0001
LkxgnBh/OVIU1uqYQmQAmBxQfSIkAXJYQcz1jBBr8OIUsqcYQdkhhBJlDPIkK7OYQa52nBNHGPIEAvZXQlotpBJHhSI0tMuWQKIPmBZu+LIEvKYWQXbfpBFvgUI0YqtYQRXClBdDfVI0ckqXQpi+oB98SMIEqtAYQbsiqBF9kQI07QAWQNElnB9smJIEgfwVQeu1kBVyVJIkOF5WQtJIlB9nwOIk+4vVQ 6mhq_ignorechain_0001
LqFlkBFVxLI0du8YQBOviB9t4HIUEVPZQgjfgB98oKIkflnZQ7UTcBVJEJIkjSkZQu+RkBNhNEIUJBtZQQB2iB9xk+HEL26ZQDkdiBNCL2HEW3eZQMS7hBFhi9HE1FkaQHaLhBxnCtHkkhrZQ1OogBNPZ0HUXMxaQh4QgBxwLsH0SuUaQF+8dBpnEjHEovhaQpLdmBdHDMIk8eIZQlF3hB5YiFIU0f1YQBCImBZ17CIkaadZQDm1kBt0YGIEf4JaQPCMjBlqv2H0FD+YQ8EOiBpkACIEh96aQJX5gBFrfmHEa8UZQ5JzfBt1uzHE99RbQyTdcBFFMkHEfs9aQ 6mhq_ignorechain_0001
LvpKhBdouOIEjtAaQOBReB1+kRI0aKZaQcf/ZBtvyTI0iY7ZQEKLVBZhWTIkH2DaQBoZgBpHMWIU6yyaQIIfcBRW2ZIk2uEbQydIiBli8TIU7jWbQkFGjBxL5PIUVDDaQosUcBp6vOIkdtuaQ1TohBp9lYI0IWdaQcWWeB1iFdI0yvWbQTjJaBJZhbIUogqaQbt3ZBFakXIkn1ZbQqeBjBNnOXIkOiobQ545gBBfhRIkx5rbQKmtjBdVeRIEc5IbQ 6mhq_ignorechain_0001
LI8sbB1DQWIEcOYZQr42XBZuiYIEWW6YQPGQUBF6MUIk+OoYQkLYPBNw6UI0yLlYQ08uaB1GcbIkO4VYQFdZdBJpjgIktTjYQA/OcBlP4iI0vhKZQaNigBp6DjIUowIYQdrreBtnlnI0f6WZQu0whBp8wnIEcEVYQVgKhBF8BqIU1M8YQ1kpfBd3jWIEtzRZQJ/UVBB8WbIk2tLZQbVxdBBb0YIEcRIYQoi4XB5QXcI0sJ5XQQqWZB1c8gIk5qfZQibAhB1ZRhI0nrTXQqvudBpnXpI0M01ZQt/MjBtPspI0d0/XQINIiBNjvtIE46FZQ 6mhq_ignorechain_0001
LYskWB5ylPIkXcdYQHKhTB9uOLI0tSKYQTziPBhG4IIkGGqYQrWFLB17RHI0QQeYQSOPXBRz6GI0j6yXQHE7ZBhifIIEAlgWQJGvXBZ2nLIkTSuVQg8neBBjYGIkC1RWQH+haBxPGPIkCniYQ8HORB500MIEU+eXQxgTaBdwDGI0+TRYQ67+UBNqPDI0RaoXQRJTgBBYSHIkmCcVQ2wHgBBr3DIkKT8WQ 6mhq_ignorechain_0001
L59CRBBlsII04+SZQKcINBdODHIEIxyZQm/1IB1BTLIUL04ZQ9uHEBtR9JI0yt9ZQ9N2PBRf4FIkZ/daQlL7TBFlWBIUQPZaQeAsLBt0eEIUPs/aQM5jRBhYZ4H0hcIaQiGyUBhDqJIUxkcZQ1PALBFGkDIUNomZQ1pDSBV1ZJIkbdoaQhfGXBVemCI0AkDaQwqwVBt5hAIEgM4aQMOrNBBmqDIkECebQX47IBtp0HIkLpDbQ98dJB5p8AI0ok1aQYYsUB1BXyHkG+FaQjidOBVPm1HUdTeaQ+u0PB5Ey5H0F+oZQ 6mhq_ignorechain_0001
L1ZSKBpHcQI04h4ZQwTAGBFJaUIkKh6ZQRQVCB9Y2TIUQBUZQUl56AVeWUIEjQYZQHfRIBtTIaIEZR8ZQvBGLBNvGbIUADnaQI81DBVZNeI0FZ1ZQrZeOBdhHgI001naQn6HOBJVsRIEKC3ZQSqhDBhTjTIEsWWaQ1wRLBN8naI01UjZQ9HIIB9XZbIkUeAbQC2qNBBctXIULeuaQA+gFBBzOiI0Cw2ZQAkACBpHkdIU6MWZQj00AB9nwdIkVUOaQ3HWQB9MigIkkLHbQZXkRBhT2fIU8UPaQ4O9LBdfljIUMnhaQ 6mhq_ignorechain_0001
LW9iEB9Q2SI0pBuYQERLBBRFTSIExLIYQqkL6ANd4NIUDnOYQK21wAFecOIUWPCYQwYkEBVgGRI0mKBXQgrLIBF5nVIULXnWQnVOHBhcyaIEW6DXQG2iMBtTuUIkWeyVQF9iKB958eIk9MsWQp83PBNC4YIEMvaVQjv3OBtw/dI0Kp3VQBLjIBhcdSI0A/qYQm6I+A5JEWIUsBDYQTPCHB1mlNIUVCNXQ/T9BB5kLQIUjVLWQ8lzDB5vibI0litXQkeVNBFarQIEunbVQOvvJBdZ/iIUyFDXQCnSTBJSHYIEtKxUQ0QfRBpmRhIUE4kVQ 6mhq_ignorechain_0001
LJqn9ApcbJIUlvhYQpOM2A9kGFI0YorYQODJtAtmCHIU8/HZQW2wjA1U0FI0nOAZQ/8C8AVKdAIUVMBZQqGvBBdrr6HUhqjYQLerEBJy5xH07y7YQAJdIBJIyrHEKfeYQKHsLBR8wjH0gW2YQ4TtCB19AJIU5jpYQvo0yAxTnDIkWuNYQR0ZABB99BI0rzbZQCGO2AJ7T7HUUUOZQpk0+ANzE3HEm5JYQc7pEB5vDAIkwmVYQU0+GBBob1HU73VZQehyBBJ9UsHUtYJZQEtJGBprqnHUy6FYQtLKLBpNYxHU3vOYQBxIOB984fHUy0hYQBx5NBxEhnH0Y3MZQOlOJBpDceHUwlEZQ 6mhq_ignorechain_0001
LTs6vAhSCKIkwSpZQSC/nAtuIMI0KDHaQEQKgAN/1PI0JgwZQo00MA5TUPIUvc1ZQhzXtAtcIPI08UsaQjjH0A5bhLIkanDbQfc/kAdZcRIEVYKbQ+eu3ApS4KIEeHuZQBSajAZ0yIIkT/TaQimRyA54XSIkatfaQo6t5AJIQKIkbMxaQZb8oARBjTIE/gkbQY6zfAVaOUIkX24aQqLHgAt6NOIEjVXbQ 6mhq_ignorechain_0001
L6gRkAZClTI06MXZQdNjaAh8WXIUYkBZQb2OLABBgUIEFqjYQPa7w/I3BWIkmggYQNB6jA9McbI0eSoYQTXwqApzQfIU5MDZQbs8xAtKiiIEW2lYQvQgjA103iI0JkdZQDdQsAt21TIk3rSZQbe5QAtjZZIUlkZZQhnPpAhMSZI0C1SYQTK/cApH3dI0E/UYQvg4vARE9cIEFjYZQYQ02A58PlI0V+4YQ68J3Ad12fI001TYQneCtAdw1kIE1uPYQZ3XoARkllIkwtwZQc1wcAF8LlIUyPIZQUJHdAlzbgIk0pyZQ 6mhq_ignorechain_0001
LA6qSAdzTQIE93NYQbxPEA9OXNIk2tjXQtiVm/cJhKIkWoLYQdfg47UnHLIk+yCYQ2qoQAB7SJI0a6tWQNNJaAtnmLIkEtdVQeU5nAVzCLIU8VMVQpTeNAxxVOIkOfjUQU1RsAFoKNIUckCUQz3LWAVhdQI09qZTQDU4lAF53PI0yOJTQ0UChARCIPI0PUQYQy+j4/UKNQI0jZ5WQmojdAxVmHIEfAUXQbwCGApqBGI0j0bWQzF9sApg5IIUDq5VQ3L34/MlzOIExfwUQt8y0A9osMIE+u1TQ/CDMAdfmSIUsasSQi/UpAZOjRIEdHPSQ 6mhq_ignorechain_0001
LprEz/IOjHIkzisYQMjeI/gcTEIUHxDZQwRP1+CEvHIEryZZQO7+y/mbOGIEztbZQeyFr/k5zAIU+2kZQ9j3BABpP4HkB8RZQqMrNA5z2xHkWKzZQY6EPARad1HUA6WaQUfTVAtCXpH08xoZQecBJAJtgHIknx1YQwYX294KxBIk85sYQOsyAAB/PDIkIC3ZQZwfH/w4a+HERZ7ZQCpXt/Uf/yHkJYBZQsVPNAZjR7H0ae6YQ 6mhq_ignorechain_0001
LsfmP862UMIUa7qZQ1yBe/qV3PI0xr/ZQlpAAAL3vRIUbbfZQ/mXTArxhRIk7YnZQxKtg+OBvUI0cbTaQ2/oo/i35YIk8shaQakDH/gI9SIUO14aQN4fd/E/ZNIUovpZQ3I9v/2bmNIUVPYaQSdfv+YXmWI01F7ZQwk4P/CaUcIUgkvaQyxU7/WaOaI04NGaQZv59/2fKXI0Xl5aQ/Gmj/UwaWI0tnGbQ+PVg8KdERIUUFRbQIUYr/oSGQI0pntaQ 6mhq_ignorechain_0001
LCoNx/+zlTIEpR6YQ+fXHA7AbVIUXrZYQwHiVAz8+QIUMOJYQW/SkAPxxRIEbzBYQ9m5C/S8uTIkQa0YQDdXRAXsmYIk+qmYQif18/irHXI0UD+XQ 6mhq_ignorechain_0001
LH9hMAHLOMIklSEYQHQ9YAXo0HIUdhlXQv48kAfL7FI0/+RYQ7L8tAv0tEIUF6EYQDiSKA7mJDIEe9NXQzQD3/egUEIEOcEWQWToBAnQzHIkbxDVQzNI8+qV8BIEcw/VQenHo/GV4II09FAUQwmsw+QHBDI0WP8UQz3JU8KYfGI0vU8TQTRO6/ellLIExhMYQtbrgA7nPJIkRtsWQSPlAAf/DCI0nlCYQ9D9TAX6W/HE8N9WQd5URAHdsJIEuyGVQM/zI+mVZ+H0aPyWQm1Hy/K1nLIEWtNTQEcjr/Y7HBIkEW5UQEP+J/ocVHIUN/GTQ 6mhq_ignorechain_0001
LMtXiAj4oFIEEO7YQcgjqAzY/DIUJtZZQYy2zALD7HI0FRZZQ5sL9A/HVGI08lVZQBa8lAv/kDIkZRHaQvyMcADBy9HkGVKaQp35uAba9CIUr0naQZCoOATQ59HUUXyaQ7L7VATchGI09AGZQoD2tAj/KAIE8RPZQ5NbhAjIMHIEboOaQ04giAHPR2HEWcJaQWOiRAjG49HUJuuZQnRgrAj9qCIke2HbQBAM0AruaGIU1JmaQnuczA3zr+HUa0gaQti6DAPpA3HkJOyaQ8LNFA3gnCIUUVzaQW17YAbHh9HU3aObQ 6mhq_ignorechain_0001
LzbhxA7MGNI0srbZQx7/5ATUERIkTfZZQnk8/AT0wQIEkJvYQHw4EBnSORIUT8tYQxWW1A3GoWIkm/fZQ813pAr8UOI0dDfZQA1s/AznOQIUCBzZQ8Yv7ArelZIEOUeZQlGgxAf71WIE9P/ZQXTevAXWcXIEcHHZQ 6mhq_ignorechain_0001
LvTJ6AfK+PIUZCMYQ8oV/AP3nPIk/cFXQzJ4DBDrRLI0XCDXQWJeIB3hPMIUYYqWQ4AHyA/ymPIkduNYQ4phBB31cTIkFJ2WQX1X5Afl1OIUZNUWQ 6mhq_ignorechain_0001
LVYZCBbacGIEH8cXQpfKGB3ACCIUukaXQn+1KBrYDDIUb+KYQ0uaPBXwuBIE7bAYQTOZDBjWk5HkS1yXQ5J6GB3AuvHk2xpXQGRrDBDcelHE07jXQs84+ADickH0E5FYQ4tpFBn40dHUKIyWQ/oS9A3NyFIkkgyXQQEwHB79sBIkm0ZWQ1sv/AfGc4H0CtKXQSMCCBT0/5HkigaYQvZhJBrgKvHEMuQYQwpSJB3CewHUuqvWQBcsDB3u4WHUowrWQ3KGJB3q/eH0A9SWQ 6mhq_ignorechain_0001
Laq0JB/udFIEnBwYQxKNOBHE8GIEBaMZQvA9RBf/4KI0+62YQqq1WBTjmKIUGe8YQICDMBHASJIkYO2ZQPouKBLPHFI0CsXaQC5oFB725EIkhSpaQE6mOBzBgBI0ZxkaQWzbEBrNGBIEk2HbQE1ZNBf1Y7H0KVDbQKyVIB3N+6HEz1UbQbAJHBj5YzHE7RzbQd0BGB3GTGIkG54YQg8fQBzQWDIUI3TZQZibIB/MlLIkUrvZQpG/OBDWBMIUOvDaQAulCBHnvHI0RAfaQZymSB3XqBIUt6WaQl7bABDt7AIkbrVbQv8cQBbCt1HENmNbQPlNKBrn7uHkhB4bQ 6mhq_ignorechain_0001
Ls8vPBnmqOIUfpeYQQRGTBvqiSIUkdIYQ0QYWBLH3PIUHiLXQZ0BbBXGTRIECt9WQ5FrPBDn+WIEAopXQWl6MB/RcaIUBUVYQGUQPBvnbbIERx8YQZs+HB7CucIkDgMYQVKuMBXkneIEesaZQV5bFBvt5fIE8WqYQ9/zHBDj2gI0FgRZQZGvLBXc4OIEQXbYQFA3VBbPTUIkiifYQUaoMB3mNVIE/eAXQV/KSB/EiZIEFvBXQqpITB3SqZI0dDEZQ1mGGBjD+bIEHJbXQnvmOBzQXfIEdk5ZQFljBBvnqhIkYCjYQTK0FBffXjI0HDpZQ 6mhq_ignorechain_0001
Ly3CUBj/9LIkOJfWQuM7WB/3NJI0+NbVQbDqbBn3EGIUwP+VQKrEgB37hGIUdHeVQ1TJTBjhbFIUsKrUQrX3OB/0III0rvzTQOHzKBfG/DIEjlWTQ+IhRBvv1KIk8gnSQjWPQB7r4KIE/PsWQ69eYBboMMI064uUQzXGRB7j6CIUgsZVQ/mhVBDP3CIUalBUQk+vMBHCILIkRrZUQ/awHBzQ6FIkpNvSQKF6IBHFLCIk0WOUQ29zMBXz5AIESTxSQhbeOBLHxMIETJASQ/SoTBPt2HIUjfBSQHdWUBzg1NI0TM+SQ 6mhq_ignorechain_0001
LyXtaB342CIkWNAXQ4K0eBbCR/H02ppXQnBxdBbEe/H0bjkYQlmJZBXZ++H0zbyYQpy1eBjWyzHUPnHXQlHqfB7WBzHEw4nVQSVSbB34VzHUWRxUQN6YiBb6/xH0RuGVQ9HCcB/IpyHk21ZTQVzwiB/KTxHEkTvTQsolgBDmnxHUU+4SQ2b9gBvB7wHEd5hRQFY6WBTerCI0LHWXQ8yWhBvxXBI0CQbXQOgDbBrr6vHklWXXQvZAhBP2QvHk23mXQguQXBbVJ0HE1VLVQB2GkB7TwxHUpoxVQUWmYBDR5yHkK8uSQpnxkBvJgwHU0OVTQh5xiBDdsyH0eTURQ 6mhq_ignorechain_0001
LlOAhBHo6/HkRj9YQPWwgBPrE/HEShrZQ6dEgBLA+zHUqG7ZQq0hhBrDVvH0F7UaQwj1iBnlbAIELhwYQb1aeBvnRCIEft2ZQoAoiBvSwAIk3h6ZQ 6mhq_ignorechain_0001
LNhkbB7w6vHENfsZQHK0ZB7g1kHUwDxZQb+YeBH1ycHEQewZQ7MXeB3YDVHk/3IaQZpqWB3AijHEXtaaQyXDaBfhVkHUfSCbQVKicBvZWbHUsITbQfFxaBv4EuHEXvWbQ7ppfBrNFcHUFj3bQLD4dBnH1uHk9J7bQISKgBnV0lHECkLcQKOMZB7NL1HEx/cZQy1YXBrTviHkSSVZQqkrUBrnxbHE94aaQRckTBjPppHErdcaQt+/bBDepTHE5UDbQsg1YBTjM1HEGxJbQpfygBPP9UHUBcEcQ+xZeBvIi2H007KcQg9YhBjzZmH0KPocQ 6mhq_ignorechain_0001
LuwJhB71heHknmUZQpHbjBnxWXHExCRZQRB1kBbjrYHELTmYQAPGlBr7qhH0BtWYQtjZlB7RTZHkKq1ZQ/4ynBf+0RHUnk1ZQZ9dpBra2SHU52daQD7rpBHugbHEpfwaQWUqqB7v/JHEIjraQ6qDhBP1AlHEUYBZQpzsiBLdJPHUgHTZQ8zXkBzvYYH0HNUaQ6FJmBbQfhHEKB0ZQJvDpB79uTHU7LaZQZiFnB7fmJH04QzZQqqyrB3dLKH0U+FbQblbqBX/IDHU6dbaQ 6mhq_ignorechain_0001
LtHwlBLs4PHETXTYQrYTnBfMOQH0KLYXQI8JqBfDFNH0DKtXQ8YnqB7bKGHUaxRYQOUImBfKqIH0BmUWQZDOjBPm1KH0v36VQalViBXLpCHUTh4UQer+iBrZKWHEICYVQRjWlBX9uIHEe+gYQHkPnBzKWYHEsA/WQJMPmBrLgAH0L0sWQcaWnBHyKJHU/7aVQDf7hBjl9JHUUsyWQ2NRgB3MMEHkAQmUQ2gfiBzMo6GkgjTVQFWnjBfOPDHknPAUQRQ6gBDqtXHE5yFVQzDRkBbuCXHkBKgUQFqljB362bH05IJWQ 6mhq_ignorechain_0001
L3ZCsB3TLSH0mUEXQfS0uB3TnPHkMFSXQtcpvB/C4GHUP4TWQObouBreZGHkYQMVQevkwBXgiZHUeSHXQEgGwBD0NiHkpAFYQkr8xBXiurHk267XQZkgxB3EV0H03rfYQONQzBXtz9HkFiYYQijjrBb0AYH0MXaWQE7DvBb26MH0AAKYQxiOwBDsCdHkkWIWQ6KryBz3OXHEhcKXQ2OdwBDJ9eHkU4kYQ7ICuBTO7kHkMPDYQWAlxBjBJvHUKx8WQIdB0BLrEpH0Qw+XQ7g7xBnRDxHkuQ/YQ3UbvB3I62HEvBfYQpr5yBfHqBIUhgvYQTl2yBjRgAI00E3XQjNM1Bf1i7HEurZYQ 6mhq_ignorechain_0001
Ld0exBDf1/GkNysWQc3dyBj4+3G001uVQL/A0BDW28G0f2lUQoNN0B/qE4GksIhTQ4pM0BfwtwG0l6lWQa6B1BnjG3GEfVqXQuf1yBzia+GUvk/XQMCfxBjT3/GkjbsWQ6owwBrhlzGE1sTVQY341BPXptG0uJAWQKCCzBbMvpGUgF7WQjC22B3ik7GUd0YXQSfj1BfyEyGU6zQYQwTqzBTf+FH01BMYQCrhxBvZq6GkiwXYQ 6mhq_ignorechain_0001
L5lG1BzoRGHEaTyUQ4E32B/OLLHE88zTQAOD2BPYqWHEXdiTQBaq1BbU+cHUlrdUQY3w5Bj9zKHUnjTUQ/Uw7B/8vRH0clhTQ3Z/7BjllNHkyTGSQcEd+BnNmRHExhOUQ1ms0BD+NKHEYNpVQD9t2B/0rGH0tX4SQgud6BrskCHEJmQUQ73z5B/oZNHUiJWVQtBB7B7k8ZHEWfeTQl9Z9BnJhSHE7yiRQRjC6B3n7NHUQSnRQihs8B/5VFHksYHSQhp3/BvJiWH0HCrTQKkM/Bj6ZJH0zkRUQY+O+BnovUHEbNPVQ 6mhq_ignorechain_0001
Lcty1BvcTZH03uQSQq5Q1BfJLkHUAF1RQ3Yp3Bvs9nHk3UBRQPux4BTfyhHkarPQQhvryBTZ2kHkXsARQyzLwBDkbiH0ktzRQoobvB765XHEyPCSQlVpuBLGvqHkS9TSQCkJtBjgsVHU/1wSQSSXsBDthoHUFjCTQJXnrB7jDeHkdARTQX4VpBLu2bH0ma/TQ3R+1BHoeTHEDUkRQ6EA1BzALpHkVptSQROyyBzuOfHEpXLQQMFfyBXd2sHUewlQQzCpwBLFYRHUf5oRQ1QPvB/aAzHU8lISQKujsBnWbNH0rQ8SQm7JrBzjDvHUX8bTQVhPpBrcTUHE/PKUQ 6mhq_ignorechain_0001
Ltaa4BP/ByHUiYNRQ46o6BbV32H0sEgQQZ7m5BHBz/H0RBOPQzsE5BztUEIkvbFQQhEt8BrSR7H0mUeRQLhF+BLc5yH0hVVSQMSCACHLz3H0JMQTQMHpACv45vHUtbIUQyctBCXm2pHE65zTQYsRCCLh4qH0IboSQIDMCC3a4iHEpprUQzdY3BLFd2HU4Q4RQGEk7BjTywHkGYvPQMGw7BHifAIUTMJSQj6P+BXDj/HEu66QQOII/BLANtHECTsRQlZm8BHgruHUns7SQ3nF/BzXz9HUiw3TQJ90ACXck7H0g/qSQ8+OACTk4uH0fFDVQZT6BCPlNwHk7z9RQC6EDCzRWmHEjCZSQbLwBCruFiH0YslVQ8O/CC7VWeHEnRcUQ 6mhq_ignorechain_0001
L8mW5BT0b9H0IGpMQKqL4BbDUCI0BMsKQdPV6BT7LFIEQ+GJQ1Yn8B7sYDI04f9IQEVX2BX7f+H0VGxIQDmB4BDE1zH0Rs8FQGVB6Bf5M2HUtbCMQos92BD+PFIEsuvLQC0h1B3oACIUOgmGQIvs0B3IC7HkO+3JQ 6mhq_ignorechain_0001
Lrvi5BDUoJI0t4yHQJZV7Bz6NNIUmP+EQ5kE6BPjXPIU50v/PPgs6BfFzTI0NqR8P4TJ8BTY4RI0E+SIQtNy5BTIXVIkTfHJQrIm3B/kQUIErPQIQJVM6BTpFZIEFVmKQUsk3B/ugKI0ih9HQZkH9BPP/KIEjp0DQ70m9BjEYUIka+hGQybG9BXOVQIU9OGKQ 6mhq_ignorechain_0001
L0AT4BfJTMIELUz6Ppi02BfNROIkOtmlPH4l4BLyNOIkGWM4vROo6BXwfLIEfWn4vqjV0BjD5KIUnkCQvZ2VyBv30KI0xR74PVRDxBjEIQIUjWa6PvKjyB/NgTIkp03AQnr7xBr0nYIE6SBCQiL2vB7B5aI0Fjh/PNKbzBXNXbIUQqaFQrt93Bv/hIIUiQZ9PvYO2BTyYSI0QfNtPVI70BfUxGIkbDkmva5SzBDxWMI0XSq2vqiXzBfQxJI03aKAQVIywB7s4HIkpGk2Pv+CvBv/kPIk9lp9PfK7wBH+KSIEat7qP6yK0BDa5RIUBDsCQjMtuBr9yYI0MPV6PqlYvBziueIkg1nAQY0B1BHjnZIUyyJHQYl9yBXlMfI0OsRGQ 6mhq_ignorechain_0001
Luvy3BPiTRI0k4GAwW/n5B/UpSIUeucEwv1C7Bf+3NIEjA2Gw3+e9B3UNOIUwvuHwU5G4BXqjVIUrncIwyQy5B/DtWIUmT3KwRKi7B/j1aIUwpLLwAX45BHyqTIkdEVNw0St8BvVlaIU3TqNw45t7BvaOWIUqNAPwPqk4BnvDPI0iDPOw8vS8B7MVUIkMaxQw6eJ5BXYKNIk1FZQwYa96BLBvPIkEpMRw2J61B3jwSI0WYMAwQsN7BzhKVIUGU2Cw4gV3BjtVZIEsiXHwGgZ2Bz6JTIEVZEJwhL87B3Q5dI0G8rJwqAF+BLVLdI0sbYOw3OI3BDbANIEF29Mwhdu9BjTUWIUKUbRwt2H4BDakJIE7JvQw5PX7BL7IOIUXSMSw 6mhq_ignorechain_0001
LE3t5BHZfJIENXEIw1mG7BbXQFI00OhJw1ly8Brm0BIkcUdHw5KV+BTrB9HkAhtIwLbz4Br8BCIUWlvKwUhl2BzAlCI0NQxIwgnx2BrCSII0yOpHwKGq5BrCcJIE41EIw0jY8BXrDHIkXJELwcPb5BPMt7HUW0CLwycS4B7apDIkHUuMwLq12BH+V/HEDlRGwDDq0BHorBIkbiuJwKEG2BbQiII0s7dDwIHj1Bzy2KIEQiHJw 6mhq_ignorechain_0001
Lmjk8B7UjCIEDsQCw2vy9BDJ79HkCI98vFxLACP5bBIkb9u4vGmHACvoSFI0HiZqvaF57BHXj7H0nYsuvAY24Brcx0HEgaL3vbHh7B7ztFIkhK5Aw6QP+B3pa2H0gkgAwFqV7BzjgBIEogNQPUO68B7/l2Hkc36oP 6mhq_ignorechain_0001
LQVWBCLC3+HE6Kp7vipkCC7SBCIkO9E4vnl/CCvlkAIUQAvsPpppCCnTk4HUVDY2POXlDCX32/HkOYCAwUYHDCr7n1H08BOBwOeqBCD+M2Hk02iBwsyVBCLZ9+HUX+m7vPFdCCbhYGIUvtt4vTtlECnX3/Hk6Pg8vNxnDCLwkCIkpLjDwHtbDCnc8vH0axN8vFCjDCfHzyH0CtAFwMsOBCv0iuHE82PAwZWXBCHkD4H0XTrFw 6mhq_ignorechain_0001
LQKwDCTkEEIkreS4P1SfECvXwCIkdH+AQOUlDCDvnAIEJ5ZFQjN6DCPLo5HE/9GIQXhlFC/5g9HEvYa/Pr4mGCXd8AI0Xdf3P5V5GCzPwFIUHrf3PPRKHCf2A7HEcyphPHQ0DC//zHIUBGkyPrF8ECHWaGIESNiCQGVJFCHHU2Hk9q97PjvFGC7vL7HkNNZDQFN2HCTNe9HETGJwvuZ5GCviTzH05N4jP 6mhq_ignorechain_0001
LYJbCCHaJDIUaL7FQVhfBCbKJCIkEwJJQAXNBC7OW4HEWLfJQ8YmBC3GOzHk2YbLQnBCCCHJcEIkXIzLQTviCCXQuJIEBsWLQNb7AC/oqEIEH+4NQw5LCCvT5FIEDwHDQbZiACXTAEIEZaqIQrz1CCLo6BIEfKiMQ+dSCCLs/LI0zS0MQ5+UBCTDTGIkdzvPQo6iACTgpAI0R9POQwuHAC3wNHIUULLNQ 6mhq_ignorechain_0001
LbegACn9J0HUx2/GQ9XTACHnuoHEgmdGQDWH/BzbakHkmzoJQhQC9B76qoHUbEbKQINB/B7nNmHEHWVBQUcU+BfJYaH0e1FBQFKUACXxhpH0JF54PCnGAC3EI5HkyNQEQdxRBCbA2kHEtMPGQa5I9BHJoqHE7qaBQdqM9BngvYH0de46PNyG9Br4PYHUFXjEQf1EACPupVHUzVGBQmtf/Br0unHUCnWlPVeQBCDWJlH0SKw4PEKhACHtFyHUugP5P 6mhq_ignorechain_0001
LwAEACvSrbHUfZwKQsW1+BDwMWH0iO9MQm+s8BjixOHky63LQkgS9B/xGIHEMjKKQ8vbACfY4PHEcMnOQDdaBCv0CXHE0XDQQ1x/AC/FNfH0yFjQQPakCCzVSUHE3rHQQsu7ACHzxYHEcFCKQ4b79B/tKcHEk7QOQp2/ACr6jKH09bTNQ4N0/Bbu5KH06+BQQ 6mhq_ignorechain_0001
LygQ6BnG1PHEbu3MQe8C4BfyHJHkpaCMQWBy2BzQGEHEqaeOQkWU2BvpiJH0B/OQQQQA2BPLiPHUkfgKQegJ3BH19UHED3zGQlJ85BDziVHEZ1QOQgW04BPY3CH0ktuKQaRU1BrfMWHkOHvLQhdR0Bn0hKHkUvEKQ 6mhq_ignorechain_0001
LCZM2BPb05Gk8bTOQI5J1BXDozGkuNQQQoxTyBTaDwG0Lb8PQKzhxB3RhuG0hVpNQjb72B/H4pGEl9gQQNTx5B3zpsG0H52QQ7wn7BHqvuGkQ3tPQRSm6BX4LtGEyeLSQKIP+BXRTxGUTCLQQhfN9BjpuvGE4wfSQ7AC/BvpyxGkPbfRQZ2f2BLFN2G0udhMQEeJ1BHHp4GUDWJRQ4n82Bn7wkGk1BRPQNRG2Br9NlGEEiVRQQj/6BnQWuGkyXoNQONK5BHzjrGkbT+SQ73q/BvW7yG0BSwOQfg19BfZHwGEpgiTQi6iACbC0zGEEVvRQ 6mhq_ignorechain_0001
LkezwBzDduGUHdCRQCdKuB/ZqpGk3VARQ2rJuBzhmfGUQk2RQfZrvBPrneGkCF0SQlCBsBLTgxGknygRQijdsBPTC0G0kl/SQafCsBbjt7GkP0rQQutGqBPwb5GETGqTQG/kxB/XxwG01N7RQlNttBPxcnGk1B9PQPRDqBHpytGEhwbRQpzMuBzKO5GUmaGTQqz4sBXFqsG0OOiTQrqgqBTrKBHUyoDRQINorBXOy5G0PPSPQnt/tBfrg/GEbuwQQolkqBH596GEYJtUQMyWoB7tP0G0c/lTQU4rpBno+AHkp7JTQ 6mhq_ignorechain_0001
LYxZsBfXHYGEhkfRQv/4rBfAmOG0hfRSQKcupBvFoQGEhVTTQIZIoB7SBYGEmWKTQCAFrBPVcFGk7VXRQEenoBnIiHGkq3vQQRPZrBnAPZG08RoQQXEvtBTNTMGEE8xSQsI8qBXbL8F0Xi8RQcBnsBTVPEG05tmQQPAgoB3grCGEsYAQQ 6mhq_ignorechain_0001
LR4qpBHf5JGkp4UUQubknBvV6JG0nTVVQveHnBzp4UGElt9VQKE1kBT8RYGUiTJWQvP9kB/vCGGUTGuUQGAElBDTv1FkwyHUQeQfiBn2yvF0ZueTQgstiBXmJcFkOZtSQlIaiBvMVIFU03NTQCd3hBP4yFFEwkfUQ3zpiBLJc3EUBmbSQsDLrBXBiEGEVoZUQQ3LoBLhvEG058JWQW7VkBHjhLGUan7TQHMZjBPyEGGUJueVQ/RflBb+IqFU9F6UQFfomBfiD1FksaXTQHB3hBjLj8FkLqzSQcD+gBjnbtFEzzPUQrSIjBTJddFE4QuRQGerhBvPtSFUdAGVQzyohBHU82EEf63UQpeEjBv9Y5EUGxcRQLKbiBXHmoEU46zSQ 6mhq_ignorechain_0001
LGhOpBTrhaGEMyUWQun0oBTbHlGkHb4WQEMnnB78DlG0jUIYQiWLmBrqisGUdGUYQCjorBfEjpGUWl4WQ8bQtBbilgG0PT+WQyjDsBP2cYGUsgJWQd2KpBTRiaGEH8TWQ6RgnBvUupGEixNWQTX5rBHyDvGUf0uXQqM/rBbpMuG0U59VQK1atBPw9dGUspAYQK2SvBXEhiG0ktoWQLrnsBfHgQGkQuhWQ7FusBLReZGEm5GVQ 6mhq_ignorechain_0001
Lc9JoBXp3cGEbbhYQvgDnBvuYcGktaMZQ+eNkBHdLYGUEJMZQ3NdiBHOacGkUOiZQY2yoBbqVVG0LupZQUfZrBHLBaGEyAuZQNXhnBbRSUGkUuVaQnvVpBfy2WGUOFXYQ7FAnBTEekG0nfZZQCXApBTaaNGEvlbZQMimsBvNtWGkSEaZQfxxoBjtRPG0V/paQ9NjlBfRpQG00mSaQ/oUnBncLcGELJkaQ 6mhq_ignorechain_0001
L7/ujBL4sPG0Y/zYQD4ChBDZjLGUvCuYQLgVeB/uGUGE2XdYQAnuZBbe7UGULbrYQWJLhBTBNCGU/uPYQ/fVdBbBJ5FkKrHYQhWPeBD/8jFkRliXQHgVgBr4ujFEiCdWQNagcBPmXTFE+OCYQS6RlB7+AMGkVTlYQ2XSgBro4IGka+MZQVTliB//k4FU48bYQjq6hBbO5EGkfghXQlgxaBLumBGE81nXQkkTbBLqd2F0qCmYQ 6mhq_ignorechain_0001
L7tGgBPOeaGkwV+XQhvDdB7IajGUEKgXQxqOcBL+irG0uTTYQHJ0XBztsvGEeFZYQqIwfBvYcoGUKSTWQJNgfBDM6hGkq3DVQg+hhBPMVmGUBz/TQKOihB3s2fGUf9vSQ2AwjBbTciGkJj4RQ5e7hB3vKZGkZokXQZWIZBztcgGUrKNXQXk+hBfF6pG0ywhWQ645dB/KKwG0csFWQ2xZbBXHwhGUaEsUQ3YXgBnEvZGEWCSVQYIljBz9tmGkKjXUQip4gB3yZuG0EZvTQ8HXfBv+NhGEiDNSQ7hphBbuYXGEGLATQToqjBvX2dGUvaDRQmRflBzgDhG02mXSQtlpjB//OqG0rxnRQ 6mhq_ignorechain_0001
L5hNgBTW7tGUbQrYQVC6fBHFO1G0xGPZQvxmbBfAixG0OvtZQgEZYBP583G0PQ9ZQA2niBfAZ2GUbPnZQfqkkBfIN7GUWrLZQo5QiBfmT9G0/3OaQ/BBiBHerqG0rxkYQX3weBb4D9GkJ3CZQStVjB34guG0Y1wZQxqMlBXs/1G0eb3YQY5KkBPuC+G03hfaQgIzgBHpn5GUlEkaQFOkhBb8NFHkZdFaQ 6mhq_ignorechain_0001
LgXibB3+OnGUYK3ZQGHiXBDcziGEFuTaQce+RBvKbkG0fmBaQliSOBDDpnGkuaYaQgygYB3UzWG0KjbaQP6mdBXBKVG0J61aQYeuTBHOyRGUA6xaQWYlfBzkuJGEIX2aQmNUeB32UiG0cUqZQoVsXBDXJnGUl6xaQs7IZBjsxSG0NC9ZQ0O5cB7loXGU51WbQoUZgBvBNaGEcNpaQGJfUBvaTJGUkN3aQXjLQBr4tSGEDAeaQ/DFTBnBvVGUvkQbQPomhB/0MJGkrqJbQFuOgBz8KHGUTvVaQcIhcBbDkEGE+/DbQ 6mhq_ignorechain_0001
LWuQRBfcLiGEQwYZQr07LBffMjGUGzGZQQXOKB7XyuGELvDZQhGfFBHgNxGkkTJZQzOtLBfIDeGk7aaYQ42uKBfUMSGkRWbYQmnmOBLBHLG0M7MYQKj8FBfMGOG0GqqYQVhtNB7vMAG0JxNYQOpCFBDqMDGUMgrYQlm7IBrDf4FUzCdYQc5SUBPMyfGErrFZQ1ZGJBbzYfG0GicZQ9ZdPBLYffGUZrJYQE7hIBblwhGE0vHYQCdYSBHVPOG0yzAYQq73CBL5lTGE7F2YQ+byQBfuc1F07VCYQdsQBBfSFAG0Rm3YQPfOIB/wSnFEBwdYQ 6mhq_ignorechain_0001
LDv+NB7OD2GEzQ8YQ+klMBfEWBH0vr5YQI5hKBv1PFH0ofkZQJBUGBPIUKHEWRnZQ3AbRBvgJIHkL4rYQtZ/SB78jFHkdV7XQXhLQBD2/THU6uwYQVteYBHClJHkvjiXQUW1RBTc1zG0sS4YQhAXJBDmRCH0DkiYQ8/2UBbBLGHUTz/YQX5EQBLMEJH0PuPXQY45SBLH78G0YvxXQE3oTB7JsYHEY0mYQsMQPBDfvVHEMESZQHawMB3AEWHUOxcYQhiTZBzCcHH0yNgWQivebBba8FHkfBGYQ9knYB/lPSHUdepXQ 6mhq_ignorechain_0001
LkFhNBvRGDHE8XGaQhP0LBfYgGHUFvwaQegwGBn9vAH0eg+aQRHTDB7GcFH0xWTbQeXRQBLwcEHkydRbQr2PPBT5xIH0Tq+bQ7ZQOBXUyUHk9e8bQOOBUB3VPGHk2HbcQi+/QBrJF/GUzMDaQwo8KBXtCPHUsqvaQNy8TBHyEIH02uFbQ0a5QBbC27G03CUbQA0qLBLpCFHEs2LcQbzhNBfP3XH0XmccQkrxKBvOXWHE6bobQp8vRB/LvYHUV5ubQNkSTBf/TJHUbQ7cQwUmXBn9+JH01+NcQA5lUBzhm9G04jccQ 6mhq_ignorechain_0001
LyQRGBjGl2GkELzaQgHfBB77fwG0hp9aQSiA5ADbN2GkQ8taQpwpxAXRZ4G0y0GbQk96BBPCYlGEYaqaQNUl5A3WofG0m3laQSL/0AbGnaGkBEIbQgor0An38eGU1++ZQ0wlrAbpHVGEeoDbQJLUrADCjZGUaP6ZQhYxmAL0lUGU34caQopQJBPO9yGkt+iaQy4MBB3j1vGUeYgbQTbiEBvBegGUuM+aQfouDBzs5lG0LxKaQfs54A/uAbG05MnbQzBV4AjV6iGUNhjZQcYAoAr0LRGEAQfbQLfanAfgJZGk+FbZQavjeAzWPQGEqNZaQ 6mhq_ignorechain_0001
LYzp4AjC54G0t1EaQ7GCvAjor9G04TzZQxWLtAP2zIH0lIFaQUm/jAjkFMHEwcLaQDxsvAXwC+G00hCZQM/suAv4LzGEU1sYQ6eCtA/bP0GkSTnXQw+wtAPcdmGEGoIXQym/+AXpp3GEkbxZQLvMoATFz4GkKq8ZQXFU3A3OiBH0584YQ8jXpAnaLDHUEF2YQa11nAH36uG0+55YQX421AL3duG0YOzYQci3sA/xylGELbDWQ7gYnAL+/hGEpJoXQbgf1APeLjGU+obXQ 6mhq_ignorechain_0001
L1Kt1Ab5oOH0nDOaQk2k0AnUIZHkpfhaQeYjvA/zSYH0NhNbQtWjoAnDpeHE93YbQ/sg/AzkoeH0I2kaQK5JCBL9kiH0dg6ZQCmAIBvIflH02NBaQnP99ALeJsHkKaqZQTqG9ArH2LHEPbHaQUqSvA367dHkQhNaQFalCBf7CZHU7DzaQCtw+A7IhlHkoC6aQuH/BBPLLcHUf2iZQyttJB/YSoH0PIjZQw3MKBDWdeH0IIMaQb3TIBfzyrHktJZaQJprAB/n8uHUKTMZQpET+A7yjyHkXBCaQ8vp1AnlzpH0NWlZQ 6mhq_ignorechain_0001
LZm3yA3fYQHkqcmbQtC+tAzlnOH0E5PcQeYQiAXM0LH0CMLcQn1GXAXInPH0ZzjcQDS4zATL1FHUBincQa814AHXgLHUnzcbQ4FjuAvmBWH0PKicQsHKwA3yiEHE4pGdQhRN8ALjKIHEs/rcQY2hzADwd+GUR/UcQ 6mhq_ignorechain_0001
LxJRfAz9OFHEXprbQSr9IAztaCHU45jbQYte4/CGRMH0HNXbQhWeI/aC3NHkWolbQ+SRHAzu75GEkUAbQWRDg/mQR4GkJfzaQUhORAL+evGUzVPbQNeXlA/dGCHEJoYbQ8aHCAjiZ/G0gpBcQt9uPAPbz8GkDEkaQgggc/S+PyGkRTaaQD3lF/CEy/GkrwnaQEKE3+qok1Gk0JPbQE9+PA3jhpGkEB2aQub0IAD7osGUatrbQrABhAnuywGEiFXbQ 6mhq_ignorechain_0001
L7PYFADW9SHk497aQDQ20/CwucHEpevaQDizr/q21jH0f7VbQ3hgp+G0FpHEA/XbQ3OjHA7xtiHEZeOaQnB+TAnDYRHEPmvaQDTUM/qAiaHkAbhaQ1ib+/ulBqH0EUFaQYayJAf4rdHESVyZQUiFXAfnvkH0R/baQ 6mhq_ignorechain_0001
LUEtEAHqLkHU0a0bQ5MIBAzIhqHE+2acQ0nUZ/CsNmHk/U0cQOdqt9CoXsHEuXFdQdyFVAD+jqH0mI3cQgQ3lAPudxHEn7fcQ6HiSAnwEgH0KUxbQw3l6/OwryH0IURcQUF7ZAfdWiHE819cQRmYRAbvWuHkcpVdQnUlnAXVbqHUayAcQ 6mhq_ignorechain_0001
LybTR/+ErbH0hu2cQHECz+Ux7WHknyKdQJf00/MEsZH0yrxcQv9NLA9H7bHEOSEdQllsf+IIsKHUuhNdQF9lx/kylFH0cZcdQ77HZ/ee1HHE3mrdQesiv/ma1WHEGpqcQl3yA/A1XaHEQqqdQCosF900jHHEprtcQbQot/A278GUAJedQqvgFAZ6fHHUVyFdQ6895/wnqIH0877dQjakf/ysK/GUnXtdQfntL/aaALHU/ZLeQ1KR6/WkSLH09nfdQ 6mhq_ignorechain_0001
LnUVy/wEaZHE8bHcQhM5LAlRFcH0+2tbQSyqTA1iSnHE753bQ8FhjA5qSpHUMd6bQ1EwGAh2KbHEQl+aQip5BAhXlQH0LezaQBDvN/0cXXH0/e4bQQuuYABxhWH0f+1bQJicy/c0UgHke72aQIcXUAlM8dHkJ3raQv/9r/gUjOH0AFFbQ 6mhq_ignorechain_0001
LxM2EAdWuuHkW+9bQwTJLA5bh5HEWFKcQiEIYAdhe5H0zMzcQ8GVkA1T2+HEvK2cQJumu/cYTAIkMsPcQEmTU/o6WCIUENmbQFLp4+2rgFIk/0wbQQ0N6/MrzFIUrGObQn1Tq/kcBtHE3U6bQjWMVAl7z8H0M0wbQ9wwM/kHF8Hko/gcQZ4X3/0XxDI0h6icQOysB/kd89HEmRSbQvRZZ/SH+GIUNWTbQnwxk/yR7CIkqfBcQpFbP+yH5II0hNFcQV6rr/oARHIkemwaQ2JwBAFoMJIkQ/hbQnqOLA51bDIkGbGbQ 6mhq_ignorechain_0001
Lw86QApBfzHUzWTdQ83wcAFP9yH0Eg7dQce5pAp0tvH0mpzdQEMSxAhah0HEaUFeQV0LSAJ9+qH01OaeQIkkdAZGYpHEbPFfQtqKeAFD8zH0TfdfQ5t/RAtvzgHkR7efQ3+ODAhbQvHkcUQdQ83pcA9X36HUrJKeQUV+BARtstHEg7geQH4PRANAOjH0feKeQ0dBnABP4mHECm/eQKWIjAx+yyH0JD8fQuwZjAdA45HUiqKfQou4NA9ct2HUzJjfQcOGaA5VqfH0Rf9fQ3rhBAlcTjHEQokfQOvDSAB/TZHUfGNfQ 6mhq_ignorechain_0001
LN0lrA1kknHk0OZdQt3X2AtjzjHElwQdQfDE9AptesHkk97cQqWLDBFGGuH0CpHdQj0E2Apq5ZHkuzzcQtWbxAlUvPHEtGIdQqpIwAR0JHHEf7lcQJqw4AJa8LHk93rdQ2KXlA9d6jHEAwKdQayF6Ax1phHk9FvdQbBUxAlZwbHkGmXcQxNN+AJJGYHkafpcQRjhpAp3dRH0xJVdQZL1sARt7/GkeW0cQqxuqANVBKH0jENcQl953AZRWFHUR5XcQr/c1AtVuEH0aU6dQOMVABFCNKHEh2edQ8Tb5A9YLSH0wHEeQ 6mhq_ignorechain_0001
LwFg4AB/NyH0bPdcQEMq+ANmd6H0abHcQcfdABlv+BIUGgkcQTz8EBxVEEI0hIlcQED64AltF+H0cMfbQ3IY5AZz51H0n/7aQpYRABppFvHkWM7aQaC4xA9Bc2HEK3eaQc9zwAhu+wHU9oUcQz0MDBFBH3HEfd+bQ5xiwAZfv/HkTpmbQB3d8ANdwCIEKtTbQDYyxANdMxHERrGaQnAPsA1aF8HkhxgaQ 6mhq_ignorechain_0001
Lt8+4AFgrDIENd9cQcdd6ABBLIIEGkadQuYhBBdt8GIkOo7dQ584EBBJWKI0BOFeQRx4vAZzfJIEFjxdQZ7zxAdUeNI0nlVeQZm0nARVsLIUQnRdQ5RzxA9a1BI0zS8cQWnV9AZ1lLI0cMIdQN1usA172FIEFDAeQIRQqA1SXOI0afleQMfY3ABtwLI0lpseQKcK1AtlJRIUUfIeQCUXgAVinMIEEFidQP8/qA1YUPIk0+CdQ0RUmAxytIIkE24cQ 6mhq_ignorechain_0001
LwPdBBFLKCI0U7NeQIjjFBdPqAI0xuseQ9vDLBZzvAI0/PYeQxC6OB13yCIknDreQMSaEBVwJ2HUI5+eQwWA/AdpS1Hk5JcfQy9t8ApGkpHEHplfQg4gAB5Dh7HkcmCgQKsG9A1lA/HEamGeQ9PhFBJnjDIksxGfQKW1DBltowHk6UkeQTp4HBB2hzHETKRfQqaC4ApKm4H0g2LfQjfv1AF88oHkmb6fQZeJ7AJkVlHERyHfQ5jzBBtAAmHElg1fQmCD6AZO66Hku/MgQMl/DBxeN4HkoxKgQ/6PBB9p8BIEah9fQ 6mhq_ignorechain_0001
LgCdLBpnM9H0JnxdQWvgQBNyA9HEuuadQ28qSBZ4GEIEfEUdQAweXBpJEFIEGFZdQOy2PB5Nb3HUSevcQnjFVBdXQ1Hk2GYcQmabUBhOztHkhuybQiV9PBRKzrHUmdmbQPtZYBlbGqHUSaibQSjLIBpv+5HkUtjdQYEaTBRTj4HUmxtdQZ10NB5ryvHkMC0cQxbWNBJfT8HE3oacQUptWB5U08HUUoMcQiW8XBpT1xHULlucQ 6mhq_ignorechain_0001
LUpLPBFE4HIk57IdQTD8QBJkYNI01qCdQTiaTB1MnPIEudrdQOPhXB1NXSIki1pdQZ8PMBxC+QIE7n0cQ6pbKBVafPI0HXHcQ3m1NBde1WIky02cQ5IJFB1/8RIE1p6bQJGSLB9b9GI0ptEdQ0jFUBlnaNIEvkqcQm11IBRPTQIEBsJdQVvcNBp1wQI0rWwbQHQEKBNDKLIEYwEcQpneKBpCUZIUgxscQaN8OBpm2XIk1iXdQa/ORBZJjXI0MthcQo3HEBhFuQI0oMabQe8BCBJdnQI0OpQcQQEdFBd5SWIUD77bQ 6mhq_ignorechain_0001
LcLERB5vaOIExjQeQ2rQTBN5aQIElv4eQDEZYB9uhNI0v2EfQu80bBtZ2PI0UOafQW4IPBR14PIUnscfQKFuKBZ7AUI0lyafQHVfFBFTbSIkUKTfQFe5LB9qYZIE4qgfQmCdBBRgMWIE4aRfQ3N3HB91JdIUc7efQINqCBhvkbIktVXfQ86R9AN+UfI0tmVfQUtvNB9fHMI0mNReQXONUBNjpUIEB00eQFEUNBdW7LI0NbbfQrrIRBVTQQI0Ij7fQOEkEBNFNOIkhiOfQDjAQBhjoaI0comfQcLs6AFr8UIkVbLfQ/gyIBFGYhIkjhjfQ04HABZi0iI01VafQ 6mhq_ignorechain_0001
L3/8YBVkfIIkJc3eQhdvdBFFbFIEk1BfQhUNhBZr+GIEETleQ5hhjBprlGIk4qyeQwrqcBZ00+HUun9eQEfOZBdeY6H03kgfQbVpaB1N56HEllFgQz4bUBNJW1HEMRffQ+j3WBBPX2HUbSRgQI5DTBlx7yHkhWEgQ/nCWBhpwGIUB2leQNV8eB9LRGIUkqifQBptaBFVO9H0UFfeQodOgBNLg6Hkot9eQ2g1dBhaq+HUDoLgQX5xRB91IzH0qCFfQfbPXBZl91HEGpigQ 6mhq_ignorechain_0001
LVZpgBRoxII0XZ+dQhKviBtSVKI0hmgdQOK9jBxZqPIkmutdQvv2iBdy5TI0GJkdQVhAmBVrwPIkUnBeQCInhBdZuKIUNDzcQ8o0gBtoZFIUuKecQERVeBtMfGI0uN2bQQPVjB9/OCIESXTcQJhbdBZXEJIEzP1dQo1SkBdSSHIEmHhdQAwrfBRxQNIkuqzcQHvGjBNgnMIE+pecQCTLfBRYGDIkVR0cQXeNdBJDtCIkOYnbQXvuaB1CsIIka9+bQ2rVgBVA2II0grfbQOWxiB9W58HEuiEcQoOkkBR4hEIkhO9bQiXdkBp+cBIEBkwcQ 6mhq_ignorechain_0001
L50/R/UQj+FU0GF9vIHlz/IpB8FEVRQDwEDgOApqQwFEKrKCwFGHYABbhyF0Cq07vEcVY9aANDGEwLC/vUh0C/UDJwFkzlK6vyp/o/8IbDG0B4D3vAq2h/8zUzF0mOUGwMFM7/Ew2FGkyi5Ew 6mhq_ignorechain_0001
LEdWVAtbnjFEn1EGwDhEkART5VFEV3eFwuDTuAB89iF03cLGwwwP0ARc1gFk1nBJwro0jANRmDFEWmxIwCO8rAx0GyE0XXKIwFrdwA1KfyEk0bDEw/nitAZUikEE/Z1Jw3OQNA5nhjF0+SyIwjRHkA1GYPFEn8bBwtptXAB/f8EUA+zIw82blA5W5JF0ELxKw 6mhq_ignorechain_0001
LNMQwAFaswF0F4QCw+nZ5Ap9E/FUcSUCw9vjBBJld2FkeDq+vkTtFB5JmAGkWik+vXzM2A1dUKGk/kz/v1qFuAxMRQGEXlKDwHAVjA9onQGEpuTCwt0DwA58yWG0iU2Hwa59cAZ33WGE7jHGwR9JmA1muaGkINxIwnAT5Al/kZG0sSWJw74KlA1LUhG0AC/KwC2T4ApTMgG0takLweOguAtk9jG0/SXMw/HKrAxoGxFkdmQ+vrW07AFU0AG03NdGwqw6yAFzEJG0nOp3v9ZR9AhaWPG0XV++vS1WeAdAiMGkFMJ+vbPINABCZYG06rXGwsZjABx+nWGELPuIwc15aAd8YkGkagpLwCii/ARHUiGEouqMwVHBuARzIpGkMXHOw 6mhq_ignorechain_0001
LOQMBBlemjFUlJu5vsZaFBlnUcF0OzHqvRuvKBVSzZFUx3Q4vvP8OBtbpfFkyztvv7S1DBZuNHFUQ1LqPot1+AN8yJFkhbV5P2B87AtQKaFEEp76v1P9FBBxToF0cL4uP+v3CB55q7EUceyuvMxMHBpN2AFUVuI2PviV6AROl9EEP1I4P 6mhq_ignorechain_0001
LdrqKBhjMRF0Ji/AwnQqPB1/ANF0M70DwBehSBpcthFkSLOFwcVdXBhUCjFUT65EwhSmOBleOAFUK7dIweweTBdGa1EEEKlJwiVXVBVvhiE069dIw+1MWBRlF+EkwXvLwH12ZBx5jYEEBZfJwfCsaBNzJ0EE6HxMwwIhcBxdXhEEI9oLwdWKHBt+dNFkpbxCwovRSB9LwDFUZqNBwGDmLBFkA0E00gEIwkk/MBFM0KFERBAKwwdQTBRajbE0UhiFw3XwUBFr7MFUuVoMwB0SbBB/uJE0pMmIwdbycB5zI7EUs2dOw26BgBtJiZE0jgcMw 6mhq_ignorechain_0001
LMlfPBJT1xF0oU6Gw3B2RBZsSDGkyXDIwyvyUBdrqHG0MqQDw00GZBhpYMGkUCyDw97fNBthNLGUSk7Iw11ePBxOWWG0fUwJwoCPTBJLVVGUV9IMwdztKBZebdGUhBbKwW4gLBtIyvF0faYHwYktUBhVTCGUnKrJwy5WLBV2zHGEuCoKwparKBVjPMG0S9kGwq/uRBhc5ZGUFLHIwhQpUBpnPdGEibuMw7UpWBhsWQGUgEmLwS9GRBNPrRGEqszNwTAIMBVOWlGUPbALwIsdIBRF5ZGknREMwW3IIBZeIeGkMCrIw 6mhq_ignorechain_0001
L+TjSBBDBGGUVdA9v4zYVBpw2IGUWsJtvez+aBR/QEG0UAzrvYI3eBxICKGEkPKhv2G3OBNuxCGEe/c8vixnVBJfiRGUp+eqvGGKTBFC/FGkWiguP 6mhq_ignorechain_0001
L9UebBxFtzFkihkxv7qXgBRyspF0/f3xvy4JiBNB6zFUq1Z9v/1hkBF6I4Fktqe7vJcIgBRZ0RFUGrM2vn+wiB9EqFFUrD71vSRWiB9jPuEEWMI4vqf3kBxoriEUxwu4vpsVmBh8ycE0KUhMvsNhlBhZfhE0BGh5Pp3moBBYTSEEl4skvwANYBRolqFEqgM0vSPUhBppRsFURwRrPc7pdBt0jKFUHpHhvvYbeBhSTPFktH6+vMUBkBd4GLFkyUj9vbkyjBNRjIFEe5pZPS7OhB5YPoE0oMIivxYOhBtrErE0sOb/vRDklBNOyeEUhVCAwkPyjBJwgpE0fMl6P7znmBVGFdEkVd6/PmOPpBZVsOEEfnD5vVbtpBBP5NEE8CnxP 6mhq_ignorechain_0001
LWoChBN3B4FEQ1bDwEHriB5MLAG0NizHwY8rjBtaVLGUhwiGwepEmBVQrNGEjWHHwqwDhBJEZAG0SqgKwrfTgBRB3qFkilqLw87zcBVP3tF0iDBOwh80iB1AGfFETWhMwYDJeBpPe1F0EeDEwDiZkB5151F0cKKIwzTbeBRPzEGUgWKKwdzNiBFuoEG0ycBMwTqheBF3ghFUVaJKwYTvbBpKSeFEpk1OwKJNZBZYC2FEivVNwb7weBdeZ3FEApjPwMpSiBtRgPFUhzVNw4m3jBRoaoFUtpCOwJbIkB9j6cFkK6yKw 6mhq_ignorechain_0001
Lny6hBpfSSGEiLsEwg5tiBFfUdGUAuxDwstUkBdXpeGkNeT9viQ+lBtV7lGUGYl8vt/OgBN3gkG0hmjDwz/jdBhMOmG0IkcIweHYYBFrTsG0s16HwsLmgB9fSsGUHDXKwAFBgB1DFQG0eO5DwkABkB5G0fGUv9CHwsjndBVeChGEplwAw360gB1GWsG03ODCw1KicBZHfeGETBUJwJ7TWBFShtGk0w2JwDx0VB9wtnGEizOFwBlRZBlpC0G0x2HGwgOIfBR3ftG0JeQMwdBHhBl8B0G0tyfJwdwaiBRYsnGEVzsKw 6mhq_ignorechain_0001
L6y4jBR9xXGE+1syvrdjlBdFFYGEHSawPSpeoBR8hWGUxZRiP8rOqB1JEcGkplEzPLfrkBxPePG0yYL8PcZTmB93NPGUKNPDQN7RlB11IHGkqdMHQVW+iBl2tHG0tQTIQHpzmBhLYAGkDBaIQ05ZiB9KUSGEFzrzvv0UlB9K5fG0H583PxrliBdstQG0ZZU+PkM1kBFonHGk15b4Pa9XoBJNUNGUkVRCQczQmBVgIXG0TkDFQ 6mhq_ignorechain_0001
LkBDpBx77OG0m9wzv/oyrBRlkNGURhn5vxQ0sBVkyXGECH1+vSxIvB1x1aG0mlU9vwR/rBt3NEGUfIqAw26wrBlNKzFUtgx7v6DNsBdFhxFkyITovLpFrB1J1iFkpw3AwrmmnBlqFKGEQLy4vykDtBtnvLG0x89qv++ZqB9c0EGEfWpDwCR5tB9hjEGkgKxCwBJ6qBZ7RUF0cAf+vOFwqBxS5kFEEzxEw 6mhq_ignorechain_0001
LmwGrB9EOdGk9SeCwP+1rBN2hnG07syEwKAXsB9SGwGkAolAwqVGuB5t62GEmDaBwv5qpB5YerG00XSIwbNRpBhsMaG05iNDwhCstBBAdmGkBYDHwaeQqBxmKzGUJWIJw/SZpBlislG02X5JwoWznBVBZsG0rgYGw 6mhq_ignorechain_0001
L2S4qBZsAwGUJFW4vZmTrBRL+3GU7YpwOUZKuBNww3GEqEUwP8+SvBpcJAHUiQa1PU1WpB92K2GUyfS5P9MemBta+4GENla1PqNmkBlut2GEGf+/PluXlB50f3G0HOqEQPaHiBBC5zGEhfc9PFXcpBV1aqGEMzr2vgG/qBF/4/GEcNmtvx6apBxMztGEKPu7P8T+pBlu96G0IgEAQedWmBNNeBHEAYnxPqo0lBp0O0GUxXeIv0cygB5JTyGEaKnBQDnkhBloWzGUv3hzP 6mhq_ignorechain_0001
LGqWvB5vSuGE7GtxPABGyBlRXtGERAs4P+FF0BFY/yGkEI6iPuNS2BJmp1G0cj4xPmR3yBxQkhGUmAz5PAgaxBBLrbGkEnXBQmWZyBl/ZQGk4dHCQIBC0Bx18MGUDVB+PLngxBptPLGk4MzFQWtWuBp8mnGEnUzqP0VOyBp8JxGE13QAQXZcyBR2ZdG0H4RpPpXA1Bh/6gGUoOS7PQTsxBtiDgG0cJGFQNESvBdxhbGUDjeAQ 6mhq_ignorechain_0001
L/AWzBx+10GEXqv4v8VF1BhD85GkEoRAwyqE0BJeyEHke/ICwfYe1BBEMKHk+jLFwRoc1B9HoyGEd9IFw8+t2B1cGoGE5f1DwprZ5BtZGnG0R8pCwmWr1BN4HeGUk6hDweF95BFk8cGUcMrBwRvu3BF7VXG0HlLCwbQfxBROkyGEw3+6vvGD3BRbQ7GkxSB9vyZgzBh3ExGUUP+GwYwr2BFbp2GEzoDIwBUmzB9q4bGkYeOEwgb67B5zvZGU6DoAwDhj3BJ/WPGkDeqBw 6mhq_ignorechain_0001
L2CsxBBeCIHUDgdAwZDqwBhVeSHU8O+Bwgl1xBNJMbHkKe68vk8MzB1eHZH0Vz6xvLbotBVNmSHE6AkBwIKfsBFkLLHEikFFwrQkwBV1PDHkHcN8vULPxB1SFUHUffGGwuTCtBRpuQHkJ186vXG5sB1klaHkMceCw3oUtB9OcEH0C5TEw 6mhq_ignorechain_0001
LDSQxBR4GlHkap6/vwhOyBlOWuHUrnB6vKhNwB1DWxHE1QMjvxULuBZtBsHEbLRNPSkuyBxv83HEkVvAwzSM0B5KBAIUdw17vhzFwB1Rm8HkeEsCwLxGwBpxQmHExxODwonG0BpVMsH0I6R0vE05zBZgX1HkQQLEwB/g1BtfiBIUpHQAw+8ewBZ6rBIEdWUFwN4+uBtlf2H0s73Ew/g6uBF5Q/H0/2i+v 6mhq_ignorechain_0001
LgWywBpkA6HkyIlwPmPSvBBCl8HUE969PuKYsBF60+H0kcL7PozhqBtZU6HU+D9/PbRgwBJSMDIkuOyBQAqtuB9MBFIkamWGQarSzBJa2BIUnX0DQYDSyBpg6+H0fcpnP6LVvBh9p1HE0TnBQf+nwBNWfGIUNo49POvmvBVOfIIkWuJIQgIwsBJHGGIknRyEQACguB1eyBIU5+nIQtGJ0BlcVFIUqszFQhBLzB1sE9H0PKpGQv8j0B9rtAIEaedAQ 6mhq_ignorechain_0001
LuQ8rBFL7CIkeIgtPXLPpB9OcEIU4isUPYDznBN6j/H064xxvmialBtlz9H0x11rvWKQpB5USJIk3Xa2vaOjqBRoHOIkYFHmvkFbmBVtnKIkdjy6vhDKpBZd2PI0tQZ4PBEgtBRrkEIkmIAZvGyHoBRSWFI03XU3POfdqB9gXIIURSO+vX7nsBVPMNIET7vKPsIkqBp/fRIULHj2vtHemBBjDOI0L7EAwtXklB9tMHIEmd9+v51MlBlSkLIELRSvv/RMqBl7STIkvFy7Ps9FnBx77QIEc0L1PejLpBl6kMI0EBJ+P 6mhq_ignorechain_0001
LjmNpBJEQ5HUHKV7vnl+nB9I3vHkuXBAwUz6mBF2NoHkSyU3vu1xkBN7djHU+Q+4v+SJrB1M56H0DqA9vowVmBRgUyHkT7nCwOrbpBpKtrH0f0gCw 6mhq_ignorechain_0001
LPWYoBNXCnHE/MChP0mcnBRZWgHEOb65Pyf3kBBAxkHUeZk+POCDjBpiseHk4utAQGTlpBxXffHEELUBQSP/rBZUqYHUu3l/P2tNuBB5pZHk1g6DQ1NnwBZOySHEZ1aCQ+PAzB1aYVH0E5tFQ2UKqBpqyqH0moWmPArCnBR6WYHEr+n1Pf0TqBpgdnHUP7UCQ4zsoB5PFcHkm56EQcbYrBxITQH0tsB/PgqvsBpVMbHks6o3PmR2uBVI/hHE8ZMEQmWetBtmIXHkpR0HQweHwBZCYKHE5l+CQXsGxBpCCUHE15b8PSCj0B5pqQHUymmEQyVgzBRvIdHks+KFQKblyBJ+GUH0+vzIQ 6mhq_ignorechain_0001
L8OskBVIWvHUkhZ/POdRiBZwc0HUHttBQlX8fBtTwyHkQds7Pl8dbBtWFwHkOx5+POtuiBxyQAIEHBiCQrGIgBpGBDI0o7DEQLo2kBd8JBIEI5yGQVbQmBVR9zHEaON9P2luhB9JrwH0ukfFQvFZjBRGBCIkNCi9PuIfgBtDSHI050nEQRZUdBpqcCIUU34AQ5IveBtfTBIUwaxHQ6tKlBprbFIU5ZWHQViMkB5nw+HU1vRJQ9NumB9Xl+H0EiiFQ 6mhq_ignorechain_0001
LGRfgBlLW0HkgeNjPjc0cBlECzHk+GR1vYqpaBNIrnH05eQ1vPhyVB50+lHUHFq1vB7+eBd0x1H0v63Awn33aBtr60HUI3NFwVnQXBJji8H0EPrGwej7ZBNi3rHEEsWIw8LJUBBP44HEF8ZJwWguVBxdsuHUUiDKwvOScBxKwhHE72mIwi4yTBdHxnHkrf/Lw/eWaB50zaH0zRjKwy6NWBt4vdH0wzMMwiHWiBJAg2H0cTAfvj1hZBxwa4H0K8axvNbRgBh+69HkjN3AwETJhBpYcwHk8O2Bweb5WBdjMCI04B1Ew+uKRBh1/8Hk8XTKw81kfBRxYfH0TQnGwu5gQBB78pHUbhUNwrCNcBpn8SHU68uKwsLzUBZyGYH0MFtNw 6mhq_ignorechain_0001
LhPMeBdt0fHUy3k0vFXacBpyvUHkov1zv5/MZBtdfSHEukWwPWJPVBlRkMH0BE2vP6jngBx2LNH0Kl70vMhBiBhjgMHEHTrAw9ApkBpaZGH0t0EAwT/LgBFLEHH0+ZsEwq3EhBpiahHUswj0v0ryZBJDTTH061u8vB3FiBphxPHUyqjZvEr6fBJrJFHUxkrwvwFgiBhCjUHU9uECw48olBtu6FHUKZ8DwKl7lBJNjKHEboe6viqOkBRgW+Gku9O9vX5LhBhwlGHU4DSIwj+afBdZB/GUxYTDwxiscBNVrLHE1QGFw 6mhq_ignorechain_0001
Lcg3aB1aGXHUT5H9P0PwXBp31VHUZDcDQmwLSB1EhaHEiX0CQ3QPOB9vPVHUNyKEQZGlaBdgIbHkbWHIQ5CsfB9KMWH0aqhIQKfOXBx29ZH0DuoKQxpQeBJ2ebHEdvU9P9cSXBxeUNH0HiPEQZSMbBJrmjHkkoZHQRT/gB9gvXHkdTEGQoOSZBpSwdH0htTMQ4xWTBlBzdH0UoVKQjfoWBxugRH00lELQ 6mhq_ignorechain_0001
L4ByRBJrUkHkTUzAQs2jMBZVRpH06xBAQQfQJBl+qiHEIUV4PFEdEBBeAhHEEE85PnWKNB18u0HEtqs7PljwHBNJI5H0YXO4PEvrPB9937H0YMFCQPvGVBFUcoH0Hik/P/leKBZ1ZpHUCG3DQ4ctPBlgj0HE41PxPMkQIBRfnAIk39UyPQFGGB9hD0HE5msnPYIDFBRhQ5HkaXD/PzWGQBN3+BIUnygAQTUJNBx8A8HksGoFQWdnTBV4w4H0rHJDQ 6mhq_ignorechain_0001
LLWxLBx+2eHEoYwNvat9IBhjUYHEaKB4vT1/FBlpNPH0Pecqv3tSBBRmSNH0bnsxvZd6MBZ+zTH0lLIAwa+bKB9sGNHk7VoEwMAFHBJESUHEmQHIw372OB99nHHk2hyHwp5rPBBvfgHU2D2ivcfAGBV1SdH06QD8vf+CPBZAdaHU7C+Bw38zPB9JzOHEgLG8vs5yHBhmEHHkoi6Cw/VUFBJAhPH0WotJwjo5DBFf+XHETY4FwkpmJBZTfaHkTe+IwDRGNBpf2CH0xnfJwD8fRBJppNH0iXwIw/mJRB1CcCHUrwIFw 6mhq_ignorechain_0001
Lk8rIBp/iJHknkDxPYMFGBhkiAHkamz5PMxTCBd/OEHUZFTBQIGk7AxGZAH0n6sBQOxQKBV384GUMlh+PQ0kMBlsQxGU5EE1PLFkRBZtFzGEgrIoPnMxJBdIMoG0RY9tPxhsTBxQBsGkoMpyvgC5LBxvGhGksHavvGI3QBt0BjG0q3Q4v84gMBdhULH0us00Pu8rDBdrQ8GUWtlvPGDiNBRql9GkbB+AQ/IeIBhLV0GkWjfCQKrzTBlhM6Gk/CvwPE31FBdErmGkji81PPpnXBFijtGkb2y4veRpJBxJAaGEu4V0vvUiSBZTddG0WKE+v 6mhq_ignorechain_0001
LZiGEBpQnLHktirEQ42EBB1PPOHEI5uIQkfx3A5YzTH0JlBIQy/hvA9+xRHkD7RJQIRXEBNgZVH0H6nKQjnPJBxtUPHUNcrLQwL6ABhVVZHkQR7MQO+2HBJnNFHEn5LNQNHlHBlzdPHE0h9DQOKCABJn0GHUTFwJQWK4FBl9RcH06WhJQEK2LBhZMNH0V5AKQs4hLBRBgUHUzsANQv7SDBdKYeH09lPOQTBI7A5L8dH0N7IMQIIy+A1+fSHk0FDOQtdhLB14WBHUnx3NQtbXFBNnMHH0/95OQMSsFBtQy/Gkav3LQ 6mhq_ignorechain_0001
L3T63AtX1aHETKEEQEBhuAxzzgHk2aZCQi9BpAJ+xbHkIKM7PJCXfA9V1YHkQq17PpylxAtqWsHU4eEBQ+HR0AZ8/yHEVQ5FQd3d+A9vyyHUqdCIQnKmsA9nd5HECZIIQvBeABBx54HkVhQKQc7CvAxal/HEURWKQ60O5A1IT/HU7ZaLQhD6+AtUBcHk8fICQkZwoANOzgHU+OrFQVjf4ApGYsHULm08PvTBrAF1NwHUrm69PqDSCB5avtHk/3PGQpHjkAx2r5H01KlGQAffEB1bq4HE9FGLQpY8oAFVUCIUUjQLQO3K7AhgDCIk1aKNQ 6mhq_ignorechain_0001
LdsnuA1xsaHUXT9oP6TPpA1yZYH07Um3v6X0lANwyMHUi5a4vgYpYABkZKH0DAl5ve1fwAFn9aHkZXnAwvq9yAJ2xmHkKVXBwHigpARNxsHEeBXDw+izmApL1pHkBVaIwEQMrAVuQuHkeAnKwbYdyAxMz1HEMXXKw+/LoAd0BrH0EvANw2fq2AledbHkZJPpP9TCiABUTdHUx0Q4vuXF4ARUyWHkq6IAwF50sA5/EYH09DTEwMdY1A9TPqHUTNG7vypb5AhXsnHkbZQEwYFoiARZDrHE340AwqGMrA1WU1HUCBRDwhePhAZkDkHEwhrIwxVw0ABXR4HUf2hIw0vv1AVsH5HkjyAMw1UmiAtzOlHkCxMNwxPerAVMWuH0oGqOw 6mhq_ignorechain_0001
LV1atAdCeFHUDxX3vnO6qAV0L6Gkten4vlN3jAdvg2G0mgCYPrs7XA1W1wGkuPahv1tL1ANOZzGE9/24v5iY7A9cZ1G0gVnBwdWgyAdWlnG0DZX3vWZYDBxzTxGE/gfBwveF1AtVtHHkNA70vaKWmApj94G09I8/vd2Z6AJ+x1GEr3Mpvm4P3AhZkxGktF8EwNxm7A9a99G0FMcCwHy25A1l5iGEfHw3vFPbuAVJRmGEEnaEv5FUtAp7GlG0uRP+vMZUFBZrBzGkydTFwtZkFBhbQ1GkXQj8vvbXDBdDtoGkC/zAw 6mhq_ignorechain_0001
LgGsmAJAd5Gkv1Q6PiVrgANFt1GEd4vBQNbFKA1tF5GUDuaBQTGN3/MfjyGkDTKCQH2plAp1B6GUmD7GQL4WfARNP3GU5HDKQvWscAV8JrGUE1PKQUs1lAxLm7Gkr6bMQwPCtAhjU+GUMSa7P/+7gAtl/sGkKrzBQIiwtAVg62GkoZRHQTCGmAZEuCHkylpGQ3kbPARty6G0OJAKQ5sMUAxALpG0afFMQh6jTAhhRoGUfQiIQZTMmAJKXnG097QKQhplhAljn5Gk8nROQ1JztA9cC4GkXHfMQnHjmAVpQEHUvrQMQ 6mhq_ignorechain_0001
Lw4JGAFkWDHUuVbAQFHvg/UFaHHkKhXAQn2ti+cNNDHU3vN2PmxOc/SxcBHkDdM3Phppg/okuTH0rtQAQNozk/MyyXHkscMyP9gOg+2R8XH01M2CQC3XSA1GcIHE/Ia/P1BmA/k3gEHkNv7DQ0sY8/sjpWHEazdCQe2sk/0ChgHEMbMyPYsWBANw6UHkzgOlPIA8n+oJ4UHEHWLTPofHf+uCqgHUrqwCQm0yj/Oy+UHkV8pAQRsym+2PNVHEc4+GQ 6mhq_ignorechain_0001
Lvotd/sUjBHEUXtlvYrcr+gl58GEy6F7vShUb+qY8xGEkjm4vA3Zs/uypvG0l9L7v1lXr/YwB8GU41HCwNpfU/kMT3G0aXXHwRmxj+W0e+G0PLyIwydw+/s5K2GkRPrJwzBL+/o6hDHULc/nvROh++qIBCH0gah9vVws3/sB/DHU4t/Cw/09CApKC3GkYPzAwqsMx+UOdvGEMtlGwOqOK/+wH7GkGYpKwca6i/ybB/G001qGwQFH/9M+bGH08UKJwm1ly/oczyGkSdiLwJTWGA9rA+GEwSEKwvrlLAVr4wGEBi2Iw 6mhq_ignorechain_0001
LTaPD/giKrGkll6tvzoHw9smmgGUHySav5XFT/mNIgGUBLD5PGEj1/y/OZGUjVx5Ppepv/cdZtGksK8jvaPH6+KKJdGE3wr2vS69c/YMdbGE2x0dP 6mhq_ignorechain_0001
L+d4F/upcnGUHLRAQYPzo/S9PnGUf9YFQSLZKADIWsGU2PJFQovcZAXaUoGUHlnHQ9dG4+WT+sGkh5yIQEKli942XtGUXSA/PlT5s/av6eGkZmkGQK8Vd/STysG0WetKQmjqB/w/+oGUSh/IQ6FIk+i1P1GU3LMIQ 6mhq_ignorechain_0001
LXEaMAXGK1GUK3OCQ4yAgAXSW7GkrG/BQsQOlAruG7GUzNB5P+YquAH7d4GUL6G4PxTWbA3E4GHEyrfDQgBK//Kgm3G0rdGAQrkplAD883Gk1M2EQvcClA3EiLHUq6TDQ0X6UAv1KHHE83iHQmRtPAHoNKHUB7tAQ 6mhq_ignorechain_0001
LhqheAvW29G0EMAbPorBkALSq/G04eu5vCaypAHG11GEve59vxAJyA3bx2GkwlhBwxzAXAv4FDHUsXxAwMWjOAX8s+GkrFhkPrm7pAr1BGHEvx74vMGOeAXtcEH0ZvrEwOokPAXydKHU9hv+vN86KAvo28GUAsFBw 6mhq_ignorechain_0001
L9GflAnPXsGUxDz7vEtlqAPboiGEfcl/vsEz1AL/WhGkuZJ7vFHv8APGycGk8PPAwQ91jAfr3YGEblk8vyvITAXdrXGkK6fBwtoqGALh0NGU5LCAwdQTPAnaFHGkh2p6vl+8o/CkBNGEzAoBwS+QdAPW0rGUcxG3vYFRrA38DjG0StIEwn4rhAbJUZG0dDRwvvfjoAHinRGEiNs9vwQIXAvKVXG0pOvFw8AMJALnteGU0O2Aw 6mhq_ignorechain_0001
LRus3Ab1KlG0SIcjvTTHBB70VkGUcrhtPxa1EBLUAtGko99bvO2rJBTlTrGkBxZivtusABrgClG0E3k/PSNc7A39wbGEzBYCQE/jABbuPRGUVhuBQI2OFBX5uQGk727CQonH8ADgtJGEXTBAQgfvxAXstoGEW24qPTS0CB71lcG0uJLiPD/T9AfrasGkWi5AQf1sEBDkVlGU71gBQ3OhzAnQJbGEXRlAQaFb6AHwcdG0tonGQ 6mhq_ignorechain_0001
LLioCBzhP2GEOJhuvaD4FBHJP/GktnW2vkxpHB30s9GUjuVBwCVSMBf9k/GkiWwCwRWtCB/wwJHkrtb0v3p3FBHf/SH0TqA7vufYBBvz8LHUQZ6yPp1O9ALND3Gk2vatv/0dJBv7l/Gkol7ovs+B+AfSDJHUrFz6vzikDBPhXaHE79Q6v8epGBDvYRH0T/tBwevpJBjo2THUnth1vCDS+ATmZTH0SiJ0PS4EFBrTnMHEH3C6PeV99ArnZFHk3Ho4P 6mhq_ignorechain_0001
LtJ/DBzaW6GUyCvEw1iDFBju74GUzHMJwDTOGBrzdtGUNA9Jw7bHIBfZgrGklLLMwjsXABflI9GkLd0KwPcXABXimIHE47VLwD7eCBznjNH0OSfNwh+F8A7FuQHUAtvJwWzpBBjcQYH0DNVNwTZ29AnlYaHkScCLwJCp2An5wQHEODsGwKIX6AnT3jHkxDBKwN0OzAzQMaHUROtEwUMH1ALwkjH0FjVHwJySABrOu4GkxGUDw2WoIB7ue9GUH/sJwwbR5AjjR7GER0yJwRgRABrrH5GUtPwMwxCkEBbJjJHUPjHPwa82CBnPudHEIPsOwoPJ1AzBVJHE+miEwlNu7AH5crH0iWCLwWe5uAjeHaHkQA7AwphQyAvBBrHkNLkFw 6mhq_ignorechain_0001
LDOLFBPBzlG0jeMIwQpNFB39oaG0iT/Iw/wYKB7AFXGUg6PKw6ISKBTHGRGEkdNMwMmVEBPXsnG0pZjEwaD/BBn8LZG0hMaKwT1cEBH4nVG0o3fGw 6mhq_ignorechain_0001
LXa4OBXVnaGktHKJw7TNUBzqWXGE42+Jwc2AXBjHNgGkwbhLwNV5bBLmRgGUSdyLwmRkXB7uMUG0rCGHw5FkVBj3DKGUOBYEwk4PUBXUmCG0hsJHwBoXVBjC4JGU7RG/v42eOBrS8fGEAiTHwLB2TBjacQGEEPTLwUAiXBfvsaGUe9LEw2QtbBL39SGE5NKIw 6mhq_ignorechain_0001
LcI8TBfQ6nG0PYfMwp4QWBzCJxGE6a0Nw2z+ZBnB+tG0uXCQw34TeBnLkyG0D6KQwi41RB//Z4GkO95OwqT2TBjKrCH05VGQwMBZPBbF/JH05thQw0KNMBXtvGHk1tVRwg6KPBbz0SHUKlCQwDG7PBXpanGk5zTMwxGrYBTSi1GkvtXMwg6IPBn8m6G0nRSNwlVgPBfLE0GUUjMQwI7PWBnVoAH0iN+QwKnaWBrP3GHEwKyOw 6mhq_ignorechain_0001
Lf8YYBrTMmGEtP2QwxXubBffCiG0L06RwdmYgBvz8cGEQqZRwhKiiB/pweGkPT9Rw/9mYBLR5ZG00ZwSw+RubBzHYVGUFq7TwSEqcBL2ndG0CTBVw+P4YBXwdhG0RypVwHn2gBnMZgGE0qPVwWItUBboEjGk7TtQwlN1cBrqpoGkOskSw7F/UBblndGUqRJTwDsYXBTmOTGEk7HSwvfeZBXbvOGE7JXUw2lmfBnQlSG0kAlTwjPShBzPzlGEy28VwkxUiBzIFdGEzWtUw 6mhq_ignorechain_0001
LvsKgBDuwWGkyZVQwbTfiB7wdRGkuMjPwhphkBnadZGUt3iOwFW8mBLWjXG0JErOwmpphBvyHKGksVSNw0TFgBTipBGE9VPOwQtucBfRrVGUCEzPwxGbjBzzqMGEwrjQwbmhgBX1qOGUXozLwGFbjB349GGkn6SMwCwhcBzvgDGE/p1Nw 6mhq_ignorechain_0001
Lb7kjBLZdiG0WKhNwwnRlBv9zqGUV3dMwMGFmBrCGzGkjzhOw/HinBTRm6GUNg3Nw7o3jB3uZwGkWkIKwLCbjBPNDpGUsmfHwsTJlB3ipiGEqWYGwKNXhBD/5pGUecAFw0pkhBn5cjG0RkeNwOxInB/uMnGEPzxLwcA8hBHtczG0uJzKwGxDlBHOP3GUcEfJw 6mhq_ignorechain_0001
LcnLlBfj9xG04AgQwQWylBzTa5G0t4kRwphkoBbNy2GEwpDSwboApBzqzuGkZKvSwojxjBfFi4GUNTuSwkoEkBHDHBHkf9wTwyPDjBfBSLHEXNjTwsCYlBL9B/GkZg9UwivUjBzhLTH0jfgUwclplBz75GHEq56Vwy2nkBzl/QHEOVsVwy/AkBb9irG0OWsQwEGtlBD1hBHkiYLRwY9vhBTW84G0wzUSw+r/jBbCzwGkxmNTwjYBiBbhANHEgQnSwrAMmB/6D3Gk0/IVwexgiBf1IbH0F2UUw8WrmBnhKFH0B02WwP01kBruNXH0VocWw 6mhq_ignorechain_0001
L3TeqBvtd9GEYWsRwGSStBXxH7G0bP3RwifguBDvZDHEA/xSwA7QuBz1/MHEmTiSw6kxuBbz86Gku+gQwdFntBbYAzGUykUPwxGuxBPqa4GUXXuQwga7pBHGgEHkszRRwQfetBP5OzGE6XUSwk1luBnGvCHkaJCQwBvAsB7L01GkhdhOw7ZvyBjRV4GU4dhPw2dnyBLof+GEjVXRwAt6xBrxmwGE5nMRw 6mhq_ignorechain_0001
Lp3xvBDOp/GUng1Tw5+FxBjOcGHUIGzUw/tG0BLEpEHUokwUw6QF1BbHp7Gkr0qUwhM8vBfAZEH081KWw47fsBnPuHHEYKVWwut0vBHoo3GkM79Tw02uwBrNwOHEBdhUwh1KwBzB97GEV8aWwrLDxBPg/IH0sR6Ww 6mhq_ignorechain_0001
Le2l1BjSaNHkDP2UwGef4Bj8bNHUGzzUwZsq5B7fmKHEePKWwG/06Bb3eRHkgq0Ww6xh5BvkNYHkmuVUwakc8BjN7XH0Qr+Twd2m9B/QUPH0K4yTwj7p9BXHLhHU6B4TwQ8m0B7KbUHksm8UwvmJ5BjdaHHkg2FUwt3Y4BfJ0aHU18dTwYiO5BHQJeH0z8HVwlPm/BPKehH0t1oTwy0o8BbK8nHkSICUw 6mhq_ignorechain_0001
LOZS5BTZsAHEfpmWwE3Q6BbrI9GUEL5Xwizs6Bv8IxGUSK6XwiEq5BXSPrGE0sEXw+OU4BHFSAH0RogYwbCc5BHaY9Gk+NJZwLPp1BXSp6G024aYwz/R4Bjcf7GEvGBWw37L8BTR9AHEspCYwT3/3BbB6IHkHGgYwXLd6BjtRDHU0TUZw2yS0BP498GUuo0YwRnx0BjA68G09a4Xwyn81BjKByGk1sbYw 6mhq_ignorechain_0001
LlVU8BbzotGEc0bYwa418Bz2ciG09UkYwUjA7Bz21dGkXRGZwoxO7BP+WUGEmdQZw6pw/Bnq8gGkH5xYw8G5ACDICkGk0zPYw8SwACXhWdGUyDPXwI63ACj2hTGUYaRXwhKgACPZpiGE4JHWw3BO9BjMQzGkmCuYwW0e8BTU7dGk6EHYwRMFAC/jvlGklTOZw8PDACnXmYGkCW6YwclvAC77ZsGE8SHYwOY5BCT73iGUjjcYwBsZACfkqeGE88PVwleaACrWnqGETHIWw 6mhq_ignorechain_0001
LsCQ5BLcSkGEBMYZwi7R3Bf9RgGUk/1ZwpzM1B/L5ZGkCbdZwvUwzBfwdeG0FDDZwig91BH3cpGEkrOawHYYzBP8XmGUGNlawbQ1zB7RVeGUS1IbwIFGzBPS9UGkgCFbwlGD1BXF9hGUeurbw/aR5BL3KsGU+ERZwDXS4BL7KbGkiNNawFNW3Bf/esGE2tmaweLh1BfNAwGUby4Zw2OfyBTSitGkqDzawBQByB7Z1iGUh7NawrpZ1BHDBdGUaTEcwhPn1BTgnpGUCetbw 6mhq_ignorechain_0001
Lwk/0BPEbPGkdQkZwKILzBfwMJGEzpJZwxARwBPksLGUu0RZwDYkuBnfrJGUhJ2Yw9o5zBHyk7FE0HWZwtY90BfTy9FkEb/ZwbYi2BnJfIG04u/ZwGKA1BbGsPGEJhjZwwUnzBToxKGE1vnYw4HHyBbaWxF0aAVZw7wV1BLp70FkgD/YwTbVzBTHn+F0uGXawSTL2B/xtvFElpHawMmq2BfVmLGE/lgawgwi4BP+vGGEgDzZw 6mhq_ignorechain_0001
LgIpvBPHBQGkB42ZwhJ7sBr8tSGkKhBawwoBsB/nxdGUcc2ZwTBtpBzDbgG0mi9ZwmsGxBfreRGkgZMawvLkrB/fNNG0CbxZwVgnsBr/uRGkgzjaw 6mhq_ignorechain_0001
LrVxtBDDakGkB8kZwveHtBHUpvG0ZLgZwqy9qB7sfxG0y0+YwGaIpBX713GU6AGZwYdlvBT491GUtzUZwa5EvB7k2DHUe6UZwNZkvBf5vhG06uaZwHsVsB7OlyGkrk+ZwLZLxBDlH0GkZdrZwA6RwBjmnzGkRH1Yw 6mhq_ignorechain_0001
LdKKrBPhJsG0XcaYwuVVpBzfQuGUJkuXw+XdmBT3+rGkUTEYw4BokB3r0xG0qTvXw4RFqBD/fnG0sfgWw2epsB399qGUhA0VwinftBXEajGUIQuUwGTdsBjKsaGUDFrUwndLvBrnWmGEwD8TwmtlsBL/gmGEl1WYwKFcpB/sv2G0AyeXwPYUqBf5KfGUfvzWw8/doBzZ0nGUFqxVw8YWsBvs4yG0pbYVwQSPuBPEjrGEnZjWw 6mhq_ignorechain_0001
LCXBmBnPkjG0AtdYwO/VjBza8gGU0jsYwKvQiB/EnpGUPbJZwQj4fB7b8sGED1FZwfsUjBTfOWGEIYDZwvffjBr27MGkR8kYw+I8iBL0DOG07R9XwdsPkBzcxDGkhO1YwRoknB746eGkG1mYwZmCiBjIGgGUVwQYwjZAlBLt0VG0+hZZw6xfhBvHfVGE0LWZwcKZkBz7n6F0meiYwDDrkB3pODG0TZUZw 6mhq_ignorechain_0001
L/w8jBPwftG0h2lZwDFDjBfVA1G0F+FawQIriBLbDAHEVUzZwCkrgBbXZFHEKN8ZwfrElBPrj1G0+CrawLETkBX2U+GU6cKbwisOlBTexqGU9cBbw7/4lBH0QrGU+dlZwl9FhBvabyGUXhRawyGCnB7io3GkwNeawSEwlBXtm+GEZckbwONRkB7qAGHkF/5awWgUiB7gp8GUnfXbwCoqmBTGOrGUNnbbw5ERjBHWroG0rHObw6j3lBXfrkGUmrqaw 6mhq_ignorechain_0001
LqblkBfl0DHE3VaZw3jVkB7cgOHkbIJZw4qCiBnjRPH0SkpYwfmugB7fmXH0m9mYwsn7mBLX3RHETAzYwcdqpBzVlUHU2WXZwgzNmB7Ob/G0U9SZwem4jBfI+THEiVjZwpXknBbukLHE9FdYwE7kmBH5CZHkbDgYw 6mhq_ignorechain_0001
Lx4fhBvRyGHEGeRYwz3ReBTU1GHkJksXwweSZBL4sIHUYoQYw0a+VB7XfPHEY5FYwCw0dBXKV8Gkrw6WwXQ/YBTlx7GkvvAWwZKIZBDLlAHkQwwUwrlaUBPcd2GU3hbWweftUBXrEAHUIx7TwR9/PB3881GENjmVwW0IQBT8u6GUU+WUwmSvLBDlO6G05MiTw6csiBHnRAH0upRYwleqeBT0VNHEtg+WwMosgBT1N7GkenTWwNundBDIq1GEwgnXwoOucBzjwEHUysbUw1fTUBnMsyGEUaaXwQf0UBzS2DHEt78SwjzZMBz6xxGkHo7VwnmYMBPVb+GEcyvSw 6mhq_ignorechain_0001
L6vrYBX3sCH0gazYwZG9TBLj9DHksCOZwOAhTBPmKPH0uIgZwmIGPBjDQTHESCmZw6NBUBvv27GEAwyZw7jjOB34Y6Gk4eHawUbGLBfo41G06UzZwS/4NBjUy9GkPRraw/PebB3QP9GETv7YwNHbQBrAoCH0TR6YwDvYVBzLI0GkQ1mZw0S2WBLbd+G0RLLaw 6mhq_ignorechain_0001
LGF/XBLwRUHEY8oZwo8zXBDSIfH0WG5Zw28GWBnJ9mHUr4WZwE6ySBnM5tHk6ffZwxYQdB35aiHUqbKawR8gdBnZttHEbbcaw5H1ZBr6GvHU0SBbwM0faB3/e5HE4oVbw1HHXBThp9HkIwybwTe2SBXPP4HU0k+bwIqEYB/ilDIkLbDcw0dkbBTptQHUIkkZwq/2UBzlgfHUSvSawXoceBnW8cHkSzjawZfHgBXP1hH0/DxZw4YygBvfZvHEhOnawHEZcB7+azHUBoDaw5MtVBLQduHUQU2awKgnaBv07oHkHFZbwKuudB/n49H0iWNbw1bHSBzR9wHEK1xbwEFUQBj+W7HULZUcwYUWbB/rqFI0TV6bwwWiVB/WJFIUwOZcw 6mhq_ignorechain_0001
LEMSYBbV8lHURdwYwRZ2WBXSLtHEVBOYwCTlRB3lJqHElzzXwMQpOB3HCxH0RSUXwZ1JbBryBtHELWYXwCf+aBHeFgHkQ0qYwyIiWBb6N1HEBSbYwwREaBr/dyHkLrkWwNJ8eB7+jvHE8Y0XwdUkbBrH9kH0BC/Ww 6mhq_ignorechain_0001
LuPaQBn1yfHUJOzXwwDyLBXuMbHkTCJXwQB8IBPltTHUpbDYw1+JJBXc6JHEiN8XwBPbNBrlJVHEnF4VwlcLQBjKBcHU4o2UwfwtVBjcqcHEGD0UwJbPNBbe2hH0/k7Tw/JQYBjy+iHEU33TwJBxPBTgKoHE1T/Swt4RVBPquoHEjf9Swm09SB3M7aHEMVJYwrRGJBPZrhHUSg2Wwk8GQBf0nOHUwGJWwgZ5JBjeoRHUSbaVwuPEYB/BHYHExKiVw0p4IBfCahHEZC9TwmumcBLmajHU4j2TwnOaNBLItsHkLORSwpnRXBXzttHEuFOSw 6mhq_ignorechain_0001
L9URGBbHAYHUt5jYwzPUDBDwDRHUD6AZw3HI9AHX/LHUcLsYwjBd4AzmfEHkEy9YwWqmBBT1sYHk+skZwxzSBB3fWjHkYZPZw893FBvBVjH01HwYwj5QGB//8XHEz6jYwmaAGB/dyKHkqBNZwXPg7AflHWHE6NyZwatiEB7nfYH0B5+Zwcxx6A3KVkH0Cq/Ywi7nBBr4xpHErSnZw0C4EBfBcoH0XmUYwSFhJBn/NmH0bIAZw 6mhq_ignorechain_0001
LIrI6AzC+PHk6/GYwFDIxA370LH02EeXwrz3zADmCNH0aLAWw4sp4ArBAVHEAglVw4zqmAHexRHUlQzXwSwaaA7SjMH0oIFXwAqknAjghdHU+DbXwmx0EAX8bQHUMsjXwkYW+Af2KWHEk41Xw/SRwA3CWDHE3gsXwpzDlAvhKRH0xzbYwOZmbA7qGOHk+rAWwniEbAD+5DHUiAOXwfLHgA/tmhH0BbqXw+9GuA/cLhHUZs+Xw6GJpA31NeHU9pWWw6ncw/yvXMHE2CAXwneEDAz8sOHEe3TYwpHlDAz7BZHUqWZXw 6mhq_ignorechain_0001
LKVMxAjZ/EHknEOVw6+syAfIoFH0h8yTwxYYpAf9VLH0ePJTwaMmgAz7BMHEsUsTw2w7zAbSg6GE0fNTwGfVqAvjw0Gk1PTTw2TCuA3IR+G03hnVwvR95A7tNKHkwTmTw+fX2ArSH7GEOtKSwvmO6ADQP2GUUivTw8yErAfDKwGEFGEUw 6mhq_ignorechain_0001
L2XbrA7kqPHkf09RwxXAjAfABVHUw/ORwIo+VAnqKNHU8eqQwNWxCADyZPHUPCqQwucunAr8ybHE7jGQw9FduATr7kHUVPlQwb6y4AHdmjHUOHCRwrtUsAzRhvHERnrQwNOv8ALf/sH0v4YRwHMV1A7GW0HkO4LRwnN1yArySPHEsGkRw0iPdAflSaHEIC6Rw8IpsA3cwWHEfr6OwpPRhAvlBfHkq7+Owrq2kALjezHkaZaQwEtXCBr6auHEbFyRwqiH2AXKQ8H0/nXRw 6mhq_ignorechain_0001
LwEUdAbP9DH0ksMQwO50OAvVJ8GUYsOPwyV9+/2TC4GkyKrQwD0SQ/GKf3G0h9cQwvxabAXstyGE6kBOwsWPMALU2pG0sQKNwKxZkALxk2GU/KrLwvPjmAzgRCHU1rPQwgwQFAbiHAHkJvsNwZR8iAzAYvGEzljPw+TaVAvuPjGE6FUMwPdPDAHsAnGUQy4OwB1MBAX+6sGk+HqLwEj1oAPb3vGU0V1Kwj9VeA/I95G0nfJKwOQAqAXZr8GU6yWMw 6mhq_ignorechain_0001
LbI4HAP8D1GEmZ1RwDuc0/qz+wGULN5Sw0K2E/i9H5GkNdQTwjfKH/sTf2GU6TXTwW0UHAHvPuG0CUIUwcri0/O2zqGk9rVVwbC0HALCtpGEgTjWwEiH2/Gk4nGEswvXwSnej/mnqvGEzKPYwRGyn/Cvu5G0lvDYws2dz+6oLtG09fxYwlJzXAbQm1G0Ul/RwM86k/S7spGUlhiSwMbZSArPynGURU5TwUX1QAPzK1GUyGbUwdyyX/yGxwGkPpiVwVdfl/OvGjGE2xIVwktpSAft8iGUOZbWwmAFRA3k/wG0DmsWwLXFy/2RPgGETrBYw6TE5/qQo7GEHATXw9MoT/K/j/GEkMVYwgfOm+GVclG0PS6Yw/7AD9krAzGEU8CZw 6mhq_ignorechain_0001
LDFxe/KyFDH0tDbTw454O92JZLH0wzzTwjnTg/kz6MHEKkvSwp6MDA5OzNH0NDDTwGwxR/6R9VHUHkDUwbUDp9UGceHEn3rUw49xA/8lbdHUR1/Vwhvk6+Q8bnHEZ79Tw89pp/QrOlHUj+kWwd62n/Y1PvH035iUwghY1/kwIuHUti2VwjRc+/+2AFHkE8RTw2r85+QN7IH0CsuUwE8S0/m1jUHE9JtUw9uCl/qTDZHUkGHTw7HrY+Y/YWH0IlkWwy6e/9U7ToHEF27SwiFT0/kaVkHkUAnXwv/Gx/MIS2HkiG+TwdJqEAZBS0HELvTWw 6mhq_ignorechain_0001
LgYOG/4nFNHUk7eRwSGhx/gdSOHUecZQwXN4IAV0PFHkY5XQwTHubApvCHHEekFQwCKHU/4KwOHk3LHOwO8xZ+gqgZH0jcgNwraNR/I+NjHUxtGOwEX+g/e8tbH0gOLMw+lka9y4RrHEvVPNwpXPl/Se1mHkVpDMwtGmAADwPVHk17FLwpkPEAnUsrHURH5KwszRSAHeHaHkBW7JwcCDUAzRDlH0yO1JwNwWx++RYMH0kKRRwlAgBAhkvVH0/tiQwo9II88e3IHkMRGOw5EHw/kkqMHEAbgMwhrC3/A+ZkHU3vHPwHMQ99caMzHE8DcNw7Ul+/ezjMH0swKLwwN8FADVX0HU09yKwKZveATWBVHk1lFJwhYEhAP9moHkjz5Iw 6mhq_ignorechain_0001
LOI7BAVTf7GEeMqQws13QARWkyGkV2vQwlLvgA5vv0Gk/h0RwTjZqApBfzG08qmRwmZ9EAtJGoGE2iERwewxUAZ+QfGkwmaRwlqCu/gy2kGUIJyPwi4Yk/URJ6GULZ0QwyXSZANx3xGEB6lPwJe41/IRWpGERx8Rw3NFMAxD7XG02EpRwIqLeAdqohGEfMSSw+QZfARF5dGUUYkQwfFja/AzcdGExKIQwTHCBANmpjGUOhBOwLLjN/0jJrGU3OYPw 6mhq_ignorechain_0001
L5RJaA5483GEE5/SwzNbkAtZf5GUSsGUw+jGsAtvnCHEYc1TwCMm1AdxxBHEHqJUwu/YcApUs7GUSaZVwlaaPARhQyGE5u8VwI2KCAVt+1Gkt6IXwfxheAZtQpG0kIWWwBKZKA5hW5G0a/ITwdeNpAZ2QyGEk9NUwFXVRABORCH057NVwAm1jA9rJ+G0l0KWwr9YEAtRZvG0CvLVwd94x/cqRvG0oAiXwGiku/8kT8GE/p0Wwl8wMApEB5GESq6Xw+STVAlVjiGEgMvWwQWxkA1NHsG0YMHXwcpyjA1SqmGEKQeVw 6mhq_ignorechain_0001
LafPoAdWTLHEswPTwXpPvAhsIUHkFn5SwDUn4AppPQH0NYESwD/8ABVEkSHE3jXSwxpEpAF/ycHE0/ISwOvyhA92jjHU89ATwoTxVABbJrH0dINSwqXdFAV98nHEqroRwcVOcA5pQ1HU7hJSwYOXgA521LHUmGCTwn3WyANLnXHUEi0TwhDLkAdTFZHk0hXRwRCtuAZqIiH0uLpRw1ysmAV4SoHkvcsTwLZFZAhOSeH06TlTwyLwTAVto6HUZRoRwVnxkABtg3HkqCoSw 6mhq_ignorechain_0001
LqLP2A52EKHEdACRwKWc+AJXTGHUeRHQwmARDBFGe/Gkef2Qw11GIBhOVAHkIioQwXLh5ARd1/GkAf6NwqC6yABFJHHkdHGMw6RHBBp+M6Gk0sUMwdkSrAdqMBHUSvRKw8+iuAFQ8HHE273QwQfWBBhgNNHkYxbPwm/C0AZD35GUB7tOwfEQ4ABx6LHUhx2Kwo3PuANuqMHk9PUNwO7m+A9Ir1GUVhsKwINTDBRnx0GkOXoNwZI3DBV6HAH04GgLw924mAJe6GHkMTDJwzIrlAtxk8GU5zeLwFLzvAFm07G0DH/Iw 6mhq_ignorechain_0001
LIwVBBJig4GUqRuRwpT7EBZ2uxGEGnfSwsTwIBFMf4GEeuUTwb4kNBBJT2GUJ+YTwq0wBBFBLqGUjraTwFVt9AVSphGU88lSwQ/dFBhz+kGUWwbUwnrn1AJcQbGkAkYTwUGt6AZT13GkEJ3RwOZWHBleEtGEPRzRwJeZ9AdqsuGEak8TwQ6wBBdqGcGEJ9KSwQvj5ABiclGUmowRwyvKDBdRqfG0G9EVwk9WHBRCKrG08hCVwOciIBpWZgGE5b6Tw5D1xABaYVGEc2uSwt4ivANFogGE2VyTwm0o5AVqJXG0u9MUw 6mhq_ignorechain_0001
LAypGBlgqAHkVD/TwfZ2JB9j4GHkBX6Uwj9JOBhELNH0jqMUwLcpSB5i3NHU+0sUwdzSGBttiOH05StVwNfbDBVIVJH00z2WwCdx7Aty+IH0cL5WwwQRGBVvwEHkys5Xwqlf2Al7LEHUAy8XwlIpDBhR+/GkLseYwJzP8Ad1r/GULcfYwThxCB1MoCHkHJ2Tw7l1LBZoZBHERZmVwrvTDBh6CSH0N9CVwHxtIBd6DVHEakGWwIPO3A5KjMHU67EWwjUoKBdJ/EHEof4XwC5xtAp69DHUh09XweD7FBdna8Gkby4YwhBG4Ahe57GUjE6Yw 6mhq_ignorechain_0001
LL63MB5ZzRHkF1CTwPYtQBx1MYHUfhTSwZdeUBVuPRHUuHfRwFX6YBRwwUHEWPKRwFIxNB5GBgHk1lXRw4fKKBJlcnHUd0KSwB9iKBZMzZHkvqVQwsZJJB5j2QH0qDrSwejMTB9TicHEVMBTwQStQBt1AlHUwE3QwEgHIBlx6sHUzcfRwgqkMBleBsH0Y+3SwasNHBd/uiHU4rtSwdseIBRGYfHkG+WPwsznHBRQxUH0CO2QwPjONBdZyUHUr+fPw 6mhq_ignorechain_0001
LvF4SBpXfHHkL/JRwhhSWBFbGAH0T2bQwJvdaB5tx6G0x1TRwAr8eBpCD5G07C2QwTK4SB5Al3Gk9GjPwV6gPBNEE8GU63mNwJwJPBV+JFH0vsaRwehaYBRmhEHEkYUPw7peQBdrhzGEd7hQwoGdVBpXmxGEWFoOwnEqMBVNd/GUZhkOw 6mhq_ignorechain_0001
L3zFZB5P/3G0aBjSw1K4cBZdNyGEWKZTwe2JhBBtn3GkyaiTwRUMjBNI9xGUHTbTwJMfaBVjewGEe7yUwtNpVBFZZqGEJKsUwmLbeBlMiqGUG6rVwIKcVBNT05GkTh6Sw51rdBlHdqGUm97SwRAkZB5xM4GkluPVwtbGTBtgRuG0JHKUwgxqcBVmYpGECFrWwoCDhBFnLvGUyxxVwpdVfBhhxiGU6vPVw 6mhq_ignorechain_0001
LM9WhB53DCH0xkzTwrgAkBhYDHH0OU3TwHRxlBxhmEHEscrSwtJOoB1QPEH0+s0Sw5NVjBN6/SH0Ly6TwlvrgB9vZTH0RfmUwalXeB5J7JHkOYDUwgcVhBp+ECHUR7zTws/ClBZPWEH0hexUwUkRjBBJVWHUop5Swti5kBhQWXH0F2dUwvAXfBBvCbHEmwYUwKx8gBln/SH07SsVw6LVcBZKOMHk5vHTw5kdbB5lGHHUELzUw 6mhq_ignorechain_0001
LSHmkBRJDDHUBNgRwaMLmBZeiAH0ByUQwazgnB9+r1GUlJeQwPV4pBxBa0GkHlJQwSQckBxEsAHE8pGOwciUjBdUJLHEXjvNwMDHmBFby9G0XoqLwDmliBllmDH0/xaRwW3unBhZlGH0FAOQwDJ0iBde86G0E3TOwrOahBhQmKH0TCnNwgi2kB9n79GEBv4Jwgk8mBFYz1G0fK7LwhpunBJEjDH0cDcLw 6mhq_ignorechain_0001
LTdCmBxp1tGE7s+QwCHInBVHHjGUU7FRwG/9oB5wJiGUszSSw1kxqB15ZbGESOTSwws2kBxq6aGEjNNRw+Q/iB1ZJaG0dD/Pw6A5gBN0iRGkLePQwu1nkBhKqXG0rqfNw6mJkBJoPvGk+tSRwaIVoBNaehGU8SNQwMvojB1k7cGEcrESwKeulB97BTGkVlXRwmo8hBpBvhG0gxtPwcQIfB93/QGU9iwOwS+cfBZumTGUWGIRwGD4hBJt3JG0vaZQw58SjB9iHXGkINxLwDYqlBdSEQG0uvwNw9MFmBtVAeG0rpKNw 6mhq_ignorechain_0001
L+dloBxU8oGUDRTTw9heqBhNZpGURUaUw8HPtBRWksGUSD6TwLeRvBhDznGk1xRUwtVfpBBzPxGUbTfVwHbDnBNSvsGUOpNWwZUsrBJ8tzGk0mdWwOjrlBVqu0GU36IXwnx+mBVc2tG0wnTTw4GoqBxschGUPj2UwK01oBBIq4GEgCBVwRbpnBlf0lG0fjzWwjrllBZIAqGEC0eVwpa9qBdoR5GEF9NXwwnXtBRRU3GEDr7VwATWsBtdWsGUlf8Wwl39jBZ/6wGUjenXwDOAlBlAn7GE63jWwbgFnB9qX3GU0y5Xw 6mhq_ignorechain_0001
LagVtBpDt0Gk6TDTwvu1vBVol3GkIfZSw4KAxBZ8JuGkC4oRw5vXzBpoirGEP/yRwspavBFe+AH0gxcRwepwxBhf9CH0F7iQw1gF0B5dkHHkqwBRwvEqxBhoIAHEGdbOw7zO2BBPSJHk0dNQw8tzzBpC4BH0lKxMwwVG2BRcbGHkiEyNwhUR4BR1PIHEg/JMwy3qrBVC+4G0XO2Sw/iRxBVS95GkBgKTwFaCvBdPOIH0OwBSwIHqtBF9f/GUXU1Qw8hO0Bdc5JHUm2ESwKz2vBhfd8GUoRnNwz0C4B1G7MHEI/mQwQNszBlPp/GEidqKwDWz3B9CoGHUrpVKw 6mhq_ignorechain_0001
LTJYvB5aApGkRFzQwFkSwB9MbfGktZGQwhuWxBtLKXGElHFRw6RYzBRf5RGULH0QwoAAuBtLkaGkG0jOw+9uuBFGyQGEv82MwBv3wBZk4TG0eQ1KwUbPsBhyjMGEkCeLw/9ftBFRsrG0dxoQwSZ7xBpHphGU093OwNAOtBdbrgGUTDONwNEasBB3LYG04G7PwVHkvBtwjKGUgBJOwwHZxBBp7MGUb6nJwDRpyB9muWGUiZ4LwS8GwBZ6MaG0whiJweywsBRfmFGk7uQKwUSarBlfxSGU9yLKwOvwqBBVRKGEzw9Mw 6mhq_ignorechain_0001
LKdDwBZpDWGUw6OSwuQExBNK1OGkxCQTwKJ2zBpK1RG0U5tTwlsc1Bhk4KGUkhEUwZ7WuBFFNaGUpcaSwzrGxBtksGGE452Swn7tvBBy1OGEuyGUw 6mhq_ignorechain_0001
Lx0d0B1+LcGU3UtTwL2F3BVUtfGU/sKUw6pF5Bt63fGE1oBTwHkg7BNhpgGErlQTwlJ72BVx1qGEwYzUwlQl1BdO7qGEiCJWwH4q2BZkBmG0CDQXwatPzBFRUvGkaHjWw0lD1B9WZnGE/EJYwZ29yBhcAtGUlk4XwZuIzB5jshGEwsYTwAN23BlbHaGEDb6Uwc601BNDNwGUq/IUwHq74Bp9FuGkV+6UwHN2xBFB2zGkwr7Vw4JZ1BtvZkG0iYpYw9IaxBFhQvGUXyOYw 6mhq_ignorechain_0001
LXvH4BlIIfGUxkyRwaz45B5EjcGEVFrQwIBE7Bx6YRGkAd2Qwj0a9BtQfPGE7pjQwMuW4BlWHdG0kYrOwLcE6BFjzYGEABaMw/Zg3BBkloG0o0HOwD9J2B5gVgGUONnRwqCj7B9VNiGEWErQwBol2BlJCYGkJszOwrG94BF5QZGkHSiKwZ8l6BR7fQGUj9zMwh047B9MkdG0VWPMwYDb2BtU7oGUM8OMwXfR5BBMrtGUvQAOwprN2BZHZrGEF2uPw 6mhq_ignorechain_0001
L8Rd5B915JGk+cVRwdqg6B9YW/FUV9xRwIfQ7BRuLAG0rhQTwMO/6BljgIGku/5Twwse4Bt8ltFUYXiRw5yf3BtAcqFk+SGQw4yZ1BVv0YFEiICQw+Dw5B5IvlFkIiROwSJe3B95RLG0cfZRww9T8BJI07FUbYNRw1Eu2BdjswF0RfJSw/kW5B5oceFEGv2RwrYf2B1Q74F0IEhPwp5u0B9t2WFUbbAOwYAtzBxvHdFk4SqQw6LR2Bhj3JF0w0YQwjc84BpxpjFEG7QMwHix6BlqIXFE1z4OwYeK7B9WBzFkN4ROw 6mhq_ignorechain_0001
Ls0h9BRxMaHUeZnQwAnt9BJBJaHkLYESwgtK8BZ/gjHU6GpSw6p25BJ4fiH0uECTwK0n8B9UnPH02zoSwExG+BtvcFHUGCNSwftj8BRep7Gki9qSwTddACldiFH0oAySw50q9BlqOhH0M2HQw5yz/B5P6aHUzUWSw6mi6BR1xOHUecVSwXks8BV/AQHE2cuTwlxN+BleKFHkIYHRwALn9BVKb0G0kNXSwlQk6BlQt7GUokOSwdwY8Bp9x7G0SdwTwRO/ACBMU+G0OOeSwhBaACZ/zFHUiq3TwHx/AC1JjMHENraSw 6mhq_ignorechain_0001
LMUg9BtNtsHkmIsSwQNH8Bp/22HEg02SwG7T6BBnp2HkzbFUwNM63BZp64HUYr/TwElI+BNMBAI08p+SwCr78BxhpFIk/XFTwGDh7BZ1CHIkbCyRwe4I/BZ5pJIENFZTwpLh/BBNssHkL+mSwKi26Bt/L4H0y8+Rw4Ec/BRf5/H073GSwMoW/Bhzs+HUXe3TwEtc7BpvuFIkff4TwIYq6B93CLIUT02RwtG75BJUKEIkVKmRwGj88Bxi7GIkbd9QwpMS+B5AqNI0H6dTwS6TAC1IlJIEU9lSwE+CACpkmII04gVUw 6mhq_ignorechain_0001
LPnc7BRa8zHEPmPVwdV75BN7K0H05CfWwusb3BZpOtHU52YWw3iP1B9DwwHU1XwWw3Gp7B1mWwHEldpXw4LR6BBSmwH0DIgYwC1E8B5s4sHk0zCZwTlz6BNzgtHUPmsZwgjT5BRmslHEEE+ZwfA64B50ucHUIBpZwgCP4BBwCnHktWkawWxY9BNysxH0nFRVwczR5BNkX8H0bzqWw6kb9BJzS1H0f6tXw1fS8BB6JoHkZwdXw0Sh4Bx2YrHkBffYwaNp5BVhw4H03YnYwCZ39B1s2xH0RZDZwv4o8B54lkHUhC9YwfVE7BprS0H0gw9ZwaYu5BF+sbHU1vLZwtCy3Bt93WHU2G2Zwzri4B197tHEei0awUHH3BZGMhHU9bxaw 6mhq_ignorechain_0001
LZiu3BpRcjHEre4Vw0dd1BNcIcHk/oyVwaTWzBJzbgHElh1Uwpw9wBxSugHUyOKVwE4W2Bho7QH0TTVVwmkI4BlbbMHE9pTWwF+8zBxAnJH0eOKVwddi5BB8/gHE8kjVwxzj0BdNZbH0I6xWwMfa3BdpkRH0kgYUwdnl4Bl7PFHEuTDWw1+n0B14uBHUHd1Uwj+myBZ09MH0GUaUwpi5yBBH4IHUe9GWw 6mhq_ignorechain_0001
L/TN0BdkzjHkPgpTwSLWyBFjFnHU7tmSw3j9wBxMjxH0Wb9Swd8iuBRJ0yH0FqvSwAz2zBZ0QoH0UHTRwYuLyBRWQoHUkNEQwqQ8wB5fBfHUl5QPw8m5xBBYZxHkGKoOwexbvBN58eHUB1+MwqnYwBpqaxHULMVMwmYKvBtSJoHEE/gLwb9ptBtOKoH09jOJwSWM2BBfGkHU2vdTwqv0wBVt5gHUbzfSw76S1B5DwhHko0MRwBp+0B18uvHEklTRwI6JxBFroXH0w5MQwte4yBdXx4HkUCQPwk/duBZilXHUC/UMwgUKwBptw4HEASLLwPm0sBFyBvHUs/AJw 6mhq_ignorechain_0001
LK5eyBN7N5HEbXfTwu0TxBtkvBIUsC3Tw6ZFvBVL8AIkTM4UwXS6sBlYRDIUcFxUwiNezBd/hFIUbeZUwbbLyBFnUKIkPeDVwwKU1BZZQHIkEeRTwWPd0BpRA4HUcBpTwH9awBh+hDI0iE+SwGSo0BdwcDIU0UKVweYuzBFt/MI0izbVwL66wBFZ/IIE2S4Vwaa9wB1acMI07qUUwM712B1I8JIkAlqTwMJK0B1mUJIECbgSwkTR2BJtvDIEyk1Sw 6mhq_ignorechain_0001
LvumvBpuS7HU2I5VwRdltBZXa5HEMe6WwirGrBFQZ0H0CRTWw9T2oBNPi3HkFtnWwtsruBVMKyHEoiAYwHPxwBhnZ3HEUDcYwj5txBVSxAI0UUSYwAZyxBRWNyHEFu/Yw5vozBx2LDIkCnrYw2RtzBJwA3HkHCZZwvdo0BhdjAIEJ9OZwe8YxBtbj3H0g39VwN6/sBBPjAI0DpVXw0yjvB5rBrHEcgkXw1LDtBxLkvHkLJVYwFn7wBFW2CIEvrsXwXlDxBV9OqHU5rHZweQX0BB7KHIEFmjYwYff0Bh41yHUE+0Zw8KJ2BRKdCIE+6iZw 6mhq_ignorechain_0001
LyTfrBx61sHUQZYVwy3PpB1eLnHkkOxUwKTonBRakuH0Mc3TwKvKlBJCmtHkEHxTwduOqBJugdHkUl/TwiK/qBRlVUHEJ64UwPw8pBtsSTHEuPAWwEtxsBprqNHk2HbUwx1XtB91+qHEvXGVw5u6nB5JakHEJ9jVwPy9rBx8vfHE4PZTwNFroBph2aHE9nTTwl3WtBBWaHHk4e+UwpDktB9k0OH0DDhTw 6mhq_ignorechain_0001
LaG+oBJ+J2HEXwNTwBycnB1VG+HUQGeSwOJ+lBJM0CIUxAaTwqesjB1rXEIkKkHTwvkSpBZ3TCIk7xiRw6qmqBFBU9HUIWgQwSbunB5RwGIEvD3Qw5+ooBl0h2H0LZdPwRM/qBVyl2HEBCOTwl/4lBxFA6H03F6RwYs5qBZKFEI0FOISwpNBsBpDA4H0eEARwi0urBdoEBIUTnlPw1lDpB5HBJIUPWNQwCi4mBtXaJIEaRnRwRSHmBBRBFIkvIRQwuKupBFkkxHE5vBOw5tPnBZ8s7HEvFZOwMainBplaxHkTvaQw 6mhq_ignorechain_0001
LYxKnB14WEI0PXiUwcjklBZveHIUwseVwc+IjBlkTEIUFI7Vwx38gBBMiGIEO7CWwQtOnBl8GJIEqhtWwcxYpBxKKNIEsVUWwESblBdWZLI0s1yXwGBfrBRlCOIUnkYXw4hFpBJJfDIkcFxUw6RykBFP+KIkqb9Uw/6QoBNRnFIU7zGXwDJdoBpr/QIkSAGWwRIZqBBuzLIUEUaVwkYomBx0hMIEECVYwcv9jBBPZII059CYwg7YkBxQ6OIUvOaXw+Y8sBNY9QI0PBCXwZlfsBdPRKIEgUmXwkJiqBF3hPI0bSJYw 6mhq_ignorechain_0001
LlQdjBJaN+HULkLWwntLhBdN13HEqKoWwq24dB1kO4H0xmmVwFSKZB1b64HUme9VwELBiBZyNsHEMh3WwMr/jBFD3qHU9G/Xwe0UkBxFzyHEEHeYwTshlBNbphHkAxCYwOKJmB1yjxHE7D/YwwKWnB9AZgHUzojYwO2pnBdAXoHk00BZwhcQlBRhp6HEJgEWwiEdgBpIJ7HkBakXw9x5iBh69oHknW9VwLeQgBRgbnHkNSGXwBdIjBtAF6HUx5bYwEGSlBJeWbHUH2VXwMdYmBpB33H002WZwmeioBRLHZHUGylYwJdFpB52XnHU9ybZw 6mhq_ignorechain_0001
Ls8UfBRhv3HECbUUwpxTbBxkW4HEd6QTwPXMYBlBYBI0MrVTwlPTTBFzcBI0CYKTw9C7dBB7O3HUG34RwaJ6fB5TAsH0KVkRwnXUhBh2nrHEYWNQwECZiBpdfgHUu+zPwo58jBJ2OgH0d1RNwg+mhBZn82HU2NEUwrUiYBdCsxHUwrYTwUSqgB14q8HEjX0RwkYEbBR8h5HUWaHRwIgicBtmdmH0CRkRwqwXhBdLdpHUTOVSwlO+iBl8TxHkROMQwAIyfBlP3tHkVf3OwqwugBlD5aHURnpPwebrjBl83dHkXPuQwIJokBtruYHUq18MwNWhlBRySlHUA6aNwaJxiB5yfiH0tjvLw 6mhq_ignorechain_0001
LACBbB9swFIEiJmTwBVeYBV19KIETrvTwJX1UB1HGLIUHg9UwgJRQBFu9MIUbu4UwQLrcB9vcPI0jy2Twiy1fBtNmPIEIVqSwA49ZBxw1UI01ZDUwSzBfBtbeFIkvNsTwYJAWBNZtLIEmb3Swh+SfBB9pOI0+CtUwVO4gBBdSMIkmekSwDy/cB9Y9XIEoUIUwg7lXBhVwUI0149UwdmXXBZFrVIEYDNTw 6mhq_ignorechain_0001
L1PwWBVNEJIkpzFWwm4gTBlEIJIkZDTXwKtfOB5zyFIEz6HXw+HLKBxVaHIkenkXw6SwWBV7AHI0GoPYw5ydbBhYhKIkI2dYw6uteB5skHIEOp/YwIJXZBR1zPI0cFvYwshdaBh3dHI0ABIWwk7PSBdbONIE+SfXwDtVYB5xFDIEeZHYwxAFUB15jGIkz6qYwERFeBV6RLIUamCYwUAChBtLEKIknvJZwBhHgBVE2DIUwQyYw5kLcBFysGIEWIbZwbetcBBeTSIk1K5Ywz7vWB9mDPIUBXKZwWdHXB9T3RIEiGWYw 6mhq_ignorechain_0001
Lbw6OBxWMBIEJjdWweuJKBla67HEyVPWw8wXGBtYtAIk3sRVwiktBBJOoBIENumVwVSqLBJn4wH0+asVwERdNBR9IpHUgFwWwjjUSBpT4jHE92oWwBoSKBRkGnHkcG3Xwtn+TBJOwcHkOFnXw2z7LB9k+fHEGraYwwTyQBRNzaHkvpWYwNPeSBV+x/HkO+GWw4aEIBdL+6HUgOMXwP23OBBJuxH0Fz9UwDQPIB1yatHEMYLVwkA2UBtvalHUDSxVwhYdGBBjMrHUdd9Xw31zXBZUrYHkdmgXw0BaJBpbceHkna2YwlyFSB1TMVHEtMvYw 6mhq_ignorechain_0001
LoUVIBB5OCI0dlGUw8MxEB1pUEIE5AFTwbm6BBhMWJI0TCjTw9JL6AlZ+JIEEdUTw2D5HB5sgFI008yRwm9ZEBFLrGIkGSlQwo7qBB1KxBIEf7CQwpySDBly36H0oJZQwd+57AloWCIEwxkOwKaSMBBs9BI0uE6Tw33sBBdSVBIk023SwvdcKBxJHCIEWbjRwyGfKBtM9IIE9M9Rw/94GB19YIIkw9lPwAfZBB9PoJI0c22Qw 6mhq_ignorechain_0001
LDpzEBtM/MIEigMUwILWCBJA9RIkIQpUwD5a8ApOxQIE81tVweVazAdyzSIUuLrVwzXmGBt3zVI0o/MVwoj8DBl5laIUAu3VwssTKBNonXI0rcFUwBcuIBZZWMIEHeYUwNmQABp6wTIUXPzTw9c6IBFxvTIUCD+VwUtAHBVrRdIkgoQWwHNbBB9tNZI0PLsWwwWgBBVEucIEJBJVwCmTNBN8VaI05LfUw4U/HBBbqZIUYOUTwGeSMBNaJUIUfkpTw 6mhq_ignorechain_0001
Li9T/AFhaNI0AvrWwIQ73A5QKMIEdVwXwjyttARqpJIkv/PXwSE8kAV0YLIkTMmXwccUDBVhtLIUKsrWwpu+1AZQzPIUUuJYwKpv7Ah5bJIUhrOYw 6mhq_ignorechain_0001
LHIuuARfnFIU7jZWw0WPlAtd3CIU5S6VwjLrcANBiGIk7FEVwX7BJApUVGI0kAKVwrIaoAhp47HUI/FVwaChtAhQLzHEeI6Vw5U82A1TYuHktSfVw/a6oAx+wvHU2HGXw8lp7AdeXmHUZOPWwX/ltAlKwnHkmH2Xw5g+2AJSDjHkLnaXwaCA2AZKaEIEiPFWwmEagARmqBIUfKxWwxq/tApgO+H093TUwxLWhA9Ul4Hk+1mUw/io6AFv/wHkXojUwfHghAt3ezHkC3bXwm1hBBNyqiHU6Y5VwW/4pABHJlHUw2YYwnzr6A1lvcHkkOAYw 6mhq_ignorechain_0001
LhhNjABe6JIkSHPUwVXSZAB4eNIUYNbTwUctLAplDRIkFdUUw6V4w/EeuRI0ptFUwF0mjAZQ9QIEn6fSwhAroABYhNIUUqZRw7A/ZAxkcVIUO/4RwXRvxAZBQQIka1qQwXVQrARuFKIUrsJUwawEOA9cELIEgW2SwYSKqABYsSIEmiETwKtliABuaMIU/8qQw6avrARH1JIEZj1RwERCiAdI3XIE1OPRwlehTApy8XI0I2rSwtc3MA9zvTIk95TRwx160ApOkNIkQK0PwMpD4AhARRIkCJYRwiuyuAVm4TIUReMQw 6mhq_ignorechain_0001
LNsNVAxQSTIUdqXVwVD1IAhDdWIU8zTWw27Bt/oKOTIULl5Ww/8bl+gIRVIkFiDXwZlUXAlLiYIkGkaXwWCiiAdnzSI0IrhVwGfACA5d1ZIUDPxVw5T8NAVF6aIUQvDYw7p7hA9IBbIkSz+WwvWjeApHLVIEEK8Xw 6mhq_ignorechain_0001
LOb90/kdLOIEXtOXwBNzF/o+zKIUMCvXwnrED/ShQKI0kpvWwbFH3/GyKKIEkGIXwffVJAdvoMIUpiIXwmJAV+w6eMIE3TVYwzQKf/kA3GIUAz9Xw 6mhq_ignorechain_0001
L2aAY+CX7JI0/bdVwffEo/iGhJIU20cUwB7JCA7xcOIkIocUw9LuVA3uAOIUSyUUw9YXI/62sIIkxOETwkVRK9gaTDIUaN4SwSPkN/kYyCI0thhRwRt/9/MbKDIEySaRwYAUt9+96BIEaIfQw57+P/4T9JIk8GLVwg7U8/2WGGI0dGsUwjoR69MPzLIknj4SwJH3s/ysGJIEeXTSwt8gN/GtKAIEip9SwOXRT/ADzCI0SkpTwtfAm+c9iBIEYoIPw3Udi/OMpBIkn2nQw 6mhq_ignorechain_0001
LEkSx/C0KTI0YRmUwPLVFAbtDYI0HNmUwnJbRAnrsYI0S85VwCAJhAXlRbIkJy8VwcjJu/as7cIkLKWUwMDae/+CddI0Sd6SwD3Mv+M41cI0VvmSw1pf8/SyieIEDG6Rwjr5S/wVUdIUH/SRwlJ2u/iPBfIUkWmQw5qhA+2RaeI0KvSQwAiHm+cn4eIEQp+NwM0fC/y/aTI0ettUwcJERAPUzXIUzuyTweu7D/mttcIU/N/Uw/Wf//O/jgIE/GnUwV30i/oD/bIUfVZTw/SJPAXTBfI0ElJSwtwO7/sk1cIU1fDRwsD8CAz23fI0lfnPwjRc7+iEQfI0yz0Mw 6mhq_ignorechain_0001
LPS7IALscWIUPV/WwuXAUAT+tWIUKkIYwiyzjA/+ITIE4pIYw6GMsAD7oUIE/2ZYwYoBFAjGGVIkYCtYwjJAm/Cf9YIkjd0Yw9d6q/2nWeIkVRrYw34t38QvNXIkpqEZwA7En++d6hIkBGyYwwDEi/oywaIk1eLZwahbZ/EoHgIk+LCZwuXc1/aLiUI0o47Ww4kXZALo0aIkaoNYwdvT8/6tLRIUQOmYw0cIOAv0vUI04nKZwP2qEAfZxfIEigeYwpusI+E6+SI0UBMZwaSR4+6+ImIURvqYwz1OAAxmVZI0wNYZwyo12/0A7iIUrmHZw 6mhq_ignorechain_0001
Lb96iAb0ZOI0RSrXw6xzrALnpKIkK1rXwey60ArNjMIkWryWwdSL+Af9vMIkS2NXw2LAoALcHFIUyVOXwI/lwA7IvAI0UDMXwNP10AjKk/H0KETYwOl2rAvLS3H0ypmWwgLGYArhXNIUQnNXw5a4uADPXKIEVdWYwdjqhAzsxDI0KE5XwIVskAb0eFI0rEOWwUeR3ArZDCIkObkWwCA86AL3V5HkEQSYwvLU4A7DeDIkmafYwdxSuAn2C9H0kynYwRh9xAHzDxH0q+kWwWhLlAn1o0HkJSOXwBGBpAz314H0Y3lVw 6mhq_ignorechain_0001
LNMYyArK9NI0TNjVw9EI6ATt9PI0yTlUwd9i1AXAAVIkrn9Tw1T+rA76QVIkCJrTw2Qq8ArLyLIkKsgTwvxjABLOnGIE+GEUwmVh7A3q3BIUvP5TwXoZFBzQnGIkYcvUwt5l/AXyS6HEFmZUwR5bHB3B5BIEcyPVw4tpEB3GW6HU0+EVwOerGBDA8wHEyMlVw/uoqAf5lNIEcoRVwLSyABrx1QI0r2GVwBOa1Anr2KI0Ly8SwPmOBBH3aNIEFqzSwzL6zAzo3BIUjLXTwbPmHB/0VKIUWC4UwJhM7Aj51yH09DRUwPYPLBHG5BI0s5xVw6slJBn/fyH0SULWw 6mhq_ignorechain_0001
LTtX8Aff6YI0P5uTwFVR5A3akdIEp+9SwsgL4AbYicIkgIfRwVBW9AzSMfIk85qQwNx8BBrHrYIkCDGUwOSpxAPIFfIUgrVTw/HK/AfwugIEoHHTw 6mhq_ignorechain_0001
LG/HxA3VzYIEr7IRw0O5vAH6eWIE6pnPwRFa6An44VIUS7GOw+X06AD1uWIUzerLwy7NoAjy5ZI0oc9Nwv17rATBkfIk5RkNwyaMzAvg0gIE3LkLw5DMoAD7ojIUnoMPwQun2AnsBmIkR7MLwF1lrAbL2oIUBm1Ow1c0yADhCqIETk1MwuZTsAjtiXIUZu4RwMo8sAHgZSI0if1PwT6InAjzFYI001/LwVtagADmAaIECf7OwiXM2A3bpdIUOVRKwLweiAHksiIk15YQwu/U8AbV9mIk3ynJwBJloAf5AsIUcOEQwAXh1ALFJuI0vajMw 6mhq_ignorechain_0001
LC6cBBTtbUI0IOhPwhWqGBnnuTIkOwSOwSOPKB/ELQIUFN/PwzGLKB/8lQIU1NORwnfWJB/DKZI0OI2Nwy1xOBrH1YIE5TfMwlV3QBTxReI094pLw98zPBXQUiIEAQ+Mwi11TB7BbeIUJKdJwIuCBB3DzTIEDHwQwWsHGB7UyRIEMEXMwvTxGBjHrbIEXpnMwEb4JBnuKbIE4vwPwZ9oRBH7DXIE5E4Nw7UbOBjSWWI0sJtKw8FVVB375hIE1nzIwIPmUBbUDbIEKmcIw 6mhq_ignorechain_0001
LwKZNBDIuMIkZ3tOwTCJRBPBSJIEUwDQwOKwWBPqOLIEBmhPwDo0XBHrSNIECNWNwwmfQBXwbDI0r1PPw9j4KBDTDBIkpkmPwJs3KBT6i2HUIApOwr9PJBPaaBIkx5QRwa3JNBPLgMIEEAtMwdxUQB/YiJIExHIRwZ2iRBzRHDI0h+INwvlRTB79+AI02pMQwOYCIBXuRDIkjaYOwbi4GB7QKzHEnI5Owli+LBf3R2H0HHiMw/8uNBDi6xHUCjzPw2pQFBDcc/HkW+YRw2xFMBzhX+HEoB4RwvVOJBzxlFIEv4kRw 6mhq_ignorechain_0001
LuqQaBDUsKIUqDuQw30rfBr9hMIkAUjQwFqhhB/PBIIkRH9PwxkGhB3ZXDI0zPUQwZAAhBr3eOIEoX4RwlxJfBTtUTIEAHeSwpD2gBHLCVI0tRyTwhY1eBfz2ZI0yQYUw/YngBXHibI0VNrVwY1LZB3+9II0T7lRw+UqfBbE9PIE9HwPwGQ6gBTyQLI0DWnSwNXGjBz8hPIEewvRwciWfBrZpWI0GAxRw0j9aBjbWSI02OpSwIPwgBP1uRIkY0fUwu/7iB3kDWI0wmnTwKLDfB7XMdIEWmrTwjgoaBLy4YIUJniUwgkOfBD8ueIExPCWwNhfgB3RfYIEfkVWwWejiBzBhcI0aNiVw 6mhq_ignorechain_0001
LNfcjBL9OJI0FKOOwWYQlBDPAFIkjsUNwMIDnBPI3CI0J4fPwmKCoBP8t8HEFXTPw5V1mB/ovHI0bCHLwf0zmBzQLNI0hfxLw7rNkBzhYOI0Ll/Mw9hdjBfDPJIEoXOOw8qEkBfcpBIk+GiMwHz3oBPWGGI0hMBLwmK5lBjG9GIk1RKJwUHdoBv1FOIUwQKNwTsInBb9nPIkbY+JwNedkBnmjRI0s1fOwi7yiBLeoPIkTobLw 6mhq_ignorechain_0001
LjtenBfE8FI0OoyQwZeWpBTifEIkIX1RwxdRoBDS9FI0p8MTwvhWnBTjcKIUW4aTwjxCsBrLSHIEThmRwPEBuBzHFHIEEoxSwv5zuBjGTBIkdwCTwLFdwBn+eKIkX5cSw6BemBXKbJIU0S3Qwz4ppBrdLAIULbzRwk2AtB35cFIE1cvQw2zqrBPqeLIUPyXRwwPDtB/pnII0kIrTwLoNwBT0JBIUsI4TwhOCtB/g89HEZoSTwsSwvBXMQ/H0L5JSw2z2xB72VKIUnTSTwIGbxB7b8II02cjRwRU1vBb8mOIUfESSw 6mhq_ignorechain_0001
L4VYoBvVJCIE+0HUw7nnnBLgCDIE0KgVw0+CqBXA+BIEfvXWw4EmrBzhn8HUFbFWwsGRlBLm8+HkNI6VwtgwiBTSbAIUhPGVwZeaiB3Gt7H0gX4TwSTzgBf53DIE1hkVwNzHgBrgc9Hko+ITw0SBdB3lvEIkXJ1Uw2cVcBztLCIUQrnTwbSxXBTMDDI0oe4SwvUBpBvp98HU/51Twaf+mBP0LHIU4AnVwdR1lBnBk2HkuFzVw7vykBH5IAIUdW9Www58jBnQS2HkzjgTwSrEhBvi5FIEJshWwx+sfBjtZ5HEozLSwqh8ZBDMdHIEi7MVwtc7XBP6+AIUhvESw 6mhq_ignorechain_0001
LdaYqBvIKFIUC4aXwxBhsBTscEIEZbMYwEaUrBLV/CIEdg3YwCHPqBHFbGIEY6NZw3AMuBjagJIUgqQYwUrpvB7gLLIE6VQXwTTVxBXr/PI0oseXwnQhzBnj7OIkL0MYwxXA1B/xuSIEmBgYwyFh0B7B0XIkOkYYwqH92BDZWRIEgX6YwPCFpBXVNIIkijiXwBOytBHDKBIUT1BYwRJ6sB7k0MIUGRaYwDjrvBPP9IIUEtpYwja8wBzd7HIkTF7Ww7yMuB/LGMIk1VeWwHtLyBLyTRIk7BiWwK/GwBn9LTI0+g5Xw9K9zB7MELIEaWTYw2uBzBHm3YIkgbEYwoXo1BrTqaI0k9mYwJLV3BHScNIUlGAZw8WE4BTkMUI0UwIZw 6mhq_ignorechain_0001
L7uirBzxx7H0cBDZw3ySqBHBU3HUc7oZwq+SsBvMO2HUsGNawRDtuBr1Y1HkdxFawTCFpB37WsHUmJfZwYGcrB3MwiHkL/JZwdkpsBbG+2HUJBwYwo2roB75o8HEG9yZw1tNoBrHBpH0jQ8ZwGvdnBz9QtHkt/HZw 6mhq_ignorechain_0001
LCqPrBTwC2HkA/zawmV0sB3GE2H0GBbbwkkyrBDw6tHkAN7bwoZ9rBbFpvHUlyhcwYqzsBX+mAIkyOvbwMqBqBzBbCIEby8bwc+LoBbxp+HEdz4bwAGxpB3p4GIEo/KcwmqOpB3k41H0FD2awoe3uBDh1zHkaETbw35GuBXZoAIE1OLcwMBntBzFgDIkSfYbw 6mhq_ignorechain_0001
L0OuqBrn/kHUR+rbwisdpBj4XdHUhRIcwPalrBTTpWHk4becwhp4tBPbLWH0ZBRcw2hjnBf7JWH0KsvbwL9RlBnW8bHEdLZbwYFVjB3VcgH0LL4bwp3CkBT8OrHELQFcwZZviBTI8wH0pSjcwfdqgBvRysHkIB3cwIKjjBbot6HkT7scw5+xqBXkcjHk+QMbwlPWoB75whHkCkgcw7aqoBnOtRH05hXbw/2qmBfNWQHE7gFcwjjFmBD4fiHEqHGbwZeOkBLOXWH0WUEbwxjWhBzWtgH0/ipbwI5QjBzuabH0toUcwcholBnvsuHUFy2bwN5CgB3IUlH0wpvcwzzXfBL9DxHU4hNdwfYJlBPE69HEfwdcwyokiB/J/+HEPbDdw 6mhq_ignorechain_0001
LBPyqBXrbRHkHJBdwQDvsBbapMHUDJedwvB5uBfVOGHkn2Hdw2KQxBjxiHHUhDTdwchTrBX7ZFHU1S+dwsHLtBH6Z/GUyGbewvoauBbbQDHUqu+ewCmBuBjaY0Gke3Wew8g+vBvAc7G0r2QfwhkwvBnyRyGEM64ewkgdtBjUQsGEoX5dwhu8wBb/WoGk3a+ewzvpuBTiTiGk16+dwUZWwB/aagG03kgew1P0oBvjuQHEd0HdwtDztB3eDTH0gludwcQ+pB3CNKHkcJSewD3EqBLgn/GkiKtdwl7MuBTBXLHULBLfw/oGxBX4R8GEfdrfwfDHsBDVttGEuoedwoaTyBvvsmGUN8YfwsENuBDjBcGE/yndwg+PxBj2gYG0z+jew 6mhq_ignorechain_0001
LX6RuBn7H/G0vKqcwnkYwBvjP4GUCRZcw37DyB3mt9G0X+3bwt9I0BTid5G0AYrbwBK0uBrQ5uGE65FcwfcRsB3A2zG0Py2bw3FlrBrW47GUU6YcwkkOuBzD/+G0eopcwIirxBDwn1G09szcwNR+vBbhNrGEo2rbwEjfuBbkqoGkiOecwGQksBfTj3GUcNXbwaRuqBvPrtGEq1ybwQshqB7esCHUNWKcwx1UqB75C4G0ibxcw 6mhq_ignorechain_0001
L+HPxBDmDHHkc1pbwduZyBDGAMHkFiEbwmsW0B7QqUH0PkSbwJvezBHB9cHkSsibwFRPwBzw1QHkk4nawFf4tBjuLHH0O+Sawt4vvBTh3KHUvf5bw1EdzBzR4FHkNRyawekHvBL/0WHEZ15aw0HLxB344UHEY3Maw 6mhq_ignorechain_0001
LSr82BXCOTHUEJNbwBLz4B/3ZbH0I9bbw2yK5BLKqkHEuR9awmT04BbXajHUcjWawAUY7Br3IVHEjDgbwdRN7BvdpNHkRE/awjic4B7I/JHEdF9aw2d82Bz6STHkiYNbwxwH4BDoceHEmJ7bwepG9BDCjaHES4cbwIjg7BLMeRHUN//bwI307BfKSRHU/kgawlJl8BfS8GHkAJFbwX263BL2HIH0xubawY9M4Br24CHUfhRbw 6mhq_ignorechain_0001
LsK65B/K6tHEAFObwkdC7BLYi2HUwv0awGKM5BD8B6H0zfQawGjB6Bngn7H0UDsZwVxv9BPcQzHUWKjawVLv/B3C0wH0v3Fbw181/BjAW2HkQombwILqACTWooHEAW/awg9q5Bvn8uHk25tbwVCS7BLwh9HE1SJbwqCh9BTkMsH00+Oaw8ei+B//p5H0/IPawQ1VBCHVomHUoWVbwYMlACvQYkH0rXkaw 6mhq_ignorechain_0001
Lluo2BrYG7HEQTbawpzn0Bnet/HU37+ZwYhs0Bzzm6H0fhSZwFyV1BjGn/HU3WyYwHz/0BTp8FIE306Zwg1g3B3yDHI0vtmZwjY70BPYlIIUSrmawAYF2B7Wk4H0Xs4awtgpyBbZ99HURBMawZrZzB3omHI0wGnZwcpY4BTNwDIUvofZwGfM1Bv04MIUPJjaw3gAzB3MyHIEu51aww+h2BrL+GIEOc6aw 6mhq_ignorechain_0001
LeQA0BPXYwHEvSSZws8S0B3FupHU7qsYwS6qyBrWNuHEm5HYwWHTwBHllwHERrMYwFpYzB3iMeHkiQ2YwYxZzBHPgXH0AmNYwx3L1BDIQZHELJYZwf4PzBniJtHEYVtZwQnZ2B/FopHknejYwKHVxBPuXeHUc4BZwvLwyBDiYPH0b9UYwY8CyBX2BbHUkcsXwW8a1BTQSXHkMdAYwW2h0BD4GRHE7xeZwBhP3B7uHZHEdlMZwm8E1B3D/dHEIZ1Zw 6mhq_ignorechain_0001
L7J7zB/nAvHkmQFXwOslyBLcYyHkDm3VwZ2FxB35+oHkBlRVwaoSyBL9ogHEHaBVwsFm0BXn02HE4r2UwwJu1BvZ1AIk1kQVwmQt0BfSJDIUZPMWwMYl3B3RnCIkXcoUw7/41BLcLtH0ZHDXwOXMxBLAy4H0LiHWwW9P2BfuNxHksVvUwATozB3On3Hkub4Tw 6mhq_ignorechain_0001
LtLguBLtVqHEnYCVwax2sBzBHiHk7ubUw3LdrB7usmHEtbOTwcOQqBfEQvHEypTTwi21qBrY4dHEk2aVw7rOsB3RdXHUsD3WwKPqtB3iZxHEMiSVwcWJuBL2hbHkY+HUwhclpBLYbkHU9axVwYripBLAHYHkOL7Uw 6mhq_ignorechain_0001
LOukrBH59gHUrcHSwRpdqB/CckHEm32QwORBoBnu2dHUDwfQwYz0nBHKcUHkKk1QwIpjsBzgljH0qmfPwWb5uBb9+qH0Im2PwtbCxBnIGoHEhzuQwEo9uB3A20HEJZlOwfTMzB7X5uHE5b5QwjTHxBXxp7H0tR6OwEyOzB3/q4H0umQQwzwfsBHmyZHUcuKSwOM3pB7vysHEq/8QwN8TtBT7abHUajZPwDNorB7DXlHEuukNwaiAxBzEXgHUfCPRwMkStBjwM3HEvHUNwvF30BzthsHEkGiRwNDJxB7HsBIUWq5NwfT70BrfC+H0u/YQw 6mhq_ignorechain_0001
LTzMmBHf2iHEtkiPwf01jBb4wdHkogbOwS86jBbQfeHUCFaLwS9ElBnL8lHUScRKwkmQhBT+9iHkdYfPwwu8gB/YSuHEKPXOwqFRhB3rLjH03ARRwW6YcBTbAzHExCxOwSegmBXRuqHkVCNPwfE3jBjHWVHU8i/Ow8cEfBHUZeHkyozOwowZiBrxkzH0SiTPwF9XhBH3NuH0/WOMwh62eB3B5mH0D7nRwVaZhBHaCbH0DbpRwdy+iBj6xnHkbhnRwBrQcBrAC7HUwg6NwqJbZBrr+tHk5rxNw9WgbBj9azH0QscQw 6mhq_ignorechain_0001
LFFriBz/rWHktTGKw/gViBTykWH0MfcGwYqyfBX78cHEK60EwLQ/bB7AAeHUhe5HwRlFiBnsKLHUsbcEwXTffBjWXGHkwdXGwbn7hBzqkQHE4OMLwwEHkBvgGaH0EjnEwBuEiBPrILH0oeFAwrb0jBv5jGH0GUvFwwytfBTM9+GUgMYFw 6mhq_ignorechain_0001
Lj55fBHDDhHk5o3/vjUVbBLPRmH0E366vVtEZBnwcvHEORzAw/8MUB7nrwH0FdPBwE96WBXZIeHESl54v4PkYBDUmUHEpQZovWsGUBrd3MHUUBLcvSK+VBLPkCH0r6lsPfmCXBzVWAHUBhe9PCQaWBPdxHHkBNaCQfTuYB/ft2GkJSHAQzkrhB7edgHUhsu7vUGpcBPZ8pHkGI0tvvidVBLqDbHknWQAwfikTBrGCiH0RU0xvoWyZBfWXXH0BAnzPfl5bBLhdQH0KD1zvbzISBv2mLHkT7b4vCdORBPACQHkEi7xPzRgWBPnp8GUuaEpv+6HVBb+IPHEo6WBQpiNXBfHHGHUo5RGQVVNZBbJAxGk4Ol6PQkhZBDOD1Gk01+DQ 6mhq_ignorechain_0001
LMaecBjEE2HErMIDw77XaBTS2+HEX8RGwsZPXBjOcDIk+OEDwSZrTBLbGGI0/oMFwmpafBT6zBIUQ4SIw+/shBvFUAIkQPDFwdzGhB/921HEdxXDwePUcBvZ21HEl1HDwvdwXBDBp7H0W3tIwL0/eBvZLGIU+odIwayCgBTHRAIEH+UKw4jwhB7+EDIU8PoBwQ5qjB/ajAI0kZAHwmoAiBjwX0Hkn82+vbU4hBL3KwH0JbWGw 6mhq_ignorechain_0001
LyCfYBDlAEIE3Y77v8ukVBzCyHIkaCjyv5/ZQBnBXFI0zsChvLWKMBzy3HIkzAskvZPBZBT5qJIUhabwPM2kdBbEjMIEq5cRPkdyVBn8RNIE2vk7PO4dbBXP1BIU5bp4vCzhUBj8PLIExgI6vrfaaBvZNGIUEPu4PmnSgBT0KKIU/HIMvJXSYBzxkOIUBeHBQqHWSB/sFLIUJ9o+PbkaUBbHxQIUYoQ2P 6mhq_ignorechain_0001
L2wuQBDMiAI0w7isPH4BMBHvj7Hk8lV2PHi1HB7cJ6HU5KujvJkBDBPzO7HkxrEZP4MvNBj+4wHEsun7PfysJBfL1qHk7VuAQ6BAMBDJ0gHUaaPDQ9hKQBXB5cHkeuVBQmtpJBbtvcHkDuHHQJIVUBngb9HEA9buPtKRKBnRMAIEQsh9P0oFRB7vByHEnuiAQdiHPBzdxrHkakPyPIZgGBHhnoHUNa87P0G/HBb16vH0GU0DQ 6mhq_ignorechain_0001
LnNlJBbtp3HU+eI7vFc2FBHCY2HkCy7BwCfVDB3rfAIkDEaDwD9B9AHzzAI0HhaEwTsrIBPpexHkRhsGwpAFKBDC/lH019CGwBajNBDoIiHkMOQJwn17OBjllWH0mdDJwZwYTBvrsTHUGOvKwKyhNBDOn2HEJ8g8vtFqCBDJBxH0yZpAw90XMBf621H0mpeHwaeKGBbCOyHUVjHJwQTbGBfqNhHkDD+Fw5jLMBbM2kHE6XRCwhwRRBPormHUNMRJwDNhLB3+YjHkG+JLwwXfLB/CyRHE8boJwED9PBPTpUH071+Fw5qKUBH8zLH0JAiKw2NpWBPI+XHEdrMKw6ZeSBLPSVHUSkqMw 6mhq_ignorechain_0001
LaFhGBzvtEIE5TjDwQaZEBT39JIkxPyEw/Mz/A/5cLIku0BBwGNS3AHMRNIk2MwCw9qzIBnjQOI03chEwYvnMBjpWNIUbqWIwziaGBrU0TIkZYJFww1dKBbDUEIEYRzCwxwyCBrO5JIEA4aIwa32KBTYAOIkowrAw/UCPB7zjKIkb1pHwrtlJBTHzWIkKx8Ew5+iDBnQiUIUQW8BwBGZEBn1GUIkO1fIw 6mhq_ignorechain_0001
LZF0ABnTwKIkZ2c3vwCt5AX3OMI09vuOPgHTwAD/aIIUlbhGvW/BnAL5FKIkZBNXPK2k+AzoQMI0gui7PQxsDB3MfQIElgW8Psg81APuQNIU5O8BQUpEHBHwBQIEcFLDQLzUEB3vKJIkA7lyvFap2ArbMQIkBrxlvwMKBBP9ZII0duI9PWq6BB/odUI0/6L8PayVGBD9KQI0EL4yP0wh5ArURNIktk6FQzG8vALRHKIkBgtBQpeLyA3yHRIkeGMBQzFHKBb/JTI00ALDQExAJBnvHMIEPDRDQ0RiEBzUeQI0o6rGQ 6mhq_ignorechain_0001
LoBcyAXGRDIU5PgfvhTmpAD7C/HEwx0kvW7NiAbn0AI09/16vzP3QAPArAIUc4i5vlMytAr3mzHE8mLrvQtQlAHhMrH0aDRmvj1MiA7/ZnHkT6L4PdGSgAfzDnHUysy6vA5tUALvqfHURHI5PJo5QA3YUfHkAK45vnF+KA/0nbHUFqkEP1dA6Af72BIUFhjhv7ExkArM2/H0PZPzPKM2zAvLFyH0QWGtP3zlxAHysyHEtKl6vV8DmArWmqHkD4U/Pd6niAz4+pHkGhVBwJ3DQAn2wcHEDUgAQZQNJALWIcHEWugAwFqM9/+8hVHkJIUdP 6mhq_ignorechain_0001
LIApmAPHPCIkbhCCwPt2fArlrDIE51kGwmweRAzXVII0SOIFwMq58/KmYIIE/nbGwF0umADdJFIkU2vJwSLgsAXeMAIkky0Kww3jfATopHIEvG6LwHAi1ArydBIk57uMwsOruAv0UCIkjOdCwqlkVA/0SAIERxhHwnw5sAz2/HI0HqKJw4uymAH4Q7HU762LwC9xvA/cz7HUISKJwHwtkALQqII0ydoNw+jEYAj9QLIkubILwhENTAXY0EI00qgMwF3O5ALrg7HUQOaNwmhf7A/p6DIU41tLwcSZyAj0oDIEq2cOw 6mhq_ignorechain_0001
LLmbaAruVMIEmpeCwi1xNAnn+QIk1i9AwvXu2/CGaPIUnfq6vPUJH/+CmRIUgDi7vUf6bA7AIVIU99R8vwculAHbNYI0OLwBwBbWtAn9ebIU61n8vhc2eAHVybIEGXiFw40ClAn3NMI0pIfBwcVDHA7wvSI07nkEwBvqiAvPGTI0V4W0vd0mRAnfCYIkK8V4vjufqA31YVIkYgEEwYz3yALNrdI0ON4Aw6P3xAva0YIUkJz2v+oyoAnXTeIU6vk3vbp8kAbg+dIk7aDIw2qUVAjPneIEhSODwE6SUALjVZI04w/Hw 6mhq_ignorechain_0001
LNUM+/C5oLIENO3tvGSDZ/eUwJIkaYguP/3Ll+QQqHIkp95qvkhwt/QnWJIUjcWgvLGbt/yIXFI03hB7P9wqr+2UZCIk7mdAQnRql+whsEIEty0EQ9XmJ9w0m6HkT6w9P69Kp/sI+BIEXtiHQ03/g/UyI1HEE9lBQMX90/kP05HUuZ7FQD63NAfDCKI0DQcrvbXoC/mxHNI0w3a4P2ghBAP6GHIk7ucAQpyt//yZeCIkS/u0P2r9B7QrsIIUJrGGQOV25+KZ62HUxy01Pnu44/U30DIUwzeJQ/TSq/klItH0b6TAQfAAHAdPh1HU/DCIQ 6mhq_ignorechain_0001
LQsPJ9QECEIUssO6vaoZk/IAoBIU4tCAwTX14/EnlFIkfd3DwaicPAFWJFIkYXHFwG8iJ/wzY5HEfxEDwbV0j+As8vHEg6C/vrQct9+sAkH0mKTDwwkxx/sIEgHkXYVFw0y/Z/eY6CIEwW87v3k+8/YTbAIEGfY6vn5Ta+2Ge7H0PDcFwe3jt/wsu2Hk4A2FwPGVj/E8NuHUzWn5v0FHG/+2+xHUDDR6vyI0v/QaxYHULstHwFzFAAh3amHEwKuHwy3tCAdSmeHU3hzBw 6mhq_ignorechain_0001
LMMdg/YPgJIk0ssFwZUCz/wY1NI0PqZIwGyjIAxFKRI0UWZFwuS3ZAZ7sSIEkANHwtdw++sSaRIU7hjJw9ekm+OYCPIU/l5LwoRMw/KPkSIUBxfMweosG/oLkOI0IUVOwVWvr8sehJIkcV9EwrhxCAx+GMIk0ICKwRcyX++7VSIkN77HwZYMc/U1IVI0hTPKwas+K/WYFLIEhhWLw1RGBAjQ4QI0wYKOwnEWCAzSxSI0oDvKwEcWl/mrkWIkuQBNwAXJL9QA4MI0U9/PwHlWe/kFhSIEPm4Ow9WUu/0x9LIkRK3Nw 6mhq_ignorechain_0001
LaEcCA15OSIEMzbAwNDdQAF2GVIEqIq5vqXYiA9B+RIUC+J3v5XGrAlPQUIEHEd2vzS6EABuQWIEqa3bP0Zzn/AYDRIkArP+vz40UAtR4YIk5ic9vNmjPAhKbYI0+KQ0P66it/g0rYI0pv2dvJsFAAZsgSIEyX6wP 6mhq_ignorechain_0001
L9QYhAFjuMIkgde0v7SzqAJyWJIUJaByvYTgxA1wcJI03pI/vwDX7AVGvJI0A3u+vlKhnAhijDIkdK4pvgFQxAdbz/H0OBYqv2/6hAdIVDIED5U4P+zGUAhoBLI0nSH0vNHuvAtF/KIEqBVjP5FGiAZzICIk6rr4vrIyuA9po3HU60icvqc90AF+AAIUJye6vuC/2AFuPBIk+HmtP8EPfAF6b+HkwZE6PLMVnAZSxEIEKDi+PnImVA1/1FI0M+H4P 6mhq_ignorechain_0001
LKyTsAhZMJIElSLEw+RKyApcjJI0dTmIwV3K4A5S0OI0te0IwIjfAB57API0cR8Jw6ajqANs4IIUBc7Kw17RkAh7vIIUcAREwA0C4AViVGI0fGpIwJs/uA9QKJIk3LzMwF5qmAlW/EIkIWzKw04gkABYBMIk3X3Kw 6mhq_ignorechain_0001
L/2hzAJMITIkdVlHwUYE5AFFQYIUtgnHw3NkBB1yBYIkYRPEwKDsFBRuUaIkevsFwdQyxAhXscI00KhFw3wcmAVMIeIk794IwVOIsAZu5SIUQk+FwGhc7A93JZIkh22Jw2FwuAx8lbIkaJlBw0BZ2A1YXgIkofDFwL9nhAlIcZIEN8iIw 6mhq_ignorechain_0001
LQhVBBxDOVIEsNf/vRyIGBVnTUIE5jM5vZKJKBFGBRIE9nh/vpR9OB5fDSIU05I/vllwEBt2YRIEyoZiP4q1JBlWtPI0A+M2P/EWBBxp+UIE8LX4PMcp7AREsTIU8T78vu5/HBdZKYIk9AD3vxWjCBl0vNIkRGUZvniyIBVqpNIU9Cg+PHgJMBNuBNIUI+CoP07NMBFZPTIkIy94P8hYABJ64SIUACx/PhziDBVVoYIEBIN6PDAU7Ads/VI0D2WwP 6mhq_ignorechain_0001
LHsQIBJ7+MIUgGoCwqE6LBF5zJI0es3FwllwOBZfTNIkS79IwAikTBN2pMIUEOdJw+74IB5XYFIkKqWIwoezGB5psBI0zKCFwgCVEB5jDMIET8mCwgW7OBZAEII0OAQDwrbpFB9kGHIUj2hJwEPkLBVlVDIkRHvJwrAmEB5nuDIkp0oCw 6mhq_ignorechain_0001
LEx3LBVzDRIEOZKKw5ZbOBNrxUIUSZAMwyvxSBhU/XI0iJnKwydMXB98mYIkwirLwowQKBVVlYI0dZNNwf1cGBZTGWIUhJRPww9aCBVOSaIUWzFQwZRqJB9+8TIUx1zQwd85HBZEZRIEBL0JwT7TQBF4eSIEfgmNwbw1HB1sNaIkT/lLw9XWMBhQ4bIkqqLOwW5OEBVT1SI0F0VOwxMb/A5MhYIUum0QwBPIABdWsbIUqzdOwO6hEB11odIUk2iQwQ58GBRwLSIEPpiRwNB4LBV2NXIE3mRRwvQdMBdz6QIUtSdQw 6mhq_ignorechain_0001
L8smRB1nFaIk9EPIw3FoVBV7GdIU52hFwupoaB10yZI0YWtEwUEFfBN8qbIEsuuFwaTaTBZG5eI0F8FAwXsaXBdOrhIkaZv4vHdcZBFkxmIUHtB+v9EvUBl84iIUYFTnP0l7NB1LnZIEa92GwaZrWBp/ogI0Kr2Hw5tGQBhNphIUvnxAwnt3RBF/YbI0vQA8vgI2aBpBEfI0NC12vzrScBdHwoIU2Jv4vVYabBV9xlIkBoxCwvtFWB5ccpIkd2k/vJZlXBpY3kIEUea2Pw0TRBBbglI0xYiZPv6YTBB3KfIUfIKzP 6mhq_ignorechain_0001
L+6/ZBVB3UIEkZ3CwJEneBlneRI083zBwmm2gBZcXQIUsG5GwphUjBVAZQIkR74GwYU1cB5nLMIkgNj+v9mbaBJcmMIE/wJtvNvHYBxNNHI0VW90uriueBtcaOI0/VExPAxSWBB6ZTIEoWLCws5ngBJ+jTI0NoE+vhL2ZBhvVKIE9t2BwC9IgBZXhJIUWnG+vU7KXBpzfPI0E6Ttv4daWBNSgHIEjD93PsWAVBp1CGIkgVVzvMESbBVSNEIE9Sg6uhOBdBNttOIkfdi8Pdl/gBdEhLIUQQLxPaPIgBtyTSI0tMXoP 6mhq_ignorechain_0001
L045eBpObPI02kpJwUs1gBhniOI0MxKMwtvXiB1MfTIkGcENw6pnkBt2DTIkXJFOwSYwdBdoyMIkjEUOwnmzbB1NKHIEcM6NwEFceB1P7DI0bGlMwwaPXB1H7FIE49BPwPe3aB11TPIEaVnJwJ/TiBR6XLIEZP4LwjgUaBxxePIUFoUOwtJqfBloENI0apIQwW1vVBp6OCI0AD1Ow5vPVBJsqII0H2CQw 6mhq_ignorechain_0001
LM+NhBhAOYIkENqMwsqmiBVdLdIEX9TNwh5AlBl4/dIEfTgLwkNJnBttrfIU79aMwrjsgBp6+hI0j6BNwdhPiBJnNnIEhGNNw06FdBNluhIEnaLPw7ateBRWZYIkJo4LwF8XjBZ/3cIksNWPwdohfBRs2hIUn4DLw2O3gBdNkqIE5DANwEIujBJyXnIEgtmLwaAQjBpNdnIEXjIPwlEaaBNnIlIEC19Owbk9eB1T1hIkCukQwTo0aBV5BeIETp9Ow 6mhq_ignorechain_0001
L15ukBR25cIUTG7IwHx+mBZTcdIEbcMGwyNPpBxdsZIEJOwHwaLlrB9ATbI0LM4Hwd7FmBlURcIEdJcAwNSOkBNVbgIkXj07vgwKjBZYTeI0GPthvVmulB5IqlI0rmQ6vQo8iBBsrbIEb+MIwVAunBpVihIEIaaGwCRElBBgbYI0Q8XAwYc3nBNR+bIEwI27v13giBVNGhIU4KiAw+t1hBBZQhI0oahpPYUEiBJimaIUwHWqv2o1kB19hdIkfUVwPThZkB5SnoI0NsV1ve7bnBZn/kI0/nAyv8bbmBBzHnIEga/Aw 6mhq_ignorechain_0001
LqRjoBFEvUIksqgIwXhjqB5JuQIkaPJJwxnGsBduMSIUXZpLwZjkuBVGDSIErPqLwCbPpBlbPLIURlgJwZFNrBJYnGIk7kwJwT93pB9FPBIEXVkJwJSenBhWABI0sOzJwsvQrBd4s6HE/CMJwlPmmBZltTIULjjIwY49rBlRfQIUIO+Gwxy7nBJsaKI04EoHwoAAoBpFSLIkHTTLwTbOsBR85GI0IdrLwa8ssBZh9GI079LIw 6mhq_ignorechain_0001
LG8rqBpxpTI0srxNwodBsBhD7UIEnTJQwq1xtBZY3ZIUYF/PwZAzvBR9aaIUcbsQwXe+pBlv1VIUycRRwtEVrB90WVI0AApSwhspoBJFSbI03vHRwObUsBJNyPIEvM9SwPDroBNH5TI0aLrNwt1WtBVaoRIUelZQw9XcoB1xvSIkyxORwId7pBdMjWI0N5aTw92BtBFRFYI0FBsSwPkNnBVc3bIUpR7Rw37nnBVvebIEaXKQwl1KqBZFaeIUmrKRw2QQtB1vwPIUKP8TwY6xtBFAkOIkdMNSwoApqBBhANIkYy8Sw 6mhq_ignorechain_0001
LFxFtBpaddI05TJOwX3yuBpPFiIkwBoNwgjUxB1qfgIkjHIMw3MczBt53iIUcukMwRkQtB5rVmIkNRDMwtgNrBVVVpIEbxsNw+qQpB54XsIEjRcMwgKSrBJiCpIUe/OQwX+YnBR7GvIEio8Nw+eapB9ixrIUiK/QwvSenB1FzuI0+HXQwHFnlB5ahxIUAHHRwDYYrBpYBdIko2FNwz2YvB1F0jIEOWiPwekOsBpldkIUT2XKwyXquBJVPpIkDpOLw4ANpBtqmsIE99QKwfL0sBdcpmIkdnuQwU62lBJwfxI0qZ9Mw5EepBFmirIEd0ESwl+akBxKbzI0PqhQw 6mhq_ignorechain_0001
LucIxBh8gcIUkQXKwh6bzBNz4aIkfGxIw0ZX1BlZfXIUK4YKw5Pw3BhLSXI0VrwJwCfiyBt1xXIkSTkEwPXRxBhjNbI0QaXAwIRmyBBpZfIk4S57vAUzuBZ6EbIkPVT8v5r/wBZpshIU81sxv8qruBBhJfIkI54xvVAYvBFQlaIkhnHKwXOi0B5FbeIEkyHIwevGxBpCtUI0AyuFwXWQ0Bt0wVIUZxyCwhza0B5fwgIU08y9vsqEtB5kfYIEvdj9vQOrxB9LHlI0RleKv 6mhq_ignorechain_0001
LhyY0BJb2UI0zReMwBXE2BBMeRIUe7IOwtot3B9v2UI0N0BQwc3u2B9NgWIE1LFRwOU/5Btf8VIELqhPw5ZW0BNFfNIk/2tPwzE1yB5dWJIkqQCOwY64wBVrSGIEKO0PwtC00BJElFI0vMtMwnGbyBRqMVIUsb6MwmNb3BFsPPI02T2Mwto4yBputPI0BKcQwN3o1BV3TLIk9IjQw1aqxBhfZLIE+NgMw0uzvBBrWDIkXwnOwPDevBF5EJIUstWQw3z/xBtHQEIE4fsQwD3uzBpFpCIUYogLwro+1BZphDIUsIPOw0tJ2BFL3HIEEyaLw 6mhq_ignorechain_0001
LbAnkCHleGGk6EBVw5m6kCHrUAGE7s8TwWqolC/Zr6F0CfOUwdm4lC3dX9F0qnVVw0uIkC3OMIG0thxUw3cnkCLfNCGEJN3VwcU3kCnrRNGkzpJVw8WokCPrAyFU0RyTwNa5kCHD5EG0OYBTw 6mhq_ignorechain_0001
LmH+lCzojyF0mvMTwNuomCfJMpFEHSWTwByKnCrrt6FEaeUTwS5nnC/r96FU6pfSwqaxmCfa2YFUgaPSwjvTmC/WjFF0onTSwMrCmCnLbBFEvAXTwobOmCnJI7E0JaTRw7ZwlC3Y5yFEhOSSwOgqmCLmWhF02hUUwZptmCz2fgFUCKRRw1ZSnCn0RTFEN9TSw 6mhq_ignorechain_0001
LZlGnCbavEG0+iQUw/WinCzJDOGkltVUwqHNoCT53LGETMBVwPGpoC3e1SGEdI/Uw/VLnCP3CXGUNjFVwuolmC/cebGE7CWUw0o7lCXQHZG0S9jUwYUmmC7EHjGUDWQTwkPilCHjteG0m9rTwq07lC7S4kG09Y4SwAGHnCDZgoG0pElSwJAxlCf70rGEHv2RwYP8mCjyevG0kSjRw2SSmCDSGxGEiyMRw8FvmCXw0DGURV8UwoTpnCbbxQGUA7UTwASAnCzUGUG0XYDWwHshnCf6jdGECyRVwy7vlC/jlTGEPcUVwa/BlCPmWeGEgFpTwsconCPKRnGECz2Sw73PlCj6NtGUd5jRww8VnCXQpzGku4BRwM6KmC3No2Gk+4YQw 6mhq_ignorechain_0001
LnBToCfhfCGEIKoVw0V6oCH3UAG0zkXWwZlhpCbylAGEaFeVwwGDqC3e2EGEIB3VwaW3oCvUCrFUeODXwUlXoCfwGrFUaQBYwvM8nCfdk5F05HlVwwa+oCLwiGGEF5HXwELwoCfFxeF0TzTWwaHWpC/mDnFUr2fXwUDeoCX+TfFkq2TYw 6mhq_ignorechain_0001
LoNepCHAQ4FECPRUwQ1CqC7H93FE7KXTwjXSqCDlPHGETBETwPG5qCLYWJGk/6DTwLO3pCbKqsFUceDSwbjcqCrnepF0cQIRwjh0qC7P0WFEcMLRw6ynqCPuI5FE8iNQwd4WrCr83TFkuvUQwzFKrCr4O2FU5/tOwbqhrCvwkjFUuS1OwsWCpC3XlxF0xL+Twr7cqCT1TvF0bD2TwmfppCLOCdFkNnRSwx+epCTU61FkduhRwX+rqCrDZKFkIG5RwcLVqCXH8DGEIsKQwicprCHkIFF09vXQw+kSrCjLVBGUMPSNw/v8rCLuRhFUohfNw 6mhq_ignorechain_0001
Lzn0pC75dOG0QVxSwTKAqCnLmZG0iCjSwD3ZqC3c7dGUc3tTwjo8qC3QbiG0L+hTwV3XpCbKagG0Z8VSw3SfpCvxfsGU/wNSwE24pCfayuGUi18Qw3Z0oCjJQyGEELMSwFmVpCDiRMGkc4sSwt+TqCbgDaGU8ypRwzxHpCPZudG0z+bRwuaCpCfKHfGks9LTwtAypCjxTvGkHMETwUI+pCLJY3G0/B3QwKnXqCf1sqGUhPARwjInpCTB8rGEDSFQw7r5oC7G26GURaGSworhoC7CdvGEIuVRwcEjoCrxlwG0LPHTw 6mhq_ignorechain_0001
LuiJqCLRgcG03s7UwkAgqC3kdgGUyaGWwMaLrC7FTbGE8qRWwBAqrCTdfgGk3psWw5YtpCjGqYGE4gDVwsGkqC7QGpGkRIBWwf0MqCP3+eG0Ca/Ww 6mhq_ignorechain_0001
LyvOrCD4CRG0DZ8VwAG3rCzYZLG0PwHWw7wasCfUoQGER9TVwPd9sCPC+SGkgh1VwmnyrCvCf/FkWGtVwubasCzx6xF0so6VwF0RsC7s3aFEHIrVwcr3sCbMzNFkf+4VwO1FtCbXYHFkXRGXwC+wsCnI8MFku7FYwDsotCrsf7E0MIMXwQX1qCjPENGkGJkVwbIAsCnu1LG0OELXw0nYrCbVG4F0i5QWweUqrCX7o+FEDbpUw4czsCbmF3FUnnOVw0mlsCHOxzF0IW8Wwn24rCTFYVF0mkWWwXVHsC7xnYFEoPpUwGlItCbFNJFkW7EVwxUWsCDmBWF0dsDYw2k7sCHQIIF0X5iYwyu4tCvHO3EkHnWWwfSztCP/r2E0sADYw 6mhq_ignorechain_0001
LFoSsCrHlSGEPiBUw0xzsCTENXGU4SLTwRX7sCrO4iGkzUhTwwkftCL2zmGUIReTwtSnsCvLNWGkbssRwe9msCDdzKGU3YIRwIAcsCb1KLG0S9SPwbaStCLEoFGUr+WRwyu1rCfk5QGUx4nTwSgRtCvC3SG0UNWTwFYHsC/SiZG00OkRwSp9sCzb6aG0HoGRw+TOsCPbHGGElhoRwrwbsCjREDGkVXfOwog8rC3DxOGEv/BPwi2zsC7K7PGUnePOw0KStCjYC7FU3N9Qw8ErtCHTTKGExy2QwCLZtCHyVFGEqYbSw 6mhq_ignorechain_0001
L9sZsCH4goG0N25TwZDfsC34kzGkiMUUwgd5sCjUm0G0nslVw0fStC70I8G0l9tVwxGzrC3Zx4G0yvhUwHlYrC3So6GkAfQTwXprqC/yM+Gk5EpTw2hurCz29CHEPwYSwaJ8rCvsPlGUMm6TweiwsCH2z3GEGSiTwwZgrCbYtzG0GXMVwCs3rC7FgAHEvsAVwayVrCbfJzGEuCtSw3yYqCDMh/GEMVvSwKecqCPbB4Gkj2PUwectqCbFnFHUnlNUw5rbrCrESEH0t9eRw7SxrC3DdKHkrG8SwQWOsCjWJAHkEMHSw 6mhq_ignorechain_0001
L1e0sCzxMtGkJIiWw5APtCjibtG0kwuXwiF+tCjMssGUXBXXwiHZuCf76xGU8t+XwlADtCTdRkGUQlVYwMcbtCD5OkGkAu/YwwLLtCb99bGkFqeZwJglsC7D6bGUBOnZwKfktC/KtVGkRwtZwxWesCzeXnGEplbWwwlJtCj0/0GUL4HYwI9gsCTSskGke9cYwRzItCP+ocGUGvFYw3H9tCPsqiGEOO5Ywr/YtCbzHsGkmTOZw 6mhq_ignorechain_0001
LGfIuC7/GmGk16WWwcb0uCzB0lG0pW3VwdSBvCbSmwGkkUSVwAxkvCTIg0GErUiVwM75uC/hBdGE7P1UwGr5uCDKCSGkPWcVw4vAvCHZxQGE2ipWwDqxuCrcDKGktjoUwXWytC7ZThGU/t7Vw9nJvCLb/jGks5sWw/NguCznhdGEUMGUwCDYvCb9KeG0PSTUw7ExuCH5jCGkKC/UwSHsuCXecLGkIjqTw 6mhq_ignorechain_0001
LyykuCbOk1GErugUwFStuCX5OAH0hw+Tw/QzuCbwmIH0ueEVw7UKvCXsbQHUYw2Uw+IJuC7FzDH00/DTw62IuCzW7xGkcQSUwc3KvC/G5/GkO5ZTw5DQuCvNxLH0IUrSwuPGuC7HN+GUXyOSwzOrtCbj+DHEjtnTw 6mhq_ignorechain_0001
LpueuCLLQHH0sNOWw7djuCHk/OHEgcTXwpyRvCj87PH0KRwXw3jevC7xOYHklcJYwwMHuCb/4LHUBxPYwEqXtCLnnNHUOWIYwr/8sC/UyKHU2SvYwnGKtC3BrMHEvxTZw1VXsC70OGHk5xnYwvmLuCTL1AHEI8WWwA9ZuCD01WHUpv7WwXHMuCfQeDHUdbXYwliQuCbUiQH0ywrYwaLStCvIBWHUAvAYwxUNtCf1lIHU2kbXwkVEsC/uLEHEiOAZwz8NsCPH2EHkUsJYw 6mhq_ignorechain_0001
LBRrvCDHoHHE/NiXw7KYwCDe8HH0Lk6XwGYxwC7FIQH052GXwjmTxCHvjTHEJXjXwXTswCLi38GUUsvXwgPcwCD/g0GkScXYwaUzwCrbAqGkTlTYw9+LxCLJzoGUgdsXwWRswC7QLjG03BuYwvffvC/p9AHUoPGXw+RawCPMQKHEo3eYwD9lwCTs65GEvRvWwR6OxCzEe9G0I+2XwEZgwCf9j3GUV23Yw/K6vC3pPzGUtJSYw 6mhq_ignorechain_0001
LAQhwCr3STHUE47VwwC2wCLHJbHUnOFVwVlcwCn/alH0FF7UwJ+twCnTVtHkQBbUw3e+wCPFVWH0HpsTw6/ZxCTxhMHEHmuTwHDFyCXw3MHUf1BUwgoQxCrsHCH0nrfTwE+UyCfMFDHEvt+Twb11xCT7a8GEjHqTwWQFwCz5BQH0p3oVwzzUxCjLXdHkk0gVwzHgwCDwPUHUzhOTwXCOxCDGRcHE+JETwLaxwCXp3+GkYjOTwWJ2yC3f4AHURELUwIu4xCv5a0GULGjTw 6mhq_ignorechain_0001
L6B0vCXbglHkuWUVwpgZvCL87uHUNyIVwmohvCLtC3Hk5XPWwV90vCTer0HUHhRXw8mquCfU1rH0YkHVwLthuC/d9kHU6/CUwKQnvCvX8eHUqEwVw2zhvCHzoyHUZxLUwgUiuCT46nHUJpDWwlAXuC7kAzHUuXCVw/ozuCXfzeHkUBLUw 6mhq_ignorechain_0001
Lf9RvCXdXAIEnmAWwG9WvCvssEIkW29WwAp2uCn4AEIkj9CYwx4YuC3PzAI0AkAYwbORvCf6MKIkyFTWwI8luCXMxKIENG2VwWdvvCXKyKIU/XHVwPJCvCX+DBIE3VJVwBC3vC7aeEIkrDZXwP9XvC/OWNIEsdBXwxpluC/6HLIE254UwE+qvCDmsOIkN+pUwzaQwCrnZKIkIVdVwUrovC7ArHI0LgYUw 6mhq_ignorechain_0001
Lwt8uCTZEHIEBNlYw8sfuC/0xGIkRlJZwGHztC/3jIIUti8YwvATtCj89FIELsGZwC7vuCLcUKI0yguZwYPOuCz8uKIEngRawAgZvCH2DIIkeOAawHrVvC7coJIkUQmYwTnduCf0nCIUl+TZwOc1uCPlWOI0ndiZwJPauCHGQNIEbWrawNKxtCLlfMIEgYEawrMHuCHcwGIEE8daw3ykvCvblKIkoTaaw4AUvCjIBEIksGMawPixvCjJ9HIEK9mZw 6mhq_ignorechain_0001
LNowtCr/BNIktolYwYpHtCDhAPIU+ZWYw5/zsC7OHLIUAUtXwrwMsCXDnKIUrUoXwXfMtCjxiUIE9WBYwdlgsCf7IXIE/61Xwl/jtC3SEUIEt0tWwrrisCj9+cIE9cdXwDfLuC/aGPIkcneYwaqxsCz+MPIkcaxYwPmetCb2KXIUCfWYw3KPsCTkAVI0tDEXwCBOsCDKzWI08XYYwtHntCX9AYIUE7QWwYrDuCngYSIErp4WwOBStCnidRIUN9CWwkVCsCHsieIU5iVXwFCzsCXFOfIkg1HYw5J0sCzQadIUHihWw 6mhq_ignorechain_0001
LBdOtC7bLII0xw9Ww+u9sCXizDIkzsKWwb3osCvdD/H0PIBXwEdHsCnZr6H0VAqWwRLutCXs8II0Dm8Ww3XmsCfOWFIElIdVwjlXtCrPBCIUPrlVw 6mhq_ignorechain_0001
LK87sCTip8HUcSFYwXlpsCj2w0HUpGiYw6W/rCr2s4HESR0YwTphrCfGZyHEUa7YwzwItC7DKyH0QXGZwffwtCfPCsHUUV4YwHVRuCn3arHUHMcZwnb6uCjQFmH01KNZwbqdvCjQUnH0s0sZwMjXtC3+JAIUpgNYwCXjsC/mdtHkoCQYwyPTtCjmj5HkAlVZwfd4sCTVZtHU+neZw9fntC/G8jHUJ7uYwh3+tCL1AwH051cYwitYuCPHezHkcdnZw/JEuC3P2mHEpz2Zwvq0uCPrldHk2+HZwofEvC3DnpHE05uYw2S4vCfcrjH02rhZwusjvCjJLvHkOcxZw18UvC3C8jH012Iaw 6mhq_ignorechain_0001
LVW8rCvukBIU787YwoQUrCjb9DIEVHKZwdPyqC/1XDIUcwnYwXGNqCD+HCI0n/wYwsjarCjW7JIUIoUZwRovqCT+mMIEz0cZws33rCLUhKI0ZM7ZwXPWsCHH8DIEl73YwiJJrCvdzBI0VWmZwF5orCbX6LIkkE5Ywrr0qCzy0QI0hMkZw/mbqC7tQMIk7ZAZwz0fqCn8qKIUUx3ZwzM8rCf+vOI0ebCawXnprC3/gIIUusWawC2WsCfDuIIUxH0Zw 6mhq_ignorechain_0001
Lob+qCTYSEIEkj/XwtLhqC7PaDIk0Y4WwkETqCTBN7HE8P0WwDMtpCTD24HE4OoWwZU2qCbl/EIUVyjVw4FZqCDkiEI0QFYUwdU+pCTHZIIUCb5TwLiTqCDE5/Hk0ugTw7iopCvdhGIEhNzSwqK1pCrOXBIkSIjSwWplqCbep1H0OjeTwLRopCHsr7HEsqjRwhvYqC7qluHk82eSw+26pC3VixH09/iRwAXcrCXDnFIEPazXwPxEqCPB3FIU7YCXwhmBrCvKHJIU11nVwjISrCDedCIEIgYVwYu6pCr8XMIESrUUw1wSpCTcmIIEY8QSw/c9qCfgRzHUg0NUwUkQpCX239H0jjzQwh+mqCnGomHUTpdSwGexpCDQzrHUg5xQw 6mhq_ignorechain_0001
LNFxqCnz0zHEWm+WwJulqCzRjoHUyP/WwkbIqCrI6lHkTDFYw4krpCvVLfHEQVBYwjOOrCvUphHkp5DXwpzprCHdchHEssyVwfGUsCXe4bH0WtFWwEqRrC7uvbHkqfrUw9CQrCXM81HkwHGXwZVUqCrdvmHUokEWwEJirCnzjkHENH4Xwx5ErC33bZHUdLSXw67wrC/hnpH0O7eVw7snsCjavbH0iAMVw0+ksCnrNgH0a+3Wwl9NsC3vtTHU2saWwIQlrCX8mbHkcwxTwXjKrCTZkTHUwK/UwG2zqCLH+fH07ceUw 6mhq_ignorechain_0001
LmXPqCH5ErHU2YpYwwfxpC/pxpHUVrMZw6eEpC/8CtHka4/Yw89loCfMJnHEkHIZwBw/pCvFUwH007zZw6snqC3/PsHUjjDawhXepC/hpvH0QQXawG/oqCjV6vH0xKtYw+awpCnYVhHUoYVZwOEEqCf8p4HUMwqZwUL+qCHSKuHktCwZwb+opCzWU0H0quyawyCApCfX0yH0xlLawoIapC7XVnHEFygaw 6mhq_ignorechain_0001
Lvx/oCXoX2H0+6rYwauVoCLs15HE3PdYwGYEoCbo+xHUHO5XwbhenCbjIvHUMw6XwoMYoCPciCI0eLJYwq+tnCDO+DIUyonXwFwjoC/eoGIU0RrYwKWZpC/3I7HkYvmYw7//nC3A65HU1j4Yw+owoCDNiCI0UlgXwUTwnC/I9HI07lLXwW7mnCTkEBIkPh1WwJcUnCTP7DIECkLYw2dloCfFmKIUC3cYweZLoCXnnGIEcQEZwfsCpCPqnFI0xM5Yw 6mhq_ignorechain_0001
LNqfoCDzbuHkGy+Ww4CSoCnm4mHEfT9VwPF4nCfM3dH01EkWwqXVnCjPLbH0H+EWwXA5oCz8RiH07TOVwbAvoCfZraHEU4DUwEdcoCvrBhH0Yc5SwVnXpCvw1UHUUWpTw4V+oCTQ+wH0xU/WwBh9nCzqErHkv/PVwX2LpC/s4oHUK90UwNoMpC/96dHkYP8VwoAXoCPl3UHEuBYUw9VVoC76nbHEmjESwKH/nCfg/kH0u2NTwzkzoCzJAnHkuikSwFgQpCDmbPHkOe0SwanvpC/EpaHksGVTwQ3jpCPcQQHEaafUw 6mhq_ignorechain_0001
LKUIoCrVDZHUkYoXwPuynCL8uPHECCGYwurQnC3e6SHkfYmYwkpsmCLn4OHU3AlYwRJToCDxQIHUzSbYw0EroCD6SBH0Ok4XwLhRpC/HrEHU/YVXwmMboCjzW3GU2OhXw5jnpCrWR+G09TcWwGLxoCP77wGUARoWwxZXpCr1Z0G0nwFWw3bjoC7CubH0hKCYwukinCHbgLHE+NYXw8YqoCjj+MHEeJtYw3uCoC/IGDHUBEyYwOUepCHWeMHUNSnXwQ/8nCHpn0GUce8XwpuFqCbpBBHUfJBWwfWkoCr4IpG0OfWWw4uopCX1WvG0WvYVw 6mhq_ignorechain_0001
LIibnCXPBaHUBCEZwHdAnCbInbHETVpZwlmYmCTb3hH0NydZw4K3lCDccgHEVwxZwY2YnCT2fhHkJFNawXtFnCT+xeHkK24aw//XnCL1gtHEjdFawjFgnCTEviHEsLebw/k2nCHVYeH0DDBZwKF2mCHB0THEO70Zwy/5nC/EzeHEOnNawA0lmCjhPiH0HX7aweUCnCzYIWHU1z7awcXpnCrMjxHE6BfawiDnnCv+TvHUP3mZwd82mCDGTwHk1CFawpeQnCrNggH0NF8bw72/nCT7IfHEG7cbwl9inCTIarHkohcbw 6mhq_ignorechain_0001
LvNbmCPH0oH0dv9YwbP3lCTDSvHUNsvYwV+glCLxjqHEOyIYwJy5kCXq8pHEvzHYwQOGmCPVp6H0yZlYwZjHmCXe9AIEFpLZw+QumC3eXCIkMNeZwlHilCfx+CIECJdZwuhvmCnotFIkIZBawESjlCjFVGIk5RAawKDKmCPfsHIkMbSaw8o3mCz6kpH0mquYwktflC/3kvHk5cJZwHKmmCfAX6HUFfXYwQ+wlC3+L+HEzrNYwH6LnCrYzAIUltQZwlfDlCnn5BIU8zOZwnKOnCHPyGIUkqPawBoFlC3F5HI0ktNawrALmCXCVKIU2Kuaw 6mhq_ignorechain_0001
L9D5lCnzLnHECNRXwqkllCnINkHENMAWwDgalCrkaYHEh99VwsL1kC3udVH0eN1VwzZDmCXzymH0EE2UwhTNmCTfnyHU5pqUwBLplC7ca4Hkv2BUw7OilCr/80HESGqSwir3lC7tw4HEHylRwyPVmCTLEAIUtGwRwr/ulCnpF1H0FZYQwPJZmCPfpmHUevXXwH1HlCnIroHkw34VwNshmCPVoiHkq8+Uw3Y1lCTg6jHEde6TwPbTmCzzO2HE19oVwSgpmCfuhzHUiLCUws6LlCjs82Hk37lUwF+vlCPveAIkyQBUwYuLlCfhSvH0nmfSws4bmCTBeBIU1QrSwcUlmCHgfBIUH68QwlQYlCX+avH0GdQQwwD/lCnM83H0rcKPw 6mhq_ignorechain_0001
LRh6lC/EjRHkzvFWwoYzlCD5JGHEB07VwI3WlCLe3BHEHMCXwSM5kCT5s7GEQnxWwkEemCTRAAHUow7Vwis3mCL7kCHUJ1qUwqHWmCLHC0G0y0CWwP3lnCD7/+G0WtuUwbVYmCbfNUHUivSWw+jilCPS0EHEms/Uw8cxmCr7kCHUp8xWwoqomCbXw+Gk61zTwjN3mC/vLLHUvhfUwzn0mCDrzvGU1pCWwDKFmCrAVyGk9K+WwJ4CmCv5XxG0HqMVwV71nCLlGBHkOGzTws21nCbH9CHUPEkVwDKnnCPZX2GUKu3Uw 6mhq_ignorechain_0001
L84flCDz1EHkitIYwTYIlCXMTAHEcisYwZwYkCfldCHkVgoYwSi+jCrlM7Gk/ntYw2AZlCfk6EHkc3WZw1hAlC/YfBHEdJ/Zw73BlCD5W1GkESDawtLUlCbb2GH0MMmawkG3lCTdRKHkigOYwyENlC7eq3GEgesYwaQ6lCXjgCH004aZwZ0XlCrhnNH0bDVZw3FfkC3/3DHEqQ8ZwEewkCjI7yGU05fawjDzkCjBvxG0aOnZwgAjlCD9tyGk5sFawxwClCX8aEHEm0Cbw2m1lCPldEHkeIpaw3RSlC/0gPH0Dpiaw 6mhq_ignorechain_0001
LR7MkC7kdMHELfgYwJDgjCjOfPH0GIhYwAmHjCjVtJH04p8XwAahiCPjeHHEs+CYwwMbjC71pbHUY/aYweTwjCrxphHEEu/YwleujCr/+eHUFqgXwhMjkCr7ESH0q1ZYwDZSjCPnDNHkGv/YweS5iC7dsdHUugbYw9jsjCHXPqHUi36YwwOhjCLFXfH0UzdZwFQSkCPLrfHkD0AZwh6qjCr/lnHktYYXwQWQkC/m5cHkWffXw3/djCr/1aHkM2sWw 6mhq_ignorechain_0001
LuscjCv3OHHEbV2Ww1QIjCvzOBHEdUyVw1l8iCL9D2GU59PWwSdZiCPoKyGUx39VwK3ljCrQkAHkPMkUwDgtjCT7HLH0ah0TwNjNkC/rUJHk8isSwDNDjCHHUPHEL3RTw6f7jC/PhJHUiVvWwCtqiCr5SFHktugVwC3EkCP7i9GUl44UwhRYjCbF56GECv2TwHL7jCDA/QHETYgUw6+SkC/10QHEfrKSwhsrkCfjeGHE6QHTw09AkC33YDHk6HASwVoIjCfn0WHESBwSwvh1iCzudJHUb7lSwyGtiCPiqQHUKwGUw 6mhq_ignorechain_0001
LYIZjCfV4wG0CY+Wwn3QjCvBQmG0NKeXw1w8iCb/zlGU3yaYw3LwiCvsOdGkhqpYwZY1jCDna0GU3AMXwlv7iCLVDiGEp8xWwquujCH/whGEgxgXw 6mhq_ignorechain_0001
LZS5iCbu/uGkQrvYwaqmiC3zvvGEEHaZwv+4hC7h0zGkEUZZwfrdhCjTqvGEibwZwIpBjC7sE3GEyH2ZwSGEjC/Rt1GkmShYw+TmiCrbwnGkHFoZw7aziCHsl3GE75VawA+hjC/A3zGEYr4ZwC5CjCLKB/G0B5nZw 6mhq_ignorechain_0001
LjYwhCjf77GkwQ/YwGMHhCryQBH0cD+YwWkxgCX0gAHk0tSYwyVMgCj3X9GkQ/PYwVxMhCLv8MH0KuJZwG5HiCH/b+GUverYwUXygCDxb9GUeeVZwyytgC338QH0jzIZw6KahCHNkNHkS1pZwBWihC3gvQH0I9yYw 6mhq_ignorechain_0001
LUPIhCrcXDH0bYhXwAyzgCf7FFHkvHPWwxrcgCv6L7GEIivVwIH2fCD1B8GEkwGVwGtUhCvDlIHUdXOVwdNohCLWXEHEremXw7AcgC72ZLHUtwWWw7PFhCXl3JHEtrQUwUojhCvCAQHEYmjVwLDthCDmZCHUp7HVw 6mhq_ignorechain_0001
L++tgC3+vxGkgVBWwoEZgCPh8nGEz6lVwerWfCT0QnGk7qFWwPXfeC7H/iGkX/YVwHQygCzANeGkRQFWwUVbhCbXCcGkx3TVwbGzhCfFZSG0vL0VwEFkhCr8bNGEeVvWwJVUiC7b+PGEPqRVwBzJhCj8RxGE7CiWwmBYgC/a2nGUXKgUwzp6gCvxRfGECbIXwFOegCzfFXGkjzAWwJfThCvU0aGE6nQUw7+vhC/FCjG0BaYVw 6mhq_ignorechain_0001
Lm3FfCPiQrGUdbSXwa1vdCr87qGE0e1Xwfj2cCzIOzGE9tLXwmtobC3sqxGkqGHXwhEydCbSvsGEiKrYwYHieCHtKkGk1DEZwkl9dCHCKZGkzp9YwrPxcCzK9XGk3RBZwhGueCP37RGkpH1Yw7T1fCDcluGkOW1XwuvUdCzCDjG0zEpXwjJQeCX0a0GkSByYwX3wcC7VEtG0xf3Yw20kfCLyJkGkM55YwLWgeCPOKmGEf+lZw 6mhq_ignorechain_0001
L3xbdC30/7G0EQtWwJDqcCzcrEHkJOIWwI3YcCXnnCHEPHqUwDWRbCHMEEH0RqKUw4pZdCDPZPHkMWSWwZpocCXPWYHkrMmVwuSmdCrq4RH0nywXwnJceCzCq8GEU3vWw/XsbCPkCFHU+xoWwkzXeC/OzOHUlAzVw6NLdC7K3fH0n+tVw6XicCjIiWH09QiUwIRpbCbKFZHkAuCWw2BIeCH/dZHkBe3Xw9IocCrsbSHkFGIYwOyLeCPViLHU7PHYw 6mhq_ignorechain_0001
L0FadCL5R/GkY27TwHZUdCnkl9G0xigSwlPDdCTbEyGEUSISw6/jcCTgCwGEivBRwT1leCfSfBHUZX1RwC8meCjktMHEgscRwmfPeCv+yQHUBbQQwq3CfCT6eVHUXyOSwJZaeCLDkbHklrPQwdD6eC/CoeH0gEdRwTPifCvwgWHUeBhTwKcPfCT5goHUpj6RwXN3fCDKVgHkah9TwpitfCnEMpHExLLTwLLSeC3K39GkB7ZUw7TecCjmKCHUcEISwuJcfCvoNAHko8fSweRxeCjL18G0zh7Qw8N3dCfcIMHkKr1OwFPNeC7mdgHkJA8OwBtpfC/dhPH0GBKUw5tIfCnHrvHU+RTRwELIgCLJBhHUiY+Uwdx+fCfT/wHEDOlTw 6mhq_ignorechain_0001
L9mWdCvccqGkCBATw6hUdC79RfGUVUnSwqb/bCbwrbG0VXESwZM9bCDpJVGEPAJRwqEndCL2YsGEzj8TwPTFeC/tydGkZ32RwqKkdCH8TaGEoaeTw 6mhq_ignorechain_0001
LTz5aCnYxfGk6znSwJziZCrx9cGEsCQSwLB5YCvfzlGUW5bRwq9qXCHaOmGE3DTRwxItYCPjraGUy7fTwbYHZCfCaQGEnQNUwJQXZC37nIG0FPiTwfTLZCbPcQGkMdaVwpaDbCT2NlGE/lWTwyxkZCLIyVGkAfoRwPPzYCPnUhGk2vMUwd0pXCjDFaGUkLOTw 6mhq_ignorechain_0001
LZvsZCLMGtG0y86Qwp0KZCfaS2GkGXNQwXuMYCjAFzGEHFPOwDNHXC3cq3GUdrCOwD9TaC7L18GkOKNPwEi3ZCPZAHHUqeyNwJDBbCrBQNH0JzoMwa86bC7DZIHkDKmLw7T/aC/P5WHEILzMwPwsaCD3TsGkzWBRwcGnYC3SO7G0ze6Qwm3AbCrlF/Gk00YQwNu2aC3873G0j9wNwlwLZCjm4EH0qVLMwd5UZCLeBMHEe/MPw 6mhq_ignorechain_0001
LqLkYCboRrGksLmMw/PsXCLNBnG0mBiKwZTfWCXWbhG0YorLwoOYVCjrziG0RirKwoedYCf6RfG0YWuIw3GpXCfhyaGkhP2EwUfSXCfxPjGED3uAwC3KYCTe/nGUGub8vbs/VCnzLlGEnWBAw4lfZCnCNoGk2lzMwWxVXC77otGkzKTJwBCVZCrvVjGEq9wHwZ70YCfzkYG0LN6JwnCOYCD9iUGkvQ3CwiytWCP5dXGUSjbGwM4sVCHqrqGED2t6vJGUVCHxJhGUxUJCw 6mhq_ignorechain_0001
LyKsWCfxNbG0SQyNwoymVCjRFVGkdD8OwGZgUCT4ScGkrn+PwpcUTCLMrZGEbQyPw2MIWCvpFOGUg7lQw8cAXCzUSGG0DmGQwhEnXCXYtaGkj4mOw94LVC/b8PG0/0YNwGCpWCfADTGkn9URwYqSVCbRPKG0qPGRwEriXCD4FEGkXh2Qw 6mhq_ignorechain_0001
LMu4UCfKXlGU9djQw128TCbj/sGEtKHRwf+VTCLgd0G0GUFQwDzYSCvkI6GEOgZQwnNpUCfsozGEBfMSwucFVCba9sGUW9YTw3ZjUCL0ZkGUelkTw/x8VCztewGEIAHUwzB4VC3s9mGUS/lQwVMHTCbrmoG0AsiRwZPhVCP+k3G02XxRw339TCn435Gki4iSw 6mhq_ignorechain_0001
LZn3TCjSn0GUQnvNwmbeTCjqO8Gk2nrLwqSJSCjdd4G0O3mKwzjESCPJDxG0avAJw+sgUCbO68Gkc5bJwFBRUC7f5FHEOXAHwl0mUCn8UQH0SSKIwmZsTCvr8DHUZGDCwMaYUCvpmYHUOIxEwg/dTCL7MMH0MU+8vUB0TCPxiWHU/6s/vyGlUCn5HvGkozUNw1oYTCb5HEHUIBmMwKNgVCTh99GkB5SKwCKhUCnzb1G0KRUIw0qDVCHK9RHEhqGKwb+aTC/0x7G0+M+Awy1pUCXswgHUAo2Fw7MBTCL1jKHEuHayvMloTCj5DdHE4XG6v 6mhq_ignorechain_0001
L6QFRC3di9GEssgLwnGvPCHUl5GU8fILwlo+OCneSBHEDwWJwZr6OCbg2KHUuQ7JwJDAPC/iK4G0wM0NwTutPC3prwGEnCdPwdhlNCHpF0G0luWNw2OORCbkeEHEIdgMwblyPCDayxGkqSKKwFM9OC3f0/GkVt2Ow9eeQCHDK0GkqjHQwZPFNCvwIzG0dcRPwTZCNCjiz5G0eQIMwE/nNC3dZsGkNWVMw 6mhq_ignorechain_0001
LfLbOCvRG9GUQ4ZGwJlrNCL+TDHEL0kCwJaMMCbkrAH0R58CwPtyLCHud3GklklDwbxOOCfVWBHUcTF6vu34PCbzBGH0JxH4vsIiOCH8J1GUeczFwf4yNCjWwLHU3LkDwZAOOCT0y4GU3wY4vE6lNC7lPFHEHCYwv 6mhq_ignorechain_0001
L97XLCDg9IHEkleCwSd7JCjmKIHk3N0CwUXVJCfnIEH0YmO7vQnoICnVGKHEmdczvqvUJCPM4SH0cgVEwfF4HCX6/RHUib5Fwf/ZHCv6ZJHUCydHwsQKHCrbuaHEO+fFwy+yLCvKMQHEDJ2BwlSrJCj3dCHUtr9FwKc4JCXSTWHUyBrHwdRaJCLWZYHUGj+AwJNMGCfUnaHkN/eGwZQlHCbHghHUvkNEw 6mhq_ignorechain_0001
L1OpJC3aP6G0jIP4vWhJJCnvj1GkPO0kPW3JJC3lcpGUSgKgPoS2JCXwmkGUJ+Azvb3+JCLAR5Gk6kR7PlsZJCfIM1GE06dCQ9jaLCTrS1G0WMV6Pb0PKCjI31G0TAB9vIeHICL1H4G0c4BrPh9+JC/g+BHUnmo7PViwICfWO6GUEyzDQqT/LC/W/3GUWdnAQkP3LCv8c4GkQ9JsP96aLCvSlsG0+3C6P 6mhq_ignorechain_0001
Lx4VICrOnkGEu333PnOSIC7EJZGUegd5PG9PJCbuPVGUl6+AQNFXJCL9kLGkXI0BQ4A3GCzGwVG0XcY8Pix1FCvilXGk6aPuPXcbECP60UG0p1F2PKLrDC/PwbGEVfq6PwBEECz0qKGEV68zPvFvHC7LXpGkycU8PgdkIC/9QVG0zi7nP8+hGCP0JaGk47tBQgU2GCDWRNGEE9Z+PyNGGCnykSG0O9FtvXK3FC/s/fG0F+DiPXKJDCjsXIGEIIJ4PHMtECL5TFGErSBsP 6mhq_ignorechain_0001
LqH7JCThdcGk7ZtDQXF5KC7QXZGEChtHQHLEMCzK8TGk6p8EQgSyMCrfLZGkkx5BQ6VXLCfbEjG0w2dJQkwqMCTCUhGU9s9KQpyiMCr92YG0zEINQM/ENCrJBQGUHr3MQxg1LCbphbGkJeRPQW7wJCzGUkGENNADQqfaKCL11TGU/sPJQicmKCbpQlGEN/6KQS/fLCnv3pGEWTIIQZ59MCPozoGUX65LQUobNCrpueGkhIjJQ7BuLCrhRWGExgYQQQ3aLCvEyiG0hjZPQ 6mhq_ignorechain_0001
LmISMCvplJGEnuyFQvtUNCLWNEGUIxtCQersOCfr2IGU0VmDQEfjPCjROIGk1cCAQZsPNCr3XxFUo7xEQ0I1LCfM7uFUMZjGQRUfLCPBECG0NGiIQzaRMC/OsJGEZD1FQ4WFNCzJxEGUQE38Po39NCH1BvFkJlBIQmRhNCTyImF0A6kBQdfvLCjXghFkRGsIQL9LLC/FGrFk8XHDQZnzLCDxDCGUt6oKQnAaKC3KeDG0m9XIQ 6mhq_ignorechain_0001
LU57OCbleNGE8ZHIQjzPQCjxTRG07E0IQKnhQCfY2cGUklRIQJHoRCfjjgGUk80IQkgLOC3HXOGkC9bJQP//QCTKuMG0AodHQACbQCrsAQGEmH8KQ 6mhq_ignorechain_0001
LZckPCrkviGUxcZGQ88uPCnhPuG0YV+FQD90QC7OTxG09rECQJinRCrci4Gk5HNDQVubOCzJbzG0uQVEQnseOCH9aBHkyPfEQUBuOCfNWfGkb+BFQ8kBQCvDWxGknI8IQumoNCjBvwGkjn+GQAJLOCX26wGkFZSAQ 6mhq_ignorechain_0001
L0n4QC/cCsGUJg/6PoQ1RCvoGvGkWz5qPOxQTCLbDuGEuia1PbzHUC/Sj0GEgilvPMnoRCjMPoG0lmk2vWtVQCL1aqGEw9S9vR8DQCTqTiGkgl8CwufvQCXUVaGUb0GDwYuKPCvlFkG0p0EGwt9QQCL/ylG0uvq5P+crRCbAi3GEJcVdP6SpRCfUzfGETeJyvAmdSCfKkpGUMUz8vdYZQCX3UyG0iCeAwD4gPC3VdqGkRfO3v 6mhq_ignorechain_0001
LIXiTCH75lG04jR9PML4UCfXPkGE4euAQt2RVC3MOtGUKZbEQOzYWCromxGUnuEEQ5i+UCr9iZGEbskDQHQAVCLEQQG0mBh/PjfSVCr1kRGEIz9zP1ltUCnT3GG0QtwBQdRzSCXlygGEwBZ/PWukVCrq6jGk9Ov6PvLIUCntmYGUKSRGQje4VCDbXZG0CFAGQ3ttUC75YAGENU0+PpNfUCzdKGGkUBpFQ 6mhq_ignorechain_0001
Lm1XUCDbNwG06B9HQgNtUCL0w3GE8rDKQbquUCTpFDHEqIAJQwFpVCLRPJHEq7mJQJOsTCbi+2GU7YXMQaeAUCXdM/G04NhOQgssTC3JurG0uWhNQFzbTCvLPtG0FoxHQ8utVCTQB2G0oDxKQ0lsSCD/04G0LbmLQg5RTCzyh+G0ETEQQOg9TCDKNHH0FfqNQ6dAVCjYv9GE5lTPQWk+SCXOOrG0ipJPQpbsUCPv2pGk9oROQzbbTCDZAmGUzw9LQ 6mhq_ignorechain_0001
LIFuTCPkLGHkwZ9GQGLuTCL44QHULTyEQsY4UCvklSH07F+AQmSeVCHbObHUH95AQ2HaSC3JITHkVK3BQgO/QC/F/UHkRrPGQVr8SCvKQBHESPHGQmj2TCrYiWHEuHCIQltLSCnigMH0UkV+Pm8gSCDvTaHE7n2+P 6mhq_ignorechain_0001
Lv0OVCrJjKHE3pk7PxRZWCXyoLH0cAbxPgPoXCLTFOH0TLQ7PKAYYC7JiVHEqmz4PT3mWCLHfBH0dfWnv310XCnz5BHUSBF5v6qvXCn4tGHUL0hBwWgBZCfRe9GE2UVzv842YC/QGHHEBEzEwvtIaCrp29G0YGN8vgkDaCLIpCHkjMEDwGgKbCTaBDH0OmUGwk/sUC7oqDHEZDa7PkUOWCXrRSHUj9ccve1uVCHzEAHEnU31vgftWCHvo6G02aotP6ZzWCXxMKHkAp3CwglFZCPqs5GEHbtoP+0yYC7Q4KH0M8WIw0/EbCfIY6GE/Qh5vCHCbCfnWIHUwLhIw 6mhq_ignorechain_0001
Lp92XCbe2HHEYU1BQhBFZCbmOJHk1a8EQSiLZC3wWUH0hxSHQz/RaCzDnYHEu53HQGTJZCjH9AH0nZuIQMphaCjWMAHUry/JQaZbbC7vc8GUeMsIQRhqaCXJXDHULwQMQltMXCvtICHEh76CQrv7ZCz+LIHEKbSCQT13YCD5G5GEcA5HQS/aYCzABDHk5dRKQ 6mhq_ignorechain_0001
LWFEYCDINZHkU2UIQlcGYCT1+jHU79YJQr0eYC7SBsHEH/iGQt5SZCrRGzH057nHQ+8vWCbgBnHkxDkKQzErWCL3RyHUMMtLQaMoXCz/yzHEpx8NQ0TgXCHNW+H0wkJPQIkZYCPaVBIEKNbQQ6XeZCfwQ9HU88wQQYjMYCLCLGIkZu6QQSCLXCXBgVH0VXHIQQ52YCHOUkHENS9KQ7bfWCzBehH0uPKMQo0+VCDoVmH04mBJQEmqVCj8xzH0QzcMQpZ6WC3LE4H0eTJKQccpYCr44yHkzxNNQh3bXCbu1tHkDhfPQnLsWCXAYBIUvJrOQeUoZCjZ31Hk82YQQBSJaC3BQAIEAvZRQ+oXXCvFQII0JAqQQ7b3YC/nyHIU/ejRQ 6mhq_ignorechain_0001
La96XCHXFrHUhoxBQF1OYCLqjyHU6cB7P7xiZCD34vH0mCZzPdwNaCrv72HUU3qiP+dIXCvTYyH0qIDrPNFRXC3AGlHEAUEBQcATYC/yi6H0GFf+PKoXXCfJA4HkV4guvNHMWCrVq0HUML/0PIwCXC7zWqHUPj1Yv 6mhq_ignorechain_0001
LTj5ZCPErlHk6ZrzPpKDbCXkWhHUUJDPPSi0bCbdDaHU7Kh3PvN1bCzsRQHUpUk0PAjnaCPXMbH0Xsw5vmf2ZC/01hHEvm1AwqudYCbh4hHkai0AwR+gaCrZEoHEQOlEw/hwXCf2/nH0UadEwa+zZCrgLuHUuOHIwUobYCPLJuHEIMFIwBVUZCbusgH025L6PlyrbCzW/nHUykHpvcn/ZCzHcUH0z332v21fbCTH/XHUZrx9vJp7XCv+AdH0Sny7vExmbCrXGoHEbWoEw9yqWCrQ9nH0/qZEwJJWaCzSCzH0hykJwfE4XCfF+yHkp5gJw 6mhq_ignorechain_0001
L8cecCHJfeH0Qi4/Pc6RdCDxxXHEmMcDQ7VieCb4+THkSr1AQ43OfCPbDNHEd3/CQ6oldC3RNfHEt+EIQWkmdCHRHqH0YrvFQPYgcC3h1pH0mynBQVPfcCvgfeH0RI//PHvrcCHa1QHU7htEQ8QjeCP//cHk5K/IQNg0cCz8SeH0JwoJQhtleCvVzrHEhf/DQSjbdC/gMwHE0LbIQpJxcCLMJvHUm1i8PqtjbCjGWsH0m+dDQ 6mhq_ignorechain_0001
LGe2eCHmbYH0XYc4PhNCgC3G7VHk0d0qPN7vfCXu3WH0RVG5vW3CfCbKNeHE0xi8vSOngCrRddHEfRhzPIjQhCDuBaH0cigJPfGcgCL09oHk0f0rPGN4hCL4ffH0IiywPUUNeCz9zdHEPmmyPk8KgC3sqNH0LQ4wP9KtgCvY6cHEuMV+PCFOhCDgubHUZKY4vmzUhCrcaRHEe3JgPMn2gCroLuHk0wUyPb8+fCbxXrHUB0m2PUQWgC3cmpHEhRPzvSLUiCnwpcHEINr1Ob77hCTuqdHU4838PsK1hCnTHoH0cVZtP 6mhq_ignorechain_0001
LTWHgCn6QPHkUmT/vmJDgCbE6PH0LDYFwhongC71SWHEEHwHwzAKhC/NWXHkj/aFwZICgCjkxEHUB+xHwqUqgCD42/G0Y/aHwWTWgCDn4IHE+ID8vmhKfCHvAUHUs3TGwc0wfCDTRFHUzs+JwjzUfCfM8/GETnsFwkHogCDKv6GkpnkEw 6mhq_ignorechain_0001
LSmfgCfpyaHEzFOKw5HAhCv4FhH0A6hLwn3ihCDHKaH0BavMwofIiCTbDdHkRsoMwmHsgCbNHoHU+UtNwvcKgCfvlvHE28rMwdfBfC3cbsHksBQMwVTMgCbbE6HEH6AMwzwUeCTJq0H0oqWLwlIIfCrUB9HUmVMLwj2CgC/R4ZHUqWHLwbjPhCn4SmHkSkEKwEwdgCfiCjHELSPPw6AFhCjc2sHEC5qOwqdogCnKN/H0ayGMwrARdCHsj0Hkml1KwpU3eCrMNCIkCXkKw 6mhq_ignorechain_0001
L/OXhCbgBRHkQM3NwP02hCzvEKH0XVGPwVZViCTp0FHkhM/Mw5a8iCbu1FH0FVXNwp1ghCDQqAHkvIRQwu4BiCnbi4GkZ+uQwtrGhCjiyEHE5ScRwjK4gCbDzOHEjj3NwcrJiCTMzOHU9GQQwT0LhCHBl8GERFIPwsyxhCnB8xG04TPRwwbTiCrje1GUlyvPwbGYiCDRX8GEpLbRw1N3gCr4F+Gk8d8RwxrbhCTW6IHEzMJSw5XugCDYVKHUDIFRw 6mhq_ignorechain_0001
LyJEiCbJGCHU93vKwxZfiCfkE+G0JenIwom/iCnwfGH0gJjHw4DmjCTATEHkOnHHw9zEiCX5u6GExnaEwlmeiCTel3GUhoA/v4TDiC3p62GkH7myvPsciCXGO2GEk11wPyEviCbmo+GEhGW5PjnqiCvnTIHUDMvyPslFjCrhK9GErkFBQOFkhCPuACHEy6fKwGjwiCXkE3GEhuWJwTuwhCfa8zG0LNfFw6qvhC/uRBHECERDwcf3iCX3h9GU1Zl9v8UtiCXMyvGECOKAwjHvhCH50vGUDwjzv6OvhCLYB+GU+/jxvh1giCb95uGEXHc3PHaZiCDibJHECpCjvRZ4iCzLnOH0HzD5PCBJjC7gu1GUZbnCQ7WTjCL3dDHk9m7CQ 6mhq_ignorechain_0001
LmiwiCf1NQHE3gsGwPoMjCfIvYHEsJ7EwTYujCrIEbHk/ejIwaFUkCHrYcHklQ0Hw/AziCHJ5iHkbRvDwqnMjCrhgrHk9QCBwQ8ujCXO7oH09uh7vvdCjCzXN2HkuowBwkhGkC/H2wHUIXG1v18ZjCvBJ+H0TGj+vDC8jCX4c7HkGqD4v3LRiC/MzRHUwbRHwIwcjCTlJWHUVsRBwN5XiCvh7gHE+xLBw5SmiCnSImHUMUdHw3N3jCfXigHkA+U6vDjniC/TV4HUI1UEwtahkCbAtuH0UXcjvsnRjCLsQDIURBw/vcnOkCHV2AIkUjSwv 6mhq_ignorechain_0001
LRkhjCfCbbHkHQFLwaq/jCvGwdHEATNNwMehkCbUHVHUPhdNwbrGlCDlgXH0+zAOwiDojCr19eHELv3PwZoPjCPdPpH03bDQwRPbjCfi8yHkmXGPwsDniCTH5qH0tOuQwF48iCPef6HEo0tPwPsciCn5s1H07ukQwNILiCnYKkHEcGbRwSf3hCvWA6H0plGRwOzlhCPeeoHEm+8Rw4PchCTbHzHkz6yRwblCjC/VEaH0yAjLwp2PkCfvPlHUuevMwfrRjCHbWYHke3DQwh9+jCrQkeHEOXwQwjX4jCbPf0HERE+NwnA+iCHmJBIEi7MPw/gSiC3/sbH08HjRwjVvhC7+NBIUWT/QwhPQhCTxLjHU23fSw4r+gCDKP2HEdTOSw 6mhq_ignorechain_0001
LIXVkCHMELH0kgFNw840kCXSeCHU2yDNw6ZVlC/fYEHkW62Kw6Q8lC//ODHE6hQLwrAfkCnZk3GUtDoMwOGAlCvkAvGUwa/LwjPFkCDOj0GE9AGPw9J2jCD3QJH0PK0MwAEGlCv0jCHkfU9OwXvJkCLUI4GkJ15KwqEwkCXsWnGEHKsLwDXRlC/YMxG0+WLKwdjWlCj7UuG0WlpNwB21jCLf1sGE6dxOwjfakC/PC0Gk9LaQwP5sjCjrn6GkdkdPw 6mhq_ignorechain_0001
L/AGlCzdOHHENnfIwwAjlCv4TJHEJOlEwSv/lCHuzSHUF0uFws6lmCjjfSH0OCgEwPmJlCruVLH0tP3+vplxkCnhpBHkFRU6v/xVkCXZMFHEC/ZfvwoRlCz1K5GUiPs1v9LmkCjR+HHUimMIw4s3lC3xXCHE4WEEwzKykC/cmRHUiyMAwdlflCzPLOHk77t4vMkckCP7V+GEILOAwytEkCLsT+GEPWEpPGw+jCfFJLHUqf0uv/5pkCjcqIHE8/fyPakAlCPzRyGUVneuvTpmlC7sd8GEWgYbvDsklCjgr2GkNrt9v 6mhq_ignorechain_0001
LfTulCDWObH0WvDIwddImC3PVkHkvQ0Iw+MtmCfA0gHE0AmKwOVSnCr1ljHUksHKwGbtlC/hysHEJ6PKwwbNlCzAeyHEJHdIwiY0kCbWB7Hklo7JwX0ElCnfEAIUxoxLwJYMkCztn8HkVSIJwwmOlCvzXbHkS2cIwEvVmC7w4nHk88AGwewblCnjDpHk5U4LwiXCmCrj0yHkq2HLwFoelCfVR2HkiHoFwL12kCj8msHU2OWHwuR6jCvJFBIUU3BKw4TAkCbnS4HUqIQHw 6mhq_ignorechain_0001
LYOjmCHBdaHkIsnMwKADnC3vLXHk0hlOwESnnCvxQRH0YkONwa6MoCXr8SHkI31Nw1AvmCPICQHk8UYQwA/QmCnXlWHEjTRRw4xRnC7HvKHkJqNRwglzlCDY2PH0TFISwZ1EmCfmzXH0VnzMw8eQnCjgVeH0JKgPwUmbmCvC2JHEli0PwwzjmCDvsbH0/X7RwmR9lCrZybHEfhpQw/FDnCf3tFHEVi+Rwl5lnCj90FHkWdkQwVSlnCTq3QHEZSsRwWSflCHrDVHkpnuSwmmflCfE3KHEGFfRwomGmC3qxKHkSFySw 6mhq_ignorechain_0001
LxfcnCPwKKH0CwYLwkR9nC3FNEH0Q+8JwmjaoCXmuLHkm2aIw76BpCrTmKHk6JdIwfCpnCjEH8G0maAIw5aSnCD8LzG0pijJws4KoCfse3GUahTEwdQ2mCHkKsGUj0qHwZY9mC7R0IHUIR9Kw2HRoC7pBAHEAFaLwlrQnCvXGAHEdbnFwXLqnCTHIuGEIshKwpn+mCDsr2G046HLwmC8nC/WxxGkjSlBwpkZoCzD69GUVcACwQVjoCfobzGEstqGwiUnmCXSCmGUvtEJwafdmCDOCxGEmyyFwwlJnC/tWoGEyelEw 6mhq_ignorechain_0001
LfzHoC3oZTH0xEBGw8lgoCvZTaHUCHiCwtb9oCTgshHEnnrFwFVipCrjQjHkvNIEw25CoCTb7gHUOG89vqM0nCjTJbHU5gIwveRJnCTPwYH0tKSqvRPRoC3HFYHUvd9uPPt7mCbpbTHEcIB1PSxDoCvPxSHEj608PQ8YnCjRcQHEFTN+PV2nnC7WfUHER8RGwH/0oCrzTVH0OXBAwLumnCrITjHECiPBwMQToC7rNoHUgdd7vaJymCzHIbH0h+p4vxEzoCnp6ZH0fhlqPj4ZmCzhmRH0MWK3PF7aoC7KaQH0a8cBQSSOnCfbPMHERjrCQ 6mhq_ignorechain_0001
LPZtoCzyQmHEeJBJwgoFpCPDEuHkt1iKw8zopCPbyoHUDULMwCXJqCje8tHUSXwMwrqnoCv2S0H0lgbMwW8EoC/w+5HE4v1KwYFUoCX2tsH0AKeOwuoPoCHSRkHEePoJwxhVpCH1dzHEwiJJwSG6oCDTc6HUMidNw5DwnCfLW+HEXDNMwhpToCPmk/HUvUcJwhLynC74G0HEHEvJwI9+nC3ULxHkZGzPwpzBoCjtimHUxDcNwYdtoCTQ/oHEWEpPw 6mhq_ignorechain_0001
LzljpCvRseHUZm6MwMgDqCXE+YHk2pdOw8elqCzMqTHE3jwMwaqIrCfErRH0RhwNwxttpCnHlQH0CuFQwZCapCjFxIHksulOwyaIpCTV4aHUGPYMwgwTqCTgqeH0LJxPwnPFqCDD1MHkZivQwg4VpCflZUH0ZYuQwXw/oCPa4LHEmG+Nw 6mhq_ignorechain_0001
LNvbqCr3IRHEX0PKw+A7qC/TrLHEAEkIwymlrCfGiRHElvSIwBBHsCzlIMHk2sZIwpYoqC3yxJH0hQgDwiREqCLevCHUEM3DwB6JrCb81EH0bhs/v0v+pCHo9SHkureJw7lCrCbz+DHkrVeJww2dqCfxXRH0XG0Bw1fvpCjxuFH0RARGwWL8qCL6jDHUvYk3vPQlrCn2NKH0S7D/vkVUrCXfN9GkT1fBw 6mhq_ignorechain_0001
LbOnrCbpFcHUpsyHwf4QsCz9ahHUntXHwXWvsCrQ0eHEl17JwTTWtC3SGfHENKiJwBpEsCDaStHUUsdHw+RZrCz1ltHUB++EwtQDrC34vjH0PPGHwPAnrCb+JcH0GexHw3KgsCz9HfHE/7kDwr2EsCj5RwHUUQzJwjYcsCH2/xHk9fOFwDqIrCzRB1HkYZGGwE+brCj8ltHESMmAwurzqCT7nlHkywdJwRnrqCz17gHU3EKEw 6mhq_ignorechain_0001
LAtesCbYbcHUcUTMwRL6sCXIuZHkhIjOwAqTtCjRoPH0Lq9Nwqb5tCXczOHk/IrOwB+fsCDgNYHkkJkQwoLJsCv93hHEcO3Qw6M9sCHLcVH0bwuRw1p+rCPLecHk9/jMwxrQtCPCRgH0jL3Ow35IsCnQxRHEsHbQwbNrrCrlUgH0yq8QwQIqsCXlZUH0djoSwbTOtCr7COH0cwgRwIJUtC7w4bHUHf4Rw 6mhq_ignorechain_0001
LJp/sCXQ8HHExdnMwE4UtCzm09GUvKGMwDXttCjAK+GULReJwcFLuCHw23GkviEJwqB0sCDXt0Gk+vBMwssasCT17yGElinOwu17rCrGopGU8qPOwCl5sC/vywG0oEdQwYghsCv6DJHUMV8LwvOstCPWa8GUjNrNwWHdsCDoU2GUe+bKwgpEtCvpRtGExxjLwk0HsCrPD6GENEEPwl1prCjfXoGEOvCQw8ulrCvFcrG0FtnMwoyNsCDKaiGEW2wNw2knsC3civG0jAYRwFcMtCrBrpGkd6OQw93OtCjVo3GUM6kQw 6mhq_ignorechain_0001
L/6htCLKkFH0qNZHwV+8tCHIzHH0y+wCwXMouCD1EMHEVLlEww7JvC/c2IH01JkCwdmntCn/5PH0s889vn1AtCDN2KHUekb4vnlHuCvd8THEsDczvhmlsCXwvSH0txOpv4bGtCfYtJH0ie3Hw7XCuCf2VAHU4TnAwKsbtCrQrWHEgFSBwZoLtC/NsEHkw1hrvaqssCjM9GHE87Y+vp83tCDZqZHkBGnVv7LiuCXh1XH0edy5vdkTuCPmONHkhMQgvBxKsCLHkOHUhMBjPNgZsCTe1YHU6Lj3vJ14sCzXiWHkcLkvP 6mhq_ignorechain_0001
LulnuC3WcTH0VdNIwITPvCP+GXH0H2bJw4YovCX9zNHEC+mKwrzOwCzppMHUsXFKwfAGvCLZWfHk7jmLwNStvCTDwiH0oOHNwCeLwCLpYpHkKy8LwWZ0vCjmOfHEQ9rPwZZvwCj6ZsHk4pTNwlcYwCr/PiHUHKiQwMB2wCzY1oHESB3PwVRaxCL69rHk5smQwshLuCzakWHUZm1IwZ8ivCPW2aH02fyHwnf3uCbHbmH0E8sKwPCvuCbFEcH0UWBNwJxGwC7uSsHUVk6Jw7RdvCT09ZHkc6UQwYxGxCXjoxHETuWMwEhdwCnhbfHk+ZjRwK5XxCjY7pHkqwhRw 6mhq_ignorechain_0001
LJQTvCvKLHH0+jOMwUDovCLWl9GEs7QNwnw5vC3tv2GUBQALwaqcwCnPLyG0gFPLwdYIvCz3/2G0+r7OwccbvCnXYtGkkcNQwdC+vCXROxGUhzKRwJG4uCTUgnGkOI9Qw/p0uCTPuIHkjDwMw38CwC3KBAH0KogOwlu5uCvlO8G0NPNQwVTvuCLyA0Gk9UnNwyXqvCX89nGUWL/OwqlLwCP4YqG04nsRwKNXwCDgQ1G0U3mQwcJwvCP9w2GEo44RwHpFvCHjqgGkQ7eRwcLpuCnF6sGEMErRw2GguCLYukGE5nPQw 6mhq_ignorechain_0001
LTnivC/TJ2GEklxIwRlzvCD6rwGk6n4EwDYcwC7zw1GkGr1Cwi74wCvLPwGEFO2Aw/KFvCHMd5GE9arIwf35vCroVoGEj23FwnwbvCbivwGUoCtBw 6mhq_ignorechain_0001
L28fwC7MVAHkqOXDwKCGxCLtzFHEm9aBwttqxCn2wEHkQRXFwsyPyCznoGH0+j7DwWr8wCXaqRHE9LZAwHtjwC3yqTHkJ1h1vLuywC/B6QHU+f8sPSz8vC7lKYHULOZyvHEWwCngnTHkjxh6P5F1vCLRCYHEWCPzP5bIwCLXpEH02kGFwWcQxCjzKCH0pHX7vFuqwCP/8UH0qLwDwXtaxCP1DWHEQDIAwIknvCTrTbHEJRX7vZIZwCzFaSH0PFkBQJbavCv43aHkpcM5P 6mhq_ignorechain_0001
LDEhxCn6wBH0ZgKJwMqCyCHSX+GUrKALw+MYyC7/P0G0KY+JwNE/yCTsyyGEtQRKw0DwxCbQS8GkBszNwG6RyC/sc3GU2UoPwpzexCX9pGHEtm+OwVYCxCzH0BHkxHzJwHCbyCzbmEHUJQFLwiMWxCTBe2GkxWpNwSNEyCv4B2GUEVzQwa9cyCLK5vGUNjyOwVzsyCjB98GkuozPw7rRxC7AIFHEcveQw6o4xC3GfMH0wOIPwOtFxCzJzJHETxrNw 6mhq_ignorechain_0001
LUg/xCf4ItGEZIwIw1/RyCXpPkG0BjkGwOPbyCj7fnGUWizAwnLUyCDErwGkW1c+vfL0xCL6maGUodtGwWHoxCzNKWGkGdHKwOcIxCnv/MG0vC2JwpxOyCzynSGECysLwUWfxCfT4tGUud1IwOIwyCTADiGkv9OIwFaWxCrJvcGEnstEw1DDyCTcFUGUqpfEwWoXxCDrUcGUW+QLwaSAxCvF9JGksr0LwlhrwCnY2PGUQw2IwavWxCD7mGGEAYqIwchEyCX8iPGkuyoNwJmfyCDcWMGku7mKwVJkyCzQaZGkU4/Lw 6mhq_ignorechain_0001
LPwyyCfBG7HEUabOw84yyC/Qo9HEyhlLwOOVyCPzeDIUfpCLwOqwxC/IyCI0PwNKwpAlyCbN5zHEDs7Jw3RCzCzeEqHEPpHKwIItyCDGogHElNuIwuatzCzTpsHkfU3Iw2j0yC3gjAI0oaxPwKTTzCn22/Hk9hALweLFyCrNexHkxClKwpQjyCrgP2HEJCrHwz0GzCHp6nHEFqNMwE7BzCfSpZH0qu2IwvoOyCnF3eHko0rJwkrnyCzJmiHUyRQFw2OC0CbgqlHUQ6/IwV6ozCXgyuH0QhiFwXE8zC3CVzHEVJ7Jw 6mhq_ignorechain_0001
LexlyCLLSIIE9FhLwPgKyC7b/MIUj9wLwHquxCrutNIU7oSJw6QHxCz3BOIUZPfJwr4lyCHeASI0Y+MMwTONyCrJTXI0FJZMwVzvxCTmKXIUcc0OwSvsyCvF7bIEr5kMwPxFzCH2sIIUTjtLw0V1xCTdbMIknTeNwk83yCXYhRIkxIDOwgg8yCTsWSIUCYjKwgT5xC3qyXIkZpnKwcRexC/P7aIk6E9OwyMZxCfo3TI0yenOwrzCyCnAnWI0O/TQwUNbyC32rfIEqctMwGpAzCPAcbI04cWOwc+AzC/09bIkZQzKw 6mhq_ignorechain_0001
LIwCyCza/NIEmM4FwNErxCTx/OI0Uq9AwfXHxCvv7KIkx/MAw7NjwCznaMI0vir9vV1IyCfx0OIU/NT4vlazxC3g8PIk6fjpPMqSyCrW2PIkd3V7P4DkyCTnhKIEb3E9PahIzCfweJIUk6NBQ4AfzC/RbNI0AwQDQYrVzCnTfEIkUmyBQLziyCj/fNI0ilsFwkTcxCrF8SIEBcPBwyTiyCfFwRIUkmV5vewXyCnF5KI0mak3vQFbxCHp6MIkf0svPodkxCvs4TIE9atoPh8CyC3lIRIkI9VBQzGtyCTwiSIE2Nj5P5oTyCLrYHIUN/C6PR9UzCPePRI0Xt0CQrV6zCXLpMIUyQRFQeYEzCzHdBIUW/NAQM/wzCvOtDIUdCzDQ 6mhq_ignorechain_0001
LAwQxCbK0FIkmXIBwinwwCDUpBIkSgaAwp7LwC3KVCIEvvWEwbSmvCT1CCIkdl3Cw7XExCPKF4HEeOEBw02kxCHsg2HkfAM6vnPiwCTafvHkFbdAwhcuxCbJyEIUANWCwRsjwCTc9BI0pFw4vy7SxCf3Z3HUK0AFw59qxC3mAvH0lvi5vQywwCr4nnHEtx7AwsrJwC35mwHE/PgDw6xTwC/AFwH0b1A5v 6mhq_ignorechain_0001
LbjWwCvJRDIE5ftIwOJ2vCj01DIUTjyKwtsZvCr9qIIUR+RKwqYyuCr6WIIU0DiKw4IMwCfyXEI0fxeNwH5vvCTL0DIk/Q3PwrjhvCD1s9H0isVQw0YkvCT/NIIEL9qQwIGIvCb7m8H0VXcRwerKvC/1tHI0/LyRw3w8uCbEwCI0DiKSw/PjuC3yPCIU1ZRTwLx1wCz1lDIkSYNJwcKivCLARAIkqkyKwKHlwC74VBIUb2pNw8ibwC3ZRIIEednNwzgqvCLSk2H0+hjPwilvvCngLMIUVTYQw+G9uC/Ct0HED6vRwzjBvCrbQLIExnWSwDhUuC3tjFIktebTw 6mhq_ignorechain_0001
LiLtvCHdNNIEC8lJwKMUvCLYCSIU4jFJwyQzuCr/ARIU+9zFw82NuCH5lSIUMoQGwkmxvC3xrWIkKkPIwFRXvCjDWbIk8sXGwFCNwCjbbYIUqZmKwjWNwCf6WNIUFiaJwF3CvC7qETIUcH6KwwLGwCDDWVIkfwOFwYksvCT8leIUWfMFw4xEvCXrCaIESU6Cw9mBvC3zvcIULjvIw0whwCDotbI03R/JwCc4vCLwvZIUC2OMwRlgwC/1EVI0iWRLw 6mhq_ignorechain_0001
LExAvCLjYOIErPgBw3VjuCLfVNIUwTO6vVP+tCzx4JIUJv/9v6KZtCfg8KI0i7S7vAg6uCPjkKIkZKefvnnZvCzyHOIE4zoxPW+ZvCTKmTIEavFsPxk2vCf1/LIEnjE8Pql2vCbf3WIU75V4P8OTwCvWQPIEIjsAQCOTwCzqsUI0aih/PdTfvCTxFNIU4ZOBw4CWuCDzIRIE8vC3v66LvCfGHHIU2m6vvyGjuCvyHJIE+DnxPqWDvCb6TVIE0Hqqvtk2vCLrsHIkHIj9P4g2vCzXKbIEcht1Pz1pwCDOiNIEUNiDQYwpwCbcRXIU1N3BQ 6mhq_ignorechain_0001
LknHuCzT2FIEJHRCwRpmtCHWLCIEVnKEwEhItCLX7EIkFCDIwqGisCv+rDI04cKIwcx6tCvRi6Hk/xsGwnTLuCXeuyHEKonCwQ+3tCfNQxHUIDv8vauuuCTPstHkMA1DwqLmuCXpTFIUpsdDwyiTtCz14AI0l0vAw9LVuCvn+8HU83oIwUOjtCvig2HUvqmIwAO7uCPmZoHU+3QBw5S9uCDcIvH0YEUHw 6mhq_ignorechain_0001
LdHZtCrxvIIELdlJwAL8sC346LIU8nOLwcshsCv8sPIkXOhJwyn7rCroeQI0IhEKw5FVtC/0JPIk8gVNw7EutCPdZLI0VsLPw5x2sCHPqSIkdg8Ow7iStCzFQHI0nvRQwH14tCD6gJIkDupJwlFlsCjUPJIUuQKMwXjstC7PsRIE34VMwwoGuCjrUJIkQSCOwbS+tCH8uNIUsDXQwp6ItCfl6UIEfpNQw1ZmsCzLbVIk49mNwNRfsC3xJQIkcP9PwDhmtCjivEIUTh6QwNZ6sCPvPJI0xu4Qw13CtCXcxEIUdhDPw 6mhq_ignorechain_0001
LgH0sCv+FSIEP62GwIZYsCXtMVIEgHUDwMb2rC/JnRI01q2AwHdRrCPVQTI0ObTAw9UysCfj7XIk9cs9vosOtCzIWcIU7ULBwakUsC/KMaIkfwYyvNRwtC/AZeIkutq6v6tTtCzR3RI04qCGwfFHsCn8HYIktitFw4oHtCrUBVIkOZ/5vP16sCXdtfIEV3ZCwi7etCjy2aI09QvEwCbnsC79GcIk1+cgPBuBsCzm9WIEvKylvvN/rC/6HdIEiV04vhGDuCLighIkp4i+vYQFuCv9GbIUQlU4vNugtCfDCgIkTMYuv 6mhq_ignorechain_0001
Ld7BsCHOtMIkSuo+vMQirCXAHJIU+a+5vzF9qCTeSIIkr7zAwy0XqCzIKIIkhrR+vgd2rCHUtDI0KDd2vHHXsC7X/DIk5omkPaDZsCjmZIIUUmS4PM7zsCXhs/H0O/psP9E3sCTeqIIkqkMAQX/RtC7iGAI0v4P7PBjTtCnEhEIkn47AQ3ZgsCvhbLIkeJf/vSNWrC385KIUsHdqvL6FsCb/DCIUD5T+vBjdrCjX6AI0qMnxv1jCsCzorLI0iwO2PrrysCjDu4HkiFRovgP4sCzuJMIkRlzCQ7dotCz9o5H0MHa8PdMrtCrBuEIkoRIEQ 6mhq_ignorechain_0001
L21GrCLnsHIEOX+FwKKlqC/OQHI0Vc/IwYcHqCT2CMIE3B6IwhLgpCL9dLIkJqAJwqb4qCv+qGIU1byLw/NOrCbbUBIUcJTMwDpgrCPLDBIkSMHPwYj1rCjRU3HEScpPwGELsCHVA3HkupJRwCvlrCPRjHIkQwJHwllSqC70pDIkuFlIwPBQrCHa0JIk+OHMwTYfqCbDLHIkyNSNw1E3qCH7L8HUs8CMwD/nrCXIwAIk392Kwxd4rC/rMEIEZbXPwiJHrCbarBI0XISQw7XdrC3IDxH0JGlPwWONsCf+q1HE+aGOwtgYsCzWvvHEhhSRwBAisCXks8H0a9LRwMU1rCbjX4HEyM4Rw 6mhq_ignorechain_0001
Lo+ZqCfO0QIExCvIwsCBqCbHuVIElOlIwTPlpCj4zVIk6LLEwF9+oCLm/WIETzbEwQSeqC/YraI05SnIwg/1qCTR0aI0rUELwd6DqCTDxfIk4HXIwuP6qCvpCRIEHetIw6xrpCf64VI0OvTKw+w0qCfRdaIUyw5FwkHIrCDOuXIUKHLLw/GZqCHlOjIkNxYIwSIypC7ZsfIEVS+EwXltpCP0BgIUc2BKw 6mhq_ignorechain_0001
Lc43pCz4gUIEB6J/v3hfpCX4oUIEG1eyvTa6oCrrvQI0wjQzvEWXoCTHASI0YKQmvGj8pC73STIE8TkwPggfqCDeaXIUZXn1PVB9qCvNNVIU08b/PS4KqCnQocIExJY6PoAXqCnpbTIkdO8+vw/RpCLCoYI0j/iwvbNMqC/5ePIEft6qP+sopCzI3SIUerZ7P9tyqCnOIYIkYRoSve3VrCfgIYIUQVnAQM0LrCjOhRI0/Gn8P9kqqCn2YUI0qwUDQtujqC3sjfIEalK8Pvs3pCX26bIETvwAQka2pCXyJeIEv0AwP 6mhq_ignorechain_0001
Lo4ApCjdCMI0mBW6v9EdoC//WII0rgo7v1l6nCjJ0KIEEgSBwb9VnCToYLIE3VG/v3EsoCzUFDIUrNSAw+s9oCPRX+HUQ7j4vHfmpCfEK6H08cx5vQkloCv9N7Hkn4vMPQv2pCDo+yHkpuopvWt1oCnbC0Hk8aI3P6WepCnr6vHEU8g0PuEepCDI9KIUOcD9vdRPoCf4kHI09iFvvvzEpCTb4DIEd7PDwkbRoCTbLBIkCUWCwQw5pCbmk8HEaOUAwWdFoCHie+H0zs3hPh1WqCfLvvH0zN1tvdZioCrKoxH0rfa+PlJrpCnFRqHUJWE8P 6mhq_ignorechain_0001
LdvFoCLkeMIUOHJGwoIlnCv+NOIUeA9IwJONnCv0GTIU9q3HwhVmmCr3lTIkPWWIwjV5nCz9cPIELBrLw+wHoCPciKIU6fONwmOeoC/w6LIER1yPwk9moCD6iQIE+EHQwtqmoCvuVII0ZmqQwmxkoCvVjMI0TLRHwLrNnCnQBLI09JLJwPHVoCH+BSIEbIZLwmdinCjAoRIUHK6Mwf3rnC7tFIIUL2rNwWJdoCLxLII0UO+Lw 6mhq_ignorechain_0001
L2ujnC/+xWI0J5PFwznOnCvHfbIUIbEDwfuumC700ZI0EOm9vtiJmCbYhbIUQzr9vOovnCf3XfI0h5pAwtPZnCjQwjIEaw+6v3ELoCzpwhI062EFwEnDoCLSWWIECivEwGt8mCjNbdIk9YRGwN7DoCfHMdIUxHu7vgDxnCPtdmI0PpP3vKuGnC/p9hIEMiCxvF9DnCDz+lIUCOIAwpWioCrGgkIkuvVDw5v2nCHJ7jIkoe4Hwn0boCXLkeIkWgLHw 6mhq_ignorechain_0001
L9t8mCPZcWIUvpT0viFgmCXDoUIUA+1oPfu6lCfzeRI0O5iovL0WlCrH8RIU7QQmPrObnCzJHVIkpme0vGCUmCn+DYI0gyT1PHtxmCf3ISIUI0s3P 6mhq_ignorechain_0001
L5dCmCbYVOIkS4c6vcJglCzkILIkry++v2y/kCXslOIk8IaCwtOZkCH/pNIkq+8BwnRylCvS8GIU0FVDwRjKmCLXiCIUb5lAw5r9lCbtpAIUz3g2vYRumC3GRAIUmW+Cwq/TmCnlM5H0de2ovvpEnCLFc4HUchdAwYe3mCzAx0HUZYF2vp+fmCrkHOIkp5t9vxFPlCj2KJI0WWd4vhrHmCzy3IIUCPLGwiQYlCLNJFIklomFwWphlCjDaCI0D8utv7q4mCH6tBIU4L4Gw4hJmCjzT2Hkp+KzPDsgnCjV80HkYEYCwbDJnC30XuHU0xTsv 6mhq_ignorechain_0001
L7UOlCTolSIEYRaFwFbvkCnhGWIU+RAIwUaUkCHc+YIE/o1DwbAtjC/hLZI0kfQEw38FlCL2OaI0TZzJw8OZlCLZfXI0nuQMwx0mkCXUmeI0f+oKwVO3lCXNBbIESO2Nwt5tlCT9QTIUbf8FwVSZkCXmpTI0fEKJwObglCn2CcI0qmtIwtn/kCXELWIUBblNwl3qlCDK8TI0Z0oLw/Q3kCv2ehI0UV6LwflakCXsngIEVm3IwNSMkCnz0cIk8ivLwlmDmC/+yYIkmnjPwYxRmCbXRcIUd9kMw8+llCrBieIUZZjOw 6mhq_ignorechain_0001
LwvokCXyGbIEAHW/volQkCvGudIkHkx1vEhxjC3Z3ZIUsc0kv/IMjC73NbIUgKAJPdIvkC7vCgI0r32iPm9IlCz27aI0YAz+vBE+jCTA9gIkRud6v43ckC7z/hI0LlW3PADElCDW9iIEbT6pvCZClCLF2cIEhFlxP 6mhq_ignorechain_0001
LMHAkCzMDVIEpgnfPAxjjCzoIRIk+/czP979iCzM3PIEZ7MjviRZiCrbpPI0vdDpP1AfkCDMEUIEmB3SvDIYjCz6nSI0V9Y9PFe1jCT+dNIkrqq2P 6mhq_ignorechain_0001
LhOGjCb1CPI05js7voqjiC7h0NI0KYhBwvmDiCPQXSIkIMwBws7chC/maRIktx/BwyQ1iCncrMIEhzHHwLDUiCHRoKIkO1hJwe2niCHoxIIke4IMwZHJjCbVHGIkW/JMwgfTiCHALKIUeQXOwvdkjC7xQPI0JCh+vo2SiCLtSKIkyyDAwGvOjCbltJIEf62GwPKDjCHgUQIENwYIwki9hC/w1NIkOJ+JwDQDiCnSQHIUueoIw5CfiCbDEJIUzrEQw4m4hCHPVMIEajQOw 6mhq_ignorechain_0001
LA2SiCTxUXI01qnBwzi1hC7K3bIknFgBw/zZhCL4ubIEPQB5vozzgC7yEdI08tb5vYTOiCPpIhI0zIzBwMjYiCPj5iIkgXcHw0lCjCPZ6jIk4DdIwb63hCbPgjIki6kJwx8LjC/ghlIkXBCLwTRBiCPWHlIkj2JMw9FriCr2HmIUGf4Mwga0iCvjunIU4xcPwnsyiCTiAYI0ZWmBwzbghCLfmbIUts9EwkVsiC3wvgIky5N/vmy7hCvlSkIUhnw/vyPcjCv+bjIU7c/Fwb4WhCLCtiIEdHAJwT+sjC3cUmIkA2mLwcnnhCnjllIEKOnNwbhaiC/K2nI0dbPQw 6mhq_ignorechain_0001
L/WshCHLNaIUXHC9O09ThCXgDaI0xL+5PKMzgCb8kVIkWpw5P61RgCfF8VIUfhB/PqzxhCDlUZI0h+xBQXLJiCH8UeIUPgXDQ2b1iC3PmeIEmODDQL+yhCznxiIU6QLFQI+KjC34MjIESigEQMaIiCDUYnIE7+oGQGe0iCv2lnI0MdTGQghLiCnuIZIEt+0JPqvChCL90dIUmnz6P5cJiCLNQWIkXl3AQQafhCjV8XIkDwNFQ5OHjCT7HbIEWnoBQXKQhCb7miIEAKcFQIwtjCn/WjIELSPEQuk2hCDP2qIUp2BIQOaFjCrNOrI0ZycHQ 6mhq_ignorechain_0001
LXH8gCHnVRI0RfBvPkVdgCLHANIU5PmqPayufCvIqOIklmewvz7keCTNPOIkbiqdvLCzgC3uEII0fUApvpuThCzkOFIUQf1xPpKrhC/n+AIUceZkvi48gCnrwCIkS3d+PtbYhCfgFRIUjYlFvpGRgCnz/LI0ezj6PNdDhCXVSJI0Pmi5vvZagCLOLFIEBpvwv9YrhCL5GIIUPod3P1ZCiCfb69HU6VLuPdu7hCnQ3CIEhEP4v0NUhCnIJ8HkfILxvMIUhCjXvAIkcHyBQ0PlgCzHw/HUwXq7P44sgCnQ5FIELygBQ 6mhq_ignorechain_0001
LtGAgCTmiQIUxr79v+/+eC3yYSIk++sCwD3hfCHMRXI0IqjFwnlWgCzqaXIkyyAHwJZmeCzsAOIkzmsGwRCCeCXOCJI0JJHEwqC4eC3d4EIkPPpCwPtqcCP7nII0iUNDwe1WeC/lVAIEaHSAwWgJcC7FFEIUDO2AwyO/cCnb5/HEvmx+vMKecCbC22HUTlE6vwLfgCfNrQI0TSEAw/kFeCn/ZTI0EacAwakefCf52MIEokgIw+/2dC7OkPI08rvIwNs8fC/INFIUTsWDwzRAcCD34LIUm3WEwhQBfCPrJ6HEGtQ+vA3EbCfgwDI0YkIAwYumbCf+a4HEfyT2v 6mhq_ignorechain_0001
LBHreC3wKbI0aeeGwBXAfC/wifIEIfAJw9c4eCXLMeI0sZ8LwsGReCHpKhIkTYeNwlLxdCLbHbI0RzrEw86AgCT11gIE8FoIwXvWeCX67iIE5ilIw 6mhq_ignorechain_0001
L61gfCj/xZIkfxuMwWoZfCTCRXI07lWPw+0BeCXw7XIkmMUQwwD7dCj0VZIk/kfRw+zOgCjKjZIk5hnQwBCIgC3XVfIU1v9QwUfdfCjfxgI029CSwI5agCTNWjIE4eNQwd9QfCLCGmIUgdXSwKuUgC/uqoI022hQw172fCXoCqI0A8mRwvwDgCfqHYI0S4VLwcBhfCHG9SI0B/GPw4LPgCnSQXIk8xiRwHRugCLzJZIUsLKQw/g/eC3spdIUxYpSwO1ugCPvQiIEWytOwkDpeCPzKnIk4AOTwwvjgCjHyrI0512Pw8CtfCHCPuIE+/2Rw 6mhq_ignorechain_0001
LdV+cC/96WIUbgGPwU4obC33aWIkivGQw+SxaCTkySI0aFgOwFmuaCDHcTI0p8DMwE++aCTh7bIUcRPQwe+mZCjU1bIUtl4QwQ6CZCnqZhIECSGRwLvVZCXGHlIESsVQwsvOYCrMBiI0LqISwvvGdCXRfWIE3EHNw32tbC3yoUIE+MGRwR7nbCDLieIkMZ1Qwlm4aCXXvdIEZRgOwON7YCnfoZIUROPQwltrZCfc3ZIkuq2RwS+0XCbnmlIEV6USwfLBYC3y5eI0ScuSw 6mhq_ignorechain_0001
LDWEaCXkBPIUCAwPw2MLZCLUaLI0ikVOwI+vXCfv1MI0h/EPwrkfXC7azOIEHHpQwYJeZCjKkFIEBjDPwNX6aC3xsDIUOSkOwl4CbC/Nr7HEmXWPwAdRbCDoiEIkaBpLwpZKaCXqrOIk1H4QwbIVZCvC7LIUKhMMwO7PZCvu9EIE2TlQwy7zYCX1/CI0d04Nwz5lbCvMAGI0uq0PwraEcCrkB5H0QLAPwONzaCLju6H0ZvuQwUPXaCH432H0NbJOwbBTcCv8NDIUj0SLwgAmaC3BPCI0niYKwk6LbCbfxIIExUJLw 6mhq_ignorechain_0001
L961WCH3+LIUNRQNwuHdVCn+KNI0/hwNwzgxUCDlNIIErG4Ow7ZHVCfEvDIUnlHOwCkwUCDpEPIk7KNLwTiTVCzZSUIEIqEKwNLlUCDK3VI0X/BHwd2HVCrLFbI05WxEwSBdUCTIlcI0J0V/ve/GXCPvdKIkFbdLwxsZVCrkdQI0U6LPwdf2UCz1AMIEmaqJw/gsTCTgoPIk9QmLwPyLVCLIeXIku2iLw7gXWCXV1TIECNpJwu/sUCjjtSI0ATDEwdGhTCzjVWIUoy2HwbO+UCP6ReI00nqHwnVMWCz4raIU7zCEwby1UCXdDgIUUCn8vxjmUCL9qZIEfy25vXndTCLKCdIkJ1TAw 6mhq_ignorechain_0001
L9rzTCvE2IIkptVQw0cBTCPsLEIETpvQwt6ISC3CACIkXYTPwnYwRCvhn6HkyYYPwk5NSCPoUGI0456RwDuDSCzGyLIEPUqRwKESTCfnsNI0H3ARw5kyTCXM2IIkaAWQwcFtTCbP+AI0k/DRwVUQRCHTNEIUQS/Rw8TwSCnckFIkMI3SwDqLRC/QcMIU2DBRwTs3RCzp9NIERRmSwx9BTCLO3QIEbsSQwkm+TC7TNPIkwuxRw 6mhq_ignorechain_0001
LEJ0RCfDPFIUu6VNwp63QCvLuDIEe5RLwwlWRCDbgFI08uiIwnbuRCXDJKIE4SKIwMxfPCH8JGI0dV3LwcqfOCPvBGIE/qiJw7vLOC7pPAI0XM0IwsyONC7MBJIEPqVKwaOPSCXr5IIkrxRNwIUyQCvYw+HEpDRLwTPDPCryAEI0OaiNw4ZoPC3eUKI06ycMwQ/7OCri7HI0LNlHwDNeNC/0JAIUiEVGwZgGPCDbc8Hkk2NIwfQwNCfjb8H0VqiKwhPhMC7i7IIEf8rIwmXyMCfYHHI0ymFMwGueNCfCKNIUT/zKw 6mhq_ignorechain_0001
LG9VRCjSzBIU0pSFwvArRCXG+CIEaHj/vVtdQCDInBIUD2t4vtCyPCb7S7HUac26v2C6SC7Ks/HE+Z67vqZKUCvBNBIUK5CBwzrcUCPNH9HEhTyFwAzBVCDIGFIErmR+v4EmVCTBm/HkjbTIwbLLWCXhVGI0UV9BwfXdWCn+sDI0yKrGwkdmXCDE8EI00fvIw4FGRCX3C8HEaeUGwCB6RCD4NHI0u+4+vyHuSC/fI3HUq4w8vX+FTCDUoAIE7G4tv0IxTCrk/2Hk+RSHwZZzUCLcLHIkcGq1vDc0VCf2b7HkPmKKw0s2WC3fZJIUoddAwpgpXC3DwCIE5VUKw 6mhq_ignorechain_0001
L1zMQC3F5EIUvZaavq7FPCrUGEI0xYW1PsroPCHp3CI0L43AQCbCQCTkgGIk7OzDQW3MOC3nBJIkN7P2PDVkNC7+lKIE2t6tvmunMCbKIPIEzr3ovG1KMCfRLRIkUOf8vloKLC3ODPIUZZJBwXYhKC/10KIkocv+voI1KCLnNRIkA7xFwomzQC/WFII0MLkTP/ugOC7zqAIURZzvPX6xOC/vbMIkV685PrQZNCz6WIIUzs18PlRBNCXVMHIkxUe1v+NWOCTnyLIUU4F5vVGHNC32XSI0NqUoPH2vLC/bzNIEgTFpPxCpMCPNbUIUh9e/vJ0xKCLELJIUtOU3vXRxJCH5OJIEG9iBw62ULCPidUIUXVJHwXDFKC/tnPIExE9Hw 6mhq_ignorechain_0001
LkIoPCPxg7HEJsTCQZEQQCHbg3HUg0JHQrJOPCLct1HEjHwJQ0MCOCXvW0HksLNJQDW/QCfpBtHkdiDGQWg6PCPzIiH0SZAEQQ/JPCT4U2H0xks/PDv+QCvaY9H0ZvQIQzhhRCvDiqHUus0IQQxuRCDRSuH0Q+6CQ 6mhq_ignorechain_0001
LaBtPC3Dk1H0GROMQyW4OCLFb0H0pKmOQIwbPCjF/rH0QpPQQ8ycPCj2itHEkSdRQpJxOCX/I/Hku6BQQClHQCz4xBI060dQQcMGRCjXA+HkKmUQQbJKQC7LOGIEiG8QQhDtQCHCT2HUtebMQcu4NCzkzxH0wC/NQF3IOCbFM+H08X6QQmSSOCngfCI04mwOQ 6mhq_ignorechain_0001
Lzy4PCfu/iHE52aPQ1EnQCPtUbHE/ygQQOqoPCDgwUHUS6VRQxMcOCLWZUHETqERQfYcRCT+8TH0tFRPQkudSCT+lZHEWngNQbrmTCvfydHE0XGPQQcUTCn1SoH0rvGQQEZFUCLJTtH0FXBRQAKLVCTmqoHUcTeRQgRvTCbe32Hk0wdRQ1vuPCvWbhHE1odNQyRRRCfzqfHUhKMRQzSyQCzGYPH0Ah9NQk3+RCr2QOH0ynQQQPR/RCLvSgHEXPfMQru2SCHD/THEbFCMQ8/eUCHDdeHEI10NQfP0TCnTWYHE37XQQeRfSC/NHsHkiCkPQEEcVCvhWhHE9lIRQz1vVCHpasHk0OKSQFo5SCvgb6HUagHRQ/7TUCjYn6HUnqJSQ 6mhq_ignorechain_0001
LOSKQCjIkPH0rAYSQuSTPCn13JHUjGUTQj2UOCPpPCHUoPqSQwVJNCvzNCH0KNDTQsRKQCHGnDHkSxTUQ3qXPCvhO8GkY5LVQbSnOCrPB/GU57QWQdMQPCrJuwGUGBEVQjTCOCjEG2GEtX0WQSuaOC7aRtG0WLGWQbIyPCfGMpG0jALUQc9FOCPLliGkAMRWQMYdPCj2deGUdGWUQ1toOCrPQbGUTgXVQIQKRCDcgPHkWThSQ5frOCf1sPHE3Y1TQ3FtQCb1LJHkom8UQze5QCLg4+G0CDxTQqJfOCviJHHUlioWQnabNCDcB2Gkb/nXQwHcQCXbsrGkgEXTQcOcNCvr3fGkpuEXQJB4PCn4pYG0DapTQzwZOCjwxSGklXeVQ 6mhq_ignorechain_0001
LDQuOC3Ag7G06RuRQ+NxNC/XxzGkMQMRQ5+3MCjcf4GE/1IQQ5X7LCvqOzGEsyZPQHLrOCHbFrGkEgmQQUH3PCvTExGU7MGQQHEGQCr+o5GUJNIRQW3vOCnWR7GkiesRQKnJNCX2qwGEm5ASQBHJOCbhvmG0FPnPQIr7OCTLMlGUgGYRQT3pPCn+W0G0uiMOQ2FuQCf3orGUkn+PQjTeQCrp5AHElqoQQHB0QCzRv2GEPO4RQ 6mhq_ignorechain_0001
L97INCfERCH0dbdPQPChMC3guGHk+KHNQskYLCHEKOHERD9NQqFqLC/MtWHkbCEPQULiNCTI3MHU0DbLQcs4OCvjsEHkD2JKQq+yNCT3wGHUXIQQQdtHMC/8LAHEAB6LQZ/9NCDrSTH0vLnMQ+4BNC3thQHE2MuJQ 6mhq_ignorechain_0001
LzfIKCb6aLHkk2eNQCzDJCTWZSHEOFYOQN2yICXl2bHkF8jMQirBJCX9QbHUCeJKQTv3HCXR4KHEchXOQosJICfI7DH0VmQMQ//kJCnNpBHEd7UMQ7BJKCDtfLH0W8fNQ3MSJCzfRVH0k/MQQ3O8GCDJcPH0AMFOQciyHC//zGH0c+JQQEN3HCHslHHUQDWKQN8jHCXoi8GEyldMQFW8JC38RAHUk5RKQLuwJCL8k6G0lflNQ 6mhq_ignorechain_0001
LFpSICL/hkHUKvsNQjjqHC/pDtHEkLLMQaqkIC/IaxH09X+JQ2WKIC3TEzHEROZHQAhWGCbcMpHkZ5/KQQTWFCbSNmHkaBHNQQZTFCnvFrHkYiQPQ7viECXuReHUUmiMQPWWICHJMlHk4XtPQrLeHC70wzHEvGhNQENiGCH6PiHEGruJQ4P7FCzkcvHEKWvJQft2DCfK8bHkbt3NQuXnECvejaHEGwxKQ 6mhq_ignorechain_0001
L3I1JCvaIzHEbVtKQ4SzKCHZu4H0zPCJQg+2KCn9/zHkRBcEQX2bKCHwx4HE9DgAQaaeKCX3XCIEmf3IQN8KKCruXEIkdBfLQZ8pLCrPdFIkaycHQYgHKCDUZwHEFThMQHwyLCftn3Hkph5JQe1mJCf29CIE+vKHQBXyKCbTLHIES37LQOBaLCnisJIUyYPHQcc4LCzl+DIUb0cDQUjhMCLO6EIkaoAJQ 6mhq_ignorechain_0001
LtLaLCLIXqHELmPEQ2baLCrN+jHUFnz+PZLQMCL2UpHktxe0PpsZNCfWVsHko4I4PF39LC74sYHkFviAQ6dFMCLDVSH0cMh1P1XELC3f9SHESshEQtr1LCrVZnHkBflHQ7xYKC/3QjH0kh77PGH+MCPkbZHEv9MCQxneMCLpYKH0SOh4PItwMCrFcWHkJnUiPLkGLCLClRHkCaRsP/0dLCLCALH0CNUFQACEKC3hRSH0mA4CQr/BLCrofXHkZ9HIQ 6mhq_ignorechain_0001
LyWsLCDnLqH0KlXtvbyZMCPtWuHkqHi8vFoPNCjEjlHUy+tAwKxuMCTh5cH0jA0BwgbbLCjE2yH0A7aCwafyKCTjV9H0parAwCEPLCPr6AI0HOl5vRD3JCDFYAI0UGQDwL8uKCPA0nHkrzZwv5rCNCbJ60HUnu45vs4oKCHkBtH0nNLDw4E9LC3/J0HUM2LGw 6mhq_ignorechain_0001
LqZhOCz/wnHU78nBwP4bPC7yEgH0OH9Dw5xGQCbrBlHUmuYIwB4lQCDfCuHk+WPIww7dQC3QlcHUYu3/vji0PCHZ6VH0Gkpwv4T3OCr/GvH0gHpAw3W3OCXsEZHU2rMFwCvBRCHCijHUPjF9vSULRCzELXH0HB2Bw 6mhq_ignorechain_0001
LGSJQCnOHfHk+lkKwqcqQCDa5iHkjVGNwmr7RCfd7cHkhP2Nw34FSC36gTHEw2NNwacnPC//jhHkegTPwz0WOCrK1nH0xN1OwGlWNCfvzjHkd+MNwrELOCfqwxHkZYAQwcYMMCPckpHU9/wMwX9ANCzAi3H0aKlPwbjBMCXXbzHUpF9NwQoyPCnBkXHkWXcKwFn5QC7SYrHkkx5MwmZWPCbUJZHUYVfPwGfCQC7bFkHUGwmQwTHfNCreAcH0n6QMwiL9OCvMA1Hk9dpQwMbaLCPHUmHEyxeLwXg4MC3xU/HkGsQQw3IHLCXe+3H03AnNw 6mhq_ignorechain_0001
LuvzSCTediH0WaQPwUPFUCPxQeHkslFQw5zLUC7mmfHkeslRw1lvTCL4pnHEqmJSwn1QVCPL7jH0aCzOwGglWCT4oeH0YxlPwPrRVCvfwvHEJUgPwtAwXCLhuhHEyq0NwzzjSCTUFqHUZGtPwlzHUCjZwVHEhRtPwT4KVCjkFjH07uoMwRU1WCTGygH08l0Qw6feWCjw9VHU5GhPwyhHWCzuozH0oBhOwVLWUCLmczHEZ/1Owo9XVCPcrwHEGQ1QwTtpYCbUqdHUylgOwtdiXCLCZfH0W7wLwUs5XCXKWqHEe06Nw 6mhq_ignorechain_0001
LgjxUCPZoXHEtcPSw+I9UCvGgXHU8YrTw8LNWC3hidHkmgEUw+NKXCH2LeHUrHTTwAMCVCn2EMH0MlLUweeKWCXV3GHEyvqTwX+GVC70YRH0xcsRwFuFUCnQTbHE9CJUwEvEVCnnEMHUmRRVw0oIUC3rwHHUju4Tw+aGWCnok/G0So9Tw 6mhq_ignorechain_0001
Lr7MWCvmxhHEzQSVwmiWXCjXLnHked3VwX17XCHq2vHE3w9UwhBKZCf9wwH0rF1UwZPcYCPgEfH0j6LWwbCDYCLkjWHkHrMXwEvJZCrf2OHUHLcXwPXuYCL64FHE2ZIYw0DtYC7z6FHExgzYw2sFZCrceOHU+oIZwjATYC3HW9GUujIZwKgWVCTzKhHEny0Vw5yBXC/yWrHEcGxWwijvYCri/aHEcbRVwiTUZCnzNjHEU5kWw2vyXCr3WaHUVqEYwc0LXCT4HSHkQ50WwAggZCrktLHEBPfWwmE+ZCfg5SH0778Xw97aYC3PK/GUjkyXwUnZZCr3BVHUWj4YwVuEZC73fOHUk8oZw2DAYCPAx2GE6T4YwECSYCDjX9GkJ2oZw 6mhq_ignorechain_0001
LYhGXCT7Y2H0cUWUw1RpXCfpt+Hk0xfTw95ZYCrPnDIUinPUwcvSZCr/LGIkwprTwDsZWC/FjBIUK11SwmuYVCDAeAIUi5vTwpCqVC7Hh2HE2PTUwPZIXCfqQ2HkeUWUwVnUYCjMF7H07gwSwPahWCbe2FIEoTpSwxiPWCvaM/H0Zj3Rw9KXVCfljDIUUCiUwZLaUCHKlAIUIpPTw9mNVCv471H02eTVwPnPVCLGVwH0LvoTw 6mhq_ignorechain_0001
L03EYCzeeEIEJRgVw1ewYCXjkIIUcoRWwddFaC7ujGIkTyzWwiEGbCffZJIElYxWwib4XCfChKIU8ecXwBpsWCDtANI0in7WwNOpYCvbgOIkktJYwWRWXCPHTCIEEb8VwN+9YCHz8LIUWonVwNxlXC7EHHI0Q6BYwQw+VC7MdKIUdu6WwSoAYCjh1PIEIAkYw4giZCb5mMI0djWYwih7YCbG8RIEGlsXw 6mhq_ignorechain_0001
Lr6FaCPOtBIE9iVXw0iUbCvYb+HEBAzXwskVcCDLg9HE+frWwjwidCLa2+HUMb5WwrQ/aC/JmzH0pnLYwZtDcCPXDuHELViYwH9jbCn0EkHEmt4Yw42YaCbDHhHUHoyYwdtVcCD1FfH0gZQZw6OOZCzdX/Hkm/aXwfUwbCX3tBIEveSYwaFKaCrYV0HkmAiYwTsqaC3STuHE2wjXwTe1cC/i3rHkHhLYwhsfcCvcfzHU+r5Yw 6mhq_ignorechain_0001
LL33bCPhG7HEupeVw62vcCDxU7HU1KVUwndNdCLRTDIEWKCUwTLZeCraQEIkzUyTww7CcCTak2HUe9GTwNZ0bCDWiqH0vvLTwWVIbCvKZmHUtf7RwYM7aCv5VaHU3e/Rwz/7ZCnFRXHEdWCTwMy5aC/wF5HkMjWVwOfodC3Wj2HELjjUwizEbC/lZ6H0al+Sw8pocCffN4H0GwNSwJvxcCLYemHUUDTTwixMbC3troHUZLDUwmPKaCXPSqHUzc0RwsMvbCnHToHE/mDRw9mkaCfFeXH0krBRwW+3bC3GcWHkQgNSw8I1ZC/yOPHUP9CTws5QaCX2wZH07M8TwZADZCPytaH0kX1Sw 6mhq_ignorechain_0001
LqjScCXmGHIER0DUwr8pcC35oMI0jz0TwLeydCLWWOIUXtuUwb0xeCDHrQIE0qRUwlycbCPbYQI0DACUwGrdaCfZWPIkjfBTwHl4bCvANWIEHy8TwbtUbC34LGI0jjPUwLb/cCPPCNIECuySwEeAbCbjoPIk4mAVwoT/ZCz9HMIUnVPTwKPBbCrgyYIE4RGUwkCocCLyAXI02OuUwTZUcC7C/WI0NG+Sw 6mhq_ignorechain_0001
LoipdCjoQNI0lGBWwYipeCHI8OI0A4+Wwo07fCLJ1LIUYnyWwj0ggCLbHOIUNoyWwzCJeCjBMOI00jNYwRY7cC7gxRIUu3VYwrAQfCnMYPIEwetYwTrLcCH2bQI0fk+Ywtk1cCrzOLI01sVWwDa4eCPxITIEwhzWwPvzdCTxEKIkx8RYwp7PdCHp7VIEYqXYwAvOcCHwcRIkKX2XwL83eCjH1OIEk6NZweuCgCXqqMIUH/nYwVilfCTsfTI0jcpYwAgVbCDSJTIkfPCZwVh0bCzxUMI0p+8Ywse2cCnq3QIUp2ZZw 6mhq_ignorechain_0001
LRY1fCn8mGIUvmoWwuhhgCbbfDI0AEeWwQK6gCLiMFIUNOPVw5ghhCLJlFIEHXSVwJ6WgCPwD7HkMEYWw3X9gCPI5zHESTeWwzFQhCHrvxHkn7sXwl7OhCjlSvHk8lVVwBfzhC31JrHUjvyXwuRyhC7UsoHkkNbVwskEiC/EomHEX6pWwSP8eCXFuEIEjDoWwWk2gCHqSEIk7RUXw7zAgCLt54Hk6ILXw97GgCXDc5H0nebVwWjChCjYU1H0URTYw2eAhCzR7wHE4aXUwE4BiCnQipH06dYYwPw/hCzxHlHEqkhUwyegiC/CchHkAbuWw 6mhq_ignorechain_0001
LZCkgCPxWGIkLIJUw9B6gCvhAIIkqX7Sw5vThC3RCNIE6vLTw6k4hCP2gNIk+nwSwMMagCDr/IIkb2xRw1+EgCPcvDIUuvWRw9qwgC7PmLIUhOmQwcn5eCjMfEI0RMiQw6xDgCbtGGIEk/IUw1eQhCb83EIEuNpSw9rAgCfNoLIUa4HSwRibgCbCYBIE4ZxQwWh5fCH2aBI04ePSwatZgCX6QMIUVqlPw8R+gCLXaPIUQE6QwEKKhCLx+II04fPQw5PfeCvmlAIUxcRQw+nKeC7ruGIEySHRws6IfCffrGI0y3PPw 6mhq_ignorechain_0001
LddAhCT34QIE8L3TwWJXhCbazVIkheLUw998hCzTvUI0s3FVwSJfiC/KHXI01X7Uwfv4gC7V0ZIE0D2Uw4zLhCj5VfIE9VJVw1gchCfw0hIU+22Tw62pgCHt3iIEvXyVwj1hgCXIdQIE7pKUw+ZjhCbsgXI0wMQTw8KdgCPpZaIERfMUwgltgCDAIYIUDWyVwNymhCvI6eIEoD1VwZEqhCj+vlI0FkEUwsL1hCvdQfIEQjbTwUTChCz3PiIkZZJTw4a3gCz9ymIEAIAWw+4OgCD7TjIUArGVw05egCPVChI0PwtWw 6mhq_ignorechain_0001
LBg3hCrxLRIEA1DWwQ4aiCTmiPI0jH6Wwi6/iCHJdNI0czEWw1ekjCziMPIUFdPWwlULiC78ULIUL94XwCctiCvQCII0j4PYwypFjC3O9JIkX3wYw/b0iCLJ8CIUjDCYwIskjCzo3GIE0XDZwdSTjCz4q/HUaEUYwEirjCTk0BIUEB1YwWQahC/AlPI0RsNWwINmiCHkBTI0KidXw135hC/aQNI04ZWYw1M1hCPPoIIEwvYXwyAAjCLiAOI00e8YwwFhiCLJYBIEMrPXwJ03jCnAeIIkokdZwr0YjCjak3H0SbIYwzQEkCP6s+HkvlDZw 6mhq_ignorechain_0001
LfB3iC3MzJIEnyJVw/QZjCf2lHIUd9VUwx0vjCP55LIUvwiTwx/WkCTZvLIEzaYTwUsHjCPoRDIkTXaTwtJ4iCrBg8HEDwHUwz5ijCXVS1H0Ol7Uwg44jCT+DuHET8iTwDwYiC3LhIIUGMAVwEAxjCLG0FIktaAVwXAtiC/+4EIETv1Sw3agjCDGGCIU52sSwHfgiCLaq+HUL83Uwn7oiCv/L3HUQlZTwouTkCzNNpH0Yy4Tw8WgjCzs4oHkbfHTwX9DkC/SszH0UcySw 6mhq_ignorechain_0001
LK+XjCP4zPIkvhDTwIwrjCLyTUIkh7XSwjQIkCLQcXIkzUUTwc0rkC/+AZIkhF9SwKWJjCHhAYI0thyRwZ0wiCjRzVIEPKlQwwtKiCzsZZI0G6RQwKvOjCfrcVI0kGxOwkz3iC/YtPIENoJTwAt/jCvVxSI0gUkRwUFyiCvq5YIUVZkSwZeYjCLevbI0l/eRwbikiCHB1RI02L0QwCS5hCfT1XIUB41Owbi1hCvOhZIEEUJRw6+ViCjXbdI0VpDQwtT9iCbF4TIUxIDNw9/ajCz2aZIEg1SOwbXpjCD4ySIE/WPPw 6mhq_ignorechain_0001
LUl5jCTfTYIkPtiUwSATkCPBPbI01ggVwgn8kCrjWYIEYvyVwHVelCLH4aIkhB6Vw0t5jCvMBcIUUOyWwqecjC/I7WIU9F0UwMlakCrnIfIUcPFVwsCNkC/VOeI0cWgXw+ocjC//QeIkIVkWwrPxjCjtIYI0M3MXw 6mhq_ignorechain_0001
LQ96kCfxETIENz5Vw0shlCXM+PIEv7IWwMPAmCjTiQIkT/9Uwq6mmC7NTRIUbjJVwEyWlCDaBKIkyRWWw1Z/lCz4qGIEuaYWw+V9kCb9UJIUmhoXwfpekCDsJRI0kt0VwX0xlCHnlRIkDMBXw6yDlCfCoIIkuLgVwpF3lC/ceCI0D4hWwKgQmCzYHHIk/CcVwyuTmCnhAII0E5MXwxt1kCzKHFI0thxXwERQlCvuvKI0MSPYwByfkCrQoLI0hfkXw 6mhq_ignorechain_0001
L4svlCT/JQIU3TwTwn0KmCrU3QIkiflSwujemC/8aWIEgdjSwrZDnCraFXIkpUISwuNxlCja3PI0+vURw3QQlCDAYPIE9AoTwbykmCLj9NIUrIpSwVwFmCX4ZQI0yBdQwRzklC7oyLIEBcVRwcqWlCLdrSIEVmRRw 6mhq_ignorechain_0001
L3oGmCjQdaIkr++Sw08XmCre3fI0hfATwgu8mCnwTgIE0j/TwlIdnCHt4iIUKXtTw6O1lCz65jIEviYTwRgLlC3unkIk8IJSwRVolCHL1ZIkHFTTwVUkmCHuzgI0eBBSwyTmlCfPtiIkPoUUw3tDmCbg0nI0XmiTwjC7kCDvwfIEFmTSw 6mhq_ignorechain_0001
Lxg4mCbPwdIUTVJVwbBcnCr2gdIUBVFWwrTBoC3hfaI0aReVwfZmoCT//bI0H2pVwPLOnC7RwaI0RAZXwnz0nCbgsZIkS5IYwQatmCfeMeIElsDYwZocmC7t8bI0CqYVwd8mnCrJlhIkg/RWwdDAnCPk4WIU/rJXwtbqnC7ivXIkdUmYwnSLoCz8GXIkhLwXwAYEoCbPedIUJsQYwyvjmCX/NcIk4OhYwxe7mCXuEiIk8LLYwveRmCXyweIkdleXw 6mhq_ignorechain_0001
Lfb4nC/iJWIkCHxUwwBboCLJKTIEeMJUwX+zoCLgqWI0UmLTwfebpCf+aWI0QzHTwuYJoCzGVOIUgQaTw6O2nCb2uKIUJXTUwuAanCfQ3UIEuwpUwDExoCHG2RIUnG7Uw08xnCvjoPIEQBrSwOLjoCDgVMIU843Sw6egnCfLuMIko3wUw 6mhq_ignorechain_0001
LiZdoC3K/ZIUVFbSwJUzoC3ZsdIk6RiRwBKRpCPgXhIU2+TSwb31pCz5PiI0d85RwbpSoC30ChIkcVwQwoP9nC3sOeIEjoIPwApbnCD85hIU4n6NwXEfoCHqtcIECPFNw3F9nC7X/ZIUE4cSwmvGpCnNZbI0ll1Qwue5nCXZTiI0NHcRwloioCX1mkI0W9XQw3BtnCXOoaIUNQ1PwWbMnC/65fIUXmOMwehDnC/M3iIEdqaPwm2qnCn8klIEwpONw22PoC3btaIULNZLwURvoCX/TgIkrZYMw7V2oCn5BaI0ox/Nw 6mhq_ignorechain_0001
LD/BpCrUkjIkqYbTwrPdpCz6/mIEQTPUwlVGqC71JkIkzOnUwiKpqCfpbmIU1GgUwSoFpCP2voIUprgVw3mfpCjmLsIkWTfWw54spCDQXxIEdhzVwm8EpCLRTtIUGyuXw7jjoCbx4iIUiSuTwlalpCLTiqIk8/pTwsbpoCz8BrIEFNOVw2G7oCXxLlI0V6CWwSq8pCLSDqIEsgxWwrW/pC7YzzI0HBgWwmbAqCvlcwI0Co7Uw2cQpCbejzI0UmfVwCbXpC7TvvI0MqNYwH6noCf5bvIk5pcXwlY8oCTFipIUVtGYw 6mhq_ignorechain_0001
LE9CqCP4KfI0UuDVwrxoqCX+LcIU6RdVwgBHrCjNcbIkTaSUwC7trCv++bI0v5bUwD/bqCjptWI03fBWwj1DqCfj0WI0S9WXwkkzpCbpORIEIwrXwwXhqCrP4YIUggOYw59lpCDwZdIUm5HVwGa5qCvaceIEZyOWwFvHqCbRsUI076SVw/24qC/XVUIkPiKWwhJopCzBdZIEmkRXw/ZipCHkTRIEMPUYwrCepC/14PI0cO5Ww8jOqCPLfOIkOgwXwpMQqCHW9YIEL4sYw+C9qCzvPWI0dQRYwvDsqCfH6cIEIiGYw 6mhq_ignorechain_0001
LA21qCvuOaIECPHTw8fRrCnaaZIUFc9RwOcmrCHpmeIkPggRwJtMsCjQseI0w6LRwWj4qCf15WIUGa0QwDJvqCzGFRIUoTDRwBFFrCfXaOIU8c1RwP7OqCzjDPIUntYQw72VqCfK3ZI0vEATw8RrrCH8sWIEXzPSwuYaqCXJCZIkk5rQw2qKrCfmTXIUxRyPw4LHqCvyMLI0cFgQwYD+pCLJXRIEaohPw 6mhq_ignorechain_0001
LqTOrCDy/iIkUdgRwG/frCTsKoIEDHIRwg+CsCru4pIkg7FSwWoksCDZ3rIEW9qRw9h8qCPgcsIE6VGRwN3PrC3GAyI0cP9Qw3jdqC/LTrIUxB7PwrMvqCzYwiIUpjxRwHEvrCDOxnI02eJQw3WrqCnAXsIUaDDSwaW2qC7d+0IU0H8Qw7AlrCPoyyIUUPzRwbCirCriOyIEx0BQwSkEqC3pVuIUrW5PwzxuqCfOXrIEprBOwTHPqCr3XnI0LxGQw 6mhq_ignorechain_0001
LO57rCLqOpI0q6YTwdqcsCfYmqIEdYXUwHgEtCnKOnI0xPKUwJhotCnwPpIk9+OUwMnLsCjkzpIkejyVw4+orC/AxtIEZUPWwoqWrCb4+rIUv/kXwAH8rCHTWzIkVnVWw6lfrCvBxnI0SktTwjUlsCDTyuIEYsOUwqT+rC/vylIUil3VwfSmsCLVIqIEHMfWwd8OrCfCytIkr3gVwbD+qCL9yuIkib5XwcpIrCbvAoI0kVeXwjHwrC3R3rIkKTKYwIfjrCrfK2IE0AqWwrHWsCboVzIEQHEXwKcIsC/Lj0IE0PXVw 6mhq_ignorechain_0001
LeP+sCn5FiI0R44TwV6htCLoheIkHsnTw6r7tCTEZgI0/HbSwXJjuCrDcgIEUpdSwFzRtC7w0YIUPaYTwDE1tC7/qUIU+XOTwBlktCroBPI0IWRTwJM/sC3+POIETRCTwea9tCj4eLIEBuiTwgJgsC7vngIk2g3Twk/2tCzJheIElTfUwwj9sCrNmXIEDvNUwNN+sCDyuYI0YteSwHJFuC77TVIk9VRSwmgMuCDBPVIU3JBUw 6mhq_ignorechain_0001
L1yltCbH9hI0NVWRw9P8tCbQEkIU50LQw04VuCHOCpIEPLjQwdh6uCLjqpIEkOHQw+qctCDsalIk4rGOwP+ItC/+SgI0Cm9Mwe/ytC7uloI0Kn6Lwq3isC/RRhI0jhKLwBjFtC3jshIkIBVRw/WTuC74FhI0yysPwBYCtCHxynIUyt5OwlEhtC3DIeI0tl0Lway+sC3VtdIE2RmOwDOctCLhgpIUIJVKwTg/tCXKTsIER4vMwURNuC3/OmIE/PGLw4qWsC3EddI0cxbKwa2JsCzWUjI0udSMwcjssCzFvjI0MVeJw 6mhq_ignorechain_0001
L0tDuCzvlsIUNcXRw0NbuCruUxIUo9yRwc2CvC3K1vIEAMmSwCQkvCHfZyI0PxcSwBS+tCjCA1I0CunSwR8atC/im3I0UT0RwDz3sCfry5IkItdSwSrdtCzGz3I0/wbQwUhXsCTwK8IEovuRw2Z9sCPKL6IE0nZPwTcasCLkW8I08/VQw8S6rCnBu+IkMdOPwdeltCXMCsI0CdsRwRmluCTrgzIUSR6QwfnvtCLDuyIkAhbTwNeRuCr1J4I0xxETwep1sCnzo5IkcTjTwpR5tCnwE2IkLd2Pwi67rCL149IkFRPSwni/sCD2U6IUWaONwNCkrC7I5/IkwMNQw 6mhq_ignorechain_0001
Lnp/uCDLurIEROcTwwWjvCTlNqIkzKTUwT6FwCbLSnIUaLhTwSwrwCLvnnIkzi3Twe6TvCbXsmIERRdVwIg5uC/bopIEN7dWwQ2IvCPx9tIETHLXws0QuC3D3oIEEB5WwgrquCDCvvIUbO/XwWaIuCvLtsIEKe1XwgJkuCv8mpI0cZfTwQGyvC3MztI0OmtUwT2AvCTSZjI0JHEVwQbvvCnt9kI0O/9VwlLlvCrDwvI0wtCXwrR4tCX18lI0G8nWwSjwuCjcKzIEfVUYw 6mhq_ignorechain_0001
LJx5vCPSdkIkRhdSwdLYwCnAbhIERrqRwqrzwC7gKlI0PE1QwxZmwC/o8mIkWQhPwNuWxCb/ZmI01ZNRwmnAwCnZddIUYZwQwr+qvCTWvYI0v0dRwGlMvCT/8VIkVFgQwb+MwCTM5UIUXj+RwyhavCjuakIEk9MSwu1swC3lLfI0v5VSwSBovCHlnfIk4JNQw/ZXwCn00bIk8gCQwvHYvCf+NaIkpjTSwqM9uCLYmSIkkXARwPP0uCzkxYIUTqKQwkeevCbGfUI0jGSPwAm9vCLliRIk64eSwm0fwC/IaTIEA3IRwo5hwCrJ+WI0cZrSw 6mhq_ignorechain_0001
Lj1ZlCPYEgEEiCPSw6SVlCPP+IEUH3SSwjt9lCHRR7DkqMvSwTzamCzbZHEUfHTTw0N+kCjcmmEEgB8RwcfhlCLbqlEkzAJTw67wlC373jE0kclRwAl7kCHn1EEkeA/SwhLMlCz46CEkvEURw 6mhq_ignorechain_0001
LHT/lCnirRDEcbeSwALgmCbKy1Cki0CTwQWInCLdo2CkpPLSwnjXnCDjMWCEf7qRwbrPmCXM2HCEdCLTwWRplCbGFEC0ziGUw39glCXg5hCkW40UwInUlCHX2GBElFFUw6+olCPJ/EDUZK3Rwf3omCrZACDkA1BUwznGmCDru3B03DMSw7MpmCT6rmBkMLjTw 6mhq_ignorechain_0001
LRmZnCL1AdDkvNBSw39+nC7MZkD0s6LRwZ5ooCDCVmD0ah9Rw83KpCftCpDUBnVRwGR5nCPcDHEkP9ZQwkManCz9RFEk6diOwL9umCfZ6HEkWmqOwi4jnCXYdAEk7VxLw9HdmCzhDFE06nLMwQD9mCHegAEk3qYKw+0JoC7oX4D0tUYKwZ26mCH7z4D0oGVHwBoHoCT0LwD0fXTHwKJhnCDYbwDEhPqEwYEMnCfp/1DUMCgSw1rBoCzfHKDkDYeQw4GunCnHlTE04EFRwWDYoC7NJMEEISAQwZJdmCnZuLEEjMPQwOp9lCzHHGEEzpvLwteooCXSO4D00xaLw3lcmCPS24DERLKFwyTloCr5hpDEtsKFwlkgnCDq4pDEjHYAw 6mhq_ignorechain_0001
L2onoC3I8kD0+2STwnQOpCnXSsD0LbFUwJrvpCDVlJDkuw2TwzyVqCjVMTDk4StTwSDDpCzlZuDExvjVwpupoCXGKJEEjj1VwQzLoCbpweDkaSxTwjXcpCTsUFEkioxTw19xoCbobRDEAL2Vw4UgpCnyuvDk1eJWwgosoCXvuLEEC3xWw 6mhq_ignorechain_0001
LdIipCrxThCUio0Tw1rAqCb2x8BkqfqTwV6ZqCrm9CCUIyXSwcOBrCrG67BEPEXSwLnppCTzbmAUYfrTw4QHqCPYh1+jZZrTwcJYqCPzTu9DfV3UwrWSqCrRjK9jgafSw7bzqCjAng4LwU3UwlltqCXC8X67kNfSwqJ+qCnTVF9bnSrTwnqCpCzobaC0J/5TwKUXqCHuD/BkxmfUw/YVpC3OUiA0nHkUwL2UpCrhmhAUrtzSwNpPqCbRO1+ziezVwwRFqC7rQV+jBUjRweeArCLPeH87OdzVwKC2qCDF5H9bDDjRwSrTrC/MTQ/7qNrTw 6mhq_ignorechain_0001
LMjDqC3yRLCklbRRwG7YqCPWnQCEk/+Pwig2qCfkL3CUkSBQwMGbrCHZ90Ck+nGPwj43pCDTzVC0qSvNw0OKqCzkReCUTW8KwzWpqCjTZ1BkPENKw+1lpCHIHhCk7d7Iw+XjpCHN+NCkyTURw9IsqCTCaoBkWDmPwQtkpCnzhxBkbVoNwWzipCfrZwCkMaPOwA9bqCzDV8CEjE9KwiZ2qCDNuAC0t6NIw/XDrCPRmzBUs7pLwvoYqCr+N4AUwWNKwm4ypCXOKnCUFk4FwUIUpCzoDDCEBh6IwKaQpC7tJ7CkoFfJw 6mhq_ignorechain_0001
LXZnqCzXlaDkBmlQw26BrCnvSAEUuQrQw0wrrC/OU4D0Z9YRwGDNsCHntEEEsoARwxYJqC/tZbDkmi9QwrpIrCvOQGEURLWPwviwqCrk1MEED9MRw 6mhq_ignorechain_0001
LwrqrCvVtdDkDIbSwb0RsCrdJTDkwZJTwfnwsC3zG6CkQjQSwoXXtCDVoCDkikPSwXtHsCvYF5CkeIZUw1AyrCH08RDkrogVweNjrCPxQ1CEUamWw8wOrC7S8MD07SrXwOY2qC/CM7Ck5cUYwqtvqCzvpRCkMrUYwEKlqCD6hTDUacyYwnvOrCvvgQDEDFuSwKrhsC373wDkhkbTwH4yrCvwdeCkMLIUwLMlsCDdnrCE06yUwbgIsCnj8oD0Sp7Vw3TWrCzl6iDEyHHVwaJMrCnhaeCkm+MWwGe+rCP/DkCUr9AXwKKTrCzk/sD0mFtXwJ48qC3zF+Bkzf7XwBcdqCDOWECEowrYwGSqqCzEezD0aRyYwG5SqC/2OGDkAhJZw 6mhq_ignorechain_0001
LA8fsCT1AbC0IugRwpU7sCrhYCCU9cnQw/AOtCbimeCErkDPw/+ztCDIWbCU3UYOwFAisCDkL7A0Sf9Pwn8VsCDYLj/j+F7QwvX6rCXDJE9T1QLQwdc+sCjMoP+joYdRwmYAsCjqJUCELejRwMwVtCXofqBk0jMRwtfEsCbu5UBUQIIPw640sCPIWgA0XNVOw2IDsCHjfKA0FVwRwNzxrCf7OQ1LqJ2Qw1VdrCnLqg+ThDpPwOLMsCTx896jw1pOwE41sCPQRc6DuUISwPQRtCbMP78zLNoQwrQRtC7YNu/jRPASw 6mhq_ignorechain_0001
LPL0sC7VQ7C0ly9NwUGEtCPcbXDUud4Lw76ktCvCO3DUMh7Mwg9DuCjReAE0QUiLwDuesCTFwvDE6cmKwey+rCDjVUDErXBJwv6XrCHFSvD0chSIwjfUsCv2rCDki+DFwQZVsCHu69CUivjOwFVUtCXmEEDUJXYKwsBNsCfYFAEke9KMwGqrsCXj3DEUwYPJwZ0zrC7o45C0gGRKwZOBrCzLzbDUXbVGwHqIrCvc+6DEu8GKwg+hrCT7KFEk9tIGwWz9rC/TLvCk9X0CwybfsC7HHdD0vKkCwzzvsC3TGvCU1mOGw 6mhq_ignorechain_0001
LK+etC/n2DEUJ2WPw1a/tCXzjREUHnRQwxTpuCvNgFEUqwbQwf3LvCvDlOE0WlOQwFZwtCbt8ZE05koRwQ6PuCP15oE0EmUSwsZ+tCfcdyEkkplTw7ydtCPGy8E0/shTwaqRuCrsbvEUlnnUwN9DtCjesAEUQlMQwx1EuCvTJfEEbXOPwOSStCLdiiE0NvgRw0ZqtCTrgMEU6ZTSwj8suC3RBgEE5tjSwAbYuC/4t1E05hoRw 6mhq_ignorechain_0001
Lw5muCvRHiDkBD0Qw8vNvCPWXIDk4y5QwOijvC/UFFD0F7FPwTvKwCLPCJDErF5Ow03DvCXYMcCEbAdRwMx5uCXv3cCE3E7SwD8EvCfUT7CUbcoTwf1kuCjAy3BUnQZTwHeKuCjNlUD0pnCRwRujvCrD6XDEFSmRwMrouCb4nOCEjr6QwiLfvCXAKHC08USRwPPduCXsN1B0EaXUwCccuC389HBUbOySw 6mhq_ignorechain_0001
LRjKvCXI59C0Wq+MwKXcvCbXm8C0MsRKwB3xvCf7YmD0C/dJw6jPwCPMvlD0fGsHwlq5uCvsJyC0NyPIwO1quCPzP5C0tFPNwkm0vCvRijC0duNKwDiHvCLJVxC0emfEwMwruCnbCTCkgftIwO1guCjrjKDERzUIw 6mhq_ignorechain_0001
LxUjvCvpTFE028hKwb72vCjGwZE0M71JwOJmwCzmNaEE03jKwKt+wCDrmmEEuIZJwTqfvC78HsEU0JQLwNlzuCTF/wEE1+HKwbKeuCnOoDF0BEiLwdKzuCTFNTF0HxSMweJ0tC/vJCFUkx4LwphKvCvsDFEkb10Lwc10vCfz6bEE3gXHwfAcvCjtVoE08jXNwU2yvCfMp6EUMQHLwIu2uCTe+0EErvAIwnWfuC395iEkcMXKwhQktCv49NFkYczMw/WktCHJP1EUzRPLw 6mhq_ignorechain_0001
LudzwCLY5MEUL1cMwGQgxCzTJMEUlGPNwYD9xC/uNEEUQR/KwtljyCPCpIEU1RCLwIslxCHJl7DkeSsPwoaSxCzO0GEU//HRwQBbxC74EyDk49USwlQrxC/xbPDkYHKSwkVRxC/Ls/D0XuaTw3VewC/BGDE0uWXNwwjqxCX5TcEk1pvNw21WxCzhmcDkUBUPw/oHyCrw+1DUelBQwxrfxCL9rWEEUYTRwN/vwCPVfIE0cf/Qw 6mhq_ignorechain_0001
LLOrxC/BTxD0YkCJwGJDyC7wUhDEy2gFwNd1xCvRN1DEu3OAwrALyC/aSuDUN9V4vrt+xCzilwCEHOJFwoZPyCPCYZCkOZ+IwJh6yCPPuTCkPgcJwSz6xCP0XGCkigCLwFt/yC3ee8B00xsLwjjZyCbUhrBk+BtMwLpLxCbxxqD0iaLJwJ/kyC7mmoD0cKCGwCGdxCX+KoCUuZoEwl5PyCPDBlCEK2oBwxQYxCjdkECkx5ULwORezCfAMqBU+GlMwLvTyCT0WLBUavaOw 6mhq_ignorechain_0001
LjYSxCDPlGE0hnJAwXMFxCzRgRE0VtL1vPeexCflDmEkaYGyvAK3xCvg5sE0Kj87vOtVwC74aWEkdX/1vxh9vCbhjDEkomv2vofAxCnPMIEUUafDwwjLxCfJCHEkJxRNPSzOwCjSKgE0ACB+vYtMwCHLtfEE2ty1O7rHwCzxg3DUT7e9v 6mhq_ignorechain_0001
LxcXxCr+DwEkpIRwPxtsxCXIDEFUhli1P27QxC/8wWF0tIItPsjuwCL8EUFk942ivjY2xC7PoFFkGYaBQrQSyCzFbXF0esYCQBPNxCbLmIFkr1kEQjwCxC3NnpEE4Ac5PsxKyCvR0EF0LQcpPBQGyCHeC3EUxZvCQOpmyC3lpTFUWeGFQAsUxC3MrJFE9aaIQiH4wCrDA7EEfS4DQRY9wC7fPXF0vpSDQ 6mhq_ignorechain_0001
LKCgxCD8GqFk5Y+yPpCMxC7lJ9F03UEgPbIgwCbTTAGUs46zPvhAwCrAZCGEcOcUPzKoxCLxfIGEG5+rP2xQxC3SnSGkF/CVv5SSyCHFYHGUQC/rv7s5xC/LxrFUW6U6PqlHxCLhs6FE4aH3vPduxCTDMJGES7i7PyHlxCbFjZGUPRcgPwTzwCzwZTGUx7XwPKLJxCDIKSGUf354v2BmyCzmaOGkgtZkvN/LyCP0oGGUOsi7vXGjyCT+QAG0YVfMv 6mhq_ignorechain_0001
LKudwC/J1+FEgORAQ3e1vCPYKBGk6bDDQc2UvCLmdxFk2aeBQV8uuCjkX2FEf8xAQg77vCf2/AG0BFlIQ8eawCTG8JGEyzbJQxLRvC3lECGUmjAKQN8KwCrNCVGU+buIQ+D4wCHuA7FkjBaCQSWovCzY0IGEKlxBQ9zKwCXV8yF0yjKJQFk5wCPTuIG06sfIQaRfwCbgmJGUj8lLQKVWvCvi8BG0MgKMQZc8uC7q42Fk8ccJQMHCvCrsmJGk9WcJQ+RiwCr97aGUhWZJQWVsvCn6hWG0pFtJQ//GwCPxpVGUikIFQ 6mhq_ignorechain_0001
LwvivCzdkdF06asAQ1kFvCvHRNFkiAf9PfDyuCDHNTF0UgMrPSTMuCfYFPFEjLncPufBwCHFmZFExUcBQlEsuCPhzKFEMzpBQzkWvCjkI+E0YNs8P 6mhq_ignorechain_0001
L4TLvCr4MdFkvYPwvlm6uC7l4kF0+yS+vZCZuCPFF2FUzoh8vu34tCvOF3FU3QIBwhwevCj6ftFUAeqCwDP9vCbjbcFUUiwEwqaiwC3HYmF0fKzHwxlBxCH4YVFE5I4IwrfnxCHJ+eFUsQOKwTgqvCPXkfF0PWepvZWruCzKiXFE5YNBwBjxvCHvF5FEn0ZAweMRvCLM11FUDWGGwE+rvCnyoRFUx/aHwvxJwCnQKTF0IsaBwIZzwCT2gxFU1cMFwJOWwC/pNvFEnhnJwtaxwCTgzKFkIASKw+hMxCTs1LFUp1XGwJW7xCrKNTFkut1Kw6G3xCbfmoFUqO7IwkzdxCPqnnFU/V0Lw 6mhq_ignorechain_0001
LpTguCHd5BG0fhLxvjWBuCDmLKG0jrLnviiYtCrkNFGkDRfpPlB1sCvFnIGUCbwSvq8TuCDw4RGkMcC1P7CytC/h0ZGk8IL6P1k6uCnlsXGk8HcnPrt7uCLZYBGk2k1SvwL5tCfKiOGEScL5vVoduCLJTNGkR5h9PQv/tC3BNfGE78DAQHOXtCPDgVG08Ss9PZ5mtC/RdeGEBTWtPokHvCnEIdGUUe23P76wuCvyPcGEi1Nyva9SvCbZ4RGksxXSv 6mhq_ignorechain_0001
Lp/ctC/yO6F0FYK5P8u3sCTuZvF014l9PVfcsC/PplFEy0nxP1W1rCbCVoFkDoSxP4iFtCnR7dFki6tCQ/wgsCvZnSF0v5UFQ6LLsCbh+YFkdO5IQ+9MsC/Ky+EUN0oDQkcrrCzDkKFUTjfJQwGsrCjza6E08HRHQkaUsCTbmwEUahz+PEdSrC7IboE0/fzGQAu6rCX0ieEU5f49PAnarCDWkaE0lOjCQBi6tCvDS1FkwKU7PXOksCjJK7FEyf5AQsbZtCPM7kF0CA2FQ+5YtCXZFSFUK9nAQdHSsCjhZnFELQCKQw6WrC/jpLFkiADLQP7tsCjIqzEkIFE5PCy4qCfL/kEU+J0IQTtAsCPxlTEEkeh2PtDHrCH2PME0uiECQ 6mhq_ignorechain_0001
L3owsC3gZaF0kchqvlGZsC3wuRF0ITr7vYTFsCL7ajF0QmMBwrIhrC7zXhFkTBLDwRy2sCn1DEFkCKVBwsbDtC36QuEEGK/9vp6mtCnSdkE0byXCwoYcsCHbvfEUYYp9vjcQtCH4uXFkdzaovIB/rCLZ5HFUWlo4vqFUtCbmANFUyaECwRFnsC/GMBFEmBKFwzzPtCD5bwEUqtzzvG6vtCrI+UEU+dtAwbqCuCvxBvE0BCXCwqobtCrbViEkyddGwqXlsCXHQQE0QWU6vuAQsCjoidE0ZQ3CwgwDsCnPAnE02op4v 6mhq_ignorechain_0001
LCccsC/280F0Ir6BwqYKsCXuaDG0/y3Ew89hrCDzlHG0OJOCwxHBrCPQ2IG0YH4EwVErsCHqkMGUttaFw0dPtCLk6IGkdeMIwkHXsCrZFWG0u3IIwZd6sCjcK2F0J5cAwNfBsCfgoAGkNRbIwOr1sCLQEPGk4MdBwbEetC/MeDG05sYGw8qusCzfecGkRAUIwgp7rCjS8YGkjLAGwYuMsCzKqTGkqKIKw 6mhq_ignorechain_0001
LqzjrC/2xJGk9FC6vza+qCbP5NG0gv1wvITaqCL80FGEFB0xvlE1pC/7pIGU+8W1vmQJrCLuVQG05rs2PUtgqCDFuSGkxlp9P9RorCjlsZG0pV63P3O/rCbemIGEgI2zvcrzqCbYJVGUUdd4vq5XrCvMSJGkgC86P09oqCjYbUG0ob+CQAfLqCfvzLGUfJW9PQnQqC3ooZGE61L6Po0vrCXIYbG02jJAQ5sZrCDSvgGkAhpwPzlFsCT+rXGU+msuP 6mhq_ignorechain_0001
LjxkqCnzV3FkMSCtvRREqCXKpmFUyr5tveVqpC3AqnFEvVu9va6CpCDJXnFUJzf9vpIZqCT4hQFkUJspvlJ6pCHqm9E057IjvUWipCr2G/E03cN5P0+SqC/huoE0P2xovRiDrCvGSzFkhWrmvJYupC/4OpF0AwusP3otqCvliQFEcXPxPMEtqCLLuNF0ZFc5v6gipCPNV+EEKNm3v2UMpCPQqxEkEQ85P4XQpC/uCOFEfNg5PbP5pCn5r+EEw3x/P888pC/hRbEUQFwjvCmqqCLV+nEUgdbwPcNjqCnv8nEE3455v 6mhq_ignorechain_0001
LKAAqCX34oF0+9ZDwB3opCHB3pF0JsOIweGWpCXd7/FU6RuIwu1woCLI/AG0YIgJw8ZGqC/x0jFUmKjKwE9JqCL0IMF0MjALw6WpqCfRPAFkv1uJwm5tpCHEtBFk10tMwkpsqCjYcqEU/wJKwuIxpCTa7rE0lGJNwfjQqCTdSgEEA52LwPUgqCv6KpFEkfcDwUPOpC/tleFUYKJIwGYmqCXvEqFUZALKwjy6pCn/LrF0SrYMwem/qCThRIFUXpYIwmEVpCDo5KFEYuuNwQeFrCDcShEUetIJwR5apCXG7jEkYYfOwoGTqCTOHPE0ZFMMw 6mhq_ignorechain_0001
LMYvpCLeWIGE5lTIwU0hpCHS/SGETtHJwQZ7oCfKoWGkwlBHwxieoCbJxbGEpImIw1ZGqCPqIbGU/7yIwktqqCnopYG0kVwKw361pCvgdmGEGpNJwKkdqCnrOZG0XUqNwuMMqCPYbHGkV91Gw0AYpCfArSGEraNLwgzTqCLqfaGEeMlFw6E3qC71pQGE7OXKwv6ErCDVReGkjPcKwVMQqCHbHsGEml+IwMKdpCPzMoGEPHfHwvlopCrXMnG0yDOLww/4qCDAYXGkgS7OwhHSqCfIRhGUhcHOwVIEqC3BeTGEXjCOw 6mhq_ignorechain_0001
L3I6oCXcGUG0JV3BwVqWoCHg+WGEBvy8vDh2nCn96NGEFUm7vNPRnCDMOPGEoLb+vXWnoC3PNaGUvHAmvWK7oC/wJlGETomjv04lpCz6mmGEg6JwvMIjoCD6AuG0CNnjPgJ4pCrOrwG0mOOvvMT1oC/UF4Gk2z6lPm3fpC7Va5GUfTVevVGTpCP7/PG0WlUAwnyFoCfQvdGUfMLAwtP/oC7ccUGkf1beP7KNoCDlBaG0k2/vPXG5pCznsfGkQWv0vrfBoCXt9sG0xwHuPYwZqCLGtxGUGByzvzDioCP1++GktDFwPMOupCvSWBHkWp/av 6mhq_ignorechain_0001
LoAEoCvFwEGUjk72vdalnCXB55FkJlCuvmtPnCbYLuFE73o8v+comC37iuFkPym9vqX7nC/HvpFk+lBvPhsNoCDCBzFkSjB+PxvrnCTtK3FEwfCDQrWXnCHcgjFkEg0EQlpmnC/ZsWFEVtWIQPbKoC7KrbFklwlJQ/rRnCvhHFFksUBJQKmjoC7QGDGUQ6C2vZtMnC37JBGkInzfPpgVoCzCGiF0pY5Yv0rknCLaQdF0rf9zPCydoCD/CBGUIbR8PZmkoC7EynF0CpuAQDRTnCXPuAGULHTBQ6r5nCDsC/FET5gGQ3v7mCvMJfF00zADQxcaoCXCHpFExLFJQ24VoCvnESF07BDLQTL2mC7ZSBFEQiEIQMJdnCvUh7EkrieKQ 6mhq_ignorechain_0001
L7monCPlqjFE6msBwOTWnCrVNXFET3BGwxbBnC35jlF08nEJwp7dmCbVLhFkg//JwJp4nCnaUJFkoOYIwmsJoC7gd4E07/2EwQkmnC/Cv+EE563KwieyoC7/vtE0sItGwQvIoCP8OkF0mJSBwFI9mCPjENF0UdZEwmvToCntTTFUNd8IwJixnC7UIsE0rVQEwozPoCz93/E0eG/AwHQ/nCXN+0E0p+zLwN9bnC3t/KFUPcRMwAhLnCjZo0E0m2UKw2k8oCzTBiEEG/uDwyeLpCLsw5EkfzMHwq1soCrGvlEkvRQJw 6mhq_ignorechain_0001
LDSXnCHuk2FkyO3JwnMGnC30RCGEAG7Lw9uamCPTrGGEhjILwuS8lCnxPGGUClsMwuNlnC3/iLGEbMdMwHJVnCLCLUG0gMZOwzRKnC/8DPGUPWiQwoO3nCPHxcGEExtOw0A0nCj+/5FEuvCJwAKCnCnFS7FkaDwNw8xCoCToSIGEJYRNwYisnCzOcPGE42jKwi+3mCT3wXG0PimNwg2+mCDOMVGkuZORwzYxmCjsDJGUDTZQw9wmnCzDSLGEP08QwzyrnCHv5iGEt6CQwFZUoCD8LZG0xlgPwQ99nCvdYgGk5qxMw 6mhq_ignorechain_0001
LJjXmCDXMLGUrJvIwNrwlCrjtQGUqz4HwQfLlCnHAJGkCAkHwKtmkC3F+LGUZRSIway2lCrINWGksQbCwXb1lCv2/NGkDu37v8iUlCrHteGEpNoBwkSwmCXe0KG0SX4Gwv5olCLSoWGUpKeJwJUWmCfm7ZGUWPUCw1z5lCHPBSGUhoawvW7OmCDXKIGk/KB9vskWlCP07JGENo77v9EZlC70jiGk2Vh7v4A1kCT8+aGU1uwBwa+WlCHDrkGEWzyEw 6mhq_ignorechain_0001
LOGUlC/BI+FEoQKGwDbykCjcMuF0232FwTRgkCv3bpFEqErJweO5jCfKioFUgsBKwviDlCbhhZFEKfVDwmeNlCLOqaFUbqq6vx4hlCrRvFFUBCJ2vRdkkCrjFfFkKg/wvicylCvv05FUW9RFwEgYkC32k0FUA0aDwy3glCfz+UFkSPZFwEAskCPW4MF0yr7DwRYklCrtenFEsYL5v98olCnAjGFE7drjPde/lCnQIDFkXDg7vN5LlCjwj4E0Jal4vihrkCvC6fF0fvEwPVjNkCz6QSFUxN8zvO3WkCP8QuF0S+P2v 6mhq_ignorechain_0001
L937kCzarmFk6DpLwyutkCT1miF0kwVOwUTfkCrvE2FUT82Pwe/MkCLwN0FEV7ARwLkblCXUbnFkVZQLwvMTkCLNSXFkItTOw2jHlCDyLbFkcKePw 6mhq_ignorechain_0001
LQFnkCPwcEGkMUvOw+/ZkCPhfOGUbq8PwyewjCfwtSG0uAzOwyCVjCjZhWG0KSJQwA98kCfk1WGEeclPwPx2kC3vkEGkXT+MwtAVkCTlHNGE7fCRwm5ykCfTWeGE05PQweSalCLQEUGUpRRQw1vClCXSFYGELedNw 6mhq_ignorechain_0001
LZorjCTXKSGUonKMwevHjCTU8WGEV2wKwYCtiCjszOGk7DQJwQQGiCzLNOGkdYpJw6CYjCbXTfG09M0IwoKCkCbUNOG0c5GLwuHziC3ZxaG0uPPMwJF9iCP84iG0+phHwuUpjCfeflGEPG6JwactjCPFjbGkBJwGw 6mhq_ignorechain_0001
LAHBjC76iIGURoBHwGgpiCvNjCG01HCDwrYKiC7La1F0VUiFwvnnhCDFyxFEglYDw8TIjC3cc5FEn11+vUUhjCrq6HGUIPJHwO3WiCX1MIG0loqAwLd2iCvycwFUva24vpFdjCvXfCGUJc36vMrbjCbkeuFkFRyBw 6mhq_ignorechain_0001
LJGWiCrZ9rFkPrBJw/25hCfjlcFEhPUKwyQPhC30fmFUmyELw8NvgCTaHbFEV8RLwuTPiCrCTTFkp4zMwGwyiCPMQDFU5rOMwWVGjCDzE6EkcYuOwGB4iCT9g/EkWmbQw7pjjCLqmtEUKifOwJqyiCTOUvF0A53JwVUzhCn3pPFEQR6IwJAdiC//OgFEsx/NwOX3hCndVLFk12COwlqliCLaO2EEyLCLwwjLjCnyGLF0NlDLw 6mhq_ignorechain_0001
LOdOhC7SX7FEeIiLw5fmgCbZJDGkO/GMw1oNgC//eFGEcakJwraMfCDsqFGkbZnJwJGvgCP6kNG02nnNwOeChCfmEMG0zXMQwOlkgC3lmGGUExJRwR2AgCjiIKGU0/RRwIgxgCD+w9FE0fwRwG6phC3T8BGUBBfLw48SgCvb87FEMtXNwC3EhC7CkSGE4RdMwTQRgC3z/RGUKY2NwPjfhCXKUHGUXmGQwMRLhC3u3TGUY/lQw 6mhq_ignorechain_0001
LIHkgCvISHGUcptGwuaPgC3ICKGkCjrBwdh5fCHQJAGUUAG+vJCyeCD6QAGkvj55vQlvgCXvWPGUUIs7vfEbgCzrTRGUV+MdvEt/gC/FyZG0e2PAwqVEhC/suGG0dB2Gw1AqfCX/ePG0mShCwQdKhCvO8JGkuOb6veQygCjhEVG0sl/wPT0QgC/OtJGEnWXqPA8+fCbZjWG0gVHmvpcWhC/5fdGkFDC7vEzkgCHZLfGEAq5Aw6bPhC7tJYGkuaDEw 6mhq_ignorechain_0001
LcuUgCD4+uFUO/K+vCXHgCrMEbF0ZIU5vfDnfCfciLF0IukAwMxBfCv7j7EU48v9vpJtgCTZnQFUM1yuvyJ1gCbxpXFEDtc2PcZmgCroaOFEBtHAQ+wOhCbpHpFEx9h6PD80gC7nEZFEBzeEQK6NhCfropF0KF0CQdOmhCXQf4Fk+2WyPXejhC/Xo4Fk1ssFQXd7hCLBpDGkvU96Po15hCPTsDGk7P8CQxlxgCPwwvFkZJ5AwNMdfCfPieF0q4stv/SKhC31nTFko8P4vVaogCLVW/E0kautvJwRgCXeZAFk04PAQPWugC/AVVF0jWKIQvenhCDKr4FkgFIuv04ihCbn44Fkb3BJQfGOiCLnnJGkUTS1PuNLiCLJ5JGkM2GFQ 6mhq_ignorechain_0001
LLvtfCDAlPFEFCxFwLQUfCjPy/EU4S2IwAb4dCDzv4EkQGmIwNWldC733lEEWaBJwfaCgCHyzdFE9gBHwID9fCLPtxEkK5qIwysdfCXUPGFUyb2Kw 6mhq_ignorechain_0001
LTc/cCHBeHFU380Hwn6jbCrrvDFEqXbHwZWGbCPzGEF0nhoBw8l7ZCff5HFU/ZdAwFnyaCbYiUFk1tUJwTU8aCTnrRFkGUVMwCh5aCTjx/EkNUPNw/bGbCPrbhFkujsNwMuWdCb4MWFE3wBHwS4VbCnK9zE0i/hIwhGJbC/TekFEtHyIwwzuZCbAsTF0xY0Iw 6mhq_ignorechain_0001
LHvBcC7kvAFkDy67vsMtbC7VBCFEgXqZv4DhaC3NR0EEBzapP48oZCfed7E0jmR4Pmr6cCXUY7EEG0N0Pj3zcC7LEBF0VX9AQ3p+dC/DK5EkwzLEQfgPeC3rTmEksyDEQn/meCfH/FFUqyxGQQR+cCXDP9EE2PJ+vBubbCrPfSFkvhOiPhG0dCLrADFU7syrPryDdCHVIqEUj7AzPHW5bCT3G6EE4ckCQaTvcCvfYSFUNeWBQ 6mhq_ignorechain_0001
LrtdaC3WpgEUIxdlvo8UZC3ffSEkJDMFvPyEYCHX/aE0LicyvIwAXCPVtaEEQUBQvvcoZCPNY4DkdtFxvA8dYC3URZD0HCdvvcUMYC7X3KD0dwB3Pfe/YCncyzCUm2V8PqrDXC/gaYDkDq37P3GQbCH/cbEEYYD0vVcJZCnv6QEk3dd4PDNeaCHViqD0SWhMvrS7ZCnB/6DU9g68vousYCTFF9CEK2p4vxlkXCDW4oDE3b31vAm0WCzU8PDUxdrBQ8AcWCTrFrDEb4V3P 6mhq_ignorechain_0001
LpsLYCfrxiEkvSB/vakAXCXdLpE0mFgCw/HRWCn7G7EEjOd/vdLCVCj/77E07Em/vv6ZXCbyIwEkP7CIwpr6XCvb5eE0jAhJws/FZCTgUkE0mkNBwUsVWCjZdbEUu8zCwq1JYCv5w8EkCs1HwAXiWCXwv2EUPdEJwY+IYCX3hkEUYuPLw 6mhq_ignorechain_0001
LKgAXCvMvJFEdXl6vvKcWCfcDcFUFRTyvQX+VC/mTXFUU/S0P2uUVC7W0kFkb2D7PVpdXCboQuFkR1sxvjsxXCvCP3F0cS5/vcK+WCHei0F07LfDw2V0YC7XWAGURqkAwqtAYCvS5HFEmSt6vLUjVCrZLhF0Eyg5vE8YYC/whoF0lnCivcgFXCTEM7FE4d3KP 6mhq_ignorechain_0001
LEXSWCb7jEFEaAW6PDV/VCH8r+EUU9rCQZThUC3mD5EkAU3CQONHUCn90nEkSoLBQb41WCvk0rE0W/kEQRssWCvY+mE0m7NJQG1WXCvIQzEEJdHLQc45VC3SJWEUkIFKQZaOXCzwzuE0k8zNQSaxVC75pRE0yaxMQ5ubWCDzAeEkO8oOQUYwWCbU55EU7RJzPbDNWCLRZMFEg4PFQlF5XCDbHvEkj9wDQXckWC7vhdE0HjVCQH++XCHmhAFEAidKQbbYVC30YME0zsmIQ33vXCPml4EE4DSPQmTJVCP7XEEEwGbNQtAVWCDngaEUtaYQQ 6mhq_ignorechain_0001
LjEuTCfhwHF09/2EQg3RSCfyfGFkkccEQ2QsRCX4sEFEuCAJQUd/RCTssRFkurvKQuUsRC/bEaFE17hBQIkPSCbeYbFUPgf4PRaLQCHcUYFkhaKBQhvIUCPnYUF0kEwGQpZBSCvDQ4EkqcJCQmA9RC3gloFE6VtDQGaHTCj4whFUe804P1/xPCPhSmFk76L+PSXwPCXKgXFEfQLFQ5V6PCnX6JFETT69P 6mhq_ignorechain_0001
Lh33QCvJb0EUteZJQRzQQC3y/vE0Qy8LQkGxOCLEu0EUq21LQfUFOCXPHwE0ge4JQ67iQCDKGZEU1yuMQCoQSCr5hTE0mgWNQJArQCrXvqEk8dqHQXrsQCnEr6EEp/bNQMNNQCHlaOEEWYJLQXC/PCXCHVEENEiOQ 6mhq_ignorechain_0001
L5qQOCTWz9EEN3AOQNh3MCz43DFEk2SOQR//LCDgrwEEFU9OQJMcLCPCjvEkbqkQQOqtMCvoIVFEuBNQQHlWLCrWXfFkgqLQQPQwKCjeOiFUsxOOQyl2KCns7kF00yVRQqY5OC3oiAF0p2iPQKihMCz8fKFkHWZMQe7dNCbqfhFUaDDQQqm4MCnTQOFkaMMRQW28JCv3zrF0FyYRQ+1XLCTHUiFUSbLSQ 6mhq_ignorechain_0001
LuG7LCTVNhEkQBJNQnSHLCbHPOE0LfiNQbWxKCbLyDEUq34KQtfaLCvQhHEUQC2IQJL1LCrM/7DUP4WPQOE9KCzkyYDkaU6PQH9FNCH+XrD0V8AOQmvcMC/dyiE0cWbLQojLKCTI9SE0i8fOQ+QGMCXCrFE0vrnQQ6GjKCLSwcDEPT0QQrilNCTKeUD01DVPQmExNCfoADEUuJnNQQN1MCbrtbDUU+IMQ 6mhq_ignorechain_0001
L19tJCnEdtDUFi9KQRvTJCP9jSDk/UwIQPy+JCL1FnC0NoyIQn6zJC3AZOCk5BzFQyayHCLp3MDErMyIQvkAHC7Xz1DUImRIQt2gFCvxIuDknIHIQqGEFCzXSLD00GwGQx3uEC/wWHE0QDzIQf4LJCnJ0sDkcWrMQPTmJCncHiDUoOyFQIieHCbKMAD0G8tKQl8fHCr1n1CE+9hGQepVHCvnzBEk/NxEQ0wMHC7EEGEUG/5JQRKvDCLhxFEUGtuIQi2IFCLeNVEUUfYJQ 6mhq_ignorechain_0001
LDttKC/tGdCE0y4KQeCbLCfpwpBUavBLQLiaMCLTVlBUkruIQFNYNCPSgLCEu+rIQU8IMCr+BgB0SytNQefPNCXnIdAEiHuNQGKtMCPNIG+T7CXNQUi5MCbWKZ7T8/QLQpuBMCzA9J8Th2ZPQJQyKCrb2xCUigbMQJrsKCLL61AEVV3KQ2raLCXdqOBEsRQPQ6JlMCr1jOCEmiSOQsPxNCXsCgAUIFoPQXj7NCPZoqAkxXFMQlhpLCTpkF77KESPQiL5LCLeIK+DtGiQQ 6mhq_ignorechain_0001
LBKOMC3TBtAkYnjFQjoFNCvxzvAkaz3AQyviOC7a2gAUyRLCQnIbPCPgi/AElkj+Pb9hMCXUCP/D2Hx6PTEGLC7yqD/zFB59PmJGLCb9ih/DYQ5EQn3NMCXKHtAklLnFQWh/MCHEuuBkhm39PKWFNCrVpv8zgbT8P91qMC/oFu/T8nBpPd9rKCzBZL8zHys7PlWgKCv36RAkLah5PKkRLCHUUP9jBo+GQUeIKCPpkMA00KHGQ 6mhq_ignorechain_0001
LIc0OCnRUl/DKzbGQj+KQCzW+3+T/7yHQ9R4QCzqBWAEugzJQUhCSC7vTGA0K5bKQEIEOCDkM9+Dw1ZIQTrxQCTPyy+T68KEQ47LQC7Q6h7jH5xIQ 6mhq_ignorechain_0001
Lp0OQCrwRZBEx7vKQV4zQCPH8FCkq04MQj2CSCnGIeC0PQ/LQFACTCfLOgCEfndNQsryPCzs5kCUbA/NQBCVQC7w0/CEEpbQQ7OVPCHpKqBUQ6/JQfnHRCTkygBEgNfOQp33OCThwTC05mdOQ2KjPCnZq8CkeudMQ 6mhq_ignorechain_0001
L4iASCzhnwCEFJnJQ7GHTCH69KDE6HsIQ7VZUCHyExC0LYhIQHWeVC3kNBDEKMMJQGXySCTueeDkOp6DQCOsRCHnIAE0UlBEQcFTRCbzqHEESYE9PmKyRCj3r9D09kzyPXugQCXgRWEEYCW8PPNNRCnWfsC04VaIQOJSTC3JOkDUI5JKQXaeSCvsQFDU/GLBQ5wrTCXvLtDktRQCQ+eCSCfK0NEk00VGQJQ0QC3cFzDU9ACGQ 6mhq_ignorechain_0001
LifTUCPA0ICEQvSHQ/9eVCnnxbBEGOxGQysEWCjTLHBkshFKQptSXCLocKBkITfKQ95JVCngHKA09bwDQry/UCDjkYA02Hs7PgbdVCfAVZBUiZw2P+eWUCLA+6+jLOu0PnpZTCnqb5BU11TGQbVOWCPG19BkMrXEQPuOUCzDvd/zntUFQnj8VC7qh2+DpsZEQT0NUC74aH/zWuPkv9l/TCj7io8DhPL6P 6mhq_ignorechain_0001
LRbNVCjvjzAUt8+LQf1qVCjxWVAkdrjOQFJKWCvDWeBkSBJQQvvMXCr9jXBkiryQQPPiUC7gwL/TpqAQQvU+UCX4ZZ+z1baRQRlHUCn/c76jaHbOQI7NUCDMe5AEK5pLQQihWCHYYW/zFdPOQmurTCny4QAUYeHQQqOKUC/J7s8jPn6RQw4OVCHmAGAEHl+RQx51VCjW+K8zDiWRQJNUTCT8tc4b9BePQAN+UCzDJb6ra4MOQ7NxTCXf2s8Tz/cMQ 6mhq_ignorechain_0001
LfdaVCrMASC06cMQQbw2VCP7s1CU95/QQTMEXCfTfLDUbjYQQy24XCPnddD0mEHRQ7muUCnmVWDkIUKRQg7aTCbAuFDU6ETSQeuiUCryVUCk8FYPQcSKWCvbppCE8Y+RQ9cRUCnrocDE6LMQQ+4IVCnuc0DkcthRQ 6mhq_ignorechain_0001
LvGNXCvzRKDUxDIOQYRcYCrOGZDEAl6MQR5nZCLhiADki9AOQJ3naCjSdTDEs+1OQ1eYYC7T0UDkwl3JQlcqZCTvohDEOOeIQtN5ZCXOHGEEMmrHQO1maCT2zCD0jZpHQzEEbCn49LEUjWIFQprxbCHEhOD0XLGFQ3XAcCPn44DUAw1DQk7KdC3cRCEEoKTBQnxdWCrCO/CEW77MQbnkYCrk26DkGsZNQuvkXC/1roDkkzFJQ2KKYC7axzC0hiVJQtvJZC7qOSEUHcWIQcQbaCDWWhCUOlUIQNrPbCLbscEEH2IEQULhcCHVS2CEZFFEQifXdCTu+QEk6cFCQ 6mhq_ignorechain_0001
Lw0hZCLfIWCkDJCOQsHoaCPfv4BUXUEPQh85aC7SBGC0Yf/QQImDcCzs/DCkFUbRQmiUaCXAVZAE6ZvOQUEkbCDquC/znU8OQzjXcCfdsH/zFDJNQfjsbCrHuS9DOqcQQE3sYCjJVHCEQkVNQd7hbC/VTECkT38NQyg2ZCr8XOAE7WzMQnInZCjZWFAUQyIQQ 6mhq_ignorechain_0001
LT04ZC3kiQC0vZwRQyBHaCDWZcCEB5ITQqE0aCzx/GDkADQTQIkvbCnAELDE6FDUQUiyYCbQieCUiH5TQqV6YCjs3pC0QbXVQINsZCrjOJCkuQHWQhhvZCbKmSCUvWiXQyvjaCDM29B0HSNYQvgYbCrA5BBUfDAYQc7haCb0wJCkwJ2YQ6g8YCfufQC06HZRQn8vaCLATECExbmTQNKSYCn2f/BEg10TQgGJYCfeU2C0CVbTQos6XCPj6rC0ZvzVQOsaZCPonIDEdAeVQyitaCDUVICE09uVQKoOZCz13TBks7+VQv1HZC3XfpC0qH5XQr5ZbCnbUxAUJoBXQgp/bCj3ZkAkgHVYQpW5ZCrK0gCEzUAZQyCJbCzjD2BEBNLZQ 6mhq_ignorechain_0001
L0dZaCrOfmDETDeSQ0CCbCHqHIEkQIhSQjCWcC3dPIEUirxRQ5KRdCb6AUEkkqISQFRHaCncoYEEfR6RQuYoZCj4phDkJH1RQ5nNbC/8HMEkRCkTQQ2laCX+SoEEIp8RQweLZCz6HZEEFLeSQ795ZC7NbUEEQ+3QQ 6mhq_ignorechain_0001
LUGbcCXb82DkYFuQQr8idCDFz1DUXmmPQ6/8dCbIfHDkLKJPQFJvdC77C2CEDu9MQ/BMdCDQlFE0Jf8MQDuvcCvXccEEiVONQUcZbCHelhE0VbVNQqQrdCLS2sEk0KYNQjU/aCnSn2EEo3lNQDWRdCPS4BFkpcoNQuP7bCvnwGFUDWvNQR5obCzEOjDE6/jQQq/XeCrUvDE0wwPQQ9xYcC3OT5DUoo+LQYRDeCjMLFEE7gnLQDDqaC7S0UEUPyNNQyRveCPX/oEkgxSNQnU7ZCLWb6EkwTrNQIzAeCb9nOF0f9vNQWumbCTQVXF0mb8NQ 6mhq_ignorechain_0001
LatieCP6nyC0eYkQQCWAfCzpBHCU5uWQQJSDgCjWQECEhYsOQCBLgCLDEEBkdJjNQmGgfCT+czBEXmvRQMQ2fC3t8iCEhLaSQ5MzeCHj2BDkpE7RQ3DieCH8pyCUMVjQQcMKeCPcMmBUi3BQQVpLgCvHLIBEQfpRQytteCjO3PBkShRSQbwbgCvoysCEJlISQvi1fCvqCfCEDJgTQ7bNfC7BhiDENi7RQCX6dCbCv/CUDZkSQ 6mhq_ignorechain_0001
LWAZgCPdonCkZqOOQuX4gCD4PrCE4BHMQBX6gCj1JaD0CFWLQUz4gCryf2D0VmDNQXvkhCvUBbCUN8+MQOEEiC/UYcC0ZYoKQ8j1hCPxb1Ck39TPQq5riCTAyBC09aDLQbTTgC/WLBDUTgaPQnHtgCrW+YC0oJZKQEWihCbYXzB0OomNQWzNiCnyV9CEC+QKQcH0hCvH8QCU3/0IQ78UiCHJjpCEcz5PQjlfhCrO4yCkJ2fQQ0O4hCn71WDkEQtOQ9gAjCXVWECkDTTJQL8iiCLzyAB09oWLQgA9iCHFYNCUlqzMQ 6mhq_ignorechain_0001
LQa8gCPGeiDky7wIQtMAhC706GEkCvoHQNpshCfGgPEkajXIQvNLiCHXmDEE7syIQbk2gCTS9HEE+psBQogVhCDks5DUg3e9PUV7gCXiVKDEsG2GQAMpgC7c0QEkHU5IQzq1gCbdnYEkuqaAQRGXgC7iHBEkK27AQl6MhCfzMcDU+bl9P 6mhq_ignorechain_0001
L94vhCHKokEUbrZIQ5qYiCzLkuEkfp8IQzQ4iCLzKrEElRYFQX8djCzpEnEUouYGQE5SiC/DlGF0ikcJQeA4hCnYmLFEbB2LQ05LhCzF6KFE7tyLQL9CiCboXRFUxLXOQn48gCrtDQFEKcLOQ/ndhC7jCUFEYaxPQYJWhCP0+tEEOGDIQarmiCfDcnEk57uKQmBEiCP18NFE3xZHQ9GyiCXZCOF0t7tJQCWjiCvZfTFk5OIPQZNbgCze4QF0AFvOQ5tbhC/GXYFEY42QQ 6mhq_ignorechain_0001
L9upiCvbisEErRaAQTcGjCrr5pE0Pei3P5uXjCzxMTEk0wD3PFK+jCnnsPEEBQK0PFEviC/jxuEkqGNrv5WLjCbjQpEUAIU8vL8hiC/5MGFUygdsvXaKiCrRcvEkZNd/P4uhjCLEk0EUYK24PipSiCfqtkEEz5Vtv2U6iCjGzsEkLA3BwyZTjC3ETYEEPYF8vjmojCb8uyEEHa+7vLaRiC37hJF0k4m6vNW+iCrnQQFEJsIqvHpMiC/FoJFESlTuP 6mhq_ignorechain_0001
L+p7iCLkfDE0D844PepJjCXWlaDUXFk4PmxojCfMhRD0hmyAQb/IkCn4Q7CULuCAQ6pjiCLhU8C0xIa5PnsEiCjrE+CEYN+4OjCWiCHprnC0Ghg5vv9xiCjnMDDE9hx/voRkiCvL3hDUCERDwfD7hC/rhoDUM95DwaSAjCzlP5DUVI8FwRaciCvHwGEUqQK6PloZjCvy5UDkxfDfPVmRiCDIgDDEyfUAQ8HviCrPfbCE9NF6Pjr+hCjPWfDEivcovDpmhCbxxuCka8HpPvt7hCXsXdCEa+m+vpaoiCDO3LCEWW71vN6RjCzbB/CkJQA/vEplhCj0pWDkOM3Bw6ywhCLeg/DUdDcGwE/fjCrnH0DkzrcFwNC2iCfxGIEEYEPIw 6mhq_ignorechain_0001
LzAgjCvhHjDkLaeFQIM+jCjYSgDElW7IQhZokCzP00DERgLIQicKlCT2zhDUHSjIQBEsjCTAz1DkNnbLQ2/HkCTAIxDEq+2NQUhAkCb91QDkaFtPQ6zpkCn/eGEEeUTOQJNakCrvgMDUNC+QQmgDlC/vXEEElFRQQBs7kC/KdoDEzULRQKFEjCjdvyDE6bCGQlGEkCvUk+CU1qWJQd0MjCn6NoDkNG5LQ6gnjCb65LEE6MDLQDBmjCD9w6CEoIYPQs/vkCP5OTE0/Q3MQS+TkCn2/yCkW6rRQM+dlCPUbPEkZfbQQn9PlCXCDlDkvmDSQ 6mhq_ignorechain_0001
LSumkCHxtNEEQgKGQwoNlCvVJZEErM2EQVwnlC/ZaNEEWSqAQLKPmC/tiNE0PI4AQu+ClCbsovE0bQ1CQ7z1kCbXv+EEKBMHQM/ElC3iL/EkufJKQJgWkCDCxPFEzm1GQYbxkC/LPPF0wYkLQW2UkCLSiZFE/i7JQtI8jCLqXXFEofuCQA35jCL9nqFUSHdKQiChjCTifoFkg6xDQ27fjCDw2xF0KwXIQHLKkC3NoUEEk+YFQ4GhlCP0baEUSYOIQrFpkCzruuEU1j1/P/welCrlW2Ek8WzAQ7HdlCjeX0EUFk8KQFI3kC/m5SF0RNgNQn08jCny9PFUKFk9Pgh4jCj9RyFE9YaMQzoMjCHzUuFUjnjAQqSKjCvbQ/F0d0tIQ 6mhq_ignorechain_0001
LXrSlCjBYDEkJym5PByplCnomuDksi+jPN9EmCbIMMD0JAc1P3MrmCXymHD0QUzwPnYKlCXgzZDEQ050vMHhlCD3I4CEtUK9vmf2kCnO+7DUILj9vLaykCHQAEEk4tR5PzW/lCTOLCEEL/uqvsSxkCf9dJDEjX0nvXcKlCbpwpCEHeXBwKGulCTlafCEzJ43vcD7lCPAFHDU5R0AwKUgkCzvCtD0OpkBwInPlCLwNGEUco/Aw+RlkCLWfJE0Opm4v 6mhq_ignorechain_0001
LSgxlC/3TzCEpLy9PdOJmCDojRCEbHkBQVntmC/EhjCkz23EQtGRnCj5VSCk9MwEQPRrlC32zuB0HTKFQXUMlCfmhyA0W2PCQTRtkCzZoLAUg2QGQonllCfHja/Dx6u+PMOSlCvlb3C0qLi/PVVXmCPMw5BU/BE9PDOYlC/HbNCkGZjHQiq+lC3bIIBUqC3HQ/p5kCrX1WBkOEs+PbRXkCLkmB/TgWMEQgKbkCn9f+A0JqGIQHF/kCXScP/zWZoIQmnPlCrn5E+zfgl6PdQ4lCzfvR+z1FRCQWI7lCz4yKA0Da84P 6mhq_ignorechain_0001
LA1lmCDDJGDERkyHQqfHnCX5hZD0f6eJQzjtnCje7kD0CEfHQpQSoCrkYaD0QUYIQu62mCf/uAE04C7KQHPZnCvTRNEkBbZMQoqGnCPt7eEEe8HOQ4+fmC3UqfEUuOnOQHLinCLKTtEknzDPQiUImC72UTDU2w0HQ/4RnC7KfCDEXB/KQBfemCbUR4D0ckXMQo7nmCngbLEE3leJQXsunCzyhUEUx/7KQYArnC/MXCEkF4rNQPyXnCz/U5EEgvGQQFSBoCD/GsEECUnOQ 6mhq_ignorechain_0001
LgDlnCnMp5DEbe/CQj4GoCP6vDEk1Jx+PccgoCHcThD0n366PcvHpCP+xiD0qoK6Pag0nC7m6PE0o/LyP7djnCLuzlEkh+j4PlWWoCDlZSEUakPuv90HnCjiowEEYvjPPpSGnCPEAAEUGrCCQ/qcoC/BHOE0yplBQQcZnCbPFHEEgammPaO+nCHxWwEEZDa6PRoQnCzgCkE0dc2/PW1IoCPrCbEkViV6vFAhoCvypCEEppW0v8gxoCHOTbE0/zBUvG98mCfYDAF0K2ItPzLsmCbUlmEEDLKkvrWanCvnFzEE/RE2v 6mhq_ignorechain_0001
L2XKoCr0q+CUaPU4PmAgoCz3OZCUHt7vP379oCLbsFC0HMQ8PlnipC3Hw0BUlc25Pxe/nC7gvuB06ZFQPDImnCHs2HCUPeY5vwGWoCXUYbAUV06pvZNAnCnLZYBE5BU8vuTqnCvn49CUP6T5PivzoCnEVjC0pE+qvsZonCjwyiBkRdO1PEJ7nCTD6JC0dKKAwHdanC3oDoCU7Qc3vlp+nCv3eY/jPmNyvKvmoCLfeDAkEBJxPhKtoCvGomAU5w34vQ2vmCvD5zB0tomBweJqmCP+PVBUROIzviOLnCzbLYA0+PS+v 6mhq_ignorechain_0001
LMguoCnK5AC0VBCDQoKHpC/utWBkhuIHQnVvpCvm5DCEf7QIQG2QqCrhYgBU66rIQUFsoCjrSKB0+kFKQxfSoCbLzx/Dz7FKQ5xmnCbJq0/DObnJQ2EmoCvvCr8ThqkKQRNPnCz7698DAtnJQDmOoCjjiA8bPLlKQgGjnCbh5t7bgmGKQ+KRoCndVMC03b8DQD+QpC7DTYA0QOnFQu/VoCzNy/BUXOTKQ3yApCvuEKBUSt1LQiCXnCfOa3AEiIPJQDcIpCLQfj8D0w8KQU4smCbqHG9D7gPJQzXeoCnhQ6+Lel9KQyjQnC7ggx+L6tGKQ 6mhq_ignorechain_0001
L5nspCzHRuCUzdZIQ+sRqC3ccID0dYAJQwWwqCb70KDkS/SFQAcWrCbhpTD0EBFGQwgDqCvU/1D0G9xJQAsmpC36x0DEr0OMQLvspCPBhFEkaw3GQwJQpCLfo8C0bcEIQpSjqCjvc5CE7+oKQzrfqCL1WEEEvBUKQ69cpCXvnKEEiFwMQsB4pCTBqmD0T35NQSYKpCHhohD0vCzLQM0ipCrUnVEkkm/HQyqQpC/wM4D0MtyFQnZCqCDMYGEkAcdDQ 6mhq_ignorechain_0001
LlGhqCvI4CDEn1cAQNi8qCjKYAD0R5I3PENWrC/GUXC0L391PQI7rCfbpYC0+oFuP4qhqCvdzEDUoi4pvMDOqCjEFtDkD7urvNSBqCvjb+C0MrAAQWWTrCvYxaDUwVw3P1TJqCbA3rCkloZqvw21qCXTTADkhAf5v7X3pCPbasDkAU/oP 6mhq_ignorechain_0001
LvlDrCDwQmBE48C6PGuYrCTEPUAkPmK4PFbGsC/oYPAE1gY8P23hsCnljY/z2tT1Pgd+qCjFBW+ji3J9PQHUqC7kSW+zgrv4PAjTrCzaWu473T76PIwmqCfSFnBkqWs9PdGbrCHbFKAEtjLWv0O8qCbR6o+DBy4CQtCKqCz1BFA0MCL4PpjArCjfg39LT4g+PynzrCH4f34rVXW+PrlVrCrZ0n6rxyRpP 6mhq_ignorechain_0001
LZuQsC/n7tA02GBDQYN9sC7+6oA0hM3EQVddtC/ywKBUiA6AQphCuCH4OvAEbi+AQOk8sCD09fBkw29IQYRQsCfxqVBUblBKQgY0rCHfKVBEb6IHQucQsCz4AuAESrEDQzNFtCPHnL/jBFvFQ4VEtCr2XRC0k7dIQ/LVtCbtlJBEv+XKQqgIsCTaOFCUpbZLQRwNsCDIHaA06+LLQSorrCj4nLC0ipFGQ3lXrC78kuAEYJ6HQ 6mhq_ignorechain_0001
LrqQtCTRSDCkto+6PBHutCja5UC0Y+jsPRZ+tCLjNkBUginwvtfkuC/yYhBknf81vD0YtCDlu4CULRutvYjNtCregbDEYS/tP8D3tCPt0IDEWpE8vhNysCfxEOCU5YL7PqbJuC/hgiC06lu2Pcy7sCrDgsCEpVW2vBfvsCrZThD0OoarPFentC3jHiDkIYUAwTZ/tC76huCkGEtAwLBUuC7tXVDEp3X4v 6mhq_ignorechain_0001
LbGitCLqQqAEzxG3vjNutCPrnS/zcuS/v2N/tCzqNN7zOXx5vrQWuCXl2H7bobu+vQwHtCv8hj+DRcKDwFy0sCjDHbAEW2eGwKtPsCLmBz/zYj6IwTdXtCDlmBBkqYAJwM6DtCj3zqA04uVxvTFIuCv+eCA0c3GCwXcusCzENj9To+mAwrbRtCj+G77zRO7FwSPosCbzPMBEJ8zDwHOCsC7notAURAGKwwG3rCnD/++DN2MHwCMbsC/U2O+DC/PKwm+JtCHgx1BElzLKwZ/jtCnliQAUxAWKwCSxtCnEIaBEP2gHw 6mhq_ignorechain_0001
LyH1tCvBKp5T1UPXP2SKuCvzVN97ntp1PIE6uCjM3C8bCVL3P29UvC3G7z+bT9u0PzD2tCzQIl9bPUABQAAJtCvDi8+bRgrAQcoRuCPAQc/LziqEQy1vsCPnfw+bDZ5FQMqetCrZHP9DfM1vPNRGuCjeTh/7rgNrPnvytCj5WX3zrtrCQptKtCvxZhA8l6C/PJ92sCDkOz9r4OL7P2yCuC71Uj/bmTTIQxFxuCrcSh+rV7AFQMAVuCzrduAc9ACDQ7HQsCDZyn/75ZVFQqsssCv6Oq67j8DHQSqAtCfKe2/rQvgIQ 6mhq_ignorechain_0001
LOGFvCzSZ/8Tvdq5PxzxvCzp0T+zRWZ5PJ9FwCfn+Z9DdmHjvvYowCrBw45zHlinvx51vCjwEpAUgz37PySiwCDUELBE48J6P6uDxC3bgyA0g/YAQX+qwCfwYBCEIkRnPzOsxC73dQB0E8K/P4rTxC/BxQCkkJfQPkR0xCjB8DC0st21PvQdyCPo9SCEB/6yPCeuuCz6e3+Dsoc7PILDwCjLlX8jtee/Pr0svCXJt0AkYiFCQJ6fvCTlHNBkI8p1Ps29wC3SmGA0evsDQZZRwCnFkLCkdLytvrFGyCrjd8A0TpOCQ87ZxCvB8mCkyik0v2FdyCXq+oCUJoEFP 6mhq_ignorechain_0001
L0MxvCXU3j+TOTE6vqgBwCfs069jXZXCwXIJwCjyND87o/CDwPNpwCb4gt97FjaFwbCivCjHb8+TQGpGwc8wvCfxyo+TbmOKwLjawCT0dFAEJSoKwSOOvCPt5p/jjlGMw++VvCXjlo/z9KV5vONgwC7Uk9+TJP3CwelbvCPNyhAkPt8FwwHEvCDxHs9zFaNGwfQ3vCr2wI6jPepKwUJlwCzl98/TMfsMwG/ywCnPFY/jKrSJw3WVwCX29IBkCPMKwyzYvCbn2b/TG2KOwx6HvC3RR4AEO8rLwCCxuCHYCg+T8GzLw 6mhq_ignorechain_0001
LXXsvCXrKr+L8V6AwE0zvCb+LxAsVi7AwLNcwCz+6JB8Lp87vgeywCfbCDCMUWD/vvLRvCPPc697Cwh+v7B2vCbQ2HBcL5CFwWrYvC/9rRBsPnM+v 6mhq_ignorechain_0001
L6fmwCjdHbA8tQrtvllMxCXFzvA8s9IrPsT0xC7wSJA8Kl9ovHOYyCnMUjAcWCJTPEJIxCrm/PAs52U+P/wpwCPq3DB8yDeCQQsvwCnK/MCMRlbDQzQFwCfn2tAcWiCFQxEQwCfHWbCMO2cGQO81vCzqX2BMgzeHQfJUwCzPHS/7nEUhvpDRxCPr80B80QvrPfC9wCXZpb+7jWT+PQWnxCvBDRAMN0GBQuv2vCjU2c/raxJFQzOMwCrjJ8Cs6Y2HQa/avCram5BMTf2IQ 6mhq_ignorechain_0001
LRouxCjQLX+LWmc5vWGSyCD7Y+8bE5FAwSUhyCbVex/rgxoDwHwHzCjOKDAsVBoEw8dEyCbDzk7z+BnDw2BnyC7XUE9TU1sHw4I7xCfnKU/zjbHAw9tRxCHON+8rrhU6vLzsyCzLXt7bDBC7v3vnxCn/8x4zlK1Fw22cyCr3JO/zy5EJw7WsyCLJ9P3rd9HJwtoEzCvl5C+TyvoFw3fxxCLhsfAkcRoCw/zXyCb8o2/zjZw7vtZhxC3Kn1+z2bq6v 6mhq_ignorechain_0001
LDiDyCDTqsAss2lFwXJPyCTWZ8BccJGIwlOWyCjKQhCsiIDEwqnUyCDrgZCMeLc+vSqsxCvRkLCsMRFKwbuhxC7TrXBsd5UMwB67wCb9o3B8yA9Nw/WHyC7N2FBM6YIOwPTkxCTrzcAcJsRFwl/syC7PryBM/hLJwHKPxCHfoRC8sN/IwQm2xCHrQpCsttCLw/eXxC3RFbAcrGdLwhp0wCzMzJBMQHiPwUHgwC7up+BcW3pMwHxDxCTcqaC8S41Owh59xCTbkYAs0orPw38RyCrkqACs7wDPwtdhyCfluqAMWZ9Mw 6mhq_ignorechain_0001
LjA3zCzl2ECkAfoFQ890zCPOtEBEgWxIQczZzCfcBgBUroILQP9zyC3C8LB02YTLQ8UizCvwzm/jF4AHQ9p8zCPsVY+z37cCQFVjzCviDA2DA0t/PkGn0C7Q8u8j9xoEQV9+zCTsliCEsV3GQGUV0C7tD3A0AodJQVqCzCLyFCAkyicFQo7ezCHk2F+D30DJQjoC0CjJR5/D+xz+PTC2zCf+9+67n1O5P6aFzCjN2p7Dndh8PhZczCzdN087gK1CQC150CnWQ+5T4NZBQRKh0C/pfZ2LZlrHQ8x40C3qpB/jO1ZGQ 6mhq_ignorechain_0001
LPEuzCX4FHCEWO+MQcYWzCTxXfCU0o+OQgx6yCvoFCCkOKWQQjRWyCXM+MCkI9rQQqY1zCLkb4CkwlYQQJVM0Cn9LeD0imbPQuOt0C/axwDk/UrQQpnrzCfgz/D0cbnOQ5XO0CbW9HC0TV/MQ1JBzCHho1CkCB9NQbxN0Cj1hiCkrNwQQCrjzCvX5EDk2QPRQbWd0CDi8SD01XqNQhi90CbJzFE0t6MQQAlE1C/POYDE+77QQDMd0CD507D0OJlRQX77zCbPUNE0RgqNQSnazCXLjFE03SMQQa2UzCPH0xD05vNNQ 6mhq_ignorechain_0001
L3yLzC32N5AkkGtQQn2zyC3c85/T8ohRQ7oIyC38yQ/Dv75QQPVnxCHF8n/TnFjRQVCNzCzYBq8z4stRQaC4yCLsW36rLOoSQyqSzCv3OK/rEexSQrQBzCbxgfA89AxTQG8iyCHPtaBsLGhTQ1BTyCjBjiBMymTSQLMVyCnicGCMoYfUQPrpzCX6tpAED9ZQQh9tyCTaVaAk71fSQJbszCvw9k9DGKISQjCSzCr73A5DIvvQQOHZyCnk+l8LBzNSQbbzyCD+Qf2jWinTQ+3yzC3UZm+7ISFTQJKUzCvkmGAMFZ0RQEuMzC/4ZbAMMatUQdidyCT3L8Asg/jRQhT8xCnFdHCMSrHSQMbhyC/mbDCMS+aVQre+xCLUncCsjdTUQ 6mhq_ignorechain_0001
LgfIyC73iW+zteTPQ0jgxCblSR9jBf+NQ/IFxCjrQDAElHeNQJhewCv/UDA0Qn/NQ1GpxC71e42DwJULQNY/xCvviR+bKv0LQpP/wCruUZ5Lxr4JQyWkyCDjvJ+jLPTOQouOxCPaMT4jT2RPQD98xCHMv38DGSCKQPt9xCTSsZ/LjcRKQP6FxCH6158rHlAIQ2ZuwCvmR48jmaeJQ1YrwCvn8Y97ObJLQ 6mhq_ignorechain_0001
LBBZxCjnNHB013cMQPYBxCz4qJCUyioLQ1MswCrCYfC0ZzAOQ5yGwCvPQsCE3B4NQT1fxCDjXoCkrmQKQYULxCPVINDEDG3IQcBzwCbA1GD0eNLFQ4ORxC/6R2Dk5iwJQZmgwCflioD0JAjCQ44+wCPJOMEkB5cIQypmwC/ZqIEEliaEQicUwCvyoZEkPuzBQoJ5xCTeKGBEBNPMQrcowC3bDACkjzOKQvvyxCzZDXCEt1xIQP/1xCvFl1C0ybuLQOQuwCj8kmC0L2nDQ7pkxCj7O8DEs9hLQmiNwCH75iDkPm79PppDxCjMbcE0R8MJQtmNwCzkokEU9bWEQ 6mhq_ignorechain_0001
LK7DxCj+RkCkcjGQQP3xwC/jE4CkJ4SRQaWLwC/PreCEREyRQrYqvCjqywCka5KSQZ9TxC7eC8CUMIZSQ68+wCnLAHDUVitTQaq0xC7wxdDkMgASQ1qixCP1UaCEpgHQQKsmwCvFEYDklLCRQA6jxCTLQdC0F0gSQkWXxCziwJDkGHfUQXaowC751tCUz3+TQA/twCX1UlD02lnTQJvMyCXwWgDUzrySQetkxCjri8DExe4RQkDEyC7IsUDUolERQ 6mhq_ignorechain_0001
LMKPwCn3foBEY1xRQhkrvCvEbzAkqEOSQrTEvC/WrDBEnGXRQXgguCTdeKB0DE4RQnl3vCXoKp+jaZKSQJIYwCXj8p9jZLMTQWwhwCXumf/zFfQUQzJtwCn5Rb6bx7FTQ2r/wC7Gtv+TWDNVQ0GLxC/T7t8rkUCUQYXUxCXP2j4DZ+FVQRfqwCTKEMB09ReRQ5cjvCPpLFBEMnPTQTXEwCPl9K+jnULRQtBbvCrt528TNsTSQQbRwC78NtAkrCWUQ20lwCXcb39r7fQSQ/7GxCvCXCA0AaCWQ3abxC3BvR/rRp8TQf7rxC74ZL4LAt1VQ 6mhq_ignorechain_0001
LCsKvCnfDNB0DYDQQSNnuCbT6cBk8aROQyQVuCXpdbC03LoOQ7nutCD36iCU8ITOQvI1uC70oOB0YhZLQlF3uCrOxi/jhtqKQ0tbuC3It69TJYfLQz7WvCzjkz+z8tIJQBuovCnZIJBEYnXPQGhNuC/p9vAUM2uOQJpUvCXBArB0hqFLQp5euCXjzuBEyYDKQg2ZvCHZDk7zwdlIQBWsvCvx+EAk7FhIQ 6mhq_ignorechain_0001
LgrwuCv945C09cWPQjvfuC3bojDU4HDQQLOGuCHtAhDkiqVRQHvktCbrs1D0cXdRQ0BEvCftRCEUofNQQSWbvC7/jFEENrwNQecyuCnOZXEk8suQQEH+uCX9fLE0cBeLQGoQvC/gD1C0OiZPQ2uIuC3+ktD0/WlOQwmbvCPza4DESx6QQhVsvCLz6tD0WTONQNKzvCrMMSEEK1+NQrgMvCjO2iEknn1QQuRjuC/m2UEUeosRQf7auC74odE0+nBQQv9QvCXJkNE0CxpJQ3ltuC7QaaEEi37LQksmuC3wp9DkxeKLQ 6mhq_ignorechain_0001
LJgUuCXX7HDkKsUSQ634tCjrxCDkwcfTQqeOtCjvxuCEnbFTQHtssCHc87CkZkkTQGcOuCTn7mCUqWkUQG70uCXrV+CE/3KVQ4eutC7MCbCkmzpVQMkRvCbAEiCk3iAWQv9wuCXmo4CEEKTSQmAxtCLdZiDU1N4TQWrauCXLvJCkRIHUQzvpuCTcpYDUwyyVQcLIvCXpIMDE8oXUQlQ+tC7BYHC0GAaWQGGUtCvEKJCUkmNVQJLitCLsD4CkhrHWQQHsvCny60C0WmZWQyCevCjtFICU7KZVQrQ/uCnLyUCU9k1WQ 6mhq_ignorechain_0001
LMMPtCXaxOC0UvMSQtVnsCLUq0Bk21yRQQ0IsCH4/aCk0rMRQYDirCXsgZCkJtcRQ77vsCDzdtAkq3xQQZJJtCzJjH/zIhVRQQ5MtCHkcw+zXNtSQ+IdtCf7Xn8DnefQQAFktCflgj6jBFOTQLX0tCvfTP7rFJARQQ03tCv1cS8LhkXSQBDrtC/waECEQVzRQDhYsC/mLYBkeRrSQicBtCHghHBESC3PQ9oRsCrKxUAET1ZQQFU9sCv1YFA0YUYTQcZatCnpJJ9De00OQXwmtC7F3B5jVHTUQG8DuCXG8N+bu9UQQEEKuCLJK0+7XaxSQ 6mhq_ignorechain_0001
LS7ZsC/vm4CEvpZQQHS/rCXK/ZDEIIoPQ1AprCP4K0D0Tq4QQkKDrCbQ4+Dkv3wQQPEasCjyQ3D0Rg1NQ4fosCjwyiD0/ROLQ4DCtCfkDBEkEyhJQ++MtCvUHvDkCunFQ1OotCjnLGEESsYCQpk5sCj0K4CUQjMQQWEnrC7M2KDUC6XOQyk2sCLCyAEUNn6OQwrHsC/N7JEEuCWNQojMsCrHSYD0Z9FKQCU8sCDy8GDk/5pLQSqftCboMFEUy9jKQEgvsCjWoPEU92OJQamvsCXFpoDUCFbDQW8dtCnN9QDkd6KGQfwutCDfn+D0TCp9PN4DuCL1DJEUAuWEQ9lYtCnXHUEUQIyBQ 6mhq_ignorechain_0001
L4jAsCrf2+DEBR8RQJmurC/7VLEER5DTQWONrC3iW8DkVJzTQfrqqCLbLGEE1iIUQD1RsCn4YSEESxCUQ52vsCr26fE0YZXTQHh+rC/1feE022NVQesfsCTJO2DUEA+RQiverCHtkZE0g7qSQsrisC32VEEkMraUQDe9sCf6/XEUQUqSQY4XsCvEWjE0Fo5VQG8nrCPHMUEkWavVQU4trCjSpsEE8Z2UQ 6mhq_ignorechain_0001
LYwWrCbQtTDknRDUQFv4qC3+74Ck/EyUQx5OqCDcP0CEQpBUQWespC75T1CEiboUQrOMrC/KoMC0gTCVQ3KyrCr/bLC0qjAWQjRFsC7GP9A082BWQANjrCzduYCUgUZXQQwyrCfC/GDECZvTQXXxqCzveIDUQuuVQqDXrCDqB/B0LfFUQaZzqCnSbvBklybVQr7KsCnlbhC05mqVQSPgsCrCj7AEjFuWQvRQsC7nXsA0v1BVQSDtrCTelPAE4lWWQcL+rCj45XCE+xCYQQeKrCfduCC0XXvXQfOWrCTHF5CkZvWXQ 6mhq_ignorechain_0001
L4+QqC75ovCkR9sSQPeppC7QKtCUjx7RQbbSpCz+zXD0BF8RQUUsoCL5yZD0W3PSQ6pypCf2ifCUoifQQ1Y4pCbXQgBExpUQQJSeqCf7M/AEnuoPQc7XpCXZ6nAEDtqQQFmjqCfq6P/jAqUPQYIdpCnlZh+jCrgQQzBDqCf/1C9zNdAQQGTtqCz20tCUWAOSQoiUpC/XmVC0LzZSQUmPqC3fXvC0dBJQQHdYpCzTxpCENvsPQtB4qCzz5qBUrlFPQw/5oCjLMBBkfLERQmiBrCDatd+zoyhOQ5WDpCT1bU8DvNyQQmMHqCrnXg6r1QxPQ 6mhq_ignorechain_0001
LQJppC7jd6DEBgpRQEPUpCTs+RE0/VjRQYu+oCXVHYEk/E3SQU6ZoCvPdfEEiL3SQ7n0pCvdNjEEh7JRQGLhpCLvL5EEwE6QQVCKpCLFp6EUt1LPQz9TpCbrZuE0FCbNQ6YuoCbJBIFUJD8OQvAJqCDse4D0DefRQ+H7oCzH+QE0EDzQQjNFqCT1UeEUxvPQQJmMqC3b2kE0oL8RQwl6pC3eHFFkBL7QQK+KpCz128EUQwtRQ 6mhq_ignorechain_0001
LdFVpC/pfVEUNn+TQYvCpC/KdbE0p7QVQUDdoCnKCNEUUZlVQrY7nCz/bUEkI1CWQVckpCvwtZE0fhYWQ8sPpC7q1cE0duvXQ8sHqCPhGqEENIKWQ/9ypCz3WPE0Bt8TQ7k2oC7TxrEkQRMVQ7GypCLyqJEEYwXWQ8+npCbWjbEkXyQYQRY3oCLslQEEpm5XQv6ApCLVnsE0bnyXQbbfqCfaxoEk188WQ8/5pCLHJ6EUyhKWQs+WqC7hJnEkphMVQ 6mhq_ignorechain_0001
Lh+hoC7yjwD0SgVVQcS/nCv15SD0z4mVQjmWnCT18eDU+k4UQ7Z0mCHphhD0fMfVQIu9oCbTOlD0zT9UQSE5nCvr/RDEBhrWQSyIoCfkwyC0PvTVQ 6mhq_ignorechain_0001
LK+ZnCPidnDUfvlTQU+zmCrJ6xDUTh0SQIWimCz+vOE0F1MTQEb7lCfV9RE0spLTQD89mCre/wDEkrURQb4CnCPpqEDk5zwQQgVqnC7eV2CEp+TQQcHgmCPMNpCkV3rQQB7unCbqjNCUi8lPQDmkmC31cACEv1KQQBEMnCjRPlB0+wcPQnq2nCL6zmDUmBITQ2KbmCfGgaDkwaDTQebbnCTaRBE0JgIRQgakmC7zgAEUlrxQQf5FoCf4pLDEsiXQQN8AmCvcI0CE4XCRQCHOoC3StCCUlH5OQcAJmCHbYWBUeRHQQypPnCTV8kAkA5oOQ 6mhq_ignorechain_0001
LK+9mCf95dEkSjjTQ4PtmCLnYyEU6EBUQewRmCz/OvEUGmQVQhOulCvQ03EErwWVQ7vRnCznLCF0ywUUQKinnCLCYJFE32BTQy1AnCz4XVF01IGVQ6HSoCDNUUFkCoPTQt9dnC/2sbEU7BhTQR/XmC/iw4EE7DQTQuGqnCX0M6E02G7UQDmSnCX3XUF0CnfSQVusnCXKj7EkplYSQMDbnCnVYgFU5eTVQXyymCf0/PFUTMCWQNjomCvRhdFETHgUQelfoC3C8YF0o9RSQ1/noCriXJFkB4vTQxjNoCXzhiFU252TQ 6mhq_ignorechain_0001
Lt6gmCHWdiEUyhNWQ+mGmCvWLdE03OXXQDzclCPGxSEUwD8WQF96kCPEVXEE/lgXQxQfmCv9iOEUioJYQ0u+mCTxTcEUjUJWQn6+lC3SAsEU6l4XQXYLmCb4oKEkTNlYQ7P8mCDMnWEUuaUYQw2nmCrpy/DkWtxXQ 6mhq_ignorechain_0001
LEYelCrqzEEkUL8VQeQ3kC/tx2DE8cbVQB8XkCXpMMEUuh8UQhNxjCzDZKEEYoKVQzo6lCnFmAEUfuhVQ0MokC73pjDk6bNWQe2+kCvoLhD003mUQ 6mhq_ignorechain_0001
LNMokCPbwcEUHiSUQDWMkCzuttEkER0TQok2jCfx74EU0Y+UQkbQjCLF99EEDn5UQ5nlkCvL69Ekw4+SQN31kCnqL1EEHKqRQHHMlCrUIGF0Ey0QQwR8kCr3EYFUwqrQQHCxlCbGiAFkuIRQQl8HlCLSwdEULMHUQHWzjCznnmEEUxMTQiIBlCrygDFk1cjTQMjRkCH3wLFExXxSQ+zakCDOCvEE1nFRQgpMlC3PXoEEs02RQsLBmCbDDLF0SZaPQXu8lCb1zxEEULaQQ 6mhq_ignorechain_0001
Lk5NkCTmw8EUJ5DWQdp6jCjbTHF0WmNXQf/bjCTZX4EEqz7XQ2m9iC/qn/EUYjSYQ0RdkCL4QPF0DjFYQEg1kCz4liFUWuqXQCGhlCLgLhF0Q9aXQFIgkCXau1FUszcXQ6N3lCLT1yFkDZ9WQxP2kCrBsDGEwP/WQPnhlCXE/CGE6jvWQZp3lCrrxLGkWHSWQCBtkCnEc4EUidGWQqVojCrmCVFkYC3WQJS0kCrDeCF0kcLYQqwOkCT9ZTFEXJkYQa5xlCv5ISFEa5lXQZ39jC7I12F0lIpXQedZmCTTuxFEaAxWQAclkCvONLGUUQ0WQXCklCf0lRGkKeJWQ 6mhq_ignorechain_0001
L90jjCP+fjE0Wo2XQLSGjC/xJUEUzOOYQ4zciCrlKTEksQqXQ/S6hCbY7QE0S0HYQUjajCbBy7DEmCQYQ+aAkCrV54DkmgtYQadDkCvZmJEUNIRZQAEhkC713bDkuslYQSSmkCbNSIEkDRsZQG7DlC/qMZDkcvAZQGhGlCnWlzDk4EkZQCS+jCP+EeEEKfYXQ6t+iCbPYZEEvquYQP4kjCDHZyDUENgXQDxCjCH0lkDknlaYQC/pjCHzEVE0blXZQMAfkCzRBHDElyJYQrQokC3otSE0GJIaQ0XdlCfoQCDUiO6YQG9hlC3ydxDUcd5ZQ 6mhq_ignorechain_0001
LsgfiCzkzUEkXpVWQGQ5hCD8sTEEQvgVQx1chCniPnEEdgtVQCP2gC7AOlEkC37VQVrFiCDuxREkQFCUQPAZiC3vf4DUPFnTQMvsiC3zt8DUYYOSQbZ2hCXZQWDUGOoTQcQ8iCny1WEUkP5VQA4mhCDbqFEUkozVQ67ciC/9MeEE3MzTQFPphCPOfUE0QMbTQ6byiCzHrvD0deTUQfe6iCPsHeDUwM7RQRzFjC79eKEUutPSQtHUiC7lBDEkprgRQCJEiCLLp3Ck3EVTQM+chCvpBfDk7x7SQAQphCTbhTD0DnoUQ 6mhq_ignorechain_0001
[truncated: 1,450,741 more chars]
