# Supplementary material for: Modeling membrane geometries implicitly in Rosetta
Source: Protein Sci. 2024 Feb 15;33(3):e4908. doi: 10.1002/pro.4908 (PMC10868433; doi:10.1002/pro.4908)
Supplement: Supplementary file 2 — Data S2. Supporting Information [file PRO-33-e4908-s001.gz › mp_geo_demos/refinement_in_two_membranes/double_vesicle/output/relax_dves_frkln_1.sc]

SEQUENCE: 
SCORE: total_score       score dslf_fa13    fa_atr    fa_dun   fa_elec fa_intra_rep fa_intra_sol_xover4              fa_rep              fa_sol fa_water_to_bilayer hbond_bb_sc hbond_lr_bb    hbond_sc hbond_sr_bb lk_ball_wtd       omega     p_aa_pp pro_close rama_prepro         ref        time yhh_planarity description 
SCORE:   -5750.036   -5750.036   -32.905 -13995.979  2493.324 -3511.043       29.874             386.372            1744.380            7923.495            -609.387    -252.099    -159.891    -243.162   -1301.290    -367.520     292.537    -156.744     7.655     427.280    1572.366   10709.000         2.702 6mhq_ignorechain_0001
SCORE:   -5774.332   -5774.333   -28.690 -14012.419  2508.651 -3538.642       29.924             386.186            1759.230            7897.566            -592.345    -259.708    -152.770    -255.497   -1289.682    -369.576     295.948    -168.845    10.219     431.069    1572.366   10710.000         2.685 6mhq_ignorechain_0002
SCORE:   -5744.743   -5744.743   -28.099 -14020.307  2511.748 -3514.459       29.983             389.085            1764.087            7905.937            -606.366    -256.441    -152.601    -260.155   -1300.103    -367.988     312.559    -158.082     9.934     421.604    1572.366   10745.000         2.556 6mhq_ignorechain_0003
