# Supplementary material for: Modeling membrane geometries implicitly in Rosetta
Source: Protein Sci. 2024 Feb 15;33(3):e4908. doi: 10.1002/pro.4908 (PMC10868433; doi:10.1002/pro.4908)
Supplement: Supplementary file 2 — Data S2. Supporting Information [file PRO-33-e4908-s001.gz › mp_geo_demos/refinement_in_two_membranes/double_vesicle/output/relax_dves_frkln_1rms.sc]

SEQUENCE: 
SCORE: total_score       score         rms dslf_fa13    fa_atr    fa_dun   fa_elec fa_intra_rep fa_intra_sol_xover4              fa_rep              fa_sol fa_water_to_bilayer hbond_bb_sc hbond_lr_bb    hbond_sc hbond_sr_bb linear_chainbreak lk_ball_wtd      maxsub       omega overlap_chainbreak            p_aa_pp pro_close rama_prepro         ref        time yhh_planarity description 
SCORE:   -5745.523   -5745.523       2.486   -32.905 -13995.979  2493.324 -3511.042       29.874             386.372            1744.380            7923.493            -604.875    -252.099    -159.890    -243.161   -1301.290             0.000    -367.520    2124.000     292.537              0.000           -156.744     7.655     427.280    1572.366      17.000         2.702 6mhq_ignorechain_0001_0001
SCORE:   -5770.320   -5770.320       2.199   -28.690 -14012.421  2508.651 -3538.643       29.924             386.186            1759.232            7897.567            -588.334    -259.709    -152.771    -255.497   -1289.682             0.000    -369.575    2123.000     295.949              0.000           -168.845    10.219     431.069    1572.366      16.000         2.685 6mhq_ignorechain_0002_0001
SCORE:   -5741.118   -5741.118       2.762   -28.099 -14020.302  2511.748 -3514.459       29.983             389.085            1764.086            7905.933            -602.741    -256.441    -152.601    -260.154   -1300.103             0.000    -367.988    2115.000     312.559              0.000           -158.082     9.934     421.604    1572.366      16.000         2.556 6mhq_ignorechain_0003_0001
