# Supplementary material for: Modeling membrane geometries implicitly in Rosetta
Source: Protein Sci. 2024 Feb 15;33(3):e4908. doi: 10.1002/pro.4908 (PMC10868433; doi:10.1002/pro.4908)
Supplement: Supplementary file 2 — Data S2. Supporting Information [file PRO-33-e4908-s001.gz › mp_geo_demos/refinement_in_two_membranes/double_vesicle/relax.sh]

#!/bin/bash

/Path/To/Rosetta/main/source/bin/rosetta_scripts.default.linuxgccrelease @ options_frkln.txt 
