# Supplementary material for: Modeling membrane geometries implicitly in Rosetta
Source: Protein Sci. 2024 Feb 15;33(3):e4908. doi: 10.1002/pro.4908 (PMC10868433; doi:10.1002/pro.4908)
Supplement: Supplementary file 2 — Data S2. Supporting Information [file PRO-33-e4908-s001.gz › mp_geo_demos/refinement_in_two_membranes/mp_transition_6mhq_dves.pdb]

HEADER                                            08-AUG-22   XXXX              
EXPDTA    THEORETICAL MODEL                                                     
REMARK 220                                                                      
REMARK 220 EXPERIMENTAL DETAILS                                                 
REMARK 220  EXPERIMENT TYPE                : THEORETICAL MODELLING              
REMARK 220  DATE OF DATA COLLECTION        : 08-AUG-22                          
REMARK 220                                                                      
REMARK 220 REMARK: MODEL GENERATED BY ROSETTA                                   
REMARK 220  VERSION 2022.26.post.dev+50.woodsh17.memgeopore.3a7fbac             
SSBOND     CYS A   53    CYS A  144                                       2.02  
SSBOND     CYS A   60    CYS A  138                                       2.03  
SSBOND     CYS A   64    CYS A  133                                       2.03  
SSBOND     CYS B  230    CYS B  321                                       2.03  
SSBOND     CYS B  237    CYS B  315                                       2.03  
SSBOND     CYS B  241    CYS B  310                                       2.03  
SSBOND     CYS C  407    CYS C  498                                       2.03  
SSBOND     CYS C  414    CYS C  492                                       2.03  
SSBOND     CYS C  418    CYS C  487                                       2.03  
SSBOND     CYS D  584    CYS D  675                                       2.03  
SSBOND     CYS D  591    CYS D  669                                       2.03  
SSBOND     CYS D  595    CYS D  664                                       2.03  
SSBOND     CYS E  761    CYS E  852                                       2.02  
SSBOND     CYS E  768    CYS E  846                                       2.03  
SSBOND     CYS E  772    CYS E  841                                       2.03  
SSBOND     CYS F  938    CYS F 1029                                       2.02  
SSBOND     CYS F  945    CYS F 1023                                       2.03  
SSBOND     CYS F  949    CYS F 1018                                       2.03  
SSBOND     CYS G 1115    CYS G 1206                                       2.02  
SSBOND     CYS G 1122    CYS G 1200                                       2.03  
SSBOND     CYS G 1126    CYS G 1195                                       2.03  
SSBOND     CYS H 1292    CYS H 1383                                       2.02  
SSBOND     CYS H 1299    CYS H 1377                                       2.03  
SSBOND     CYS H 1303    CYS H 1372                                       2.03  
SSBOND     CYS I 1469    CYS I 1560                                       2.02  
SSBOND     CYS I 1476    CYS I 1554                                       2.03  
SSBOND     CYS I 1480    CYS I 1549                                       2.03  
SSBOND     CYS J 1646    CYS J 1737                                       2.03  
SSBOND     CYS J 1653    CYS J 1731                                       2.03  
SSBOND     CYS J 1657    CYS J 1726                                       2.03  
SSBOND     CYS K 1823    CYS K 1914                                       2.02  
SSBOND     CYS K 1830    CYS K 1908                                       2.03  
SSBOND     CYS K 1834    CYS K 1903                                       2.03  
SSBOND     CYS L 2000    CYS L 2091                                       2.02  
SSBOND     CYS L 2007    CYS L 2085                                       2.03  
SSBOND     CYS L 2011    CYS L 2080                                       2.03  
ATOM      1  N   GLY A   1       2.742   8.118  73.656  1.00  0.01           N  
ATOM      2  CA  GLY A   1       4.111   7.645  73.576  1.00  0.01           C  
ATOM      3  C   GLY A   1       4.645   7.130  74.894  1.00  0.02           C  
ATOM      4  O   GLY A   1       3.887   6.714  75.770  1.00  0.03           O  
ATOM      5 1H   GLY A   1       2.448   8.444  72.757  1.00  0.01           H  
ATOM      6 2H   GLY A   1       2.147   7.370  73.950  1.00  0.02           H  
ATOM      7 3H   GLY A   1       2.686   8.867  74.316  1.00  0.02           H  
ATOM      8 1HA  GLY A   1       4.177   6.845  72.838  1.00  0.01           H  
ATOM      9 2HA  GLY A   1       4.755   8.453  73.232  1.00  0.01           H  
ATOM     10  N   ASP A   2       5.966   7.161  75.033  1.00  0.02           N  
ATOM     11  CA  ASP A   2       6.635   6.697  76.247  1.00  0.03           C  
ATOM     12  C   ASP A   2       6.806   7.855  77.230  1.00  0.05           C  
ATOM     13  O   ASP A   2       7.898   8.167  77.696  1.00  0.05           O  
ATOM     14  CB  ASP A   2       7.974   6.061  75.896  1.00  0.03           C  
ATOM     15  CG  ASP A   2       8.594   5.318  77.064  1.00  0.04           C  
ATOM     16  OD1 ASP A   2       7.979   5.267  78.151  1.00  0.06           O  
ATOM     17  OD2 ASP A   2       9.704   4.780  76.890  1.00  0.04           O  
ATOM     18  H   ASP A   2       6.523   7.519  74.270  1.00  0.02           H  
ATOM     19  HA  ASP A   2       6.004   5.947  76.725  1.00  0.04           H  
ATOM     20 1HB  ASP A   2       7.840   5.364  75.069  1.00  0.02           H  
ATOM     21 2HB  ASP A   2       8.668   6.834  75.564  1.00  0.03           H  
ATOM     22  N   TRP A   3       5.685   8.483  77.544  1.00  0.05           N  
ATOM     23  CA  TRP A   3       5.666   9.691  78.355  1.00  0.07           C  
ATOM     24  C   TRP A   3       5.522   9.427  79.848  1.00  0.11           C  
ATOM     25  O   TRP A   3       5.535  10.385  80.628  1.00  0.13           O  
ATOM     26  CB  TRP A   3       4.517  10.587  77.912  1.00  0.06           C  
ATOM     27  CG  TRP A   3       4.596  11.071  76.513  1.00  0.04           C  
ATOM     28  CD1 TRP A   3       3.952  10.559  75.428  1.00  0.03           C  
ATOM     29  CD2 TRP A   3       5.352  12.181  76.040  1.00  0.03           C  
ATOM     30  NE1 TRP A   3       4.259  11.286  74.312  1.00  0.02           N  
ATOM     31  CE2 TRP A   3       5.120  12.286  74.665  1.00  0.02           C  
ATOM     32  CE3 TRP A   3       6.201  13.098  76.649  1.00  0.04           C  
ATOM     33  CZ2 TRP A   3       5.703  13.262  73.896  1.00  0.02           C  
ATOM     34  CZ3 TRP A   3       6.776  14.068  75.876  1.00  0.03           C  
ATOM     35  CH2 TRP A   3       6.529  14.143  74.521  1.00  0.02           C  
ATOM     36  H   TRP A   3       4.812   8.104  77.205  1.00  0.05           H  
ATOM     37  HA  TRP A   3       6.607  10.221  78.208  1.00  0.06           H  
ATOM     38 1HB  TRP A   3       3.574  10.050  78.019  1.00  0.06           H  
ATOM     39 2HB  TRP A   3       4.469  11.463  78.558  1.00  0.07           H  
ATOM     40  HD1 TRP A   3       3.289   9.696  75.447  1.00  0.03           H  
ATOM     41  HE1 TRP A   3       3.908  11.112  73.381  1.00  0.01           H  
ATOM     42  HE3 TRP A   3       6.402  13.047  77.719  1.00  0.05           H  
ATOM     43  HZ2 TRP A   3       5.519  13.342  72.824  1.00  0.01           H  
ATOM     44  HZ3 TRP A   3       7.439  14.784  76.362  1.00  0.04           H  
ATOM     45  HH2 TRP A   3       7.011  14.930  73.940  1.00  0.02           H  
ATOM     46  N   SER A   4       5.392   8.168  80.270  1.00  0.12           N  
ATOM     47  CA  SER A   4       4.968   7.880  81.638  1.00  0.18           C  
ATOM     48  C   SER A   4       5.994   8.340  82.662  1.00  0.24           C  
ATOM     49  O   SER A   4       5.629   8.861  83.723  1.00  0.31           O  
ATOM     50  CB  SER A   4       4.705   6.383  81.793  1.00  0.19           C  
ATOM     51  OG  SER A   4       5.909   5.641  81.741  1.00  0.18           O  
ATOM     52  H   SER A   4       5.587   7.400  79.643  1.00  0.10           H  
ATOM     53  HA  SER A   4       4.044   8.425  81.836  1.00  0.19           H  
ATOM     54 1HB  SER A   4       4.205   6.198  82.743  1.00  0.24           H  
ATOM     55 2HB  SER A   4       4.037   6.047  81.001  1.00  0.15           H  
ATOM     56  HG  SER A   4       6.611   6.284  81.618  1.00  0.18           H  
ATOM     57  N   PHE A   5       7.277   8.158  82.366  1.00  0.22           N  
ATOM     58  CA  PHE A   5       8.309   8.460  83.353  1.00  0.28           C  
ATOM     59  C   PHE A   5       8.412   9.955  83.599  1.00  0.30           C  
ATOM     60  O   PHE A   5       8.555  10.398  84.747  1.00  0.39           O  
ATOM     61  CB  PHE A   5       9.648   7.906  82.888  1.00  0.25           C  
ATOM     62  CG  PHE A   5      10.688   7.876  83.959  1.00  0.33           C  
ATOM     63  CD1 PHE A   5      10.860   6.745  84.738  1.00  0.39           C  
ATOM     64  CD2 PHE A   5      11.491   8.975  84.192  1.00  0.35           C  
ATOM     65  CE1 PHE A   5      11.821   6.720  85.730  1.00  0.47           C  
ATOM     66  CE2 PHE A   5      12.440   8.959  85.176  1.00  0.43           C  
ATOM     67  CZ  PHE A   5      12.615   7.831  85.949  1.00  0.49           C  
ATOM     68  H   PHE A   5       7.551   7.810  81.458  1.00  0.17           H  
ATOM     69  HA  PHE A   5       8.037   7.983  84.296  1.00  0.35           H  
ATOM     70 1HB  PHE A   5       9.512   6.892  82.515  1.00  0.23           H  
ATOM     71 2HB  PHE A   5      10.025   8.510  82.063  1.00  0.20           H  
ATOM     72  HD1 PHE A   5      10.229   5.874  84.559  1.00  0.37           H  
ATOM     73  HD2 PHE A   5      11.354   9.868  83.582  1.00  0.30           H  
ATOM     74  HE1 PHE A   5      11.952   5.825  86.338  1.00  0.52           H  
ATOM     75  HE2 PHE A   5      13.058   9.839  85.350  1.00  0.44           H  
ATOM     76  HZ  PHE A   5      13.374   7.814  86.730  1.00  0.56           H  
ATOM     77  N   LEU A   6       8.378  10.742  82.528  1.00  0.23           N  
ATOM     78  CA  LEU A   6       8.359  12.189  82.670  1.00  0.24           C  
ATOM     79  C   LEU A   6       7.172  12.631  83.507  1.00  0.30           C  
ATOM     80  O   LEU A   6       7.305  13.493  84.385  1.00  0.36           O  
ATOM     81  CB  LEU A   6       8.316  12.836  81.289  1.00  0.16           C  
ATOM     82  CG  LEU A   6       8.648  14.317  81.174  1.00  0.16           C  
ATOM     83  CD1 LEU A   6      10.121  14.548  81.403  1.00  0.17           C  
ATOM     84  CD2 LEU A   6       8.244  14.837  79.828  1.00  0.11           C  
ATOM     85  H   LEU A   6       8.365  10.338  81.602  1.00  0.18           H  
ATOM     86  HA  LEU A   6       9.270  12.498  83.181  1.00  0.27           H  
ATOM     87 1HB  LEU A   6       9.017  12.314  80.639  1.00  0.14           H  
ATOM     88 2HB  LEU A   6       7.313  12.715  80.879  1.00  0.15           H  
ATOM     89  HG  LEU A   6       8.112  14.871  81.945  1.00  0.20           H  
ATOM     90 1HD1 LEU A   6      10.340  15.612  81.317  1.00  0.17           H  
ATOM     91 2HD1 LEU A   6      10.393  14.202  82.400  1.00  0.23           H  
ATOM     92 3HD1 LEU A   6      10.695  13.998  80.658  1.00  0.14           H  
ATOM     93 1HD2 LEU A   6       8.487  15.898  79.760  1.00  0.11           H  
ATOM     94 2HD2 LEU A   6       8.780  14.291  79.051  1.00  0.08           H  
ATOM     95 3HD2 LEU A   6       7.171  14.701  79.692  1.00  0.10           H  
ATOM     96  N   GLY A   7       6.008  12.036  83.262  1.00  0.28           N  
ATOM     97  CA  GLY A   7       4.830  12.390  84.030  1.00  0.33           C  
ATOM     98  C   GLY A   7       4.977  12.063  85.499  1.00  0.45           C  
ATOM     99  O   GLY A   7       4.569  12.839  86.361  1.00  0.53           O  
ATOM    100  H   GLY A   7       5.932  11.333  82.541  1.00  0.23           H  
ATOM    101 1HA  GLY A   7       4.632  13.456  83.921  1.00  0.33           H  
ATOM    102 2HA  GLY A   7       3.965  11.861  83.633  1.00  0.30           H  
ATOM    103  N   ARG A   8       5.575  10.916  85.805  1.00  0.48           N  
ATOM    104  CA  ARG A   8       5.801  10.549  87.196  1.00  0.59           C  
ATOM    105  C   ARG A   8       6.748  11.534  87.875  1.00  0.65           C  
ATOM    106  O   ARG A   8       6.485  12.005  88.992  1.00  0.73           O  
ATOM    107  CB  ARG A   8       6.348   9.125  87.260  1.00  0.60           C  
ATOM    108  CG  ARG A   8       6.530   8.568  88.655  1.00  0.71           C  
ATOM    109  CD  ARG A   8       7.094   7.165  88.619  1.00  0.70           C  
ATOM    110  NE  ARG A   8       6.160   6.185  88.054  1.00  0.66           N  
ATOM    111  CZ  ARG A   8       6.081   5.840  86.772  1.00  0.56           C  
ATOM    112  NH1 ARG A   8       6.868   6.381  85.855  1.00  0.48           N  
ATOM    113  NH2 ARG A   8       5.195   4.937  86.399  1.00  0.52           N  
ATOM    114  H   ARG A   8       5.879  10.288  85.075  1.00  0.41           H  
ATOM    115  HA  ARG A   8       4.848  10.591  87.724  1.00  0.64           H  
ATOM    116 1HB  ARG A   8       5.678   8.454  86.725  1.00  0.55           H  
ATOM    117 2HB  ARG A   8       7.317   9.085  86.763  1.00  0.56           H  
ATOM    118 1HG  ARG A   8       7.218   9.203  89.214  1.00  0.75           H  
ATOM    119 2HG  ARG A   8       5.566   8.541  89.165  1.00  0.74           H  
ATOM    120 1HD  ARG A   8       7.996   7.151  88.008  1.00  0.66           H  
ATOM    121 2HD  ARG A   8       7.336   6.844  89.632  1.00  0.77           H  
ATOM    122  HE  ARG A   8       5.518   5.728  88.688  1.00  0.71           H  
ATOM    123 1HH1 ARG A   8       7.551   7.076  86.122  1.00  0.50           H  
ATOM    124 2HH1 ARG A   8       6.785   6.099  84.889  1.00  0.40           H  
ATOM    125 1HH2 ARG A   8       4.584   4.514  87.085  1.00  0.58           H  
ATOM    126 2HH2 ARG A   8       5.127   4.668  85.429  1.00  0.44           H  
ATOM    127  N   LEU A   9       7.856  11.862  87.210  1.00  0.60           N  
ATOM    128  CA  LEU A   9       8.823  12.773  87.813  1.00  0.65           C  
ATOM    129  C   LEU A   9       8.223  14.154  88.009  1.00  0.66           C  
ATOM    130  O   LEU A   9       8.502  14.836  89.002  1.00  0.74           O  
ATOM    131  CB  LEU A   9      10.077  12.870  86.950  1.00  0.58           C  
ATOM    132  CG  LEU A   9      11.294  12.073  87.421  1.00  0.62           C  
ATOM    133  CD1 LEU A   9      12.412  12.149  86.400  1.00  0.53           C  
ATOM    134  CD2 LEU A   9      11.799  12.572  88.774  1.00  0.72           C  
ATOM    135  H   LEU A   9       8.039  11.489  86.290  1.00  0.52           H  
ATOM    136  HA  LEU A   9       9.103  12.382  88.791  1.00  0.72           H  
ATOM    137 1HB  LEU A   9       9.835  12.526  85.946  1.00  0.49           H  
ATOM    138 2HB  LEU A   9      10.378  13.916  86.891  1.00  0.58           H  
ATOM    139  HG  LEU A   9      11.024  11.021  87.520  1.00  0.62           H  
ATOM    140 1HD1 LEU A   9      13.268  11.575  86.755  1.00  0.56           H  
ATOM    141 2HD1 LEU A   9      12.067  11.736  85.452  1.00  0.45           H  
ATOM    142 3HD1 LEU A   9      12.706  13.189  86.259  1.00  0.52           H  
ATOM    143 1HD2 LEU A   9      12.664  11.983  89.079  1.00  0.74           H  
ATOM    144 2HD2 LEU A   9      12.085  13.621  88.691  1.00  0.72           H  
ATOM    145 3HD2 LEU A   9      11.009  12.469  89.518  1.00  0.77           H  
ATOM    146  N   LEU A  10       7.366  14.571  87.091  1.00  0.59           N  
ATOM    147  CA  LEU A  10       6.758  15.886  87.218  1.00  0.60           C  
ATOM    148  C   LEU A  10       5.615  15.898  88.221  1.00  0.68           C  
ATOM    149  O   LEU A  10       5.330  16.941  88.812  1.00  0.72           O  
ATOM    150  CB  LEU A  10       6.288  16.347  85.853  1.00  0.49           C  
ATOM    151  CG  LEU A  10       7.423  16.667  84.880  1.00  0.41           C  
ATOM    152  CD1 LEU A  10       6.911  16.765  83.472  1.00  0.30           C  
ATOM    153  CD2 LEU A  10       8.130  17.934  85.273  1.00  0.44           C  
ATOM    154  H   LEU A  10       7.124  13.992  86.300  1.00  0.52           H  
ATOM    155  HA  LEU A  10       7.509  16.579  87.594  1.00  0.63           H  
ATOM    156 1HB  LEU A  10       5.667  15.566  85.417  1.00  0.45           H  
ATOM    157 2HB  LEU A  10       5.676  17.240  85.979  1.00  0.50           H  
ATOM    158  HG  LEU A  10       8.145  15.850  84.881  1.00  0.41           H  
ATOM    159 1HD1 LEU A  10       7.738  16.993  82.799  1.00  0.25           H  
ATOM    160 2HD1 LEU A  10       6.460  15.816  83.182  1.00  0.28           H  
ATOM    161 3HD1 LEU A  10       6.165  17.556  83.411  1.00  0.29           H  
ATOM    162 1HD2 LEU A  10       8.933  18.137  84.564  1.00  0.38           H  
ATOM    163 2HD2 LEU A  10       7.422  18.763  85.267  1.00  0.44           H  
ATOM    164 3HD2 LEU A  10       8.548  17.822  86.273  1.00  0.53           H  
ATOM    165  N   GLU A  11       4.950  14.764  88.431  1.00  0.69           N  
ATOM    166  CA  GLU A  11       4.039  14.648  89.561  1.00  0.77           C  
ATOM    167  C   GLU A  11       4.796  14.785  90.871  1.00  0.84           C  
ATOM    168  O   GLU A  11       4.304  15.411  91.815  1.00  0.88           O  
ATOM    169  CB  GLU A  11       3.300  13.309  89.522  1.00  0.77           C  
ATOM    170  CG  GLU A  11       2.167  13.251  88.522  1.00  0.70           C  
ATOM    171  CD  GLU A  11       1.433  11.921  88.550  1.00  0.70           C  
ATOM    172  OE1 GLU A  11       1.077  11.463  89.653  1.00  0.77           O  
ATOM    173  OE2 GLU A  11       1.222  11.329  87.471  1.00  0.62           O  
ATOM    174  H   GLU A  11       5.069  13.975  87.812  1.00  0.65           H  
ATOM    175  HA  GLU A  11       3.305  15.452  89.498  1.00  0.77           H  
ATOM    176 1HB  GLU A  11       4.003  12.512  89.278  1.00  0.75           H  
ATOM    177 2HB  GLU A  11       2.888  13.092  90.508  1.00  0.82           H  
ATOM    178 1HG  GLU A  11       1.461  14.051  88.742  1.00  0.72           H  
ATOM    179 2HG  GLU A  11       2.568  13.422  87.524  1.00  0.62           H  
ATOM    180  N   ASN A  12       5.992  14.194  90.949  1.00  0.84           N  
ATOM    181  CA  ASN A  12       6.837  14.417  92.116  1.00  0.89           C  
ATOM    182  C   ASN A  12       7.176  15.892  92.264  1.00  0.90           C  
ATOM    183  O   ASN A  12       7.158  16.435  93.374  1.00  0.93           O  
ATOM    184  CB  ASN A  12       8.124  13.601  92.020  1.00  0.89           C  
ATOM    185  CG  ASN A  12       7.868  12.114  91.844  1.00  0.88           C  
ATOM    186  OD1 ASN A  12       6.732  11.692  91.636  1.00  0.87           O  
ATOM    187  ND2 ASN A  12       8.932  11.312  91.933  1.00  0.88           N  
ATOM    188  H   ASN A  12       6.324  13.592  90.209  1.00  0.81           H  
ATOM    189  HA  ASN A  12       6.291  14.097  93.005  1.00  0.92           H  
ATOM    190 1HB  ASN A  12       8.718  13.956  91.177  1.00  0.85           H  
ATOM    191 2HB  ASN A  12       8.717  13.749  92.923  1.00  0.91           H  
ATOM    192 1HD2 ASN A  12       8.824  10.323  91.825  1.00  0.88           H  
ATOM    193 2HD2 ASN A  12       9.837  11.699  92.107  1.00  0.89           H  
ATOM    194  N   ALA A  13       7.484  16.561  91.151  1.00  0.85           N  
ATOM    195  CA  ALA A  13       7.845  17.975  91.199  1.00  0.86           C  
ATOM    196  C   ALA A  13       6.662  18.880  91.515  1.00  0.87           C  
ATOM    197  O   ALA A  13       6.865  19.999  91.993  1.00  0.89           O  
ATOM    198  CB  ALA A  13       8.460  18.416  89.879  1.00  0.79           C  
ATOM    199  H   ALA A  13       7.469  16.087  90.259  1.00  0.81           H  
ATOM    200  HA  ALA A  13       8.581  18.110  91.992  1.00  0.89           H  
ATOM    201 1HB  ALA A  13       8.722  19.473  89.935  1.00  0.80           H  
ATOM    202 2HB  ALA A  13       9.357  17.829  89.682  1.00  0.78           H  
ATOM    203 3HB  ALA A  13       7.743  18.263  89.075  1.00  0.74           H  
ATOM    204  N   GLN A  14       5.440  18.433  91.247  1.00  0.86           N  
ATOM    205  CA  GLN A  14       4.277  19.290  91.446  1.00  0.87           C  
ATOM    206  C   GLN A  14       4.083  19.643  92.912  1.00  0.92           C  
ATOM    207  O   GLN A  14       3.612  20.738  93.232  1.00  0.92           O  
ATOM    208  CB  GLN A  14       3.028  18.612  90.875  1.00  0.84           C  
ATOM    209  CG  GLN A  14       1.713  19.070  91.479  1.00  0.87           C  
ATOM    210  CD  GLN A  14       0.511  18.662  90.648  1.00  0.83           C  
ATOM    211  OE1 GLN A  14       0.612  18.484  89.434  1.00  0.77           O  
ATOM    212  NE2 GLN A  14      -0.638  18.500  91.305  1.00  0.86           N  
ATOM    213  H   GLN A  14       5.305  17.493  90.902  1.00  0.84           H  
ATOM    214  HA  GLN A  14       4.444  20.228  90.917  1.00  0.85           H  
ATOM    215 1HB  GLN A  14       2.975  18.792  89.801  1.00  0.79           H  
ATOM    216 2HB  GLN A  14       3.099  17.535  91.023  1.00  0.85           H  
ATOM    217 1HG  GLN A  14       1.606  18.627  92.469  1.00  0.90           H  
ATOM    218 2HG  GLN A  14       1.719  20.157  91.555  1.00  0.87           H  
ATOM    219 1HE2 GLN A  14      -1.465  18.231  90.809  1.00  0.84           H  
ATOM    220 2HE2 GLN A  14      -0.674  18.647  92.294  1.00  0.90           H  
ATOM    221  N   GLU A  15       4.446  18.735  93.812  1.00  0.94           N  
ATOM    222  CA  GLU A  15       4.312  18.999  95.236  1.00  0.96           C  
ATOM    223  C   GLU A  15       5.241  20.110  95.706  1.00  0.97           C  
ATOM    224  O   GLU A  15       5.012  20.672  96.782  1.00  0.98           O  
ATOM    225  CB  GLU A  15       4.594  17.716  96.022  1.00  0.97           C  
ATOM    226  CG  GLU A  15       3.716  16.528  95.606  1.00  0.96           C  
ATOM    227  CD  GLU A  15       4.060  15.254  96.343  1.00  0.97           C  
ATOM    228  OE1 GLU A  15       5.225  15.103  96.764  1.00  0.98           O  
ATOM    229  OE2 GLU A  15       3.162  14.402  96.504  1.00  0.97           O  
ATOM    230  H   GLU A  15       4.821  17.847  93.509  1.00  0.93           H  
ATOM    231  HA  GLU A  15       3.289  19.321  95.433  1.00  0.96           H  
ATOM    232 1HB  GLU A  15       5.638  17.430  95.890  1.00  0.97           H  
ATOM    233 2HB  GLU A  15       4.437  17.899  97.085  1.00  0.98           H  
ATOM    234 1HG  GLU A  15       2.673  16.775  95.800  1.00  0.97           H  
ATOM    235 2HG  GLU A  15       3.829  16.364  94.535  1.00  0.95           H  
ATOM    236  N   HIS A  16       6.277  20.430  94.928  1.00  0.96           N  
ATOM    237  CA  HIS A  16       7.243  21.460  95.278  1.00  0.96           C  
ATOM    238  C   HIS A  16       7.044  22.761  94.516  1.00  0.95           C  
ATOM    239  O   HIS A  16       7.553  23.798  94.952  1.00  0.96           O  
ATOM    240  CB  HIS A  16       8.657  20.947  95.015  1.00  0.96           C  
ATOM    241  CG  HIS A  16       8.913  19.589  95.580  1.00  0.96           C  
ATOM    242  ND1 HIS A  16       8.519  18.434  94.941  1.00  0.96           N  
ATOM    243  CD2 HIS A  16       9.510  19.199  96.730  1.00  0.98           C  
ATOM    244  CE1 HIS A  16       8.874  17.391  95.668  1.00  0.97           C  
ATOM    245  NE2 HIS A  16       9.474  17.827  96.759  1.00  0.98           N  
ATOM    246  H   HIS A  16       6.386  19.928  94.058  1.00  0.94           H  
ATOM    247  HA  HIS A  16       7.152  21.699  96.337  1.00  0.97           H  
ATOM    248 1HB  HIS A  16       8.837  20.911  93.940  1.00  0.94           H  
ATOM    249 2HB  HIS A  16       9.381  21.639  95.445  1.00  0.96           H  
ATOM    250  HD2 HIS A  16       9.941  19.851  97.490  1.00  0.98           H  
ATOM    251  HE1 HIS A  16       8.701  16.346  95.411  1.00  0.96           H  
ATOM    252  HE2 HIS A  16       9.848  17.250  97.498  1.00  0.98           H  
ATOM    253  N   SER A  17       6.337  22.732  93.392  1.00  0.93           N  
ATOM    254  CA  SER A  17       6.146  23.934  92.601  1.00  0.91           C  
ATOM    255  C   SER A  17       5.025  24.787  93.175  1.00  0.93           C  
ATOM    256  O   SER A  17       4.180  24.323  93.943  1.00  0.94           O  
ATOM    257  CB  SER A  17       5.841  23.587  91.148  1.00  0.86           C  
ATOM    258  OG  SER A  17       6.936  22.929  90.536  1.00  0.83           O  
ATOM    259  H   SER A  17       5.924  21.865  93.078  1.00  0.92           H  
ATOM    260  HA  SER A  17       7.067  24.518  92.630  1.00  0.91           H  
ATOM    261 1HB  SER A  17       4.961  22.946  91.104  1.00  0.86           H  
ATOM    262 2HB  SER A  17       5.610  24.498  90.597  1.00  0.84           H  
ATOM    263  HG  SER A  17       7.617  22.865  91.210  1.00  0.86           H  
ATOM    264  N   THR A  18       5.022  26.050  92.772  1.00  0.92           N  
ATOM    265  CA  THR A  18       4.056  27.011  93.277  1.00  0.93           C  
ATOM    266  C   THR A  18       2.705  26.762  92.624  1.00  0.91           C  
ATOM    267  O   THR A  18       2.499  25.781  91.906  1.00  0.89           O  
ATOM    268  CB  THR A  18       4.536  28.434  93.029  1.00  0.92           C  
ATOM    269  OG1 THR A  18       4.523  28.708  91.628  1.00  0.88           O  
ATOM    270  CG2 THR A  18       5.942  28.630  93.558  1.00  0.94           C  
ATOM    271  H   THR A  18       5.709  26.352  92.096  1.00  0.90           H  
ATOM    272  HA  THR A  18       3.950  26.863  94.352  1.00  0.95           H  
ATOM    273  HB  THR A  18       3.868  29.135  93.529  1.00  0.94           H  
ATOM    274  HG1 THR A  18       4.214  27.932  91.154  1.00  0.86           H  
ATOM    275 1HG2 THR A  18       6.262  29.654  93.369  1.00  0.93           H  
ATOM    276 2HG2 THR A  18       5.958  28.436  94.630  1.00  0.95           H  
ATOM    277 3HG2 THR A  18       6.619  27.940  93.055  1.00  0.92           H  
ATOM    278  N   VAL A  19       1.762  27.662  92.879  1.00  0.92           N  
ATOM    279  CA  VAL A  19       0.438  27.541  92.286  1.00  0.90           C  
ATOM    280  C   VAL A  19       0.509  27.754  90.784  1.00  0.85           C  
ATOM    281  O   VAL A  19       0.023  26.937  89.992  1.00  0.81           O  
ATOM    282  CB  VAL A  19      -0.525  28.539  92.947  1.00  0.92           C  
ATOM    283  CG1 VAL A  19      -1.853  28.521  92.248  1.00  0.90           C  
ATOM    284  CG2 VAL A  19      -0.687  28.227  94.420  1.00  0.95           C  
ATOM    285  H   VAL A  19       1.958  28.442  93.490  1.00  0.93           H  
ATOM    286  HA  VAL A  19       0.072  26.528  92.460  1.00  0.91           H  
ATOM    287  HB  VAL A  19      -0.122  29.546  92.837  1.00  0.92           H  
ATOM    288 1HG1 VAL A  19      -2.526  29.233  92.727  1.00  0.92           H  
ATOM    289 2HG1 VAL A  19      -1.718  28.797  91.202  1.00  0.87           H  
ATOM    290 3HG1 VAL A  19      -2.282  27.521  92.308  1.00  0.90           H  
ATOM    291 1HG2 VAL A  19      -1.372  28.945  94.871  1.00  0.96           H  
ATOM    292 2HG2 VAL A  19      -1.088  27.220  94.537  1.00  0.95           H  
ATOM    293 3HG2 VAL A  19       0.283  28.291  94.914  1.00  0.96           H  
ATOM    294  N   ILE A  20       1.126  28.858  90.372  1.00  0.83           N  
ATOM    295  CA  ILE A  20       1.170  29.205  88.962  1.00  0.75           C  
ATOM    296  C   ILE A  20       2.038  28.222  88.195  1.00  0.70           C  
ATOM    297  O   ILE A  20       1.744  27.890  87.043  1.00  0.61           O  
ATOM    298  CB  ILE A  20       1.643  30.664  88.823  1.00  0.74           C  
ATOM    299  CG1 ILE A  20       1.259  31.245  87.466  1.00  0.65           C  
ATOM    300  CG2 ILE A  20       3.137  30.769  89.063  1.00  0.76           C  
ATOM    301  CD1 ILE A  20       1.402  32.758  87.398  1.00  0.65           C  
ATOM    302  H   ILE A  20       1.572  29.467  91.043  1.00  0.86           H  
ATOM    303  HA  ILE A  20       0.166  29.109  88.551  1.00  0.72           H  
ATOM    304  HB  ILE A  20       1.125  31.285  89.553  1.00  0.79           H  
ATOM    305 1HG1 ILE A  20       1.884  30.802  86.691  1.00  0.58           H  
ATOM    306 2HG1 ILE A  20       0.225  30.985  87.238  1.00  0.63           H  
ATOM    307 1HG2 ILE A  20       3.450  31.808  88.959  1.00  0.76           H  
ATOM    308 2HG2 ILE A  20       3.369  30.419  90.068  1.00  0.82           H  
ATOM    309 3HG2 ILE A  20       3.667  30.156  88.334  1.00  0.71           H  
ATOM    310 1HD1 ILE A  20       1.113  33.107  86.406  1.00  0.57           H  
ATOM    311 2HD1 ILE A  20       0.757  33.219  88.147  1.00  0.70           H  
ATOM    312 3HD1 ILE A  20       2.438  33.034  87.591  1.00  0.66           H  
ATOM    313  N   GLY A  21       3.093  27.704  88.823  1.00  0.74           N  
ATOM    314  CA  GLY A  21       3.875  26.660  88.187  1.00  0.69           C  
ATOM    315  C   GLY A  21       3.084  25.380  88.012  1.00  0.68           C  
ATOM    316  O   GLY A  21       3.224  24.681  87.006  1.00  0.60           O  
ATOM    317  H   GLY A  21       3.360  28.028  89.742  1.00  0.80           H  
ATOM    318 1HA  GLY A  21       4.218  27.006  87.212  1.00  0.62           H  
ATOM    319 2HA  GLY A  21       4.762  26.454  88.785  1.00  0.74           H  
ATOM    320  N   LYS A  22       2.234  25.064  88.980  1.00  0.75           N  
ATOM    321  CA  LYS A  22       1.359  23.907  88.855  1.00  0.74           C  
ATOM    322  C   LYS A  22       0.379  24.096  87.713  1.00  0.65           C  
ATOM    323  O   LYS A  22       0.097  23.156  86.958  1.00  0.59           O  
ATOM    324  CB  LYS A  22       0.628  23.690  90.172  1.00  0.81           C  
ATOM    325  CG  LYS A  22      -0.041  22.350  90.318  1.00  0.82           C  
ATOM    326  CD  LYS A  22      -0.866  22.268  91.604  1.00  0.88           C  
ATOM    327  CE  LYS A  22      -0.014  22.339  92.863  1.00  0.92           C  
ATOM    328  NZ  LYS A  22      -0.801  22.095  94.099  1.00  0.94           N  
ATOM    329  H   LYS A  22       2.187  25.628  89.817  1.00  0.80           H  
ATOM    330  HA  LYS A  22       1.972  23.032  88.635  1.00  0.72           H  
ATOM    331 1HB  LYS A  22       1.330  23.798  91.000  1.00  0.85           H  
ATOM    332 2HB  LYS A  22      -0.140  24.454  90.292  1.00  0.82           H  
ATOM    333 1HG  LYS A  22      -0.700  22.177  89.466  1.00  0.77           H  
ATOM    334 2HG  LYS A  22       0.715  21.566  90.335  1.00  0.82           H  
ATOM    335 1HD  LYS A  22      -1.581  23.091  91.631  1.00  0.88           H  
ATOM    336 2HD  LYS A  22      -1.419  21.329  91.622  1.00  0.88           H  
ATOM    337 1HE  LYS A  22       0.780  21.596  92.807  1.00  0.91           H  
ATOM    338 2HE  LYS A  22       0.446  23.325  92.936  1.00  0.92           H  
ATOM    339 1HZ  LYS A  22      -0.192  22.153  94.903  1.00  0.96           H  
ATOM    340 2HZ  LYS A  22      -1.530  22.790  94.178  1.00  0.94           H  
ATOM    341 3HZ  LYS A  22      -1.217  21.176  94.058  1.00  0.94           H  
ATOM    342  N   VAL A  23      -0.150  25.309  87.575  1.00  0.64           N  
ATOM    343  CA  VAL A  23      -1.015  25.631  86.446  1.00  0.55           C  
ATOM    344  C   VAL A  23      -0.272  25.430  85.139  1.00  0.44           C  
ATOM    345  O   VAL A  23      -0.817  24.883  84.173  1.00  0.36           O  
ATOM    346  CB  VAL A  23      -1.532  27.071  86.592  1.00  0.57           C  
ATOM    347  CG1 VAL A  23      -2.115  27.576  85.301  1.00  0.46           C  
ATOM    348  CG2 VAL A  23      -2.556  27.131  87.717  1.00  0.66           C  
ATOM    349  H   VAL A  23       0.048  26.022  88.262  1.00  0.70           H  
ATOM    350  HA  VAL A  23      -1.862  24.944  86.452  1.00  0.55           H  
ATOM    351  HB  VAL A  23      -0.693  27.727  86.823  1.00  0.59           H  
ATOM    352 1HG1 VAL A  23      -2.471  28.597  85.438  1.00  0.47           H  
ATOM    353 2HG1 VAL A  23      -1.350  27.560  84.525  1.00  0.39           H  
ATOM    354 3HG1 VAL A  23      -2.948  26.939  85.004  1.00  0.43           H  
ATOM    355 1HG2 VAL A  23      -2.922  28.152  87.821  1.00  0.67           H  
ATOM    356 2HG2 VAL A  23      -3.390  26.468  87.486  1.00  0.64           H  
ATOM    357 3HG2 VAL A  23      -2.090  26.816  88.651  1.00  0.73           H  
ATOM    358  N   TRP A  24       0.976  25.877  85.086  1.00  0.44           N  
ATOM    359  CA  TRP A  24       1.784  25.696  83.889  1.00  0.34           C  
ATOM    360  C   TRP A  24       1.975  24.224  83.575  1.00  0.31           C  
ATOM    361  O   TRP A  24       1.918  23.811  82.413  1.00  0.23           O  
ATOM    362  CB  TRP A  24       3.124  26.383  84.076  1.00  0.35           C  
ATOM    363  CG  TRP A  24       4.120  26.142  83.026  1.00  0.28           C  
ATOM    364  CD1 TRP A  24       4.362  26.914  81.942  1.00  0.21           C  
ATOM    365  CD2 TRP A  24       5.050  25.065  82.964  1.00  0.27           C  
ATOM    366  NE1 TRP A  24       5.380  26.390  81.201  1.00  0.17           N  
ATOM    367  CE2 TRP A  24       5.817  25.246  81.807  1.00  0.20           C  
ATOM    368  CE3 TRP A  24       5.301  23.958  83.769  1.00  0.33           C  
ATOM    369  CZ2 TRP A  24       6.811  24.374  81.441  1.00  0.18           C  
ATOM    370  CZ3 TRP A  24       6.287  23.097  83.401  1.00  0.30           C  
ATOM    371  CH2 TRP A  24       7.033  23.304  82.247  1.00  0.22           C  
ATOM    372  H   TRP A  24       1.377  26.350  85.883  1.00  0.51           H  
ATOM    373  HA  TRP A  24       1.263  26.152  83.048  1.00  0.28           H  
ATOM    374 1HB  TRP A  24       2.975  27.461  84.134  1.00  0.36           H  
ATOM    375 2HB  TRP A  24       3.569  26.063  85.018  1.00  0.43           H  
ATOM    376  HD1 TRP A  24       3.822  27.826  81.694  1.00  0.20           H  
ATOM    377  HE1 TRP A  24       5.748  26.783  80.346  1.00  0.13           H  
ATOM    378  HE3 TRP A  24       4.722  23.786  84.676  1.00  0.40           H  
ATOM    379  HZ2 TRP A  24       7.409  24.522  80.542  1.00  0.14           H  
ATOM    380  HZ3 TRP A  24       6.477  22.234  84.040  1.00  0.35           H  
ATOM    381  HH2 TRP A  24       7.813  22.589  81.985  1.00  0.21           H  
ATOM    382  N   LEU A  25       2.192  23.412  84.600  1.00  0.39           N  
ATOM    383  CA  LEU A  25       2.426  21.995  84.373  1.00  0.37           C  
ATOM    384  C   LEU A  25       1.168  21.301  83.875  1.00  0.33           C  
ATOM    385  O   LEU A  25       1.229  20.422  83.004  1.00  0.27           O  
ATOM    386  CB  LEU A  25       2.923  21.358  85.658  1.00  0.48           C  
ATOM    387  CG  LEU A  25       3.372  19.907  85.643  1.00  0.47           C  
ATOM    388  CD1 LEU A  25       4.671  19.777  84.882  1.00  0.41           C  
ATOM    389  CD2 LEU A  25       3.526  19.399  87.050  1.00  0.59           C  
ATOM    390  H   LEU A  25       2.197  23.766  85.546  1.00  0.47           H  
ATOM    391  HA  LEU A  25       3.188  21.890  83.602  1.00  0.31           H  
ATOM    392 1HB  LEU A  25       3.776  21.928  86.021  1.00  0.51           H  
ATOM    393 2HB  LEU A  25       2.130  21.415  86.404  1.00  0.54           H  
ATOM    394  HG  LEU A  25       2.629  19.301  85.124  1.00  0.43           H  
ATOM    395 1HD1 LEU A  25       4.986  18.733  84.876  1.00  0.41           H  
ATOM    396 2HD1 LEU A  25       4.528  20.118  83.857  1.00  0.33           H  
ATOM    397 3HD1 LEU A  25       5.437  20.384  85.363  1.00  0.45           H  
ATOM    398 1HD2 LEU A  25       3.848  18.357  87.028  1.00  0.59           H  
ATOM    399 2HD2 LEU A  25       4.272  19.998  87.574  1.00  0.64           H  
ATOM    400 3HD2 LEU A  25       2.571  19.473  87.570  1.00  0.63           H  
ATOM    401  N   THR A  26       0.019  21.674  84.417  1.00  0.37           N  
ATOM    402  CA  THR A  26      -1.224  21.101  83.924  1.00  0.33           C  
ATOM    403  C   THR A  26      -1.533  21.579  82.516  1.00  0.24           C  
ATOM    404  O   THR A  26      -2.115  20.833  81.726  1.00  0.19           O  
ATOM    405  CB  THR A  26      -2.375  21.433  84.856  1.00  0.41           C  
ATOM    406  OG1 THR A  26      -2.503  22.849  84.985  1.00  0.42           O  
ATOM    407  CG2 THR A  26      -2.137  20.794  86.218  1.00  0.52           C  
ATOM    408  H   THR A  26      -0.014  22.349  85.167  1.00  0.44           H  
ATOM    409  HA  THR A  26      -1.113  20.017  83.883  1.00  0.33           H  
ATOM    410  HB  THR A  26      -3.306  21.055  84.434  1.00  0.37           H  
ATOM    411  HG1 THR A  26      -1.831  23.280  84.452  1.00  0.38           H  
ATOM    412 1HG2 THR A  26      -2.966  21.035  86.883  1.00  0.58           H  
ATOM    413 2HG2 THR A  26      -2.065  19.712  86.105  1.00  0.51           H  
ATOM    414 3HG2 THR A  26      -1.210  21.177  86.642  1.00  0.56           H  
ATOM    415  N   VAL A  27      -1.153  22.810  82.186  1.00  0.22           N  
ATOM    416  CA  VAL A  27      -1.247  23.271  80.807  1.00  0.15           C  
ATOM    417  C   VAL A  27      -0.371  22.414  79.914  1.00  0.11           C  
ATOM    418  O   VAL A  27      -0.744  22.082  78.784  1.00  0.08           O  
ATOM    419  CB  VAL A  27      -0.855  24.756  80.729  1.00  0.15           C  
ATOM    420  CG1 VAL A  27      -0.527  25.168  79.337  1.00  0.10           C  
ATOM    421  CG2 VAL A  27      -1.954  25.623  81.261  1.00  0.17           C  
ATOM    422  H   VAL A  27      -0.795  23.438  82.891  1.00  0.26           H  
ATOM    423  HA  VAL A  27      -2.279  23.158  80.474  1.00  0.13           H  
ATOM    424  HB  VAL A  27       0.045  24.916  81.323  1.00  0.17           H  
ATOM    425 1HG1 VAL A  27      -0.255  26.224  79.324  1.00  0.10           H  
ATOM    426 2HG1 VAL A  27       0.309  24.574  78.969  1.00  0.09           H  
ATOM    427 3HG1 VAL A  27      -1.395  25.010  78.697  1.00  0.08           H  
ATOM    428 1HG2 VAL A  27      -1.655  26.669  81.197  1.00  0.17           H  
ATOM    429 2HG2 VAL A  27      -2.858  25.467  80.672  1.00  0.15           H  
ATOM    430 3HG2 VAL A  27      -2.150  25.365  82.302  1.00  0.23           H  
ATOM    431  N   LEU A  28       0.807  22.054  80.406  1.00  0.13           N  
ATOM    432  CA  LEU A  28       1.727  21.247  79.617  1.00  0.10           C  
ATOM    433  C   LEU A  28       1.133  19.885  79.316  1.00  0.09           C  
ATOM    434  O   LEU A  28       1.106  19.447  78.162  1.00  0.06           O  
ATOM    435  CB  LEU A  28       3.050  21.112  80.355  1.00  0.13           C  
ATOM    436  CG  LEU A  28       4.029  20.027  79.946  1.00  0.11           C  
ATOM    437  CD1 LEU A  28       4.349  20.200  78.533  1.00  0.07           C  
ATOM    438  CD2 LEU A  28       5.274  20.084  80.763  1.00  0.14           C  
ATOM    439  H   LEU A  28       1.076  22.339  81.337  1.00  0.17           H  
ATOM    440  HA  LEU A  28       1.900  21.750  78.666  1.00  0.08           H  
ATOM    441 1HB  LEU A  28       3.596  22.050  80.263  1.00  0.13           H  
ATOM    442 2HB  LEU A  28       2.843  20.938  81.411  1.00  0.17           H  
ATOM    443  HG  LEU A  28       3.568  19.049  80.086  1.00  0.12           H  
ATOM    444 1HD1 LEU A  28       5.052  19.427  78.222  1.00  0.07           H  
ATOM    445 2HD1 LEU A  28       3.437  20.119  77.941  1.00  0.06           H  
ATOM    446 3HD1 LEU A  28       4.797  21.181  78.379  1.00  0.07           H  
ATOM    447 1HD2 LEU A  28       5.954  19.293  80.446  1.00  0.13           H  
ATOM    448 2HD2 LEU A  28       5.755  21.053  80.626  1.00  0.14           H  
ATOM    449 3HD2 LEU A  28       5.025  19.948  81.816  1.00  0.20           H  
ATOM    450  N   PHE A  29       0.649  19.198  80.340  1.00  0.13           N  
ATOM    451  CA  PHE A  29       0.141  17.850  80.123  1.00  0.12           C  
ATOM    452  C   PHE A  29      -1.169  17.859  79.357  1.00  0.09           C  
ATOM    453  O   PHE A  29      -1.349  17.086  78.411  1.00  0.07           O  
ATOM    454  CB  PHE A  29      -0.037  17.121  81.451  1.00  0.17           C  
ATOM    455  CG  PHE A  29       1.240  16.863  82.209  1.00  0.21           C  
ATOM    456  CD1 PHE A  29       2.466  16.848  81.585  1.00  0.18           C  
ATOM    457  CD2 PHE A  29       1.198  16.619  83.563  1.00  0.30           C  
ATOM    458  CE1 PHE A  29       3.603  16.602  82.286  1.00  0.22           C  
ATOM    459  CE2 PHE A  29       2.338  16.374  84.264  1.00  0.35           C  
ATOM    460  CZ  PHE A  29       3.544  16.369  83.620  1.00  0.31           C  
ATOM    461  H   PHE A  29       0.624  19.589  81.271  1.00  0.17           H  
ATOM    462  HA  PHE A  29       0.865  17.300  79.520  1.00  0.10           H  
ATOM    463 1HB  PHE A  29      -0.693  17.701  82.099  1.00  0.21           H  
ATOM    464 2HB  PHE A  29      -0.517  16.159  81.276  1.00  0.16           H  
ATOM    465  HD1 PHE A  29       2.520  17.038  80.513  1.00  0.13           H  
ATOM    466  HD2 PHE A  29       0.234  16.623  84.074  1.00  0.34           H  
ATOM    467  HE1 PHE A  29       4.566  16.592  81.776  1.00  0.19           H  
ATOM    468  HE2 PHE A  29       2.292  16.181  85.336  1.00  0.44           H  
ATOM    469  HZ  PHE A  29       4.457  16.176  84.181  1.00  0.35           H  
ATOM    470  N   ILE A  30      -2.106  18.714  79.753  1.00  0.11           N  
ATOM    471  CA  ILE A  30      -3.436  18.665  79.171  1.00  0.09           C  
ATOM    472  C   ILE A  30      -3.417  19.144  77.734  1.00  0.06           C  
ATOM    473  O   ILE A  30      -4.182  18.647  76.906  1.00  0.04           O  
ATOM    474  CB  ILE A  30      -4.424  19.491  80.012  1.00  0.12           C  
ATOM    475  CG1 ILE A  30      -4.478  18.999  81.457  1.00  0.18           C  
ATOM    476  CG2 ILE A  30      -5.813  19.432  79.416  1.00  0.10           C  
ATOM    477  CD1 ILE A  30      -5.093  20.000  82.419  1.00  0.23           C  
ATOM    478  H   ILE A  30      -1.904  19.405  80.461  1.00  0.13           H  
ATOM    479  HA  ILE A  30      -3.771  17.628  79.160  1.00  0.09           H  
ATOM    480  HB  ILE A  30      -4.097  20.530  80.041  1.00  0.12           H  
ATOM    481 1HG1 ILE A  30      -5.056  18.077  81.506  1.00  0.18           H  
ATOM    482 2HG1 ILE A  30      -3.469  18.770  81.801  1.00  0.19           H  
ATOM    483 1HG2 ILE A  30      -6.496  20.022  80.026  1.00  0.12           H  
ATOM    484 2HG2 ILE A  30      -5.792  19.834  78.404  1.00  0.07           H  
ATOM    485 3HG2 ILE A  30      -6.153  18.397  79.388  1.00  0.09           H  
ATOM    486 1HD1 ILE A  30      -5.097  19.582  83.426  1.00  0.30           H  
ATOM    487 2HD1 ILE A  30      -4.507  20.920  82.411  1.00  0.23           H  
ATOM    488 3HD1 ILE A  30      -6.115  20.217  82.113  1.00  0.21           H  
ATOM    489  N   PHE A  31      -2.559  20.105  77.412  1.00  0.05           N  
ATOM    490  CA  PHE A  31      -2.561  20.766  76.118  1.00  0.03           C  
ATOM    491  C   PHE A  31      -1.349  20.390  75.279  1.00  0.03           C  
ATOM    492  O   PHE A  31      -1.502  19.921  74.154  1.00  0.02           O  
ATOM    493  CB  PHE A  31      -2.614  22.279  76.310  1.00  0.04           C  
ATOM    494  CG  PHE A  31      -3.932  22.771  76.794  1.00  0.04           C  
ATOM    495  CD1 PHE A  31      -4.265  22.697  78.127  1.00  0.07           C  
ATOM    496  CD2 PHE A  31      -4.838  23.315  75.919  1.00  0.03           C  
ATOM    497  CE1 PHE A  31      -5.479  23.149  78.574  1.00  0.08           C  
ATOM    498  CE2 PHE A  31      -6.052  23.772  76.363  1.00  0.04           C  
ATOM    499  CZ  PHE A  31      -6.373  23.690  77.693  1.00  0.06           C  
ATOM    500  H   PHE A  31      -1.878  20.382  78.105  1.00  0.06           H  
ATOM    501  HA  PHE A  31      -3.447  20.447  75.568  1.00  0.03           H  
ATOM    502 1HB  PHE A  31      -1.852  22.581  77.027  1.00  0.05           H  
ATOM    503 2HB  PHE A  31      -2.390  22.773  75.366  1.00  0.03           H  
ATOM    504  HD1 PHE A  31      -3.549  22.273  78.832  1.00  0.08           H  
ATOM    505  HD2 PHE A  31      -4.585  23.381  74.860  1.00  0.02           H  
ATOM    506  HE1 PHE A  31      -5.731  23.077  79.632  1.00  0.10           H  
ATOM    507  HE2 PHE A  31      -6.763  24.200  75.657  1.00  0.03           H  
ATOM    508  HZ  PHE A  31      -7.337  24.053  78.047  1.00  0.06           H  
ATOM    509  N   ARG A  32      -0.146  20.585  75.797  1.00  0.03           N  
ATOM    510  CA  ARG A  32       1.044  20.341  75.001  1.00  0.02           C  
ATOM    511  C   ARG A  32       1.196  18.871  74.671  1.00  0.02           C  
ATOM    512  O   ARG A  32       1.323  18.497  73.504  1.00  0.01           O  
ATOM    513  CB  ARG A  32       2.275  20.853  75.735  1.00  0.03           C  
ATOM    514  CG  ARG A  32       2.409  22.344  75.727  1.00  0.03           C  
ATOM    515  CD  ARG A  32       3.351  22.782  74.640  1.00  0.02           C  
ATOM    516  NE  ARG A  32       3.910  24.089  74.949  1.00  0.02           N  
ATOM    517  CZ  ARG A  32       4.853  24.293  75.859  1.00  0.03           C  
ATOM    518  NH1 ARG A  32       5.336  23.275  76.550  1.00  0.04           N  
ATOM    519  NH2 ARG A  32       5.307  25.515  76.082  1.00  0.03           N  
ATOM    520  H   ARG A  32      -0.044  20.905  76.750  1.00  0.04           H  
ATOM    521  HA  ARG A  32       0.946  20.880  74.058  1.00  0.02           H  
ATOM    522 1HB  ARG A  32       2.244  20.521  76.772  1.00  0.04           H  
ATOM    523 2HB  ARG A  32       3.171  20.429  75.282  1.00  0.03           H  
ATOM    524 1HG  ARG A  32       1.432  22.796  75.553  1.00  0.03           H  
ATOM    525 2HG  ARG A  32       2.798  22.680  76.689  1.00  0.04           H  
ATOM    526 1HD  ARG A  32       4.163  22.061  74.550  1.00  0.02           H  
ATOM    527 2HD  ARG A  32       2.813  22.841  73.695  1.00  0.01           H  
ATOM    528  HE  ARG A  32       3.555  24.885  74.437  1.00  0.02           H  
ATOM    529 1HH1 ARG A  32       4.987  22.341  76.385  1.00  0.04           H  
ATOM    530 2HH1 ARG A  32       6.054  23.430  77.243  1.00  0.05           H  
ATOM    531 1HH2 ARG A  32       4.935  26.296  75.558  1.00  0.03           H  
ATOM    532 2HH2 ARG A  32       6.025  25.668  76.775  1.00  0.04           H  
ATOM    533  N   ILE A  33       1.190  18.020  75.685  1.00  0.03           N  
ATOM    534  CA  ILE A  33       1.531  16.625  75.486  1.00  0.03           C  
ATOM    535  C   ILE A  33       0.349  15.847  74.949  1.00  0.02           C  
ATOM    536  O   ILE A  33       0.497  15.005  74.060  1.00  0.02           O  
ATOM    537  CB  ILE A  33       2.051  16.027  76.795  1.00  0.04           C  
ATOM    538  CG1 ILE A  33       3.325  16.769  77.213  1.00  0.05           C  
ATOM    539  CG2 ILE A  33       2.236  14.556  76.632  1.00  0.04           C  
ATOM    540  CD1 ILE A  33       4.029  16.281  78.450  1.00  0.07           C  
ATOM    541  H   ILE A  33       0.946  18.339  76.612  1.00  0.04           H  
ATOM    542  HA  ILE A  33       2.316  16.565  74.733  1.00  0.02           H  
ATOM    543  HB  ILE A  33       1.332  16.216  77.592  1.00  0.05           H  
ATOM    544 1HG1 ILE A  33       4.054  16.724  76.405  1.00  0.04           H  
ATOM    545 2HG1 ILE A  33       3.094  17.821  77.385  1.00  0.05           H  
ATOM    546 1HG2 ILE A  33       2.607  14.131  77.564  1.00  0.05           H  
ATOM    547 2HG2 ILE A  33       1.282  14.096  76.377  1.00  0.03           H  
ATOM    548 3HG2 ILE A  33       2.955  14.366  75.835  1.00  0.03           H  
ATOM    549 1HD1 ILE A  33       4.913  16.893  78.631  1.00  0.07           H  
ATOM    550 2HD1 ILE A  33       3.356  16.354  79.305  1.00  0.09           H  
ATOM    551 3HD1 ILE A  33       4.330  15.243  78.312  1.00  0.07           H  
ATOM    552  N   LEU A  34      -0.832  16.091  75.494  1.00  0.03           N  
ATOM    553  CA  LEU A  34      -1.985  15.281  75.139  1.00  0.02           C  
ATOM    554  C   LEU A  34      -2.394  15.509  73.694  1.00  0.01           C  
ATOM    555  O   LEU A  34      -2.639  14.556  72.953  1.00  0.01           O  
ATOM    556  CB  LEU A  34      -3.139  15.597  76.069  1.00  0.03           C  
ATOM    557  CG  LEU A  34      -4.390  14.762  75.921  1.00  0.03           C  
ATOM    558  CD1 LEU A  34      -4.091  13.351  76.289  1.00  0.03           C  
ATOM    559  CD2 LEU A  34      -5.491  15.315  76.759  1.00  0.04           C  
ATOM    560  H   LEU A  34      -0.944  16.841  76.161  1.00  0.03           H  
ATOM    561  HA  LEU A  34      -1.717  14.231  75.250  1.00  0.02           H  
ATOM    562 1HB  LEU A  34      -2.799  15.481  77.097  1.00  0.04           H  
ATOM    563 2HB  LEU A  34      -3.431  16.637  75.920  1.00  0.03           H  
ATOM    564  HG  LEU A  34      -4.706  14.762  74.878  1.00  0.02           H  
ATOM    565 1HD1 LEU A  34      -4.993  12.748  76.182  1.00  0.03           H  
ATOM    566 2HD1 LEU A  34      -3.314  12.960  75.631  1.00  0.03           H  
ATOM    567 3HD1 LEU A  34      -3.747  13.310  77.322  1.00  0.05           H  
ATOM    568 1HD2 LEU A  34      -6.384  14.701  76.639  1.00  0.04           H  
ATOM    569 2HD2 LEU A  34      -5.188  15.313  77.806  1.00  0.06           H  
ATOM    570 3HD2 LEU A  34      -5.708  16.336  76.446  1.00  0.04           H  
ATOM    571  N   VAL A  35      -2.504  16.767  73.289  1.00  0.01           N  
ATOM    572  CA  VAL A  35      -2.876  17.078  71.918  1.00  0.01           C  
ATOM    573  C   VAL A  35      -1.805  16.615  70.956  1.00  0.01           C  
ATOM    574  O   VAL A  35      -2.090  16.297  69.798  1.00  0.01           O  
ATOM    575  CB  VAL A  35      -3.140  18.581  71.775  1.00  0.01           C  
ATOM    576  CG1 VAL A  35      -3.381  18.918  70.374  1.00  0.01           C  
ATOM    577  CG2 VAL A  35      -4.297  18.983  72.624  1.00  0.01           C  
ATOM    578  H   VAL A  35      -2.329  17.523  73.935  1.00  0.02           H  
ATOM    579  HA  VAL A  35      -3.790  16.534  71.676  1.00  0.01           H  
ATOM    580  HB  VAL A  35      -2.252  19.128  72.091  1.00  0.01           H  
ATOM    581 1HG1 VAL A  35      -3.567  19.989  70.284  1.00  0.01           H  
ATOM    582 2HG1 VAL A  35      -2.507  18.651  69.780  1.00  0.01           H  
ATOM    583 3HG1 VAL A  35      -4.249  18.368  70.012  1.00  0.01           H  
ATOM    584 1HG2 VAL A  35      -4.474  20.053  72.515  1.00  0.01           H  
ATOM    585 2HG2 VAL A  35      -5.186  18.434  72.312  1.00  0.01           H  
ATOM    586 3HG2 VAL A  35      -4.078  18.757  73.668  1.00  0.01           H  
ATOM    587  N   LEU A  36      -0.566  16.571  71.407  1.00  0.01           N  
ATOM    588  CA  LEU A  36       0.521  16.143  70.547  1.00  0.01           C  
ATOM    589  C   LEU A  36       0.488  14.643  70.336  1.00  0.01           C  
ATOM    590  O   LEU A  36       0.809  14.156  69.248  1.00  0.01           O  
ATOM    591  CB  LEU A  36       1.841  16.581  71.155  1.00  0.01           C  
ATOM    592  CG  LEU A  36       3.144  15.962  70.723  1.00  0.01           C  
ATOM    593  CD1 LEU A  36       3.354  16.167  69.304  1.00  0.01           C  
ATOM    594  CD2 LEU A  36       4.248  16.585  71.488  1.00  0.01           C  
ATOM    595  H   LEU A  36      -0.364  16.837  72.360  1.00  0.01           H  
ATOM    596  HA  LEU A  36       0.399  16.617  69.574  1.00  0.01           H  
ATOM    597 1HB  LEU A  36       1.969  17.647  70.977  1.00  0.01           H  
ATOM    598 2HB  LEU A  36       1.800  16.416  72.232  1.00  0.01           H  
ATOM    599  HG  LEU A  36       3.120  14.890  70.918  1.00  0.01           H  
ATOM    600 1HD1 LEU A  36       4.300  15.714  69.007  1.00  0.01           H  
ATOM    601 2HD1 LEU A  36       2.540  15.705  68.745  1.00  0.01           H  
ATOM    602 3HD1 LEU A  36       3.381  17.235  69.091  1.00  0.01           H  
ATOM    603 1HD2 LEU A  36       5.197  16.143  71.183  1.00  0.01           H  
ATOM    604 2HD2 LEU A  36       4.267  17.657  71.291  1.00  0.01           H  
ATOM    605 3HD2 LEU A  36       4.094  16.414  72.554  1.00  0.01           H  
ATOM    606  N   GLY A  37       0.089  13.898  71.350  1.00  0.01           N  
ATOM    607  CA  GLY A  37       0.101  12.458  71.274  1.00  0.01           C  
ATOM    608  C   GLY A  37      -1.167  11.839  70.749  1.00  0.01           C  
ATOM    609  O   GLY A  37      -1.135  10.756  70.164  1.00  0.01           O  
ATOM    610  H   GLY A  37      -0.232  14.343  72.198  1.00  0.01           H  
ATOM    611 1HA  GLY A  37       0.919  12.134  70.631  1.00  0.00           H  
ATOM    612 2HA  GLY A  37       0.287  12.043  72.264  1.00  0.01           H  
ATOM    613  N   ALA A  38      -2.285  12.519  70.944  1.00  0.01           N  
ATOM    614  CA  ALA A  38      -3.596  11.970  70.645  1.00  0.01           C  
ATOM    615  C   ALA A  38      -4.107  12.395  69.283  1.00  0.01           C  
ATOM    616  O   ALA A  38      -4.722  11.592  68.578  1.00  0.01           O  
ATOM    617  CB  ALA A  38      -4.594  12.397  71.711  1.00  0.01           C  
ATOM    618  H   ALA A  38      -2.217  13.456  71.315  1.00  0.01           H  
ATOM    619  HA  ALA A  38      -3.516  10.883  70.647  1.00  0.00           H  
ATOM    620 1HB  ALA A  38      -5.574  11.981  71.479  1.00  0.01           H  
ATOM    621 2HB  ALA A  38      -4.266  12.031  72.684  1.00  0.01           H  
ATOM    622 3HB  ALA A  38      -4.658  13.484  71.735  1.00  0.01           H  
ATOM    623  N   ALA A  39      -3.873  13.646  68.910  1.00  0.01           N  
ATOM    624  CA  ALA A  39      -4.367  14.210  67.669  1.00  0.01           C  
ATOM    625  C   ALA A  39      -3.287  14.370  66.618  1.00  0.02           C  
ATOM    626  O   ALA A  39      -3.453  13.917  65.485  1.00  0.03           O  
ATOM    627  CB  ALA A  39      -4.998  15.562  67.942  1.00  0.01           C  
ATOM    628  H   ALA A  39      -3.323  14.224  69.529  1.00  0.01           H  
ATOM    629  HA  ALA A  39      -5.122  13.535  67.267  1.00  0.02           H  
ATOM    630 1HB  ALA A  39      -5.369  15.985  67.009  1.00  0.02           H  
ATOM    631 2HB  ALA A  39      -5.826  15.443  68.641  1.00  0.01           H  
ATOM    632 3HB  ALA A  39      -4.254  16.230  68.372  1.00  0.01           H  
ATOM    633  N   ALA A  40      -2.182  15.012  66.971  1.00  0.02           N  
ATOM    634  CA  ALA A  40      -1.205  15.420  65.976  1.00  0.02           C  
ATOM    635  C   ALA A  40      -0.555  14.234  65.293  1.00  0.03           C  
ATOM    636  O   ALA A  40      -0.368  14.245  64.074  1.00  0.04           O  
ATOM    637  CB  ALA A  40      -0.155  16.285  66.624  1.00  0.02           C  
ATOM    638  H   ALA A  40      -2.011  15.223  67.944  1.00  0.01           H  
ATOM    639  HA  ALA A  40      -1.723  15.996  65.209  1.00  0.03           H  
ATOM    640 1HB  ALA A  40       0.577  16.590  65.876  1.00  0.02           H  
ATOM    641 2HB  ALA A  40      -0.626  17.170  67.053  1.00  0.02           H  
ATOM    642 3HB  ALA A  40       0.344  15.722  67.411  1.00  0.01           H  
ATOM    643  N   GLU A  41      -0.203  13.204  66.052  1.00  0.02           N  
ATOM    644  CA  GLU A  41       0.439  12.043  65.460  1.00  0.03           C  
ATOM    645  C   GLU A  41      -0.443  11.366  64.431  1.00  0.04           C  
ATOM    646  O   GLU A  41       0.064  10.716  63.514  1.00  0.05           O  
ATOM    647  CB  GLU A  41       0.831  11.046  66.532  1.00  0.02           C  
ATOM    648  CG  GLU A  41       1.968  11.504  67.406  1.00  0.01           C  
ATOM    649  CD  GLU A  41       3.311  11.460  66.702  1.00  0.02           C  
ATOM    650  OE1 GLU A  41       3.351  11.134  65.497  1.00  0.03           O  
ATOM    651  OE2 GLU A  41       4.333  11.743  67.360  1.00  0.02           O  
ATOM    652  H   GLU A  41      -0.377  13.216  67.047  1.00  0.02           H  
ATOM    653  HA  GLU A  41       1.342  12.372  64.945  1.00  0.03           H  
ATOM    654 1HB  GLU A  41      -0.028  10.843  67.172  1.00  0.02           H  
ATOM    655 2HB  GLU A  41       1.121  10.105  66.065  1.00  0.02           H  
ATOM    656 1HG  GLU A  41       1.775  12.526  67.730  1.00  0.01           H  
ATOM    657 2HG  GLU A  41       2.008  10.873  68.293  1.00  0.01           H  
ATOM    658  N   GLU A  42      -1.756  11.488  64.575  1.00  0.04           N  
ATOM    659  CA  GLU A  42      -2.667  11.004  63.555  1.00  0.05           C  
ATOM    660  C   GLU A  42      -2.710  11.940  62.361  1.00  0.08           C  
ATOM    661  O   GLU A  42      -3.002  11.502  61.246  1.00  0.11           O  
ATOM    662  CB  GLU A  42      -4.064  10.847  64.136  1.00  0.04           C  
ATOM    663  CG  GLU A  42      -4.166  10.068  65.449  1.00  0.03           C  
ATOM    664  CD  GLU A  42      -3.871   8.597  65.310  1.00  0.03           C  
ATOM    665  OE1 GLU A  42      -4.255   8.001  64.285  1.00  0.04           O  
ATOM    666  OE2 GLU A  42      -3.262   8.026  66.234  1.00  0.02           O  
ATOM    667  H   GLU A  42      -2.133  11.923  65.405  1.00  0.03           H  
ATOM    668  HA  GLU A  42      -2.316  10.030  63.212  1.00  0.06           H  
ATOM    669 1HB  GLU A  42      -4.496  11.832  64.317  1.00  0.04           H  
ATOM    670 2HB  GLU A  42      -4.703  10.337  63.415  1.00  0.06           H  
ATOM    671 1HG  GLU A  42      -3.464  10.492  66.166  1.00  0.02           H  
ATOM    672 2HG  GLU A  42      -5.171  10.186  65.852  1.00  0.03           H  
ATOM    673  N   VAL A  43      -2.424  13.219  62.579  1.00  0.07           N  
ATOM    674  CA  VAL A  43      -2.434  14.197  61.502  1.00  0.10           C  
ATOM    675  C   VAL A  43      -1.177  14.078  60.658  1.00  0.13           C  
ATOM    676  O   VAL A  43      -1.236  13.882  59.441  1.00  0.19           O  
ATOM    677  CB  VAL A  43      -2.579  15.617  62.072  1.00  0.08           C  
ATOM    678  CG1 VAL A  43      -2.423  16.597  61.036  1.00  0.12           C  
ATOM    679  CG2 VAL A  43      -3.890  15.810  62.689  1.00  0.07           C  
ATOM    680  H   VAL A  43      -2.194  13.520  63.515  1.00  0.05           H  
ATOM    681  HA  VAL A  43      -3.287  13.991  60.855  1.00  0.12           H  
ATOM    682  HB  VAL A  43      -1.808  15.776  62.826  1.00  0.07           H  
ATOM    683 1HG1 VAL A  43      -2.529  17.596  61.461  1.00  0.10           H  
ATOM    684 2HG1 VAL A  43      -1.435  16.497  60.587  1.00  0.13           H  
ATOM    685 3HG1 VAL A  43      -3.187  16.445  60.274  1.00  0.15           H  
ATOM    686 1HG2 VAL A  43      -3.961  16.823  63.083  1.00  0.06           H  
ATOM    687 2HG2 VAL A  43      -4.670  15.655  61.943  1.00  0.09           H  
ATOM    688 3HG2 VAL A  43      -4.018  15.095  63.502  1.00  0.05           H  
ATOM    689  N   TRP A  44      -0.030  14.202  61.289  1.00  0.11           N  
ATOM    690  CA  TRP A  44       1.246  14.146  60.607  1.00  0.13           C  
ATOM    691  C   TRP A  44       1.690  12.739  60.278  1.00  0.15           C  
ATOM    692  O   TRP A  44       2.804  12.558  59.785  1.00  0.17           O  
ATOM    693  CB  TRP A  44       2.307  14.844  61.444  1.00  0.10           C  
ATOM    694  CG  TRP A  44       2.417  16.284  61.258  1.00  0.11           C  
ATOM    695  CD1 TRP A  44       3.254  16.923  60.416  1.00  0.14           C  
ATOM    696  CD2 TRP A  44       1.697  17.292  61.942  1.00  0.09           C  
ATOM    697  NE1 TRP A  44       3.099  18.265  60.525  1.00  0.13           N  
ATOM    698  CE2 TRP A  44       2.144  18.516  61.463  1.00  0.10           C  
ATOM    699  CE3 TRP A  44       0.715  17.281  62.912  1.00  0.06           C  
ATOM    700  CZ2 TRP A  44       1.648  19.700  61.918  1.00  0.09           C  
ATOM    701  CZ3 TRP A  44       0.233  18.458  63.355  1.00  0.06           C  
ATOM    702  CH2 TRP A  44       0.688  19.646  62.862  1.00  0.06           C  
ATOM    703  H   TRP A  44      -0.048  14.342  62.289  1.00  0.08           H  
ATOM    704  HA  TRP A  44       1.151  14.663  59.652  1.00  0.18           H  
ATOM    705 1HB  TRP A  44       2.107  14.672  62.502  1.00  0.07           H  
ATOM    706 2HB  TRP A  44       3.285  14.417  61.222  1.00  0.11           H  
ATOM    707  HD1 TRP A  44       3.955  16.432  59.744  1.00  0.17           H  
ATOM    708  HE1 TRP A  44       3.608  18.961  59.999  1.00  0.16           H  
ATOM    709  HE3 TRP A  44       0.336  16.340  63.309  1.00  0.06           H  
ATOM    710  HZ2 TRP A  44       2.003  20.660  61.541  1.00  0.10           H  
ATOM    711  HZ3 TRP A  44      -0.538  18.433  64.126  1.00  0.04           H  
ATOM    712  HH2 TRP A  44       0.261  20.573  63.245  1.00  0.06           H  
ATOM    713  N   GLY A  45       0.863  11.734  60.532  1.00  0.14           N  
ATOM    714  CA  GLY A  45       1.221  10.373  60.192  1.00  0.15           C  
ATOM    715  C   GLY A  45       1.243  10.100  58.711  1.00  0.23           C  
ATOM    716  O   GLY A  45       1.902   9.151  58.274  1.00  0.26           O  
ATOM    717  H   GLY A  45      -0.030  11.913  60.968  1.00  0.12           H  
ATOM    718 1HA  GLY A  45       2.207  10.144  60.597  1.00  0.14           H  
ATOM    719 2HA  GLY A  45       0.516   9.685  60.656  1.00  0.13           H  
ATOM    720  N   ASP A  46       0.534  10.908  57.935  1.00  0.28           N  
ATOM    721  CA  ASP A  46       0.472  10.814  56.487  1.00  0.39           C  
ATOM    722  C   ASP A  46       1.203  11.973  55.829  1.00  0.45           C  
ATOM    723  O   ASP A  46       0.735  12.549  54.850  1.00  0.53           O  
ATOM    724  CB  ASP A  46      -0.974  10.782  56.009  1.00  0.43           C  
ATOM    725  CG  ASP A  46      -1.735   9.588  56.535  1.00  0.39           C  
ATOM    726  OD1 ASP A  46      -1.129   8.771  57.260  1.00  0.33           O  
ATOM    727  OD2 ASP A  46      -2.937   9.461  56.220  1.00  0.41           O  
ATOM    728  H   ASP A  46       0.008  11.632  58.404  1.00  0.25           H  
ATOM    729  HA  ASP A  46       0.959   9.888  56.179  1.00  0.42           H  
ATOM    730 1HB  ASP A  46      -1.483  11.691  56.329  1.00  0.40           H  
ATOM    731 2HB  ASP A  46      -0.997  10.760  54.919  1.00  0.52           H  
ATOM    732  N   GLU A  47       2.344  12.345  56.386  1.00  0.40           N  
ATOM    733  CA  GLU A  47       3.079  13.495  55.884  1.00  0.44           C  
ATOM    734  C   GLU A  47       3.939  13.146  54.688  1.00  0.54           C  
ATOM    735  O   GLU A  47       3.986  13.910  53.722  1.00  0.62           O  
ATOM    736  CB  GLU A  47       3.926  14.088  56.994  1.00  0.35           C  
ATOM    737  CG  GLU A  47       4.974  13.204  57.567  1.00  0.31           C  
ATOM    738  CD  GLU A  47       5.603  13.785  58.807  1.00  0.22           C  
ATOM    739  OE1 GLU A  47       5.399  14.987  59.067  1.00  0.21           O  
ATOM    740  OE2 GLU A  47       6.297  13.038  59.528  1.00  0.18           O  
ATOM    741  H   GLU A  47       2.715  11.828  57.170  1.00  0.34           H  
ATOM    742  HA  GLU A  47       2.362  14.244  55.547  1.00  0.47           H  
ATOM    743 1HB  GLU A  47       4.432  14.981  56.628  1.00  0.38           H  
ATOM    744 2HB  GLU A  47       3.283  14.392  57.820  1.00  0.29           H  
ATOM    745 1HG  GLU A  47       4.528  12.241  57.813  1.00  0.29           H  
ATOM    746 2HG  GLU A  47       5.743  13.036  56.815  1.00  0.36           H  
ATOM    747  N   GLN A  48       4.616  12.007  54.729  1.00  0.54           N  
ATOM    748  CA  GLN A  48       5.488  11.568  53.653  1.00  0.63           C  
ATOM    749  C   GLN A  48       4.747  10.790  52.601  1.00  0.71           C  
ATOM    750  O   GLN A  48       5.122  10.826  51.429  1.00  0.78           O  
ATOM    751  CB  GLN A  48       6.613  10.702  54.210  1.00  0.58           C  
ATOM    752  CG  GLN A  48       7.418   9.940  53.173  1.00  0.67           C  
ATOM    753  CD  GLN A  48       8.527  10.742  52.547  1.00  0.71           C  
ATOM    754  OE1 GLN A  48       9.260  11.441  53.231  1.00  0.66           O  
ATOM    755  NE2 GLN A  48       8.664  10.635  51.237  1.00  0.79           N  
ATOM    756  H   GLN A  48       4.515  11.425  55.549  1.00  0.47           H  
ATOM    757  HA  GLN A  48       5.923  12.448  53.180  1.00  0.66           H  
ATOM    758 1HB  GLN A  48       7.310  11.326  54.769  1.00  0.53           H  
ATOM    759 2HB  GLN A  48       6.199   9.970  54.904  1.00  0.53           H  
ATOM    760 1HG  GLN A  48       7.871   9.070  53.648  1.00  0.63           H  
ATOM    761 2HG  GLN A  48       6.751   9.623  52.371  1.00  0.72           H  
ATOM    762 1HE2 GLN A  48       9.385  11.145  50.765  1.00  0.82           H  
ATOM    763 2HE2 GLN A  48       8.048  10.044  50.716  1.00  0.82           H  
ATOM    764  N   SER A  49       3.692  10.098  52.995  1.00  0.68           N  
ATOM    765  CA  SER A  49       2.975   9.242  52.071  1.00  0.75           C  
ATOM    766  C   SER A  49       2.192  10.054  51.062  1.00  0.81           C  
ATOM    767  O   SER A  49       2.421   9.953  49.853  1.00  0.86           O  
ATOM    768  CB  SER A  49       2.039   8.342  52.848  1.00  0.69           C  
ATOM    769  OG  SER A  49       1.250   7.576  51.964  1.00  0.75           O  
ATOM    770  H   SER A  49       3.376  10.162  53.952  1.00  0.61           H  
ATOM    771  HA  SER A  49       3.700   8.629  51.534  1.00  0.78           H  
ATOM    772 1HB  SER A  49       2.620   7.684  53.494  1.00  0.64           H  
ATOM    773 2HB  SER A  49       1.400   8.948  53.488  1.00  0.64           H  
ATOM    774  HG  SER A  49       1.520   7.832  51.079  1.00  0.81           H  
ATOM    775  N   ASP A  50       1.258  10.858  51.541  1.00  0.78           N  
ATOM    776  CA  ASP A  50       0.342  11.593  50.695  1.00  0.82           C  
ATOM    777  C   ASP A  50       0.882  12.932  50.231  1.00  0.85           C  
ATOM    778  O   ASP A  50       0.100  13.799  49.840  1.00  0.86           O  
ATOM    779  CB  ASP A  50      -0.969  11.779  51.433  1.00  0.78           C  
ATOM    780  CG  ASP A  50      -1.631  10.459  51.766  1.00  0.77           C  
ATOM    781  OD1 ASP A  50      -1.656   9.569  50.893  1.00  0.82           O  
ATOM    782  OD2 ASP A  50      -2.130  10.297  52.896  1.00  0.69           O  
ATOM    783  H   ASP A  50       1.189  10.957  52.544  1.00  0.71           H  
ATOM    784  HA  ASP A  50       0.167  11.013  49.788  1.00  0.86           H  
ATOM    785 1HB  ASP A  50      -0.792  12.330  52.357  1.00  0.73           H  
ATOM    786 2HB  ASP A  50      -1.649  12.373  50.822  1.00  0.82           H  
ATOM    787  N   PHE A  51       2.189  13.122  50.264  1.00  0.84           N  
ATOM    788  CA  PHE A  51       2.846  14.288  49.689  1.00  0.87           C  
ATOM    789  C   PHE A  51       3.128  13.956  48.243  1.00  0.91           C  
ATOM    790  O   PHE A  51       4.176  13.413  47.907  1.00  0.92           O  
ATOM    791  CB  PHE A  51       4.109  14.600  50.451  1.00  0.83           C  
ATOM    792  CG  PHE A  51       4.827  15.802  50.011  1.00  0.85           C  
ATOM    793  CD1 PHE A  51       4.666  16.973  50.649  1.00  0.82           C  
ATOM    794  CD2 PHE A  51       5.697  15.753  49.001  1.00  0.89           C  
ATOM    795  CE1 PHE A  51       5.342  18.054  50.251  1.00  0.84           C  
ATOM    796  CE2 PHE A  51       6.352  16.831  48.619  1.00  0.90           C  
ATOM    797  CZ  PHE A  51       6.179  17.968  49.239  1.00  0.88           C  
ATOM    798  H   PHE A  51       2.750  12.414  50.715  1.00  0.82           H  
ATOM    799  HA  PHE A  51       2.169  15.140  49.766  1.00  0.86           H  
ATOM    800 1HB  PHE A  51       3.874  14.730  51.507  1.00  0.78           H  
ATOM    801 2HB  PHE A  51       4.799  13.761  50.370  1.00  0.84           H  
ATOM    802  HD1 PHE A  51       3.979  17.029  51.494  1.00  0.78           H  
ATOM    803  HD2 PHE A  51       5.848  14.809  48.476  1.00  0.91           H  
ATOM    804  HE1 PHE A  51       5.200  19.005  50.765  1.00  0.81           H  
ATOM    805  HE2 PHE A  51       7.042  16.769  47.778  1.00  0.93           H  
ATOM    806  HZ  PHE A  51       6.732  18.847  48.912  1.00  0.89           H  
ATOM    807  N   THR A  52       2.183  14.269  47.381  1.00  0.94           N  
ATOM    808  CA  THR A  52       2.227  13.871  45.991  1.00  0.96           C  
ATOM    809  C   THR A  52       2.713  15.039  45.162  1.00  0.97           C  
ATOM    810  O   THR A  52       2.067  16.086  45.120  1.00  0.97           O  
ATOM    811  CB  THR A  52       0.862  13.408  45.511  1.00  0.96           C  
ATOM    812  OG1 THR A  52      -0.081  14.448  45.730  1.00  0.96           O  
ATOM    813  CG2 THR A  52       0.427  12.155  46.224  1.00  0.96           C  
ATOM    814  H   THR A  52       1.398  14.810  47.713  1.00  0.93           H  
ATOM    815  HA  THR A  52       2.926  13.040  45.891  1.00  0.96           H  
ATOM    816  HB  THR A  52       0.902  13.206  44.441  1.00  0.98           H  
ATOM    817  HG1 THR A  52       0.361  15.201  46.130  1.00  0.96           H  
ATOM    818 1HG2 THR A  52      -0.553  11.850  45.858  1.00  0.96           H  
ATOM    819 2HG2 THR A  52       1.149  11.360  46.036  1.00  0.96           H  
ATOM    820 3HG2 THR A  52       0.370  12.347  47.295  1.00  0.94           H  
ATOM    821  N   CYS A  53       3.853  14.856  44.522  1.00  0.97           N  
ATOM    822  CA  CYS A  53       4.396  15.817  43.598  1.00  0.98           C  
ATOM    823  C   CYS A  53       3.826  15.591  42.202  1.00  0.99           C  
ATOM    824  O   CYS A  53       3.089  14.640  41.948  1.00  0.99           O  
ATOM    825  CB  CYS A  53       5.904  15.735  43.616  1.00  0.98           C  
ATOM    826  SG  CYS A  53       6.655  16.358  45.101  1.00  0.97           S  
ATOM    827  H   CYS A  53       4.360  14.000  44.695  1.00  0.97           H  
ATOM    828  HA  CYS A  53       4.088  16.814  43.915  1.00  0.98           H  
ATOM    829 1HB  CYS A  53       6.213  14.697  43.495  1.00  0.98           H  
ATOM    830 2HB  CYS A  53       6.309  16.298  42.775  1.00  0.99           H  
ATOM    831  N   ASN A  54       4.195  16.477  41.285  1.00  0.99           N  
ATOM    832  CA  ASN A  54       3.653  16.525  39.941  1.00  0.99           C  
ATOM    833  C   ASN A  54       4.709  16.190  38.908  1.00  1.00           C  
ATOM    834  O   ASN A  54       4.850  16.904  37.916  1.00  1.00           O  
ATOM    835  CB  ASN A  54       3.068  17.897  39.658  1.00  0.99           C  
ATOM    836  CG  ASN A  54       2.092  17.882  38.514  1.00  1.00           C  
ATOM    837  OD1 ASN A  54       2.119  16.989  37.679  1.00  1.00           O  
ATOM    838  ND2 ASN A  54       1.215  18.871  38.474  1.00  1.00           N  
ATOM    839  H   ASN A  54       4.897  17.151  41.557  1.00  0.99           H  
ATOM    840  HA  ASN A  54       2.858  15.782  39.862  1.00  0.99           H  
ATOM    841 1HB  ASN A  54       2.561  18.267  40.550  1.00  0.99           H  
ATOM    842 2HB  ASN A  54       3.873  18.595  39.426  1.00  1.00           H  
ATOM    843 1HD2 ASN A  54       0.541  18.913  37.736  1.00  1.00           H  
ATOM    844 2HD2 ASN A  54       1.225  19.577  39.182  1.00  1.00           H  
ATOM    845  N   THR A  55       5.494  15.143  39.154  1.00  1.00           N  
ATOM    846  CA  THR A  55       6.510  14.701  38.220  1.00  1.00           C  
ATOM    847  C   THR A  55       6.613  13.188  38.201  1.00  1.00           C  
ATOM    848  O   THR A  55       6.074  12.494  39.060  1.00  1.00           O  
ATOM    849  CB  THR A  55       7.859  15.295  38.542  1.00  1.00           C  
ATOM    850  OG1 THR A  55       8.015  15.383  39.952  1.00  0.99           O  
ATOM    851  CG2 THR A  55       8.001  16.627  37.930  1.00  1.00           C  
ATOM    852  H   THR A  55       5.373  14.643  40.023  1.00  0.99           H  
ATOM    853  HA  THR A  55       6.226  15.029  37.220  1.00  1.00           H  
ATOM    854  HB  THR A  55       8.644  14.642  38.161  1.00  1.00           H  
ATOM    855  HG1 THR A  55       7.226  15.044  40.382  1.00  0.99           H  
ATOM    856 1HG2 THR A  55       8.981  17.037  38.174  1.00  1.00           H  
ATOM    857 2HG2 THR A  55       7.902  16.543  36.848  1.00  1.00           H  
ATOM    858 3HG2 THR A  55       7.225  17.288  38.314  1.00  1.00           H  
ATOM    859  N   GLN A  56       7.303  12.690  37.178  1.00  1.00           N  
ATOM    860  CA  GLN A  56       7.664  11.294  37.048  1.00  1.00           C  
ATOM    861  C   GLN A  56       9.079  11.008  37.512  1.00  1.00           C  
ATOM    862  O   GLN A  56       9.492   9.848  37.520  1.00  1.00           O  
ATOM    863  CB  GLN A  56       7.497  10.845  35.606  1.00  1.00           C  
ATOM    864  CG  GLN A  56       6.114  11.068  35.095  1.00  1.00           C  
ATOM    865  CD  GLN A  56       5.911  10.505  33.727  1.00  1.00           C  
ATOM    866  OE1 GLN A  56       6.721   9.726  33.243  1.00  1.00           O  
ATOM    867  NE2 GLN A  56       4.828  10.901  33.081  1.00  1.00           N  
ATOM    868  H   GLN A  56       7.584  13.340  36.458  1.00  1.00           H  
ATOM    869  HA  GLN A  56       6.999  10.705  37.680  1.00  1.00           H  
ATOM    870 1HB  GLN A  56       8.199  11.388  34.972  1.00  1.00           H  
ATOM    871 2HB  GLN A  56       7.736   9.785  35.525  1.00  1.00           H  
ATOM    872 1HG  GLN A  56       5.406  10.587  35.770  1.00  1.00           H  
ATOM    873 2HG  GLN A  56       5.921  12.140  35.054  1.00  1.00           H  
ATOM    874 1HE2 GLN A  56       4.640  10.556  32.160  1.00  1.00           H  
ATOM    875 2HE2 GLN A  56       4.196  11.545  33.512  1.00  1.00           H  
ATOM    876  N   GLN A  57       9.828  12.031  37.872  1.00  1.00           N  
ATOM    877  CA  GLN A  57      11.115  11.830  38.497  1.00  1.00           C  
ATOM    878  C   GLN A  57      10.923  11.006  39.761  1.00  0.99           C  
ATOM    879  O   GLN A  57      10.069  11.345  40.586  1.00  0.99           O  
ATOM    880  CB  GLN A  57      11.765  13.159  38.840  1.00  1.00           C  
ATOM    881  CG  GLN A  57      12.506  13.755  37.706  1.00  1.00           C  
ATOM    882  CD  GLN A  57      13.818  13.087  37.510  1.00  1.00           C  
ATOM    883  OE1 GLN A  57      14.197  12.226  38.287  1.00  1.00           O  
ATOM    884  NE2 GLN A  57      14.526  13.464  36.462  1.00  1.00           N  
ATOM    885  H   GLN A  57       9.501  12.973  37.710  1.00  1.00           H  
ATOM    886  HA  GLN A  57      11.761  11.301  37.796  1.00  1.00           H  
ATOM    887 1HB  GLN A  57      11.000  13.865  39.163  1.00  1.00           H  
ATOM    888 2HB  GLN A  57      12.456  13.022  39.671  1.00  0.99           H  
ATOM    889 1HG  GLN A  57      11.913  13.641  36.798  1.00  1.00           H  
ATOM    890 2HG  GLN A  57      12.676  14.812  37.912  1.00  1.00           H  
ATOM    891 1HE2 GLN A  57      15.418  13.046  36.283  1.00  1.00           H  
ATOM    892 2HE2 GLN A  57      14.172  14.168  35.846  1.00  1.00           H  
ATOM    893  N   PRO A  58      11.667   9.921  39.947  1.00  0.99           N  
ATOM    894  CA  PRO A  58      11.415   9.086  41.116  1.00  0.99           C  
ATOM    895  C   PRO A  58      11.839   9.734  42.412  1.00  0.99           C  
ATOM    896  O   PRO A  58      11.149   9.592  43.429  1.00  0.98           O  
ATOM    897  CB  PRO A  58      12.230   7.841  40.794  1.00  0.99           C  
ATOM    898  CG  PRO A  58      13.283   8.333  40.013  1.00  0.99           C  
ATOM    899  CD  PRO A  58      12.737   9.339  39.150  1.00  1.00           C  
ATOM    900  HA  PRO A  58      10.340   8.860  41.174  1.00  0.99           H  
ATOM    901 1HB  PRO A  58      12.568   7.362  41.725  1.00  0.99           H  
ATOM    902 2HB  PRO A  58      11.604   7.108  40.264  1.00  0.99           H  
ATOM    903 1HG  PRO A  58      14.073   8.747  40.657  1.00  0.99           H  
ATOM    904 2HG  PRO A  58      13.740   7.517  39.434  1.00  1.00           H  
ATOM    905 1HD  PRO A  58      13.514  10.081  38.913  1.00  1.00           H  
ATOM    906 2HD  PRO A  58      12.357   8.868  38.231  1.00  1.00           H  
ATOM    907  N   GLY A  59      12.951  10.436  42.405  1.00  0.99           N  
ATOM    908  CA  GLY A  59      13.496  10.996  43.614  1.00  0.98           C  
ATOM    909  C   GLY A  59      13.003  12.350  44.005  1.00  0.98           C  
ATOM    910  O   GLY A  59      13.348  12.832  45.079  1.00  0.97           O  
ATOM    911  H   GLY A  59      13.435  10.586  41.531  1.00  0.99           H  
ATOM    912 1HA  GLY A  59      13.286  10.330  44.451  1.00  0.97           H  
ATOM    913 2HA  GLY A  59      14.579  11.068  43.525  1.00  0.98           H  
ATOM    914  N   CYS A  60      12.193  12.991  43.177  1.00  0.98           N  
ATOM    915  CA  CYS A  60      11.811  14.362  43.453  1.00  0.98           C  
ATOM    916  C   CYS A  60      10.942  14.477  44.689  1.00  0.97           C  
ATOM    917  O   CYS A  60      10.968  15.507  45.367  1.00  0.97           O  
ATOM    918  CB  CYS A  60      11.093  14.953  42.266  1.00  0.99           C  
ATOM    919  SG  CYS A  60      10.540  16.597  42.528  1.00  0.99           S  
ATOM    920  H   CYS A  60      11.834  12.537  42.349  1.00  0.99           H  
ATOM    921  HA  CYS A  60      12.715  14.942  43.640  1.00  0.98           H  
ATOM    922 1HB  CYS A  60      11.756  14.949  41.400  1.00  0.99           H  
ATOM    923 2HB  CYS A  60      10.229  14.336  42.020  1.00  0.99           H  
ATOM    924  N   GLU A  61      10.166  13.450  44.989  1.00  0.97           N  
ATOM    925  CA  GLU A  61       9.241  13.518  46.108  1.00  0.96           C  
ATOM    926  C   GLU A  61       9.990  13.538  47.431  1.00  0.93           C  
ATOM    927  O   GLU A  61       9.718  14.383  48.289  1.00  0.91           O  
ATOM    928  CB  GLU A  61       8.267  12.359  46.028  1.00  0.96           C  
ATOM    929  CG  GLU A  61       7.221  12.364  47.080  1.00  0.94           C  
ATOM    930  CD  GLU A  61       6.107  11.362  46.820  1.00  0.95           C  
ATOM    931  OE1 GLU A  61       5.694  11.211  45.653  1.00  0.96           O  
ATOM    932  OE2 GLU A  61       5.641  10.720  47.784  1.00  0.93           O  
ATOM    933  H   GLU A  61      10.211  12.604  44.438  1.00  0.98           H  
ATOM    934  HA  GLU A  61       8.688  14.455  46.043  1.00  0.96           H  
ATOM    935 1HB  GLU A  61       7.767  12.370  45.059  1.00  0.97           H  
ATOM    936 2HB  GLU A  61       8.813  11.419  46.104  1.00  0.96           H  
ATOM    937 1HG  GLU A  61       7.684  12.131  48.039  1.00  0.92           H  
ATOM    938 2HG  GLU A  61       6.793  13.363  47.147  1.00  0.94           H  
ATOM    939  N   ASN A  62      10.943  12.619  47.614  1.00  0.93           N  
ATOM    940  CA  ASN A  62      11.711  12.563  48.848  1.00  0.90           C  
ATOM    941  C   ASN A  62      12.430  13.865  49.096  1.00  0.89           C  
ATOM    942  O   ASN A  62      12.360  14.446  50.189  1.00  0.84           O  
ATOM    943  CB  ASN A  62      12.736  11.438  48.787  1.00  0.90           C  
ATOM    944  CG  ASN A  62      12.123  10.095  48.555  1.00  0.91           C  
ATOM    945  OD1 ASN A  62      11.877   9.702  47.426  1.00  0.93           O  
ATOM    946  ND2 ASN A  62      11.901   9.362  49.624  1.00  0.87           N  
ATOM    947  H   ASN A  62      11.136  11.949  46.883  1.00  0.94           H  
ATOM    948  HA  ASN A  62      11.026  12.366  49.674  1.00  0.87           H  
ATOM    949 1HB  ASN A  62      13.448  11.637  47.985  1.00  0.92           H  
ATOM    950 2HB  ASN A  62      13.297  11.406  49.721  1.00  0.86           H  
ATOM    951 1HD2 ASN A  62      11.492   8.453  49.532  1.00  0.87           H  
ATOM    952 2HD2 ASN A  62      12.140   9.713  50.529  1.00  0.83           H  
ATOM    953  N   VAL A  63      13.110  14.355  48.078  1.00  0.92           N  
ATOM    954  CA  VAL A  63      13.927  15.534  48.238  1.00  0.91           C  
ATOM    955  C   VAL A  63      13.079  16.766  48.457  1.00  0.91           C  
ATOM    956  O   VAL A  63      13.409  17.618  49.282  1.00  0.88           O  
ATOM    957  CB  VAL A  63      14.847  15.705  47.036  1.00  0.94           C  
ATOM    958  CG1 VAL A  63      15.632  16.908  47.219  1.00  0.94           C  
ATOM    959  CG2 VAL A  63      15.694  14.525  46.902  1.00  0.94           C  
ATOM    960  H   VAL A  63      13.064  13.907  47.174  1.00  0.94           H  
ATOM    961  HA  VAL A  63      14.538  15.413  49.133  1.00  0.88           H  
ATOM    962  HB  VAL A  63      14.239  15.826  46.139  1.00  0.95           H  
ATOM    963 1HG1 VAL A  63      16.296  17.043  46.365  1.00  0.95           H  
ATOM    964 2HG1 VAL A  63      14.967  17.768  47.300  1.00  0.93           H  
ATOM    965 3HG1 VAL A  63      16.226  16.820  48.128  1.00  0.91           H  
ATOM    966 1HG2 VAL A  63      16.352  14.646  46.042  1.00  0.96           H  
ATOM    967 2HG2 VAL A  63      16.294  14.403  47.804  1.00  0.92           H  
ATOM    968 3HG2 VAL A  63      15.069  13.643  46.760  1.00  0.95           H  
ATOM    969  N   CYS A  64      12.001  16.907  47.707  1.00  0.93           N  
ATOM    970  CA  CYS A  64      11.179  18.086  47.870  1.00  0.92           C  
ATOM    971  C   CYS A  64      10.468  18.086  49.208  1.00  0.88           C  
ATOM    972  O   CYS A  64      10.230  19.154  49.777  1.00  0.86           O  
ATOM    973  CB  CYS A  64      10.191  18.192  46.739  1.00  0.95           C  
ATOM    974  SG  CYS A  64       9.208  19.645  46.804  1.00  0.94           S  
ATOM    975  H   CYS A  64      11.736  16.213  47.023  1.00  0.94           H  
ATOM    976  HA  CYS A  64      11.826  18.963  47.854  1.00  0.92           H  
ATOM    977 1HB  CYS A  64      10.724  18.180  45.788  1.00  0.96           H  
ATOM    978 2HB  CYS A  64       9.528  17.328  46.753  1.00  0.95           H  
ATOM    979  N   TYR A  65      10.124  16.918  49.739  1.00  0.86           N  
ATOM    980  CA  TYR A  65       9.617  16.867  51.100  1.00  0.80           C  
ATOM    981  C   TYR A  65      10.658  17.372  52.073  1.00  0.74           C  
ATOM    982  O   TYR A  65      10.377  18.240  52.902  1.00  0.68           O  
ATOM    983  CB  TYR A  65       9.205  15.460  51.472  1.00  0.78           C  
ATOM    984  CG  TYR A  65       8.791  15.291  52.885  1.00  0.68           C  
ATOM    985  CD1 TYR A  65       7.538  15.610  53.298  1.00  0.65           C  
ATOM    986  CD2 TYR A  65       9.655  14.814  53.806  1.00  0.61           C  
ATOM    987  CE1 TYR A  65       7.164  15.463  54.564  1.00  0.55           C  
ATOM    988  CE2 TYR A  65       9.281  14.665  55.105  1.00  0.50           C  
ATOM    989  CZ  TYR A  65       8.030  14.992  55.466  1.00  0.47           C  
ATOM    990  OH  TYR A  65       7.662  14.839  56.761  1.00  0.36           O  
ATOM    991  H   TYR A  65      10.208  16.060  49.213  1.00  0.88           H  
ATOM    992  HA  TYR A  65       8.740  17.511  51.167  1.00  0.79           H  
ATOM    993 1HB  TYR A  65       8.372  15.146  50.842  1.00  0.81           H  
ATOM    994 2HB  TYR A  65      10.033  14.777  51.285  1.00  0.79           H  
ATOM    995  HD1 TYR A  65       6.811  15.997  52.584  1.00  0.70           H  
ATOM    996  HD2 TYR A  65      10.669  14.543  53.513  1.00  0.63           H  
ATOM    997  HE1 TYR A  65       6.151  15.727  54.867  1.00  0.52           H  
ATOM    998  HE2 TYR A  65       9.994  14.285  55.837  1.00  0.44           H  
ATOM    999  HH  TYR A  65       8.403  14.495  57.265  1.00  0.32           H  
ATOM   1000  N   ASP A  66      11.871  16.838  51.987  1.00  0.74           N  
ATOM   1001  CA  ASP A  66      12.918  17.260  52.908  1.00  0.68           C  
ATOM   1002  C   ASP A  66      13.226  18.735  52.771  1.00  0.68           C  
ATOM   1003  O   ASP A  66      13.638  19.373  53.740  1.00  0.61           O  
ATOM   1004  CB  ASP A  66      14.173  16.448  52.696  1.00  0.69           C  
ATOM   1005  CG  ASP A  66      15.415  17.294  52.645  1.00  0.69           C  
ATOM   1006  OD1 ASP A  66      15.855  17.769  53.706  1.00  0.61           O  
ATOM   1007  OD2 ASP A  66      15.974  17.479  51.546  1.00  0.77           O  
ATOM   1008  H   ASP A  66      12.082  16.139  51.289  1.00  0.79           H  
ATOM   1009  HA  ASP A  66      12.568  17.098  53.928  1.00  0.59           H  
ATOM   1010 1HB  ASP A  66      14.278  15.723  53.503  1.00  0.63           H  
ATOM   1011 2HB  ASP A  66      14.092  15.890  51.763  1.00  0.76           H  
ATOM   1012  N   ARG A  67      13.036  19.297  51.597  1.00  0.76           N  
ATOM   1013  CA  ARG A  67      13.242  20.720  51.431  1.00  0.77           C  
ATOM   1014  C   ARG A  67      12.080  21.518  51.971  1.00  0.74           C  
ATOM   1015  O   ARG A  67      12.261  22.678  52.338  1.00  0.71           O  
ATOM   1016  CB  ARG A  67      13.462  21.051  49.965  1.00  0.85           C  
ATOM   1017  CG  ARG A  67      13.997  22.435  49.751  1.00  0.86           C  
ATOM   1018  CD  ARG A  67      14.515  22.602  48.350  1.00  0.90           C  
ATOM   1019  NE  ARG A  67      15.340  23.796  48.241  1.00  0.91           N  
ATOM   1020  CZ  ARG A  67      16.592  23.858  48.669  1.00  0.89           C  
ATOM   1021  NH1 ARG A  67      17.146  22.797  49.236  1.00  0.87           N  
ATOM   1022  NH2 ARG A  67      17.295  24.971  48.538  1.00  0.90           N  
ATOM   1023  H   ARG A  67      12.746  18.746  50.802  1.00  0.81           H  
ATOM   1024  HA  ARG A  67      14.131  21.009  51.993  1.00  0.73           H  
ATOM   1025 1HB  ARG A  67      14.161  20.337  49.532  1.00  0.87           H  
ATOM   1026 2HB  ARG A  67      12.520  20.955  49.425  1.00  0.87           H  
ATOM   1027 1HG  ARG A  67      13.202  23.162  49.918  1.00  0.85           H  
ATOM   1028 2HG  ARG A  67      14.813  22.622  50.450  1.00  0.82           H  
ATOM   1029 1HD  ARG A  67      15.116  21.735  48.079  1.00  0.91           H  
ATOM   1030 2HD  ARG A  67      13.676  22.692  47.661  1.00  0.92           H  
ATOM   1031  HE  ARG A  67      14.927  24.615  47.815  1.00  0.92           H  
ATOM   1032 1HH1 ARG A  67      16.614  21.945  49.341  1.00  0.87           H  
ATOM   1033 2HH1 ARG A  67      18.100  22.840  49.564  1.00  0.86           H  
ATOM   1034 1HH2 ARG A  67      16.877  25.785  48.108  1.00  0.91           H  
ATOM   1035 2HH2 ARG A  67      18.248  25.008  48.868  1.00  0.88           H  
ATOM   1036  N   ALA A  68      10.899  20.922  52.032  1.00  0.73           N  
ATOM   1037  CA  ALA A  68       9.749  21.604  52.594  1.00  0.69           C  
ATOM   1038  C   ALA A  68       9.747  21.539  54.101  1.00  0.58           C  
ATOM   1039  O   ALA A  68       9.653  22.568  54.777  1.00  0.52           O  
ATOM   1040  CB  ALA A  68       8.482  20.978  52.072  1.00  0.73           C  
ATOM   1041  H   ALA A  68      10.791  19.980  51.684  1.00  0.76           H  
ATOM   1042  HA  ALA A  68       9.788  22.648  52.282  1.00  0.72           H  
ATOM   1043 1HB  ALA A  68       7.620  21.493  52.496  1.00  0.70           H  
ATOM   1044 2HB  ALA A  68       8.456  21.061  50.985  1.00  0.80           H  
ATOM   1045 3HB  ALA A  68       8.452  19.927  52.356  1.00  0.72           H  
ATOM   1046  N   PHE A  69       9.824  20.327  54.633  1.00  0.53           N  
ATOM   1047  CA  PHE A  69       9.800  20.054  56.058  1.00  0.41           C  
ATOM   1048  C   PHE A  69      11.121  19.424  56.467  1.00  0.38           C  
ATOM   1049  O   PHE A  69      11.233  18.194  56.532  1.00  0.38           O  
ATOM   1050  CB  PHE A  69       8.650  19.130  56.404  1.00  0.39           C  
ATOM   1051  CG  PHE A  69       7.322  19.676  56.071  1.00  0.41           C  
ATOM   1052  CD1 PHE A  69       6.528  19.075  55.146  1.00  0.49           C  
ATOM   1053  CD2 PHE A  69       6.867  20.805  56.682  1.00  0.36           C  
ATOM   1054  CE1 PHE A  69       5.326  19.574  54.855  1.00  0.52           C  
ATOM   1055  CE2 PHE A  69       5.646  21.303  56.373  1.00  0.39           C  
ATOM   1056  CZ  PHE A  69       4.885  20.683  55.464  1.00  0.46           C  
ATOM   1057  H   PHE A  69       9.904  19.556  53.986  1.00  0.59           H  
ATOM   1058  HA  PHE A  69       9.661  20.997  56.589  1.00  0.37           H  
ATOM   1059 1HB  PHE A  69       8.770  18.186  55.874  1.00  0.43           H  
ATOM   1060 2HB  PHE A  69       8.668  18.911  57.471  1.00  0.30           H  
ATOM   1061  HD1 PHE A  69       6.884  18.176  54.642  1.00  0.54           H  
ATOM   1062  HD2 PHE A  69       7.490  21.309  57.422  1.00  0.30           H  
ATOM   1063  HE1 PHE A  69       4.695  19.079  54.117  1.00  0.58           H  
ATOM   1064  HE2 PHE A  69       5.283  22.207  56.862  1.00  0.35           H  
ATOM   1065  HZ  PHE A  69       3.903  21.086  55.220  1.00  0.48           H  
ATOM   1066  N   PRO A  70      12.142  20.229  56.747  1.00  0.35           N  
ATOM   1067  CA  PRO A  70      13.394  19.660  57.218  1.00  0.32           C  
ATOM   1068  C   PRO A  70      13.240  18.916  58.504  1.00  0.23           C  
ATOM   1069  O   PRO A  70      13.944  17.929  58.743  1.00  0.22           O  
ATOM   1070  CB  PRO A  70      14.280  20.889  57.386  1.00  0.30           C  
ATOM   1071  CG  PRO A  70      13.644  21.919  56.657  1.00  0.36           C  
ATOM   1072  CD  PRO A  70      12.222  21.682  56.745  1.00  0.35           C  
ATOM   1073  HA  PRO A  70      13.796  18.984  56.449  1.00  0.38           H  
ATOM   1074 1HB  PRO A  70      14.380  21.137  58.453  1.00  0.23           H  
ATOM   1075 2HB  PRO A  70      15.292  20.678  57.009  1.00  0.33           H  
ATOM   1076 1HG  PRO A  70      13.913  22.901  57.074  1.00  0.32           H  
ATOM   1077 2HG  PRO A  70      13.987  21.912  55.612  1.00  0.44           H  
ATOM   1078 1HD  PRO A  70      11.835  22.116  57.679  1.00  0.28           H  
ATOM   1079 2HD  PRO A  70      11.721  22.127  55.873  1.00  0.42           H  
ATOM   1080  N   ILE A  71      12.335  19.373  59.348  1.00  0.18           N  
ATOM   1081  CA  ILE A  71      12.009  18.704  60.590  1.00  0.13           C  
ATOM   1082  C   ILE A  71      10.535  18.945  60.840  1.00  0.12           C  
ATOM   1083  O   ILE A  71      10.071  20.087  60.877  1.00  0.12           O  
ATOM   1084  CB  ILE A  71      12.903  19.187  61.738  1.00  0.09           C  
ATOM   1085  CG1 ILE A  71      12.668  18.353  62.968  1.00  0.06           C  
ATOM   1086  CG2 ILE A  71      12.680  20.600  62.040  1.00  0.08           C  
ATOM   1087  CD1 ILE A  71      13.656  18.577  64.033  1.00  0.04           C  
ATOM   1088  H   ILE A  71      11.854  20.228  59.109  1.00  0.20           H  
ATOM   1089  HA  ILE A  71      12.171  17.635  60.460  1.00  0.14           H  
ATOM   1090  HB  ILE A  71      13.949  19.056  61.464  1.00  0.10           H  
ATOM   1091 1HG1 ILE A  71      11.678  18.568  63.369  1.00  0.05           H  
ATOM   1092 2HG1 ILE A  71      12.689  17.296  62.701  1.00  0.07           H  
ATOM   1093 1HG2 ILE A  71      13.331  20.904  62.859  1.00  0.06           H  
ATOM   1094 2HG2 ILE A  71      12.902  21.200  61.158  1.00  0.11           H  
ATOM   1095 3HG2 ILE A  71      11.640  20.751  62.329  1.00  0.07           H  
ATOM   1096 1HD1 ILE A  71      13.421  17.941  64.887  1.00  0.03           H  
ATOM   1097 2HD1 ILE A  71      14.652  18.334  63.662  1.00  0.05           H  
ATOM   1098 3HD1 ILE A  71      13.628  19.621  64.341  1.00  0.04           H  
ATOM   1099  N   SER A  72       9.784  17.869  60.973  1.00  0.12           N  
ATOM   1100  CA  SER A  72       8.354  17.977  61.076  1.00  0.11           C  
ATOM   1101  C   SER A  72       7.967  18.693  62.352  1.00  0.08           C  
ATOM   1102  O   SER A  72       8.735  18.781  63.308  1.00  0.06           O  
ATOM   1103  CB  SER A  72       7.727  16.604  61.028  1.00  0.12           C  
ATOM   1104  OG  SER A  72       6.350  16.698  60.780  1.00  0.13           O  
ATOM   1105  H   SER A  72      10.212  16.955  61.004  1.00  0.12           H  
ATOM   1106  HA  SER A  72       7.989  18.561  60.230  1.00  0.15           H  
ATOM   1107 1HB  SER A  72       8.204  16.013  60.246  1.00  0.15           H  
ATOM   1108 2HB  SER A  72       7.898  16.093  61.974  1.00  0.09           H  
ATOM   1109  HG  SER A  72       6.158  17.636  60.703  1.00  0.13           H  
ATOM   1110  N   HIS A  73       6.760  19.236  62.352  1.00  0.08           N  
ATOM   1111  CA  HIS A  73       6.309  19.995  63.496  1.00  0.05           C  
ATOM   1112  C   HIS A  73       6.162  19.126  64.728  1.00  0.04           C  
ATOM   1113  O   HIS A  73       6.318  19.615  65.848  1.00  0.02           O  
ATOM   1114  CB  HIS A  73       5.004  20.666  63.181  1.00  0.06           C  
ATOM   1115  CG  HIS A  73       5.078  21.625  62.049  1.00  0.08           C  
ATOM   1116  ND1 HIS A  73       5.032  21.220  60.737  1.00  0.12           N  
ATOM   1117  CD2 HIS A  73       5.189  22.971  62.026  1.00  0.08           C  
ATOM   1118  CE1 HIS A  73       5.113  22.277  59.954  1.00  0.16           C  
ATOM   1119  NE2 HIS A  73       5.205  23.352  60.712  1.00  0.12           N  
ATOM   1120  H   HIS A  73       6.144  19.128  61.559  1.00  0.10           H  
ATOM   1121  HA  HIS A  73       7.043  20.764  63.735  1.00  0.05           H  
ATOM   1122 1HB  HIS A  73       4.256  19.911  62.938  1.00  0.06           H  
ATOM   1123 2HB  HIS A  73       4.651  21.205  64.060  1.00  0.04           H  
ATOM   1124  HD2 HIS A  73       5.250  23.631  62.892  1.00  0.06           H  
ATOM   1125  HE1 HIS A  73       5.105  22.265  58.864  1.00  0.21           H  
ATOM   1126  HE2 HIS A  73       5.276  24.304  60.381  1.00  0.14           H  
ATOM   1127  N   VAL A  74       5.880  17.844  64.551  1.00  0.04           N  
ATOM   1128  CA  VAL A  74       5.682  16.964  65.690  1.00  0.03           C  
ATOM   1129  C   VAL A  74       6.995  16.766  66.427  1.00  0.02           C  
ATOM   1130  O   VAL A  74       7.060  16.882  67.653  1.00  0.01           O  
ATOM   1131  CB  VAL A  74       5.071  15.634  65.233  1.00  0.03           C  
ATOM   1132  CG1 VAL A  74       4.682  14.787  66.375  1.00  0.02           C  
ATOM   1133  CG2 VAL A  74       3.882  15.886  64.449  1.00  0.04           C  
ATOM   1134  H   VAL A  74       5.800  17.466  63.618  1.00  0.05           H  
ATOM   1135  HA  VAL A  74       4.993  17.446  66.384  1.00  0.02           H  
ATOM   1136  HB  VAL A  74       5.802  15.098  64.627  1.00  0.04           H  
ATOM   1137 1HG1 VAL A  74       4.254  13.854  66.007  1.00  0.02           H  
ATOM   1138 2HG1 VAL A  74       5.561  14.568  66.981  1.00  0.02           H  
ATOM   1139 3HG1 VAL A  74       3.943  15.310  66.981  1.00  0.02           H  
ATOM   1140 1HG2 VAL A  74       3.452  14.938  64.126  1.00  0.04           H  
ATOM   1141 2HG2 VAL A  74       3.155  16.427  65.054  1.00  0.03           H  
ATOM   1142 3HG2 VAL A  74       4.142  16.483  63.575  1.00  0.05           H  
ATOM   1143  N   ARG A  75       8.058  16.463  65.692  1.00  0.03           N  
ATOM   1144  CA  ARG A  75       9.358  16.291  66.321  1.00  0.02           C  
ATOM   1145  C   ARG A  75       9.811  17.585  66.969  1.00  0.02           C  
ATOM   1146  O   ARG A  75      10.403  17.580  68.054  1.00  0.01           O  
ATOM   1147  CB  ARG A  75      10.398  15.844  65.302  1.00  0.03           C  
ATOM   1148  CG  ARG A  75       9.944  14.801  64.316  1.00  0.04           C  
ATOM   1149  CD  ARG A  75       9.317  13.616  64.987  1.00  0.03           C  
ATOM   1150  NE  ARG A  75       8.026  13.310  64.392  1.00  0.04           N  
ATOM   1151  CZ  ARG A  75       7.860  12.812  63.173  1.00  0.06           C  
ATOM   1152  NH1 ARG A  75       8.906  12.563  62.402  1.00  0.08           N  
ATOM   1153  NH2 ARG A  75       6.641  12.573  62.722  1.00  0.07           N  
ATOM   1154  H   ARG A  75       7.976  16.349  64.692  1.00  0.04           H  
ATOM   1155  HA  ARG A  75       9.272  15.520  67.088  1.00  0.02           H  
ATOM   1156 1HB  ARG A  75      10.735  16.704  64.726  1.00  0.04           H  
ATOM   1157 2HB  ARG A  75      11.266  15.438  65.822  1.00  0.02           H  
ATOM   1158 1HG  ARG A  75       9.206  15.235  63.641  1.00  0.05           H  
ATOM   1159 2HG  ARG A  75      10.800  14.448  63.740  1.00  0.05           H  
ATOM   1160 1HD  ARG A  75       9.968  12.749  64.878  1.00  0.03           H  
ATOM   1161 2HD  ARG A  75       9.174  13.831  66.045  1.00  0.02           H  
ATOM   1162  HE  ARG A  75       7.199  13.489  64.946  1.00  0.03           H  
ATOM   1163 1HH1 ARG A  75       9.839  12.752  62.740  1.00  0.07           H  
ATOM   1164 2HH1 ARG A  75       8.772  12.184  61.476  1.00  0.10           H  
ATOM   1165 1HH2 ARG A  75       5.839  12.769  63.305  1.00  0.06           H  
ATOM   1166 2HH2 ARG A  75       6.511  12.194  61.796  1.00  0.09           H  
ATOM   1167  N   PHE A  76       9.514  18.703  66.329  1.00  0.02           N  
ATOM   1168  CA  PHE A  76       9.933  19.987  66.850  1.00  0.02           C  
ATOM   1169  C   PHE A  76       9.232  20.286  68.158  1.00  0.01           C  
ATOM   1170  O   PHE A  76       9.854  20.752  69.113  1.00  0.01           O  
ATOM   1171  CB  PHE A  76       9.646  21.066  65.819  1.00  0.02           C  
ATOM   1172  CG  PHE A  76      10.421  22.342  65.984  1.00  0.02           C  
ATOM   1173  CD1 PHE A  76      11.344  22.531  66.978  1.00  0.02           C  
ATOM   1174  CD2 PHE A  76      10.212  23.367  65.101  1.00  0.03           C  
ATOM   1175  CE1 PHE A  76      12.033  23.701  67.080  1.00  0.02           C  
ATOM   1176  CE2 PHE A  76      10.900  24.543  65.208  1.00  0.03           C  
ATOM   1177  CZ  PHE A  76      11.809  24.705  66.194  1.00  0.02           C  
ATOM   1178  H   PHE A  76       8.989  18.669  65.467  1.00  0.03           H  
ATOM   1179  HA  PHE A  76      11.006  19.950  67.041  1.00  0.02           H  
ATOM   1180 1HB  PHE A  76       9.862  20.683  64.822  1.00  0.03           H  
ATOM   1181 2HB  PHE A  76       8.588  21.324  65.848  1.00  0.02           H  
ATOM   1182  HD1 PHE A  76      11.526  21.730  67.695  1.00  0.01           H  
ATOM   1183  HD2 PHE A  76       9.478  23.236  64.305  1.00  0.04           H  
ATOM   1184  HE1 PHE A  76      12.767  23.833  67.875  1.00  0.01           H  
ATOM   1185  HE2 PHE A  76      10.716  25.350  64.500  1.00  0.04           H  
ATOM   1186  HZ  PHE A  76      12.360  25.641  66.278  1.00  0.02           H  
ATOM   1187  N   TRP A  77       7.937  20.005  68.225  1.00  0.01           N  
ATOM   1188  CA  TRP A  77       7.198  20.214  69.454  1.00  0.01           C  
ATOM   1189  C   TRP A  77       7.644  19.261  70.545  1.00  0.01           C  
ATOM   1190  O   TRP A  77       7.658  19.626  71.721  1.00  0.01           O  
ATOM   1191  CB  TRP A  77       5.719  20.049  69.199  1.00  0.01           C  
ATOM   1192  CG  TRP A  77       5.128  21.023  68.259  1.00  0.01           C  
ATOM   1193  CD1 TRP A  77       5.569  22.265  67.989  1.00  0.01           C  
ATOM   1194  CD2 TRP A  77       3.968  20.831  67.458  1.00  0.01           C  
ATOM   1195  NE1 TRP A  77       4.762  22.870  67.078  1.00  0.02           N  
ATOM   1196  CE2 TRP A  77       3.768  22.003  66.734  1.00  0.02           C  
ATOM   1197  CE3 TRP A  77       3.077  19.780  67.287  1.00  0.01           C  
ATOM   1198  CZ2 TRP A  77       2.726  22.156  65.859  1.00  0.02           C  
ATOM   1199  CZ3 TRP A  77       2.050  19.932  66.427  1.00  0.02           C  
ATOM   1200  CH2 TRP A  77       1.876  21.110  65.716  1.00  0.03           C  
ATOM   1201  H   TRP A  77       7.454  19.641  67.416  1.00  0.01           H  
ATOM   1202  HA  TRP A  77       7.385  21.230  69.802  1.00  0.01           H  
ATOM   1203 1HB  TRP A  77       5.528  19.053  68.799  1.00  0.01           H  
ATOM   1204 2HB  TRP A  77       5.176  20.134  70.140  1.00  0.01           H  
ATOM   1205  HD1 TRP A  77       6.449  22.724  68.436  1.00  0.01           H  
ATOM   1206  HE1 TRP A  77       4.880  23.806  66.717  1.00  0.02           H  
ATOM   1207  HE3 TRP A  77       3.209  18.849  67.837  1.00  0.01           H  
ATOM   1208  HZ2 TRP A  77       2.575  23.075  65.293  1.00  0.03           H  
ATOM   1209  HZ3 TRP A  77       1.356  19.100  66.305  1.00  0.02           H  
ATOM   1210  HH2 TRP A  77       1.035  21.194  65.027  1.00  0.03           H  
ATOM   1211  N   VAL A  78       7.999  18.035  70.183  1.00  0.01           N  
ATOM   1212  CA  VAL A  78       8.503  17.093  71.172  1.00  0.01           C  
ATOM   1213  C   VAL A  78       9.768  17.634  71.813  1.00  0.01           C  
ATOM   1214  O   VAL A  78       9.905  17.666  73.044  1.00  0.01           O  
ATOM   1215  CB  VAL A  78       8.740  15.721  70.531  1.00  0.01           C  
ATOM   1216  CG1 VAL A  78       9.527  14.857  71.418  1.00  0.01           C  
ATOM   1217  CG2 VAL A  78       7.456  15.062  70.235  1.00  0.01           C  
ATOM   1218  H   VAL A  78       7.923  17.743  69.219  1.00  0.01           H  
ATOM   1219  HA  VAL A  78       7.757  16.986  71.960  1.00  0.01           H  
ATOM   1220  HB  VAL A  78       9.297  15.855  69.604  1.00  0.01           H  
ATOM   1221 1HG1 VAL A  78       9.682  13.889  70.940  1.00  0.01           H  
ATOM   1222 2HG1 VAL A  78      10.493  15.322  71.616  1.00  0.01           H  
ATOM   1223 3HG1 VAL A  78       8.992  14.716  72.357  1.00  0.01           H  
ATOM   1224 1HG2 VAL A  78       7.643  14.090  69.780  1.00  0.01           H  
ATOM   1225 2HG2 VAL A  78       6.894  14.928  71.159  1.00  0.01           H  
ATOM   1226 3HG2 VAL A  78       6.880  15.680  69.546  1.00  0.01           H  
ATOM   1227  N   LEU A  79      10.715  18.055  70.986  1.00  0.01           N  
ATOM   1228  CA  LEU A  79      11.939  18.620  71.520  1.00  0.01           C  
ATOM   1229  C   LEU A  79      11.671  19.892  72.298  1.00  0.01           C  
ATOM   1230  O   LEU A  79      12.359  20.170  73.282  1.00  0.01           O  
ATOM   1231  CB  LEU A  79      12.930  18.881  70.403  1.00  0.01           C  
ATOM   1232  CG  LEU A  79      13.339  17.684  69.569  1.00  0.01           C  
ATOM   1233  CD1 LEU A  79      14.331  18.072  68.537  1.00  0.01           C  
ATOM   1234  CD2 LEU A  79      13.886  16.609  70.405  1.00  0.01           C  
ATOM   1235  H   LEU A  79      10.599  17.989  69.985  1.00  0.01           H  
ATOM   1236  HA  LEU A  79      12.376  17.904  72.215  1.00  0.01           H  
ATOM   1237 1HB  LEU A  79      12.502  19.617  69.724  1.00  0.01           H  
ATOM   1238 2HB  LEU A  79      13.838  19.300  70.835  1.00  0.01           H  
ATOM   1239  HG  LEU A  79      12.470  17.298  69.035  1.00  0.01           H  
ATOM   1240 1HD1 LEU A  79      14.609  17.195  67.951  1.00  0.01           H  
ATOM   1241 2HD1 LEU A  79      13.896  18.824  67.879  1.00  0.01           H  
ATOM   1242 3HD1 LEU A  79      15.218  18.481  69.020  1.00  0.01           H  
ATOM   1243 1HD2 LEU A  79      14.169  15.765  69.774  1.00  0.01           H  
ATOM   1244 2HD2 LEU A  79      14.764  16.974  70.938  1.00  0.01           H  
ATOM   1245 3HD2 LEU A  79      13.132  16.288  71.124  1.00  0.01           H  
ATOM   1246  N   GLN A  80      10.674  20.665  71.888  1.00  0.01           N  
ATOM   1247  CA  GLN A  80      10.310  21.856  72.635  1.00  0.01           C  
ATOM   1248  C   GLN A  80       9.851  21.490  74.032  1.00  0.02           C  
ATOM   1249  O   GLN A  80      10.270  22.098  75.023  1.00  0.02           O  
ATOM   1250  CB  GLN A  80       9.217  22.612  71.900  1.00  0.01           C  
ATOM   1251  CG  GLN A  80       8.561  23.654  72.742  1.00  0.01           C  
ATOM   1252  CD  GLN A  80       7.537  24.438  71.976  1.00  0.01           C  
ATOM   1253  OE1 GLN A  80       7.532  24.440  70.748  1.00  0.01           O  
ATOM   1254  NE2 GLN A  80       6.652  25.107  72.695  1.00  0.01           N  
ATOM   1255  H   GLN A  80      10.158  20.432  71.051  1.00  0.01           H  
ATOM   1256  HA  GLN A  80      11.189  22.495  72.716  1.00  0.01           H  
ATOM   1257 1HB  GLN A  80       9.638  23.093  71.017  1.00  0.01           H  
ATOM   1258 2HB  GLN A  80       8.456  21.911  71.559  1.00  0.01           H  
ATOM   1259 1HG  GLN A  80       8.065  23.168  73.582  1.00  0.01           H  
ATOM   1260 2HG  GLN A  80       9.322  24.344  73.106  1.00  0.01           H  
ATOM   1261 1HE2 GLN A  80       5.944  25.649  72.240  1.00  0.01           H  
ATOM   1262 2HE2 GLN A  80       6.689  25.072  73.694  1.00  0.02           H  
ATOM   1263  N   ILE A  81       9.012  20.470  74.129  1.00  0.02           N  
ATOM   1264  CA  ILE A  81       8.495  20.024  75.414  1.00  0.03           C  
ATOM   1265  C   ILE A  81       9.631  19.556  76.300  1.00  0.04           C  
ATOM   1266  O   ILE A  81       9.706  19.903  77.480  1.00  0.05           O  
ATOM   1267  CB  ILE A  81       7.448  18.922  75.198  1.00  0.02           C  
ATOM   1268  CG1 ILE A  81       6.138  19.563  74.765  1.00  0.02           C  
ATOM   1269  CG2 ILE A  81       7.283  18.075  76.408  1.00  0.04           C  
ATOM   1270  CD1 ILE A  81       5.147  18.638  74.222  1.00  0.02           C  
ATOM   1271  H   ILE A  81       8.724  19.989  73.289  1.00  0.01           H  
ATOM   1272  HA  ILE A  81       8.021  20.871  75.909  1.00  0.03           H  
ATOM   1273  HB  ILE A  81       7.758  18.283  74.372  1.00  0.02           H  
ATOM   1274 1HG1 ILE A  81       5.684  20.071  75.615  1.00  0.03           H  
ATOM   1275 2HG1 ILE A  81       6.336  20.316  74.002  1.00  0.02           H  
ATOM   1276 1HG2 ILE A  81       6.533  17.308  76.215  1.00  0.03           H  
ATOM   1277 2HG2 ILE A  81       8.233  17.601  76.652  1.00  0.04           H  
ATOM   1278 3HG2 ILE A  81       6.961  18.695  77.245  1.00  0.05           H  
ATOM   1279 1HD1 ILE A  81       4.249  19.190  73.942  1.00  0.02           H  
ATOM   1280 2HD1 ILE A  81       5.557  18.141  73.342  1.00  0.01           H  
ATOM   1281 3HD1 ILE A  81       4.894  17.893  74.975  1.00  0.02           H  
ATOM   1282  N   ILE A  82      10.520  18.749  75.746  1.00  0.03           N  
ATOM   1283  CA  ILE A  82      11.629  18.224  76.533  1.00  0.04           C  
ATOM   1284  C   ILE A  82      12.516  19.353  77.035  1.00  0.05           C  
ATOM   1285  O   ILE A  82      12.850  19.426  78.225  1.00  0.07           O  
ATOM   1286  CB  ILE A  82      12.423  17.208  75.701  1.00  0.03           C  
ATOM   1287  CG1 ILE A  82      11.657  15.903  75.652  1.00  0.03           C  
ATOM   1288  CG2 ILE A  82      13.782  17.014  76.241  1.00  0.03           C  
ATOM   1289  CD1 ILE A  82      12.060  14.995  74.571  1.00  0.02           C  
ATOM   1290  H   ILE A  82      10.440  18.488  74.773  1.00  0.02           H  
ATOM   1291  HA  ILE A  82      11.223  17.722  77.411  1.00  0.05           H  
ATOM   1292  HB  ILE A  82      12.507  17.565  74.675  1.00  0.02           H  
ATOM   1293 1HG1 ILE A  82      11.781  15.373  76.596  1.00  0.04           H  
ATOM   1294 2HG1 ILE A  82      10.593  16.110  75.532  1.00  0.03           H  
ATOM   1295 1HG2 ILE A  82      14.317  16.288  75.629  1.00  0.03           H  
ATOM   1296 2HG2 ILE A  82      14.317  17.963  76.229  1.00  0.04           H  
ATOM   1297 3HG2 ILE A  82      13.718  16.647  77.265  1.00  0.05           H  
ATOM   1298 1HD1 ILE A  82      11.457  14.087  74.614  1.00  0.02           H  
ATOM   1299 2HD1 ILE A  82      11.909  15.485  73.609  1.00  0.01           H  
ATOM   1300 3HD1 ILE A  82      13.112  14.737  74.686  1.00  0.02           H  
ATOM   1301  N   PHE A  83      12.929  20.234  76.133  1.00  0.03           N  
ATOM   1302  CA  PHE A  83      13.863  21.284  76.493  1.00  0.04           C  
ATOM   1303  C   PHE A  83      13.240  22.285  77.436  1.00  0.05           C  
ATOM   1304  O   PHE A  83      13.963  22.948  78.182  1.00  0.07           O  
ATOM   1305  CB  PHE A  83      14.365  21.984  75.242  1.00  0.03           C  
ATOM   1306  CG  PHE A  83      15.445  21.246  74.518  1.00  0.02           C  
ATOM   1307  CD1 PHE A  83      16.572  21.906  74.107  1.00  0.02           C  
ATOM   1308  CD2 PHE A  83      15.336  19.910  74.240  1.00  0.02           C  
ATOM   1309  CE1 PHE A  83      17.559  21.249  73.435  1.00  0.01           C  
ATOM   1310  CE2 PHE A  83      16.328  19.251  73.569  1.00  0.01           C  
ATOM   1311  CZ  PHE A  83      17.436  19.918  73.173  1.00  0.01           C  
ATOM   1312  H   PHE A  83      12.593  20.179  75.182  1.00  0.02           H  
ATOM   1313  HA  PHE A  83      14.711  20.831  77.008  1.00  0.05           H  
ATOM   1314 1HB  PHE A  83      13.537  22.131  74.550  1.00  0.02           H  
ATOM   1315 2HB  PHE A  83      14.749  22.968  75.506  1.00  0.03           H  
ATOM   1316  HD1 PHE A  83      16.675  22.970  74.324  1.00  0.02           H  
ATOM   1317  HD2 PHE A  83      14.443  19.371  74.559  1.00  0.02           H  
ATOM   1318  HE1 PHE A  83      18.447  21.789  73.107  1.00  0.01           H  
ATOM   1319  HE2 PHE A  83      16.226  18.188  73.352  1.00  0.01           H  
ATOM   1320  HZ  PHE A  83      18.228  19.390  72.644  1.00  0.01           H  
ATOM   1321  N   VAL A  84      11.917  22.413  77.416  1.00  0.05           N  
ATOM   1322  CA  VAL A  84      11.230  23.321  78.316  1.00  0.07           C  
ATOM   1323  C   VAL A  84      10.933  22.666  79.656  1.00  0.11           C  
ATOM   1324  O   VAL A  84      10.803  23.369  80.666  1.00  0.15           O  
ATOM   1325  CB  VAL A  84       9.952  23.828  77.638  1.00  0.06           C  
ATOM   1326  CG1 VAL A  84       9.041  24.475  78.604  1.00  0.08           C  
ATOM   1327  CG2 VAL A  84      10.301  24.794  76.549  1.00  0.04           C  
ATOM   1328  H   VAL A  84      11.376  21.867  76.761  1.00  0.04           H  
ATOM   1329  HA  VAL A  84      11.888  24.166  78.524  1.00  0.08           H  
ATOM   1330  HB  VAL A  84       9.416  22.979  77.213  1.00  0.05           H  
ATOM   1331 1HG1 VAL A  84       8.146  24.821  78.085  1.00  0.07           H  
ATOM   1332 2HG1 VAL A  84       8.759  23.758  79.374  1.00  0.10           H  
ATOM   1333 3HG1 VAL A  84       9.544  25.325  79.065  1.00  0.09           H  
ATOM   1334 1HG2 VAL A  84       9.388  25.149  76.072  1.00  0.03           H  
ATOM   1335 2HG2 VAL A  84      10.842  25.640  76.973  1.00  0.05           H  
ATOM   1336 3HG2 VAL A  84      10.928  24.297  75.808  1.00  0.03           H  
ATOM   1337  N   SER A  85      10.837  21.344  79.700  1.00  0.11           N  
ATOM   1338  CA  SER A  85      10.485  20.636  80.915  1.00  0.15           C  
ATOM   1339  C   SER A  85      11.688  20.198  81.727  1.00  0.19           C  
ATOM   1340  O   SER A  85      11.542  19.942  82.923  1.00  0.26           O  
ATOM   1341  CB  SER A  85       9.653  19.410  80.575  1.00  0.14           C  
ATOM   1342  OG  SER A  85       9.498  18.571  81.697  1.00  0.19           O  
ATOM   1343  H   SER A  85      11.016  20.817  78.857  1.00  0.08           H  
ATOM   1344  HA  SER A  85       9.894  21.302  81.545  1.00  0.18           H  
ATOM   1345 1HB  SER A  85       8.673  19.724  80.216  1.00  0.12           H  
ATOM   1346 2HB  SER A  85      10.134  18.856  79.770  1.00  0.11           H  
ATOM   1347  HG  SER A  85       9.971  18.999  82.415  1.00  0.23           H  
ATOM   1348  N   THR A  86      12.859  20.082  81.105  1.00  0.16           N  
ATOM   1349  CA  THR A  86      14.048  19.682  81.854  1.00  0.20           C  
ATOM   1350  C   THR A  86      14.366  20.572  83.050  1.00  0.28           C  
ATOM   1351  O   THR A  86      14.781  20.027  84.089  1.00  0.35           O  
ATOM   1352  CB  THR A  86      15.257  19.636  80.917  1.00  0.16           C  
ATOM   1353  OG1 THR A  86      14.876  19.045  79.679  1.00  0.11           O  
ATOM   1354  CG2 THR A  86      16.369  18.830  81.531  1.00  0.18           C  
ATOM   1355  H   THR A  86      12.940  20.267  80.115  1.00  0.12           H  
ATOM   1356  HA  THR A  86      13.879  18.686  82.265  1.00  0.22           H  
ATOM   1357  HB  THR A  86      15.611  20.650  80.730  1.00  0.15           H  
ATOM   1358  HG1 THR A  86      13.946  18.808  79.711  1.00  0.11           H  
ATOM   1359 1HG2 THR A  86      17.221  18.808  80.851  1.00  0.15           H  
ATOM   1360 2HG2 THR A  86      16.669  19.284  82.475  1.00  0.24           H  
ATOM   1361 3HG2 THR A  86      16.024  17.813  81.712  1.00  0.19           H  
ATOM   1362  N   PRO A  87      14.236  21.901  82.983  1.00  0.27           N  
ATOM   1363  CA  PRO A  87      14.544  22.717  84.160  1.00  0.36           C  
ATOM   1364  C   PRO A  87      13.725  22.374  85.381  1.00  0.46           C  
ATOM   1365  O   PRO A  87      14.227  22.482  86.503  1.00  0.56           O  
ATOM   1366  CB  PRO A  87      14.248  24.132  83.669  1.00  0.33           C  
ATOM   1367  CG  PRO A  87      14.488  24.074  82.256  1.00  0.23           C  
ATOM   1368  CD  PRO A  87      13.994  22.759  81.818  1.00  0.20           C  
ATOM   1369  HA  PRO A  87      15.608  22.599  84.414  1.00  0.38           H  
ATOM   1370 1HB  PRO A  87      13.211  24.406  83.914  1.00  0.34           H  
ATOM   1371 2HB  PRO A  87      14.901  24.853  84.183  1.00  0.37           H  
ATOM   1372 1HG  PRO A  87      13.967  24.899  81.748  1.00  0.20           H  
ATOM   1373 2HG  PRO A  87      15.561  24.200  82.047  1.00  0.22           H  
ATOM   1374 1HD  PRO A  87      12.922  22.829  81.583  1.00  0.19           H  
ATOM   1375 2HD  PRO A  87      14.563  22.428  80.937  1.00  0.16           H  
ATOM   1376  N   THR A  88      12.471  21.981  85.194  1.00  0.44           N  
ATOM   1377  CA  THR A  88      11.656  21.550  86.319  1.00  0.54           C  
ATOM   1378  C   THR A  88      12.302  20.372  87.030  1.00  0.60           C  
ATOM   1379  O   THR A  88      12.364  20.332  88.265  1.00  0.69           O  
ATOM   1380  CB  THR A  88      10.266  21.182  85.824  1.00  0.49           C  
ATOM   1381  OG1 THR A  88       9.742  22.261  85.049  1.00  0.43           O  
ATOM   1382  CG2 THR A  88       9.331  20.890  86.971  1.00  0.59           C  
ATOM   1383  H   THR A  88      12.071  21.978  84.267  1.00  0.37           H  
ATOM   1384  HA  THR A  88      11.577  22.376  87.026  1.00  0.60           H  
ATOM   1385  HB  THR A  88      10.328  20.298  85.190  1.00  0.44           H  
ATOM   1386  HG1 THR A  88      10.386  22.973  85.017  1.00  0.43           H  
ATOM   1387 1HG2 THR A  88       8.347  20.630  86.581  1.00  0.56           H  
ATOM   1388 2HG2 THR A  88       9.721  20.057  87.556  1.00  0.64           H  
ATOM   1389 3HG2 THR A  88       9.248  21.771  87.606  1.00  0.64           H  
ATOM   1390  N   LEU A  89      12.815  19.414  86.263  1.00  0.53           N  
ATOM   1391  CA  LEU A  89      13.425  18.241  86.862  1.00  0.58           C  
ATOM   1392  C   LEU A  89      14.775  18.577  87.473  1.00  0.63           C  
ATOM   1393  O   LEU A  89      15.157  17.994  88.493  1.00  0.71           O  
ATOM   1394  CB  LEU A  89      13.549  17.134  85.826  1.00  0.49           C  
ATOM   1395  CG  LEU A  89      12.233  16.413  85.485  1.00  0.46           C  
ATOM   1396  CD1 LEU A  89      11.313  17.283  84.683  1.00  0.39           C  
ATOM   1397  CD2 LEU A  89      12.444  15.093  84.739  1.00  0.40           C  
ATOM   1398  H   LEU A  89      12.785  19.493  85.257  1.00  0.45           H  
ATOM   1399  HA  LEU A  89      12.785  17.895  87.673  1.00  0.65           H  
ATOM   1400 1HB  LEU A  89      13.948  17.561  84.907  1.00  0.41           H  
ATOM   1401 2HB  LEU A  89      14.256  16.391  86.194  1.00  0.52           H  
ATOM   1402  HG  LEU A  89      11.692  16.188  86.405  1.00  0.54           H  
ATOM   1403 1HD1 LEU A  89      10.395  16.737  84.463  1.00  0.37           H  
ATOM   1404 2HD1 LEU A  89      11.072  18.181  85.253  1.00  0.44           H  
ATOM   1405 3HD1 LEU A  89      11.800  17.564  83.750  1.00  0.32           H  
ATOM   1406 1HD2 LEU A  89      11.477  14.635  84.529  1.00  0.38           H  
ATOM   1407 2HD2 LEU A  89      12.966  15.284  83.801  1.00  0.32           H  
ATOM   1408 3HD2 LEU A  89      13.039  14.418  85.354  1.00  0.45           H  
ATOM   1409  N   ILE A  90      15.495  19.529  86.881  1.00  0.59           N  
ATOM   1410  CA  ILE A  90      16.712  20.034  87.509  1.00  0.64           C  
ATOM   1411  C   ILE A  90      16.395  20.597  88.887  1.00  0.74           C  
ATOM   1412  O   ILE A  90      17.068  20.289  89.879  1.00  0.80           O  
ATOM   1413  CB  ILE A  90      17.374  21.100  86.619  1.00  0.57           C  
ATOM   1414  CG1 ILE A  90      17.890  20.478  85.326  1.00  0.46           C  
ATOM   1415  CG2 ILE A  90      18.487  21.787  87.360  1.00  0.63           C  
ATOM   1416  CD1 ILE A  90      18.280  21.499  84.261  1.00  0.37           C  
ATOM   1417  H   ILE A  90      15.206  19.910  85.992  1.00  0.51           H  
ATOM   1418  HA  ILE A  90      17.407  19.204  87.634  1.00  0.65           H  
ATOM   1419  HB  ILE A  90      16.632  21.843  86.328  1.00  0.55           H  
ATOM   1420 1HG1 ILE A  90      18.762  19.861  85.542  1.00  0.48           H  
ATOM   1421 2HG1 ILE A  90      17.125  19.825  84.905  1.00  0.42           H  
ATOM   1422 1HG2 ILE A  90      18.944  22.537  86.715  1.00  0.58           H  
ATOM   1423 2HG2 ILE A  90      18.087  22.269  88.251  1.00  0.70           H  
ATOM   1424 3HG2 ILE A  90      19.238  21.052  87.651  1.00  0.66           H  
ATOM   1425 1HD1 ILE A  90      18.637  20.979  83.372  1.00  0.30           H  
ATOM   1426 2HD1 ILE A  90      17.411  22.106  84.003  1.00  0.35           H  
ATOM   1427 3HD1 ILE A  90      19.070  22.142  84.646  1.00  0.41           H  
ATOM   1428  N   TYR A  91      15.366  21.436  88.965  1.00  0.75           N  
ATOM   1429  CA  TYR A  91      15.001  22.049  90.236  1.00  0.82           C  
ATOM   1430  C   TYR A  91      14.582  20.998  91.251  1.00  0.86           C  
ATOM   1431  O   TYR A  91      14.976  21.063  92.422  1.00  0.91           O  
ATOM   1432  CB  TYR A  91      13.877  23.055  90.037  1.00  0.81           C  
ATOM   1433  CG  TYR A  91      13.488  23.764  91.304  1.00  0.87           C  
ATOM   1434  CD1 TYR A  91      14.264  24.793  91.811  1.00  0.89           C  
ATOM   1435  CD2 TYR A  91      12.355  23.399  91.996  1.00  0.89           C  
ATOM   1436  CE1 TYR A  91      13.923  25.430  92.969  1.00  0.92           C  
ATOM   1437  CE2 TYR A  91      12.003  24.039  93.161  1.00  0.93           C  
ATOM   1438  CZ  TYR A  91      12.794  25.053  93.646  1.00  0.94           C  
ATOM   1439  OH  TYR A  91      12.458  25.709  94.808  1.00  0.96           O  
ATOM   1440  H   TYR A  91      14.827  21.656  88.140  1.00  0.69           H  
ATOM   1441  HA  TYR A  91      15.872  22.573  90.630  1.00  0.84           H  
ATOM   1442 1HB  TYR A  91      14.182  23.801  89.302  1.00  0.77           H  
ATOM   1443 2HB  TYR A  91      12.999  22.546  89.641  1.00  0.79           H  
ATOM   1444  HD1 TYR A  91      15.165  25.107  91.283  1.00  0.87           H  
ATOM   1445  HD2 TYR A  91      11.724  22.592  91.622  1.00  0.88           H  
ATOM   1446  HE1 TYR A  91      14.547  26.237  93.351  1.00  0.93           H  
ATOM   1447  HE2 TYR A  91      11.101  23.741  93.696  1.00  0.94           H  
ATOM   1448  HH  TYR A  91      11.644  25.340  95.158  1.00  0.96           H  
ATOM   1449  N   LEU A  92      13.769  20.029  90.823  1.00  0.85           N  
ATOM   1450  CA  LEU A  92      13.379  18.944  91.716  1.00  0.88           C  
ATOM   1451  C   LEU A  92      14.602  18.205  92.244  1.00  0.90           C  
ATOM   1452  O   LEU A  92      14.711  17.943  93.447  1.00  0.93           O  
ATOM   1453  CB  LEU A  92      12.437  17.983  90.999  1.00  0.85           C  
ATOM   1454  CG  LEU A  92      12.110  16.655  91.678  1.00  0.88           C  
ATOM   1455  CD1 LEU A  92      11.637  16.841  93.109  1.00  0.92           C  
ATOM   1456  CD2 LEU A  92      11.046  15.933  90.875  1.00  0.84           C  
ATOM   1457  H   LEU A  92      13.416  20.038  89.877  1.00  0.80           H  
ATOM   1458  HA  LEU A  92      12.858  19.371  92.572  1.00  0.91           H  
ATOM   1459 1HB  LEU A  92      11.486  18.487  90.834  1.00  0.84           H  
ATOM   1460 2HB  LEU A  92      12.866  17.735  90.028  1.00  0.80           H  
ATOM   1461  HG  LEU A  92      13.009  16.041  91.728  1.00  0.88           H  
ATOM   1462 1HD1 LEU A  92      11.417  15.868  93.549  1.00  0.93           H  
ATOM   1463 2HD1 LEU A  92      12.418  17.333  93.689  1.00  0.93           H  
ATOM   1464 3HD1 LEU A  92      10.737  17.454  93.118  1.00  0.92           H  
ATOM   1465 1HD2 LEU A  92      10.809  14.983  91.355  1.00  0.86           H  
ATOM   1466 2HD2 LEU A  92      10.147  16.548  90.825  1.00  0.84           H  
ATOM   1467 3HD2 LEU A  92      11.415  15.747  89.866  1.00  0.79           H  
ATOM   1468  N   GLY A  93      15.545  17.885  91.362  1.00  0.87           N  
ATOM   1469  CA  GLY A  93      16.762  17.231  91.804  1.00  0.88           C  
ATOM   1470  C   GLY A  93      17.533  18.059  92.808  1.00  0.92           C  
ATOM   1471  O   GLY A  93      18.108  17.523  93.759  1.00  0.94           O  
ATOM   1472  H   GLY A  93      15.426  18.092  90.381  1.00  0.82           H  
ATOM   1473 1HA  GLY A  93      16.516  16.268  92.252  1.00  0.90           H  
ATOM   1474 2HA  GLY A  93      17.400  17.031  90.944  1.00  0.85           H  
ATOM   1475  N   HIS A  94      17.540  19.379  92.625  1.00  0.91           N  
ATOM   1476  CA  HIS A  94      18.175  20.249  93.605  1.00  0.94           C  
ATOM   1477  C   HIS A  94      17.454  20.190  94.938  1.00  0.96           C  
ATOM   1478  O   HIS A  94      18.087  20.296  95.994  1.00  0.97           O  
ATOM   1479  CB  HIS A  94      18.221  21.685  93.095  1.00  0.92           C  
ATOM   1480  CG  HIS A  94      19.288  21.926  92.076  1.00  0.90           C  
ATOM   1481  ND1 HIS A  94      20.632  21.811  92.365  1.00  0.91           N  
ATOM   1482  CD2 HIS A  94      19.215  22.272  90.770  1.00  0.85           C  
ATOM   1483  CE1 HIS A  94      21.339  22.081  91.281  1.00  0.87           C  
ATOM   1484  NE2 HIS A  94      20.502  22.360  90.299  1.00  0.83           N  
ATOM   1485  H   HIS A  94      17.108  19.789  91.810  1.00  0.89           H  
ATOM   1486  HA  HIS A  94      19.199  19.917  93.776  1.00  0.94           H  
ATOM   1487 1HB  HIS A  94      17.259  21.945  92.651  1.00  0.91           H  
ATOM   1488 2HB  HIS A  94      18.389  22.363  93.932  1.00  0.94           H  
ATOM   1489  HD2 HIS A  94      18.303  22.447  90.198  1.00  0.82           H  
ATOM   1490  HE1 HIS A  94      22.427  22.074  91.211  1.00  0.87           H  
ATOM   1491  HE2 HIS A  94      20.761  22.600  89.352  1.00  0.78           H  
ATOM   1492  N   VAL A  95      16.135  20.016  94.912  1.00  0.96           N  
ATOM   1493  CA  VAL A  95      15.377  19.930  96.155  1.00  0.97           C  
ATOM   1494  C   VAL A  95      15.672  18.616  96.865  1.00  0.98           C  
ATOM   1495  O   VAL A  95      15.928  18.588  98.075  1.00  0.99           O  
ATOM   1496  CB  VAL A  95      13.871  20.094  95.875  1.00  0.97           C  
ATOM   1497  CG1 VAL A  95      13.068  19.764  97.092  1.00  0.98           C  
ATOM   1498  CG2 VAL A  95      13.581  21.507  95.445  1.00  0.96           C  
ATOM   1499  H   VAL A  95      15.646  19.942  94.031  1.00  0.94           H  
ATOM   1500  HA  VAL A  95      15.701  20.736  96.814  1.00  0.98           H  
ATOM   1501  HB  VAL A  95      13.581  19.405  95.081  1.00  0.96           H  
ATOM   1502 1HG1 VAL A  95      12.007  19.886  96.872  1.00  0.98           H  
ATOM   1503 2HG1 VAL A  95      13.261  18.732  97.386  1.00  0.98           H  
ATOM   1504 3HG1 VAL A  95      13.348  20.433  97.905  1.00  0.98           H  
ATOM   1505 1HG2 VAL A  95      12.515  21.616  95.248  1.00  0.96           H  
ATOM   1506 2HG2 VAL A  95      13.876  22.196  96.236  1.00  0.97           H  
ATOM   1507 3HG2 VAL A  95      14.142  21.734  94.538  1.00  0.95           H  
ATOM   1508  N   LEU A  96      15.648  17.513  96.130  1.00  0.97           N  
ATOM   1509  CA  LEU A  96      15.876  16.212  96.728  1.00  0.98           C  
ATOM   1510  C   LEU A  96      17.342  16.057  97.120  1.00  0.98           C  
ATOM   1511  O   LEU A  96      18.145  16.980  96.965  1.00  0.98           O  
ATOM   1512  CB  LEU A  96      15.466  15.102  95.767  1.00  0.97           C  
ATOM   1513  CG  LEU A  96      14.039  15.156  95.203  1.00  0.96           C  
ATOM   1514  CD1 LEU A  96      13.804  14.016  94.227  1.00  0.94           C  
ATOM   1515  CD2 LEU A  96      12.990  15.140  96.289  1.00  0.97           C  
ATOM   1516  H   LEU A  96      15.469  17.574  95.138  1.00  0.96           H  
ATOM   1517  HA  LEU A  96      15.268  16.134  97.629  1.00  0.98           H  
ATOM   1518 1HB  LEU A  96      16.144  15.112  94.915  1.00  0.96           H  
ATOM   1519 2HB  LEU A  96      15.570  14.144  96.277  1.00  0.97           H  
ATOM   1520  HG  LEU A  96      13.911  16.071  94.625  1.00  0.95           H  
ATOM   1521 1HD1 LEU A  96      12.787  14.073  93.839  1.00  0.94           H  
ATOM   1522 2HD1 LEU A  96      14.511  14.092  93.401  1.00  0.93           H  
ATOM   1523 3HD1 LEU A  96      13.944  13.065  94.739  1.00  0.95           H  
ATOM   1524 1HD2 LEU A  96      11.998  15.181  95.838  1.00  0.97           H  
ATOM   1525 2HD2 LEU A  96      13.085  14.225  96.874  1.00  0.98           H  
ATOM   1526 3HD2 LEU A  96      13.128  16.003  96.941  1.00  0.98           H  
ATOM   1527  N   LEU A  97      16.467  27.610  97.894  1.00  0.99           N  
ATOM   1528  CA  LEU A  97      16.910  27.406  96.521  1.00  0.98           C  
ATOM   1529  C   LEU A  97      16.161  28.341  95.593  1.00  0.97           C  
ATOM   1530  O   LEU A  97      15.730  27.955  94.510  1.00  0.95           O  
ATOM   1531  CB  LEU A  97      16.693  25.961  96.099  1.00  0.97           C  
ATOM   1532  CG  LEU A  97      17.070  24.864  97.093  1.00  0.98           C  
ATOM   1533  CD1 LEU A  97      16.857  23.502  96.453  1.00  0.98           C  
ATOM   1534  CD2 LEU A  97      18.503  25.002  97.585  1.00  0.98           C  
ATOM   1535  H   LEU A  97      16.311  28.551  98.226  1.00  0.99           H  
ATOM   1536  HA  LEU A  97      17.975  27.628  96.465  1.00  0.98           H  
ATOM   1537 1HB  LEU A  97      15.638  25.821  95.867  1.00  0.97           H  
ATOM   1538 2HB  LEU A  97      17.270  25.773  95.194  1.00  0.96           H  
ATOM   1539  HG  LEU A  97      16.409  24.914  97.959  1.00  0.99           H  
ATOM   1540 1HD1 LEU A  97      17.126  22.720  97.163  1.00  0.98           H  
ATOM   1541 2HD1 LEU A  97      15.809  23.391  96.173  1.00  0.97           H  
ATOM   1542 3HD1 LEU A  97      17.482  23.416  95.565  1.00  0.97           H  
ATOM   1543 1HD2 LEU A  97      18.725  24.200  98.290  1.00  0.99           H  
ATOM   1544 2HD2 LEU A  97      19.186  24.939  96.738  1.00  0.98           H  
ATOM   1545 3HD2 LEU A  97      18.627  25.965  98.080  1.00  0.99           H  
ATOM   1546  N   LEU A  98      16.017  29.585  96.037  1.00  0.97           N  
ATOM   1547  CA  LEU A  98      15.256  30.571  95.283  1.00  0.97           C  
ATOM   1548  C   LEU A  98      15.928  30.882  93.951  1.00  0.95           C  
ATOM   1549  O   LEU A  98      15.285  30.845  92.895  1.00  0.92           O  
ATOM   1550  CB  LEU A  98      15.097  31.840  96.119  1.00  0.97           C  
ATOM   1551  CG  LEU A  98      14.266  32.992  95.561  1.00  0.97           C  
ATOM   1552  CD1 LEU A  98      12.844  32.562  95.300  1.00  0.97           C  
ATOM   1553  CD2 LEU A  98      14.302  34.159  96.533  1.00  0.98           C  
ATOM   1554  H   LEU A  98      16.441  29.856  96.913  1.00  0.98           H  
ATOM   1555  HA  LEU A  98      14.271  30.158  95.070  1.00  0.96           H  
ATOM   1556 1HB  LEU A  98      14.640  31.574  97.071  1.00  0.98           H  
ATOM   1557 2HB  LEU A  98      16.086  32.252  96.317  1.00  0.98           H  
ATOM   1558  HG  LEU A  98      14.677  33.306  94.601  1.00  0.96           H  
ATOM   1559 1HD1 LEU A  98      12.276  33.404  94.903  1.00  0.96           H  
ATOM   1560 2HD1 LEU A  98      12.837  31.747  94.576  1.00  0.96           H  
ATOM   1561 3HD1 LEU A  98      12.389  32.225  96.231  1.00  0.97           H  
ATOM   1562 1HD2 LEU A  98      13.709  34.983  96.135  1.00  0.97           H  
ATOM   1563 2HD2 LEU A  98      13.890  33.846  97.493  1.00  0.98           H  
ATOM   1564 3HD2 LEU A  98      15.333  34.487  96.670  1.00  0.98           H  
ATOM   1565  N   ARG A  99      17.226  31.192  93.986  1.00  0.95           N  
ATOM   1566  CA  ARG A  99      17.951  31.513  92.766  1.00  0.92           C  
ATOM   1567  C   ARG A  99      17.915  30.356  91.780  1.00  0.89           C  
ATOM   1568  O   ARG A  99      17.878  30.574  90.563  1.00  0.85           O  
ATOM   1569  CB  ARG A  99      19.394  31.886  93.113  1.00  0.93           C  
ATOM   1570  CG  ARG A  99      20.222  32.409  91.954  1.00  0.90           C  
ATOM   1571  CD  ARG A  99      19.812  33.814  91.541  1.00  0.89           C  
ATOM   1572  NE  ARG A  99      20.015  34.790  92.609  1.00  0.92           N  
ATOM   1573  CZ  ARG A  99      19.044  35.288  93.370  1.00  0.94           C  
ATOM   1574  NH1 ARG A  99      17.789  34.908  93.181  1.00  0.93           N  
ATOM   1575  NH2 ARG A  99      19.332  36.172  94.317  1.00  0.96           N  
ATOM   1576  H   ARG A  99      17.717  31.206  94.868  1.00  0.96           H  
ATOM   1577  HA  ARG A  99      17.466  32.366  92.290  1.00  0.91           H  
ATOM   1578 1HB  ARG A  99      19.395  32.652  93.887  1.00  0.95           H  
ATOM   1579 2HB  ARG A  99      19.909  31.013  93.515  1.00  0.94           H  
ATOM   1580 1HG  ARG A  99      21.274  32.435  92.240  1.00  0.91           H  
ATOM   1581 2HG  ARG A  99      20.096  31.753  91.092  1.00  0.87           H  
ATOM   1582 1HD  ARG A  99      20.404  34.128  90.682  1.00  0.86           H  
ATOM   1583 2HD  ARG A  99      18.756  33.821  91.275  1.00  0.88           H  
ATOM   1584  HE  ARG A  99      20.959  35.109  92.781  1.00  0.93           H  
ATOM   1585 1HH1 ARG A  99      17.567  34.239  92.458  1.00  0.92           H  
ATOM   1586 2HH1 ARG A  99      17.054  35.287  93.760  1.00  0.95           H  
ATOM   1587 1HH2 ARG A  99      20.289  36.466  94.460  1.00  0.96           H  
ATOM   1588 2HH2 ARG A  99      18.596  36.550  94.895  1.00  0.96           H  
ATOM   1589  N   THR A 100      17.905  29.123  92.287  1.00  0.91           N  
ATOM   1590  CA  THR A 100      17.760  27.958  91.421  1.00  0.88           C  
ATOM   1591  C   THR A 100      16.437  27.997  90.673  1.00  0.85           C  
ATOM   1592  O   THR A 100      16.384  27.771  89.459  1.00  0.79           O  
ATOM   1593  CB  THR A 100      17.862  26.684  92.251  1.00  0.91           C  
ATOM   1594  OG1 THR A 100      18.949  26.793  93.176  1.00  0.93           O  
ATOM   1595  CG2 THR A 100      18.094  25.499  91.376  1.00  0.88           C  
ATOM   1596  H   THR A 100      17.999  28.987  93.283  1.00  0.93           H  
ATOM   1597  HA  THR A 100      18.567  27.969  90.688  1.00  0.85           H  
ATOM   1598  HB  THR A 100      16.937  26.538  92.809  1.00  0.92           H  
ATOM   1599  HG1 THR A 100      19.375  27.647  93.069  1.00  0.93           H  
ATOM   1600 1HG2 THR A 100      18.163  24.601  91.990  1.00  0.90           H  
ATOM   1601 2HG2 THR A 100      17.266  25.397  90.675  1.00  0.85           H  
ATOM   1602 3HG2 THR A 100      19.023  25.632  90.823  1.00  0.85           H  
ATOM   1603  N   TYR A 101      15.354  28.288  91.388  1.00  0.88           N  
ATOM   1604  CA  TYR A 101      14.039  28.410  90.769  1.00  0.85           C  
ATOM   1605  C   TYR A 101      14.019  29.517  89.727  1.00  0.80           C  
ATOM   1606  O   TYR A 101      13.414  29.368  88.656  1.00  0.74           O  
ATOM   1607  CB  TYR A 101      13.008  28.685  91.845  1.00  0.89           C  
ATOM   1608  CG  TYR A 101      11.587  28.485  91.445  1.00  0.88           C  
ATOM   1609  CD1 TYR A 101      10.985  27.248  91.571  1.00  0.88           C  
ATOM   1610  CD2 TYR A 101      10.836  29.534  90.973  1.00  0.86           C  
ATOM   1611  CE1 TYR A 101       9.675  27.063  91.223  1.00  0.87           C  
ATOM   1612  CE2 TYR A 101       9.518  29.359  90.616  1.00  0.84           C  
ATOM   1613  CZ  TYR A 101       8.945  28.121  90.747  1.00  0.85           C  
ATOM   1614  OH  TYR A 101       7.632  27.946  90.393  1.00  0.83           O  
ATOM   1615  H   TYR A 101      15.444  28.428  92.384  1.00  0.91           H  
ATOM   1616  HA  TYR A 101      13.801  27.468  90.274  1.00  0.83           H  
ATOM   1617 1HB  TYR A 101      13.195  28.037  92.703  1.00  0.92           H  
ATOM   1618 2HB  TYR A 101      13.104  29.715  92.186  1.00  0.90           H  
ATOM   1619  HD1 TYR A 101      11.555  26.401  91.953  1.00  0.89           H  
ATOM   1620  HD2 TYR A 101      11.283  30.524  90.875  1.00  0.86           H  
ATOM   1621  HE1 TYR A 101       9.217  26.080  91.329  1.00  0.87           H  
ATOM   1622  HE2 TYR A 101       8.941  30.201  90.233  1.00  0.83           H  
ATOM   1623  HH  TYR A 101       7.272  28.779  90.079  1.00  0.82           H  
ATOM   1624  N   VAL A 102      14.658  30.645  90.032  1.00  0.82           N  
ATOM   1625  CA  VAL A 102      14.664  31.765  89.097  1.00  0.77           C  
ATOM   1626  C   VAL A 102      15.398  31.383  87.821  1.00  0.68           C  
ATOM   1627  O   VAL A 102      14.935  31.658  86.705  1.00  0.60           O  
ATOM   1628  CB  VAL A 102      15.292  33.004  89.750  1.00  0.81           C  
ATOM   1629  CG1 VAL A 102      15.427  34.109  88.728  1.00  0.75           C  
ATOM   1630  CG2 VAL A 102      14.448  33.456  90.929  1.00  0.86           C  
ATOM   1631  H   VAL A 102      15.144  30.737  90.912  1.00  0.86           H  
ATOM   1632  HA  VAL A 102      13.633  31.997  88.828  1.00  0.75           H  
ATOM   1633  HB  VAL A 102      16.294  32.752  90.097  1.00  0.83           H  
ATOM   1634 1HG1 VAL A 102      15.874  34.986  89.197  1.00  0.78           H  
ATOM   1635 2HG1 VAL A 102      16.063  33.772  87.910  1.00  0.70           H  
ATOM   1636 3HG1 VAL A 102      14.442  34.368  88.340  1.00  0.73           H  
ATOM   1637 1HG2 VAL A 102      14.902  34.335  91.386  1.00  0.88           H  
ATOM   1638 2HG2 VAL A 102      13.444  33.704  90.584  1.00  0.85           H  
ATOM   1639 3HG2 VAL A 102      14.391  32.654  91.665  1.00  0.89           H  
ATOM   1640  N   PHE A 103      16.560  30.751  87.966  1.00  0.69           N  
ATOM   1641  CA  PHE A 103      17.301  30.312  86.792  1.00  0.60           C  
ATOM   1642  C   PHE A 103      16.501  29.283  86.012  1.00  0.53           C  
ATOM   1643  O   PHE A 103      16.520  29.274  84.777  1.00  0.43           O  
ATOM   1644  CB  PHE A 103      18.669  29.758  87.199  1.00  0.64           C  
ATOM   1645  CG  PHE A 103      19.664  30.800  87.707  1.00  0.68           C  
ATOM   1646  CD1 PHE A 103      19.386  32.164  87.713  1.00  0.68           C  
ATOM   1647  CD2 PHE A 103      20.898  30.390  88.178  1.00  0.71           C  
ATOM   1648  CE1 PHE A 103      20.308  33.076  88.174  1.00  0.72           C  
ATOM   1649  CE2 PHE A 103      21.826  31.309  88.643  1.00  0.75           C  
ATOM   1650  CZ  PHE A 103      21.525  32.651  88.641  1.00  0.75           C  
ATOM   1651  H   PHE A 103      16.940  30.569  88.884  1.00  0.76           H  
ATOM   1652  HA  PHE A 103      17.453  31.171  86.137  1.00  0.55           H  
ATOM   1653 1HB  PHE A 103      18.541  29.016  87.986  1.00  0.69           H  
ATOM   1654 2HB  PHE A 103      19.126  29.256  86.347  1.00  0.57           H  
ATOM   1655  HD1 PHE A 103      18.420  32.512  87.346  1.00  0.65           H  
ATOM   1656  HD2 PHE A 103      21.137  29.326  88.179  1.00  0.71           H  
ATOM   1657  HE1 PHE A 103      20.071  34.140  88.169  1.00  0.72           H  
ATOM   1658  HE2 PHE A 103      22.794  30.969  89.009  1.00  0.77           H  
ATOM   1659  HZ  PHE A 103      22.252  33.374  89.008  1.00  0.77           H  
ATOM   1660  N   ASN A 104      15.753  28.438  86.721  1.00  0.59           N  
ATOM   1661  CA  ASN A 104      14.857  27.486  86.070  1.00  0.53           C  
ATOM   1662  C   ASN A 104      13.852  28.200  85.173  1.00  0.46           C  
ATOM   1663  O   ASN A 104      13.692  27.853  83.992  1.00  0.36           O  
ATOM   1664  CB  ASN A 104      14.156  26.659  87.149  1.00  0.62           C  
ATOM   1665  CG  ASN A 104      12.800  26.158  86.730  1.00  0.58           C  
ATOM   1666  OD1 ASN A 104      12.684  25.086  86.145  1.00  0.53           O  
ATOM   1667  ND2 ASN A 104      11.760  26.911  87.055  1.00  0.61           N  
ATOM   1668  H   ASN A 104      15.805  28.454  87.730  1.00  0.67           H  
ATOM   1669  HA  ASN A 104      15.453  26.828  85.435  1.00  0.48           H  
ATOM   1670 1HB  ASN A 104      14.776  25.800  87.409  1.00  0.64           H  
ATOM   1671 2HB  ASN A 104      14.037  27.262  88.050  1.00  0.69           H  
ATOM   1672 1HD2 ASN A 104      10.836  26.624  86.801  1.00  0.59           H  
ATOM   1673 2HD2 ASN A 104      11.898  27.766  87.554  1.00  0.65           H  
ATOM   1674  N   ILE A 105      13.178  29.217  85.708  1.00  0.50           N  
ATOM   1675  CA  ILE A 105      12.130  29.844  84.915  1.00  0.44           C  
ATOM   1676  C   ILE A 105      12.719  30.646  83.766  1.00  0.35           C  
ATOM   1677  O   ILE A 105      12.112  30.719  82.691  1.00  0.27           O  
ATOM   1678  CB  ILE A 105      11.177  30.694  85.772  1.00  0.51           C  
ATOM   1679  CG1 ILE A 105      11.871  31.895  86.410  1.00  0.57           C  
ATOM   1680  CG2 ILE A 105      10.542  29.839  86.816  1.00  0.60           C  
ATOM   1681  CD1 ILE A 105      10.900  32.848  87.127  1.00  0.63           C  
ATOM   1682  H   ILE A 105      13.367  29.565  86.637  1.00  0.58           H  
ATOM   1683  HA  ILE A 105      11.540  29.061  84.441  1.00  0.39           H  
ATOM   1684  HB  ILE A 105      10.403  31.124  85.137  1.00  0.46           H  
ATOM   1685 1HG1 ILE A 105      12.611  31.547  87.130  1.00  0.63           H  
ATOM   1686 2HG1 ILE A 105      12.403  32.458  85.643  1.00  0.50           H  
ATOM   1687 1HG2 ILE A 105       9.868  30.444  87.422  1.00  0.65           H  
ATOM   1688 2HG2 ILE A 105       9.979  29.039  86.338  1.00  0.55           H  
ATOM   1689 3HG2 ILE A 105      11.315  29.409  87.453  1.00  0.65           H  
ATOM   1690 1HD1 ILE A 105      11.458  33.680  87.558  1.00  0.66           H  
ATOM   1691 2HD1 ILE A 105      10.172  33.231  86.412  1.00  0.57           H  
ATOM   1692 3HD1 ILE A 105      10.382  32.310  87.920  1.00  0.69           H  
ATOM   1693  N   ILE A 106      13.894  31.255  83.941  1.00  0.36           N  
ATOM   1694  CA  ILE A 106      14.446  31.980  82.798  1.00  0.28           C  
ATOM   1695  C   ILE A 106      14.921  31.004  81.735  1.00  0.21           C  
ATOM   1696  O   ILE A 106      14.862  31.310  80.541  1.00  0.15           O  
ATOM   1697  CB  ILE A 106      15.560  32.973  83.192  1.00  0.31           C  
ATOM   1698  CG1 ILE A 106      16.889  32.285  83.498  1.00  0.33           C  
ATOM   1699  CG2 ILE A 106      15.119  33.833  84.340  1.00  0.40           C  
ATOM   1700  CD1 ILE A 106      17.990  33.253  83.920  1.00  0.37           C  
ATOM   1701  H   ILE A 106      14.410  31.239  84.809  1.00  0.43           H  
ATOM   1702  HA  ILE A 106      13.646  32.556  82.335  1.00  0.25           H  
ATOM   1703  HB  ILE A 106      15.794  33.613  82.342  1.00  0.25           H  
ATOM   1704 1HG1 ILE A 106      16.746  31.556  84.295  1.00  0.39           H  
ATOM   1705 2HG1 ILE A 106      17.229  31.741  82.616  1.00  0.27           H  
ATOM   1706 1HG2 ILE A 106      15.918  34.526  84.603  1.00  0.43           H  
ATOM   1707 2HG2 ILE A 106      14.231  34.395  84.053  1.00  0.38           H  
ATOM   1708 3HG2 ILE A 106      14.887  33.203  85.199  1.00  0.47           H  
ATOM   1709 1HD1 ILE A 106      18.906  32.697  84.121  1.00  0.39           H  
ATOM   1710 2HD1 ILE A 106      18.170  33.971  83.119  1.00  0.31           H  
ATOM   1711 3HD1 ILE A 106      17.683  33.783  84.820  1.00  0.44           H  
ATOM   1712  N   PHE A 107      15.401  29.825  82.135  1.00  0.23           N  
ATOM   1713  CA  PHE A 107      15.721  28.798  81.150  1.00  0.18           C  
ATOM   1714  C   PHE A 107      14.491  28.443  80.333  1.00  0.14           C  
ATOM   1715  O   PHE A 107      14.544  28.402  79.097  1.00  0.09           O  
ATOM   1716  CB  PHE A 107      16.266  27.535  81.825  1.00  0.21           C  
ATOM   1717  CG  PHE A 107      17.635  27.676  82.448  1.00  0.25           C  
ATOM   1718  CD1 PHE A 107      18.602  28.518  81.929  1.00  0.22           C  
ATOM   1719  CD2 PHE A 107      17.956  26.915  83.556  1.00  0.33           C  
ATOM   1720  CE1 PHE A 107      19.848  28.608  82.515  1.00  0.26           C  
ATOM   1721  CE2 PHE A 107      19.194  27.003  84.149  1.00  0.38           C  
ATOM   1722  CZ  PHE A 107      20.144  27.847  83.629  1.00  0.34           C  
ATOM   1723  H   PHE A 107      15.548  29.630  83.115  1.00  0.30           H  
ATOM   1724  HA  PHE A 107      16.489  29.188  80.481  1.00  0.15           H  
ATOM   1725 1HB  PHE A 107      15.582  27.219  82.611  1.00  0.26           H  
ATOM   1726 2HB  PHE A 107      16.322  26.728  81.096  1.00  0.17           H  
ATOM   1727  HD1 PHE A 107      18.370  29.115  81.047  1.00  0.17           H  
ATOM   1728  HD2 PHE A 107      17.201  26.245  83.968  1.00  0.36           H  
ATOM   1729  HE1 PHE A 107      20.598  29.280  82.099  1.00  0.23           H  
ATOM   1730  HE2 PHE A 107      19.422  26.404  85.030  1.00  0.45           H  
ATOM   1731  HZ  PHE A 107      21.128  27.916  84.091  1.00  0.38           H  
ATOM   1732  N   LYS A 108      13.376  28.176  81.013  1.00  0.17           N  
ATOM   1733  CA  LYS A 108      12.130  27.889  80.313  1.00  0.14           C  
ATOM   1734  C   LYS A 108      11.775  28.998  79.342  1.00  0.10           C  
ATOM   1735  O   LYS A 108      11.512  28.750  78.160  1.00  0.07           O  
ATOM   1736  CB  LYS A 108      10.990  27.711  81.298  1.00  0.18           C  
ATOM   1737  CG  LYS A 108      11.033  26.478  82.132  1.00  0.22           C  
ATOM   1738  CD  LYS A 108       9.853  26.451  83.053  1.00  0.28           C  
ATOM   1739  CE  LYS A 108       9.901  25.342  84.033  1.00  0.35           C  
ATOM   1740  NZ  LYS A 108       8.923  25.564  85.115  1.00  0.44           N  
ATOM   1741  H   LYS A 108      13.385  28.170  82.023  1.00  0.22           H  
ATOM   1742  HA  LYS A 108      12.253  26.961  79.754  1.00  0.11           H  
ATOM   1743 1HB  LYS A 108      10.966  28.559  81.983  1.00  0.22           H  
ATOM   1744 2HB  LYS A 108      10.042  27.698  80.759  1.00  0.15           H  
ATOM   1745 1HG  LYS A 108      11.017  25.600  81.485  1.00  0.19           H  
ATOM   1746 2HG  LYS A 108      11.955  26.463  82.712  1.00  0.26           H  
ATOM   1747 1HD  LYS A 108       9.802  27.389  83.607  1.00  0.32           H  
ATOM   1748 2HD  LYS A 108       8.939  26.344  82.470  1.00  0.24           H  
ATOM   1749 1HE  LYS A 108       9.680  24.402  83.529  1.00  0.31           H  
ATOM   1750 2HE  LYS A 108      10.903  25.274  84.457  1.00  0.39           H  
ATOM   1751 1HZ  LYS A 108       8.970  24.799  85.774  1.00  0.50           H  
ATOM   1752 2HZ  LYS A 108       9.136  26.430  85.590  1.00  0.48           H  
ATOM   1753 3HZ  LYS A 108       7.993  25.615  84.724  1.00  0.41           H  
ATOM   1754  N   THR A 109      11.760  30.233  79.836  1.00  0.12           N  
ATOM   1755  CA  THR A 109      11.357  31.374  79.029  1.00  0.09           C  
ATOM   1756  C   THR A 109      12.243  31.521  77.802  1.00  0.06           C  
ATOM   1757  O   THR A 109      11.749  31.678  76.681  1.00  0.04           O  
ATOM   1758  CB  THR A 109      11.399  32.634  79.883  1.00  0.12           C  
ATOM   1759  OG1 THR A 109      10.600  32.432  81.052  1.00  0.17           O  
ATOM   1760  CG2 THR A 109      10.888  33.825  79.133  1.00  0.10           C  
ATOM   1761  H   THR A 109      12.036  30.382  80.796  1.00  0.16           H  
ATOM   1762  HA  THR A 109      10.337  31.209  78.682  1.00  0.08           H  
ATOM   1763  HB  THR A 109      12.426  32.831  80.191  1.00  0.14           H  
ATOM   1764  HG1 THR A 109      10.221  31.550  81.031  1.00  0.17           H  
ATOM   1765 1HG2 THR A 109      10.933  34.705  79.774  1.00  0.12           H  
ATOM   1766 2HG2 THR A 109      11.502  33.988  78.248  1.00  0.08           H  
ATOM   1767 3HG2 THR A 109       9.856  33.649  78.831  1.00  0.09           H  
ATOM   1768  N   LEU A 110      13.556  31.455  77.992  1.00  0.07           N  
ATOM   1769  CA  LEU A 110      14.465  31.690  76.881  1.00  0.05           C  
ATOM   1770  C   LEU A 110      14.378  30.575  75.859  1.00  0.03           C  
ATOM   1771  O   LEU A 110      14.338  30.839  74.651  1.00  0.02           O  
ATOM   1772  CB  LEU A 110      15.896  31.853  77.386  1.00  0.06           C  
ATOM   1773  CG  LEU A 110      16.171  33.004  78.362  1.00  0.08           C  
ATOM   1774  CD1 LEU A 110      17.642  33.032  78.754  1.00  0.09           C  
ATOM   1775  CD2 LEU A 110      15.756  34.344  77.785  1.00  0.07           C  
ATOM   1776  H   LEU A 110      13.937  31.243  78.903  1.00  0.09           H  
ATOM   1777  HA  LEU A 110      14.166  32.609  76.379  1.00  0.04           H  
ATOM   1778 1HB  LEU A 110      16.193  30.934  77.889  1.00  0.07           H  
ATOM   1779 2HB  LEU A 110      16.552  32.002  76.529  1.00  0.04           H  
ATOM   1780  HG  LEU A 110      15.612  32.841  79.284  1.00  0.11           H  
ATOM   1781 1HD1 LEU A 110      17.818  33.855  79.447  1.00  0.11           H  
ATOM   1782 2HD1 LEU A 110      17.908  32.091  79.235  1.00  0.10           H  
ATOM   1783 3HD1 LEU A 110      18.253  33.171  77.863  1.00  0.07           H  
ATOM   1784 1HD2 LEU A 110      15.967  35.133  78.508  1.00  0.08           H  
ATOM   1785 2HD2 LEU A 110      16.314  34.534  76.868  1.00  0.05           H  
ATOM   1786 3HD2 LEU A 110      14.689  34.330  77.564  1.00  0.06           H  
ATOM   1787  N   PHE A 111      14.329  29.322  76.312  1.00  0.04           N  
ATOM   1788  CA  PHE A 111      14.244  28.223  75.360  1.00  0.03           C  
ATOM   1789  C   PHE A 111      12.943  28.279  74.588  1.00  0.02           C  
ATOM   1790  O   PHE A 111      12.934  28.089  73.370  1.00  0.01           O  
ATOM   1791  CB  PHE A 111      14.379  26.872  76.059  1.00  0.04           C  
ATOM   1792  CG  PHE A 111      15.714  26.628  76.725  1.00  0.04           C  
ATOM   1793  CD1 PHE A 111      16.792  27.489  76.583  1.00  0.04           C  
ATOM   1794  CD2 PHE A 111      15.886  25.504  77.495  1.00  0.06           C  
ATOM   1795  CE1 PHE A 111      17.985  27.239  77.203  1.00  0.05           C  
ATOM   1796  CE2 PHE A 111      17.081  25.249  78.118  1.00  0.07           C  
ATOM   1797  CZ  PHE A 111      18.134  26.117  77.970  1.00  0.07           C  
ATOM   1798  H   PHE A 111      14.349  29.116  77.301  1.00  0.05           H  
ATOM   1799  HA  PHE A 111      15.062  28.321  74.645  1.00  0.02           H  
ATOM   1800 1HB  PHE A 111      13.609  26.780  76.824  1.00  0.05           H  
ATOM   1801 2HB  PHE A 111      14.221  26.072  75.337  1.00  0.03           H  
ATOM   1802  HD1 PHE A 111      16.683  28.381  75.966  1.00  0.03           H  
ATOM   1803  HD2 PHE A 111      15.051  24.813  77.614  1.00  0.06           H  
ATOM   1804  HE1 PHE A 111      18.816  27.934  77.085  1.00  0.05           H  
ATOM   1805  HE2 PHE A 111      17.195  24.355  78.731  1.00  0.08           H  
ATOM   1806  HZ  PHE A 111      19.085  25.913  78.460  1.00  0.08           H  
ATOM   1807  N   GLU A 112      11.841  28.587  75.262  1.00  0.03           N  
ATOM   1808  CA  GLU A 112      10.554  28.609  74.583  1.00  0.02           C  
ATOM   1809  C   GLU A 112      10.462  29.762  73.598  1.00  0.02           C  
ATOM   1810  O   GLU A 112       9.869  29.620  72.520  1.00  0.01           O  
ATOM   1811  CB  GLU A 112       9.447  28.679  75.607  1.00  0.03           C  
ATOM   1812  CG  GLU A 112       8.100  28.438  75.047  1.00  0.02           C  
ATOM   1813  CD  GLU A 112       7.073  28.187  76.128  1.00  0.04           C  
ATOM   1814  OE1 GLU A 112       7.337  28.556  77.291  1.00  0.05           O  
ATOM   1815  OE2 GLU A 112       6.011  27.608  75.826  1.00  0.03           O  
ATOM   1816  H   GLU A 112      11.882  28.808  76.247  1.00  0.04           H  
ATOM   1817  HA  GLU A 112      10.451  27.689  74.007  1.00  0.02           H  
ATOM   1818 1HB  GLU A 112       9.627  27.941  76.389  1.00  0.04           H  
ATOM   1819 2HB  GLU A 112       9.449  29.662  76.078  1.00  0.04           H  
ATOM   1820 1HG  GLU A 112       7.801  29.307  74.461  1.00  0.02           H  
ATOM   1821 2HG  GLU A 112       8.145  27.580  74.377  1.00  0.02           H  
ATOM   1822  N   VAL A 113      11.026  30.915  73.950  1.00  0.02           N  
ATOM   1823  CA  VAL A 113      11.125  32.005  72.991  1.00  0.01           C  
ATOM   1824  C   VAL A 113      11.937  31.564  71.787  1.00  0.01           C  
ATOM   1825  O   VAL A 113      11.585  31.852  70.638  1.00  0.01           O  
ATOM   1826  CB  VAL A 113      11.724  33.254  73.659  1.00  0.02           C  
ATOM   1827  CG1 VAL A 113      12.123  34.283  72.623  1.00  0.01           C  
ATOM   1828  CG2 VAL A 113      10.729  33.850  74.613  1.00  0.02           C  
ATOM   1829  H   VAL A 113      11.390  31.046  74.883  1.00  0.02           H  
ATOM   1830  HA  VAL A 113      10.122  32.246  72.636  1.00  0.01           H  
ATOM   1831  HB  VAL A 113      12.624  32.967  74.203  1.00  0.02           H  
ATOM   1832 1HG1 VAL A 113      12.544  35.157  73.121  1.00  0.01           H  
ATOM   1833 2HG1 VAL A 113      12.868  33.854  71.952  1.00  0.01           H  
ATOM   1834 3HG1 VAL A 113      11.245  34.581  72.050  1.00  0.01           H  
ATOM   1835 1HG2 VAL A 113      11.160  34.734  75.083  1.00  0.03           H  
ATOM   1836 2HG2 VAL A 113       9.827  34.131  74.069  1.00  0.02           H  
ATOM   1837 3HG2 VAL A 113      10.477  33.118  75.380  1.00  0.03           H  
ATOM   1838  N   GLY A 114      13.029  30.847  72.034  1.00  0.01           N  
ATOM   1839  CA  GLY A 114      13.828  30.337  70.936  1.00  0.01           C  
ATOM   1840  C   GLY A 114      13.050  29.395  70.049  1.00  0.01           C  
ATOM   1841  O   GLY A 114      13.204  29.405  68.829  1.00  0.01           O  
ATOM   1842  H   GLY A 114      13.314  30.650  72.983  1.00  0.01           H  
ATOM   1843 1HA  GLY A 114      14.196  31.170  70.336  1.00  0.01           H  
ATOM   1844 2HA  GLY A 114      14.699  29.816  71.331  1.00  0.01           H  
ATOM   1845  N   PHE A 115      12.181  28.593  70.647  1.00  0.01           N  
ATOM   1846  CA  PHE A 115      11.447  27.611  69.865  1.00  0.01           C  
ATOM   1847  C   PHE A 115      10.362  28.264  69.031  1.00  0.01           C  
ATOM   1848  O   PHE A 115      10.186  27.912  67.863  1.00  0.01           O  
ATOM   1849  CB  PHE A 115      10.861  26.544  70.766  1.00  0.01           C  
ATOM   1850  CG  PHE A 115      11.859  25.533  71.241  1.00  0.01           C  
ATOM   1851  CD1 PHE A 115      12.513  24.719  70.359  1.00  0.01           C  
ATOM   1852  CD2 PHE A 115      12.130  25.390  72.569  1.00  0.01           C  
ATOM   1853  CE1 PHE A 115      13.411  23.810  70.789  1.00  0.01           C  
ATOM   1854  CE2 PHE A 115      13.041  24.477  72.998  1.00  0.01           C  
ATOM   1855  CZ  PHE A 115      13.678  23.689  72.107  1.00  0.01           C  
ATOM   1856  H   PHE A 115      12.018  28.651  71.642  1.00  0.01           H  
ATOM   1857  HA  PHE A 115      12.139  27.136  69.168  1.00  0.01           H  
ATOM   1858 1HB  PHE A 115      10.412  27.013  71.641  1.00  0.01           H  
ATOM   1859 2HB  PHE A 115      10.070  26.015  70.236  1.00  0.01           H  
ATOM   1860  HD1 PHE A 115      12.302  24.811  69.293  1.00  0.01           H  
ATOM   1861  HD2 PHE A 115      11.615  26.026  73.290  1.00  0.01           H  
ATOM   1862  HE1 PHE A 115      13.924  23.170  70.071  1.00  0.01           H  
ATOM   1863  HE2 PHE A 115      13.257  24.380  74.062  1.00  0.02           H  
ATOM   1864  HZ  PHE A 115      14.406  22.955  72.451  1.00  0.01           H  
ATOM   1865  N   ILE A 116       9.623  29.215  69.597  1.00  0.01           N  
ATOM   1866  CA  ILE A 116       8.630  29.903  68.783  1.00  0.01           C  
ATOM   1867  C   ILE A 116       9.313  30.700  67.679  1.00  0.01           C  
ATOM   1868  O   ILE A 116       8.822  30.765  66.545  1.00  0.02           O  
ATOM   1869  CB  ILE A 116       7.703  30.780  69.641  1.00  0.01           C  
ATOM   1870  CG1 ILE A 116       8.447  31.922  70.301  1.00  0.01           C  
ATOM   1871  CG2 ILE A 116       7.041  29.964  70.674  1.00  0.01           C  
ATOM   1872  CD1 ILE A 116       7.568  32.803  71.188  1.00  0.01           C  
ATOM   1873  H   ILE A 116       9.728  29.474  70.568  1.00  0.01           H  
ATOM   1874  HA  ILE A 116       8.018  29.156  68.279  1.00  0.01           H  
ATOM   1875  HB  ILE A 116       6.943  31.236  69.006  1.00  0.01           H  
ATOM   1876 1HG1 ILE A 116       9.257  31.524  70.912  1.00  0.01           H  
ATOM   1877 2HG1 ILE A 116       8.897  32.554  69.535  1.00  0.01           H  
ATOM   1878 1HG2 ILE A 116       6.388  30.597  71.275  1.00  0.01           H  
ATOM   1879 2HG2 ILE A 116       6.450  29.183  70.197  1.00  0.01           H  
ATOM   1880 3HG2 ILE A 116       7.795  29.508  71.316  1.00  0.01           H  
ATOM   1881 1HD1 ILE A 116       8.173  33.598  71.624  1.00  0.01           H  
ATOM   1882 2HD1 ILE A 116       6.770  33.242  70.588  1.00  0.01           H  
ATOM   1883 3HD1 ILE A 116       7.134  32.199  71.984  1.00  0.01           H  
ATOM   1884  N   ALA A 117      10.470  31.288  67.975  1.00  0.01           N  
ATOM   1885  CA  ALA A 117      11.196  32.020  66.951  1.00  0.01           C  
ATOM   1886  C   ALA A 117      11.673  31.094  65.844  1.00  0.02           C  
ATOM   1887  O   ALA A 117      11.568  31.426  64.659  1.00  0.03           O  
ATOM   1888  CB  ALA A 117      12.374  32.748  67.579  1.00  0.01           C  
ATOM   1889  H   ALA A 117      10.855  31.234  68.907  1.00  0.01           H  
ATOM   1890  HA  ALA A 117      10.517  32.750  66.511  1.00  0.02           H  
ATOM   1891 1HB  ALA A 117      12.916  33.296  66.808  1.00  0.02           H  
ATOM   1892 2HB  ALA A 117      12.010  33.447  68.333  1.00  0.01           H  
ATOM   1893 3HB  ALA A 117      13.041  32.025  68.047  1.00  0.01           H  
ATOM   1894  N   GLY A 118      12.196  29.929  66.206  1.00  0.02           N  
ATOM   1895  CA  GLY A 118      12.630  28.983  65.198  1.00  0.03           C  
ATOM   1896  C   GLY A 118      11.475  28.464  64.367  1.00  0.04           C  
ATOM   1897  O   GLY A 118      11.591  28.301  63.148  1.00  0.05           O  
ATOM   1898  H   GLY A 118      12.297  29.689  67.182  1.00  0.01           H  
ATOM   1899 1HA  GLY A 118      13.359  29.459  64.542  1.00  0.03           H  
ATOM   1900 2HA  GLY A 118      13.131  28.144  65.679  1.00  0.02           H  
ATOM   1901  N   GLN A 119      10.343  28.202  65.011  1.00  0.03           N  
ATOM   1902  CA  GLN A 119       9.176  27.753  64.279  1.00  0.04           C  
ATOM   1903  C   GLN A 119       8.724  28.800  63.280  1.00  0.05           C  
ATOM   1904  O   GLN A 119       8.397  28.473  62.136  1.00  0.08           O  
ATOM   1905  CB  GLN A 119       8.054  27.406  65.239  1.00  0.03           C  
ATOM   1906  CG  GLN A 119       6.837  26.891  64.546  1.00  0.04           C  
ATOM   1907  CD  GLN A 119       5.752  26.552  65.518  1.00  0.03           C  
ATOM   1908  OE1 GLN A 119       5.861  25.587  66.270  1.00  0.02           O  
ATOM   1909  NE2 GLN A 119       4.699  27.352  65.526  1.00  0.03           N  
ATOM   1910  H   GLN A 119      10.283  28.312  66.013  1.00  0.02           H  
ATOM   1911  HA  GLN A 119       9.444  26.859  63.716  1.00  0.05           H  
ATOM   1912 1HB  GLN A 119       8.400  26.651  65.945  1.00  0.02           H  
ATOM   1913 2HB  GLN A 119       7.780  28.291  65.814  1.00  0.02           H  
ATOM   1914 1HG  GLN A 119       6.468  27.657  63.864  1.00  0.04           H  
ATOM   1915 2HG  GLN A 119       7.101  25.992  63.990  1.00  0.04           H  
ATOM   1916 1HE2 GLN A 119       3.941  27.176  66.155  1.00  0.02           H  
ATOM   1917 2HE2 GLN A 119       4.660  28.134  64.903  1.00  0.03           H  
ATOM   1918  N   TYR A 120       8.712  30.068  63.685  1.00  0.05           N  
ATOM   1919  CA  TYR A 120       8.386  31.130  62.743  1.00  0.06           C  
ATOM   1920  C   TYR A 120       9.410  31.199  61.622  1.00  0.09           C  
ATOM   1921  O   TYR A 120       9.062  31.469  60.468  1.00  0.12           O  
ATOM   1922  CB  TYR A 120       8.298  32.465  63.460  1.00  0.05           C  
ATOM   1923  CG  TYR A 120       8.404  33.658  62.544  1.00  0.06           C  
ATOM   1924  CD1 TYR A 120       7.308  34.106  61.846  1.00  0.08           C  
ATOM   1925  CD2 TYR A 120       9.602  34.328  62.372  1.00  0.07           C  
ATOM   1926  CE1 TYR A 120       7.388  35.184  61.005  1.00  0.10           C  
ATOM   1927  CE2 TYR A 120       9.698  35.396  61.534  1.00  0.09           C  
ATOM   1928  CZ  TYR A 120       8.589  35.827  60.851  1.00  0.11           C  
ATOM   1929  OH  TYR A 120       8.691  36.912  60.011  1.00  0.13           O  
ATOM   1930  H   TYR A 120       8.927  30.308  64.642  1.00  0.03           H  
ATOM   1931  HA  TYR A 120       7.417  30.910  62.295  1.00  0.07           H  
ATOM   1932 1HB  TYR A 120       7.349  32.530  63.994  1.00  0.04           H  
ATOM   1933 2HB  TYR A 120       9.095  32.534  64.200  1.00  0.04           H  
ATOM   1934  HD1 TYR A 120       6.348  33.601  61.956  1.00  0.08           H  
ATOM   1935  HD2 TYR A 120      10.491  34.002  62.912  1.00  0.06           H  
ATOM   1936  HE1 TYR A 120       6.504  35.519  60.463  1.00  0.12           H  
ATOM   1937  HE2 TYR A 120      10.654  35.905  61.407  1.00  0.09           H  
ATOM   1938  HH  TYR A 120       9.593  37.240  60.022  1.00  0.13           H  
ATOM   1939  N   PHE A 121      10.681  30.978  61.945  1.00  0.08           N  
ATOM   1940  CA  PHE A 121      11.726  31.081  60.935  1.00  0.11           C  
ATOM   1941  C   PHE A 121      11.575  29.997  59.884  1.00  0.15           C  
ATOM   1942  O   PHE A 121      11.818  30.237  58.697  1.00  0.21           O  
ATOM   1943  CB  PHE A 121      13.094  31.000  61.595  1.00  0.09           C  
ATOM   1944  CG  PHE A 121      14.245  31.151  60.651  1.00  0.12           C  
ATOM   1945  CD1 PHE A 121      14.746  32.405  60.349  1.00  0.12           C  
ATOM   1946  CD2 PHE A 121      14.840  30.044  60.082  1.00  0.14           C  
ATOM   1947  CE1 PHE A 121      15.824  32.549  59.479  1.00  0.16           C  
ATOM   1948  CE2 PHE A 121      15.912  30.172  59.215  1.00  0.18           C  
ATOM   1949  CZ  PHE A 121      16.406  31.428  58.911  1.00  0.19           C  
ATOM   1950  H   PHE A 121      10.935  30.737  62.892  1.00  0.06           H  
ATOM   1951  HA  PHE A 121      11.631  32.046  60.436  1.00  0.12           H  
ATOM   1952 1HB  PHE A 121      13.179  31.778  62.353  1.00  0.07           H  
ATOM   1953 2HB  PHE A 121      13.198  30.040  62.099  1.00  0.07           H  
ATOM   1954  HD1 PHE A 121      14.287  33.285  60.801  1.00  0.11           H  
ATOM   1955  HD2 PHE A 121      14.449  29.055  60.323  1.00  0.13           H  
ATOM   1956  HE1 PHE A 121      16.207  33.542  59.247  1.00  0.17           H  
ATOM   1957  HE2 PHE A 121      16.366  29.286  58.771  1.00  0.20           H  
ATOM   1958  HZ  PHE A 121      17.247  31.536  58.228  1.00  0.23           H  
ATOM   1959  N   LEU A 122      11.175  28.800  60.300  1.00  0.13           N  
ATOM   1960  CA  LEU A 122      11.004  27.707  59.354  1.00  0.18           C  
ATOM   1961  C   LEU A 122       9.663  27.795  58.637  1.00  0.21           C  
ATOM   1962  O   LEU A 122       9.609  27.888  57.408  1.00  0.29           O  
ATOM   1963  CB  LEU A 122      11.129  26.378  60.079  1.00  0.14           C  
ATOM   1964  CG  LEU A 122      12.470  26.060  60.710  1.00  0.12           C  
ATOM   1965  CD1 LEU A 122      12.400  24.804  61.509  1.00  0.09           C  
ATOM   1966  CD2 LEU A 122      13.506  25.928  59.678  1.00  0.16           C  
ATOM   1967  H   LEU A 122      10.986  28.638  61.279  1.00  0.10           H  
ATOM   1968  HA  LEU A 122      11.788  27.776  58.601  1.00  0.22           H  
ATOM   1969 1HB  LEU A 122      10.387  26.346  60.875  1.00  0.11           H  
ATOM   1970 2HB  LEU A 122      10.910  25.576  59.374  1.00  0.18           H  
ATOM   1971  HG  LEU A 122      12.751  26.863  61.392  1.00  0.10           H  
ATOM   1972 1HD1 LEU A 122      13.375  24.599  61.951  1.00  0.08           H  
ATOM   1973 2HD1 LEU A 122      11.660  24.918  62.301  1.00  0.07           H  
ATOM   1974 3HD1 LEU A 122      12.114  23.976  60.861  1.00  0.12           H  
ATOM   1975 1HD2 LEU A 122      14.463  25.700  60.150  1.00  0.14           H  
ATOM   1976 2HD2 LEU A 122      13.238  25.123  58.994  1.00  0.20           H  
ATOM   1977 3HD2 LEU A 122      13.588  26.863  59.123  1.00  0.19           H  
ATOM   1978  N   TYR A 123       8.573  27.768  59.394  1.00  0.17           N  
ATOM   1979  CA  TYR A 123       7.218  27.746  58.857  1.00  0.20           C  
ATOM   1980  C   TYR A 123       6.436  28.857  59.527  1.00  0.17           C  
ATOM   1981  O   TYR A 123       6.113  28.767  60.713  1.00  0.12           O  
ATOM   1982  CB  TYR A 123       6.550  26.400  59.107  1.00  0.19           C  
ATOM   1983  CG  TYR A 123       7.518  25.276  59.366  1.00  0.18           C  
ATOM   1984  CD1 TYR A 123       8.027  24.520  58.328  1.00  0.24           C  
ATOM   1985  CD2 TYR A 123       7.918  24.971  60.650  1.00  0.12           C  
ATOM   1986  CE1 TYR A 123       8.901  23.500  58.562  1.00  0.23           C  
ATOM   1987  CE2 TYR A 123       8.792  23.960  60.889  1.00  0.12           C  
ATOM   1988  CZ  TYR A 123       9.281  23.226  59.847  1.00  0.16           C  
ATOM   1989  OH  TYR A 123      10.158  22.207  60.103  1.00  0.15           O  
ATOM   1990  H   TYR A 123       8.706  27.763  60.395  1.00  0.13           H  
ATOM   1991  HA  TYR A 123       7.270  27.908  57.780  1.00  0.27           H  
ATOM   1992 1HB  TYR A 123       5.883  26.478  59.967  1.00  0.15           H  
ATOM   1993 2HB  TYR A 123       5.941  26.130  58.245  1.00  0.24           H  
ATOM   1994  HD1 TYR A 123       7.731  24.735  57.301  1.00  0.31           H  
ATOM   1995  HD2 TYR A 123       7.531  25.545  61.492  1.00  0.10           H  
ATOM   1996  HE1 TYR A 123       9.291  22.915  57.730  1.00  0.28           H  
ATOM   1997  HE2 TYR A 123       9.100  23.736  61.910  1.00  0.08           H  
ATOM   1998  HH  TYR A 123      10.315  22.151  61.049  1.00  0.11           H  
ATOM   1999  N   GLY A 124       6.103  29.880  58.765  1.00  0.21           N  
ATOM   2000  CA  GLY A 124       5.513  31.072  59.331  1.00  0.17           C  
ATOM   2001  C   GLY A 124       4.075  30.902  59.760  1.00  0.15           C  
ATOM   2002  O   GLY A 124       3.179  31.563  59.233  1.00  0.18           O  
ATOM   2003  H   GLY A 124       6.261  29.835  57.768  1.00  0.27           H  
ATOM   2004 1HA  GLY A 124       6.092  31.388  60.199  1.00  0.13           H  
ATOM   2005 2HA  GLY A 124       5.558  31.881  58.603  1.00  0.21           H  
ATOM   2006  N   PHE A 125       3.869  30.043  60.756  1.00  0.12           N  
ATOM   2007  CA  PHE A 125       2.568  29.647  61.287  1.00  0.10           C  
ATOM   2008  C   PHE A 125       1.494  29.495  60.217  1.00  0.14           C  
ATOM   2009  O   PHE A 125       0.347  29.898  60.419  1.00  0.13           O  
ATOM   2010  CB  PHE A 125       2.074  30.599  62.388  1.00  0.07           C  
ATOM   2011  CG  PHE A 125       2.149  32.067  62.059  1.00  0.08           C  
ATOM   2012  CD1 PHE A 125       1.209  32.669  61.239  1.00  0.10           C  
ATOM   2013  CD2 PHE A 125       3.118  32.862  62.647  1.00  0.06           C  
ATOM   2014  CE1 PHE A 125       1.275  34.024  60.972  1.00  0.10           C  
ATOM   2015  CE2 PHE A 125       3.182  34.210  62.388  1.00  0.07           C  
ATOM   2016  CZ  PHE A 125       2.262  34.793  61.549  1.00  0.09           C  
ATOM   2017  H   PHE A 125       4.706  29.647  61.159  1.00  0.10           H  
ATOM   2018  HA  PHE A 125       2.661  28.652  61.724  1.00  0.09           H  
ATOM   2019 1HB  PHE A 125       1.035  30.373  62.624  1.00  0.06           H  
ATOM   2020 2HB  PHE A 125       2.657  30.441  63.294  1.00  0.05           H  
ATOM   2021  HD1 PHE A 125       0.414  32.062  60.805  1.00  0.11           H  
ATOM   2022  HD2 PHE A 125       3.848  32.400  63.312  1.00  0.05           H  
ATOM   2023  HE1 PHE A 125       0.546  34.484  60.305  1.00  0.13           H  
ATOM   2024  HE2 PHE A 125       3.962  34.817  62.847  1.00  0.06           H  
ATOM   2025  HZ  PHE A 125       2.315  35.861  61.340  1.00  0.09           H  
ATOM   2026  N   GLN A 126       1.857  28.911  59.081  1.00  0.19           N  
ATOM   2027  CA  GLN A 126       0.890  28.581  58.051  1.00  0.25           C  
ATOM   2028  C   GLN A 126       1.478  27.618  57.035  1.00  0.32           C  
ATOM   2029  O   GLN A 126       2.475  27.940  56.388  1.00  0.37           O  
ATOM   2030  CB  GLN A 126       0.399  29.831  57.345  1.00  0.30           C  
ATOM   2031  CG  GLN A 126      -0.378  29.513  56.102  1.00  0.39           C  
ATOM   2032  CD  GLN A 126      -1.555  30.429  55.905  1.00  0.41           C  
ATOM   2033  OE1 GLN A 126      -1.798  31.320  56.713  1.00  0.34           O  
ATOM   2034  NE2 GLN A 126      -2.307  30.207  54.837  1.00  0.50           N  
ATOM   2035  H   GLN A 126       2.831  28.691  58.930  1.00  0.20           H  
ATOM   2036  HA  GLN A 126       0.036  28.094  58.522  1.00  0.22           H  
ATOM   2037 1HB  GLN A 126      -0.233  30.406  58.021  1.00  0.25           H  
ATOM   2038 2HB  GLN A 126       1.251  30.458  57.081  1.00  0.32           H  
ATOM   2039 1HG  GLN A 126       0.280  29.614  55.239  1.00  0.47           H  
ATOM   2040 2HG  GLN A 126      -0.750  28.491  56.170  1.00  0.39           H  
ATOM   2041 1HE2 GLN A 126      -3.103  30.786  54.656  1.00  0.51           H  
ATOM   2042 2HE2 GLN A 126      -2.080  29.461  54.211  1.00  0.55           H  
ATOM   2043  N   LEU A 127       0.868  26.447  56.873  1.00  0.34           N  
ATOM   2044  CA  LEU A 127       1.255  25.500  55.841  1.00  0.42           C  
ATOM   2045  C   LEU A 127       0.389  25.746  54.622  1.00  0.53           C  
ATOM   2046  O   LEU A 127      -0.818  25.492  54.650  1.00  0.53           O  
ATOM   2047  CB  LEU A 127       1.102  24.058  56.303  1.00  0.39           C  
ATOM   2048  CG  LEU A 127       1.950  23.490  57.425  1.00  0.30           C  
ATOM   2049  CD1 LEU A 127       1.782  21.995  57.440  1.00  0.30           C  
ATOM   2050  CD2 LEU A 127       3.394  23.840  57.231  1.00  0.32           C  
ATOM   2051  H   LEU A 127       0.107  26.213  57.495  1.00  0.29           H  
ATOM   2052  HA  LEU A 127       2.304  25.664  55.597  1.00  0.44           H  
ATOM   2053 1HB  LEU A 127       0.075  23.906  56.632  1.00  0.36           H  
ATOM   2054 2HB  LEU A 127       1.292  23.399  55.456  1.00  0.46           H  
ATOM   2055  HG  LEU A 127       1.615  23.900  58.378  1.00  0.24           H  
ATOM   2056 1HD1 LEU A 127       2.385  21.569  58.242  1.00  0.25           H  
ATOM   2057 2HD1 LEU A 127       0.733  21.748  57.606  1.00  0.29           H  
ATOM   2058 3HD1 LEU A 127       2.106  21.583  56.485  1.00  0.38           H  
ATOM   2059 1HD2 LEU A 127       3.983  23.423  58.048  1.00  0.26           H  
ATOM   2060 2HD2 LEU A 127       3.744  23.428  56.284  1.00  0.39           H  
ATOM   2061 3HD2 LEU A 127       3.507  24.924  57.219  1.00  0.32           H  
ATOM   2062  N   LYS A 128       0.986  26.257  53.581  1.00  0.61           N  
ATOM   2063  CA  LYS A 128       0.306  26.356  52.314  1.00  0.71           C  
ATOM   2064  C   LYS A 128       0.357  25.009  51.613  1.00  0.76           C  
ATOM   2065  O   LYS A 128       1.333  24.273  51.755  1.00  0.75           O  
ATOM   2066  CB  LYS A 128       0.956  27.400  51.444  1.00  0.77           C  
ATOM   2067  CG  LYS A 128       0.995  28.751  52.041  1.00  0.73           C  
ATOM   2068  CD  LYS A 128       1.498  29.781  51.068  1.00  0.78           C  
ATOM   2069  CE  LYS A 128       1.776  31.115  51.734  1.00  0.74           C  
ATOM   2070  NZ  LYS A 128       0.730  31.516  52.710  1.00  0.67           N  
ATOM   2071  H   LYS A 128       1.937  26.590  53.656  1.00  0.61           H  
ATOM   2072  HA  LYS A 128      -0.728  26.651  52.498  1.00  0.70           H  
ATOM   2073 1HB  LYS A 128       1.981  27.102  51.222  1.00  0.78           H  
ATOM   2074 2HB  LYS A 128       0.422  27.468  50.496  1.00  0.82           H  
ATOM   2075 1HG  LYS A 128      -0.007  29.036  52.363  1.00  0.70           H  
ATOM   2076 2HG  LYS A 128       1.649  28.745  52.912  1.00  0.66           H  
ATOM   2077 1HD  LYS A 128       2.420  29.426  50.606  1.00  0.81           H  
ATOM   2078 2HD  LYS A 128       0.756  29.935  50.285  1.00  0.83           H  
ATOM   2079 1HE  LYS A 128       2.728  31.067  52.260  1.00  0.70           H  
ATOM   2080 2HE  LYS A 128       1.844  31.894  50.974  1.00  0.79           H  
ATOM   2081 1HZ  LYS A 128       0.972  32.409  53.116  1.00  0.64           H  
ATOM   2082 2HZ  LYS A 128      -0.160  31.592  52.238  1.00  0.71           H  
ATOM   2083 3HZ  LYS A 128       0.666  30.821  53.440  1.00  0.62           H  
ATOM   2084  N   PRO A 129      -0.670  24.650  50.850  1.00  0.80           N  
ATOM   2085  CA  PRO A 129      -0.638  23.345  50.189  1.00  0.84           C  
ATOM   2086  C   PRO A 129       0.459  23.211  49.164  1.00  0.88           C  
ATOM   2087  O   PRO A 129       1.106  22.166  49.081  1.00  0.88           O  
ATOM   2088  CB  PRO A 129      -2.024  23.255  49.564  1.00  0.87           C  
ATOM   2089  CG  PRO A 129      -2.436  24.582  49.403  1.00  0.87           C  
ATOM   2090  CD  PRO A 129      -1.906  25.357  50.528  1.00  0.82           C  
ATOM   2091  HA  PRO A 129      -0.492  22.560  50.945  1.00  0.80           H  
ATOM   2092 1HB  PRO A 129      -1.971  22.713  48.608  1.00  0.90           H  
ATOM   2093 2HB  PRO A 129      -2.696  22.684  50.221  1.00  0.84           H  
ATOM   2094 1HG  PRO A 129      -2.070  24.980  48.445  1.00  0.90           H  
ATOM   2095 2HG  PRO A 129      -3.534  24.638  49.371  1.00  0.87           H  
ATOM   2096 1HD  PRO A 129      -1.714  26.391  50.204  1.00  0.83           H  
ATOM   2097 2HD  PRO A 129      -2.627  25.338  51.359  1.00  0.77           H  
ATOM   2098  N   LEU A 130       0.695  24.244  48.389  1.00  0.91           N  
ATOM   2099  CA  LEU A 130       1.653  24.190  47.305  1.00  0.93           C  
ATOM   2100  C   LEU A 130       3.048  24.533  47.794  1.00  0.92           C  
ATOM   2101  O   LEU A 130       3.234  25.473  48.567  1.00  0.90           O  
ATOM   2102  CB  LEU A 130       1.234  25.149  46.202  1.00  0.95           C  
ATOM   2103  CG  LEU A 130       2.092  25.234  44.968  1.00  0.97           C  
ATOM   2104  CD1 LEU A 130       2.113  23.953  44.301  1.00  0.97           C  
ATOM   2105  CD2 LEU A 130       1.570  26.265  44.059  1.00  0.98           C  
ATOM   2106  H   LEU A 130       0.190  25.103  48.557  1.00  0.90           H  
ATOM   2107  HA  LEU A 130       1.668  23.176  46.907  1.00  0.94           H  
ATOM   2108 1HB  LEU A 130       0.236  24.874  45.863  1.00  0.96           H  
ATOM   2109 2HB  LEU A 130       1.190  26.157  46.615  1.00  0.95           H  
ATOM   2110  HG  LEU A 130       3.113  25.491  45.252  1.00  0.97           H  
ATOM   2111 1HD1 LEU A 130       2.735  24.018  43.408  1.00  0.98           H  
ATOM   2112 2HD1 LEU A 130       2.522  23.199  44.974  1.00  0.97           H  
ATOM   2113 3HD1 LEU A 130       1.099  23.674  44.017  1.00  0.98           H  
ATOM   2114 1HD2 LEU A 130       2.199  26.319  43.170  1.00  0.98           H  
ATOM   2115 2HD2 LEU A 130       0.551  26.011  43.768  1.00  0.98           H  
ATOM   2116 3HD2 LEU A 130       1.573  27.231  44.564  1.00  0.97           H  
ATOM   2117  N   TYR A 131       4.026  23.760  47.340  1.00  0.93           N  
ATOM   2118  CA  TYR A 131       5.427  24.085  47.523  1.00  0.93           C  
ATOM   2119  C   TYR A 131       6.138  23.848  46.204  1.00  0.95           C  
ATOM   2120  O   TYR A 131       6.027  22.765  45.630  1.00  0.96           O  
ATOM   2121  CB  TYR A 131       6.065  23.247  48.623  1.00  0.90           C  
ATOM   2122  CG  TYR A 131       7.459  23.680  48.974  1.00  0.89           C  
ATOM   2123  CD1 TYR A 131       7.699  24.898  49.571  1.00  0.86           C  
ATOM   2124  CD2 TYR A 131       8.528  22.880  48.706  1.00  0.90           C  
ATOM   2125  CE1 TYR A 131       8.962  25.295  49.880  1.00  0.85           C  
ATOM   2126  CE2 TYR A 131       9.787  23.266  49.011  1.00  0.88           C  
ATOM   2127  CZ  TYR A 131      10.003  24.476  49.598  1.00  0.86           C  
ATOM   2128  OH  TYR A 131      11.269  24.894  49.922  1.00  0.85           O  
ATOM   2129  H   TYR A 131       3.777  22.913  46.848  1.00  0.94           H  
ATOM   2130  HA  TYR A 131       5.504  25.134  47.812  1.00  0.92           H  
ATOM   2131 1HB  TYR A 131       5.452  23.301  49.524  1.00  0.87           H  
ATOM   2132 2HB  TYR A 131       6.098  22.203  48.312  1.00  0.91           H  
ATOM   2133  HD1 TYR A 131       6.868  25.564  49.804  1.00  0.85           H  
ATOM   2134  HD2 TYR A 131       8.377  21.908  48.236  1.00  0.91           H  
ATOM   2135  HE1 TYR A 131       9.129  26.263  50.352  1.00  0.83           H  
ATOM   2136  HE2 TYR A 131      10.628  22.609  48.786  1.00  0.89           H  
ATOM   2137  HH  TYR A 131      11.902  24.217  49.671  1.00  0.86           H  
ATOM   2138  N   ARG A 132       6.858  24.858  45.730  1.00  0.96           N  
ATOM   2139  CA  ARG A 132       7.597  24.786  44.483  1.00  0.97           C  
ATOM   2140  C   ARG A 132       9.073  24.599  44.784  1.00  0.97           C  
ATOM   2141  O   ARG A 132       9.721  25.497  45.328  1.00  0.96           O  
ATOM   2142  CB  ARG A 132       7.348  26.039  43.661  1.00  0.98           C  
ATOM   2143  CG  ARG A 132       5.898  26.267  43.478  1.00  0.98           C  
ATOM   2144  CD  ARG A 132       5.628  27.211  42.363  1.00  0.99           C  
ATOM   2145  NE  ARG A 132       4.194  27.417  42.244  1.00  0.99           N  
ATOM   2146  CZ  ARG A 132       3.623  28.095  41.263  1.00  0.99           C  
ATOM   2147  NH1 ARG A 132       4.367  28.634  40.311  1.00  0.99           N  
ATOM   2148  NH2 ARG A 132       2.309  28.233  41.234  1.00  0.99           N  
ATOM   2149  H   ARG A 132       6.886  25.711  46.270  1.00  0.95           H  
ATOM   2150  HA  ARG A 132       7.245  23.920  43.922  1.00  0.98           H  
ATOM   2151 1HB  ARG A 132       7.795  26.897  44.161  1.00  0.98           H  
ATOM   2152 2HB  ARG A 132       7.831  25.938  42.689  1.00  0.99           H  
ATOM   2153 1HG  ARG A 132       5.406  25.320  43.253  1.00  0.98           H  
ATOM   2154 2HG  ARG A 132       5.477  26.686  44.393  1.00  0.97           H  
ATOM   2155 1HD  ARG A 132       6.117  28.163  42.566  1.00  0.99           H  
ATOM   2156 2HD  ARG A 132       6.015  26.796  41.433  1.00  0.99           H  
ATOM   2157  HE  ARG A 132       3.601  27.015  42.958  1.00  0.98           H  
ATOM   2158 1HH1 ARG A 132       5.371  28.528  40.334  1.00  0.99           H  
ATOM   2159 2HH1 ARG A 132       3.931  29.152  39.562  1.00  0.99           H  
ATOM   2160 1HH2 ARG A 132       1.741  27.820  41.962  1.00  0.99           H  
ATOM   2161 2HH2 ARG A 132       1.872  28.750  40.486  1.00  0.99           H  
ATOM   2162  N   CYS A 133       9.599  23.436  44.418  1.00  0.97           N  
ATOM   2163  CA  CYS A 133      10.953  23.028  44.741  1.00  0.97           C  
ATOM   2164  C   CYS A 133      11.786  22.872  43.483  1.00  0.98           C  
ATOM   2165  O   CYS A 133      11.276  22.510  42.426  1.00  0.99           O  
ATOM   2166  CB  CYS A 133      10.968  21.722  45.493  1.00  0.96           C  
ATOM   2167  SG  CYS A 133       9.630  20.620  45.074  1.00  0.97           S  
ATOM   2168  H   CYS A 133       9.011  22.811  43.885  1.00  0.98           H  
ATOM   2169  HA  CYS A 133      11.402  23.792  45.376  1.00  0.96           H  
ATOM   2170 1HB  CYS A 133      11.906  21.201  45.299  1.00  0.97           H  
ATOM   2171 2HB  CYS A 133      10.919  21.918  46.564  1.00  0.95           H  
ATOM   2172  N   ASP A 134      13.080  23.130  43.630  1.00  0.98           N  
ATOM   2173  CA  ASP A 134      14.029  23.139  42.534  1.00  0.99           C  
ATOM   2174  C   ASP A 134      15.292  22.363  42.876  1.00  0.98           C  
ATOM   2175  O   ASP A 134      16.367  22.654  42.353  1.00  0.99           O  
ATOM   2176  CB  ASP A 134      14.371  24.577  42.163  1.00  0.99           C  
ATOM   2177  CG  ASP A 134      14.780  25.399  43.359  1.00  0.98           C  
ATOM   2178  OD1 ASP A 134      14.820  24.852  44.477  1.00  0.97           O  
ATOM   2179  OD2 ASP A 134      15.043  26.606  43.191  1.00  0.98           O  
ATOM   2180  H   ASP A 134      13.406  23.329  44.565  1.00  0.97           H  
ATOM   2181  HA  ASP A 134      13.570  22.650  41.675  1.00  0.99           H  
ATOM   2182 1HB  ASP A 134      15.184  24.582  41.437  1.00  0.99           H  
ATOM   2183 2HB  ASP A 134      13.507  25.046  41.691  1.00  0.99           H  
ATOM   2184  N   ARG A 135      15.186  21.372  43.749  1.00  0.98           N  
ATOM   2185  CA  ARG A 135      16.311  20.515  44.033  1.00  0.98           C  
ATOM   2186  C   ARG A 135      16.710  19.751  42.780  1.00  0.98           C  
ATOM   2187  O   ARG A 135      15.984  19.712  41.794  1.00  0.99           O  
ATOM   2188  CB  ARG A 135      15.970  19.563  45.163  1.00  0.97           C  
ATOM   2189  CG  ARG A 135      15.855  20.253  46.488  1.00  0.95           C  
ATOM   2190  CD  ARG A 135      17.208  20.427  47.124  1.00  0.94           C  
ATOM   2191  NE  ARG A 135      17.621  19.238  47.858  1.00  0.92           N  
ATOM   2192  CZ  ARG A 135      17.351  19.031  49.141  1.00  0.88           C  
ATOM   2193  NH1 ARG A 135      16.664  19.934  49.818  1.00  0.85           N  
ATOM   2194  NH2 ARG A 135      17.759  17.928  49.744  1.00  0.86           N  
ATOM   2195  H   ARG A 135      14.310  21.208  44.225  1.00  0.98           H  
ATOM   2196  HA  ARG A 135      17.152  21.138  44.340  1.00  0.97           H  
ATOM   2197 1HB  ARG A 135      15.027  19.064  44.946  1.00  0.97           H  
ATOM   2198 2HB  ARG A 135      16.739  18.793  45.235  1.00  0.97           H  
ATOM   2199 1HG  ARG A 135      15.405  21.236  46.348  1.00  0.95           H  
ATOM   2200 2HG  ARG A 135      15.229  19.659  47.155  1.00  0.94           H  
ATOM   2201 1HD  ARG A 135      17.950  20.625  46.351  1.00  0.95           H  
ATOM   2202 2HD  ARG A 135      17.177  21.264  47.821  1.00  0.92           H  
ATOM   2203  HE  ARG A 135      18.144  18.533  47.355  1.00  0.93           H  
ATOM   2204 1HH1 ARG A 135      16.347  20.776  49.359  1.00  0.87           H  
ATOM   2205 2HH1 ARG A 135      16.456  19.782  50.794  1.00  0.81           H  
ATOM   2206 1HH2 ARG A 135      18.281  17.233  49.228  1.00  0.88           H  
ATOM   2207 2HH2 ARG A 135      17.549  17.779  50.720  1.00  0.81           H  
ATOM   2208  N   TRP A 136      17.890  19.145  42.825  1.00  0.98           N  
ATOM   2209  CA  TRP A 136      18.500  18.622  41.607  1.00  0.99           C  
ATOM   2210  C   TRP A 136      17.689  17.544  40.924  1.00  0.99           C  
ATOM   2211  O   TRP A 136      17.515  17.620  39.695  1.00  0.99           O  
ATOM   2212  CB  TRP A 136      19.904  18.110  41.899  1.00  0.99           C  
ATOM   2213  CG  TRP A 136      20.357  17.112  40.922  1.00  0.99           C  
ATOM   2214  CD1 TRP A 136      20.603  17.311  39.611  1.00  0.99           C  
ATOM   2215  CD2 TRP A 136      20.645  15.750  41.180  1.00  0.99           C  
ATOM   2216  NE1 TRP A 136      21.011  16.149  39.028  1.00  1.00           N  
ATOM   2217  CE2 TRP A 136      21.049  15.175  39.981  1.00  0.99           C  
ATOM   2218  CE3 TRP A 136      20.601  14.963  42.310  1.00  0.99           C  
ATOM   2219  CZ2 TRP A 136      21.400  13.853  39.886  1.00  0.99           C  
ATOM   2220  CZ3 TRP A 136      20.945  13.669  42.211  1.00  0.99           C  
ATOM   2221  CH2 TRP A 136      21.340  13.118  41.012  1.00  0.99           C  
ATOM   2222  H   TRP A 136      18.377  19.040  43.703  1.00  0.98           H  
ATOM   2223  HA  TRP A 136      18.566  19.430  40.879  1.00  0.99           H  
ATOM   2224 1HB  TRP A 136      20.604  18.946  41.897  1.00  0.99           H  
ATOM   2225 2HB  TRP A 136      19.929  17.664  42.893  1.00  0.98           H  
ATOM   2226  HD1 TRP A 136      20.491  18.262  39.094  1.00  1.00           H  
ATOM   2227  HE1 TRP A 136      21.245  16.031  38.053  1.00  1.00           H  
ATOM   2228  HE3 TRP A 136      20.295  15.386  43.266  1.00  0.98           H  
ATOM   2229  HZ2 TRP A 136      21.718  13.404  38.945  1.00  1.00           H  
ATOM   2230  HZ3 TRP A 136      20.901  13.062  43.116  1.00  0.98           H  
ATOM   2231  HH2 TRP A 136      21.609  12.062  40.977  1.00  0.99           H  
ATOM   2232  N   PRO A 137      17.210  16.520  41.605  1.00  0.99           N  
ATOM   2233  CA  PRO A 137      16.421  15.512  40.905  1.00  0.99           C  
ATOM   2234  C   PRO A 137      15.131  16.060  40.365  1.00  0.99           C  
ATOM   2235  O   PRO A 137      14.645  15.581  39.338  1.00  1.00           O  
ATOM   2236  CB  PRO A 137      16.185  14.459  41.977  1.00  0.99           C  
ATOM   2237  CG  PRO A 137      17.042  14.795  43.065  1.00  0.98           C  
ATOM   2238  CD  PRO A 137      17.287  16.241  43.029  1.00  0.98           C  
ATOM   2239  HA  PRO A 137      17.013  15.102  40.074  1.00  0.99           H  
ATOM   2240 1HB  PRO A 137      15.127  14.458  42.277  1.00  0.99           H  
ATOM   2241 2HB  PRO A 137      16.407  13.459  41.577  1.00  0.99           H  
ATOM   2242 1HG  PRO A 137      16.577  14.503  44.018  1.00  0.98           H  
ATOM   2243 2HG  PRO A 137      17.988  14.239  42.989  1.00  0.98           H  
ATOM   2244 1HD  PRO A 137      16.503  16.761  43.599  1.00  0.98           H  
ATOM   2245 2HD  PRO A 137      18.280  16.456  43.451  1.00  0.98           H  
ATOM   2246  N   CYS A 138      14.573  17.057  41.017  1.00  0.99           N  
ATOM   2247  CA  CYS A 138      13.380  17.705  40.533  1.00  0.99           C  
ATOM   2248  C   CYS A 138      13.743  18.647  39.392  1.00  1.00           C  
ATOM   2249  O   CYS A 138      14.490  19.604  39.618  1.00  0.99           O  
ATOM   2250  CB  CYS A 138      12.712  18.473  41.639  1.00  0.99           C  
ATOM   2251  SG  CYS A 138      12.230  17.571  43.079  1.00  0.98           S  
ATOM   2252  H   CYS A 138      14.991  17.377  41.879  1.00  0.99           H  
ATOM   2253  HA  CYS A 138      12.691  16.939  40.176  1.00  0.99           H  
ATOM   2254 1HB  CYS A 138      13.376  19.266  41.984  1.00  0.99           H  
ATOM   2255 2HB  CYS A 138      11.807  18.946  41.258  1.00  0.99           H  
ATOM   2256  N   PRO A 139      13.253  18.435  38.186  1.00  1.00           N  
ATOM   2257  CA  PRO A 139      13.594  19.352  37.108  1.00  1.00           C  
ATOM   2258  C   PRO A 139      12.671  20.544  36.986  1.00  1.00           C  
ATOM   2259  O   PRO A 139      11.464  20.384  36.792  1.00  1.00           O  
ATOM   2260  CB  PRO A 139      13.464  18.462  35.889  1.00  1.00           C  
ATOM   2261  CG  PRO A 139      12.399  17.622  36.216  1.00  1.00           C  
ATOM   2262  CD  PRO A 139      12.505  17.306  37.633  1.00  1.00           C  
ATOM   2263  HA  PRO A 139      14.628  19.701  37.244  1.00  1.00           H  
ATOM   2264 1HB  PRO A 139      13.276  19.074  34.995  1.00  1.00           H  
ATOM   2265 2HB  PRO A 139      14.406  17.921  35.716  1.00  1.00           H  
ATOM   2266 1HG  PRO A 139      11.442  18.117  35.993  1.00  1.00           H  
ATOM   2267 2HG  PRO A 139      12.434  16.708  35.604  1.00  1.00           H  
ATOM   2268 1HD  PRO A 139      11.498  17.239  38.071  1.00  1.00           H  
ATOM   2269 2HD  PRO A 139      13.046  16.357  37.758  1.00  1.00           H  
ATOM   2270  N   ASN A 140      13.229  21.741  37.079  1.00  1.00           N  
ATOM   2271  CA  ASN A 140      12.540  22.961  36.696  1.00  1.00           C  
ATOM   2272  C   ASN A 140      11.273  23.197  37.516  1.00  1.00           C  
ATOM   2273  O   ASN A 140      10.157  23.186  37.004  1.00  1.00           O  
ATOM   2274  CB  ASN A 140      12.226  22.934  35.201  1.00  1.00           C  
ATOM   2275  CG  ASN A 140      13.464  22.841  34.363  1.00  1.00           C  
ATOM   2276  OD1 ASN A 140      14.013  23.853  33.935  1.00  1.00           O  
ATOM   2277  ND2 ASN A 140      13.930  21.624  34.132  1.00  1.00           N  
ATOM   2278  H   ASN A 140      14.173  21.799  37.432  1.00  1.00           H  
ATOM   2279  HA  ASN A 140      13.195  23.809  36.905  1.00  1.00           H  
ATOM   2280 1HB  ASN A 140      11.582  22.082  34.979  1.00  1.00           H  
ATOM   2281 2HB  ASN A 140      11.679  23.837  34.928  1.00  1.00           H  
ATOM   2282 1HD2 ASN A 140      14.754  21.501  33.578  1.00  1.00           H  
ATOM   2283 2HD2 ASN A 140      13.459  20.828  34.511  1.00  1.00           H  
ATOM   2284  N   THR A 141      11.473  23.396  38.811  1.00  1.00           N  
ATOM   2285  CA  THR A 141      10.486  24.022  39.689  1.00  0.99           C  
ATOM   2286  C   THR A 141       9.182  23.228  39.727  1.00  0.99           C  
ATOM   2287  O   THR A 141       8.125  23.672  39.290  1.00  1.00           O  
ATOM   2288  CB  THR A 141      10.247  25.464  39.258  1.00  1.00           C  
ATOM   2289  OG1 THR A 141      11.506  26.095  39.020  1.00  1.00           O  
ATOM   2290  CG2 THR A 141       9.534  26.222  40.328  1.00  0.99           C  
ATOM   2291  H   THR A 141      12.356  23.096  39.199  1.00  1.00           H  
ATOM   2292  HA  THR A 141      10.876  24.018  40.707  1.00  0.99           H  
ATOM   2293  HB  THR A 141       9.645  25.477  38.350  1.00  1.00           H  
ATOM   2294  HG1 THR A 141      12.214  25.468  39.186  1.00  1.00           H  
ATOM   2295 1HG2 THR A 141       9.373  27.249  40.001  1.00  0.99           H  
ATOM   2296 2HG2 THR A 141       8.573  25.750  40.529  1.00  0.99           H  
ATOM   2297 3HG2 THR A 141      10.135  26.222  41.236  1.00  0.99           H  
ATOM   2298  N   VAL A 142       9.307  22.029  40.276  1.00  0.99           N  
ATOM   2299  CA  VAL A 142       8.184  21.121  40.414  1.00  0.99           C  
ATOM   2300  C   VAL A 142       7.190  21.660  41.422  1.00  0.99           C  
ATOM   2301  O   VAL A 142       7.572  22.219  42.452  1.00  0.99           O  
ATOM   2302  CB  VAL A 142       8.694  19.744  40.846  1.00  0.99           C  
ATOM   2303  CG1 VAL A 142       7.599  18.877  41.118  1.00  0.99           C  
ATOM   2304  CG2 VAL A 142       9.525  19.176  39.819  1.00  0.99           C  
ATOM   2305  H   VAL A 142      10.216  21.741  40.608  1.00  0.99           H  
ATOM   2306  HA  VAL A 142       7.690  21.032  39.446  1.00  0.99           H  
ATOM   2307  HB  VAL A 142       9.275  19.853  41.762  1.00  0.99           H  
ATOM   2308 1HG1 VAL A 142       7.975  17.901  41.425  1.00  0.99           H  
ATOM   2309 2HG1 VAL A 142       6.991  19.299  41.918  1.00  0.99           H  
ATOM   2310 3HG1 VAL A 142       6.992  18.765  40.220  1.00  0.99           H  
ATOM   2311 1HG2 VAL A 142       9.881  18.197  40.139  1.00  0.99           H  
ATOM   2312 2HG2 VAL A 142       8.947  19.069  38.901  1.00  1.00           H  
ATOM   2313 3HG2 VAL A 142      10.377  19.831  39.637  1.00  0.99           H  
ATOM   2314  N   ASP A 143       5.910  21.451  41.147  1.00  0.99           N  
ATOM   2315  CA  ASP A 143       4.853  21.725  42.099  1.00  0.99           C  
ATOM   2316  C   ASP A 143       4.592  20.487  42.930  1.00  0.98           C  
ATOM   2317  O   ASP A 143       4.388  19.410  42.376  1.00  0.99           O  
ATOM   2318  CB  ASP A 143       3.578  22.136  41.387  1.00  0.99           C  
ATOM   2319  CG  ASP A 143       3.713  23.438  40.662  1.00  0.99           C  
ATOM   2320  OD1 ASP A 143       4.844  23.943  40.550  1.00  0.99           O  
ATOM   2321  OD2 ASP A 143       2.683  23.971  40.208  1.00  0.99           O  
ATOM   2322  H   ASP A 143       5.670  21.086  40.236  1.00  0.99           H  
ATOM   2323  HA  ASP A 143       5.170  22.547  42.741  1.00  0.99           H  
ATOM   2324 1HB  ASP A 143       3.296  21.364  40.670  1.00  0.99           H  
ATOM   2325 2HB  ASP A 143       2.768  22.221  42.112  1.00  0.99           H  
ATOM   2326  N   CYS A 144       4.584  20.638  44.248  1.00  0.98           N  
ATOM   2327  CA  CYS A 144       4.364  19.535  45.159  1.00  0.97           C  
ATOM   2328  C   CYS A 144       3.345  19.942  46.196  1.00  0.95           C  
ATOM   2329  O   CYS A 144       3.469  21.006  46.801  1.00  0.94           O  
ATOM   2330  CB  CYS A 144       5.653  19.124  45.824  1.00  0.96           C  
ATOM   2331  SG  CYS A 144       6.847  18.342  44.749  1.00  0.97           S  
ATOM   2332  H   CYS A 144       4.738  21.563  44.623  1.00  0.97           H  
ATOM   2333  HA  CYS A 144       3.983  18.687  44.590  1.00  0.97           H  
ATOM   2334 1HB  CYS A 144       6.132  20.000  46.262  1.00  0.95           H  
ATOM   2335 2HB  CYS A 144       5.438  18.428  46.635  1.00  0.95           H  
ATOM   2336  N   PHE A 145       2.356  19.094  46.414  1.00  0.95           N  
ATOM   2337  CA  PHE A 145       1.222  19.391  47.257  1.00  0.94           C  
ATOM   2338  C   PHE A 145       1.308  18.627  48.565  1.00  0.90           C  
ATOM   2339  O   PHE A 145       1.773  17.490  48.606  1.00  0.90           O  
ATOM   2340  CB  PHE A 145      -0.056  19.047  46.539  1.00  0.95           C  
ATOM   2341  CG  PHE A 145      -0.227  19.725  45.243  1.00  0.97           C  
ATOM   2342  CD1 PHE A 145      -0.836  20.929  45.163  1.00  0.97           C  
ATOM   2343  CD2 PHE A 145       0.217  19.160  44.102  1.00  0.98           C  
ATOM   2344  CE1 PHE A 145      -0.995  21.529  43.991  1.00  0.98           C  
ATOM   2345  CE2 PHE A 145       0.051  19.770  42.928  1.00  0.98           C  
ATOM   2346  CZ  PHE A 145      -0.550  20.952  42.875  1.00  0.98           C  
ATOM   2347  H   PHE A 145       2.409  18.193  45.960  1.00  0.96           H  
ATOM   2348  HA  PHE A 145       1.226  20.459  47.479  1.00  0.93           H  
ATOM   2349 1HB  PHE A 145      -0.096  17.973  46.362  1.00  0.95           H  
ATOM   2350 2HB  PHE A 145      -0.907  19.307  47.167  1.00  0.94           H  
ATOM   2351  HD1 PHE A 145      -1.196  21.405  46.075  1.00  0.96           H  
ATOM   2352  HD2 PHE A 145       0.710  18.188  44.146  1.00  0.98           H  
ATOM   2353  HE1 PHE A 145      -1.491  22.498  43.938  1.00  0.98           H  
ATOM   2354  HE2 PHE A 145       0.407  19.299  42.012  1.00  0.99           H  
ATOM   2355  HZ  PHE A 145      -0.680  21.449  41.915  1.00  0.99           H  
ATOM   2356  N   ILE A 146       0.821  19.254  49.620  1.00  0.87           N  
ATOM   2357  CA  ILE A 146       0.962  18.782  50.985  1.00  0.80           C  
ATOM   2358  C   ILE A 146      -0.373  18.259  51.478  1.00  0.78           C  
ATOM   2359  O   ILE A 146      -1.434  18.709  51.042  1.00  0.80           O  
ATOM   2360  CB  ILE A 146       1.486  19.908  51.892  1.00  0.75           C  
ATOM   2361  CG1 ILE A 146       2.892  20.285  51.495  1.00  0.77           C  
ATOM   2362  CG2 ILE A 146       1.479  19.497  53.281  1.00  0.65           C  
ATOM   2363  CD1 ILE A 146       3.363  21.562  52.047  1.00  0.74           C  
ATOM   2364  H   ILE A 146       0.322  20.115  49.446  1.00  0.87           H  
ATOM   2365  HA  ILE A 146       1.681  17.964  50.995  1.00  0.80           H  
ATOM   2366  HB  ILE A 146       0.852  20.787  51.784  1.00  0.75           H  
ATOM   2367 1HG1 ILE A 146       3.582  19.507  51.819  1.00  0.75           H  
ATOM   2368 2HG1 ILE A 146       2.959  20.348  50.409  1.00  0.83           H  
ATOM   2369 1HG2 ILE A 146       1.854  20.310  53.903  1.00  0.60           H  
ATOM   2370 2HG2 ILE A 146       0.462  19.250  53.582  1.00  0.63           H  
ATOM   2371 3HG2 ILE A 146       2.117  18.621  53.405  1.00  0.64           H  
ATOM   2372 1HD1 ILE A 146       4.382  21.751  51.709  1.00  0.76           H  
ATOM   2373 2HD1 ILE A 146       2.712  22.368  51.706  1.00  0.76           H  
ATOM   2374 3HD1 ILE A 146       3.345  21.516  53.135  1.00  0.66           H  
ATOM   2375  N   SER A 147      -0.313  17.302  52.400  1.00  0.72           N  
ATOM   2376  CA  SER A 147      -1.485  16.686  52.985  1.00  0.68           C  
ATOM   2377  C   SER A 147      -1.868  17.380  54.273  1.00  0.57           C  
ATOM   2378  O   SER A 147      -1.016  17.686  55.104  1.00  0.50           O  
ATOM   2379  CB  SER A 147      -1.232  15.221  53.272  1.00  0.66           C  
ATOM   2380  OG  SER A 147      -0.647  15.037  54.529  1.00  0.55           O  
ATOM   2381  H   SER A 147       0.603  16.999  52.698  1.00  0.70           H  
ATOM   2382  HA  SER A 147      -2.308  16.763  52.273  1.00  0.73           H  
ATOM   2383 1HB  SER A 147      -2.173  14.674  53.228  1.00  0.66           H  
ATOM   2384 2HB  SER A 147      -0.578  14.808  52.505  1.00  0.71           H  
ATOM   2385  HG  SER A 147      -0.550  15.914  54.907  1.00  0.52           H  
ATOM   2386  N   ARG A 148      -3.165  17.605  54.440  1.00  0.56           N  
ATOM   2387  CA  ARG A 148      -3.717  18.257  55.618  1.00  0.46           C  
ATOM   2388  C   ARG A 148      -3.054  19.595  55.934  1.00  0.43           C  
ATOM   2389  O   ARG A 148      -2.556  19.802  57.044  1.00  0.34           O  
ATOM   2390  CB  ARG A 148      -3.645  17.332  56.822  1.00  0.36           C  
ATOM   2391  CG  ARG A 148      -4.689  16.292  56.807  1.00  0.36           C  
ATOM   2392  CD  ARG A 148      -4.128  15.001  57.240  1.00  0.33           C  
ATOM   2393  NE  ARG A 148      -5.195  14.110  57.623  1.00  0.30           N  
ATOM   2394  CZ  ARG A 148      -5.018  12.827  57.858  1.00  0.28           C  
ATOM   2395  NH1 ARG A 148      -3.812  12.303  57.732  1.00  0.29           N  
ATOM   2396  NH2 ARG A 148      -6.042  12.073  58.215  1.00  0.26           N  
ATOM   2397  H   ARG A 148      -3.790  17.304  53.706  1.00  0.62           H  
ATOM   2398  HA  ARG A 148      -4.763  18.495  55.424  1.00  0.47           H  
ATOM   2399 1HB  ARG A 148      -2.670  16.848  56.851  1.00  0.36           H  
ATOM   2400 2HB  ARG A 148      -3.747  17.916  57.736  1.00  0.29           H  
ATOM   2401 1HG  ARG A 148      -5.495  16.575  57.484  1.00  0.31           H  
ATOM   2402 2HG  ARG A 148      -5.084  16.188  55.796  1.00  0.44           H  
ATOM   2403 1HD  ARG A 148      -3.564  14.556  56.421  1.00  0.39           H  
ATOM   2404 2HD  ARG A 148      -3.467  15.159  58.092  1.00  0.27           H  
ATOM   2405  HE  ARG A 148      -6.124  14.500  57.713  1.00  0.29           H  
ATOM   2406 1HH1 ARG A 148      -3.034  12.886  57.457  1.00  0.31           H  
ATOM   2407 2HH1 ARG A 148      -3.668  11.320  57.910  1.00  0.28           H  
ATOM   2408 1HH2 ARG A 148      -6.962  12.481  58.308  1.00  0.25           H  
ATOM   2409 2HH2 ARG A 148      -5.906  11.089  58.395  1.00  0.25           H  
ATOM   2410  N   PRO A 149      -3.044  20.525  54.997  1.00  0.51           N  
ATOM   2411  CA  PRO A 149      -2.446  21.812  55.298  1.00  0.48           C  
ATOM   2412  C   PRO A 149      -3.242  22.638  56.272  1.00  0.39           C  
ATOM   2413  O   PRO A 149      -2.672  23.268  57.166  1.00  0.32           O  
ATOM   2414  CB  PRO A 149      -2.384  22.452  53.932  1.00  0.59           C  
ATOM   2415  CG  PRO A 149      -3.422  21.862  53.226  1.00  0.65           C  
ATOM   2416  CD  PRO A 149      -3.443  20.472  53.602  1.00  0.62           C  
ATOM   2417  HA  PRO A 149      -1.441  21.655  55.716  1.00  0.44           H  
ATOM   2418 1HB  PRO A 149      -2.497  23.542  54.022  1.00  0.58           H  
ATOM   2419 2HB  PRO A 149      -1.401  22.268  53.475  1.00  0.63           H  
ATOM   2420 1HG  PRO A 149      -4.374  22.358  53.465  1.00  0.63           H  
ATOM   2421 2HG  PRO A 149      -3.263  21.984  52.144  1.00  0.73           H  
ATOM   2422 1HD  PRO A 149      -4.461  20.073  53.478  1.00  0.63           H  
ATOM   2423 2HD  PRO A 149      -2.728  19.913  52.980  1.00  0.67           H  
ATOM   2424  N   THR A 150      -4.553  22.669  56.123  1.00  0.41           N  
ATOM   2425  CA  THR A 150      -5.373  23.489  56.998  1.00  0.33           C  
ATOM   2426  C   THR A 150      -5.351  22.965  58.422  1.00  0.24           C  
ATOM   2427  O   THR A 150      -5.208  23.732  59.378  1.00  0.18           O  
ATOM   2428  CB  THR A 150      -6.787  23.540  56.468  1.00  0.37           C  
ATOM   2429  OG1 THR A 150      -6.781  24.133  55.175  1.00  0.48           O  
ATOM   2430  CG2 THR A 150      -7.631  24.326  57.342  1.00  0.31           C  
ATOM   2431  H   THR A 150      -4.999  22.123  55.400  1.00  0.47           H  
ATOM   2432  HA  THR A 150      -4.962  24.499  57.012  1.00  0.33           H  
ATOM   2433  HB  THR A 150      -7.187  22.528  56.401  1.00  0.38           H  
ATOM   2434  HG1 THR A 150      -5.881  24.365  54.934  1.00  0.50           H  
ATOM   2435 1HG2 THR A 150      -8.645  24.350  56.943  1.00  0.34           H  
ATOM   2436 2HG2 THR A 150      -7.642  23.879  58.336  1.00  0.24           H  
ATOM   2437 3HG2 THR A 150      -7.242  25.342  57.406  1.00  0.30           H  
ATOM   2438  N   GLU A 151      -5.523  21.663  58.580  1.00  0.23           N  
ATOM   2439  CA  GLU A 151      -5.483  21.044  59.893  1.00  0.16           C  
ATOM   2440  C   GLU A 151      -4.141  21.245  60.561  1.00  0.13           C  
ATOM   2441  O   GLU A 151      -4.065  21.548  61.758  1.00  0.09           O  
ATOM   2442  CB  GLU A 151      -5.794  19.577  59.740  1.00  0.17           C  
ATOM   2443  CG  GLU A 151      -6.004  18.824  60.971  1.00  0.12           C  
ATOM   2444  CD  GLU A 151      -6.548  17.436  60.699  1.00  0.13           C  
ATOM   2445  OE1 GLU A 151      -6.654  17.050  59.520  1.00  0.18           O  
ATOM   2446  OE2 GLU A 151      -6.866  16.718  61.662  1.00  0.10           O  
ATOM   2447  H   GLU A 151      -5.686  21.085  57.768  1.00  0.28           H  
ATOM   2448  HA  GLU A 151      -6.240  21.515  60.521  1.00  0.13           H  
ATOM   2449 1HB  GLU A 151      -6.697  19.457  59.141  1.00  0.20           H  
ATOM   2450 2HB  GLU A 151      -4.980  19.086  59.207  1.00  0.20           H  
ATOM   2451 1HG  GLU A 151      -5.055  18.742  61.501  1.00  0.10           H  
ATOM   2452 2HG  GLU A 151      -6.698  19.373  61.606  1.00  0.10           H  
ATOM   2453  N   LYS A 152      -3.066  21.070  59.810  1.00  0.16           N  
ATOM   2454  CA  LYS A 152      -1.746  21.272  60.365  1.00  0.14           C  
ATOM   2455  C   LYS A 152      -1.543  22.717  60.761  1.00  0.12           C  
ATOM   2456  O   LYS A 152      -0.914  23.008  61.781  1.00  0.09           O  
ATOM   2457  CB  LYS A 152      -0.701  20.833  59.360  1.00  0.19           C  
ATOM   2458  CG  LYS A 152      -0.594  19.360  59.185  1.00  0.20           C  
ATOM   2459  CD  LYS A 152       0.288  19.011  58.031  1.00  0.27           C  
ATOM   2460  CE  LYS A 152       0.375  17.548  57.777  1.00  0.29           C  
ATOM   2461  NZ  LYS A 152       1.289  17.227  56.708  1.00  0.37           N  
ATOM   2462  H   LYS A 152      -3.156  20.794  58.843  1.00  0.21           H  
ATOM   2463  HA  LYS A 152      -1.652  20.664  61.265  1.00  0.11           H  
ATOM   2464 1HB  LYS A 152      -0.927  21.269  58.386  1.00  0.24           H  
ATOM   2465 2HB  LYS A 152       0.277  21.204  59.666  1.00  0.17           H  
ATOM   2466 1HG  LYS A 152      -0.183  18.915  60.092  1.00  0.15           H  
ATOM   2467 2HG  LYS A 152      -1.585  18.941  59.012  1.00  0.21           H  
ATOM   2468 1HD  LYS A 152      -0.091  19.488  57.126  1.00  0.33           H  
ATOM   2469 2HD  LYS A 152       1.297  19.379  58.220  1.00  0.25           H  
ATOM   2470 1HE  LYS A 152       0.708  17.041  58.681  1.00  0.23           H  
ATOM   2471 2HE  LYS A 152      -0.611  17.165  57.515  1.00  0.31           H  
ATOM   2472 1HZ  LYS A 152       1.313  16.226  56.574  1.00  0.38           H  
ATOM   2473 2HZ  LYS A 152       0.981  17.673  55.855  1.00  0.44           H  
ATOM   2474 3HZ  LYS A 152       2.214  17.556  56.945  1.00  0.35           H  
ATOM   2475  N   THR A 153      -2.070  23.638  59.973  1.00  0.15           N  
ATOM   2476  CA  THR A 153      -1.989  25.042  60.323  1.00  0.14           C  
ATOM   2477  C   THR A 153      -2.724  25.327  61.613  1.00  0.09           C  
ATOM   2478  O   THR A 153      -2.245  26.084  62.463  1.00  0.07           O  
ATOM   2479  CB  THR A 153      -2.551  25.881  59.201  1.00  0.19           C  
ATOM   2480  OG1 THR A 153      -1.753  25.698  58.038  1.00  0.26           O  
ATOM   2481  CG2 THR A 153      -2.567  27.290  59.554  1.00  0.17           C  
ATOM   2482  H   THR A 153      -2.535  23.370  59.117  1.00  0.20           H  
ATOM   2483  HA  THR A 153      -0.940  25.302  60.470  1.00  0.13           H  
ATOM   2484  HB  THR A 153      -3.570  25.562  58.984  1.00  0.20           H  
ATOM   2485  HG1 THR A 153      -1.041  25.084  58.233  1.00  0.25           H  
ATOM   2486 1HG2 THR A 153      -2.977  27.868  58.726  1.00  0.21           H  
ATOM   2487 2HG2 THR A 153      -3.184  27.436  60.440  1.00  0.13           H  
ATOM   2488 3HG2 THR A 153      -1.551  27.625  59.761  1.00  0.16           H  
ATOM   2489  N   ILE A 154      -3.900  24.740  61.764  1.00  0.09           N  
ATOM   2490  CA  ILE A 154      -4.685  24.936  62.966  1.00  0.06           C  
ATOM   2491  C   ILE A 154      -3.936  24.435  64.183  1.00  0.04           C  
ATOM   2492  O   ILE A 154      -3.903  25.094  65.224  1.00  0.03           O  
ATOM   2493  CB  ILE A 154      -6.046  24.247  62.805  1.00  0.06           C  
ATOM   2494  CG1 ILE A 154      -6.929  25.087  61.925  1.00  0.08           C  
ATOM   2495  CG2 ILE A 154      -6.694  24.038  64.091  1.00  0.04           C  
ATOM   2496  CD1 ILE A 154      -7.900  24.331  61.173  1.00  0.11           C  
ATOM   2497  H   ILE A 154      -4.261  24.145  61.032  1.00  0.11           H  
ATOM   2498  HA  ILE A 154      -4.840  26.005  63.107  1.00  0.06           H  
ATOM   2499  HB  ILE A 154      -5.909  23.278  62.327  1.00  0.07           H  
ATOM   2500 1HG1 ILE A 154      -7.464  25.814  62.535  1.00  0.07           H  
ATOM   2501 2HG1 ILE A 154      -6.314  25.644  61.218  1.00  0.10           H  
ATOM   2502 1HG2 ILE A 154      -7.656  23.549  63.939  1.00  0.04           H  
ATOM   2503 2HG2 ILE A 154      -6.063  23.410  64.718  1.00  0.03           H  
ATOM   2504 3HG2 ILE A 154      -6.850  25.000  64.580  1.00  0.04           H  
ATOM   2505 1HD1 ILE A 154      -8.497  25.010  60.563  1.00  0.13           H  
ATOM   2506 2HD1 ILE A 154      -7.386  23.619  60.526  1.00  0.13           H  
ATOM   2507 3HD1 ILE A 154      -8.552  23.792  61.859  1.00  0.09           H  
ATOM   2508  N   PHE A 155      -3.333  23.265  64.081  1.00  0.04           N  
ATOM   2509  CA  PHE A 155      -2.630  22.740  65.237  1.00  0.03           C  
ATOM   2510  C   PHE A 155      -1.361  23.516  65.515  1.00  0.03           C  
ATOM   2511  O   PHE A 155      -0.964  23.646  66.677  1.00  0.02           O  
ATOM   2512  CB  PHE A 155      -2.354  21.271  65.061  1.00  0.03           C  
ATOM   2513  CG  PHE A 155      -3.477  20.418  65.484  1.00  0.03           C  
ATOM   2514  CD1 PHE A 155      -3.488  19.835  66.708  1.00  0.02           C  
ATOM   2515  CD2 PHE A 155      -4.541  20.227  64.675  1.00  0.04           C  
ATOM   2516  CE1 PHE A 155      -4.522  19.066  67.089  1.00  0.02           C  
ATOM   2517  CE2 PHE A 155      -5.569  19.460  65.063  1.00  0.03           C  
ATOM   2518  CZ  PHE A 155      -5.559  18.883  66.267  1.00  0.02           C  
ATOM   2519  H   PHE A 155      -3.346  22.726  63.227  1.00  0.06           H  
ATOM   2520  HA  PHE A 155      -3.262  22.874  66.116  1.00  0.02           H  
ATOM   2521 1HB  PHE A 155      -2.137  21.065  64.014  1.00  0.04           H  
ATOM   2522 2HB  PHE A 155      -1.472  20.995  65.638  1.00  0.03           H  
ATOM   2523  HD1 PHE A 155      -2.647  19.997  67.383  1.00  0.01           H  
ATOM   2524  HD2 PHE A 155      -4.552  20.696  63.691  1.00  0.05           H  
ATOM   2525  HE1 PHE A 155      -4.515  18.591  68.070  1.00  0.01           H  
ATOM   2526  HE2 PHE A 155      -6.415  19.307  64.393  1.00  0.04           H  
ATOM   2527  HZ  PHE A 155      -6.398  18.261  66.577  1.00  0.02           H  
ATOM   2528  N   ILE A 156      -0.730  24.067  64.485  1.00  0.04           N  
ATOM   2529  CA  ILE A 156       0.399  24.958  64.707  1.00  0.03           C  
ATOM   2530  C   ILE A 156      -0.041  26.174  65.498  1.00  0.03           C  
ATOM   2531  O   ILE A 156       0.617  26.582  66.455  1.00  0.02           O  
ATOM   2532  CB  ILE A 156       1.037  25.361  63.374  1.00  0.05           C  
ATOM   2533  CG1 ILE A 156       1.815  24.202  62.805  1.00  0.06           C  
ATOM   2534  CG2 ILE A 156       1.932  26.497  63.563  1.00  0.05           C  
ATOM   2535  CD1 ILE A 156       2.175  24.331  61.395  1.00  0.10           C  
ATOM   2536  H   ILE A 156      -1.026  23.874  63.539  1.00  0.05           H  
ATOM   2537  HA  ILE A 156       1.143  24.431  65.303  1.00  0.03           H  
ATOM   2538  HB  ILE A 156       0.256  25.638  62.666  1.00  0.07           H  
ATOM   2539 1HG1 ILE A 156       2.737  24.071  63.370  1.00  0.05           H  
ATOM   2540 2HG1 ILE A 156       1.234  23.286  62.913  1.00  0.06           H  
ATOM   2541 1HG2 ILE A 156       2.378  26.771  62.607  1.00  0.07           H  
ATOM   2542 2HG2 ILE A 156       1.369  27.342  63.956  1.00  0.04           H  
ATOM   2543 3HG2 ILE A 156       2.719  26.227  64.267  1.00  0.04           H  
ATOM   2544 1HD1 ILE A 156       2.731  23.448  61.079  1.00  0.11           H  
ATOM   2545 2HD1 ILE A 156       1.269  24.423  60.795  1.00  0.12           H  
ATOM   2546 3HD1 ILE A 156       2.793  25.217  61.257  1.00  0.10           H  
ATOM   2547  N   LEU A 157      -1.147  26.778  65.095  1.00  0.03           N  
ATOM   2548  CA  LEU A 157      -1.639  27.949  65.797  1.00  0.02           C  
ATOM   2549  C   LEU A 157      -2.011  27.617  67.230  1.00  0.01           C  
ATOM   2550  O   LEU A 157      -1.712  28.382  68.150  1.00  0.01           O  
ATOM   2551  CB  LEU A 157      -2.833  28.527  65.070  1.00  0.03           C  
ATOM   2552  CG  LEU A 157      -2.590  29.071  63.680  1.00  0.05           C  
ATOM   2553  CD1 LEU A 157      -3.901  29.299  62.993  1.00  0.06           C  
ATOM   2554  CD2 LEU A 157      -1.799  30.328  63.732  1.00  0.05           C  
ATOM   2555  H   LEU A 157      -1.659  26.432  64.297  1.00  0.04           H  
ATOM   2556  HA  LEU A 157      -0.846  28.696  65.821  1.00  0.02           H  
ATOM   2557 1HB  LEU A 157      -3.594  27.753  64.982  1.00  0.03           H  
ATOM   2558 2HB  LEU A 157      -3.241  29.343  65.666  1.00  0.02           H  
ATOM   2559  HG  LEU A 157      -2.040  28.336  63.092  1.00  0.06           H  
ATOM   2560 1HD1 LEU A 157      -3.724  29.691  61.991  1.00  0.08           H  
ATOM   2561 2HD1 LEU A 157      -4.443  28.356  62.922  1.00  0.06           H  
ATOM   2562 3HD1 LEU A 157      -4.491  30.016  63.563  1.00  0.05           H  
ATOM   2563 1HD2 LEU A 157      -1.637  30.698  62.719  1.00  0.06           H  
ATOM   2564 2HD2 LEU A 157      -2.342  31.076  64.310  1.00  0.04           H  
ATOM   2565 3HD2 LEU A 157      -0.836  30.133  64.205  1.00  0.04           H  
ATOM   2566  N   PHE A 158      -2.661  26.482  67.439  1.00  0.01           N  
ATOM   2567  CA  PHE A 158      -3.073  26.087  68.777  1.00  0.01           C  
ATOM   2568  C   PHE A 158      -1.868  25.879  69.674  1.00  0.01           C  
ATOM   2569  O   PHE A 158      -1.829  26.377  70.804  1.00  0.01           O  
ATOM   2570  CB  PHE A 158      -3.915  24.824  68.689  1.00  0.01           C  
ATOM   2571  CG  PHE A 158      -4.134  24.133  69.974  1.00  0.01           C  
ATOM   2572  CD1 PHE A 158      -5.113  24.547  70.835  1.00  0.01           C  
ATOM   2573  CD2 PHE A 158      -3.391  23.041  70.308  1.00  0.01           C  
ATOM   2574  CE1 PHE A 158      -5.331  23.891  72.015  1.00  0.01           C  
ATOM   2575  CE2 PHE A 158      -3.597  22.383  71.480  1.00  0.01           C  
ATOM   2576  CZ  PHE A 158      -4.577  22.812  72.338  1.00  0.01           C  
ATOM   2577  H   PHE A 158      -2.876  25.877  66.659  1.00  0.02           H  
ATOM   2578  HA  PHE A 158      -3.674  26.891  69.206  1.00  0.01           H  
ATOM   2579 1HB  PHE A 158      -4.893  25.067  68.275  1.00  0.01           H  
ATOM   2580 2HB  PHE A 158      -3.439  24.116  68.011  1.00  0.01           H  
ATOM   2581  HD1 PHE A 158      -5.724  25.411  70.571  1.00  0.01           H  
ATOM   2582  HD2 PHE A 158      -2.612  22.703  69.623  1.00  0.01           H  
ATOM   2583  HE1 PHE A 158      -6.110  24.236  72.694  1.00  0.01           H  
ATOM   2584  HE2 PHE A 158      -2.987  21.518  71.740  1.00  0.01           H  
ATOM   2585  HZ  PHE A 158      -4.748  22.288  73.277  1.00  0.01           H  
ATOM   2586  N   MET A 159      -0.857  25.170  69.184  1.00  0.01           N  
ATOM   2587  CA  MET A 159       0.304  24.901  70.012  1.00  0.01           C  
ATOM   2588  C   MET A 159       1.138  26.151  70.217  1.00  0.01           C  
ATOM   2589  O   MET A 159       1.737  26.335  71.282  1.00  0.01           O  
ATOM   2590  CB  MET A 159       1.127  23.800  69.394  1.00  0.01           C  
ATOM   2591  CG  MET A 159       0.515  22.432  69.549  1.00  0.01           C  
ATOM   2592  SD  MET A 159       0.542  21.773  71.206  1.00  0.01           S  
ATOM   2593  CE  MET A 159       2.297  21.598  71.408  1.00  0.01           C  
ATOM   2594  H   MET A 159      -0.881  24.812  68.240  1.00  0.01           H  
ATOM   2595  HA  MET A 159      -0.039  24.578  70.995  1.00  0.01           H  
ATOM   2596 1HB  MET A 159       1.259  23.998  68.331  1.00  0.01           H  
ATOM   2597 2HB  MET A 159       2.118  23.786  69.850  1.00  0.01           H  
ATOM   2598 1HG  MET A 159      -0.527  22.462  69.232  1.00  0.01           H  
ATOM   2599 2HG  MET A 159       1.044  21.723  68.913  1.00  0.01           H  
ATOM   2600 1HE  MET A 159       2.511  21.194  72.398  1.00  0.01           H  
ATOM   2601 2HE  MET A 159       2.685  20.920  70.647  1.00  0.01           H  
ATOM   2602 3HE  MET A 159       2.774  22.573  71.303  1.00  0.01           H  
ATOM   2603  N   LEU A 160       1.178  27.024  69.226  1.00  0.01           N  
ATOM   2604  CA  LEU A 160       1.876  28.289  69.386  1.00  0.01           C  
ATOM   2605  C   LEU A 160       1.181  29.166  70.410  1.00  0.01           C  
ATOM   2606  O   LEU A 160       1.835  29.873  71.181  1.00  0.01           O  
ATOM   2607  CB  LEU A 160       1.964  28.991  68.049  1.00  0.01           C  
ATOM   2608  CG  LEU A 160       2.600  30.346  67.922  1.00  0.01           C  
ATOM   2609  CD1 LEU A 160       3.923  30.357  68.574  1.00  0.01           C  
ATOM   2610  CD2 LEU A 160       2.742  30.687  66.461  1.00  0.02           C  
ATOM   2611  H   LEU A 160       0.724  26.821  68.347  1.00  0.01           H  
ATOM   2612  HA  LEU A 160       2.883  28.085  69.748  1.00  0.01           H  
ATOM   2613 1HB  LEU A 160       2.521  28.358  67.360  1.00  0.01           H  
ATOM   2614 2HB  LEU A 160       0.955  29.120  67.657  1.00  0.01           H  
ATOM   2615  HG  LEU A 160       1.973  31.090  68.413  1.00  0.01           H  
ATOM   2616 1HD1 LEU A 160       4.370  31.346  68.473  1.00  0.01           H  
ATOM   2617 2HD1 LEU A 160       3.810  30.117  69.631  1.00  0.01           H  
ATOM   2618 3HD1 LEU A 160       4.568  29.618  68.101  1.00  0.01           H  
ATOM   2619 1HD2 LEU A 160       3.203  31.670  66.360  1.00  0.02           H  
ATOM   2620 2HD2 LEU A 160       3.369  29.941  65.972  1.00  0.02           H  
ATOM   2621 3HD2 LEU A 160       1.758  30.697  65.992  1.00  0.02           H  
ATOM   2622  N   ALA A 161      -0.143  29.115  70.450  1.00  0.01           N  
ATOM   2623  CA  ALA A 161      -0.877  29.850  71.459  1.00  0.01           C  
ATOM   2624  C   ALA A 161      -0.638  29.265  72.834  1.00  0.01           C  
ATOM   2625  O   ALA A 161      -0.516  30.002  73.816  1.00  0.02           O  
ATOM   2626  CB  ALA A 161      -2.355  29.848  71.129  1.00  0.01           C  
ATOM   2627  H   ALA A 161      -0.653  28.562  69.776  1.00  0.01           H  
ATOM   2628  HA  ALA A 161      -0.514  30.878  71.461  1.00  0.01           H  
ATOM   2629 1HB  ALA A 161      -2.899  30.403  71.893  1.00  0.01           H  
ATOM   2630 2HB  ALA A 161      -2.512  30.318  70.158  1.00  0.01           H  
ATOM   2631 3HB  ALA A 161      -2.719  28.822  71.098  1.00  0.01           H  
ATOM   2632  N   VAL A 162      -0.562  27.944  72.922  1.00  0.01           N  
ATOM   2633  CA  VAL A 162      -0.233  27.303  74.188  1.00  0.02           C  
ATOM   2634  C   VAL A 162       1.136  27.747  74.670  1.00  0.02           C  
ATOM   2635  O   VAL A 162       1.337  28.023  75.858  1.00  0.03           O  
ATOM   2636  CB  VAL A 162      -0.311  25.777  74.045  1.00  0.02           C  
ATOM   2637  CG1 VAL A 162       0.342  25.099  75.182  1.00  0.03           C  
ATOM   2638  CG2 VAL A 162      -1.717  25.348  73.971  1.00  0.02           C  
ATOM   2639  H   VAL A 162      -0.732  27.369  72.109  1.00  0.01           H  
ATOM   2640  HA  VAL A 162      -0.958  27.623  74.937  1.00  0.02           H  
ATOM   2641  HB  VAL A 162       0.207  25.480  73.133  1.00  0.01           H  
ATOM   2642 1HG1 VAL A 162       0.270  24.019  75.052  1.00  0.02           H  
ATOM   2643 2HG1 VAL A 162       1.391  25.390  75.225  1.00  0.03           H  
ATOM   2644 3HG1 VAL A 162      -0.153  25.385  76.110  1.00  0.03           H  
ATOM   2645 1HG2 VAL A 162      -1.762  24.264  73.869  1.00  0.02           H  
ATOM   2646 2HG2 VAL A 162      -2.238  25.649  74.880  1.00  0.02           H  
ATOM   2647 3HG2 VAL A 162      -2.195  25.813  73.109  1.00  0.01           H  
ATOM   2648  N   ALA A 163       2.096  27.821  73.763  1.00  0.02           N  
ATOM   2649  CA  ALA A 163       3.434  28.241  74.153  1.00  0.02           C  
ATOM   2650  C   ALA A 163       3.456  29.700  74.579  1.00  0.02           C  
ATOM   2651  O   ALA A 163       4.138  30.063  75.544  1.00  0.03           O  
ATOM   2652  CB  ALA A 163       4.402  28.011  73.010  1.00  0.01           C  
ATOM   2653  H   ALA A 163       1.915  27.589  72.797  1.00  0.01           H  
ATOM   2654  HA  ALA A 163       3.742  27.639  75.008  1.00  0.02           H  
ATOM   2655 1HB  ALA A 163       5.401  28.328  73.310  1.00  0.01           H  
ATOM   2656 2HB  ALA A 163       4.419  26.951  72.755  1.00  0.01           H  
ATOM   2657 3HB  ALA A 163       4.084  28.588  72.143  1.00  0.01           H  
ATOM   2658  N   CYS A 164       2.726  30.554  73.868  1.00  0.02           N  
ATOM   2659  CA  CYS A 164       2.603  31.941  74.291  1.00  0.02           C  
ATOM   2660  C   CYS A 164       1.975  32.038  75.669  1.00  0.03           C  
ATOM   2661  O   CYS A 164       2.367  32.876  76.484  1.00  0.04           O  
ATOM   2662  CB  CYS A 164       1.785  32.732  73.279  1.00  0.01           C  
ATOM   2663  SG  CYS A 164       2.722  33.351  71.867  1.00  0.01           S  
ATOM   2664  H   CYS A 164       2.251  30.251  73.030  1.00  0.01           H  
ATOM   2665  HA  CYS A 164       3.601  32.375  74.349  1.00  0.02           H  
ATOM   2666 1HB  CYS A 164       0.980  32.106  72.893  1.00  0.01           H  
ATOM   2667 2HB  CYS A 164       1.326  33.589  73.772  1.00  0.02           H  
ATOM   2668  HG  CYS A 164       1.695  33.946  71.269  1.00  0.01           H  
ATOM   2669  N   VAL A 165       1.013  31.172  75.954  1.00  0.03           N  
ATOM   2670  CA  VAL A 165       0.390  31.171  77.268  1.00  0.05           C  
ATOM   2671  C   VAL A 165       1.386  30.732  78.323  1.00  0.07           C  
ATOM   2672  O   VAL A 165       1.377  31.235  79.448  1.00  0.11           O  
ATOM   2673  CB  VAL A 165      -0.856  30.280  77.258  1.00  0.05           C  
ATOM   2674  CG1 VAL A 165      -1.276  29.933  78.630  1.00  0.08           C  
ATOM   2675  CG2 VAL A 165      -1.976  30.982  76.564  1.00  0.04           C  
ATOM   2676  H   VAL A 165       0.703  30.505  75.262  1.00  0.03           H  
ATOM   2677  HA  VAL A 165       0.091  32.192  77.510  1.00  0.06           H  
ATOM   2678  HB  VAL A 165      -0.625  29.354  76.732  1.00  0.04           H  
ATOM   2679 1HG1 VAL A 165      -2.163  29.300  78.590  1.00  0.08           H  
ATOM   2680 2HG1 VAL A 165      -0.471  29.398  79.133  1.00  0.09           H  
ATOM   2681 3HG1 VAL A 165      -1.507  30.844  79.181  1.00  0.10           H  
ATOM   2682 1HG2 VAL A 165      -2.859  30.343  76.560  1.00  0.04           H  
ATOM   2683 2HG2 VAL A 165      -2.203  31.911  77.087  1.00  0.05           H  
ATOM   2684 3HG2 VAL A 165      -1.685  31.205  75.537  1.00  0.03           H  
ATOM   2685  N   SER A 166       2.243  29.777  77.994  1.00  0.07           N  
ATOM   2686  CA  SER A 166       3.270  29.373  78.944  1.00  0.09           C  
ATOM   2687  C   SER A 166       4.229  30.516  79.220  1.00  0.10           C  
ATOM   2688  O   SER A 166       4.661  30.721  80.361  1.00  0.14           O  
ATOM   2689  CB  SER A 166       4.025  28.160  78.433  1.00  0.07           C  
ATOM   2690  OG  SER A 166       3.207  27.013  78.445  1.00  0.07           O  
ATOM   2691  H   SER A 166       2.199  29.321  77.094  1.00  0.05           H  
ATOM   2692  HA  SER A 166       2.786  29.109  79.886  1.00  0.12           H  
ATOM   2693 1HB  SER A 166       4.374  28.350  77.418  1.00  0.05           H  
ATOM   2694 2HB  SER A 166       4.903  27.990  79.055  1.00  0.09           H  
ATOM   2695  HG  SER A 166       2.355  27.299  78.783  1.00  0.08           H  
ATOM   2696  N   LEU A 167       4.564  31.279  78.188  1.00  0.07           N  
ATOM   2697  CA  LEU A 167       5.402  32.451  78.398  1.00  0.08           C  
ATOM   2698  C   LEU A 167       4.703  33.477  79.278  1.00  0.10           C  
ATOM   2699  O   LEU A 167       5.330  34.089  80.149  1.00  0.13           O  
ATOM   2700  CB  LEU A 167       5.786  33.078  77.064  1.00  0.05           C  
ATOM   2701  CG  LEU A 167       6.785  32.332  76.194  1.00  0.04           C  
ATOM   2702  CD1 LEU A 167       7.002  33.077  74.903  1.00  0.02           C  
ATOM   2703  CD2 LEU A 167       8.080  32.157  76.901  1.00  0.05           C  
ATOM   2704  H   LEU A 167       4.247  31.062  77.254  1.00  0.05           H  
ATOM   2705  HA  LEU A 167       6.311  32.139  78.910  1.00  0.09           H  
ATOM   2706 1HB  LEU A 167       4.884  33.203  76.467  1.00  0.04           H  
ATOM   2707 2HB  LEU A 167       6.211  34.064  77.253  1.00  0.05           H  
ATOM   2708  HG  LEU A 167       6.387  31.348  75.945  1.00  0.03           H  
ATOM   2709 1HD1 LEU A 167       7.719  32.535  74.286  1.00  0.02           H  
ATOM   2710 2HD1 LEU A 167       6.056  33.162  74.368  1.00  0.02           H  
ATOM   2711 3HD1 LEU A 167       7.389  34.072  75.118  1.00  0.03           H  
ATOM   2712 1HD2 LEU A 167       8.777  31.620  76.257  1.00  0.04           H  
ATOM   2713 2HD2 LEU A 167       8.495  33.134  77.148  1.00  0.05           H  
ATOM   2714 3HD2 LEU A 167       7.920  31.588  77.817  1.00  0.06           H  
ATOM   2715  N   LEU A 168       3.404  33.682  79.062  1.00  0.10           N  
ATOM   2716  CA  LEU A 168       2.659  34.601  79.911  1.00  0.12           C  
ATOM   2717  C   LEU A 168       2.648  34.119  81.348  1.00  0.19           C  
ATOM   2718  O   LEU A 168       2.785  34.915  82.278  1.00  0.24           O  
ATOM   2719  CB  LEU A 168       1.228  34.762  79.414  1.00  0.11           C  
ATOM   2720  CG  LEU A 168       0.960  35.464  78.085  1.00  0.07           C  
ATOM   2721  CD1 LEU A 168      -0.540  35.520  77.829  1.00  0.07           C  
ATOM   2722  CD2 LEU A 168       1.558  36.858  78.042  1.00  0.07           C  
ATOM   2723  H   LEU A 168       2.924  33.206  78.312  1.00  0.08           H  
ATOM   2724  HA  LEU A 168       3.147  35.575  79.878  1.00  0.12           H  
ATOM   2725 1HB  LEU A 168       0.781  33.774  79.316  1.00  0.10           H  
ATOM   2726 2HB  LEU A 168       0.662  35.322  80.158  1.00  0.14           H  
ATOM   2727  HG  LEU A 168       1.397  34.883  77.272  1.00  0.05           H  
ATOM   2728 1HD1 LEU A 168      -0.729  36.021  76.880  1.00  0.05           H  
ATOM   2729 2HD1 LEU A 168      -0.940  34.507  77.789  1.00  0.06           H  
ATOM   2730 3HD1 LEU A 168      -1.026  36.072  78.633  1.00  0.09           H  
ATOM   2731 1HD2 LEU A 168       1.342  37.317  77.077  1.00  0.05           H  
ATOM   2732 2HD2 LEU A 168       1.125  37.465  78.838  1.00  0.09           H  
ATOM   2733 3HD2 LEU A 168       2.637  36.795  78.180  1.00  0.07           H  
ATOM   2734  N   LEU A 169       2.486  32.816  81.548  1.00  0.20           N  
ATOM   2735  CA  LEU A 169       2.476  32.268  82.894  1.00  0.28           C  
ATOM   2736  C   LEU A 169       3.810  32.488  83.579  1.00  0.33           C  
ATOM   2737  O   LEU A 169       3.859  32.889  84.744  1.00  0.42           O  
ATOM   2738  CB  LEU A 169       2.150  30.790  82.863  1.00  0.27           C  
ATOM   2739  CG  LEU A 169       0.719  30.435  82.514  1.00  0.25           C  
ATOM   2740  CD1 LEU A 169       0.645  28.992  82.150  1.00  0.23           C  
ATOM   2741  CD2 LEU A 169      -0.219  30.729  83.646  1.00  0.33           C  
ATOM   2742  H   LEU A 169       2.368  32.193  80.762  1.00  0.16           H  
ATOM   2743  HA  LEU A 169       1.708  32.782  83.471  1.00  0.32           H  
ATOM   2744 1HB  LEU A 169       2.797  30.307  82.132  1.00  0.23           H  
ATOM   2745 2HB  LEU A 169       2.365  30.366  83.844  1.00  0.34           H  
ATOM   2746  HG  LEU A 169       0.401  31.015  81.647  1.00  0.20           H  
ATOM   2747 1HD1 LEU A 169      -0.383  28.733  81.898  1.00  0.21           H  
ATOM   2748 2HD1 LEU A 169       1.288  28.800  81.291  1.00  0.18           H  
ATOM   2749 3HD1 LEU A 169       0.975  28.387  82.993  1.00  0.28           H  
ATOM   2750 1HD2 LEU A 169      -1.235  30.461  83.355  1.00  0.31           H  
ATOM   2751 2HD2 LEU A 169       0.073  30.148  84.521  1.00  0.40           H  
ATOM   2752 3HD2 LEU A 169      -0.178  31.792  83.886  1.00  0.35           H  
ATOM   2753  N   ASN A 170       4.905  32.240  82.874  1.00  0.28           N  
ATOM   2754  CA  ASN A 170       6.213  32.428  83.485  1.00  0.32           C  
ATOM   2755  C   ASN A 170       6.506  33.899  83.747  1.00  0.35           C  
ATOM   2756  O   ASN A 170       7.126  34.243  84.762  1.00  0.43           O  
ATOM   2757  CB  ASN A 170       7.275  31.812  82.602  1.00  0.26           C  
ATOM   2758  CG  ASN A 170       7.157  30.314  82.535  1.00  0.25           C  
ATOM   2759  OD1 ASN A 170       6.138  29.751  82.924  1.00  0.28           O  
ATOM   2760  ND2 ASN A 170       8.191  29.657  82.050  1.00  0.22           N  
ATOM   2761  H   ASN A 170       4.850  31.922  81.917  1.00  0.22           H  
ATOM   2762  HA  ASN A 170       6.218  31.926  84.454  1.00  0.40           H  
ATOM   2763 1HB  ASN A 170       7.193  32.221  81.594  1.00  0.20           H  
ATOM   2764 2HB  ASN A 170       8.262  32.075  82.983  1.00  0.29           H  
ATOM   2765 1HD2 ASN A 170       8.163  28.659  81.984  1.00  0.22           H  
ATOM   2766 2HD2 ASN A 170       9.003  30.156  81.748  1.00  0.21           H  
ATOM   2767  N   VAL A 171       6.043  34.781  82.864  1.00  0.28           N  
ATOM   2768  CA  VAL A 171       6.270  36.211  83.040  1.00  0.30           C  
ATOM   2769  C   VAL A 171       5.383  36.772  84.140  1.00  0.38           C  
ATOM   2770  O   VAL A 171       5.707  37.797  84.746  1.00  0.44           O  
ATOM   2771  CB  VAL A 171       6.055  36.926  81.696  1.00  0.21           C  
ATOM   2772  CG1 VAL A 171       5.915  38.424  81.864  1.00  0.23           C  
ATOM   2773  CG2 VAL A 171       7.199  36.617  80.772  1.00  0.17           C  
ATOM   2774  H   VAL A 171       5.526  34.461  82.058  1.00  0.23           H  
ATOM   2775  HA  VAL A 171       7.300  36.360  83.366  1.00  0.32           H  
ATOM   2776  HB  VAL A 171       5.122  36.576  81.254  1.00  0.19           H  
ATOM   2777 1HG1 VAL A 171       5.764  38.887  80.888  1.00  0.17           H  
ATOM   2778 2HG1 VAL A 171       5.059  38.640  82.503  1.00  0.27           H  
ATOM   2779 3HG1 VAL A 171       6.820  38.825  82.319  1.00  0.26           H  
ATOM   2780 1HG2 VAL A 171       7.045  37.124  79.820  1.00  0.13           H  
ATOM   2781 2HG2 VAL A 171       8.132  36.961  81.220  1.00  0.19           H  
ATOM   2782 3HG2 VAL A 171       7.252  35.541  80.605  1.00  0.16           H  
ATOM   2783  N   LEU A 172       4.253  36.131  84.409  1.00  0.40           N  
ATOM   2784  CA  LEU A 172       3.462  36.487  85.577  1.00  0.50           C  
ATOM   2785  C   LEU A 172       4.101  35.951  86.847  1.00  0.61           C  
ATOM   2786  O   LEU A 172       4.094  36.621  87.887  1.00  0.69           O  
ATOM   2787  CB  LEU A 172       2.039  35.948  85.439  1.00  0.49           C  
ATOM   2788  CG  LEU A 172       0.995  36.912  84.879  1.00  0.45           C  
ATOM   2789  CD1 LEU A 172       1.242  37.241  83.414  1.00  0.33           C  
ATOM   2790  CD2 LEU A 172      -0.393  36.338  85.069  1.00  0.46           C  
ATOM   2791  H   LEU A 172       3.931  35.389  83.804  1.00  0.35           H  
ATOM   2792  HA  LEU A 172       3.419  37.573  85.647  1.00  0.51           H  
ATOM   2793 1HB  LEU A 172       2.059  35.078  84.785  1.00  0.43           H  
ATOM   2794 2HB  LEU A 172       1.691  35.630  86.422  1.00  0.57           H  
ATOM   2795  HG  LEU A 172       1.063  37.866  85.402  1.00  0.49           H  
ATOM   2796 1HD1 LEU A 172       0.474  37.930  83.061  1.00  0.30           H  
ATOM   2797 2HD1 LEU A 172       2.222  37.705  83.306  1.00  0.32           H  
ATOM   2798 3HD1 LEU A 172       1.206  36.325  82.825  1.00  0.28           H  
ATOM   2799 1HD2 LEU A 172      -1.132  37.032  84.668  1.00  0.43           H  
ATOM   2800 2HD2 LEU A 172      -0.468  35.385  84.545  1.00  0.41           H  
ATOM   2801 3HD2 LEU A 172      -0.580  36.183  86.132  1.00  0.55           H  
ATOM   2802  N   GLU A 173       4.666  34.755  86.764  1.00  0.60           N  
ATOM   2803  CA  GLU A 173       5.281  34.129  87.921  1.00  0.69           C  
ATOM   2804  C   GLU A 173       6.493  34.912  88.393  1.00  0.73           C  
ATOM   2805  O   GLU A 173       6.680  35.110  89.597  1.00  0.80           O  
ATOM   2806  CB  GLU A 173       5.671  32.705  87.568  1.00  0.66           C  
ATOM   2807  CG  GLU A 173       6.287  31.928  88.681  1.00  0.74           C  
ATOM   2808  CD  GLU A 173       6.437  30.463  88.339  1.00  0.71           C  
ATOM   2809  OE1 GLU A 173       6.191  30.100  87.173  1.00  0.62           O  
ATOM   2810  OE2 GLU A 173       6.806  29.671  89.233  1.00  0.77           O  
ATOM   2811  H   GLU A 173       4.671  34.267  85.880  1.00  0.52           H  
ATOM   2812  HA  GLU A 173       4.553  34.112  88.733  1.00  0.75           H  
ATOM   2813 1HB  GLU A 173       4.789  32.158  87.233  1.00  0.63           H  
ATOM   2814 2HB  GLU A 173       6.382  32.717  86.742  1.00  0.59           H  
ATOM   2815 1HG  GLU A 173       7.268  32.347  88.903  1.00  0.75           H  
ATOM   2816 2HG  GLU A 173       5.668  32.034  89.570  1.00  0.79           H  
ATOM   2817  N   ILE A 174       7.322  35.365  87.455  1.00  0.66           N  
ATOM   2818  CA  ILE A 174       8.558  36.039  87.834  1.00  0.69           C  
ATOM   2819  C   ILE A 174       8.265  37.344  88.562  1.00  0.74           C  
ATOM   2820  O   ILE A 174       9.008  37.735  89.469  1.00  0.80           O  
ATOM   2821  CB  ILE A 174       9.439  36.254  86.588  1.00  0.59           C  
ATOM   2822  CG1 ILE A 174      10.854  36.640  86.992  1.00  0.63           C  
ATOM   2823  CG2 ILE A 174       8.851  37.316  85.688  1.00  0.52           C  
ATOM   2824  CD1 ILE A 174      11.841  36.636  85.830  1.00  0.53           C  
ATOM   2825  H   ILE A 174       7.106  35.248  86.475  1.00  0.58           H  
ATOM   2826  HA  ILE A 174       9.093  35.407  88.541  1.00  0.74           H  
ATOM   2827  HB  ILE A 174       9.511  35.322  86.028  1.00  0.54           H  
ATOM   2828 1HG1 ILE A 174      10.847  37.636  87.434  1.00  0.66           H  
ATOM   2829 2HG1 ILE A 174      11.217  35.948  87.752  1.00  0.68           H  
ATOM   2830 1HG2 ILE A 174       9.491  37.450  84.816  1.00  0.45           H  
ATOM   2831 2HG2 ILE A 174       7.857  37.009  85.364  1.00  0.49           H  
ATOM   2832 3HG2 ILE A 174       8.780  38.257  86.234  1.00  0.57           H  
ATOM   2833 1HD1 ILE A 174      12.830  36.920  86.191  1.00  0.56           H  
ATOM   2834 2HD1 ILE A 174      11.887  35.637  85.395  1.00  0.49           H  
ATOM   2835 3HD1 ILE A 174      11.514  37.347  85.073  1.00  0.47           H  
ATOM   2836  N   TYR A 175       7.178  38.027  88.202  1.00  0.72           N  
ATOM   2837  CA  TYR A 175       6.771  39.213  88.945  1.00  0.77           C  
ATOM   2838  C   TYR A 175       6.090  38.845  90.253  1.00  0.84           C  
ATOM   2839  O   TYR A 175       6.236  39.563  91.247  1.00  0.88           O  
ATOM   2840  CB  TYR A 175       5.830  40.084  88.109  1.00  0.72           C  
ATOM   2841  CG  TYR A 175       6.395  40.610  86.801  1.00  0.62           C  
ATOM   2842  CD1 TYR A 175       7.762  40.692  86.578  1.00  0.60           C  
ATOM   2843  CD2 TYR A 175       5.545  41.026  85.788  1.00  0.54           C  
ATOM   2844  CE1 TYR A 175       8.261  41.169  85.381  1.00  0.50           C  
ATOM   2845  CE2 TYR A 175       6.039  41.502  84.591  1.00  0.44           C  
ATOM   2846  CZ  TYR A 175       7.396  41.567  84.394  1.00  0.42           C  
ATOM   2847  OH  TYR A 175       7.888  42.043  83.200  1.00  0.33           O  
ATOM   2848  H   TYR A 175       6.626  37.729  87.411  1.00  0.66           H  
ATOM   2849  HA  TYR A 175       7.662  39.796  89.181  1.00  0.79           H  
ATOM   2850 1HB  TYR A 175       4.931  39.517  87.863  1.00  0.70           H  
ATOM   2851 2HB  TYR A 175       5.521  40.950  88.693  1.00  0.76           H  
ATOM   2852  HD1 TYR A 175       8.461  40.377  87.354  1.00  0.66           H  
ATOM   2853  HD2 TYR A 175       4.465  40.981  85.930  1.00  0.55           H  
ATOM   2854  HE1 TYR A 175       9.338  41.226  85.224  1.00  0.49           H  
ATOM   2855  HE2 TYR A 175       5.353  41.825  83.808  1.00  0.37           H  
ATOM   2856  HH  TYR A 175       7.156  42.282  82.626  1.00  0.29           H  
ATOM   2857  N   HIS A 176       5.351  37.736  90.273  1.00  0.84           N  
ATOM   2858  CA  HIS A 176       4.742  37.259  91.510  1.00  0.89           C  
ATOM   2859  C   HIS A 176       5.794  36.930  92.556  1.00  0.92           C  
ATOM   2860  O   HIS A 176       5.514  36.987  93.758  1.00  0.94           O  
ATOM   2861  CB  HIS A 176       3.877  36.044  91.208  1.00  0.87           C  
ATOM   2862  CG  HIS A 176       3.464  35.262  92.415  1.00  0.91           C  
ATOM   2863  ND1 HIS A 176       2.756  35.817  93.457  1.00  0.94           N  
ATOM   2864  CD2 HIS A 176       3.640  33.958  92.732  1.00  0.92           C  
ATOM   2865  CE1 HIS A 176       2.520  34.890  94.368  1.00  0.95           C  
ATOM   2866  NE2 HIS A 176       3.048  33.753  93.953  1.00  0.95           N  
ATOM   2867  H   HIS A 176       5.207  37.214  89.421  1.00  0.79           H  
ATOM   2868  HA  HIS A 176       4.111  38.042  91.930  1.00  0.90           H  
ATOM   2869 1HB  HIS A 176       2.971  36.362  90.690  1.00  0.85           H  
ATOM   2870 2HB  HIS A 176       4.416  35.370  90.542  1.00  0.85           H  
ATOM   2871  HD2 HIS A 176       4.161  33.211  92.132  1.00  0.90           H  
ATOM   2872  HE1 HIS A 176       1.981  35.038  95.303  1.00  0.97           H  
ATOM   2873  HE2 HIS A 176       3.023  32.874  94.450  1.00  0.95           H  
ATOM   2874  N   LEU A 177       7.006  36.600  92.124  1.00  0.91           N  
ATOM   2875  CA  LEU A 177       8.112  36.390  93.042  1.00  0.93           C  
ATOM   2876  C   LEU A 177       8.725  37.720  93.451  1.00  0.94           C  
ATOM   2877  O   LEU A 177       9.541  38.287  92.721  1.00  0.92           O  
ATOM   2878  OXT LEU A 177       8.416  38.228  94.493  1.00  0.96           O  
ATOM   2879  CB  LEU A 177       9.172  35.506  92.402  1.00  0.91           C  
ATOM   2880  CG  LEU A 177       8.735  34.091  92.043  1.00  0.90           C  
ATOM   2881  CD1 LEU A 177       9.826  33.398  91.262  1.00  0.88           C  
ATOM   2882  CD2 LEU A 177       8.373  33.300  93.279  1.00  0.93           C  
ATOM   2883  H   LEU A 177       7.163  36.492  91.132  1.00  0.87           H  
ATOM   2884  HA  LEU A 177       7.732  35.890  93.932  1.00  0.95           H  
ATOM   2885 1HB  LEU A 177       9.517  35.985  91.487  1.00  0.89           H  
ATOM   2886 2HB  LEU A 177      10.017  35.425  93.086  1.00  0.93           H  
ATOM   2887  HG  LEU A 177       7.863  34.134  91.390  1.00  0.88           H  
ATOM   2888 1HD1 LEU A 177       9.506  32.387  91.009  1.00  0.86           H  
ATOM   2889 2HD1 LEU A 177      10.027  33.954  90.346  1.00  0.84           H  
ATOM   2890 3HD1 LEU A 177      10.732  33.351  91.866  1.00  0.90           H  
ATOM   2891 1HD2 LEU A 177       8.064  32.295  92.990  1.00  0.93           H  
ATOM   2892 2HD2 LEU A 177       9.239  33.239  93.938  1.00  0.95           H  
ATOM   2893 3HD2 LEU A 177       7.554  33.795  93.801  1.00  0.94           H  
TER                                                                             
ATOM   2895  N   GLY B 178       8.407   1.708  73.663  1.00  0.01           N  
ATOM   2896  CA  GLY B 178       8.683   0.285  73.584  1.00  0.01           C  
ATOM   2897  C   GLY B 178       8.503  -0.434  74.903  1.00  0.02           C  
ATOM   2898  O   GLY B 178       7.764   0.016  75.778  1.00  0.03           O  
ATOM   2899 1H   GLY B 178       8.543   2.125  72.764  1.00  0.01           H  
ATOM   2900 2H   GLY B 178       7.461   1.849  73.956  1.00  0.02           H  
ATOM   2901 3H   GLY B 178       9.027   2.132  74.324  1.00  0.02           H  
ATOM   2902 1HA  GLY B 178       8.024  -0.173  72.846  1.00  0.01           H  
ATOM   2903 2HA  GLY B 178       9.706   0.131  73.241  1.00  0.01           H  
ATOM   2904  N   ASP B 179       9.190  -1.562  75.041  1.00  0.02           N  
ATOM   2905  CA  ASP B 179       9.124  -2.372  76.256  1.00  0.03           C  
ATOM   2906  C   ASP B 179      10.212  -1.943  77.238  1.00  0.05           C  
ATOM   2907  O   ASP B 179      11.029  -2.731  77.704  1.00  0.05           O  
ATOM   2908  CB  ASP B 179       9.241  -3.851  75.905  1.00  0.03           C  
ATOM   2909  CG  ASP B 179       8.909  -4.759  77.074  1.00  0.04           C  
ATOM   2910  OD1 ASP B 179       8.557  -4.252  78.161  1.00  0.06           O  
ATOM   2911  OD2 ASP B 179       8.998  -5.989  76.900  1.00  0.04           O  
ATOM   2912  H   ASP B 179       9.777  -1.867  74.278  1.00  0.02           H  
ATOM   2913  HA  ASP B 179       8.160  -2.199  76.735  1.00  0.04           H  
ATOM   2914 1HB  ASP B 179       8.569  -4.083  75.079  1.00  0.02           H  
ATOM   2915 2HB  ASP B 179      10.256  -4.067  75.571  1.00  0.03           H  
ATOM   2916  N   TRP B 180      10.195  -0.657  77.551  1.00  0.05           N  
ATOM   2917  CA  TRP B 180      11.231  -0.037  78.362  1.00  0.07           C  
ATOM   2918  C   TRP B 180      10.932  -0.044  79.857  1.00  0.11           C  
ATOM   2919  O   TRP B 180      11.768   0.424  80.635  1.00  0.13           O  
ATOM   2920  CB  TRP B 180      11.434   1.408  77.919  1.00  0.06           C  
ATOM   2921  CG  TRP B 180      11.892   1.579  76.520  1.00  0.04           C  
ATOM   2922  CD1 TRP B 180      11.126   1.880  75.435  1.00  0.03           C  
ATOM   2923  CD2 TRP B 180      13.231   1.480  76.047  1.00  0.03           C  
ATOM   2924  NE1 TRP B 180      11.909   1.977  74.319  1.00  0.02           N  
ATOM   2925  CE2 TRP B 180      13.206   1.733  74.672  1.00  0.02           C  
ATOM   2926  CE3 TRP B 180      14.450   1.203  76.656  1.00  0.04           C  
ATOM   2927  CZ2 TRP B 180      14.342   1.716  73.903  1.00  0.02           C  
ATOM   2928  CZ3 TRP B 180      15.578   1.190  75.884  1.00  0.03           C  
ATOM   2929  CH2 TRP B 180      15.519   1.442  74.530  1.00  0.02           C  
ATOM   2930  H   TRP B 180       9.431  -0.090  77.211  1.00  0.05           H  
ATOM   2931  HA  TRP B 180      12.160  -0.587  78.216  1.00  0.06           H  
ATOM   2932 1HB  TRP B 180      10.498   1.956  78.026  1.00  0.06           H  
ATOM   2933 2HB  TRP B 180      12.170   1.887  78.565  1.00  0.07           H  
ATOM   2934  HD1 TRP B 180      10.047   2.022  75.455  1.00  0.03           H  
ATOM   2935  HE1 TRP B 180      11.582   2.193  73.388  1.00  0.01           H  
ATOM   2936  HE3 TRP B 180      14.506   1.003  77.726  1.00  0.05           H  
ATOM   2937  HZ2 TRP B 180      14.319   1.914  72.831  1.00  0.01           H  
ATOM   2938  HZ3 TRP B 180      16.530   0.974  76.369  1.00  0.04           H  
ATOM   2939  HH2 TRP B 180      16.442   1.419  73.950  1.00  0.02           H  
ATOM   2940  N   SER B 181       9.775  -0.560  80.279  1.00  0.12           N  
ATOM   2941  CA  SER B 181       9.313  -0.337  81.646  1.00  0.18           C  
ATOM   2942  C   SER B 181      10.227  -0.995  82.670  1.00  0.24           C  
ATOM   2943  O   SER B 181      10.495  -0.419  83.731  1.00  0.31           O  
ATOM   2944  CB  SER B 181       7.886  -0.857  81.802  1.00  0.19           C  
ATOM   2945  OG  SER B 181       7.847  -2.270  81.748  1.00  0.18           O  
ATOM   2946  H   SER B 181       9.207  -1.112  79.652  1.00  0.10           H  
ATOM   2947  HA  SER B 181       9.323   0.736  81.844  1.00  0.19           H  
ATOM   2948 1HB  SER B 181       7.477  -0.517  82.753  1.00  0.24           H  
ATOM   2949 2HB  SER B 181       7.260  -0.445  81.011  1.00  0.15           H  
ATOM   2950  HG  SER B 181       8.755  -2.555  81.623  1.00  0.18           H  
ATOM   2951  N   PHE B 182      10.710  -2.197  82.375  1.00  0.22           N  
ATOM   2952  CA  PHE B 182      11.487  -2.940  83.361  1.00  0.28           C  
ATOM   2953  C   PHE B 182      12.834  -2.280  83.608  1.00  0.30           C  
ATOM   2954  O   PHE B 182      13.289  -2.182  84.756  1.00  0.39           O  
ATOM   2955  CB  PHE B 182      11.678  -4.377  82.897  1.00  0.25           C  
ATOM   2956  CG  PHE B 182      12.171  -5.291  83.969  1.00  0.33           C  
ATOM   2957  CD1 PHE B 182      11.278  -6.005  84.748  1.00  0.39           C  
ATOM   2958  CD2 PHE B 182      13.525  -5.438  84.202  1.00  0.35           C  
ATOM   2959  CE1 PHE B 182      11.736  -6.852  85.740  1.00  0.47           C  
ATOM   2960  CE2 PHE B 182      13.985  -6.268  85.186  1.00  0.43           C  
ATOM   2961  CZ  PHE B 182      13.096  -6.983  85.960  1.00  0.49           C  
ATOM   2962  H   PHE B 182      10.545  -2.608  81.467  1.00  0.17           H  
ATOM   2963  HA  PHE B 182      10.938  -2.943  84.303  1.00  0.35           H  
ATOM   2964 1HB  PHE B 182      10.732  -4.767  82.524  1.00  0.23           H  
ATOM   2965 2HB  PHE B 182      12.390  -4.401  82.073  1.00  0.20           H  
ATOM   2966  HD1 PHE B 182      10.208  -5.893  84.570  1.00  0.37           H  
ATOM   2967  HD2 PHE B 182      14.231  -4.873  83.592  1.00  0.30           H  
ATOM   2968  HE1 PHE B 182      11.026  -7.414  86.346  1.00  0.52           H  
ATOM   2969  HE2 PHE B 182      15.057  -6.364  85.359  1.00  0.44           H  
ATOM   2970  HZ  PHE B 182      13.461  -7.647  86.742  1.00  0.56           H  
ATOM   2971  N   LEU B 183      13.498  -1.858  82.537  1.00  0.23           N  
ATOM   2972  CA  LEU B 183      14.742  -1.119  82.678  1.00  0.24           C  
ATOM   2973  C   LEU B 183      14.532   0.130  83.516  1.00  0.30           C  
ATOM   2974  O   LEU B 183      15.344   0.447  84.393  1.00  0.36           O  
ATOM   2975  CB  LEU B 183      15.280  -0.758  81.298  1.00  0.16           C  
ATOM   2976  CG  LEU B 183      16.729  -0.304  81.181  1.00  0.16           C  
ATOM   2977  CD1 LEU B 183      17.666  -1.465  81.411  1.00  0.17           C  
ATOM   2978  CD2 LEU B 183      16.977   0.304  79.834  1.00  0.11           C  
ATOM   2979  H   LEU B 183      13.141  -2.049  81.612  1.00  0.18           H  
ATOM   2980  HA  LEU B 183      15.466  -1.754  83.188  1.00  0.27           H  
ATOM   2981 1HB  LEU B 183      15.179  -1.626  80.648  1.00  0.14           H  
ATOM   2982 2HB  LEU B 183      14.673   0.050  80.889  1.00  0.15           H  
ATOM   2983  HG  LEU B 183      16.941   0.439  81.951  1.00  0.20           H  
ATOM   2984 1HD1 LEU B 183      18.697  -1.123  81.324  1.00  0.17           H  
ATOM   2985 2HD1 LEU B 183      17.503  -1.872  82.409  1.00  0.23           H  
ATOM   2986 3HD1 LEU B 183      17.476  -2.238  80.667  1.00  0.14           H  
ATOM   2987 1HD2 LEU B 183      18.017   0.625  79.765  1.00  0.11           H  
ATOM   2988 2HD2 LEU B 183      16.773  -0.434  79.058  1.00  0.08           H  
ATOM   2989 3HD2 LEU B 183      16.322   1.165  79.697  1.00  0.10           H  
ATOM   2990  N   GLY B 184      13.434   0.841  83.269  1.00  0.28           N  
ATOM   2991  CA  GLY B 184      13.151   2.039  84.036  1.00  0.33           C  
ATOM   2992  C   GLY B 184      12.942   1.746  85.507  1.00  0.45           C  
ATOM   2993  O   GLY B 184      13.410   2.489  86.367  1.00  0.53           O  
ATOM   2994  H   GLY B 184      12.788   0.555  82.547  1.00  0.23           H  
ATOM   2995 1HA  GLY B 184      13.975   2.744  83.927  1.00  0.33           H  
ATOM   2996 2HA  GLY B 184      12.259   2.523  83.639  1.00  0.30           H  
ATOM   2997  N   ARG B 185      12.248   0.656  85.812  1.00  0.48           N  
ATOM   2998  CA  ARG B 185      12.043   0.278  87.204  1.00  0.60           C  
ATOM   2999  C   ARG B 185      13.369  -0.049  87.882  1.00  0.65           C  
ATOM   3000  O   ARG B 185      13.645   0.415  88.999  1.00  0.73           O  
ATOM   3001  CB  ARG B 185      11.084  -0.909  87.268  1.00  0.60           C  
ATOM   3002  CG  ARG B 185      10.691  -1.345  88.662  1.00  0.71           C  
ATOM   3003  CD  ARG B 185       9.759  -2.532  88.627  1.00  0.70           C  
ATOM   3004  NE  ARG B 185       8.442  -2.215  88.063  1.00  0.66           N  
ATOM   3005  CZ  ARG B 185       8.103  -2.319  86.780  1.00  0.56           C  
ATOM   3006  NH1 ARG B 185       8.966  -2.729  85.864  1.00  0.48           N  
ATOM   3007  NH2 ARG B 185       6.879  -2.003  86.408  1.00  0.52           N  
ATOM   3008  H   ARG B 185      11.855   0.078  85.082  1.00  0.42           H  
ATOM   3009  HA  ARG B 185      11.602   1.125  87.731  1.00  0.64           H  
ATOM   3010 1HB  ARG B 185      10.168  -0.666  86.732  1.00  0.55           H  
ATOM   3011 2HB  ARG B 185      11.535  -1.768  86.772  1.00  0.56           H  
ATOM   3012 1HG  ARG B 185      11.584  -1.624  89.221  1.00  0.75           H  
ATOM   3013 2HG  ARG B 185      10.185  -0.524  89.171  1.00  0.74           H  
ATOM   3014 1HD  ARG B 185      10.197  -3.321  88.016  1.00  0.66           H  
ATOM   3015 2HD  ARG B 185       9.603  -2.902  89.640  1.00  0.77           H  
ATOM   3016  HE  ARG B 185       7.725  -1.889  88.697  1.00  0.71           H  
ATOM   3017 1HH1 ARG B 185       9.909  -2.972  86.132  1.00  0.50           H  
ATOM   3018 2HH1 ARG B 185       8.682  -2.798  84.898  1.00  0.40           H  
ATOM   3019 1HH2 ARG B 185       6.208  -1.685  87.094  1.00  0.58           H  
ATOM   3020 2HH2 ARG B 185       6.611  -2.078  85.438  1.00  0.44           H  
ATOM   3021  N   LEU B 186      14.207  -0.845  87.218  1.00  0.60           N  
ATOM   3022  CA  LEU B 186      15.479  -1.226  87.821  1.00  0.65           C  
ATOM   3023  C   LEU B 186      16.375  -0.016  88.018  1.00  0.66           C  
ATOM   3024  O   LEU B 186      17.105   0.083  89.009  1.00  0.74           O  
ATOM   3025  CB  LEU B 186      16.190  -2.264  86.959  1.00  0.58           C  
ATOM   3026  CG  LEU B 186      16.108  -3.717  87.430  1.00  0.62           C  
ATOM   3027  CD1 LEU B 186      16.735  -4.648  86.410  1.00  0.53           C  
ATOM   3028  CD2 LEU B 186      16.792  -3.904  88.783  1.00  0.72           C  
ATOM   3029  H   LEU B 186      13.975  -1.192  86.298  1.00  0.52           H  
ATOM   3030  HA  LEU B 186      15.281  -1.663  88.799  1.00  0.72           H  
ATOM   3031 1HB  LEU B 186      15.772  -2.226  85.954  1.00  0.49           H  
ATOM   3032 2HB  LEU B 186      17.246  -2.003  86.901  1.00  0.58           H  
ATOM   3033  HG  LEU B 186      15.062  -4.009  87.528  1.00  0.63           H  
ATOM   3034 1HD1 LEU B 186      16.666  -5.676  86.765  1.00  0.57           H  
ATOM   3035 2HD1 LEU B 186      16.207  -4.556  85.461  1.00  0.45           H  
ATOM   3036 3HD1 LEU B 186      17.782  -4.382  86.271  1.00  0.52           H  
ATOM   3037 1HD2 LEU B 186      16.715  -4.948  89.089  1.00  0.74           H  
ATOM   3038 2HD2 LEU B 186      17.843  -3.627  88.701  1.00  0.72           H  
ATOM   3039 3HD2 LEU B 186      16.307  -3.271  89.526  1.00  0.77           H  
ATOM   3040  N   LEU B 187      16.309   0.934  87.098  1.00  0.59           N  
ATOM   3041  CA  LEU B 187      17.143   2.118  87.225  1.00  0.60           C  
ATOM   3042  C   LEU B 187      16.581   3.114  88.227  1.00  0.68           C  
ATOM   3043  O   LEU B 187      17.342   3.883  88.818  1.00  0.72           O  
ATOM   3044  CB  LEU B 187      17.306   2.757  85.860  1.00  0.49           C  
ATOM   3045  CG  LEU B 187      18.150   1.932  84.889  1.00  0.41           C  
ATOM   3046  CD1 LEU B 187      17.981   2.423  83.480  1.00  0.30           C  
ATOM   3047  CD2 LEU B 187      19.603   1.954  85.280  1.00  0.44           C  
ATOM   3048  H   LEU B 187      15.688   0.852  86.306  1.00  0.52           H  
ATOM   3049  HA  LEU B 187      18.120   1.814  87.600  1.00  0.63           H  
ATOM   3050 1HB  LEU B 187      16.319   2.904  85.425  1.00  0.45           H  
ATOM   3051 2HB  LEU B 187      17.774   3.733  85.987  1.00  0.50           H  
ATOM   3052  HG  LEU B 187      17.804   0.898  84.894  1.00  0.41           H  
ATOM   3053 1HD1 LEU B 187      18.592   1.819  82.809  1.00  0.25           H  
ATOM   3054 2HD1 LEU B 187      16.934   2.341  83.189  1.00  0.28           H  
ATOM   3055 3HD1 LEU B 187      18.295   3.464  83.418  1.00  0.29           H  
ATOM   3056 1HD2 LEU B 187      20.180   1.358  84.572  1.00  0.38           H  
ATOM   3057 2HD2 LEU B 187      19.967   2.982  85.270  1.00  0.44           H  
ATOM   3058 3HD2 LEU B 187      19.717   1.538  86.281  1.00  0.53           H  
ATOM   3059  N   GLU B 188      15.267   3.123  88.438  1.00  0.70           N  
ATOM   3060  CA  GLU B 188      14.710   3.854  89.569  1.00  0.77           C  
ATOM   3061  C   GLU B 188      15.208   3.269  90.878  1.00  0.84           C  
ATOM   3062  O   GLU B 188      15.505   4.008  91.822  1.00  0.88           O  
ATOM   3063  CB  GLU B 188      13.182   3.824  89.527  1.00  0.77           C  
ATOM   3064  CG  GLU B 188      12.565   4.776  88.528  1.00  0.70           C  
ATOM   3065  CD  GLU B 188      11.047   4.747  88.556  1.00  0.70           C  
ATOM   3066  OE1 GLU B 188      10.472   4.827  89.660  1.00  0.77           O  
ATOM   3067  OE2 GLU B 188      10.428   4.634  87.478  1.00  0.62           O  
ATOM   3068  H   GLU B 188      14.643   2.625  87.819  1.00  0.65           H  
ATOM   3069  HA  GLU B 188      15.040   4.892  89.507  1.00  0.77           H  
ATOM   3070 1HB  GLU B 188      12.844   2.817  89.281  1.00  0.75           H  
ATOM   3071 2HB  GLU B 188      12.786   4.071  90.512  1.00  0.82           H  
ATOM   3072 1HG  GLU B 188      12.905   5.788  88.748  1.00  0.72           H  
ATOM   3073 2HG  GLU B 188      12.913   4.515  87.530  1.00  0.62           H  
ATOM   3074  N   ASN B 189      15.294   1.937  90.956  1.00  0.84           N  
ATOM   3075  CA  ASN B 189      15.910   1.316  92.125  1.00  0.89           C  
ATOM   3076  C   ASN B 189      17.358   1.761  92.272  1.00  0.90           C  
ATOM   3077  O   ASN B 189      17.819   2.048  93.382  1.00  0.93           O  
ATOM   3078  CB  ASN B 189      15.848  -0.207  92.028  1.00  0.89           C  
ATOM   3079  CG  ASN B 189      14.433  -0.728  91.852  1.00  0.88           C  
ATOM   3080  OD1 ASN B 189      13.497   0.046  91.643  1.00  0.87           O  
ATOM   3081  ND2 ASN B 189      14.268  -2.049  91.940  1.00  0.88           N  
ATOM   3082  H   ASN B 189      14.938   1.348  90.216  1.00  0.81           H  
ATOM   3083  HA  ASN B 189      15.359   1.628  93.014  1.00  0.92           H  
ATOM   3084 1HB  ASN B 189      16.452  -0.543  91.184  1.00  0.85           H  
ATOM   3085 2HB  ASN B 189      16.273  -0.647  92.930  1.00  0.91           H  
ATOM   3086 1HD2 ASN B 189      13.357  -2.448  91.832  1.00  0.88           H  
ATOM   3087 2HD2 ASN B 189      15.055  -2.640  92.114  1.00  0.89           H  
ATOM   3088  N   ALA B 190      18.091   1.827  91.160  1.00  0.85           N  
ATOM   3089  CA  ALA B 190      19.497   2.222  91.206  1.00  0.86           C  
ATOM   3090  C   ALA B 190      19.688   3.698  91.522  1.00  0.87           C  
ATOM   3091  O   ALA B 190      20.759   4.084  92.000  1.00  0.89           O  
ATOM   3092  CB  ALA B 190      20.185   1.910  89.885  1.00  0.79           C  
ATOM   3093  H   ALA B 190      17.672   1.601  90.269  1.00  0.81           H  
ATOM   3094  HA  ALA B 190      19.983   1.652  91.998  1.00  0.89           H  
ATOM   3095 1HB  ALA B 190      21.231   2.211  89.939  1.00  0.80           H  
ATOM   3096 2HB  ALA B 190      20.126   0.840  89.688  1.00  0.78           H  
ATOM   3097 3HB  ALA B 190      19.692   2.454  89.081  1.00  0.74           H  
ATOM   3098  N   GLN B 191      18.689   4.534  91.253  1.00  0.86           N  
ATOM   3099  CA  GLN B 191      18.850   5.971  91.451  1.00  0.87           C  
ATOM   3100  C   GLN B 191      19.058   6.313  92.917  1.00  0.92           C  
ATOM   3101  O   GLN B 191      19.773   7.271  93.237  1.00  0.92           O  
ATOM   3102  CB  GLN B 191      17.638   6.713  90.882  1.00  0.84           C  
ATOM   3103  CG  GLN B 191      17.378   8.081  91.483  1.00  0.87           C  
ATOM   3104  CD  GLN B 191      16.422   8.916  90.654  1.00  0.83           C  
ATOM   3105  OE1 GLN B 191      16.321   8.741  89.440  1.00  0.77           O  
ATOM   3106  NE2 GLN B 191      15.708   9.832  91.309  1.00  0.86           N  
ATOM   3107  H   GLN B 191      17.808   4.181  90.908  1.00  0.84           H  
ATOM   3108  HA  GLN B 191      19.745   6.295  90.920  1.00  0.85           H  
ATOM   3109 1HB  GLN B 191      17.765   6.847  89.808  1.00  0.79           H  
ATOM   3110 2HB  GLN B 191      16.740   6.114  91.034  1.00  0.85           H  
ATOM   3111 1HG  GLN B 191      16.944   7.954  92.475  1.00  0.90           H  
ATOM   3112 2HG  GLN B 191      18.323   8.620  91.555  1.00  0.87           H  
ATOM   3113 1HE2 GLN B 191      15.061  10.412  90.812  1.00  0.84           H  
ATOM   3114 2HE2 GLN B 191      15.819   9.940  92.297  1.00  0.90           H  
ATOM   3115  N   GLU B 192      18.453   5.547  93.816  1.00  0.94           N  
ATOM   3116  CA  GLU B 192      18.616   5.795  95.241  1.00  0.96           C  
ATOM   3117  C   GLU B 192      20.042   5.545  95.712  1.00  0.97           C  
ATOM   3118  O   GLU B 192      20.415   6.027  96.788  1.00  0.98           O  
ATOM   3119  CB  GLU B 192      17.646   4.911  96.028  1.00  0.97           C  
ATOM   3120  CG  GLU B 192      16.179   5.076  95.613  1.00  0.96           C  
ATOM   3121  CD  GLU B 192      15.246   4.141  96.350  1.00  0.97           C  
ATOM   3122  OE1 GLU B 192      15.698   3.058  96.769  1.00  0.98           O  
ATOM   3123  OE2 GLU B 192      14.059   4.493  96.511  1.00  0.97           O  
ATOM   3124  H   GLU B 192      17.870   4.780  93.514  1.00  0.93           H  
ATOM   3125  HA  GLU B 192      18.385   6.842  95.439  1.00  0.96           H  
ATOM   3126 1HB  GLU B 192      17.920   3.864  95.897  1.00  0.97           H  
ATOM   3127 2HB  GLU B 192      17.726   5.140  97.091  1.00  0.98           H  
ATOM   3128 1HG  GLU B 192      15.871   6.103  95.807  1.00  0.97           H  
ATOM   3129 2HG  GLU B 192      16.093   4.896  94.542  1.00  0.95           H  
ATOM   3130  N   HIS B 193      20.840   4.809  94.935  1.00  0.96           N  
ATOM   3131  CA  HIS B 193      22.211   4.488  95.284  1.00  0.96           C  
ATOM   3132  C   HIS B 193      23.240   5.310  94.521  1.00  0.95           C  
ATOM   3133  O   HIS B 193      24.393   5.388  94.958  1.00  0.96           O  
ATOM   3134  CB  HIS B 193      22.476   3.007  95.022  1.00  0.96           C  
ATOM   3135  CG  HIS B 193      21.427   2.105  95.587  1.00  0.96           C  
ATOM   3136  ND1 HIS B 193      20.230   1.870  94.948  1.00  0.96           N  
ATOM   3137  CD2 HIS B 193      21.387   1.395  96.736  1.00  0.98           C  
ATOM   3138  CE1 HIS B 193      19.503   1.041  95.676  1.00  0.97           C  
ATOM   3139  NE2 HIS B 193      20.182   0.739  96.766  1.00  0.98           N  
ATOM   3140  H   HIS B 193      20.460   4.464  94.065  1.00  0.94           H  
ATOM   3141  HA  HIS B 193      22.373   4.686  96.343  1.00  0.97           H  
ATOM   3142 1HB  HIS B 193      22.536   2.833  93.947  1.00  0.94           H  
ATOM   3143 2HB  HIS B 193      23.437   2.728  95.453  1.00  0.96           H  
ATOM   3144  HD2 HIS B 193      22.168   1.348  97.495  1.00  0.98           H  
ATOM   3145  HE1 HIS B 193      18.511   0.670  95.419  1.00  0.96           H  
ATOM   3146  HE2 HIS B 193      19.870   0.125  97.505  1.00  0.98           H  
ATOM   3147  N   SER B 194      22.860   5.908  93.398  1.00  0.93           N  
ATOM   3148  CA  SER B 194      23.806   6.673  92.608  1.00  0.91           C  
ATOM   3149  C   SER B 194      23.985   8.070  93.182  1.00  0.93           C  
ATOM   3150  O   SER B 194      23.161   8.571  93.949  1.00  0.94           O  
ATOM   3151  CB  SER B 194      23.354   6.765  91.155  1.00  0.86           C  
ATOM   3152  OG  SER B 194      23.331   5.486  90.541  1.00  0.83           O  
ATOM   3153  H   SER B 194      21.903   5.834  93.084  1.00  0.92           H  
ATOM   3154  HA  SER B 194      24.771   6.166  92.637  1.00  0.91           H  
ATOM   3155 1HB  SER B 194      22.359   7.208  91.111  1.00  0.86           H  
ATOM   3156 2HB  SER B 194      24.028   7.420  90.605  1.00  0.84           H  
ATOM   3157  HG  SER B 194      23.615   4.864  91.215  1.00  0.86           H  
ATOM   3158  N   THR B 195      25.078   8.705  92.777  1.00  0.92           N  
ATOM   3159  CA  THR B 195      25.426  10.022  93.282  1.00  0.93           C  
ATOM   3160  C   THR B 195      24.535  11.069  92.628  1.00  0.91           C  
ATOM   3161  O   THR B 195      23.582  10.755  91.910  1.00  0.89           O  
ATOM   3162  CB  THR B 195      26.900  10.319  93.034  1.00  0.92           C  
ATOM   3163  OG1 THR B 195      27.130  10.466  91.633  1.00  0.88           O  
ATOM   3164  CG2 THR B 195      27.771   9.199  93.562  1.00  0.94           C  
ATOM   3165  H   THR B 195      25.683   8.262  92.101  1.00  0.90           H  
ATOM   3166  HA  THR B 195      25.244  10.040  94.357  1.00  0.95           H  
ATOM   3167  HB  THR B 195      27.173  11.248  93.535  1.00  0.94           H  
ATOM   3168  HG1 THR B 195      26.304  10.345  91.159  1.00  0.86           H  
ATOM   3169 1HG2 THR B 195      28.819   9.433  93.374  1.00  0.93           H  
ATOM   3170 2HG2 THR B 195      27.610   9.088  94.634  1.00  0.95           H  
ATOM   3171 3HG2 THR B 195      27.512   8.269  93.058  1.00  0.92           H  
ATOM   3172  N   VAL B 196      24.843  12.334  92.883  1.00  0.92           N  
ATOM   3173  CA  VAL B 196      24.075  13.421  92.290  1.00  0.90           C  
ATOM   3174  C   VAL B 196      24.297  13.465  90.788  1.00  0.85           C  
ATOM   3175  O   VAL B 196      23.346  13.477  89.996  1.00  0.81           O  
ATOM   3176  CB  VAL B 196      24.459  14.754  92.951  1.00  0.92           C  
ATOM   3177  CG1 VAL B 196      23.779  15.894  92.251  1.00  0.90           C  
ATOM   3178  CG2 VAL B 196      24.108  14.738  94.424  1.00  0.95           C  
ATOM   3179  H   VAL B 196      25.617  12.554  93.494  1.00  0.93           H  
ATOM   3180  HA  VAL B 196      23.015  13.232  92.465  1.00  0.91           H  
ATOM   3181  HB  VAL B 196      25.532  14.908  92.840  1.00  0.92           H  
ATOM   3182 1HG1 VAL B 196      24.059  16.833  92.728  1.00  0.92           H  
ATOM   3183 2HG1 VAL B 196      24.085  15.914  91.205  1.00  0.87           H  
ATOM   3184 3HG1 VAL B 196      22.698  15.765  92.311  1.00  0.90           H  
ATOM   3185 1HG2 VAL B 196      24.388  15.690  94.875  1.00  0.96           H  
ATOM   3186 2HG2 VAL B 196      23.035  14.582  94.541  1.00  0.95           H  
ATOM   3187 3HG2 VAL B 196      24.648  13.930  94.918  1.00  0.96           H  
ATOM   3188  N   ILE B 197      25.561  13.483  90.375  1.00  0.83           N  
ATOM   3189  CA  ILE B 197      25.884  13.619  88.965  1.00  0.75           C  
ATOM   3190  C   ILE B 197      25.467  12.372  88.200  1.00  0.70           C  
ATOM   3191  O   ILE B 197      25.032  12.463  87.047  1.00  0.61           O  
ATOM   3192  CB  ILE B 197      27.384  13.936  88.826  1.00  0.74           C  
ATOM   3193  CG1 ILE B 197      27.695  14.560  87.469  1.00  0.65           C  
ATOM   3194  CG2 ILE B 197      28.221  12.695  89.066  1.00  0.76           C  
ATOM   3195  CD1 ILE B 197      29.077  15.194  87.401  1.00  0.65           C  
ATOM   3196  H   ILE B 197      26.311  13.401  91.046  1.00  0.86           H  
ATOM   3197  HA  ILE B 197      25.300  14.442  88.555  1.00  0.72           H  
ATOM   3198  HB  ILE B 197      27.664  14.695  89.556  1.00  0.79           H  
ATOM   3199 1HG1 ILE B 197      27.625  13.798  86.694  1.00  0.58           H  
ATOM   3200 2HG1 ILE B 197      26.953  15.326  87.242  1.00  0.63           H  
ATOM   3201 1HG2 ILE B 197      29.277  12.943  88.962  1.00  0.76           H  
ATOM   3202 2HG2 ILE B 197      28.034  12.319  90.071  1.00  0.82           H  
ATOM   3203 3HG2 ILE B 197      27.954  11.930  88.337  1.00  0.71           H  
ATOM   3204 1HD1 ILE B 197      29.234  15.619  86.409  1.00  0.57           H  
ATOM   3205 2HD1 ILE B 197      29.153  15.983  88.150  1.00  0.70           H  
ATOM   3206 3HD1 ILE B 197      29.835  14.436  87.594  1.00  0.66           H  
ATOM   3207  N   GLY B 198      25.546  11.202  88.828  1.00  0.74           N  
ATOM   3208  CA  GLY B 198      25.032  10.003  88.192  1.00  0.69           C  
ATOM   3209  C   GLY B 198      23.527  10.046  88.015  1.00  0.68           C  
ATOM   3210  O   GLY B 198      22.993   9.576  87.011  1.00  0.60           O  
ATOM   3211  H   GLY B 198      25.960  11.133  89.746  1.00  0.80           H  
ATOM   3212 1HA  GLY B 198      25.503   9.878  87.217  1.00  0.62           H  
ATOM   3213 2HA  GLY B 198      25.296   9.132  88.790  1.00  0.74           H  
ATOM   3214  N   LYS B 199      22.830  10.627  88.986  1.00  0.75           N  
ATOM   3215  CA  LYS B 199      21.391  10.805  88.859  1.00  0.74           C  
ATOM   3216  C   LYS B 199      21.062  11.747  87.715  1.00  0.65           C  
ATOM   3217  O   LYS B 199      20.109  11.522  86.961  1.00  0.59           O  
ATOM   3218  CB  LYS B 199      20.836  11.330  90.175  1.00  0.81           C  
ATOM   3219  CG  LYS B 199      19.340  11.239  90.322  1.00  0.82           C  
ATOM   3220  CD  LYS B 199      18.858  11.914  91.610  1.00  0.88           C  
ATOM   3221  CE  LYS B 199      19.346  11.211  92.867  1.00  0.92           C  
ATOM   3222  NZ  LYS B 199      18.741  11.771  94.104  1.00  0.94           N  
ATOM   3223  H   LYS B 199      23.294  10.951  89.823  1.00  0.80           H  
ATOM   3224  HA  LYS B 199      20.941   9.837  88.639  1.00  0.72           H  
ATOM   3225 1HB  LYS B 199      21.280  10.777  91.004  1.00  0.85           H  
ATOM   3226 2HB  LYS B 199      21.113  12.378  90.295  1.00  0.82           H  
ATOM   3227 1HG  LYS B 199      18.860  11.723  89.470  1.00  0.77           H  
ATOM   3228 2HG  LYS B 199      19.039  10.192  90.339  1.00  0.82           H  
ATOM   3229 1HD  LYS B 199      19.215  12.945  91.636  1.00  0.88           H  
ATOM   3230 2HD  LYS B 199      17.768  11.925  91.629  1.00  0.88           H  
ATOM   3231 1HE  LYS B 199      19.099  10.152  92.810  1.00  0.91           H  
ATOM   3232 2HE  LYS B 199      20.429  11.306  92.939  1.00  0.92           H  
ATOM   3233 1HZ  LYS B 199      19.096  11.273  94.908  1.00  0.96           H  
ATOM   3234 2HZ  LYS B 199      18.979  12.750  94.183  1.00  0.94           H  
ATOM   3235 3HZ  LYS B 199      17.737  11.671  94.063  1.00  0.94           H  
ATOM   3236  N   VAL B 200      21.849  12.812  87.577  1.00  0.64           N  
ATOM   3237  CA  VAL B 200      21.695  13.722  86.450  1.00  0.55           C  
ATOM   3238  C   VAL B 200      21.893  12.979  85.142  1.00  0.44           C  
ATOM   3239  O   VAL B 200      21.146  13.175  84.177  1.00  0.36           O  
ATOM   3240  CB  VAL B 200      22.685  14.889  86.595  1.00  0.57           C  
ATOM   3241  CG1 VAL B 200      22.830  15.647  85.304  1.00  0.46           C  
ATOM   3242  CG2 VAL B 200      22.225  15.807  87.720  1.00  0.66           C  
ATOM   3243  H   VAL B 200      22.567  12.996  88.263  1.00  0.70           H  
ATOM   3244  HA  VAL B 200      20.677  14.114  86.458  1.00  0.55           H  
ATOM   3245  HB  VAL B 200      23.672  14.489  86.826  1.00  0.59           H  
ATOM   3246 1HG1 VAL B 200      23.537  16.466  85.440  1.00  0.47           H  
ATOM   3247 2HG1 VAL B 200      23.197  14.976  84.528  1.00  0.39           H  
ATOM   3248 3HG1 VAL B 200      21.862  16.050  85.008  1.00  0.43           H  
ATOM   3249 1HG2 VAL B 200      22.926  16.634  87.824  1.00  0.67           H  
ATOM   3250 2HG2 VAL B 200      21.234  16.198  87.488  1.00  0.64           H  
ATOM   3251 3HG2 VAL B 200      22.185  15.246  88.654  1.00  0.73           H  
ATOM   3252  N   TRP B 201      22.904  12.122  85.089  1.00  0.44           N  
ATOM   3253  CA  TRP B 201      23.153  11.328  83.893  1.00  0.34           C  
ATOM   3254  C   TRP B 201      21.972  10.428  83.579  1.00  0.31           C  
ATOM   3255  O   TRP B 201      21.584  10.272  82.417  1.00  0.23           O  
ATOM   3256  CB  TRP B 201      24.417  10.514  84.080  1.00  0.36           C  
ATOM   3257  CG  TRP B 201      24.705   9.529  83.031  1.00  0.28           C  
ATOM   3258  CD1 TRP B 201      25.496   9.707  81.947  1.00  0.21           C  
ATOM   3259  CD2 TRP B 201      24.237   8.186  82.969  1.00  0.27           C  
ATOM   3260  NE1 TRP B 201      25.551   8.562  81.206  1.00  0.17           N  
ATOM   3261  CE2 TRP B 201      24.780   7.611  81.813  1.00  0.20           C  
ATOM   3262  CE3 TRP B 201      23.405   7.415  83.775  1.00  0.33           C  
ATOM   3263  CZ2 TRP B 201      24.521   6.313  81.447  1.00  0.18           C  
ATOM   3264  CZ3 TRP B 201      23.150   6.129  83.407  1.00  0.30           C  
ATOM   3265  CH2 TRP B 201      23.705   5.588  82.253  1.00  0.22           C  
ATOM   3266  H   TRP B 201      23.514  12.014  85.887  1.00  0.51           H  
ATOM   3267  HA  TRP B 201      23.286  12.005  83.050  1.00  0.28           H  
ATOM   3268 1HB  TRP B 201      25.276  11.183  84.136  1.00  0.36           H  
ATOM   3269 2HB  TRP B 201      24.364   9.971  85.023  1.00  0.43           H  
ATOM   3270  HD1 TRP B 201      26.015  10.631  81.700  1.00  0.20           H  
ATOM   3271  HE1 TRP B 201      26.074   8.439  80.351  1.00  0.13           H  
ATOM   3272  HE3 TRP B 201      22.969   7.831  84.683  1.00  0.40           H  
ATOM   3273  HZ2 TRP B 201      24.948   5.868  80.548  1.00  0.14           H  
ATOM   3274  HZ3 TRP B 201      22.496   5.532  84.043  1.00  0.35           H  
ATOM   3275  HH2 TRP B 201      23.475   4.555  81.992  1.00  0.21           H  
ATOM   3276  N   LEU B 202      21.377   9.834  84.604  1.00  0.39           N  
ATOM   3277  CA  LEU B 202      20.268   8.924  84.379  1.00  0.37           C  
ATOM   3278  C   LEU B 202      19.037   9.664  83.878  1.00  0.33           C  
ATOM   3279  O   LEU B 202      18.306   9.175  83.008  1.00  0.27           O  
ATOM   3280  CB  LEU B 202      19.964   8.174  85.664  1.00  0.48           C  
ATOM   3281  CG  LEU B 202      18.932   7.062  85.649  1.00  0.47           C  
ATOM   3282  CD1 LEU B 202      19.468   5.871  84.888  1.00  0.41           C  
ATOM   3283  CD2 LEU B 202      18.570   6.673  87.056  1.00  0.59           C  
ATOM   3284  H   LEU B 202      21.687  10.007  85.549  1.00  0.47           H  
ATOM   3285  HA  LEU B 202      20.557   8.211  83.608  1.00  0.31           H  
ATOM   3286 1HB  LEU B 202      20.884   7.719  86.026  1.00  0.51           H  
ATOM   3287 2HB  LEU B 202      19.618   8.889  86.410  1.00  0.54           H  
ATOM   3288  HG  LEU B 202      18.036   7.404  85.131  1.00  0.43           H  
ATOM   3289 1HD1 LEU B 202      18.721   5.077  84.882  1.00  0.41           H  
ATOM   3290 2HD1 LEU B 202      19.692   6.165  83.863  1.00  0.33           H  
ATOM   3291 3HD1 LEU B 202      20.376   5.510  85.370  1.00  0.45           H  
ATOM   3292 1HD2 LEU B 202      17.828   5.874  87.033  1.00  0.59           H  
ATOM   3293 2HD2 LEU B 202      19.462   6.325  87.578  1.00  0.64           H  
ATOM   3294 3HD2 LEU B 202      18.158   7.537  87.578  1.00  0.63           H  
ATOM   3295  N   THR B 203      18.786  10.847  84.420  1.00  0.37           N  
ATOM   3296  CA  THR B 203      17.667  11.637  83.928  1.00  0.33           C  
ATOM   3297  C   THR B 203      17.927  12.144  82.520  1.00  0.24           C  
ATOM   3298  O   THR B 203      16.989  12.275  81.729  1.00  0.19           O  
ATOM   3299  CB  THR B 203      17.378  12.800  84.859  1.00  0.41           C  
ATOM   3300  OG1 THR B 203      18.542  13.620  84.989  1.00  0.42           O  
ATOM   3301  CG2 THR B 203      16.944  12.275  86.222  1.00  0.52           C  
ATOM   3302  H   THR B 203      19.356  11.214  85.169  1.00  0.44           H  
ATOM   3303  HA  THR B 203      16.784  10.999  83.888  1.00  0.33           H  
ATOM   3304  HB  THR B 203      16.584  13.416  84.436  1.00  0.37           H  
ATOM   3305  HG1 THR B 203      19.252  13.253  84.457  1.00  0.38           H  
ATOM   3306 1HG2 THR B 203      16.737  13.114  86.886  1.00  0.58           H  
ATOM   3307 2HG2 THR B 203      16.044  11.671  86.109  1.00  0.51           H  
ATOM   3308 3HG2 THR B 203      17.740  11.664  86.647  1.00  0.56           H  
ATOM   3309  N   VAL B 204      19.183  12.430  82.191  1.00  0.22           N  
ATOM   3310  CA  VAL B 204      19.537  12.741  80.812  1.00  0.15           C  
ATOM   3311  C   VAL B 204      19.231  11.554  79.920  1.00  0.11           C  
ATOM   3312  O   VAL B 204      18.758  11.710  78.788  1.00  0.08           O  
ATOM   3313  CB  VAL B 204      21.018  13.145  80.733  1.00  0.15           C  
ATOM   3314  CG1 VAL B 204      21.539  13.066  79.340  1.00  0.10           C  
ATOM   3315  CG2 VAL B 204      21.219  14.530  81.265  1.00  0.17           C  
ATOM   3316  H   VAL B 204      19.905  12.434  82.897  1.00  0.26           H  
ATOM   3317  HA  VAL B 204      18.923  13.578  80.477  1.00  0.14           H  
ATOM   3318  HB  VAL B 204      21.608  12.446  81.326  1.00  0.17           H  
ATOM   3319 1HG1 VAL B 204      22.589  13.359  79.327  1.00  0.10           H  
ATOM   3320 2HG1 VAL B 204      21.444  12.044  78.973  1.00  0.09           H  
ATOM   3321 3HG1 VAL B 204      20.968  13.738  78.699  1.00  0.08           H  
ATOM   3322 1HG2 VAL B 204      22.274  14.795  81.200  1.00  0.17           H  
ATOM   3323 2HG2 VAL B 204      20.631  15.235  80.677  1.00  0.15           H  
ATOM   3324 3HG2 VAL B 204      20.898  14.570  82.306  1.00  0.23           H  
ATOM   3325  N   LEU B 205      19.509  10.354  80.410  1.00  0.13           N  
ATOM   3326  CA  LEU B 205      19.270   9.153  79.622  1.00  0.10           C  
ATOM   3327  C   LEU B 205      17.793   8.986  79.320  1.00  0.09           C  
ATOM   3328  O   LEU B 205      17.401   8.791  78.167  1.00  0.06           O  
ATOM   3329  CB  LEU B 205      19.814   7.939  80.361  1.00  0.13           C  
ATOM   3330  CG  LEU B 205      19.364   6.550  79.951  1.00  0.11           C  
ATOM   3331  CD1 LEU B 205      19.673   6.357  78.537  1.00  0.07           C  
ATOM   3332  CD2 LEU B 205      20.039   5.500  80.769  1.00  0.14           C  
ATOM   3333  H   LEU B 205      19.891  10.264  81.340  1.00  0.17           H  
ATOM   3334  HA  LEU B 205      19.792   9.254  78.671  1.00  0.08           H  
ATOM   3335 1HB  LEU B 205      20.899   7.935  80.271  1.00  0.13           H  
ATOM   3336 2HB  LEU B 205      19.558   8.031  81.417  1.00  0.18           H  
ATOM   3337  HG  LEU B 205      18.286   6.460  80.091  1.00  0.12           H  
ATOM   3338 1HD1 LEU B 205      19.355   5.361  78.228  1.00  0.07           H  
ATOM   3339 2HD1 LEU B 205      19.147   7.106  77.944  1.00  0.06           H  
ATOM   3340 3HD1 LEU B 205      20.747   6.459  78.382  1.00  0.07           H  
ATOM   3341 1HD2 LEU B 205      19.695   4.515  80.452  1.00  0.13           H  
ATOM   3342 2HD2 LEU B 205      21.118   5.569  80.631  1.00  0.14           H  
ATOM   3343 3HD2 LEU B 205      19.797   5.647  81.822  1.00  0.20           H  
ATOM   3344  N   PHE B 206      16.957   9.061  80.344  1.00  0.13           N  
ATOM   3345  CA  PHE B 206      15.534   8.827  80.129  1.00  0.12           C  
ATOM   3346  C   PHE B 206      14.886   9.968  79.361  1.00  0.09           C  
ATOM   3347  O   PHE B 206      14.129   9.736  78.415  1.00  0.07           O  
ATOM   3348  CB  PHE B 206      14.815   8.619  81.455  1.00  0.17           C  
ATOM   3349  CG  PHE B 206      15.230   7.385  82.214  1.00  0.21           C  
ATOM   3350  CD1 PHE B 206      15.830   6.314  81.590  1.00  0.18           C  
ATOM   3351  CD2 PHE B 206      14.999   7.299  83.568  1.00  0.30           C  
ATOM   3352  CE1 PHE B 206      16.186   5.207  82.292  1.00  0.22           C  
ATOM   3353  CE2 PHE B 206      15.355   6.189  84.269  1.00  0.35           C  
ATOM   3354  CZ  PHE B 206      15.954   5.143  83.626  1.00  0.31           C  
ATOM   3355  H   PHE B 206      17.285   9.278  81.274  1.00  0.17           H  
ATOM   3356  HA  PHE B 206      15.419   7.924  79.527  1.00  0.10           H  
ATOM   3357 1HB  PHE B 206      14.989   9.478  82.102  1.00  0.21           H  
ATOM   3358 2HB  PHE B 206      13.742   8.553  81.280  1.00  0.16           H  
ATOM   3359  HD1 PHE B 206      16.020   6.361  80.517  1.00  0.13           H  
ATOM   3360  HD2 PHE B 206      14.520   8.136  84.078  1.00  0.34           H  
ATOM   3361  HE1 PHE B 206      16.659   4.368  81.782  1.00  0.19           H  
ATOM   3362  HE2 PHE B 206      15.163   6.132  85.340  1.00  0.44           H  
ATOM   3363  HZ  PHE B 206      16.243   4.256  84.189  1.00  0.35           H  
ATOM   3364  N   ILE B 207      15.161  11.206  79.757  1.00  0.11           N  
ATOM   3365  CA  ILE B 207      14.452  12.334  79.175  1.00  0.09           C  
ATOM   3366  C   ILE B 207      14.875  12.556  77.738  1.00  0.06           C  
ATOM   3367  O   ILE B 207      14.064  12.968  76.909  1.00  0.04           O  
ATOM   3368  CB  ILE B 207      14.674  13.602  80.014  1.00  0.12           C  
ATOM   3369  CG1 ILE B 207      14.221  13.403  81.460  1.00  0.18           C  
ATOM   3370  CG2 ILE B 207      13.929  14.776  79.419  1.00  0.10           C  
ATOM   3371  CD1 ILE B 207      14.781  14.437  82.422  1.00  0.23           C  
ATOM   3372  H   ILE B 207      15.862  11.377  80.463  1.00  0.13           H  
ATOM   3373  HA  ILE B 207      13.387  12.105  79.166  1.00  0.09           H  
ATOM   3374  HB  ILE B 207      15.737  13.838  80.042  1.00  0.12           H  
ATOM   3375 1HG1 ILE B 207      13.133  13.442  81.509  1.00  0.18           H  
ATOM   3376 2HG1 ILE B 207      14.527  12.415  81.805  1.00  0.19           H  
ATOM   3377 1HG2 ILE B 207      14.100  15.662  80.029  1.00  0.12           H  
ATOM   3378 2HG2 ILE B 207      14.287  14.958  78.407  1.00  0.07           H  
ATOM   3379 3HG2 ILE B 207      12.862  14.554  79.392  1.00  0.09           H  
ATOM   3380 1HD1 ILE B 207      14.417  14.232  83.429  1.00  0.30           H  
ATOM   3381 2HD1 ILE B 207      15.871  14.390  82.413  1.00  0.23           H  
ATOM   3382 3HD1 ILE B 207      14.458  15.431  82.116  1.00  0.21           H  
ATOM   3383  N   PHE B 208      16.139  12.294  77.416  1.00  0.05           N  
ATOM   3384  CA  PHE B 208      16.709  12.625  76.122  1.00  0.03           C  
ATOM   3385  C   PHE B 208      16.990  11.388  75.283  1.00  0.03           C  
ATOM   3386  O   PHE B 208      16.506  11.285  74.157  1.00  0.02           O  
ATOM   3387  CB  PHE B 208      17.992  13.428  76.313  1.00  0.04           C  
ATOM   3388  CG  PHE B 208      17.760  14.814  76.798  1.00  0.04           C  
ATOM   3389  CD1 PHE B 208      17.530  15.067  78.131  1.00  0.07           C  
ATOM   3390  CD2 PHE B 208      17.779  15.873  75.921  1.00  0.03           C  
ATOM   3391  CE1 PHE B 208      17.314  16.345  78.577  1.00  0.08           C  
ATOM   3392  CE2 PHE B 208      17.567  17.152  76.364  1.00  0.04           C  
ATOM   3393  CZ  PHE B 208      17.335  17.388  77.694  1.00  0.06           C  
ATOM   3394  H   PHE B 208      16.720  11.845  78.109  1.00  0.06           H  
ATOM   3395  HA  PHE B 208      15.989  13.232  75.572  1.00  0.03           H  
ATOM   3396 1HB  PHE B 208      18.636  12.919  77.028  1.00  0.05           H  
ATOM   3397 2HB  PHE B 208      18.531  13.482  75.368  1.00  0.03           H  
ATOM   3398  HD1 PHE B 208      17.521  14.236  78.837  1.00  0.08           H  
ATOM   3399  HD2 PHE B 208      17.963  15.686  74.862  1.00  0.02           H  
ATOM   3400  HE1 PHE B 208      17.126  16.528  79.635  1.00  0.11           H  
ATOM   3401  HE2 PHE B 208      17.582  17.982  75.658  1.00  0.03           H  
ATOM   3402  HZ  PHE B 208      17.166  18.405  78.046  1.00  0.06           H  
ATOM   3403  N   ARG B 209      17.760  10.443  75.802  1.00  0.03           N  
ATOM   3404  CA  ARG B 209      18.145   9.290  75.005  1.00  0.02           C  
ATOM   3405  C   ARG B 209      16.947   8.423  74.676  1.00  0.02           C  
ATOM   3406  O   ARG B 209      16.686   8.127  73.509  1.00  0.01           O  
ATOM   3407  CB  ARG B 209      19.204   8.480  75.740  1.00  0.03           C  
ATOM   3408  CG  ARG B 209      20.561   9.110  75.732  1.00  0.03           C  
ATOM   3409  CD  ARG B 209      21.412   8.513  74.644  1.00  0.02           C  
ATOM   3410  NE  ARG B 209      22.821   8.681  74.954  1.00  0.02           N  
ATOM   3411  CZ  ARG B 209      23.470   7.968  75.865  1.00  0.03           C  
ATOM   3412  NH1 ARG B 209      22.832   7.039  76.555  1.00  0.04           N  
ATOM   3413  NH2 ARG B 209      24.756   8.185  76.088  1.00  0.03           N  
ATOM   3414  H   ARG B 209      18.087  10.514  76.755  1.00  0.04           H  
ATOM   3415  HA  ARG B 209      18.563   9.645  74.063  1.00  0.02           H  
ATOM   3416 1HB  ARG B 209      18.901   8.341  76.777  1.00  0.04           H  
ATOM   3417 2HB  ARG B 209      19.286   7.492  75.287  1.00  0.03           H  
ATOM   3418 1HG  ARG B 209      20.464  10.182  75.558  1.00  0.03           H  
ATOM   3419 2HG  ARG B 209      21.046   8.941  76.694  1.00  0.04           H  
ATOM   3420 1HD  ARG B 209      21.193   7.449  74.553  1.00  0.02           H  
ATOM   3421 2HD  ARG B 209      21.195   9.010  73.699  1.00  0.02           H  
ATOM   3422  HE  ARG B 209      23.334   9.386  74.441  1.00  0.02           H  
ATOM   3423 1HH1 ARG B 209      21.850   6.872  76.389  1.00  0.04           H  
ATOM   3424 2HH1 ARG B 209      23.326   6.496  77.248  1.00  0.05           H  
ATOM   3425 1HH2 ARG B 209      25.247   8.896  75.563  1.00  0.03           H  
ATOM   3426 2HH2 ARG B 209      25.247   7.641  76.782  1.00  0.04           H  
ATOM   3427  N   ILE B 210      16.207   8.004  75.691  1.00  0.03           N  
ATOM   3428  CA  ILE B 210      15.170   7.011  75.491  1.00  0.03           C  
ATOM   3429  C   ILE B 210      13.905   7.645  74.954  1.00  0.02           C  
ATOM   3430  O   ILE B 210      13.250   7.096  74.066  1.00  0.02           O  
ATOM   3431  CB  ILE B 210      14.913   6.261  76.800  1.00  0.04           C  
ATOM   3432  CG1 ILE B 210      16.191   5.530  77.218  1.00  0.05           C  
ATOM   3433  CG2 ILE B 210      13.730   5.366  76.639  1.00  0.04           C  
ATOM   3434  CD1 ILE B 210      16.121   4.676  78.457  1.00  0.07           C  
ATOM   3435  H   ILE B 210      16.360   8.375  76.618  1.00  0.04           H  
ATOM   3436  HA  ILE B 210      15.511   6.302  74.737  1.00  0.02           H  
ATOM   3437  HB  ILE B 210      14.719   6.977  77.598  1.00  0.05           H  
ATOM   3438 1HG1 ILE B 210      16.517   4.876  76.410  1.00  0.04           H  
ATOM   3439 2HG1 ILE B 210      16.986   6.256  77.390  1.00  0.05           H  
ATOM   3440 1HG2 ILE B 210      13.548   4.832  77.571  1.00  0.05           H  
ATOM   3441 2HG2 ILE B 210      12.855   5.963  76.386  1.00  0.04           H  
ATOM   3442 3HG2 ILE B 210      13.923   4.648  75.841  1.00  0.03           H  
ATOM   3443 1HD1 ILE B 210      17.093   4.217  78.638  1.00  0.07           H  
ATOM   3444 2HD1 ILE B 210      15.847   5.296  79.311  1.00  0.09           H  
ATOM   3445 3HD1 ILE B 210      15.373   3.896  78.319  1.00  0.07           H  
ATOM   3446  N   LEU B 211      13.525   8.790  75.498  1.00  0.03           N  
ATOM   3447  CA  LEU B 211      12.248   9.384  75.144  1.00  0.02           C  
ATOM   3448  C   LEU B 211      12.240   9.851  73.699  1.00  0.01           C  
ATOM   3449  O   LEU B 211      11.292   9.587  72.957  1.00  0.01           O  
ATOM   3450  CB  LEU B 211      11.943  10.540  76.073  1.00  0.03           C  
ATOM   3451  CG  LEU B 211      10.594  11.207  75.924  1.00  0.03           C  
ATOM   3452  CD1 LEU B 211       9.524  10.242  76.293  1.00  0.03           C  
ATOM   3453  CD2 LEU B 211      10.523  12.439  76.762  1.00  0.04           C  
ATOM   3454  H   LEU B 211      14.119   9.262  76.165  1.00  0.03           H  
ATOM   3455  HA  LEU B 211      11.472   8.627  75.255  1.00  0.02           H  
ATOM   3456 1HB  LEU B 211      12.011  10.187  77.101  1.00  0.04           H  
ATOM   3457 2HB  LEU B 211      12.697  11.313  75.926  1.00  0.03           H  
ATOM   3458  HG  LEU B 211      10.436  11.480  74.880  1.00  0.02           H  
ATOM   3459 1HD1 LEU B 211       8.550  10.720  76.186  1.00  0.03           H  
ATOM   3460 2HD1 LEU B 211       9.575   9.374  75.636  1.00  0.03           H  
ATOM   3461 3HD1 LEU B 211       9.661   9.925  77.326  1.00  0.05           H  
ATOM   3462 1HD2 LEU B 211       9.545  12.906  76.641  1.00  0.04           H  
ATOM   3463 2HD2 LEU B 211      10.672  12.176  77.809  1.00  0.06           H  
ATOM   3464 3HD2 LEU B 211      11.299  13.137  76.449  1.00  0.04           H  
ATOM   3465  N   VAL B 212      13.276  10.576  73.292  1.00  0.01           N  
ATOM   3466  CA  VAL B 212      13.358  11.053  71.922  1.00  0.01           C  
ATOM   3467  C   VAL B 212      13.493   9.893  70.960  1.00  0.01           C  
ATOM   3468  O   VAL B 212      13.074   9.981  69.803  1.00  0.01           O  
ATOM   3469  CB  VAL B 212      14.528  12.033  71.780  1.00  0.01           C  
ATOM   3470  CG1 VAL B 212      14.701  12.409  70.378  1.00  0.01           C  
ATOM   3471  CG2 VAL B 212      14.296  13.236  72.628  1.00  0.01           C  
ATOM   3472  H   VAL B 212      14.019  10.802  73.937  1.00  0.02           H  
ATOM   3473  HA  VAL B 212      12.430  11.573  71.680  1.00  0.01           H  
ATOM   3474  HB  VAL B 212      15.445  11.538  72.098  1.00  0.01           H  
ATOM   3475 1HG1 VAL B 212      15.535  13.105  70.288  1.00  0.01           H  
ATOM   3476 2HG1 VAL B 212      14.907  11.518  69.785  1.00  0.01           H  
ATOM   3477 3HG1 VAL B 212      13.791  12.886  70.014  1.00  0.01           H  
ATOM   3478 1HG2 VAL B 212      15.134  13.924  72.520  1.00  0.01           H  
ATOM   3479 2HG2 VAL B 212      13.376  13.730  72.314  1.00  0.01           H  
ATOM   3480 3HG2 VAL B 212      14.208  12.934  73.672  1.00  0.01           H  
ATOM   3481  N   LEU B 213      14.073   8.798  71.412  1.00  0.01           N  
ATOM   3482  CA  LEU B 213      14.247   7.641  70.553  1.00  0.01           C  
ATOM   3483  C   LEU B 213      12.931   6.920  70.342  1.00  0.01           C  
ATOM   3484  O   LEU B 213      12.669   6.400  69.253  1.00  0.01           O  
ATOM   3485  CB  LEU B 213      15.286   6.720  71.160  1.00  0.01           C  
ATOM   3486  CG  LEU B 213      15.400   5.280  70.728  1.00  0.01           C  
ATOM   3487  CD1 LEU B 213      15.684   5.202  69.310  1.00  0.01           C  
ATOM   3488  CD2 LEU B 213      16.493   4.636  71.495  1.00  0.01           C  
ATOM   3489  H   LEU B 213      14.403   8.757  72.366  1.00  0.01           H  
ATOM   3490  HA  LEU B 213      14.596   7.983  69.579  1.00  0.01           H  
ATOM   3491 1HB  LEU B 213      16.273   7.143  70.980  1.00  0.01           H  
ATOM   3492 2HB  LEU B 213      15.124   6.675  72.237  1.00  0.01           H  
ATOM   3493  HG  LEU B 213      14.459   4.766  70.924  1.00  0.01           H  
ATOM   3494 1HD1 LEU B 213      15.763   4.157  69.012  1.00  0.01           H  
ATOM   3495 2HD1 LEU B 213      14.878   5.678  68.751  1.00  0.01           H  
ATOM   3496 3HD1 LEU B 213      16.623   5.712  69.099  1.00  0.01           H  
ATOM   3497 1HD2 LEU B 213      16.585   3.593  71.192  1.00  0.01           H  
ATOM   3498 2HD2 LEU B 213      17.431   5.155  71.298  1.00  0.01           H  
ATOM   3499 3HD2 LEU B 213      16.268   4.686  72.560  1.00  0.01           H  
ATOM   3500  N   GLY B 214      12.087   6.896  71.355  1.00  0.01           N  
ATOM   3501  CA  GLY B 214      10.845   6.164  71.280  1.00  0.01           C  
ATOM   3502  C   GLY B 214       9.677   6.951  70.755  1.00  0.01           C  
ATOM   3503  O   GLY B 214       8.755   6.383  70.168  1.00  0.01           O  
ATOM   3504  H   GLY B 214      12.311   7.399  72.202  1.00  0.01           H  
ATOM   3505 1HA  GLY B 214      10.974   5.293  70.638  1.00  0.00           H  
ATOM   3506 2HA  GLY B 214      10.579   5.796  72.270  1.00  0.01           H  
ATOM   3507  N   ALA B 215       9.705   8.262  70.950  1.00  0.01           N  
ATOM   3508  CA  ALA B 215       8.574   9.122  70.649  1.00  0.01           C  
ATOM   3509  C   ALA B 215       8.686   9.777  69.287  1.00  0.01           C  
ATOM   3510  O   ALA B 215       7.684   9.907  68.583  1.00  0.01           O  
ATOM   3511  CB  ALA B 215       8.445  10.200  71.715  1.00  0.01           C  
ATOM   3512  H   ALA B 215      10.549   8.672  71.323  1.00  0.01           H  
ATOM   3513  HA  ALA B 215       7.673   8.509  70.650  1.00  0.01           H  
ATOM   3514 1HB  ALA B 215       7.595  10.841  71.483  1.00  0.01           H  
ATOM   3515 2HB  ALA B 215       8.292   9.733  72.688  1.00  0.01           H  
ATOM   3516 3HB  ALA B 215       9.354  10.798  71.739  1.00  0.01           H  
ATOM   3517  N   ALA B 216       9.887  10.198  68.914  1.00  0.01           N  
ATOM   3518  CA  ALA B 216      10.127  10.909  67.673  1.00  0.01           C  
ATOM   3519  C   ALA B 216      10.808  10.052  66.622  1.00  0.02           C  
ATOM   3520  O   ALA B 216      10.333   9.970  65.490  1.00  0.03           O  
ATOM   3521  CB  ALA B 216      10.984  12.130  67.946  1.00  0.01           C  
ATOM   3522  H   ALA B 216      10.664  10.009  69.531  1.00  0.01           H  
ATOM   3523  HA  ALA B 216       9.164  11.227  67.273  1.00  0.02           H  
ATOM   3524 1HB  ALA B 216      11.164  12.664  67.013  1.00  0.02           H  
ATOM   3525 2HB  ALA B 216      10.469  12.787  68.647  1.00  0.01           H  
ATOM   3526 3HB  ALA B 216      11.935  11.818  68.374  1.00  0.01           H  
ATOM   3527  N   ALA B 217      11.916   9.415  66.975  1.00  0.02           N  
ATOM   3528  CA  ALA B 217      12.757   8.775  65.982  1.00  0.02           C  
ATOM   3529  C   ALA B 217      12.055   7.618  65.298  1.00  0.03           C  
ATOM   3530  O   ALA B 217      12.158   7.461  64.079  1.00  0.04           O  
ATOM   3531  CB  ALA B 217      14.032   8.297  66.629  1.00  0.02           C  
ATOM   3532  H   ALA B 217      12.183   9.371  67.948  1.00  0.01           H  
ATOM   3533  HA  ALA B 217      12.998   9.512  65.216  1.00  0.03           H  
ATOM   3534 1HB  ALA B 217      14.662   7.816  65.880  1.00  0.02           H  
ATOM   3535 2HB  ALA B 217      14.563   9.147  67.059  1.00  0.02           H  
ATOM   3536 3HB  ALA B 217      13.795   7.583  67.416  1.00  0.01           H  
ATOM   3537  N   GLU B 218      11.340   6.799  66.058  1.00  0.02           N  
ATOM   3538  CA  GLU B 218      10.656   5.662  65.467  1.00  0.03           C  
ATOM   3539  C   GLU B 218       9.627   6.087  64.437  1.00  0.04           C  
ATOM   3540  O   GLU B 218       9.319   5.323  63.521  1.00  0.05           O  
ATOM   3541  CB  GLU B 218       9.989   4.824  66.539  1.00  0.02           C  
ATOM   3542  CG  GLU B 218      10.953   4.069  67.411  1.00  0.01           C  
ATOM   3543  CD  GLU B 218      11.585   2.883  66.709  1.00  0.02           C  
ATOM   3544  OE1 GLU B 218      11.325   2.686  65.504  1.00  0.03           O  
ATOM   3545  OE2 GLU B 218      12.342   2.139  67.367  1.00  0.02           O  
ATOM   3546  H   GLU B 218      11.264   6.956  67.053  1.00  0.02           H  
ATOM   3547  HA  GLU B 218      11.393   5.045  64.952  1.00  0.03           H  
ATOM   3548 1HB  GLU B 218       9.384   5.466  67.179  1.00  0.02           H  
ATOM   3549 2HB  GLU B 218       9.318   4.103  66.072  1.00  0.02           H  
ATOM   3550 1HG  GLU B 218      11.743   4.747  67.733  1.00  0.01           H  
ATOM   3551 2HG  GLU B 218      10.427   3.720  68.299  1.00  0.01           H  
ATOM   3552  N   GLU B 219       9.077   7.284  64.580  1.00  0.04           N  
ATOM   3553  CA  GLU B 219       8.202   7.833  63.561  1.00  0.05           C  
ATOM   3554  C   GLU B 219       8.991   8.336  62.366  1.00  0.08           C  
ATOM   3555  O   GLU B 219       8.467   8.370  61.251  1.00  0.11           O  
ATOM   3556  CB  GLU B 219       7.368   8.964  64.141  1.00  0.04           C  
ATOM   3557  CG  GLU B 219       6.643   8.663  65.454  1.00  0.03           C  
ATOM   3558  CD  GLU B 219       5.514   7.672  65.314  1.00  0.03           C  
ATOM   3559  OE1 GLU B 219       4.808   7.706  64.290  1.00  0.04           O  
ATOM   3560  OE2 GLU B 219       5.327   6.859  66.239  1.00  0.02           O  
ATOM   3561  H   GLU B 219       9.267   7.827  65.410  1.00  0.03           H  
ATOM   3562  HA  GLU B 219       7.533   7.043  63.217  1.00  0.06           H  
ATOM   3563 1HB  GLU B 219       8.005   9.830  64.322  1.00  0.04           H  
ATOM   3564 2HB  GLU B 219       6.607   9.262  63.420  1.00  0.06           H  
ATOM   3565 1HG  GLU B 219       7.361   8.266  66.171  1.00  0.02           H  
ATOM   3566 2HG  GLU B 219       6.244   9.593  65.858  1.00  0.03           H  
ATOM   3567  N   VAL B 220      10.242   8.729  62.584  1.00  0.07           N  
ATOM   3568  CA  VAL B 220      11.084   9.225  61.506  1.00  0.10           C  
ATOM   3569  C   VAL B 220      11.608   8.078  60.663  1.00  0.13           C  
ATOM   3570  O   VAL B 220      11.410   8.031  59.446  1.00  0.19           O  
ATOM   3571  CB  VAL B 220      12.240  10.062  62.077  1.00  0.08           C  
ATOM   3572  CG1 VAL B 220      13.169  10.416  61.039  1.00  0.12           C  
ATOM   3573  CG2 VAL B 220      11.752  11.292  62.693  1.00  0.07           C  
ATOM   3574  H   VAL B 220      10.618   8.683  63.520  1.00  0.05           H  
ATOM   3575  HA  VAL B 220      10.478   9.859  60.858  1.00  0.12           H  
ATOM   3576  HB  VAL B 220      12.763   9.475  62.832  1.00  0.07           H  
ATOM   3577 1HG1 VAL B 220      13.980  11.008  61.463  1.00  0.10           H  
ATOM   3578 2HG1 VAL B 220      13.577   9.510  60.592  1.00  0.13           H  
ATOM   3579 3HG1 VAL B 220      12.656  11.000  60.275  1.00  0.15           H  
ATOM   3580 1HG2 VAL B 220      12.594  11.860  63.087  1.00  0.06           H  
ATOM   3581 2HG2 VAL B 220      11.228  11.890  61.947  1.00  0.09           H  
ATOM   3582 3HG2 VAL B 220      11.068  11.046  63.506  1.00  0.05           H  
ATOM   3583  N   TRP B 221      12.291   7.145  61.294  1.00  0.11           N  
ATOM   3584  CA  TRP B 221      12.880   6.014  60.613  1.00  0.13           C  
ATOM   3585  C   TRP B 221      11.884   4.924  60.285  1.00  0.15           C  
ATOM   3586  O   TRP B 221      12.284   3.869  59.791  1.00  0.17           O  
ATOM   3587  CB  TRP B 221      14.016   5.444  61.450  1.00  0.10           C  
ATOM   3588  CG  TRP B 221      15.318   6.068  61.263  1.00  0.11           C  
ATOM   3589  CD1 TRP B 221      16.288   5.663  60.422  1.00  0.14           C  
ATOM   3590  CD2 TRP B 221      15.831   7.197  61.947  1.00  0.09           C  
ATOM   3591  NE1 TRP B 221      17.374   6.469  60.532  1.00  0.13           N  
ATOM   3592  CE2 TRP B 221      17.113   7.422  61.468  1.00  0.10           C  
ATOM   3593  CE3 TRP B 221      15.330   8.041  62.918  1.00  0.06           C  
ATOM   3594  CZ2 TRP B 221      17.890   8.443  61.922  1.00  0.09           C  
ATOM   3595  CZ3 TRP B 221      16.105   9.047  63.362  1.00  0.06           C  
ATOM   3596  CH2 TRP B 221      17.364   9.247  62.866  1.00  0.06           C  
ATOM   3597  H   TRP B 221      12.403   7.230  62.294  1.00  0.08           H  
ATOM   3598  HA  TRP B 221      13.280   6.355  59.658  1.00  0.18           H  
ATOM   3599 1HB  TRP B 221      13.768   5.532  62.508  1.00  0.07           H  
ATOM   3600 2HB  TRP B 221      14.135   4.384  61.228  1.00  0.11           H  
ATOM   3601  HD1 TRP B 221      16.213   4.811  59.749  1.00  0.17           H  
ATOM   3602  HE1 TRP B 221      18.232   6.376  60.007  1.00  0.16           H  
ATOM   3603  HE3 TRP B 221      14.326   7.896  63.315  1.00  0.06           H  
ATOM   3604  HZ2 TRP B 221      18.898   8.616  61.545  1.00  0.10           H  
ATOM   3605  HZ3 TRP B 221      15.699   9.702  64.133  1.00  0.04           H  
ATOM   3606  HH2 TRP B 221      17.954  10.080  63.249  1.00  0.06           H  
ATOM   3607  N   GLY B 222      10.599   5.140  60.538  1.00  0.14           N  
ATOM   3608  CA  GLY B 222       9.600   4.147  60.199  1.00  0.15           C  
ATOM   3609  C   GLY B 222       9.373   3.993  58.717  1.00  0.23           C  
ATOM   3610  O   GLY B 222       8.882   2.947  58.280  1.00  0.26           O  
ATOM   3611  H   GLY B 222      10.306   6.004  60.972  1.00  0.12           H  
ATOM   3612 1HA  GLY B 222       9.897   3.179  60.603  1.00  0.14           H  
ATOM   3613 2HA  GLY B 222       8.652   4.411  60.665  1.00  0.13           H  
ATOM   3614  N   ASP B 223       9.719   5.008  57.941  1.00  0.28           N  
ATOM   3615  CA  ASP B 223       9.608   5.015  56.492  1.00  0.39           C  
ATOM   3616  C   ASP B 223      10.977   4.962  55.836  1.00  0.45           C  
ATOM   3617  O   ASP B 223      11.242   5.656  54.855  1.00  0.53           O  
ATOM   3618  CB  ASP B 223       8.856   6.253  56.015  1.00  0.43           C  
ATOM   3619  CG  ASP B 223       7.442   6.315  56.542  1.00  0.39           C  
ATOM   3620  OD1 ASP B 223       7.037   5.381  57.267  1.00  0.33           O  
ATOM   3621  OD2 ASP B 223       6.731   7.292  56.225  1.00  0.41           O  
ATOM   3622  H   ASP B 223      10.083   5.825  58.410  1.00  0.25           H  
ATOM   3623  HA  ASP B 223       9.050   4.130  56.183  1.00  0.42           H  
ATOM   3624 1HB  ASP B 223       9.389   7.148  56.335  1.00  0.40           H  
ATOM   3625 2HB  ASP B 223       8.825   6.263  54.925  1.00  0.52           H  
ATOM   3626  N   GLU B 224      11.869   4.162  56.392  1.00  0.40           N  
ATOM   3627  CA  GLU B 224      13.232   4.100  55.890  1.00  0.44           C  
ATOM   3628  C   GLU B 224      13.360   3.178  54.694  1.00  0.54           C  
ATOM   3629  O   GLU B 224      14.045   3.520  53.729  1.00  0.62           O  
ATOM   3630  CB  GLU B 224      14.169   3.662  57.002  1.00  0.35           C  
ATOM   3631  CG  GLU B 224      13.927   2.312  57.575  1.00  0.30           C  
ATOM   3632  CD  GLU B 224      14.746   2.060  58.814  1.00  0.22           C  
ATOM   3633  OE1 GLU B 224      15.685   2.836  59.073  1.00  0.21           O  
ATOM   3634  OE2 GLU B 224      14.447   1.084  59.535  1.00  0.18           O  
ATOM   3635  H   GLU B 224      11.607   3.583  57.177  1.00  0.34           H  
ATOM   3636  HA  GLU B 224      13.522   5.096  55.553  1.00  0.47           H  
ATOM   3637 1HB  GLU B 224      15.196   3.670  56.637  1.00  0.37           H  
ATOM   3638 2HB  GLU B 224      14.110   4.371  57.828  1.00  0.29           H  
ATOM   3639 1HG  GLU B 224      12.870   2.217  57.821  1.00  0.29           H  
ATOM   3640 2HG  GLU B 224      14.165   1.561  56.823  1.00  0.36           H  
ATOM   3641  N   GLN B 225      12.712   2.023  54.736  1.00  0.54           N  
ATOM   3642  CA  GLN B 225      12.769   1.050  53.660  1.00  0.63           C  
ATOM   3643  C   GLN B 225      11.724   1.300  52.609  1.00  0.71           C  
ATOM   3644  O   GLN B 225      11.943   0.993  51.437  1.00  0.78           O  
ATOM   3645  CB  GLN B 225      12.581  -0.359  54.218  1.00  0.58           C  
ATOM   3646  CG  GLN B 225      12.324  -1.438  53.182  1.00  0.67           C  
ATOM   3647  CD  GLN B 225      13.572  -1.997  52.556  1.00  0.71           C  
ATOM   3648  OE1 GLN B 225      14.545  -2.283  53.239  1.00  0.66           O  
ATOM   3649  NE2 GLN B 225      13.548  -2.170  51.246  1.00  0.79           N  
ATOM   3650  H   GLN B 225      12.157   1.819  55.555  1.00  0.47           H  
ATOM   3651  HA  GLN B 225      13.749   1.114  53.188  1.00  0.66           H  
ATOM   3652 1HB  GLN B 225      13.470  -0.650  54.778  1.00  0.53           H  
ATOM   3653 2HB  GLN B 225      11.740  -0.366  54.911  1.00  0.52           H  
ATOM   3654 1HG  GLN B 225      11.798  -2.266  53.657  1.00  0.63           H  
ATOM   3655 2HG  GLN B 225      11.715  -1.020  52.380  1.00  0.72           H  
ATOM   3656 1HE2 GLN B 225      14.350  -2.539  50.775  1.00  0.82           H  
ATOM   3657 2HE2 GLN B 225      12.728  -1.932  50.725  1.00  0.82           H  
ATOM   3658  N   SER B 226      10.597   1.868  53.003  1.00  0.68           N  
ATOM   3659  CA  SER B 226       9.498   2.063  52.078  1.00  0.75           C  
ATOM   3660  C   SER B 226       9.809   3.145  51.067  1.00  0.81           C  
ATOM   3661  O   SER B 226       9.837   2.895  49.859  1.00  0.86           O  
ATOM   3662  CB  SER B 226       8.249   2.422  52.855  1.00  0.69           C  
ATOM   3663  OG  SER B 226       7.193   2.722  51.972  1.00  0.75           O  
ATOM   3664  H   SER B 226      10.494   2.172  53.960  1.00  0.61           H  
ATOM   3665  HA  SER B 226       9.330   1.130  51.539  1.00  0.78           H  
ATOM   3666 1HB  SER B 226       7.970   1.589  53.500  1.00  0.64           H  
ATOM   3667 2HB  SER B 226       8.453   3.278  53.496  1.00  0.64           H  
ATOM   3668  HG  SER B 226       7.550   2.618  51.087  1.00  0.81           H  
ATOM   3669  N   ASP B 227      10.039   4.357  51.548  1.00  0.78           N  
ATOM   3670  CA  ASP B 227      10.218   5.516  50.701  1.00  0.82           C  
ATOM   3671  C   ASP B 227      11.646   5.718  50.237  1.00  0.84           C  
ATOM   3672  O   ASP B 227      12.007   6.828  49.844  1.00  0.86           O  
ATOM   3673  CB  ASP B 227       9.723   6.744  51.439  1.00  0.78           C  
ATOM   3674  CG  ASP B 227       8.248   6.660  51.771  1.00  0.76           C  
ATOM   3675  OD1 ASP B 227       7.465   6.234  50.900  1.00  0.81           O  
ATOM   3676  OD2 ASP B 227       7.858   7.010  52.901  1.00  0.69           O  
ATOM   3677  H   ASP B 227      10.090   4.468  52.551  1.00  0.71           H  
ATOM   3678  HA  ASP B 227       9.629   5.376  49.794  1.00  0.86           H  
ATOM   3679 1HB  ASP B 227      10.288   6.865  52.364  1.00  0.72           H  
ATOM   3680 2HB  ASP B 227       9.899   7.631  50.829  1.00  0.82           H  
ATOM   3681  N   PHE B 228      12.464   4.681  50.270  1.00  0.84           N  
ATOM   3682  CA  PHE B 228      13.802   4.695  49.695  1.00  0.87           C  
ATOM   3683  C   PHE B 228      13.656   4.284  48.250  1.00  0.91           C  
ATOM   3684  O   PHE B 228      13.711   3.107  47.914  1.00  0.92           O  
ATOM   3685  CB  PHE B 228      14.704   3.756  50.459  1.00  0.83           C  
ATOM   3686  CG  PHE B 228      16.105   3.736  50.017  1.00  0.85           C  
ATOM   3687  CD1 PHE B 228      17.039   4.461  50.656  1.00  0.82           C  
ATOM   3688  CD2 PHE B 228      16.496   2.958  49.007  1.00  0.89           C  
ATOM   3689  CE1 PHE B 228      18.312   4.417  50.258  1.00  0.84           C  
ATOM   3690  CE2 PHE B 228      17.757   2.931  48.626  1.00  0.90           C  
ATOM   3691  CZ  PHE B 228      18.657   3.647  49.245  1.00  0.88           C  
ATOM   3692  H   PHE B 228      12.131   3.841  50.721  1.00  0.82           H  
ATOM   3693  HA  PHE B 228      14.201   5.707  49.772  1.00  0.86           H  
ATOM   3694 1HB  PHE B 228      14.699   4.025  51.514  1.00  0.78           H  
ATOM   3695 2HB  PHE B 228      14.322   2.739  50.379  1.00  0.84           H  
ATOM   3696  HD1 PHE B 228      16.744   5.083  51.502  1.00  0.78           H  
ATOM   3697  HD2 PHE B 228      15.755   2.355  48.481  1.00  0.91           H  
ATOM   3698  HE1 PHE B 228      19.064   5.017  50.771  1.00  0.81           H  
ATOM   3699  HE2 PHE B 228      18.046   2.303  47.784  1.00  0.92           H  
ATOM   3700  HZ  PHE B 228      19.695   3.606  48.919  1.00  0.89           H  
ATOM   3701  N   THR B 229      13.455   5.260  47.388  1.00  0.93           N  
ATOM   3702  CA  THR B 229      13.133   5.022  45.996  1.00  0.96           C  
ATOM   3703  C   THR B 229      14.385   5.184  45.168  1.00  0.97           C  
ATOM   3704  O   THR B 229      14.971   6.266  45.124  1.00  0.97           O  
ATOM   3705  CB  THR B 229      12.049   5.973  45.516  1.00  0.96           C  
ATOM   3706  OG1 THR B 229      12.478   7.309  45.735  1.00  0.96           O  
ATOM   3707  CG2 THR B 229      10.747   5.721  46.230  1.00  0.96           C  
ATOM   3708  H   THR B 229      13.530   6.211  47.720  1.00  0.93           H  
ATOM   3709  HA  THR B 229      12.763   4.001  45.896  1.00  0.96           H  
ATOM   3710  HB  THR B 229      11.895   5.838  44.446  1.00  0.98           H  
ATOM   3711  HG1 THR B 229      13.351   7.303  46.135  1.00  0.96           H  
ATOM   3712 1HG2 THR B 229       9.991   6.416  45.865  1.00  0.96           H  
ATOM   3713 2HG2 THR B 229      10.421   4.698  46.042  1.00  0.96           H  
ATOM   3714 3HG2 THR B 229      10.885   5.866  47.301  1.00  0.94           H  
ATOM   3715  N   CYS B 230      14.799   4.106  44.530  1.00  0.97           N  
ATOM   3716  CA  CYS B 230      15.904   4.115  43.603  1.00  0.98           C  
ATOM   3717  C   CYS B 230      15.421   4.495  42.208  1.00  0.99           C  
ATOM   3718  O   CYS B 230      14.229   4.657  41.955  1.00  0.99           O  
ATOM   3719  CB  CYS B 230      16.584   2.768  43.622  1.00  0.98           C  
ATOM   3720  SG  CYS B 230      17.500   2.430  45.109  1.00  0.97           S  
ATOM   3721  H   CYS B 230      14.312   3.239  44.707  1.00  0.97           H  
ATOM   3722  HA  CYS B 230      16.614   4.879  43.919  1.00  0.98           H  
ATOM   3723 1HB  CYS B 230      15.838   1.982  43.502  1.00  0.98           H  
ATOM   3724 2HB  CYS B 230      17.273   2.696  42.781  1.00  0.99           H  
ATOM   3725  N   ASN B 231      16.372   4.619  41.291  1.00  0.99           N  
ATOM   3726  CA  ASN B 231      16.142   5.111  39.947  1.00  0.99           C  
ATOM   3727  C   ASN B 231      16.382   4.028  38.914  1.00  1.00           C  
ATOM   3728  O   ASN B 231      17.070   4.265  37.923  1.00  1.00           O  
ATOM   3729  CB  ASN B 231      17.040   6.304  39.664  1.00  0.99           C  
ATOM   3730  CG  ASN B 231      16.538   7.140  38.520  1.00  1.00           C  
ATOM   3731  OD1 ASN B 231      15.779   6.671  37.684  1.00  1.00           O  
ATOM   3732  ND2 ASN B 231      16.955   8.395  38.479  1.00  1.00           N  
ATOM   3733  H   ASN B 231      17.307   4.350  41.563  1.00  0.99           H  
ATOM   3734  HA  ASN B 231      15.101   5.428  39.868  1.00  0.99           H  
ATOM   3735 1HB  ASN B 231      17.107   6.929  40.556  1.00  0.99           H  
ATOM   3736 2HB  ASN B 231      18.046   5.955  39.432  1.00  1.00           H  
ATOM   3737 1HD2 ASN B 231      16.653   8.998  37.740  1.00  1.00           H  
ATOM   3738 2HD2 ASN B 231      17.571   8.740  39.186  1.00  1.00           H  
ATOM   3739  N   THR B 232      15.869   2.826  39.160  1.00  1.00           N  
ATOM   3740  CA  THR B 232      15.993   1.724  38.227  1.00  1.00           C  
ATOM   3741  C   THR B 232      14.735   0.879  38.208  1.00  1.00           C  
ATOM   3742  O   THR B 232      13.863   0.998  39.067  1.00  1.00           O  
ATOM   3743  CB  THR B 232      17.181   0.851  38.549  1.00  1.00           C  
ATOM   3744  OG1 THR B 232      17.336   0.762  39.958  1.00  0.99           O  
ATOM   3745  CG2 THR B 232      18.406   1.396  37.937  1.00  1.00           C  
ATOM   3746  H   THR B 232      15.376   2.681  40.030  1.00  0.99           H  
ATOM   3747  HA  THR B 232      16.135   2.132  37.226  1.00  1.00           H  
ATOM   3748  HB  THR B 232      17.008  -0.155  38.167  1.00  1.00           H  
ATOM   3749  HG1 THR B 232      16.649   1.278  40.388  1.00  0.99           H  
ATOM   3750 1HG2 THR B 232      19.251   0.753  38.180  1.00  1.00           H  
ATOM   3751 2HG2 THR B 232      18.283   1.441  36.855  1.00  1.00           H  
ATOM   3752 3HG2 THR B 232      18.590   2.398  38.323  1.00  1.00           H  
ATOM   3753  N   GLN B 233      14.648   0.031  37.186  1.00  1.00           N  
ATOM   3754  CA  GLN B 233      13.620  -0.979  37.057  1.00  1.00           C  
ATOM   3755  C   GLN B 233      14.080  -2.347  37.520  1.00  1.00           C  
ATOM   3756  O   GLN B 233      13.281  -3.284  37.528  1.00  1.00           O  
ATOM   3757  CB  GLN B 233      13.147  -1.059  35.614  1.00  1.00           C  
ATOM   3758  CG  GLN B 233      12.648   0.250  35.103  1.00  1.00           C  
ATOM   3759  CD  GLN B 233      12.060   0.145  33.734  1.00  1.00           C  
ATOM   3760  OE1 GLN B 233      11.788  -0.947  33.252  1.00  1.00           O  
ATOM   3761  NE2 GLN B 233      11.860   1.281  33.088  1.00  1.00           N  
ATOM   3762  H   GLN B 233      15.351   0.112  36.466  1.00  1.00           H  
ATOM   3763  HA  GLN B 233      12.778  -0.698  37.689  1.00  1.00           H  
ATOM   3764 1HB  GLN B 233      13.968  -1.395  34.980  1.00  1.00           H  
ATOM   3765 2HB  GLN B 233      12.348  -1.796  35.533  1.00  1.00           H  
ATOM   3766 1HG  GLN B 233      11.876   0.621  35.777  1.00  1.00           H  
ATOM   3767 2HG  GLN B 233      13.479   0.954  35.063  1.00  1.00           H  
ATOM   3768 1HE2 GLN B 233      11.468   1.271  32.167  1.00  1.00           H  
ATOM   3769 2HE2 GLN B 233      12.100   2.151  33.519  1.00  1.00           H  
ATOM   3770  N   GLN B 234      15.340  -2.484  37.881  1.00  1.00           N  
ATOM   3771  CA  GLN B 234      15.809  -3.699  38.506  1.00  1.00           C  
ATOM   3772  C   GLN B 234      15.000  -3.944  39.771  1.00  0.99           C  
ATOM   3773  O   GLN B 234      14.866  -3.034  40.595  1.00  0.99           O  
ATOM   3774  CB  GLN B 234      17.285  -3.597  38.849  1.00  1.00           C  
ATOM   3775  CG  GLN B 234      18.172  -3.939  37.715  1.00  1.00           C  
ATOM   3776  CD  GLN B 234      18.248  -5.412  37.519  1.00  1.00           C  
ATOM   3777  OE1 GLN B 234      17.693  -6.170  38.297  1.00  1.00           O  
ATOM   3778  NE2 GLN B 234      18.930  -5.837  36.473  1.00  1.00           N  
ATOM   3779  H   GLN B 234      15.992  -1.730  37.720  1.00  1.00           H  
ATOM   3780  HA  GLN B 234      15.674  -4.523  37.805  1.00  1.00           H  
ATOM   3781 1HB  GLN B 234      17.514  -2.582  39.173  1.00  1.00           H  
ATOM   3782 2HB  GLN B 234      17.512  -4.265  39.680  1.00  0.99           H  
ATOM   3783 1HG  GLN B 234      17.778  -3.481  36.808  1.00  1.00           H  
ATOM   3784 2HG  GLN B 234      19.172  -3.558  37.921  1.00  1.00           H  
ATOM   3785 1HE2 GLN B 234      19.013  -6.818  36.294  1.00  1.00           H  
ATOM   3786 2HE2 GLN B 234      19.365  -5.179  35.858  1.00  1.00           H  
ATOM   3787  N   PRO B 235      14.431  -5.132  39.957  1.00  0.99           N  
ATOM   3788  CA  PRO B 235      13.583  -5.329  41.126  1.00  0.99           C  
ATOM   3789  C   PRO B 235      14.355  -5.373  42.422  1.00  0.99           C  
ATOM   3790  O   PRO B 235      13.888  -4.846  43.439  1.00  0.98           O  
ATOM   3791  CB  PRO B 235      12.912  -6.658  40.804  1.00  0.99           C  
ATOM   3792  CG  PRO B 235      13.864  -7.323  40.021  1.00  0.99           C  
ATOM   3793  CD  PRO B 235      14.463  -6.348  39.158  1.00  1.00           C  
ATOM   3794  HA  PRO B 235      12.850  -4.511  41.183  1.00  0.99           H  
ATOM   3795 1HB  PRO B 235      12.668  -7.191  41.735  1.00  0.99           H  
ATOM   3796 2HB  PRO B 235      11.963  -6.482  40.276  1.00  0.99           H  
ATOM   3797 1HG  PRO B 235      14.618  -7.801  40.664  1.00  0.99           H  
ATOM   3798 2HG  PRO B 235      13.385  -8.126  39.441  1.00  1.00           H  
ATOM   3799 1HD  PRO B 235      15.494  -6.651  38.922  1.00  1.00           H  
ATOM   3800 2HD  PRO B 235      13.865  -6.254  38.239  1.00  1.00           H  
ATOM   3801  N   GLY B 236      15.519  -5.986  42.417  1.00  0.99           N  
ATOM   3802  CA  GLY B 236      16.278  -6.176  43.623  1.00  0.98           C  
ATOM   3803  C   GLY B 236      17.203  -5.071  44.014  1.00  0.98           C  
ATOM   3804  O   GLY B 236      17.793  -5.130  45.089  1.00  0.97           O  
ATOM   3805  H   GLY B 236      15.889  -6.332  41.543  1.00  0.99           H  
ATOM   3806 1HA  GLY B 236      15.598  -6.329  44.461  1.00  0.97           H  
ATOM   3807 2HA  GLY B 236      16.884  -7.077  43.533  1.00  0.98           H  
ATOM   3808  N   CYS B 237      17.353  -4.051  43.187  1.00  0.98           N  
ATOM   3809  CA  CYS B 237      18.349  -3.034  43.462  1.00  0.98           C  
ATOM   3810  C   CYS B 237      18.014  -2.224  44.697  1.00  0.97           C  
ATOM   3811  O   CYS B 237      18.918  -1.730  45.376  1.00  0.97           O  
ATOM   3812  CB  CYS B 237      18.502  -2.116  42.274  1.00  0.99           C  
ATOM   3813  SG  CYS B 237      19.649  -0.817  42.536  1.00  0.99           S  
ATOM   3814  H   CYS B 237      16.780  -3.968  42.359  1.00  0.99           H  
ATOM   3815  HA  CYS B 237      19.303  -3.526  43.649  1.00  0.98           H  
ATOM   3816 1HB  CYS B 237      18.829  -2.692  41.408  1.00  0.99           H  
ATOM   3817 2HB  CYS B 237      17.536  -1.676  42.028  1.00  0.99           H  
ATOM   3818  N   GLU B 238      16.738  -2.065  44.998  1.00  0.97           N  
ATOM   3819  CA  GLU B 238      16.333  -1.231  46.116  1.00  0.96           C  
ATOM   3820  C   GLU B 238      16.726  -1.868  47.440  1.00  0.93           C  
ATOM   3821  O   GLU B 238      17.322  -1.208  48.296  1.00  0.91           O  
ATOM   3822  CB  GLU B 238      14.843  -0.966  46.036  1.00  0.96           C  
ATOM   3823  CG  GLU B 238      14.325  -0.058  47.088  1.00  0.94           C  
ATOM   3824  CD  GLU B 238      12.900   0.406  46.829  1.00  0.95           C  
ATOM   3825  OE1 GLU B 238      12.562   0.688  45.661  1.00  0.96           O  
ATOM   3826  OE2 GLU B 238      12.110   0.490  47.791  1.00  0.93           O  
ATOM   3827  H   GLU B 238      16.029  -2.527  44.447  1.00  0.98           H  
ATOM   3828  HA  GLU B 238      16.868  -0.283  46.052  1.00  0.96           H  
ATOM   3829 1HB  GLU B 238      14.603  -0.527  45.067  1.00  0.97           H  
ATOM   3830 2HB  GLU B 238      14.301  -1.909  46.111  1.00  0.96           H  
ATOM   3831 1HG  GLU B 238      14.355  -0.575  48.047  1.00  0.92           H  
ATOM   3832 2HG  GLU B 238      14.976   0.812  47.155  1.00  0.94           H  
ATOM   3833  N   ASN B 239      16.405  -3.152  47.623  1.00  0.93           N  
ATOM   3834  CA  ASN B 239      16.742  -3.844  48.857  1.00  0.90           C  
ATOM   3835  C   ASN B 239      18.230  -3.817  49.105  1.00  0.89           C  
ATOM   3836  O   ASN B 239      18.698  -3.465  50.198  1.00  0.84           O  
ATOM   3837  CB  ASN B 239      16.280  -5.295  48.797  1.00  0.90           C  
ATOM   3838  CG  ASN B 239      14.810  -5.436  48.565  1.00  0.91           C  
ATOM   3839  OD1 ASN B 239      14.346  -5.420  47.436  1.00  0.93           O  
ATOM   3840  ND2 ASN B 239      14.065  -5.611  49.634  1.00  0.87           N  
ATOM   3841  H   ASN B 239      15.920  -3.655  46.894  1.00  0.94           H  
ATOM   3842  HA  ASN B 239      16.229  -3.348  49.683  1.00  0.87           H  
ATOM   3843 1HB  ASN B 239      16.808  -5.812  47.995  1.00  0.92           H  
ATOM   3844 2HB  ASN B 239      16.532  -5.796  49.732  1.00  0.86           H  
ATOM   3845 1HD2 ASN B 239      13.074  -5.712  49.542  1.00  0.87           H  
ATOM   3846 2HD2 ASN B 239      14.489  -5.643  50.539  1.00  0.83           H  
ATOM   3847  N   VAL B 240      18.992  -4.160  48.087  1.00  0.92           N  
ATOM   3848  CA  VAL B 240      20.425  -4.279  48.248  1.00  0.91           C  
ATOM   3849  C   VAL B 240      21.065  -2.929  48.465  1.00  0.91           C  
ATOM   3850  O   VAL B 240      21.968  -2.788  49.291  1.00  0.88           O  
ATOM   3851  CB  VAL B 240      21.030  -4.990  47.045  1.00  0.94           C  
ATOM   3852  CG1 VAL B 240      22.465  -5.068  47.228  1.00  0.94           C  
ATOM   3853  CG2 VAL B 240      20.432  -6.314  46.912  1.00  0.94           C  
ATOM   3854  H   VAL B 240      18.582  -4.343  47.183  1.00  0.94           H  
ATOM   3855  HA  VAL B 240      20.625  -4.870  49.143  1.00  0.88           H  
ATOM   3856  HB  VAL B 240      20.829  -4.403  46.149  1.00  0.95           H  
ATOM   3857 1HG1 VAL B 240      22.914  -5.575  46.373  1.00  0.95           H  
ATOM   3858 2HG1 VAL B 240      22.877  -4.062  47.310  1.00  0.93           H  
ATOM   3859 3HG1 VAL B 240      22.686  -5.627  48.137  1.00  0.91           H  
ATOM   3860 1HG2 VAL B 240      20.864  -6.823  46.051  1.00  0.96           H  
ATOM   3861 2HG2 VAL B 240      20.629  -6.894  47.814  1.00  0.92           H  
ATOM   3862 3HG2 VAL B 240      19.355  -6.215  46.772  1.00  0.94           H  
ATOM   3863  N   CYS B 241      20.648  -1.923  47.715  1.00  0.93           N  
ATOM   3864  CA  CYS B 241      21.260  -0.624  47.878  1.00  0.92           C  
ATOM   3865  C   CYS B 241      20.904  -0.007  49.216  1.00  0.88           C  
ATOM   3866  O   CYS B 241      21.710   0.732  49.786  1.00  0.86           O  
ATOM   3867  CB  CYS B 241      20.857   0.286  46.746  1.00  0.95           C  
ATOM   3868  SG  CYS B 241      21.625   1.863  46.810  1.00  0.94           S  
ATOM   3869  H   CYS B 241      19.913  -2.038  47.032  1.00  0.94           H  
ATOM   3870  HA  CYS B 241      22.343  -0.747  47.861  1.00  0.92           H  
ATOM   3871 1HB  CYS B 241      21.112  -0.182  45.795  1.00  0.96           H  
ATOM   3872 2HB  CYS B 241      19.777   0.429  46.761  1.00  0.95           H  
ATOM   3873  N   TYR B 242      19.720  -0.292  49.746  1.00  0.86           N  
ATOM   3874  CA  TYR B 242      19.422   0.122  51.108  1.00  0.80           C  
ATOM   3875  C   TYR B 242      20.380  -0.528  52.082  1.00  0.74           C  
ATOM   3876  O   TYR B 242      20.992   0.150  52.911  1.00  0.68           O  
ATOM   3877  CB  TYR B 242      17.998  -0.226  51.480  1.00  0.78           C  
ATOM   3878  CG  TYR B 242      17.645   0.049  52.894  1.00  0.68           C  
ATOM   3879  CD1 TYR B 242      17.295   1.295  53.305  1.00  0.65           C  
ATOM   3880  CD2 TYR B 242      17.664  -0.938  53.813  1.00  0.61           C  
ATOM   3881  CE1 TYR B 242      16.979   1.545  54.570  1.00  0.55           C  
ATOM   3882  CE2 TYR B 242      17.347  -0.687  55.112  1.00  0.50           C  
ATOM   3883  CZ  TYR B 242      17.005   0.560  55.472  1.00  0.47           C  
ATOM   3884  OH  TYR B 242      16.687   0.803  56.767  1.00  0.36           O  
ATOM   3885  H   TYR B 242      19.019  -0.793  49.220  1.00  0.88           H  
ATOM   3886  HA  TYR B 242      19.541   1.204  51.175  1.00  0.79           H  
ATOM   3887 1HB  TYR B 242      17.309   0.337  50.849  1.00  0.81           H  
ATOM   3888 2HB  TYR B 242      17.822  -1.285  51.293  1.00  0.79           H  
ATOM   3889  HD1 TYR B 242      17.269   2.118  52.590  1.00  0.70           H  
ATOM   3890  HD2 TYR B 242      17.937  -1.951  53.519  1.00  0.63           H  
ATOM   3891  HE1 TYR B 242      16.702   2.554  54.873  1.00  0.52           H  
ATOM   3892  HE2 TYR B 242      17.374  -1.493  55.845  1.00  0.44           H  
ATOM   3893  HH  TYR B 242      16.759  -0.011  57.271  1.00  0.32           H  
ATOM   3894  N   ASP B 243      20.524  -1.846  51.995  1.00  0.74           N  
ATOM   3895  CA  ASP B 243      21.413  -2.541  52.915  1.00  0.67           C  
ATOM   3896  C   ASP B 243      22.844  -2.070  52.780  1.00  0.68           C  
ATOM   3897  O   ASP B 243      23.603  -2.106  53.750  1.00  0.61           O  
ATOM   3898  CB  ASP B 243      21.335  -4.035  52.706  1.00  0.69           C  
ATOM   3899  CG  ASP B 243      22.692  -4.686  52.654  1.00  0.69           C  
ATOM   3900  OD1 ASP B 243      23.322  -4.829  53.715  1.00  0.61           O  
ATOM   3901  OD2 ASP B 243      23.132  -5.079  51.556  1.00  0.76           O  
ATOM   3902  H   ASP B 243      20.024  -2.378  51.297  1.00  0.78           H  
ATOM   3903  HA  ASP B 243      21.099  -2.317  53.935  1.00  0.59           H  
ATOM   3904 1HB  ASP B 243      20.760  -4.486  53.515  1.00  0.63           H  
ATOM   3905 2HB  ASP B 243      20.809  -4.245  51.774  1.00  0.75           H  
ATOM   3906  N   ARG B 244      23.235  -1.624  51.606  1.00  0.76           N  
ATOM   3907  CA  ARG B 244      24.571  -1.093  51.440  1.00  0.77           C  
ATOM   3908  C   ARG B 244      24.681   0.314  51.979  1.00  0.74           C  
ATOM   3909  O   ARG B 244      25.776   0.737  52.347  1.00  0.71           O  
ATOM   3910  CB  ARG B 244      24.968  -1.119  49.973  1.00  0.85           C  
ATOM   3911  CG  ARG B 244      26.435  -0.887  49.758  1.00  0.85           C  
ATOM   3912  CD  ARG B 244      26.838  -1.256  48.359  1.00  0.90           C  
ATOM   3913  NE  ARG B 244      28.284  -1.371  48.249  1.00  0.91           N  
ATOM   3914  CZ  ARG B 244      28.964  -2.426  48.678  1.00  0.89           C  
ATOM   3915  NH1 ARG B 244      28.322  -3.435  49.244  1.00  0.87           N  
ATOM   3916  NH2 ARG B 244      30.280  -2.476  48.546  1.00  0.90           N  
ATOM   3917  H   ARG B 244      22.612  -1.646  50.811  1.00  0.81           H  
ATOM   3918  HA  ARG B 244      25.264  -1.719  52.002  1.00  0.73           H  
ATOM   3919 1HB  ARG B 244      24.702  -2.083  49.541  1.00  0.87           H  
ATOM   3920 2HB  ARG B 244      24.412  -0.353  49.432  1.00  0.87           H  
ATOM   3921 1HG  ARG B 244      26.665   0.166  49.922  1.00  0.85           H  
ATOM   3922 2HG  ARG B 244      27.007  -1.497  50.459  1.00  0.82           H  
ATOM   3923 1HD  ARG B 244      26.389  -2.212  48.092  1.00  0.91           H  
ATOM   3924 2HD  ARG B 244      26.494  -0.488  47.667  1.00  0.92           H  
ATOM   3925  HE  ARG B 244      28.786  -0.603  47.823  1.00  0.92           H  
ATOM   3926 1HH1 ARG B 244      27.318  -3.400  49.348  1.00  0.87           H  
ATOM   3927 2HH1 ARG B 244      28.836  -4.240  49.572  1.00  0.86           H  
ATOM   3928 1HH2 ARG B 244      30.774  -1.706  48.116  1.00  0.91           H  
ATOM   3929 2HH2 ARG B 244      30.790  -3.282  48.875  1.00  0.88           H  
ATOM   3930  N   ALA B 245      23.575   1.037  52.039  1.00  0.73           N  
ATOM   3931  CA  ALA B 245      23.590   2.375  52.601  1.00  0.69           C  
ATOM   3932  C   ALA B 245      23.533   2.345  54.108  1.00  0.58           C  
ATOM   3933  O   ALA B 245      24.377   2.940  54.785  1.00  0.52           O  
ATOM   3934  CB  ALA B 245      22.414   3.161  52.079  1.00  0.73           C  
ATOM   3935  H   ALA B 245      22.705   0.659  51.691  1.00  0.76           H  
ATOM   3936  HA  ALA B 245      24.514   2.863  52.289  1.00  0.72           H  
ATOM   3937 1HB  ALA B 245      22.430   4.165  52.504  1.00  0.70           H  
ATOM   3938 2HB  ALA B 245      22.473   3.226  50.992  1.00  0.80           H  
ATOM   3939 3HB  ALA B 245      21.489   2.662  52.362  1.00  0.71           H  
ATOM   3940  N   PHE B 246      22.521   1.672  54.642  1.00  0.53           N  
ATOM   3941  CA  PHE B 246      22.273   1.558  56.066  1.00  0.41           C  
ATOM   3942  C   PHE B 246      22.388   0.098  56.474  1.00  0.38           C  
ATOM   3943  O   PHE B 246      21.379  -0.613  56.541  1.00  0.37           O  
ATOM   3944  CB  PHE B 246      20.899   2.092  56.412  1.00  0.39           C  
ATOM   3945  CG  PHE B 246      20.709   3.514  56.078  1.00  0.41           C  
ATOM   3946  CD1 PHE B 246      19.790   3.901  55.153  1.00  0.49           C  
ATOM   3947  CD2 PHE B 246      21.457   4.475  56.689  1.00  0.36           C  
ATOM   3948  CE1 PHE B 246      19.621   5.191  54.861  1.00  0.52           C  
ATOM   3949  CE2 PHE B 246      21.278   5.781  56.380  1.00  0.39           C  
ATOM   3950  CZ  PHE B 246      20.361   6.128  55.470  1.00  0.46           C  
ATOM   3951  H   PHE B 246      21.893   1.216  53.995  1.00  0.59           H  
ATOM   3952  HA  PHE B 246      23.020   2.151  56.596  1.00  0.37           H  
ATOM   3953 1HB  PHE B 246      20.141   1.516  55.883  1.00  0.43           H  
ATOM   3954 2HB  PHE B 246      20.719   1.968  57.479  1.00  0.30           H  
ATOM   3955  HD1 PHE B 246      19.189   3.143  54.650  1.00  0.54           H  
ATOM   3956  HD2 PHE B 246      22.204   4.188  57.430  1.00  0.30           H  
ATOM   3957  HE1 PHE B 246      18.877   5.489  54.123  1.00  0.58           H  
ATOM   3958  HE2 PHE B 246      21.878   6.549  56.868  1.00  0.35           H  
ATOM   3959  HZ  PHE B 246      20.220   7.180  55.225  1.00  0.48           H  
ATOM   3960  N   PRO B 247      23.596  -0.381  56.754  1.00  0.35           N  
ATOM   3961  CA  PRO B 247      23.729  -1.751  57.228  1.00  0.32           C  
ATOM   3962  C   PRO B 247      23.009  -1.991  58.514  1.00  0.23           C  
ATOM   3963  O   PRO B 247      22.505  -3.091  58.754  1.00  0.22           O  
ATOM   3964  CB  PRO B 247      25.235  -1.904  57.393  1.00  0.30           C  
ATOM   3965  CG  PRO B 247      25.810  -0.839  56.664  1.00  0.36           C  
ATOM   3966  CD  PRO B 247      24.895   0.274  56.754  1.00  0.35           C  
ATOM   3967  HA  PRO B 247      23.343  -2.438  56.461  1.00  0.38           H  
ATOM   3968 1HB  PRO B 247      25.502  -1.867  58.459  1.00  0.23           H  
ATOM   3969 2HB  PRO B 247      25.557  -2.885  57.015  1.00  0.33           H  
ATOM   3970 1HG  PRO B 247      26.796  -0.583  57.080  1.00  0.32           H  
ATOM   3971 2HG  PRO B 247      25.975  -1.139  55.619  1.00  0.44           H  
ATOM   3972 1HD  PRO B 247      25.077   0.824  57.689  1.00  0.28           H  
ATOM   3973 2HD  PRO B 247      25.031   0.932  55.883  1.00  0.42           H  
ATOM   3974  N   ILE B 248      22.950  -0.977  59.355  1.00  0.18           N  
ATOM   3975  CA  ILE B 248      22.208  -1.029  60.598  1.00  0.13           C  
ATOM   3976  C   ILE B 248      21.680   0.369  60.848  1.00  0.12           C  
ATOM   3977  O   ILE B 248      22.437   1.341  60.885  1.00  0.12           O  
ATOM   3978  CB  ILE B 248      23.074  -1.563  61.747  1.00  0.09           C  
ATOM   3979  CG1 ILE B 248      22.233  -1.775  62.976  1.00  0.06           C  
ATOM   3980  CG2 ILE B 248      24.187  -0.660  62.049  1.00  0.08           C  
ATOM   3981  CD1 ILE B 248      22.923  -2.518  64.042  1.00  0.04           C  
ATOM   3982  H   ILE B 248      23.447  -0.131  59.114  1.00  0.20           H  
ATOM   3983  HA  ILE B 248      21.363  -1.704  60.468  1.00  0.13           H  
ATOM   3984  HB  ILE B 248      23.485  -2.534  61.472  1.00  0.10           H  
ATOM   3985 1HG1 ILE B 248      21.923  -0.810  63.376  1.00  0.05           H  
ATOM   3986 2HG1 ILE B 248      21.329  -2.322  62.708  1.00  0.07           H  
ATOM   3987 1HG2 ILE B 248      24.777  -1.071  62.868  1.00  0.06           H  
ATOM   3988 2HG2 ILE B 248      24.817  -0.551  61.167  1.00  0.11           H  
ATOM   3989 3HG2 ILE B 248      23.796   0.316  62.338  1.00  0.07           H  
ATOM   3990 1HD1 ILE B 248      22.255  -2.633  64.896  1.00  0.03           H  
ATOM   3991 2HD1 ILE B 248      23.211  -3.502  63.672  1.00  0.05           H  
ATOM   3992 3HD1 ILE B 248      23.813  -1.971  64.349  1.00  0.04           H  
ATOM   3993  N   SER B 249      20.373   0.479  60.979  1.00  0.12           N  
ATOM   3994  CA  SER B 249      19.752   1.774  61.083  1.00  0.11           C  
ATOM   3995  C   SER B 249      20.180   2.468  62.359  1.00  0.08           C  
ATOM   3996  O   SER B 249      20.639   1.847  63.316  1.00  0.06           O  
ATOM   3997  CB  SER B 249      18.250   1.630  61.036  1.00  0.12           C  
ATOM   3998  OG  SER B 249      17.643   2.869  60.788  1.00  0.12           O  
ATOM   3999  H   SER B 249      19.794  -0.348  61.008  1.00  0.12           H  
ATOM   4000  HA  SER B 249      20.075   2.382  60.237  1.00  0.15           H  
ATOM   4001 1HB  SER B 249      17.977   0.921  60.255  1.00  0.15           H  
ATOM   4002 2HB  SER B 249      17.894   1.227  61.983  1.00  0.09           H  
ATOM   4003  HG  SER B 249      18.359   3.504  60.710  1.00  0.13           H  
ATOM   4004  N   HIS B 250      20.045   3.784  62.358  1.00  0.08           N  
ATOM   4005  CA  HIS B 250      20.477   4.553  63.503  1.00  0.05           C  
ATOM   4006  C   HIS B 250      19.651   4.247  64.735  1.00  0.04           C  
ATOM   4007  O   HIS B 250      20.152   4.356  65.856  1.00  0.02           O  
ATOM   4008  CB  HIS B 250      20.406   6.020  63.188  1.00  0.06           C  
ATOM   4009  CG  HIS B 250      21.272   6.434  62.055  1.00  0.08           C  
ATOM   4010  ND1 HIS B 250      20.899   6.272  60.743  1.00  0.12           N  
ATOM   4011  CD2 HIS B 250      22.493   7.010  62.031  1.00  0.08           C  
ATOM   4012  CE1 HIS B 250      21.856   6.731  59.960  1.00  0.15           C  
ATOM   4013  NE2 HIS B 250      22.832   7.187  60.717  1.00  0.12           N  
ATOM   4014  H   HIS B 250      19.643   4.265  61.566  1.00  0.10           H  
ATOM   4015  HA  HIS B 250      21.510   4.301  63.742  1.00  0.05           H  
ATOM   4016 1HB  HIS B 250      19.378   6.291  62.946  1.00  0.06           H  
ATOM   4017 2HB  HIS B 250      20.698   6.595  64.066  1.00  0.04           H  
ATOM   4018  HD2 HIS B 250      23.095   7.286  62.897  1.00  0.06           H  
ATOM   4019  HE1 HIS B 250      21.842   6.733  58.870  1.00  0.21           H  
ATOM   4020  HE2 HIS B 250      23.692   7.601  60.386  1.00  0.13           H  
ATOM   4021  N   VAL B 251      18.399   3.850  64.558  1.00  0.04           N  
ATOM   4022  CA  VAL B 251      17.537   3.582  65.698  1.00  0.03           C  
ATOM   4023  C   VAL B 251      18.023   2.346  66.434  1.00  0.02           C  
ATOM   4024  O   VAL B 251      18.156   2.348  67.662  1.00  0.01           O  
ATOM   4025  CB  VAL B 251      16.081   3.445  65.238  1.00  0.03           C  
ATOM   4026  CG1 VAL B 251      15.152   3.360  66.383  1.00  0.02           C  
ATOM   4027  CG2 VAL B 251      15.705   4.601  64.455  1.00  0.04           C  
ATOM   4028  H   VAL B 251      18.032   3.730  63.625  1.00  0.05           H  
ATOM   4029  HA  VAL B 251      17.609   4.421  66.391  1.00  0.02           H  
ATOM   4030  HB  VAL B 251      15.985   2.545  64.630  1.00  0.04           H  
ATOM   4031 1HG1 VAL B 251      14.130   3.263  66.016  1.00  0.02           H  
ATOM   4032 2HG1 VAL B 251      15.402   2.491  66.991  1.00  0.02           H  
ATOM   4033 3HG1 VAL B 251      15.236   4.263  66.987  1.00  0.02           H  
ATOM   4034 1HG2 VAL B 251      14.670   4.499  64.130  1.00  0.04           H  
ATOM   4035 2HG2 VAL B 251      15.808   5.501  65.062  1.00  0.03           H  
ATOM   4036 3HG2 VAL B 251      16.354   4.676  63.582  1.00  0.05           H  
ATOM   4037  N   ARG B 252      18.293   1.273  65.700  1.00  0.03           N  
ATOM   4038  CA  ARG B 252      18.794   0.063  66.330  1.00  0.02           C  
ATOM   4039  C   ARG B 252      20.140   0.317  66.976  1.00  0.02           C  
ATOM   4040  O   ARG B 252      20.434  -0.198  68.062  1.00  0.01           O  
ATOM   4041  CB  ARG B 252      18.927  -1.062  65.310  1.00  0.03           C  
ATOM   4042  CG  ARG B 252      17.797  -1.191  64.325  1.00  0.04           C  
ATOM   4043  CD  ARG B 252      16.456  -1.240  64.996  1.00  0.03           C  
ATOM   4044  NE  ARG B 252      15.545  -0.276  64.401  1.00  0.04           N  
ATOM   4045  CZ  ARG B 252      15.033  -0.381  63.181  1.00  0.06           C  
ATOM   4046  NH1 ARG B 252      15.340  -1.410  62.411  1.00  0.08           N  
ATOM   4047  NH2 ARG B 252      14.216   0.555  62.730  1.00  0.07           N  
ATOM   4048  H   ARG B 252      18.154   1.285  64.700  1.00  0.04           H  
ATOM   4049  HA  ARG B 252      18.084  -0.247  67.097  1.00  0.02           H  
ATOM   4050 1HB  ARG B 252      19.840  -0.924  64.733  1.00  0.04           H  
ATOM   4051 2HB  ARG B 252      19.010  -2.017  65.830  1.00  0.02           H  
ATOM   4052 1HG  ARG B 252      17.804  -0.335  63.649  1.00  0.05           H  
ATOM   4053 2HG  ARG B 252      17.919  -2.109  63.749  1.00  0.05           H  
ATOM   4054 1HD  ARG B 252      16.031  -2.237  64.887  1.00  0.03           H  
ATOM   4055 2HD  ARG B 252      16.570  -1.008  66.054  1.00  0.02           H  
ATOM   4056  HE  ARG B 252      15.284   0.529  64.955  1.00  0.03           H  
ATOM   4057 1HH1 ARG B 252      15.969  -2.124  62.750  1.00  0.07           H  
ATOM   4058 2HH1 ARG B 252      14.946  -1.482  61.484  1.00  0.10           H  
ATOM   4059 1HH2 ARG B 252      13.983   1.347  63.314  1.00  0.06           H  
ATOM   4060 2HH2 ARG B 252      13.824   0.479  61.803  1.00  0.09           H  
ATOM   4061  N   PHE B 253      20.960   1.132  66.336  1.00  0.02           N  
ATOM   4062  CA  PHE B 253      22.281   1.412  66.858  1.00  0.02           C  
ATOM   4063  C   PHE B 253      22.191   2.170  68.165  1.00  0.01           C  
ATOM   4064  O   PHE B 253      22.905   1.864  69.122  1.00  0.01           O  
ATOM   4065  CB  PHE B 253      23.073   2.200  65.826  1.00  0.02           C  
ATOM   4066  CG  PHE B 253      24.566   2.167  65.991  1.00  0.02           C  
ATOM   4067  CD1 PHE B 253      25.191   1.463  66.984  1.00  0.02           C  
ATOM   4068  CD2 PHE B 253      25.348   2.860  65.108  1.00  0.03           C  
ATOM   4069  CE1 PHE B 253      26.548   1.451  67.088  1.00  0.02           C  
ATOM   4070  CE2 PHE B 253      26.712   2.854  65.214  1.00  0.03           C  
ATOM   4071  CZ  PHE B 253      27.306   2.147  66.201  1.00  0.02           C  
ATOM   4072  H   PHE B 253      20.670   1.568  65.473  1.00  0.03           H  
ATOM   4073  HA  PHE B 253      22.785   0.464  67.050  1.00  0.02           H  
ATOM   4074 1HB  PHE B 253      22.850   1.821  64.830  1.00  0.03           H  
ATOM   4075 2HB  PHE B 253      22.768   3.245  65.854  1.00  0.02           H  
ATOM   4076  HD1 PHE B 253      24.589   0.904  67.700  1.00  0.01           H  
ATOM   4077  HD2 PHE B 253      24.866   3.430  64.313  1.00  0.04           H  
ATOM   4078  HE1 PHE B 253      27.028   0.882  67.884  1.00  0.01           H  
ATOM   4079  HE2 PHE B 253      27.320   3.417  64.506  1.00  0.04           H  
ATOM   4080  HZ  PHE B 253      28.392   2.137  66.285  1.00  0.02           H  
ATOM   4081  N   TRP B 254      21.300   3.151  68.231  1.00  0.01           N  
ATOM   4082  CA  TRP B 254      21.112   3.896  69.461  1.00  0.01           C  
ATOM   4083  C   TRP B 254      20.508   3.033  70.552  1.00  0.01           C  
ATOM   4084  O   TRP B 254      20.831   3.205  71.728  1.00  0.01           O  
ATOM   4085  CB  TRP B 254      20.228   5.092  69.205  1.00  0.01           C  
ATOM   4086  CG  TRP B 254      20.776   6.092  68.265  1.00  0.01           C  
ATOM   4087  CD1 TRP B 254      22.073   6.331  67.995  1.00  0.01           C  
ATOM   4088  CD2 TRP B 254      20.031   7.001  67.463  1.00  0.01           C  
ATOM   4089  NE1 TRP B 254      22.193   7.332  67.083  1.00  0.02           N  
ATOM   4090  CE2 TRP B 254      20.945   7.759  66.738  1.00  0.02           C  
ATOM   4091  CE3 TRP B 254      18.676   7.246  67.293  1.00  0.01           C  
ATOM   4092  CZ2 TRP B 254      20.557   8.738  65.864  1.00  0.02           C  
ATOM   4093  CZ3 TRP B 254      18.292   8.211  66.432  1.00  0.02           C  
ATOM   4094  CH2 TRP B 254      19.226   8.951  65.721  1.00  0.03           C  
ATOM   4095  H   TRP B 254      20.743   3.388  67.422  1.00  0.01           H  
ATOM   4096  HA  TRP B 254      22.085   4.243  69.807  1.00  0.01           H  
ATOM   4097 1HB  TRP B 254      19.271   4.758  68.804  1.00  0.01           H  
ATOM   4098 2HB  TRP B 254      20.028   5.604  70.146  1.00  0.01           H  
ATOM   4099  HD1 TRP B 254      22.911   5.799  68.443  1.00  0.01           H  
ATOM   4100  HE1 TRP B 254      23.062   7.698  66.722  1.00  0.02           H  
ATOM   4101  HE3 TRP B 254      17.937   6.666  67.845  1.00  0.01           H  
ATOM   4102  HZ2 TRP B 254      21.278   9.329  65.298  1.00  0.03           H  
ATOM   4103  HZ3 TRP B 254      17.224   8.396  66.309  1.00  0.02           H  
ATOM   4104  HH2 TRP B 254      18.878   9.722  65.033  1.00  0.03           H  
ATOM   4105  N   VAL B 255      19.623   2.113  70.190  1.00  0.01           N  
ATOM   4106  CA  VAL B 255      19.060   1.206  71.180  1.00  0.01           C  
ATOM   4107  C   VAL B 255      20.160   0.380  71.820  1.00  0.01           C  
ATOM   4108  O   VAL B 255      20.257   0.277  73.050  1.00  0.01           O  
ATOM   4109  CB  VAL B 255      17.992   0.314  70.539  1.00  0.01           C  
ATOM   4110  CG1 VAL B 255      17.637  -0.798  71.426  1.00  0.01           C  
ATOM   4111  CG2 VAL B 255      16.779   1.096  70.242  1.00  0.01           C  
ATOM   4112  H   VAL B 255      19.331   2.032  69.226  1.00  0.01           H  
ATOM   4113  HA  VAL B 255      18.594   1.799  71.967  1.00  0.01           H  
ATOM   4114  HB  VAL B 255      18.387  -0.102  69.612  1.00  0.01           H  
ATOM   4115 1HG1 VAL B 255      16.877  -1.417  70.948  1.00  0.01           H  
ATOM   4116 2HG1 VAL B 255      18.522  -1.401  71.625  1.00  0.01           H  
ATOM   4117 3HG1 VAL B 255      17.246  -0.405  72.364  1.00  0.01           H  
ATOM   4118 1HG2 VAL B 255      16.031   0.448  69.787  1.00  0.01           H  
ATOM   4119 2HG2 VAL B 255      16.382   1.516  71.166  1.00  0.01           H  
ATOM   4120 3HG2 VAL B 255      17.026   1.904  69.553  1.00  0.01           H  
ATOM   4121  N   LEU B 256      20.998  -0.230  70.994  1.00  0.01           N  
ATOM   4122  CA  LEU B 256      22.102  -1.007  71.528  1.00  0.01           C  
ATOM   4123  C   LEU B 256      23.069  -0.139  72.306  1.00  0.01           C  
ATOM   4124  O   LEU B 256      23.654  -0.594  73.291  1.00  0.01           O  
ATOM   4125  CB  LEU B 256      22.822  -1.735  70.411  1.00  0.01           C  
ATOM   4126  CG  LEU B 256      21.990  -2.688  69.579  1.00  0.01           C  
ATOM   4127  CD1 LEU B 256      22.823  -3.353  68.545  1.00  0.01           C  
ATOM   4128  CD2 LEU B 256      21.334  -3.700  70.414  1.00  0.01           C  
ATOM   4129  H   LEU B 256      20.882  -0.164  69.993  1.00  0.01           H  
ATOM   4130  HA  LEU B 256      21.702  -1.743  72.224  1.00  0.01           H  
ATOM   4131 1HB  LEU B 256      23.245  -0.997  69.731  1.00  0.01           H  
ATOM   4132 2HB  LEU B 256      23.640  -2.312  70.843  1.00  0.01           H  
ATOM   4133  HG  LEU B 256      21.220  -2.129  69.046  1.00  0.01           H  
ATOM   4134 1HD1 LEU B 256      22.203  -4.033  67.960  1.00  0.01           H  
ATOM   4135 2HD1 LEU B 256      23.255  -2.600  67.886  1.00  0.01           H  
ATOM   4136 3HD1 LEU B 256      23.621  -3.915  69.028  1.00  0.01           H  
ATOM   4137 1HD2 LEU B 256      20.745  -4.366  69.783  1.00  0.01           H  
ATOM   4138 2HD2 LEU B 256      22.090  -4.278  70.946  1.00  0.01           H  
ATOM   4139 3HD2 LEU B 256      20.679  -3.209  71.134  1.00  0.01           H  
ATOM   4140  N   GLN B 257      23.241   1.111  71.896  1.00  0.01           N  
ATOM   4141  CA  GLN B 257      24.089   2.022  72.642  1.00  0.01           C  
ATOM   4142  C   GLN B 257      23.543   2.236  74.039  1.00  0.02           C  
ATOM   4143  O   GLN B 257      24.280   2.180  75.030  1.00  0.02           O  
ATOM   4144  CB  GLN B 257      24.197   3.347  71.908  1.00  0.01           C  
ATOM   4145  CG  GLN B 257      24.771   4.437  72.750  1.00  0.01           C  
ATOM   4146  CD  GLN B 257      24.939   5.715  71.983  1.00  0.01           C  
ATOM   4147  OE1 GLN B 257      24.938   5.720  70.754  1.00  0.01           O  
ATOM   4148  NE2 GLN B 257      25.076   6.816  72.699  1.00  0.01           N  
ATOM   4149  H   GLN B 257      22.782   1.440  71.059  1.00  0.01           H  
ATOM   4150  HA  GLN B 257      25.082   1.581  72.723  1.00  0.01           H  
ATOM   4151 1HB  GLN B 257      24.824   3.224  71.025  1.00  0.01           H  
ATOM   4152 2HB  GLN B 257      23.209   3.656  71.567  1.00  0.01           H  
ATOM   4153 1HG  GLN B 257      24.101   4.624  73.589  1.00  0.01           H  
ATOM   4154 2HG  GLN B 257      25.749   4.123  73.115  1.00  0.01           H  
ATOM   4155 1HE2 GLN B 257      25.192   7.699  72.242  1.00  0.01           H  
ATOM   4156 2HE2 GLN B 257      25.064   6.768  73.698  1.00  0.02           H  
ATOM   4157  N   ILE B 258      22.240   2.455  74.135  1.00  0.02           N  
ATOM   4158  CA  ILE B 258      21.594   2.679  75.421  1.00  0.03           C  
ATOM   4159  C   ILE B 258      21.758   1.461  76.307  1.00  0.04           C  
ATOM   4160  O   ILE B 258      22.097   1.571  77.489  1.00  0.05           O  
ATOM   4161  CB  ILE B 258      20.118   3.035  75.205  1.00  0.02           C  
ATOM   4162  CG1 ILE B 258      20.018   4.490  74.772  1.00  0.02           C  
ATOM   4163  CG2 ILE B 258      19.302   2.755  76.415  1.00  0.04           C  
ATOM   4164  CD1 ILE B 258      18.720   4.884  74.228  1.00  0.02           C  
ATOM   4165  H   ILE B 258      21.680   2.467  73.294  1.00  0.01           H  
ATOM   4166  HA  ILE B 258      22.091   3.512  75.917  1.00  0.03           H  
ATOM   4167  HB  ILE B 258      19.719   2.447  74.379  1.00  0.02           H  
ATOM   4168 1HG1 ILE B 258      20.230   5.138  75.622  1.00  0.03           H  
ATOM   4169 2HG1 ILE B 258      20.770   4.695  74.010  1.00  0.02           H  
ATOM   4170 1HG2 ILE B 258      18.263   3.021  76.222  1.00  0.03           H  
ATOM   4171 2HG2 ILE B 258      19.366   1.696  76.659  1.00  0.04           H  
ATOM   4172 3HG2 ILE B 258      19.678   3.344  77.252  1.00  0.05           H  
ATOM   4173 1HD1 ILE B 258      18.747   5.937  73.948  1.00  0.02           H  
ATOM   4174 2HD1 ILE B 258      18.496   4.280  73.348  1.00  0.01           H  
ATOM   4175 3HD1 ILE B 258      17.948   4.730  74.981  1.00  0.02           H  
ATOM   4176  N   ILE B 259      21.503   0.287  75.756  1.00  0.03           N  
ATOM   4177  CA  ILE B 259      21.603  -0.935  76.542  1.00  0.04           C  
ATOM   4178  C   ILE B 259      23.025  -1.138  77.043  1.00  0.05           C  
ATOM   4179  O   ILE B 259      23.256  -1.390  78.233  1.00  0.07           O  
ATOM   4180  CB  ILE B 259      21.119  -2.130  75.708  1.00  0.03           C  
ATOM   4181  CG1 ILE B 259      19.608  -2.119  75.661  1.00  0.03           C  
ATOM   4182  CG2 ILE B 259      21.632  -3.405  76.250  1.00  0.03           C  
ATOM   4183  CD1 ILE B 259      19.023  -2.923  74.581  1.00  0.02           C  
ATOM   4184  H   ILE B 259      21.236   0.226  74.784  1.00  0.02           H  
ATOM   4185  HA  ILE B 259      20.966  -0.834  77.420  1.00  0.05           H  
ATOM   4186  HB  ILE B 259      21.470  -2.023  74.682  1.00  0.02           H  
ATOM   4187 1HG1 ILE B 259      19.212  -2.491  76.605  1.00  0.04           H  
ATOM   4188 2HG1 ILE B 259      19.255  -1.094  75.540  1.00  0.03           H  
ATOM   4189 1HG2 ILE B 259      21.271  -4.232  75.638  1.00  0.03           H  
ATOM   4190 2HG2 ILE B 259      22.721  -3.393  76.238  1.00  0.04           H  
ATOM   4191 3HG2 ILE B 259      21.282  -3.532  77.274  1.00  0.05           H  
ATOM   4192 1HD1 ILE B 259      17.936  -2.855  74.625  1.00  0.02           H  
ATOM   4193 2HD1 ILE B 259      19.371  -2.548  73.618  1.00  0.01           H  
ATOM   4194 3HD1 ILE B 259      19.326  -3.963  74.697  1.00  0.02           H  
ATOM   4195  N   PHE B 260      23.994  -1.056  76.143  1.00  0.03           N  
ATOM   4196  CA  PHE B 260      25.370  -1.338  76.501  1.00  0.04           C  
ATOM   4197  C   PHE B 260      25.925  -0.298  77.445  1.00  0.05           C  
ATOM   4198  O   PHE B 260      26.862  -0.595  78.191  1.00  0.07           O  
ATOM   4199  CB  PHE B 260      26.226  -1.423  75.251  1.00  0.03           C  
ATOM   4200  CG  PHE B 260      26.128  -2.729  74.526  1.00  0.02           C  
ATOM   4201  CD1 PHE B 260      27.263  -3.377  74.117  1.00  0.02           C  
ATOM   4202  CD2 PHE B 260      24.917  -3.304  74.249  1.00  0.02           C  
ATOM   4203  CE1 PHE B 260      27.188  -4.558  73.444  1.00  0.01           C  
ATOM   4204  CE2 PHE B 260      24.843  -4.493  73.578  1.00  0.01           C  
ATOM   4205  CZ  PHE B 260      25.974  -5.118  73.182  1.00  0.01           C  
ATOM   4206  H   PHE B 260      23.777  -0.794  75.192  1.00  0.02           H  
ATOM   4207  HA  PHE B 260      25.404  -2.299  77.017  1.00  0.05           H  
ATOM   4208 1HB  PHE B 260      25.938  -0.633  74.559  1.00  0.02           H  
ATOM   4209 2HB  PHE B 260      27.271  -1.263  75.514  1.00  0.03           H  
ATOM   4210  HD1 PHE B 260      28.236  -2.937  74.337  1.00  0.02           H  
ATOM   4211  HD2 PHE B 260      24.004  -2.800  74.568  1.00  0.02           H  
ATOM   4212  HE1 PHE B 260      28.100  -5.056  73.115  1.00  0.01           H  
ATOM   4213  HE2 PHE B 260      23.871  -4.937  73.361  1.00  0.01           H  
ATOM   4214  HZ  PHE B 260      25.914  -6.068  72.653  1.00  0.01           H  
ATOM   4215  N   VAL B 261      25.375   0.911  77.424  1.00  0.05           N  
ATOM   4216  CA  VAL B 261      25.818   1.961  78.324  1.00  0.07           C  
ATOM   4217  C   VAL B 261      25.102   1.889  79.663  1.00  0.11           C  
ATOM   4218  O   VAL B 261      25.646   2.356  80.673  1.00  0.15           O  
ATOM   4219  CB  VAL B 261      25.617   3.320  77.644  1.00  0.06           C  
ATOM   4220  CG1 VAL B 261      25.722   4.433  78.610  1.00  0.08           C  
ATOM   4221  CG2 VAL B 261      26.629   3.501  76.554  1.00  0.04           C  
ATOM   4222  H   VAL B 261      24.632   1.106  76.768  1.00  0.04           H  
ATOM   4223  HA  VAL B 261      26.879   1.814  78.531  1.00  0.08           H  
ATOM   4224  HB  VAL B 261      24.614   3.358  77.219  1.00  0.05           H  
ATOM   4225 1HG1 VAL B 261      25.574   5.380  78.091  1.00  0.07           H  
ATOM   4226 2HG1 VAL B 261      24.960   4.319  79.381  1.00  0.10           H  
ATOM   4227 3HG1 VAL B 261      26.710   4.423  79.070  1.00  0.09           H  
ATOM   4228 1HG2 VAL B 261      26.479   4.468  76.075  1.00  0.03           H  
ATOM   4229 2HG2 VAL B 261      27.632   3.457  76.978  1.00  0.05           H  
ATOM   4230 3HG2 VAL B 261      26.513   2.709  75.814  1.00  0.03           H  
ATOM   4231  N   SER B 262      23.911   1.313  79.706  1.00  0.11           N  
ATOM   4232  CA  SER B 262      23.120   1.264  80.923  1.00  0.15           C  
ATOM   4233  C   SER B 262      23.342   0.003  81.734  1.00  0.19           C  
ATOM   4234  O   SER B 262      23.047   0.003  82.931  1.00  0.27           O  
ATOM   4235  CB  SER B 262      21.644   1.372  80.583  1.00  0.14           C  
ATOM   4236  OG  SER B 262      20.839   1.086  81.704  1.00  0.19           O  
ATOM   4237  H   SER B 262      23.543   0.895  78.863  1.00  0.08           H  
ATOM   4238  HA  SER B 262      23.401   2.109  81.553  1.00  0.18           H  
ATOM   4239 1HB  SER B 262      21.426   2.378  80.225  1.00  0.12           H  
ATOM   4240 2HB  SER B 262      21.405   0.679  79.777  1.00  0.11           H  
ATOM   4241  HG  SER B 262      21.445   0.889  82.422  1.00  0.23           H  
ATOM   4242  N   THR B 263      23.828  -1.069  81.115  1.00  0.16           N  
ATOM   4243  CA  THR B 263      24.076  -2.299  81.862  1.00  0.20           C  
ATOM   4244  C   THR B 263      25.007  -2.129  83.058  1.00  0.28           C  
ATOM   4245  O   THR B 263      24.740  -2.761  84.097  1.00  0.35           O  
ATOM   4246  CB  THR B 263      24.641  -3.370  80.927  1.00  0.16           C  
ATOM   4247  OG1 THR B 263      23.938  -3.335  79.688  1.00  0.11           O  
ATOM   4248  CG2 THR B 263      24.498  -4.736  81.541  1.00  0.19           C  
ATOM   4249  H   THR B 263      24.030  -1.045  80.126  1.00  0.12           H  
ATOM   4250  HA  THR B 263      23.129  -2.651  82.273  1.00  0.22           H  
ATOM   4251  HB  THR B 263      25.696  -3.170  80.741  1.00  0.15           H  
ATOM   4252  HG1 THR B 263      23.269  -2.647  79.720  1.00  0.11           H  
ATOM   4253 1HG2 THR B 263      24.906  -5.485  80.862  1.00  0.15           H  
ATOM   4254 2HG2 THR B 263      25.040  -4.769  82.486  1.00  0.24           H  
ATOM   4255 3HG2 THR B 263      23.444  -4.945  81.721  1.00  0.19           H  
ATOM   4256  N   PRO B 264      26.091  -1.352  82.991  1.00  0.27           N  
ATOM   4257  CA  PRO B 264      26.951  -1.211  84.169  1.00  0.36           C  
ATOM   4258  C   PRO B 264      26.246  -0.672  85.388  1.00  0.46           C  
ATOM   4259  O   PRO B 264      26.590  -1.053  86.512  1.00  0.56           O  
ATOM   4260  CB  PRO B 264      28.029  -0.247  83.676  1.00  0.33           C  
ATOM   4261  CG  PRO B 264      28.100  -0.484  82.264  1.00  0.23           C  
ATOM   4262  CD  PRO B 264      26.714  -0.713  81.826  1.00  0.20           C  
ATOM   4263  HA  PRO B 264      27.380  -2.192  84.423  1.00  0.38           H  
ATOM   4264 1HB  PRO B 264      27.748   0.788  83.920  1.00  0.35           H  
ATOM   4265 2HB  PRO B 264      28.980  -0.451  84.190  1.00  0.37           H  
ATOM   4266 1HG  PRO B 264      28.554   0.380  81.756  1.00  0.20           H  
ATOM   4267 2HG  PRO B 264      28.745  -1.350  82.056  1.00  0.22           H  
ATOM   4268 1HD  PRO B 264      26.239   0.251  81.592  1.00  0.19           H  
ATOM   4269 2HD  PRO B 264      26.711  -1.371  80.945  1.00  0.16           H  
ATOM   4270  N   THR B 265      25.277   0.216  85.202  1.00  0.44           N  
ATOM   4271  CA  THR B 265      24.498   0.707  86.326  1.00  0.54           C  
ATOM   4272  C   THR B 265      23.800  -0.440  87.039  1.00  0.60           C  
ATOM   4273  O   THR B 265      23.795  -0.513  88.274  1.00  0.69           O  
ATOM   4274  CB  THR B 265      23.483   1.729  85.831  1.00  0.50           C  
ATOM   4275  OG1 THR B 265      24.156   2.721  85.057  1.00  0.43           O  
ATOM   4276  CG2 THR B 265      22.764   2.392  86.979  1.00  0.59           C  
ATOM   4277  H   THR B 265      25.072   0.559  84.274  1.00  0.37           H  
ATOM   4278  HA  THR B 265      25.175   1.188  87.032  1.00  0.60           H  
ATOM   4279  HB  THR B 265      22.748   1.234  85.197  1.00  0.44           H  
ATOM   4280  HG1 THR B 265      25.094   2.519  85.025  1.00  0.43           H  
ATOM   4281 1HG2 THR B 265      22.047   3.115  86.590  1.00  0.56           H  
ATOM   4282 2HG2 THR B 265      22.238   1.637  87.564  1.00  0.64           H  
ATOM   4283 3HG2 THR B 265      23.486   2.904  87.614  1.00  0.64           H  
ATOM   4284  N   LEU B 266      23.227  -1.363  86.272  1.00  0.53           N  
ATOM   4285  CA  LEU B 266      22.516  -2.479  86.872  1.00  0.58           C  
ATOM   4286  C   LEU B 266      23.483  -3.480  87.481  1.00  0.63           C  
ATOM   4287  O   LEU B 266      23.169  -4.101  88.502  1.00  0.71           O  
ATOM   4288  CB  LEU B 266      21.618  -3.140  85.835  1.00  0.49           C  
ATOM   4289  CG  LEU B 266      20.337  -2.360  85.493  1.00  0.46           C  
ATOM   4290  CD1 LEU B 266      20.631  -1.129  84.692  1.00  0.39           C  
ATOM   4291  CD2 LEU B 266      19.299  -3.203  84.748  1.00  0.40           C  
ATOM   4292  H   LEU B 266      23.280  -1.298  85.266  1.00  0.45           H  
ATOM   4293  HA  LEU B 266      21.897  -2.098  87.684  1.00  0.65           H  
ATOM   4294 1HB  LEU B 266      22.188  -3.273  84.917  1.00  0.42           H  
ATOM   4295 2HB  LEU B 266      21.327  -4.124  86.204  1.00  0.52           H  
ATOM   4296  HG  LEU B 266      19.872  -2.002  86.412  1.00  0.54           H  
ATOM   4297 1HD1 LEU B 266      19.700  -0.607  84.472  1.00  0.37           H  
ATOM   4298 2HD1 LEU B 266      21.288  -0.472  85.262  1.00  0.44           H  
ATOM   4299 3HD1 LEU B 266      21.118  -1.410  83.759  1.00  0.32           H  
ATOM   4300 1HD2 LEU B 266      18.419  -2.594  84.537  1.00  0.38           H  
ATOM   4301 2HD2 LEU B 266      19.726  -3.561  83.811  1.00  0.32           H  
ATOM   4302 3HD2 LEU B 266      19.012  -4.055  85.365  1.00  0.45           H  
ATOM   4303  N   ILE B 267      24.667  -3.627  86.891  1.00  0.59           N  
ATOM   4304  CA  ILE B 267      25.713  -4.428  87.519  1.00  0.64           C  
ATOM   4305  C   ILE B 267      26.041  -3.872  88.896  1.00  0.74           C  
ATOM   4306  O   ILE B 267      26.112  -4.608  89.888  1.00  0.80           O  
ATOM   4307  CB  ILE B 267      26.968  -4.469  86.628  1.00  0.57           C  
ATOM   4308  CG1 ILE B 267      26.686  -5.226  85.335  1.00  0.46           C  
ATOM   4309  CG2 ILE B 267      28.119  -5.089  87.369  1.00  0.63           C  
ATOM   4310  CD1 ILE B 267      27.765  -5.056  84.270  1.00  0.37           C  
ATOM   4311  H   ILE B 267      24.853  -3.185  86.002  1.00  0.51           H  
ATOM   4312  HA  ILE B 267      25.342  -5.444  87.645  1.00  0.65           H  
ATOM   4313  HB  ILE B 267      27.240  -3.455  86.336  1.00  0.55           H  
ATOM   4314 1HG1 ILE B 267      26.585  -6.289  85.551  1.00  0.48           H  
ATOM   4315 2HG1 ILE B 267      25.739  -4.888  84.914  1.00  0.42           H  
ATOM   4316 1HG2 ILE B 267      28.997  -5.111  86.724  1.00  0.58           H  
ATOM   4317 2HG2 ILE B 267      28.337  -4.501  88.260  1.00  0.70           H  
ATOM   4318 3HG2 ILE B 267      27.858  -6.106  87.661  1.00  0.66           H  
ATOM   4319 1HD1 ILE B 267      27.491  -5.624  83.381  1.00  0.31           H  
ATOM   4320 2HD1 ILE B 267      27.858  -4.001  84.012  1.00  0.35           H  
ATOM   4321 3HD1 ILE B 267      28.716  -5.421  84.655  1.00  0.41           H  
ATOM   4322  N   TYR B 268      26.253  -2.560  88.974  1.00  0.75           N  
ATOM   4323  CA  TYR B 268      26.601  -1.939  90.244  1.00  0.82           C  
ATOM   4324  C   TYR B 268      25.482  -2.100  91.259  1.00  0.87           C  
ATOM   4325  O   TYR B 268      25.735  -2.408  92.431  1.00  0.91           O  
ATOM   4326  CB  TYR B 268      26.911  -0.460  90.046  1.00  0.81           C  
ATOM   4327  CG  TYR B 268      27.331   0.231  91.309  1.00  0.87           C  
ATOM   4328  CD1 TYR B 268      28.609   0.072  91.819  1.00  0.89           C  
ATOM   4329  CD2 TYR B 268      26.449   1.027  92.005  1.00  0.89           C  
ATOM   4330  CE1 TYR B 268      28.991   0.688  92.977  1.00  0.92           C  
ATOM   4331  CE2 TYR B 268      26.825   1.656  93.168  1.00  0.93           C  
ATOM   4332  CZ  TYR B 268      28.100   1.476  93.654  1.00  0.94           C  
ATOM   4333  OH  TYR B 268      28.499   2.094  94.815  1.00  0.96           O  
ATOM   4334  H   TYR B 268      26.174  -1.982  88.149  1.00  0.69           H  
ATOM   4335  HA  TYR B 268      27.490  -2.432  90.638  1.00  0.84           H  
ATOM   4336 1HB  TYR B 268      27.709  -0.351  89.310  1.00  0.77           H  
ATOM   4337 2HB  TYR B 268      26.031   0.047  89.652  1.00  0.79           H  
ATOM   4338  HD1 TYR B 268      29.331  -0.554  91.295  1.00  0.87           H  
ATOM   4339  HD2 TYR B 268      25.433   1.166  91.636  1.00  0.88           H  
ATOM   4340  HE1 TYR B 268      30.002   0.549  93.360  1.00  0.93           H  
ATOM   4341  HE2 TYR B 268      26.115   2.291  93.698  1.00  0.94           H  
ATOM   4342  HH  TYR B 268      27.772   2.615  95.165  1.00  0.96           H  
ATOM   4343  N   LEU B 269      24.238  -1.881  90.833  1.00  0.85           N  
ATOM   4344  CA  LEU B 269      23.102  -2.086  91.725  1.00  0.88           C  
ATOM   4345  C   LEU B 269      23.073  -3.514  92.252  1.00  0.90           C  
ATOM   4346  O   LEU B 269      22.901  -3.738  93.456  1.00  0.93           O  
ATOM   4347  CB  LEU B 269      21.798  -1.749  91.008  1.00  0.85           C  
ATOM   4348  CG  LEU B 269      20.485  -2.129  91.686  1.00  0.88           C  
ATOM   4349  CD1 LEU B 269      20.410  -1.628  93.117  1.00  0.92           C  
ATOM   4350  CD2 LEU B 269      19.329  -1.570  90.886  1.00  0.84           C  
ATOM   4351  H   LEU B 269      24.071  -1.570  89.887  1.00  0.80           H  
ATOM   4352  HA  LEU B 269      23.211  -1.423  92.582  1.00  0.91           H  
ATOM   4353 1HB  LEU B 269      21.760  -0.673  90.844  1.00  0.84           H  
ATOM   4354 2HB  LEU B 269      21.797  -2.244  90.037  1.00  0.80           H  
ATOM   4355  HG  LEU B 269      20.402  -3.215  91.736  1.00  0.88           H  
ATOM   4356 1HD1 LEU B 269      19.457  -1.924  93.557  1.00  0.93           H  
ATOM   4357 2HD1 LEU B 269      21.226  -2.060  93.697  1.00  0.93           H  
ATOM   4358 3HD1 LEU B 269      20.492  -0.542  93.127  1.00  0.92           H  
ATOM   4359 1HD2 LEU B 269      18.389  -1.840  91.367  1.00  0.86           H  
ATOM   4360 2HD2 LEU B 269      19.412  -0.484  90.836  1.00  0.84           H  
ATOM   4361 3HD2 LEU B 269      19.352  -1.982  89.877  1.00  0.79           H  
ATOM   4362  N   GLY B 270      23.267  -4.490  91.370  1.00  0.87           N  
ATOM   4363  CA  GLY B 270      23.310  -5.872  91.814  1.00  0.88           C  
ATOM   4364  C   GLY B 270      24.413  -6.124  92.818  1.00  0.92           C  
ATOM   4365  O   GLY B 270      24.236  -6.891  93.767  1.00  0.94           O  
ATOM   4366  H   GLY B 270      23.386  -4.285  90.388  1.00  0.82           H  
ATOM   4367 1HA  GLY B 270      22.353  -6.140  92.263  1.00  0.90           H  
ATOM   4368 2HA  GLY B 270      23.456  -6.526  90.955  1.00  0.85           H  
ATOM   4369  N   HIS B 271      25.558  -5.471  92.635  1.00  0.91           N  
ATOM   4370  CA  HIS B 271      26.630  -5.585  93.614  1.00  0.94           C  
ATOM   4371  C   HIS B 271      26.219  -4.991  94.947  1.00  0.96           C  
ATOM   4372  O   HIS B 271      26.627  -5.485  96.003  1.00  0.97           O  
ATOM   4373  CB  HIS B 271      27.897  -4.908  93.104  1.00  0.93           C  
ATOM   4374  CG  HIS B 271      28.639  -5.712  92.086  1.00  0.90           C  
ATOM   4375  ND1 HIS B 271      29.211  -6.933  92.376  1.00  0.91           N  
ATOM   4376  CD2 HIS B 271      28.901  -5.476  90.780  1.00  0.85           C  
ATOM   4377  CE1 HIS B 271      29.797  -7.412  91.291  1.00  0.87           C  
ATOM   4378  NE2 HIS B 271      29.622  -6.546  90.309  1.00  0.83           N  
ATOM   4379  H   HIS B 271      25.696  -4.892  91.819  1.00  0.89           H  
ATOM   4380  HA  HIS B 271      26.855  -6.637  93.786  1.00  0.94           H  
ATOM   4381 1HB  HIS B 271      27.642  -3.946  92.659  1.00  0.91           H  
ATOM   4382 2HB  HIS B 271      28.568  -4.714  93.941  1.00  0.94           H  
ATOM   4383  HD2 HIS B 271      28.597  -4.599  90.209  1.00  0.82           H  
ATOM   4384  HE1 HIS B 271      30.332  -8.359  91.221  1.00  0.87           H  
ATOM   4385  HE2 HIS B 271      29.961  -6.649  89.363  1.00  0.78           H  
ATOM   4386  N   VAL B 272      25.409  -3.934  94.921  1.00  0.96           N  
ATOM   4387  CA  VAL B 272      24.955  -3.320  96.164  1.00  0.97           C  
ATOM   4388  C   VAL B 272      23.965  -4.234  96.874  1.00  0.98           C  
ATOM   4389  O   VAL B 272      24.068  -4.469  98.085  1.00  0.99           O  
ATOM   4390  CB  VAL B 272      24.343  -1.936  95.883  1.00  0.97           C  
ATOM   4391  CG1 VAL B 272      23.656  -1.403  97.102  1.00  0.98           C  
ATOM   4392  CG2 VAL B 272      25.422  -0.978  95.453  1.00  0.96           C  
ATOM   4393  H   VAL B 272      25.101  -3.547  94.040  1.00  0.94           H  
ATOM   4394  HA  VAL B 272      25.815  -3.196  96.823  1.00  0.98           H  
ATOM   4395  HB  VAL B 272      23.602  -2.031  95.089  1.00  0.96           H  
ATOM   4396 1HG1 VAL B 272      23.230  -0.424  96.881  1.00  0.98           H  
ATOM   4397 2HG1 VAL B 272      22.860  -2.086  97.399  1.00  0.98           H  
ATOM   4398 3HG1 VAL B 272      24.377  -1.309  97.914  1.00  0.98           H  
ATOM   4399 1HG2 VAL B 272      24.983  -0.001  95.255  1.00  0.96           H  
ATOM   4400 2HG2 VAL B 272      26.166  -0.888  96.245  1.00  0.97           H  
ATOM   4401 3HG2 VAL B 272      25.900  -1.351  94.547  1.00  0.95           H  
ATOM   4402  N   LEU B 273      22.997  -4.764  96.139  1.00  0.97           N  
ATOM   4403  CA  LEU B 273      21.985  -5.614  96.737  1.00  0.98           C  
ATOM   4404  C   LEU B 273      22.583  -6.960  97.131  1.00  0.98           C  
ATOM   4405  O   LEU B 273      23.783  -7.194  96.975  1.00  0.98           O  
ATOM   4406  CB  LEU B 273      20.817  -5.812  95.777  1.00  0.97           C  
ATOM   4407  CG  LEU B 273      20.150  -4.550  95.213  1.00  0.96           C  
ATOM   4408  CD1 LEU B 273      19.046  -4.917  94.236  1.00  0.94           C  
ATOM   4409  CD2 LEU B 273      19.613  -3.649  96.298  1.00  0.97           C  
ATOM   4410  H   LEU B 273      22.959  -4.577  95.147  1.00  0.96           H  
ATOM   4411  HA  LEU B 273      21.615  -5.129  97.639  1.00  0.98           H  
ATOM   4412 1HB  LEU B 273      21.163  -6.395  94.925  1.00  0.96           H  
ATOM   4413 2HB  LEU B 273      20.040  -6.380  96.288  1.00  0.97           H  
ATOM   4414  HG  LEU B 273      20.878  -3.982  94.634  1.00  0.95           H  
ATOM   4415 1HD1 LEU B 273      18.586  -4.008  93.848  1.00  0.94           H  
ATOM   4416 2HD1 LEU B 273      19.467  -5.491  93.410  1.00  0.93           H  
ATOM   4417 3HD1 LEU B 273      18.292  -5.515  94.747  1.00  0.95           H  
ATOM   4418 1HD2 LEU B 273      19.152  -2.770  95.846  1.00  0.97           H  
ATOM   4419 2HD2 LEU B 273      18.869  -4.189  96.884  1.00  0.98           H  
ATOM   4420 3HD2 LEU B 273      20.430  -3.336  96.949  1.00  0.98           H  
ATOM   4421  N   LEU B 274      32.151  -0.424  97.902  1.00  0.99           N  
ATOM   4422  CA  LEU B 274      32.195  -0.910  96.530  1.00  0.98           C  
ATOM   4423  C   LEU B 274      32.630   0.205  95.599  1.00  0.97           C  
ATOM   4424  O   LEU B 274      32.082   0.385  94.517  1.00  0.95           O  
ATOM   4425  CB  LEU B 274      30.834  -1.446  96.107  1.00  0.97           C  
ATOM   4426  CG  LEU B 274      30.073  -2.322  97.102  1.00  0.98           C  
ATOM   4427  CD1 LEU B 274      28.788  -2.817  96.461  1.00  0.98           C  
ATOM   4428  CD2 LEU B 274      30.911  -3.492  97.594  1.00  0.98           C  
ATOM   4429  H   LEU B 274      32.888   0.182  98.233  1.00  0.99           H  
ATOM   4430  HA  LEU B 274      32.920  -1.721  96.474  1.00  0.98           H  
ATOM   4431 1HB  LEU B 274      30.185  -0.603  95.875  1.00  0.97           H  
ATOM   4432 2HB  LEU B 274      30.960  -2.040  95.202  1.00  0.96           H  
ATOM   4433  HG  LEU B 274      29.785  -1.724  97.967  1.00  0.99           H  
ATOM   4434 1HD1 LEU B 274      28.245  -3.442  97.170  1.00  0.98           H  
ATOM   4435 2HD1 LEU B 274      28.169  -1.964  96.181  1.00  0.97           H  
ATOM   4436 3HD1 LEU B 274      29.026  -3.400  95.572  1.00  0.97           H  
ATOM   4437 1HD2 LEU B 274      30.329  -4.086  98.299  1.00  0.99           H  
ATOM   4438 2HD2 LEU B 274      31.199  -4.115  96.747  1.00  0.98           H  
ATOM   4439 3HD2 LEU B 274      31.806  -3.116  98.089  1.00  0.99           H  
ATOM   4440  N   LEU B 275      33.636   0.952  96.045  1.00  0.97           N  
ATOM   4441  CA  LEU B 275      34.110   2.104  95.288  1.00  0.97           C  
ATOM   4442  C   LEU B 275      34.714   1.678  93.958  1.00  0.95           C  
ATOM   4443  O   LEU B 275      34.361   2.216  92.901  1.00  0.92           O  
ATOM   4444  CB  LEU B 275      35.129   2.877  96.125  1.00  0.97           C  
ATOM   4445  CG  LEU B 275      35.710   4.172  95.569  1.00  0.97           C  
ATOM   4446  CD1 LEU B 275      34.628   5.191  95.306  1.00  0.97           C  
ATOM   4447  CD2 LEU B 275      36.740   4.725  96.539  1.00  0.98           C  
ATOM   4448  H   LEU B 275      34.082   0.722  96.921  1.00  0.98           H  
ATOM   4449  HA  LEU B 275      33.260   2.750  95.073  1.00  0.96           H  
ATOM   4450 1HB  LEU B 275      34.670   3.139  97.077  1.00  0.98           H  
ATOM   4451 2HB  LEU B 275      35.981   2.227  96.323  1.00  0.98           H  
ATOM   4452  HG  LEU B 275      36.186   3.974  94.608  1.00  0.96           H  
ATOM   4453 1HD1 LEU B 275      35.075   6.103  94.910  1.00  0.96           H  
ATOM   4454 2HD1 LEU B 275      33.920   4.791  94.581  1.00  0.96           H  
ATOM   4455 3HD1 LEU B 275      34.107   5.417  96.236  1.00  0.97           H  
ATOM   4456 1HD2 LEU B 275      37.156   5.651  96.140  1.00  0.97           H  
ATOM   4457 2HD2 LEU B 275      36.265   4.925  97.500  1.00  0.98           H  
ATOM   4458 3HD2 LEU B 275      37.540   3.997  96.674  1.00  0.98           H  
ATOM   4459  N   ARG B 276      35.632   0.708  93.994  1.00  0.95           N  
ATOM   4460  CA  ARG B 276      36.273   0.240  92.774  1.00  0.92           C  
ATOM   4461  C   ARG B 276      35.252  -0.307  91.788  1.00  0.89           C  
ATOM   4462  O   ARG B 276      35.424  -0.168  90.571  1.00  0.85           O  
ATOM   4463  CB  ARG B 276      37.317  -0.822  93.122  1.00  0.93           C  
ATOM   4464  CG  ARG B 276      38.183  -1.278  91.962  1.00  0.90           C  
ATOM   4465  CD  ARG B 276      39.196  -0.221  91.549  1.00  0.89           C  
ATOM   4466  NE  ARG B 276      40.143   0.091  92.616  1.00  0.92           N  
ATOM   4467  CZ  ARG B 276      40.088   1.181  93.377  1.00  0.94           C  
ATOM   4468  NH1 ARG B 276      39.130   2.079  93.191  1.00  0.93           N  
ATOM   4469  NH2 ARG B 276      40.998   1.376  94.323  1.00  0.96           N  
ATOM   4470  H   ARG B 276      35.889   0.290  94.877  1.00  0.96           H  
ATOM   4471  HA  ARG B 276      36.769   1.086  92.297  1.00  0.91           H  
ATOM   4472 1HB  ARG B 276      37.981  -0.439  93.896  1.00  0.95           H  
ATOM   4473 2HB  ARG B 276      36.819  -1.704  93.525  1.00  0.94           H  
ATOM   4474 1HG  ARG B 276      38.730  -2.177  92.248  1.00  0.91           H  
ATOM   4475 2HG  ARG B 276      37.552  -1.496  91.100  1.00  0.87           H  
ATOM   4476 1HD  ARG B 276      39.764  -0.577  90.690  1.00  0.86           H  
ATOM   4477 2HD  ARG B 276      38.675   0.698  91.283  1.00  0.88           H  
ATOM   4478  HE  ARG B 276      40.892  -0.567  92.787  1.00  0.93           H  
ATOM   4479 1HH1 ARG B 276      38.438   1.937  92.469  1.00  0.92           H  
ATOM   4480 2HH1 ARG B 276      39.092   2.905  93.771  1.00  0.95           H  
ATOM   4481 1HH2 ARG B 276      41.733   0.696  94.465  1.00  0.96           H  
ATOM   4482 2HH2 ARG B 276      40.957   2.203  94.900  1.00  0.96           H  
ATOM   4483  N   THR B 277      34.179  -0.915  92.296  1.00  0.91           N  
ATOM   4484  CA  THR B 277      33.099  -1.372  91.429  1.00  0.88           C  
ATOM   4485  C   THR B 277      32.472  -0.206  90.679  1.00  0.85           C  
ATOM   4486  O   THR B 277      32.249  -0.276  89.466  1.00  0.79           O  
ATOM   4487  CB  THR B 277      32.047  -2.098  92.261  1.00  0.91           C  
ATOM   4488  OG1 THR B 277      32.684  -2.984  93.186  1.00  0.93           O  
ATOM   4489  CG2 THR B 277      31.136  -2.891  91.385  1.00  0.88           C  
ATOM   4490  H   THR B 277      34.107  -1.064  93.292  1.00  0.93           H  
ATOM   4491  HA  THR B 277      33.513  -2.065  90.696  1.00  0.85           H  
ATOM   4492  HB  THR B 277      31.459  -1.370  92.820  1.00  0.92           H  
ATOM   4493  HG1 THR B 277      33.637  -2.926  93.079  1.00  0.93           H  
ATOM   4494 1HG2 THR B 277      30.393  -3.400  91.999  1.00  0.90           H  
ATOM   4495 2HG2 THR B 277      30.633  -2.224  90.685  1.00  0.85           H  
ATOM   4496 3HG2 THR B 277      31.715  -3.628  90.831  1.00  0.85           H  
ATOM   4497  N   TYR B 278      32.182   0.876  91.396  1.00  0.88           N  
ATOM   4498  CA  TYR B 278      31.630   2.075  90.776  1.00  0.85           C  
ATOM   4499  C   TYR B 278      32.577   2.648  89.735  1.00  0.80           C  
ATOM   4500  O   TYR B 278      32.148   3.096  88.663  1.00  0.74           O  
ATOM   4501  CB  TYR B 278      31.353   3.106  91.853  1.00  0.89           C  
ATOM   4502  CG  TYR B 278      30.468   4.235  91.452  1.00  0.88           C  
ATOM   4503  CD1 TYR B 278      29.097   4.141  91.577  1.00  0.88           C  
ATOM   4504  CD2 TYR B 278      31.003   5.411  90.979  1.00  0.86           C  
ATOM   4505  CE1 TYR B 278      28.281   5.181  91.228  1.00  0.87           C  
ATOM   4506  CE2 TYR B 278      30.190   6.465  90.623  1.00  0.84           C  
ATOM   4507  CZ  TYR B 278      28.832   6.343  90.751  1.00  0.85           C  
ATOM   4508  OH  TYR B 278      28.024   7.392  90.399  1.00  0.83           O  
ATOM   4509  H   TYR B 278      32.347   0.869  92.392  1.00  0.91           H  
ATOM   4510  HA  TYR B 278      30.695   1.810  90.281  1.00  0.83           H  
ATOM   4511 1HB  TYR B 278      30.887   2.620  92.711  1.00  0.92           H  
ATOM   4512 2HB  TYR B 278      32.293   3.539  92.193  1.00  0.90           H  
ATOM   4513  HD1 TYR B 278      28.646   3.225  91.960  1.00  0.89           H  
ATOM   4514  HD2 TYR B 278      32.083   5.518  90.881  1.00  0.86           H  
ATOM   4515  HE1 TYR B 278      27.201   5.086  91.335  1.00  0.87           H  
ATOM   4516  HE2 TYR B 278      30.629   7.387  90.242  1.00  0.83           H  
ATOM   4517  HH  TYR B 278      28.566   8.121  90.088  1.00  0.82           H  
ATOM   4518  N   VAL B 279      33.874   2.659  90.038  1.00  0.82           N  
ATOM   4519  CA  VAL B 279      34.847   3.211  89.104  1.00  0.77           C  
ATOM   4520  C   VAL B 279      34.883   2.384  87.828  1.00  0.68           C  
ATOM   4521  O   VAL B 279      34.891   2.923  86.712  1.00  0.60           O  
ATOM   4522  CB  VAL B 279      36.235   3.288  89.757  1.00  0.81           C  
ATOM   4523  CG1 VAL B 279      37.260   3.724  88.735  1.00  0.75           C  
ATOM   4524  CG2 VAL B 279      36.204   4.245  90.934  1.00  0.86           C  
ATOM   4525  H   VAL B 279      34.195   2.284  90.919  1.00  0.86           H  
ATOM   4526  HA  VAL B 279      34.533   4.220  88.833  1.00  0.75           H  
ATOM   4527  HB  VAL B 279      36.518   2.294  90.105  1.00  0.83           H  
ATOM   4528 1HG1 VAL B 279      38.243   3.776  89.205  1.00  0.78           H  
ATOM   4529 2HG1 VAL B 279      37.287   3.004  87.917  1.00  0.70           H  
ATOM   4530 3HG1 VAL B 279      36.992   4.706  88.347  1.00  0.73           H  
ATOM   4531 1HG2 VAL B 279      37.192   4.292  91.391  1.00  0.88           H  
ATOM   4532 2HG2 VAL B 279      35.916   5.238  90.588  1.00  0.85           H  
ATOM   4533 3HG2 VAL B 279      35.481   3.893  91.670  1.00  0.89           H  
ATOM   4534  N   PHE B 280      34.917   1.063  87.974  1.00  0.69           N  
ATOM   4535  CA  PHE B 280      34.908   0.202  86.800  1.00  0.60           C  
ATOM   4536  C   PHE B 280      33.616   0.379  86.020  1.00  0.53           C  
ATOM   4537  O   PHE B 280      33.619   0.356  84.785  1.00  0.43           O  
ATOM   4538  CB  PHE B 280      35.110  -1.261  87.208  1.00  0.64           C  
ATOM   4539  CG  PHE B 280      36.512  -1.602  87.716  1.00  0.68           C  
ATOM   4540  CD1 PHE B 280      37.555  -0.678  87.721  1.00  0.68           C  
ATOM   4541  CD2 PHE B 280      36.774  -2.876  88.187  1.00  0.71           C  
ATOM   4542  CE1 PHE B 280      38.805  -1.021  88.182  1.00  0.72           C  
ATOM   4543  CE2 PHE B 280      38.033  -3.220  88.653  1.00  0.75           C  
ATOM   4544  CZ  PHE B 280      39.045  -2.288  88.650  1.00  0.75           C  
ATOM   4545  H   PHE B 280      34.949   0.643  88.892  1.00  0.76           H  
ATOM   4546  HA  PHE B 280      35.730   0.499  86.147  1.00  0.55           H  
ATOM   4547 1HB  PHE B 280      34.403  -1.520  87.995  1.00  0.69           H  
ATOM   4548 2HB  PHE B 280      34.903  -1.908  86.357  1.00  0.57           H  
ATOM   4549  HD1 PHE B 280      37.373   0.332  87.353  1.00  0.65           H  
ATOM   4550  HD2 PHE B 280      35.972  -3.615  88.189  1.00  0.71           H  
ATOM   4551  HE1 PHE B 280      39.608  -0.285  88.176  1.00  0.72           H  
ATOM   4552  HE2 PHE B 280      38.223  -4.228  89.021  1.00  0.77           H  
ATOM   4553  HZ  PHE B 280      40.035  -2.556  89.017  1.00  0.78           H  
ATOM   4554  N   ASN B 281      32.511   0.604  86.728  1.00  0.59           N  
ATOM   4555  CA  ASN B 281      31.239   0.905  86.078  1.00  0.53           C  
ATOM   4556  C   ASN B 281      31.354   2.131  85.181  1.00  0.46           C  
ATOM   4557  O   ASN B 281      30.974   2.097  84.000  1.00  0.36           O  
ATOM   4558  CB  ASN B 281      30.171   1.097  87.157  1.00  0.62           C  
ATOM   4559  CG  ASN B 281      29.059   2.021  86.736  1.00  0.58           C  
ATOM   4560  OD1 ASN B 281      28.073   1.586  86.153  1.00  0.53           O  
ATOM   4561  ND2 ASN B 281      29.191   3.298  87.062  1.00  0.61           N  
ATOM   4562  H   ASN B 281      32.551   0.566  87.736  1.00  0.67           H  
ATOM   4563  HA  ASN B 281      30.967   0.061  85.442  1.00  0.48           H  
ATOM   4564 1HB  ASN B 281      29.737   0.130  87.416  1.00  0.64           H  
ATOM   4565 2HB  ASN B 281      30.633   1.501  88.058  1.00  0.69           H  
ATOM   4566 1HD2 ASN B 281      28.481   3.955  86.807  1.00  0.59           H  
ATOM   4567 2HD2 ASN B 281      30.000   3.605  87.563  1.00  0.65           H  
ATOM   4568  N   ILE B 282      31.896   3.224  85.715  1.00  0.50           N  
ATOM   4569  CA  ILE B 282      31.916   4.443  84.922  1.00  0.44           C  
ATOM   4570  C   ILE B 282      32.906   4.334  83.772  1.00  0.35           C  
ATOM   4571  O   ILE B 282      32.666   4.897  82.698  1.00  0.27           O  
ATOM   4572  CB  ILE B 282      32.177   5.695  85.777  1.00  0.51           C  
ATOM   4573  CG1 ILE B 282      33.562   5.693  86.417  1.00  0.57           C  
ATOM   4574  CG2 ILE B 282      31.119   5.819  86.823  1.00  0.60           C  
ATOM   4575  CD1 ILE B 282      33.903   7.012  87.133  1.00  0.63           C  
ATOM   4576  H   ILE B 282      32.291   3.235  86.645  1.00  0.58           H  
ATOM   4577  HA  ILE B 282      30.943   4.563  84.448  1.00  0.39           H  
ATOM   4578  HB  ILE B 282      32.161   6.580  85.141  1.00  0.46           H  
ATOM   4579 1HG1 ILE B 282      33.628   4.880  87.139  1.00  0.63           H  
ATOM   4580 2HG1 ILE B 282      34.317   5.511  85.651  1.00  0.51           H  
ATOM   4581 1HG2 ILE B 282      31.307   6.706  87.427  1.00  0.65           H  
ATOM   4582 2HG2 ILE B 282      30.144   5.905  86.345  1.00  0.55           H  
ATOM   4583 3HG2 ILE B 282      31.133   4.936  87.462  1.00  0.65           H  
ATOM   4584 1HD1 ILE B 282      34.901   6.944  87.566  1.00  0.67           H  
ATOM   4585 2HD1 ILE B 282      33.873   7.833  86.416  1.00  0.57           H  
ATOM   4586 3HD1 ILE B 282      33.177   7.194  87.924  1.00  0.69           H  
ATOM   4587  N   ILE B 283      34.021   3.622  83.948  1.00  0.36           N  
ATOM   4588  CA  ILE B 283      34.924   3.505  82.805  1.00  0.28           C  
ATOM   4589  C   ILE B 283      34.316   2.606  81.742  1.00  0.21           C  
ATOM   4590  O   ILE B 283      34.552   2.809  80.548  1.00  0.15           O  
ATOM   4591  CB  ILE B 283      36.342   3.040  83.198  1.00  0.31           C  
ATOM   4592  CG1 ILE B 283      36.409   1.542  83.506  1.00  0.33           C  
ATOM   4593  CG2 ILE B 283      36.865   3.850  84.346  1.00  0.40           C  
ATOM   4594  CD1 ILE B 283      37.799   1.072  83.927  1.00  0.37           C  
ATOM   4595  H   ILE B 283      34.266   3.169  84.817  1.00  0.43           H  
ATOM   4596  HA  ILE B 283      35.021   4.485  82.339  1.00  0.25           H  
ATOM   4597  HB  ILE B 283      37.013   3.160  82.348  1.00  0.25           H  
ATOM   4598 1HG1 ILE B 283      35.707   1.303  84.304  1.00  0.39           H  
ATOM   4599 2HG1 ILE B 283      36.106   0.975  82.625  1.00  0.27           H  
ATOM   4600 1HG2 ILE B 283      37.865   3.506  84.608  1.00  0.43           H  
ATOM   4601 2HG2 ILE B 283      36.906   4.900  84.061  1.00  0.38           H  
ATOM   4602 3HG2 ILE B 283      36.204   3.732  85.205  1.00  0.47           H  
ATOM   4603 1HD1 ILE B 283      37.775   0.001  84.130  1.00  0.39           H  
ATOM   4604 2HD1 ILE B 283      38.510   1.274  83.125  1.00  0.31           H  
ATOM   4605 3HD1 ILE B 283      38.106   1.604  84.826  1.00  0.44           H  
ATOM   4606  N   PHE B 284      33.536   1.599  82.141  1.00  0.23           N  
ATOM   4607  CA  PHE B 284      32.806   0.809  81.157  1.00  0.18           C  
ATOM   4608  C   PHE B 284      31.884   1.698  80.340  1.00  0.14           C  
ATOM   4609  O   PHE B 284      31.874   1.632  79.104  1.00  0.10           O  
ATOM   4610  CB  PHE B 284      31.985  -0.292  81.832  1.00  0.21           C  
ATOM   4611  CG  PHE B 284      32.792  -1.408  82.457  1.00  0.25           C  
ATOM   4612  CD1 PHE B 284      34.004  -1.825  81.938  1.00  0.22           C  
ATOM   4613  CD2 PHE B 284      32.294  -2.067  83.565  1.00  0.33           C  
ATOM   4614  CE1 PHE B 284      34.706  -2.858  82.524  1.00  0.26           C  
ATOM   4615  CE2 PHE B 284      32.988  -3.095  84.158  1.00  0.38           C  
ATOM   4616  CZ  PHE B 284      34.195  -3.495  83.638  1.00  0.34           C  
ATOM   4617  H   PHE B 284      33.442   1.373  83.121  1.00  0.30           H  
ATOM   4618  HA  PHE B 284      33.527   0.338  80.488  1.00  0.15           H  
ATOM   4619 1HB  PHE B 284      31.369   0.144  82.617  1.00  0.26           H  
ATOM   4620 2HB  PHE B 284      31.314  -0.744  81.103  1.00  0.17           H  
ATOM   4621  HD1 PHE B 284      34.405  -1.327  81.055  1.00  0.17           H  
ATOM   4622  HD2 PHE B 284      31.335  -1.748  83.976  1.00  0.36           H  
ATOM   4623  HE1 PHE B 284      35.663  -3.171  82.108  1.00  0.23           H  
ATOM   4624  HE2 PHE B 284      32.583  -3.593  85.038  1.00  0.45           H  
ATOM   4625  HZ  PHE B 284      34.747  -4.312  84.101  1.00  0.38           H  
ATOM   4626  N   LYS B 285      31.095   2.530  81.021  1.00  0.17           N  
ATOM   4627  CA  LYS B 285      30.224   3.465  80.319  1.00  0.14           C  
ATOM   4628  C   LYS B 285      31.007   4.326  79.348  1.00  0.10           C  
ATOM   4629  O   LYS B 285      30.660   4.430  78.167  1.00  0.07           O  
ATOM   4630  CB  LYS B 285      29.499   4.364  81.304  1.00  0.18           C  
ATOM   4631  CG  LYS B 285      28.452   3.710  82.139  1.00  0.22           C  
ATOM   4632  CD  LYS B 285      27.842   4.719  83.059  1.00  0.28           C  
ATOM   4633  CE  LYS B 285      26.904   4.125  84.038  1.00  0.35           C  
ATOM   4634  NZ  LYS B 285      26.607   5.082  85.121  1.00  0.44           N  
ATOM   4635  H   LYS B 285      31.094   2.520  82.031  1.00  0.22           H  
ATOM   4636  HA  LYS B 285      29.482   2.894  79.760  1.00  0.11           H  
ATOM   4637 1HB  LYS B 285      30.221   4.810  81.989  1.00  0.22           H  
ATOM   4638 2HB  LYS B 285      29.014   5.178  80.765  1.00  0.15           H  
ATOM   4639 1HG  LYS B 285      27.683   3.285  81.492  1.00  0.19           H  
ATOM   4640 2HG  LYS B 285      28.900   2.903  82.718  1.00  0.26           H  
ATOM   4641 1HD  LYS B 285      28.630   5.230  83.614  1.00  0.32           H  
ATOM   4642 2HD  LYS B 285      27.295   5.459  82.476  1.00  0.24           H  
ATOM   4643 1HE  LYS B 285      25.979   3.849  83.534  1.00  0.31           H  
ATOM   4644 2HE  LYS B 285      27.344   3.223  84.462  1.00  0.39           H  
ATOM   4645 1HZ  LYS B 285      25.967   4.659  85.778  1.00  0.50           H  
ATOM   4646 2HZ  LYS B 285      27.463   5.329  85.597  1.00  0.48           H  
ATOM   4647 3HZ  LYS B 285      26.187   5.913  84.730  1.00  0.41           H  
ATOM   4648  N   THR B 286      32.068   4.957  79.843  1.00  0.12           N  
ATOM   4649  CA  THR B 286      32.855   5.878  79.034  1.00  0.09           C  
ATOM   4650  C   THR B 286      33.426   5.184  77.808  1.00  0.06           C  
ATOM   4651  O   THR B 286      33.315   5.690  76.686  1.00  0.04           O  
ATOM   4652  CB  THR B 286      33.968   6.470  79.890  1.00  0.12           C  
ATOM   4653  OG1 THR B 286      33.392   7.063  81.058  1.00  0.17           O  
ATOM   4654  CG2 THR B 286      34.744   7.507  79.139  1.00  0.10           C  
ATOM   4655  H   THR B 286      32.335   4.794  80.803  1.00  0.16           H  
ATOM   4656  HA  THR B 286      32.202   6.680  78.688  1.00  0.08           H  
ATOM   4657  HB  THR B 286      34.651   5.678  80.198  1.00  0.14           H  
ATOM   4658  HG1 THR B 286      32.438   6.952  81.035  1.00  0.17           H  
ATOM   4659 1HG2 THR B 286      35.530   7.908  79.779  1.00  0.12           H  
ATOM   4660 2HG2 THR B 286      35.192   7.056  78.253  1.00  0.08           H  
ATOM   4661 3HG2 THR B 286      34.076   8.313  78.837  1.00  0.09           H  
ATOM   4662  N   LEU B 287      34.024   4.013  77.998  1.00  0.07           N  
ATOM   4663  CA  LEU B 287      34.684   3.343  76.888  1.00  0.05           C  
ATOM   4664  C   LEU B 287      33.673   2.859  75.866  1.00  0.03           C  
ATOM   4665  O   LEU B 287      33.882   3.026  74.658  1.00  0.02           O  
ATOM   4666  CB  LEU B 287      35.540   2.186  77.394  1.00  0.06           C  
ATOM   4667  CG  LEU B 287      36.674   2.523  78.368  1.00  0.08           C  
ATOM   4668  CD1 LEU B 287      37.433   1.263  78.760  1.00  0.09           C  
ATOM   4669  CD2 LEU B 287      37.627   3.551  77.792  1.00  0.07           C  
ATOM   4670  H   LEU B 287      34.028   3.576  78.909  1.00  0.09           H  
ATOM   4671  HA  LEU B 287      35.332   4.061  76.386  1.00  0.04           H  
ATOM   4672 1HB  LEU B 287      34.893   1.470  77.899  1.00  0.07           H  
ATOM   4673 2HB  LEU B 287      35.997   1.691  76.537  1.00  0.04           H  
ATOM   4674  HG  LEU B 287      36.254   2.926  79.290  1.00  0.11           H  
ATOM   4675 1HD1 LEU B 287      38.234   1.522  79.452  1.00  0.11           H  
ATOM   4676 2HD1 LEU B 287      36.751   0.562  79.242  1.00  0.10           H  
ATOM   4677 3HD1 LEU B 287      37.858   0.802  77.869  1.00  0.07           H  
ATOM   4678 1HD2 LEU B 287      38.415   3.762  78.515  1.00  0.08           H  
ATOM   4679 2HD2 LEU B 287      38.070   3.163  76.875  1.00  0.05           H  
ATOM   4680 3HD2 LEU B 287      37.082   4.469  77.571  1.00  0.06           H  
ATOM   4681  N   PHE B 288      32.564   2.277  76.319  1.00  0.04           N  
ATOM   4682  CA  PHE B 288      31.570   1.799  75.367  1.00  0.03           C  
ATOM   4683  C   PHE B 288      30.968   2.955  74.595  1.00  0.02           C  
ATOM   4684  O   PHE B 288      30.797   2.868  73.377  1.00  0.01           O  
ATOM   4685  CB  PHE B 288      30.468   1.008  76.066  1.00  0.04           C  
ATOM   4686  CG  PHE B 288      30.925  -0.271  76.733  1.00  0.04           C  
ATOM   4687  CD1 PHE B 288      32.208  -0.772  76.591  1.00  0.04           C  
ATOM   4688  CD2 PHE B 288      30.037  -0.981  77.504  1.00  0.06           C  
ATOM   4689  CE1 PHE B 288      32.588  -1.932  77.213  1.00  0.05           C  
ATOM   4690  CE2 PHE B 288      30.413  -2.143  78.126  1.00  0.07           C  
ATOM   4691  CZ  PHE B 288      31.691  -2.620  77.980  1.00  0.07           C  
ATOM   4692  H   PHE B 288      32.395   2.159  77.308  1.00  0.05           H  
ATOM   4693  HA  PHE B 288      32.064   1.139  74.653  1.00  0.02           H  
ATOM   4694 1HB  PHE B 288      30.003   1.629  76.830  1.00  0.05           H  
ATOM   4695 2HB  PHE B 288      29.696   0.745  75.344  1.00  0.03           H  
ATOM   4696  HD1 PHE B 288      32.926  -0.231  75.973  1.00  0.04           H  
ATOM   4697  HD2 PHE B 288      29.020  -0.604  77.621  1.00  0.06           H  
ATOM   4698  HE1 PHE B 288      33.605  -2.305  77.096  1.00  0.05           H  
ATOM   4699  HE2 PHE B 288      29.695  -2.689  78.737  1.00  0.08           H  
ATOM   4700  HZ  PHE B 288      31.990  -3.544  78.472  1.00  0.08           H  
ATOM   4701  N   GLU B 289      30.684   4.064  75.269  1.00  0.03           N  
ATOM   4702  CA  GLU B 289      30.060   5.189  74.589  1.00  0.02           C  
ATOM   4703  C   GLU B 289      31.012   5.846  73.604  1.00  0.02           C  
ATOM   4704  O   GLU B 289      30.593   6.286  72.526  1.00  0.01           O  
ATOM   4705  CB  GLU B 289      29.566   6.183  75.613  1.00  0.03           C  
ATOM   4706  CG  GLU B 289      28.683   7.228  75.053  1.00  0.02           C  
ATOM   4707  CD  GLU B 289      27.954   7.992  76.134  1.00  0.04           C  
ATOM   4708  OE1 GLU B 289      28.405   7.949  77.296  1.00  0.05           O  
ATOM   4709  OE2 GLU B 289      26.922   8.622  75.830  1.00  0.03           O  
ATOM   4710  H   GLU B 289      30.896   4.140  76.254  1.00  0.04           H  
ATOM   4711  HA  GLU B 289      29.212   4.818  74.012  1.00  0.02           H  
ATOM   4712 1HB  GLU B 289      29.018   5.658  76.395  1.00  0.04           H  
ATOM   4713 2HB  GLU B 289      30.418   6.674  76.084  1.00  0.04           H  
ATOM   4714 1HG  GLU B 289      29.285   7.921  74.466  1.00  0.02           H  
ATOM   4715 2HG  GLU B 289      27.962   6.760  74.385  1.00  0.02           H  
ATOM   4716  N   VAL B 290      32.291   5.932  73.955  1.00  0.02           N  
ATOM   4717  CA  VAL B 290      33.285   6.392  72.996  1.00  0.01           C  
ATOM   4718  C   VAL B 290      33.309   5.468  71.793  1.00  0.01           C  
ATOM   4719  O   VAL B 290      33.383   5.916  70.643  1.00  0.01           O  
ATOM   4720  CB  VAL B 290      34.666   6.498  73.665  1.00  0.02           C  
ATOM   4721  CG1 VAL B 290      35.757   6.666  72.628  1.00  0.01           C  
ATOM   4722  CG2 VAL B 290      34.685   7.657  74.619  1.00  0.02           C  
ATOM   4723  H   VAL B 290      32.587   5.680  74.887  1.00  0.02           H  
ATOM   4724  HA  VAL B 290      32.992   7.381  72.641  1.00  0.01           H  
ATOM   4725  HB  VAL B 290      34.868   5.575  74.209  1.00  0.02           H  
ATOM   4726 1HG1 VAL B 290      36.724   6.738  73.126  1.00  0.01           H  
ATOM   4727 2HG1 VAL B 290      35.758   5.806  71.958  1.00  0.01           H  
ATOM   4728 3HG1 VAL B 290      35.576   7.575  72.054  1.00  0.01           H  
ATOM   4729 1HG2 VAL B 290      35.666   7.725  75.089  1.00  0.03           H  
ATOM   4730 2HG2 VAL B 290      34.478   8.579  74.076  1.00  0.02           H  
ATOM   4731 3HG2 VAL B 290      33.925   7.509  75.386  1.00  0.03           H  
ATOM   4732  N   GLY B 291      33.234   4.162  72.040  1.00  0.01           N  
ATOM   4733  CA  GLY B 291      33.193   3.215  70.942  1.00  0.01           C  
ATOM   4734  C   GLY B 291      31.987   3.419  70.056  1.00  0.01           C  
ATOM   4735  O   GLY B 291      32.074   3.290  68.836  1.00  0.01           O  
ATOM   4736  H   GLY B 291      33.205   3.817  72.989  1.00  0.01           H  
ATOM   4737 1HA  GLY B 291      34.098   3.313  70.343  1.00  0.01           H  
ATOM   4738 2HA  GLY B 291      33.179   2.200  71.337  1.00  0.01           H  
ATOM   4739  N   PHE B 292      30.858   3.770  70.653  1.00  0.01           N  
ATOM   4740  CA  PHE B 292      29.641   3.913  69.871  1.00  0.01           C  
ATOM   4741  C   PHE B 292      29.664   5.181  69.037  1.00  0.01           C  
ATOM   4742  O   PHE B 292      29.271   5.155  67.869  1.00  0.01           O  
ATOM   4743  CB  PHE B 292      28.424   3.889  70.773  1.00  0.01           C  
ATOM   4744  CG  PHE B 292      28.049   2.520  71.249  1.00  0.01           C  
ATOM   4745  CD1 PHE B 292      27.670   1.546  70.367  1.00  0.01           C  
ATOM   4746  CD2 PHE B 292      28.060   2.213  72.577  1.00  0.01           C  
ATOM   4747  CE1 PHE B 292      27.332   0.315  70.794  1.00  0.01           C  
ATOM   4748  CE2 PHE B 292      27.726   0.968  73.005  1.00  0.01           C  
ATOM   4749  CZ  PHE B 292      27.360   0.021  72.114  1.00  0.01           C  
ATOM   4750  H   PHE B 292      30.826   3.941  71.648  1.00  0.01           H  
ATOM   4751  HA  PHE B 292      29.576   3.075  69.176  1.00  0.01           H  
ATOM   4752 1HB  PHE B 292      28.606   4.514  71.647  1.00  0.01           H  
ATOM   4753 2HB  PHE B 292      27.570   4.309  70.243  1.00  0.01           H  
ATOM   4754  HD1 PHE B 292      27.643   1.774  69.301  1.00  0.01           H  
ATOM   4755  HD2 PHE B 292      28.355   2.976  73.298  1.00  0.01           H  
ATOM   4756  HE1 PHE B 292      27.035  -0.448  70.075  1.00  0.01           H  
ATOM   4757  HE2 PHE B 292      27.753   0.733  74.069  1.00  0.02           H  
ATOM   4758  HZ  PHE B 292      27.087  -0.976  72.457  1.00  0.01           H  
ATOM   4759  N   ILE B 293      30.119   6.295  69.603  1.00  0.01           N  
ATOM   4760  CA  ILE B 293      30.218   7.500  68.788  1.00  0.01           C  
ATOM   4761  C   ILE B 293      31.250   7.306  67.685  1.00  0.01           C  
ATOM   4762  O   ILE B 293      31.059   7.764  66.552  1.00  0.02           O  
ATOM   4763  CB  ILE B 293      30.513   8.742  69.646  1.00  0.01           C  
ATOM   4764  CG1 ILE B 293      31.874   8.668  70.305  1.00  0.01           C  
ATOM   4765  CG2 ILE B 293      29.475   8.906  70.680  1.00  0.01           C  
ATOM   4766  CD1 ILE B 293      32.198   9.871  71.192  1.00  0.01           C  
ATOM   4767  H   ILE B 293      30.397   6.333  70.573  1.00  0.01           H  
ATOM   4768  HA  ILE B 293      29.265   7.656  68.284  1.00  0.01           H  
ATOM   4769  HB  ILE B 293      30.526   9.628  69.011  1.00  0.01           H  
ATOM   4770 1HG1 ILE B 293      31.934   7.768  70.916  1.00  0.01           H  
ATOM   4771 2HG1 ILE B 293      32.646   8.594  69.539  1.00  0.01           H  
ATOM   4772 1HG2 ILE B 293      29.696   9.788  71.281  1.00  0.01           H  
ATOM   4773 2HG2 ILE B 293      28.503   9.026  70.204  1.00  0.01           H  
ATOM   4774 3HG2 ILE B 293      29.458   8.025  71.322  1.00  0.01           H  
ATOM   4775 1HD1 ILE B 293      33.189   9.745  71.628  1.00  0.01           H  
ATOM   4776 2HD1 ILE B 293      32.179  10.781  70.592  1.00  0.01           H  
ATOM   4777 3HD1 ILE B 293      31.459   9.945  71.988  1.00  0.01           H  
ATOM   4778  N   ALA B 294      32.337   6.599  67.980  1.00  0.01           N  
ATOM   4779  CA  ALA B 294      33.334   6.334  66.958  1.00  0.01           C  
ATOM   4780  C   ALA B 294      32.771   5.460  65.850  1.00  0.02           C  
ATOM   4781  O   ALA B 294      33.006   5.716  64.664  1.00  0.03           O  
ATOM   4782  CB  ALA B 294      34.554   5.679  67.585  1.00  0.01           C  
ATOM   4783  H   ALA B 294      32.481   6.240  68.913  1.00  0.01           H  
ATOM   4784  HA  ALA B 294      33.627   7.286  66.516  1.00  0.02           H  
ATOM   4785 1HB  ALA B 294      35.298   5.483  66.813  1.00  0.02           H  
ATOM   4786 2HB  ALA B 294      34.978   6.344  68.337  1.00  0.01           H  
ATOM   4787 3HB  ALA B 294      34.262   4.741  68.054  1.00  0.01           H  
ATOM   4788  N   GLY B 295      32.022   4.424  66.212  1.00  0.02           N  
ATOM   4789  CA  GLY B 295      31.422   3.575  65.204  1.00  0.03           C  
ATOM   4790  C   GLY B 295      30.393   4.315  64.375  1.00  0.04           C  
ATOM   4791  O   GLY B 295      30.312   4.132  63.154  1.00  0.05           O  
ATOM   4792  H   GLY B 295      31.863   4.217  67.188  1.00  0.01           H  
ATOM   4793 1HA  GLY B 295      32.200   3.185  64.547  1.00  0.03           H  
ATOM   4794 2HA  GLY B 295      30.948   2.720  65.684  1.00  0.02           H  
ATOM   4795  N   GLN B 296      29.602   5.163  65.017  1.00  0.03           N  
ATOM   4796  CA  GLN B 296      28.629   5.949  64.283  1.00  0.04           C  
ATOM   4797  C   GLN B 296      29.310   6.865  63.286  1.00  0.05           C  
ATOM   4798  O   GLN B 296      28.864   6.982  62.141  1.00  0.08           O  
ATOM   4799  CB  GLN B 296      27.767   6.749  65.245  1.00  0.03           C  
ATOM   4800  CG  GLN B 296      26.714   7.545  64.552  1.00  0.04           C  
ATOM   4801  CD  GLN B 296      25.877   8.316  65.523  1.00  0.03           C  
ATOM   4802  OE1 GLN B 296      25.097   7.740  66.275  1.00  0.02           O  
ATOM   4803  NE2 GLN B 296      26.043   9.628  65.532  1.00  0.03           N  
ATOM   4804  H   GLN B 296      29.667   5.271  66.019  1.00  0.02           H  
ATOM   4805  HA  GLN B 296      27.989   5.269  63.721  1.00  0.05           H  
ATOM   4806 1HB  GLN B 296      27.286   6.072  65.951  1.00  0.02           H  
ATOM   4807 2HB  GLN B 296      28.397   7.428  65.820  1.00  0.02           H  
ATOM   4808 1HG  GLN B 296      27.194   8.247  63.870  1.00  0.04           H  
ATOM   4809 2HG  GLN B 296      26.067   6.866  63.996  1.00  0.04           H  
ATOM   4810 1HE2 GLN B 296      25.510  10.196  66.161  1.00  0.02           H  
ATOM   4811 2HE2 GLN B 296      26.701  10.054  64.911  1.00  0.03           H  
ATOM   4812  N   TYR B 297      30.402   7.509  63.690  1.00  0.05           N  
ATOM   4813  CA  TYR B 297      31.159   8.322  62.747  1.00  0.06           C  
ATOM   4814  C   TYR B 297      31.730   7.469  61.627  1.00  0.09           C  
ATOM   4815  O   TYR B 297      31.789   7.906  60.473  1.00  0.12           O  
ATOM   4816  CB  TYR B 297      32.271   9.066  63.465  1.00  0.05           C  
ATOM   4817  CG  TYR B 297      33.357   9.570  62.550  1.00  0.06           C  
ATOM   4818  CD1 TYR B 297      33.196  10.746  61.851  1.00  0.08           C  
ATOM   4819  CD2 TYR B 297      34.536   8.868  62.375  1.00  0.07           C  
ATOM   4820  CE1 TYR B 297      34.172  11.213  61.010  1.00  0.10           C  
ATOM   4821  CE2 TYR B 297      35.510   9.319  61.539  1.00  0.09           C  
ATOM   4822  CZ  TYR B 297      35.328  10.496  60.855  1.00  0.11           C  
ATOM   4823  OH  TYR B 297      36.318  10.949  60.015  1.00  0.13           O  
ATOM   4824  H   TYR B 297      30.718   7.443  64.647  1.00  0.03           H  
ATOM   4825  HA  TYR B 297      30.483   9.051  62.299  1.00  0.07           H  
ATOM   4826 1HB  TYR B 297      31.852   9.921  63.998  1.00  0.04           H  
ATOM   4827 2HB  TYR B 297      32.728   8.410  64.205  1.00  0.04           H  
ATOM   4828  HD1 TYR B 297      32.279  11.324  61.961  1.00  0.08           H  
ATOM   4829  HD2 TYR B 297      34.698   7.933  62.912  1.00  0.06           H  
ATOM   4830  HE1 TYR B 297      34.023  12.146  60.467  1.00  0.12           H  
ATOM   4831  HE2 TYR B 297      36.429   8.746  61.414  1.00  0.09           H  
ATOM   4832  HH  TYR B 297      37.053  10.331  60.026  1.00  0.13           H  
ATOM   4833  N   PHE B 298      32.175   6.259  61.951  1.00  0.08           N  
ATOM   4834  CA  PHE B 298      32.786   5.405  60.940  1.00  0.11           C  
ATOM   4835  C   PHE B 298      31.771   4.994  59.891  1.00  0.15           C  
ATOM   4836  O   PHE B 298      32.102   4.903  58.705  1.00  0.21           O  
ATOM   4837  CB  PHE B 298      33.398   4.180  61.600  1.00  0.09           C  
ATOM   4838  CG  PHE B 298      34.105   3.260  60.658  1.00  0.11           C  
ATOM   4839  CD1 PHE B 298      35.442   3.451  60.356  1.00  0.12           C  
ATOM   4840  CD2 PHE B 298      33.445   2.188  60.089  1.00  0.14           C  
ATOM   4841  CE1 PHE B 298      36.107   2.590  59.486  1.00  0.16           C  
ATOM   4842  CE2 PHE B 298      34.093   1.324  59.222  1.00  0.18           C  
ATOM   4843  CZ  PHE B 298      35.427   1.525  58.919  1.00  0.19           C  
ATOM   4844  H   PHE B 298      32.095   5.919  62.899  1.00  0.06           H  
ATOM   4845  HA  PHE B 298      33.575   5.970  60.441  1.00  0.12           H  
ATOM   4846 1HB  PHE B 298      34.113   4.495  62.359  1.00  0.07           H  
ATOM   4847 2HB  PHE B 298      32.618   3.609  62.102  1.00  0.07           H  
ATOM   4848  HD1 PHE B 298      35.976   4.287  60.808  1.00  0.11           H  
ATOM   4849  HD2 PHE B 298      32.393   2.031  60.329  1.00  0.13           H  
ATOM   4850  HE1 PHE B 298      37.159   2.756  59.254  1.00  0.17           H  
ATOM   4851  HE2 PHE B 298      33.554   0.487  58.778  1.00  0.20           H  
ATOM   4852  HZ  PHE B 298      35.941   0.850  58.236  1.00  0.23           H  
ATOM   4853  N   LEU B 299      30.535   4.742  60.306  1.00  0.13           N  
ATOM   4854  CA  LEU B 299      29.502   4.343  59.360  1.00  0.18           C  
ATOM   4855  C   LEU B 299      28.909   5.548  58.642  1.00  0.21           C  
ATOM   4856  O   LEU B 299      28.963   5.639  57.412  1.00  0.29           O  
ATOM   4857  CB  LEU B 299      28.414   3.570  60.086  1.00  0.14           C  
ATOM   4858  CG  LEU B 299      28.810   2.250  60.717  1.00  0.12           C  
ATOM   4859  CD1 LEU B 299      27.687   1.684  61.517  1.00  0.09           C  
ATOM   4860  CD2 LEU B 299      29.213   1.285  59.685  1.00  0.16           C  
ATOM   4861  H   LEU B 299      30.300   4.825  61.285  1.00  0.10           H  
ATOM   4862  HA  LEU B 299      29.953   3.698  58.607  1.00  0.21           H  
ATOM   4863 1HB  LEU B 299      28.015   4.196  60.882  1.00  0.11           H  
ATOM   4864 2HB  LEU B 299      27.610   3.358  59.382  1.00  0.18           H  
ATOM   4865  HG  LEU B 299      29.646   2.409  61.398  1.00  0.10           H  
ATOM   4866 1HD1 LEU B 299      27.997   0.737  61.959  1.00  0.08           H  
ATOM   4867 2HD1 LEU B 299      27.416   2.382  62.309  1.00  0.07           H  
ATOM   4868 3HD1 LEU B 299      26.827   1.518  60.869  1.00  0.12           H  
ATOM   4869 1HD2 LEU B 299      29.495   0.343  60.157  1.00  0.14           H  
ATOM   4870 2HD2 LEU B 299      28.381   1.114  59.002  1.00  0.20           H  
ATOM   4871 3HD2 LEU B 299      30.063   1.681  59.129  1.00  0.19           H  
ATOM   4872  N   TYR B 300      28.340   6.478  59.399  1.00  0.17           N  
ATOM   4873  CA  TYR B 300      27.643   7.640  58.863  1.00  0.20           C  
ATOM   4874  C   TYR B 300      28.216   8.873  59.531  1.00  0.17           C  
ATOM   4875  O   TYR B 300      27.976   9.108  60.718  1.00  0.12           O  
ATOM   4876  CB  TYR B 300      26.145   7.546  59.112  1.00  0.19           C  
ATOM   4877  CG  TYR B 300      25.653   6.146  59.371  1.00  0.18           C  
ATOM   4878  CD1 TYR B 300      25.256   5.327  58.333  1.00  0.24           C  
ATOM   4879  CD2 TYR B 300      25.591   5.647  60.655  1.00  0.12           C  
ATOM   4880  CE1 TYR B 300      24.809   4.060  58.570  1.00  0.22           C  
ATOM   4881  CE2 TYR B 300      25.152   4.384  60.897  1.00  0.12           C  
ATOM   4882  CZ  TYR B 300      24.761   3.594  59.855  1.00  0.16           C  
ATOM   4883  OH  TYR B 300      24.318   2.325  60.110  1.00  0.15           O  
ATOM   4884  H   TYR B 300      28.402   6.360  60.400  1.00  0.13           H  
ATOM   4885  HA  TYR B 300      27.809   7.677  57.786  1.00  0.27           H  
ATOM   4886 1HB  TYR B 300      25.879   8.162  59.972  1.00  0.15           H  
ATOM   4887 2HB  TYR B 300      25.608   7.939  58.249  1.00  0.24           H  
ATOM   4888  HD1 TYR B 300      25.297   5.690  57.306  1.00  0.31           H  
ATOM   4889  HD2 TYR B 300      25.896   6.269  61.497  1.00  0.10           H  
ATOM   4890  HE1 TYR B 300      24.500   3.427  57.739  1.00  0.28           H  
ATOM   4891  HE2 TYR B 300      25.113   4.007  61.919  1.00  0.08           H  
ATOM   4892  HH  TYR B 300      24.348   2.161  61.056  1.00  0.11           H  
ATOM   4893  N   GLY B 301      28.934   9.673  58.768  1.00  0.21           N
[truncated: 2,417,203 more chars]
