# Supplementary material for: Modeling membrane geometries implicitly in Rosetta
Source: Protein Sci. 2024 Feb 15;33(3):e4908. doi: 10.1002/pro.4908 (PMC10868433; doi:10.1002/pro.4908)
Supplement: Supplementary file 2 — Data S2. Supporting Information [file PRO-33-e4908-s001.gz › mp_geo_demos/refinement_in_two_membranes/slab/options_frkln.txt]

-parser:protocol ../membrane_relax.xml
-in:file:s ../../6mhq_ignorechain.pdb
-mp:setup:spanfiles ../../6mhq_ignorechain.span
-parser:script_vars scorefxn=franklin2019.wts
-mp:geometry slab
-has_pore 0
