# Supplementary material for: Modeling membrane geometries implicitly in Rosetta
Source: Protein Sci. 2024 Feb 15;33(3):e4908. doi: 10.1002/pro.4908 (PMC10868433; doi:10.1002/pro.4908)
Supplement: Supplementary file 2 — Data S2. Supporting Information [file PRO-33-e4908-s001.gz › mp_geo_demos/refinement_in_two_membranes/slab/output/relax_slab_frkln_1.out]

SEQUENCE: GDWSFLGRLLENAQEHSTVIGKVWLTVLFIFRILVLGAAAEEVWGDEQSDFTCNTQQPGCENVCYDRAFPISHVRFWVLQIIFVSTPTLIYLGHVLLLRTYVFNIIFKTLFEVGFIAGQYFLYGFQLKPLYRCDRWPCPNTVDCFISRPTEKTIFILFMLAVACVSLLLNVLEIYHLGDWSFLGRLLENAQEHSTVIGKVWLTVLFIFRILVLGAAAEEVWGDEQSDFTCNTQQPGCENVCYDRAFPISHVRFWVLQIIFVSTPTLIYLGHVLLLRTYVFNIIFKTLFEVGFIAGQYFLYGFQLKPLYRCDRWPCPNTVDCFISRPTEKTIFILFMLAVACVSLLLNVLEIYHLGDWSFLGRLLENAQEHSTVIGKVWLTVLFIFRILVLGAAAEEVWGDEQSDFTCNTQQPGCENVCYDRAFPISHVRFWVLQIIFVSTPTLIYLGHVLLLRTYVFNIIFKTLFEVGFIAGQYFLYGFQLKPLYRCDRWPCPNTVDCFISRPTEKTIFILFMLAVACVSLLLNVLEIYHLGDWSFLGRLLENAQEHSTVIGKVWLTVLFIFRILVLGAAAEEVWGDEQSDFTCNTQQPGCENVCYDRAFPISHVRFWVLQIIFVSTPTLIYLGHVLLLRTYVFNIIFKTLFEVGFIAGQYFLYGFQLKPLYRCDRWPCPNTVDCFISRPTEKTIFILFMLAVACVSLLLNVLEIYHLGDWSFLGRLLENAQEHSTVIGKVWLTVLFIFRILVLGAAAEEVWGDEQSDFTCNTQQPGCENVCYDRAFPISHVRFWVLQIIFVSTPTLIYLGHVLLLRTYVFNIIFKTLFEVGFIAGQYFLYGFQLKPLYRCDRWPCPNTVDCFISRPTEKTIFILFMLAVACVSLLLNVLEIYHLGDWSFLGRLLENAQEHSTVIGKVWLTVLFIFRILVLGAAAEEVWGDEQSDFTCNTQQPGCENVCYDRAFPISHVRFWVLQIIFVSTPTLIYLGHVLLLRTYVFNIIFKTLFEVGFIAGQYFLYGFQLKPLYRCDRWPCPNTVDCFISRPTEKTIFILFMLAVACVSLLLNVLEIYHLGDWSFLGRLLENAQEHSTVIGKVWLTVLFIFRILVLGAAAEEVWGDEQSDFTCNTQQPGCENVCYDRAFPISHVRFWVLQIIFVSTPTLIYLGHVLLLRTYVFNIIFKTLFEVGFIAGQYFLYGFQLKPLYRCDRWPCPNTVDCFISRPTEKTIFILFMLAVACVSLLLNVLEIYHLGDWSFLGRLLENAQEHSTVIGKVWLTVLFIFRILVLGAAAEEVWGDEQSDFTCNTQQPGCENVCYDRAFPISHVRFWVLQIIFVSTPTLIYLGHVLLLRTYVFNIIFKTLFEVGFIAGQYFLYGFQLKPLYRCDRWPCPNTVDCFISRPTEKTIFILFMLAVACVSLLLNVLEIYHLGDWSFLGRLLENAQEHSTVIGKVWLTVLFIFRILVLGAAAEEVWGDEQSDFTCNTQQPGCENVCYDRAFPISHVRFWVLQIIFVSTPTLIYLGHVLLLRTYVFNIIFKTLFEVGFIAGQYFLYGFQLKPLYRCDRWPCPNTVDCFISRPTEKTIFILFMLAVACVSLLLNVLEIYHLGDWSFLGRLLENAQEHSTVIGKVWLTVLFIFRILVLGAAAEEVWGDEQSDFTCNTQQPGCENVCYDRAFPISHVRFWVLQIIFVSTPTLIYLGHVLLLRTYVFNIIFKTLFEVGFIAGQYFLYGFQLKPLYRCDRWPCPNTVDCFISRPTEKTIFILFMLAVACVSLLLNVLEIYHLGDWSFLGRLLENAQEHSTVIGKVWLTVLFIFRILVLGAAAEEVWGDEQSDFTCNTQQPGCENVCYDRAFPISHVRFWVLQIIFVSTPTLIYLGHVLLLRTYVFNIIFKTLFEVGFIAGQYFLYGFQLKPLYRCDRWPCPNTVDCFISRPTEKTIFILFMLAVACVSLLLNVLEIYHLGDWSFLGRLLENAQEHSTVIGKVWLTVLFIFRILVLGAAAEEVWGDEQSDFTCNTQQPGCENVCYDRAFPISHVRFWVLQIIFVSTPTLIYLGHVLLLRTYVFNIIFKTLFEVGFIAGQYFLYGFQLKPLYRCDRWPCPNTVDCFISRPTEKTIFILFMLAVACVSLLLNVLEIYHLZ
SCORE:     score     fa_atr     fa_rep     fa_sol    fa_intra_rep    fa_intra_sol_xover4    lk_ball_wtd    fa_elec    pro_close    hbond_sr_bb    hbond_lr_bb    hbond_bb_sc    hbond_sc    dslf_fa13      omega     fa_dun    p_aa_pp    yhh_planarity        ref    fa_water_to_bilayer    rama_prepro       time           description
REMARK BINARY SILENTFILE
SCORE:  -5582.756 -13965.420   1755.653   7895.592          29.770                389.105       -355.389  -3530.857        7.966      -1305.358       -154.089       -272.508    -273.096      -33.260    290.049   2471.405   -154.809            1.758   1572.366               -379.917        428.283  14141.000 6mhq_ignorechain_0001
RES_NUM A:1-177 B:178-354 C:355-531 D:532-708 E:709-885 F:886-1062 G:1063-1239 H:1240-1416 I:1417-1593 J:1594-1770 K:1771-1947 L:1948-2124 M:2125 6mhq_ignorechain_0001
FOLD_TREE  EDGE 2125 1 12  EDGE 1 177 -1  EDGE 1 178 1  EDGE 178 354 -1  EDGE 1 355 2  EDGE 355 531 -1  EDGE 1 532 3  EDGE 532 708 -1  EDGE 1 709 4  EDGE 709 885 -1  EDGE 1 886 5  EDGE 886 1062 -1  EDGE 1 1063 6  EDGE 1063 1239 -1  EDGE 1 1240 7  EDGE 1240 1416 -1  EDGE 1 1417 8  EDGE 1417 1593 -1  EDGE 1 1594 9  EDGE 1594 1770 -1  EDGE 1 1771 10  EDGE 1771 1947 -1  EDGE 1 1948 11  EDGE 1948 2124 -1  6mhq_ignorechain_0001
RT 0.400989 0.223301 0.888451 -0.186207 0.969458 -0.159619 -0.896959 -0.10143 0.430322 6.2142 -0.872335 -4.88563   6mhq_ignorechain_0001
RT -0.59884 0.115338 0.79252 -0.153628 0.954654 -0.255017 -0.785996 -0.274467 -0.553966 5.69194 -1.98662 -14.2255   6mhq_ignorechain_0001
RT -0.849964 0.0334925 0.525775 -0.319579 0.760625 -0.565083 -0.418844 -0.648327 -0.635801 -2.36132 -2.48584 -18.2316   6mhq_ignorechain_0001
RT -0.477973 -0.0319664 -0.877792 0.187045 0.972713 -0.137273 0.858228 -0.2298 -0.458952 -8.24023 -0.841075 -13.0072   6mhq_ignorechain_0001
RT 0.540264 0.0107029 -0.841427 -0.0819878 0.995831 -0.0399758 0.837492 0.0905843 0.53889 -8.12052 0.49503 -3.8992   6mhq_ignorechain_0001
RT 0.506438 -0.136963 -0.851329 -0.0727902 -0.990571 0.116064 -0.859199 0.00318938 -0.511632 -5.15586 71.52 -30.8128   6mhq_ignorechain_0001
RT 0.971586 0.154941 0.178925 0.17479 -0.979411 -0.101008 0.159591 0.129413 -0.978664 3.341 71.1005 -33.9922   6mhq_ignorechain_0001
RT 0.479208 0.256438 0.839404 0.294728 -0.94785 0.121311 0.826738 0.189263 -0.529797 10.7757 73.1389 -28.9225   6mhq_ignorechain_0001
RT -0.521483 0.0753146 0.849931 0.185507 -0.962264 0.199088 0.832852 0.261489 0.487833 8.90065 74.9749 -21.3297   6mhq_ignorechain_0001
RT -0.993629 -0.0448093 -0.103406 -0.00288947 -0.907125 0.420852 -0.11266 0.41847 0.901216 2.07065 75.0514 -18.0676   6mhq_ignorechain_0001
RT -0.526641 -0.124444 -0.84093 -0.177118 -0.951455 0.251721 -0.831432 0.28151 0.479034 -5.70196 73.4221 -23.0807   6mhq_ignorechain_0001
RT 0.0872143 0.243181 -0.966052 0.350007 -0.915402 -0.198833 -0.932678 -0.320784 -0.164951 37.4584 39.3901 -19.3866   6mhq_ignorechain_0001
ANNOTATED_SEQUENCE: G[GLY:NtermProteinFull]DWSFLGRLLENAQEH[HIS_D]STVIGKVWLTVLFIFRILVLGAAAEEVWGDEQSDFTC[CYS:disulfide]NTQQPGC[CYS:disulfide]ENVC[CYS:disulfide]YDRAFPISHVRFWVLQIIFVSTPTLIYLGHVLLLRTYVFNIIFKTLFEVGFIAGQYFLYGFQLKPLYRC[CYS:disulfide]DRWPC[CYS:disulfide]PNTVDC[CYS:disulfide]FISRPTEKTIFILFMLAVACVSLLLNVLEIYHL[LEU:CtermProteinFull]G[GLY:NtermProteinFull]DWSFLGRLLENAQEHSTVIGKVWLTVLFIFRILVLGAAAEEVWGDEQSDFTC[CYS:disulfide]NTQQPGC[CYS:disulfide]ENVC[CYS:disulfide]YDRAFPISHVRFWVLQIIFVSTPTLIYLGHVLLLRTYVFNIIFKTLFEVGFIAGQYFLYGFQLKPLYRC[CYS:disulfide]DRWPC[CYS:disulfide]PNTVDC[CYS:disulfide]FISRPTEKTIFILFMLAVACVSLLLNVLEIYHL[LEU:CtermProteinFull]G[GLY:NtermProteinFull]DWSFLGRLLENAQEHSTVIGKVWLTVLFIFRILVLGAAAEEVWGDEQSDFTC[CYS:disulfide]NTQQPGC[CYS:disulfide]ENVC[CYS:disulfide]YDRAFPISHVRFWVLQIIFVSTPTLIYLGHVLLLRTYVFNIIFKTLFEVGFIAGQYFLYGFQLKPLYRC[CYS:disulfide]DRWPC[CYS:disulfide]PNTVDC[CYS:disulfide]FISRPTEKTIFILFMLAVACVSLLLNVLEIYHL[LEU:CtermProteinFull]G[GLY:NtermProteinFull]DWSFLGRLLENAQEHSTVIGKVWLTVLFIFRILVLGAAAEEVWGDEQSDFTC[CYS:disulfide]NTQQPGC[CYS:disulfide]ENVC[CYS:disulfide]YDRAFPISHVRFWVLQIIFVSTPTLIYLGHVLLLRTYVFNIIFKTLFEVGFIAGQYFLYGFQLKPLYRC[CYS:disulfide]DRWPC[CYS:disulfide]PNTVDC[CYS:disulfide]FISRPTEKTIFILFMLAVACVSLLLNVLEIYHL[LEU:CtermProteinFull]G[GLY:NtermProteinFull]DWSFLGRLLENAQEHSTVIGKVWLTVLFIFRILVLGAAAEEVWGDEQSDFTC[CYS:disulfide]NTQQPGC[CYS:disulfide]ENVC[CYS:disulfide]YDRAFPISHVRFWVLQIIFVSTPTLIYLGHVLLLRTYVFNIIFKTLFEVGFIAGQYFLYGFQLKPLYRC[CYS:disulfide]DRWPC[CYS:disulfide]PNTVDC[CYS:disulfide]FISRPTEKTIFILFMLAVACVSLLLNVLEIYH[HIS_D]L[LEU:CtermProteinFull]G[GLY:NtermProteinFull]DWSFLGRLLENAQEHSTVIGKVWLTVLFIFRILVLGAAAEEVWGDEQSDFTC[CYS:disulfide]NTQQPGC[CYS:disulfide]ENVC[CYS:disulfide]YDRAFPISHVRFWVLQIIFVSTPTLIYLGH[HIS_D]VLLLRTYVFNIIFKTLFEVGFIAGQYFLYGFQLKPLYRC[CYS:disulfide]DRWPC[CYS:disulfide]PNTVDC[CYS:disulfide]FISRPTEKTIFILFMLAVACVSLLLNVLEIYH[HIS_D]L[LEU:CtermProteinFull]G[GLY:NtermProteinFull]DWSFLGRLLENAQEHSTVIGKVWLTVLFIFRILVLGAAAEEVWGDEQSDFTC[CYS:disulfide]NTQQPGC[CYS:disulfide]ENVC[CYS:disulfide]YDRAFPISHVRFWVLQIIFVSTPTLIYLGHVLLLRTYVFNIIFKTLFEVGFIAGQYFLYGFQLKPLYRC[CYS:disulfide]DRWPC[CYS:disulfide]PNTVDC[CYS:disulfide]FISRPTEKTIFILFMLAVACVSLLLNVLEIYH[HIS_D]L[LEU:CtermProteinFull]G[GLY:NtermProteinFull]DWSFLGRLLENAQEHSTVIGKVWLTVLFIFRILVLGAAAEEVWGDEQSDFTC[CYS:disulfide]NTQQPGC[CYS:disulfide]ENVC[CYS:disulfide]YDRAFPISH[HIS_D]VRFWVLQIIFVSTPTLIYLGH[HIS_D]VLLLRTYVFNIIFKTLFEVGFIAGQYFLYGFQLKPLYRC[CYS:disulfide]DRWPC[CYS:disulfide]PNTVDC[CYS:disulfide]FISRPTEKTIFILFMLAVACVSLLLNVLEIYH[HIS_D]L[LEU:CtermProteinFull]G[GLY:NtermProteinFull]DWSFLGRLLENAQEHSTVIGKVWLTVLFIFRILVLGAAAEEVWGDEQSDFTC[CYS:disulfide]NTQQPGC[CYS:disulfide]ENVC[CYS:disulfide]YDRAFPISHVRFWVLQIIFVSTPTLIYLGH[HIS_D]VLLLRTYVFNIIFKTLFEVGFIAGQYFLYGFQLKPLYRC[CYS:disulfide]DRWPC[CYS:disulfide]PNTVDC[CYS:disulfide]FISRPTEKTIFILFMLAVACVSLLLNVLEIYH[HIS_D]L[LEU:CtermProteinFull]G[GLY:NtermProteinFull]DWSFLGRLLENAQEHSTVIGKVWLTVLFIFRILVLGAAAEEVWGDEQSDFTC[CYS:disulfide]NTQQPGC[CYS:disulfide]ENVC[CYS:disulfide]YDRAFPISHVRFWVLQIIFVSTPTLIYLGHVLLLRTYVFNIIFKTLFEVGFIAGQYFLYGFQLKPLYRC[CYS:disulfide]DRWPC[CYS:disulfide]PNTVDC[CYS:disulfide]FISRPTEKTIFILFMLAVACVSLLLNVLEIYHL[LEU:CtermProteinFull]G[GLY:NtermProteinFull]DWSFLGRLLENAQEHSTVIGKVWLTVLFIFRILVLGAAAEEVWGDEQSDFTC[CYS:disulfide]NTQQPGC[CYS:disulfide]ENVC[CYS:disulfide]YDRAFPISHVRFWVLQIIFVSTPTLIYLGHVLLLRTYVFNIIFKTLFEVGFIAGQYFLYGFQLKPLYRC[CYS:disulfide]DRWPC[CYS:disulfide]PNTVDC[CYS:disulfide]FISRPTEKTIFILFMLAVACVSLLLNVLEIYH[HIS_D]L[LEU:CtermProteinFull]G[GLY:NtermProteinFull]DWSFLGRLLENAQEH[HIS_D]STVIGKVWLTVLFIFRILVLGAAAEEVWGDEQSDFTC[CYS:disulfide]NTQQPGC[CYS:disulfide]ENVC[CYS:disulfide]YDRAFPISHVRFWVLQIIFVSTPTLIYLGHVLLLRTYVFNIIFKTLFEVGFIAGQYFLYGFQLKPLYRC[CYS:disulfide]DRWPC[CYS:disulfide]PNTVDC[CYS:disulfide]FISRPTEKTIFILFMLAVACVSLLLNVLEIYHL[LEU:CtermProteinFull]Z[MEM] 6mhq_ignorechain_0001
NONCANONICAL_CONNECTION: 133  SG  64  SG 
NONCANONICAL_CONNECTION: 138  SG  60  SG 
NONCANONICAL_CONNECTION: 144  SG  53  SG 
NONCANONICAL_CONNECTION: 310  SG  241  SG 
NONCANONICAL_CONNECTION: 315  SG  237  SG 
NONCANONICAL_CONNECTION: 321  SG  230  SG 
NONCANONICAL_CONNECTION: 487  SG  418  SG 
NONCANONICAL_CONNECTION: 492  SG  414  SG 
NONCANONICAL_CONNECTION: 498  SG  407  SG 
NONCANONICAL_CONNECTION: 664  SG  595  SG 
NONCANONICAL_CONNECTION: 669  SG  591  SG 
NONCANONICAL_CONNECTION: 675  SG  584  SG 
NONCANONICAL_CONNECTION: 841  SG  772  SG 
NONCANONICAL_CONNECTION: 846  SG  768  SG 
NONCANONICAL_CONNECTION: 852  SG  761  SG 
NONCANONICAL_CONNECTION: 1018  SG  949  SG 
NONCANONICAL_CONNECTION: 1023  SG  945  SG 
NONCANONICAL_CONNECTION: 1029  SG  938  SG 
NONCANONICAL_CONNECTION: 1195  SG  1126  SG 
NONCANONICAL_CONNECTION: 1200  SG  1122  SG 
NONCANONICAL_CONNECTION: 1206  SG  1115  SG 
NONCANONICAL_CONNECTION: 1372  SG  1303  SG 
NONCANONICAL_CONNECTION: 1377  SG  1299  SG 
NONCANONICAL_CONNECTION: 1383  SG  1292  SG 
NONCANONICAL_CONNECTION: 1549  SG  1480  SG 
NONCANONICAL_CONNECTION: 1554  SG  1476  SG 
NONCANONICAL_CONNECTION: 1560  SG  1469  SG 
NONCANONICAL_CONNECTION: 1726  SG  1657  SG 
NONCANONICAL_CONNECTION: 1731  SG  1653  SG 
NONCANONICAL_CONNECTION: 1737  SG  1646  SG 
NONCANONICAL_CONNECTION: 1903  SG  1834  SG 
NONCANONICAL_CONNECTION: 1908  SG  1830  SG 
NONCANONICAL_CONNECTION: 1914  SG  1823  SG 
NONCANONICAL_CONNECTION: 2080  SG  2011  SG 
NONCANONICAL_CONNECTION: 2085  SG  2007  SG 
NONCANONICAL_CONNECTION: 2091  SG  2000  SG 
CHAIN_ENDINGS  177 354 531 708 885 1062 1239 1416 1593 1770 1947 2124 6mhq_ignorechain_0001
LuJfKCZ5TQGku2ljQXofKCRpIbG0TOujQUP4JCxyCcGkOQEkQsXvJC9hIUG0RxPkQi65KCFQPQG0mUXjQZYALC9KiLGk2ovjQD1iJCNCsNGk/0kjQhRhLCRREeG0D+ujQAy8JChJYgG0MXjjQ 6mhq_ignorechain_0001
LzVgJC5J0lGkIHKkQJn7IC1sDoGUfJfkQoAcHCJtdlG0qMfkQjKlGCJjPsGE77ikQMlJJCJqxzGEuVlkQ7VnKCN+d2GEKPpkQFvbLCFwavG0WankQZq5KCJEj/GkCAukQm8nJC1S4rGkpm/jQAaaJC5x3iGE/3qkQsTxICJc84GkoqYkQcblIC5Fl1GUc0zkQ 6mhq_ignorechain_0001
LjXJHCVZWbGk1EbkQnvxFCZyfXG0MaZkQLtRFC9k2RG0vdtkQUcGECRD2OGEULukQQFqFC5a3PG0lXGkQKM2FChMPVGEQJxjQ4Q/GC5JeVGEHQljQHA3ECJVNbGEOHljQcDyGCh+JbG04vSjQo/eFCpwteG0rYSjQYAhDCt6zdGkgrojQBH0ECl9ukG0FKDjQh+1CCNo1jGUiZZjQpfeDC17MnGEvHHjQDH6HCJKJWG0cBZkQr2HFC12UeG0tmWkQxpZGCh2hJGUI2HkQyLrEChVGMGUbgGkQpY7HCFpsRGEkxpjQ5NeHCJngcGE+QHjQceADCZEJbG0TJ3jQSLTFC18enG0di0iQlDzBCdh1lG0gTcjQ006CCxm6rGUld7iQ 6mhq_ignorechain_0001
LUyHGCFcXQGEwt9kQotuFCZR/JGkYRQlQhPjECNX4OGUqHclQkYoDCZNJJGEVuilQ+15GClM0IGkjcflQxc7HCNxwCGEiHWlQJzCHC5DqTGksT9kQA3aFCdGGCG0FuKlQgESHChZtQG0dsjlQpikGCdD+EG0hJulQ1dRIC98h8F0mShlQ 6mhq_ignorechain_0001
LkqjECNyaZGE99elQ1udDCBvneGkvbqlQKWICCJnecG0apflQsEIBCJWTaGk6ZqlQz6sDCRQsqGk5zrlQc9uCCBjawGEKM6lQRfADCZ7sxGEqyPmQ4BjBCZFh0Gk9JylQehHCChy92GEWCdmQ9AqACVgy5GEYW/lQ0T8ACFrA7G0f0UmQZMUFChT7dGkLQZlQT0aDC18UbGELl6lQcbtECZHNsG0lrxlQ6OoDCR9LuG0/4blQnA8DC5rguGETSWmQkkUBC5GjzGkdMhlQMGWCC1y63GEv+tmQfJd/Btu+8G0I14lQxWPACJuJ/GE3PfmQ 6mhq_ignorechain_0001
LMJGCCdjWdG0EdKlQvA4ACdMFbGERq+kQb8WACJN+PGER9DlQ6IX+B1zmOG0LZJlQD6HBCF1AcGE7gmkQbW3/BliLZGE1HYkQlvo9BtJUhG0CdbkQ4iYACZp9YGkM4AkQRC7CChSnfGExVClQ8fHAClb4gGEkXDlQ9naBC1NNkGkt5ikQHv8BCxUvWG0HOikQqxF/BNgVRGEpkckQGZ87BVRTfGUpORkQ1NA9B5KMhGkCJskQRQX+BZhRpG0FYXkQ+uE/BJY8WGUgp2jQkQxACRpzgGE9Z8jQUtKBCN9+SGke5+jQ 6mhq_ignorechain_0001
L40OBCd89HGkJxClQWQ0ACVyO6FExkHlQZXUAClUz3F0ZSelQ2Qy+Bd+jrFEFhilQRMMCCd1WJGkFh+kQSpBAC1Oc1F0Ik8kQjzpBCd3WvFExDFlQ 6mhq_ignorechain_0001
L9j6AC5KzBG04LtlQNBiACdFzAGUukDmQ+gI+BhazDG0QzGmQISn8BNw/7FEtWRmQSCaBCh33HG0jlRmQ6uEBCt8jHGkMUpmQ/FYBClo55FUq2ymQ5CQBCJBJ6F09BKnQyrTBCtuooFkClWnQIPfBC5dqVFkD+NnQ9oLBC1giqFUvirnQzApBC1VCHGUPHplQXfpAClA7wFUwWImQOvcCCZmgFGkMzPmQMrUBC5FKQG01TMmQKVqBCh4lNGUhtxmQGxAACN4MJG00jrmQPwrACBMBuFUoismQRaZCCttT1FEL2umQfFHBC1iOEG0QPRnQrYlBC9XNUFEd89mQq9hBCp5iIFU5XXnQbwCBCFQI5FkbKynQZXOBC1abdFUP80nQ 6mhq_ignorechain_0001
LBNT9Bp+2MG0lt9lQ8Wl6BN5qQGUMiBmQ89k4BdYjKGkeA0lQb2T2BBKjIGUE06lQIaY6BNaqcGUEm8lQhk77BZUFkGUltLmQoAY7Bp8rvG0yxFmQyZH7BBszhG0DuimQFjh+BlPKRG0PK0lQLEG6BxzWPGUPUSmQKsH7B5pCeG0NcslQSFS4B1AAfGUbK9lQwiE+BZ/riGEn3JmQpfe8BBb90G0MhQmQ10A8BFZIxGEhW1lQsbP5B9hSxGk1NHmQ79N8B9/EnGU4dtmQMf+4BFkNjGEdlkmQTVk7BhIgZGEnnmmQ 6mhq_ignorechain_0001
LXXZ5B95PHGUT/glQVim3BJGCBGEkiTlQMg+2BVMQsFEwFdlQA2t0BJmokFU9KblQsX14Bt+K/FEDQ9kQ+d94BNHsJG0uWvkQQPg6BNfSHGEJ6akQOvI2B5SeNGELXqkQYGQ7BZu9IGEImblQWLt1BZ/RFGUpTSlQyb36BBTM5F0MG/kQAHr3BBnOzFEsk0kQV+B6Blj9PGk573kQ4Am6BpAeOGURCRkQcxh8BFDwEGkL8ekQE0f5BBH8AG0EGSkQsfO2BlLqUGUrfgkQyLE1BBgNHGEvwhkQi2F1BtFRPGEjP5kQ 6mhq_ignorechain_0001
L1764Bl78hF0oXnlQfFX4B9x3NF0NTylQw9P2B9QHRF0heDmQTHg0BtVeDFkhdGmQXa66BlZuEFUMQ8lQ5Kj6BBWHvEUaGHmQVUJ9BdRelEk+dOmQmz6+B9nMjEEMjBmQUxW9BVBYgEk4ChmQvDz6Bdo6nF0DtnlQjem3BhAcCFktmmlQu8b8BNA7CFkR6vlQz7r7Bp44PFUyIImQvMP5BtEFxEEe4UmQ4Gl5BByMkEEy87lQ 6mhq_ignorechain_0001
LtZZ2B95CjFk+DPmQDET0BR9CoF0mdemQwsnxBhX5qFk/RTmQUtjvBFTKjFET9amQomA1BFi47F0jQrmQnpM3B9t23FUmQ7mQUyu3BhMelFESMBnQObe4BhJWEGkGXCnQFk83BRNRtFkbVNmQSNI0Bd2vaF0TspmQbdp1BlwREGUfZgmQwfPzBBqzAGEmtzmQr385BZPfDGkNCNnQ7h+3BxgoLGEzH9mQ 6mhq_ignorechain_0001
LcNnxBRn71FE//AmQdLKvB9dl4FEKn0lQaW+tBxlajFEaKtlQVOirB1v3hFUNpqlQ6BqvBJSVDG05JhlQwvUzB1Sl8FUwk7lQmcrtBNYKAGUG0+lQbfztBJbOEGUXIYlQHdWwBhbLLG0JXmlQp4KxBJBT/FUkBXlQ 6mhq_ignorechain_0001
LreovBN8PTFE6WplQh0muBNal+EUOSilQhtqsBxLE1EEDbylQaq7qBRCToEEfkslQAe6wB1M+uEkbUelQTmjyBNz6zEkseKlQBZ20BdYVkE0xZHlQE6q0BtjnREUHiNlQ8fB3BB/9rEUk39kQe5nxBpkIVFkgVrlQKPftBRx8AFEXgTlQ2cQyB9dDvEkbDslQPBIwBd1yeE09sclQOxQxBNzAzEEZe8kQqyYzBtQ+DF009LlQ5gm4B9lbiEEnZ7kQraF3BdAQ7EUgJ5kQ 6mhq_ignorechain_0001
Lj66sBRRK7EEYsGmQsnKrBRZqyEUeMXmQhtQoBJDH5E0+vTmQmMemB5giuEEpWcmQBOGsBBoN6EE2QtmQIluuBpVcwE0Zq0mQBAevBpq22EU1ELnQxwJuB1meEF0x1TnQ6pWxBZSHuEEgcTnQhOWuBZm1FFEOzKmQklQrBVQPhEEfqWmQlYVsBJTjLFkqJtmQv5kqBVhW2EUnJ5mQ/ZkuBZdEfE0Z7zmQz1TwBttX1EEyvpmQ 6mhq_ignorechain_0001
LKIxnBd9IKFkSfHmQC+ElBNynRFU8tCmQ+lakBZ9YRF0D+qlQtGHiBhHfVFk/KllQpBskBRuUoFEPbLmQRvClBVZAqFEuJjmQSfQjBdCOhFEzfxmQGR+mBxTdzFEjCvmQn+EkB9TMlF0TNFnQu0UmBt2OwFUYJEnQoSWpBZiFSFkSUBmQf6njB1gRHFEFkKmQdJHmBl+GzF0GyDmQ05riB9I8tFUvbHmQUcrhBNNFYF0S4tmQVpxoB5GV8Fk21qmQ/u7iBZyhfFEI7SnQ 6mhq_ignorechain_0001
L/LXmBNk/MFEjMdlQhr2lB16nMFkSVGlQaMqkBFPS3EUTl/kQQGskBRmhnEk0bLlQfFboBBevQFkXH6kQEucpBBeElFUD0+kQ5aOoBRc2JFkAmilQDpakBpWMZFkFjClQNR5pBNTkEFUgQ+kQZsCoBRtdPFETApkQXWupBNlVlFE9AOlQ 6mhq_ignorechain_0001
LYNojBxK+2EUvCskQHTZiBpF2jEUXPjkQv6jkB5ctUEkdTbkQOQ6mB5IbaEUKdZkQz+cgBZhSpEUU6QkQdT5hBNMLzEkuu/jQrmjcBhUb4EkzrYkQB7sjBxRYEFkpCjkQEUShB981bEUx8vkQ31DfB9EpaE0r/KkQb9JiB1bECFEE4CkQmQ2ZBt4F8EkahLkQQ1UaBtf4wEkMolkQmAYeBplKHFkpeekQ 6mhq_ignorechain_0001
LqLxjBF9+AEEQlWkQOLrlBpqFiDEnGPkQKA6mBNj+vDUVA6jQJRVpBNRTsDU3j2jQZ8SkBhnY2CkjPMkQVdLmBxrxWCkqeBkQZ8XjBVYflCU71hkQry0hBpqv5Dk+JYkQ4NSnBhOkfD0xzakQ4rkiBZKR6CU0uBkQ1/KlB5IIwBkFl/jQxWwmBt4+iCE0zxjQoU9nBB8jSCEFVLkQUmZiBRMmGCUqsfkQDJGlBBTyhCkcYskQru9hBJQ/7CE78okQ 6mhq_ignorechain_0001
LeYPlBBlNAEkBmrjQD4NmBB0oHEkAAXjQ2RJoBNBNaEkg3ZjQJfQqBBp5aEk+qPjQdy4jB5QhOEkwbIjQg3JiBdWY2D0/lCjQtY8kBlUYZE0PX0iQ2eFfBxwBBEUJ53iQgLRjBRzWBEkD6ujQJOXnBdVl1D0pmPjQDlmiBN2rZE08ARjQ53QjBd3XhD0a43iQUwshB9XIkDEqARjQvVRjBRaIeE0nPqiQx/FmB9ffnE0f04iQKUOmBF6SOEEhnriQ9f2cB9Z/kDU/P0iQu7ucB9cGLEU4lCjQke5fBdzrJEU7HpiQ 6mhq_ignorechain_0001
Lk/gnB5vLpEUdLojQ/zYpBh+T6EEozsjQ0NEsBdd6xE0ba0jQ61KuBp2p6EES+ujQXkvlBxW0oEkK7vjQo4rpB9O/DF0afejQPDjoBtpxEFUOB5jQ 6mhq_ignorechain_0001
LUsBsBpwvgEUv4AkQEVguB9xHXEESbIkQ2qGwBxVJOEkH31jQ5wkyBl3gPEESk1jQRg7tBZLhFEkqyYkQiC4sB1+mNEkFLukQ0Z8rB51b2D0NR8kQg41qBlVTDEUTeRlQZLdpBZPNkDkUpdlQt4QqBFvLaEEfRFkQ0/svBFEgjEUWIQkQfZdsBVo10DkIQSkQZPwvBJR84DEw3bkQ84cuBZ4XWEU6d2kQmANrBBWcYE0bbrkQvvYqB5obkDk0/zkQdjntBNoAhDEYb/kQoOesBRFjJEkSMblQzgbpB9XQQEEahOlQHVwoBpDNwD0YkrlQTg6nB9vxYD0G5UlQjWwqBtkQMDE6vglQ 6mhq_ignorechain_0001
L8BuuBlF4EEEZOmjQ3xCwBtUm5D0bETjQdIRxBptGPEEEgGjQKJgzBttXNEEoM+iQ88CuBVUShDkyxEjQpmVvBtjhVDERiviQGWDtBB9e5Ck5TQjQHxtsBx7XDE0FlnjQ1qqxBxYckD039XjQ58WsBdHM2DEfNBjQCc5tBlmXEDUjoliQF+9vBt3jyDENTniQRgExBRKLBDkKbyiQN9orBtzdoCUnHGjQ7dvuB1ArkC0X9TjQA+DsBN0wCDEGJfjQ 6mhq_ignorechain_0001
Lta0vB9kzgEUGyEjQ0D4wBl9nzEEw+5iQkbZzBB2o7EUe2EjQcfY1BxOvAFUeR6iQqMyuBx9eFFE+i5iQiVqvBtm4YFErUtiQBnavBtZMcFkK3XiQc57wBZw3rF0h11iQgkcwBFg0vFEWcSiQBfYxB5Pp5Fk3lkiQtDuxBl2LyFUlZKjQOjlyBhWuGGkDMniQ8L7yBNuBDG0bANjQyFWzBFhqJGUQ27iQLO9tBRpVhEEHBLjQYHZxBxVOvEUtnpiQDc8sBd2f/EUoWyiQfNUuBtIWKFUd3JjQ/9huBVA6QFUXpMiQ5hgwB5FC2FUOiDiQarYxBpYunFUjFYjQcE8yBtBHMGUlwZiQo9hzBR9aFG0NEdjQy5S0BB8ZRGEqd+iQ 6mhq_ignorechain_0001
LPoXzBVts8EUDCajQGaw1BN6MDFUinljQevC4BdWlzEUK9hjQeFY6BJxA6E0rLgjQH6J1BVi1EFkJo9jQNBUzB5BTXFU+SEkQcAlyBt76UFUf0bkQHht0BBUhsF0HLAkQjqsxBZVB5EUGVijQA9Y2BxLxSF0cofjQOVO0BxH+1EU50CkQScC3B5ttGFUHNGkQ29dxBdOnWFUEB7jQtNRxBFaCiF0vjgkQ9+ixBx/vFFkWQekQ66Y0BF/RVF0HglkQQrZzBxMp5Fkx5EkQffj2BNvOtFErdJkQclL1BV46tFUxMvjQ 6mhq_ignorechain_0001
L5Ib3BN4AfE0D4gjQAaf5BtrhPEE2hbjQIVt6B5cJUEEKwFjQlIK9BZ7gUE0VmDjQNAY4BtIIxDU13bjQ38g3BdcnmDkKHxjQgIg6BNuXRDEvwUjQG0i1BJQ0ZE0GsjjQjsF7BhIyQEEBVnjQffq2BBM9uDUDIRjQrF91BNRG3DkBo0jQPYr5Bt9FxCUSGVjQaNJ7BlpDZDU8iEjQwdN8BtWLTDEdifjQ 6mhq_ignorechain_0001
L9uC5B5WtXEkIj1iQ7YE6BlcncE0ZSgiQb2s7BpYDxEU19giQb639BxgXyEUdpXiQblw3BhwJfEUVLQiQOWy4BN6PoE0aJ7hQXaZ2B9vrJEE0nMiQD5C3BlbCXEE123iQ81Y7BBfpPEkDTbiQaMU2BlFkqE0NjWiQcLI3BdI8pEU08vhQREs5Bdg33EUE/9hQkwR6BRiddEU+Z0hQh/w0BZUmLEEYOBiQ9A23Bt3f8D0gVGiQ/rm1B9yyDE0DxbiQ 6mhq_ignorechain_0001
L2nq6BxIRBF0z3riQqPE8B5npVFU9NtiQYb9+BFEbSFkjtziQIfZACVsNaFUVDpiQJRr6BRMdkFksU9iQqG67B9Cz6FE0z/iQLUd7BR7yDGECZriQ9fq6BpR/CGEgATjQY444Bpwl/EkiXziQZjD8Bh8DdF0PcdiQWem4BlCgmFkqc4iQs8s6B92ycFEN/MjQ+0D+BxUV5FkOOCjQ6WV8BV7uLG0BKtiQSsZ8BF+Y/F0b+diQodU5B9LjEGkKaoiQQni7B9U7KGEGyUjQczg4BdCvDGkcmQjQ99C7Bdqo8FEmahjQ 6mhq_ignorechain_0001
LEba/B9l8GF0JKFjQW4DBC9PeFFE6nNjQTg6BCBRD2EEOxAjQD7DDCRr+6EkeX7iQv+BBCl1X+EUwCljQZB2ACx3cQF0Om0jQ3pL/BdYAVFky88jQw46BCdc8cFUl56jQ1f1+BNzolF0pQLkQgBwBCFDktFkoNJkQt0fAC1Y6xFEVZRkQou69Bx7K/EU3vMjQcyhBCx9MVFkYeMjQDIOACt29yEEvZnjQgm9BC9GP2EUW9ojQzae9BRTSLFEHH4jQNP6CCZugZFEdb0jQew28BxsCpF0isRkQUsmCCxUQ3FkyCOkQMJXACF9B/FUIqckQ 6mhq_ignorechain_0001
LUnYBC1oLjE0R27iQLfNCCVScSEEdnyiQ3ekCCJxmXEkMpbiQ3noDCJxPREEHCUiQQvfBC5VS5DkbiziQYygCC5KyUDkH/xiQardACNR41D0zvhiQC87BCV9QpCkmJ3iQA5ZACZMSgE04d+iQDKJDCRBmREkxl7iQzk/ACpy31D0T6CjQuN7CCJjrTDkV3hiQhtVDCdk3aDES88iQl97/Bdc3WD0HoiiQrvc/BxDnHEkijjiQxU9ACd1F5DUQSSiQ63tCCVOERCUht1iQWGjBC5EUpCUPdHjQJUIBCBy+hCkfBsiQ 6mhq_ignorechain_0001
LHFtBChhBjE0sRQiQwq8BCdxXpEENQ6hQs2eCCNlGAFUVn4hQm7jDCZcgDFUm3vhQQTqACpubnE0eKthQDSWACFE+QEk0OmhQm+x+B1X+EEUe5whQDtABC1GyHEU+CVhQSDN+BF6mgDEQiqhQSVuACFcRmDk6oOhQVVi/BtVxOD0GaZhQ4y1ACNmanE0/ZXiQbItCCRzxeEE1fzhQBGp/BhfWtEkMj2hQJJvACBjYxEEH6ehQNbu9BhPCMEkrb+hQyCxBC9LEREE3iMhQ5cs8BpbHODU9DzhQQHQBCRvNYDkWGBhQfaF/Bd+LuCUKZUhQ 6mhq_ignorechain_0001
LYLwBC97xPFkCzAiQ0sFCC978lFk9Y8hQUXQDCxJYtFEw7JiQfhTECt3YzFkLiBiQBE5ACRRZ0F09gAiQjsX/BNLFwF0mWyhQ+gr/B9w85F0B4chQoA+/BZCiIGkRKehQ3i69BdpePGUGbfhQULc7BlL7LGkajfhQ6yY+BFe3ZGkBighQLN9ACBKfMF0HLKiQj8YCCJ1QnFE9qrhQjkkACZAryFEIFRiQupLBChVhCGkOL+hQ03H/BJ33eFEfSwhQUQl9BN4t2Fky05hQRiuACZTezFERGVhQZH79BV9Z2FEEMThQ4/6ACVakLGEjGehQYDF7BF/+DG0MtehQ3p55BVYIRGE/fghQdSJACtYmcGUobghQBV28B1eEfGEkehhQ 6mhq_ignorechain_0001
L17FDCN/JtFk78eiQpmFECdHg2FUGAtiQsAWFCBqApFkKltiQlUdGCJvVxFEzFsiQ+OiDChDF5F0V2DjQBcZCCFDvEGEsKEjQOMpEC9Jr/FkUJTjQUllBCN/oEG0dlYjQIIRCC56amFEKZliQb2XECdBCDG0OnmiQiLHDCJx7pFksNJjQpozCCZVvMGEPACjQ7JuBCZWNDG0+02iQ2EPECF6tAG05NjjQD8aFCJ8dzFkWPTjQDdEFCJwbHGUB9NjQZOzACxHqKGEhmXjQV2IBCR+h5FUzxajQoJPCCRjbGGU0GmjQ 6mhq_ignorechain_0001
L4NMFC5FJUF0zMwiQNiWGCp5QGFEI3xiQxxPHC5GVIFk6UeiQPhdICtF6KF0vVgiQIO6FCdj6uE0gg0iQr/BHCdKMeEUapziQnLCICxfjiEk5cFjQtwbGC9s5HE0Nw1iQlHRECZ1pNFUhExiQlj7GCh6DLFEO1/iQNAaFCVdQtE0a3DjQsjMFClVGrEU74niQAvjHCJhefEUkbkiQQM1IC1+qWE0n1EjQ+bdIC9YeyEE9XDjQZAiHC51ohEEy4UjQuxOHChiB4DkOI1iQcF6FCF1lGEkW+EjQGAvFCBvGFEE4qoiQ 6mhq_ignorechain_0001
LIlqGCB7sGFEwULiQlddHCJBDGFkl23hQHyIIChqVbFUNA0hQcvOJCVaScFEg4qhQu4kGCNTcAF0zdkhQ7G4FCdcWUFU6CchQi9aHCFII2EkiDThQqKqFC1k5FFELPKiQ0pPICJVF6Ekg15hQJKzFCxKU1EUMjphQcYQFCFAGQFkVWOhQQ/PFCFoIbFk7lohQJynGCh0FgFUXIXhQriyGCliMyEk0ZFhQr6MICxROBF0hCOhQlQ4HCZcjnEEOPZhQ 6mhq_ignorechain_0001
LlngHCpSpsFEju6hQZNJICJbvAGEde5hQ9cYJCRILBGU7aHiQtSbKC1QMFG0PnAiQURKHCZ9gJGkMUAiQZKDGCZBIMGE6NwhQJwAFCZGTTG0ez6hQZ1pGCVxgRGkVpchQb8kGCFmgrFUX1AiQ9LdICJFHCGkHAphQH2rGC5hFHG02NPiQjHuHCRT2QG0rQDiQNNjFCJfwEG0cYrhQ0NOECNvJVG0ZXvhQIQlECZ9LPGkDkIiQ2GfFC5OsaGkvDAiQxS3FCNKXTGUmMRhQhuJHCRu4YGEfdhhQ0NYHCZ4JMG09OVhQ 6mhq_ignorechain_0001
LZ2SJCxX+5F0mwaiQEMbKChav5FEgFpiQUicLC9QooFkZjkiQ0WkMCV2npFkbmsiQpzaICtolzFEhqfiQTv7KCd+kEGETcoiQa5EKC9aj3FUId5iQ 6mhq_ignorechain_0001
L+oELCRM+YFkunXiQAC+LCVz0HFkGSRiQrupMC5DNMF0RF8hQ0W1NChWMHFkXh5hQACNLCdy1yEkY0PiQ0CIKCNwCZFEs/RiQgnvMCdiWGFkoddiQPj4LC1WEmEEpDLiQAQxKCZnDvEkPXfiQYMaKC5rV0EU6/DiQ 6mhq_ignorechain_0001
L5H7LChTRVFUy1shQyXaMC1GzYFUKSXhQiGiMClrSwF0qmRhQSjnNCpsv3FkHBMhQhDfLCNB/NFU+ZHhQXC/KC9/3ZF0wnwhQo9ZNChxuRF0pDWhQSl2LCVKpQFECN3gQ0+cLCV228EUBqKhQB/eKC1cqUFUc7IhQ 6mhq_ignorechain_0001
Lw1bLC1oH8FUj2ShQOjYLCJoqIGUMYJhQJBaMCtyKQGUzGThQyY+MChe4WG0N3HhQu3/JCpyONGkU6LhQtpnKCNGZ2FUdeahQoWnLCpl6HGEnZ4gQag9JCR/LVGE+yEhQlzRJCl+CIGkH6DhQ2EwJCdAxNGEF2chQ 6mhq_ignorechain_0001
LwDqMCF8MPGUb3nhQKYpNCl6AWGkaEyhQjFBPCND1UGU2AohQSC1PCxPPcG05/ohQyxuNCVseTGkE/JiQ55iMClncXGEXCXiQ/vqMCtG5UGkaduiQsZwNCBdlSGEkc1iQX/qLCl4PVGUgY5iQRgKMCxBvJGUhxwhQc9VNCJIVeGkTAwhQcizNC9c2KGkJOMiQ3joOC9iDXGEXpQiQzldMCxlFgG00IViQjnoLCxS1TGUWyQiQ 6mhq_ignorechain_0001
LQKTPChelLG0gnehQ4rkQCxV6JGEtBUhQj9eQCJXXMG0VS8gQckbRCxtsQGUBGzgQzDDRCltx8FUTTXhQinSRCZOr2F0jjuhQRFdSC15LBG0CU4hQ9pgTCtdHBGk+7uhQCYSSCduuFG03KJiQFynOCBImFGEWyehQFuTRCpzSPGUlHbhQ0pTQCBrwxFEeyQhQli+RChyP6FU8iOhQNOZQCdZO6FkTz3hQNJeRCx7glF03evhQ 6mhq_ignorechain_0001
LbIXPClLqJG08RygQWFNPC10FLGETUbgQqFLPCVl5WGUwnVgQmIxPCxZYaGU8xFgQwG6NCdItFGUmgTgQ+bpNC1ybIGE4T4fQmHAOCNXUzFU0mWgQ5RmOCN+hGGkL06gQlQEQCpLjHGk+TTgQbXENCdj0IG0OucgQSiuMC9DkEGkoztfQDEjNCxoERG0g00fQLqeOChZnFGExykfQFOFNCduzrFkFERgQ2F2OCJnGtF0xdNgQtYJOCBYwvF0ghngQ 6mhq_ignorechain_0001
LigeOCxZKdGEPVigQiTaOClNpoGU7cfgQLdbPC5LsuGkynsgQz6mPCtOS4GUOLpgQRnANCtimsGUNokgQZcDMCtyTsG07DTgQSSuLChpg0GkeFGgQN5QLCddgjGUVgMgQPFyKCdyYxGknjvfQn3eKCp76mG0Y72fQZEJLC1VDZGkwVTgQKkmJCNjUgGUhrifQeIRKCpnmSGU8NJgQOBhJCR0KWGEQ6wfQlE+NCldxZGkkjugQmuoOCxPeqG0YyOgQgylMCpd0nG0NlxgQbyDNCF320GEkLqgQxmJMCVkg8G0M9GgQd5XKClUD2GEcpYfQ9cvLC9vEWG0onggQ5Q/ICp8BjGU79HfQBXLKCdfYKGEf3OgQc/0ICthoQGk9VhfQ 6mhq_ignorechain_0001
LqmGQCBpdpGkvm7gQ/+8QCdDIvGkjjKhQplCSCJMm1GUCDAhQbAVSCZ9g+G0TNHhQPwBQCpJbhGEPs8gQMIWQCxFg0GkCRUhQD2aRCdKbpGE5aVhQ 6mhq_ignorechain_0001
LUnpSCtjRxGkAUvgQ+yvTCpTO2GEqujgQ0eSTCF/X6GU1EOgQuxFUC9HE8GklI/fQ4K5UC1KQuGk9sggQeZmVCpqfrGUWk1gQWp0VCpmnyGE5IChQiQ6VCxsSiGE8u4gQsBUSCRcCqGE+jqgQ+HHUCNAA9G0eCtgQgegUC9f5mGkJpZgQc/nVCBXkxGUDmVgQ 6mhq_ignorechain_0001
LCK/RCtcy7GUblLgQW5bRCpe6+G0V9tfQajHSCdIvIH0y4bfQjEiSCxXrIHklv2eQDv7PC1jABH0Z+xfQUuPPCpE3DH08CIfQ5ZxNCln2FHkDONfQxGZNC5fiKH0MwsfQ9kBNCR2rCHUCmxeQyJXRClis6GEsFYgQN8mRCRDc4GUDPXfQBUcPC9h75G068+fQs4wPCFdjHH0FMEgQ7ftPChuBLHEQ66eQsXZPCNRX9G0JVxeQ 6mhq_ignorechain_0001
LN3PSCtwJRHULX1fQKA7SC5p6aHEeSofQJzYUCRULZHUzEgfQnH8UCxVudHUD7BfQbuvSCN6njHUDJFgQ3lWTChYWuH0aQ+fQc0nSCZWqzHEKaZfQXBbRCNl31HkNHcfQf6VTCh6v1HkMs2eQP52RCtkrQHUpjJgQCydSCtLwdHEQuKfQDwrRCpd2kHErMIgQU9MTCl6AhH0vFUgQZiTTCFLqzHkS8MgQNAZUCtAItH0Qx0fQOh6SCd3P5H0CWdeQRBUUCd10zH0Q21eQ 6mhq_ignorechain_0001
LHoBVCdLlSHEGF6fQ9adWCVhHRHUy42fQOe2WCZgoMHEkrLfQ5x4XCJmkPHUXs5eQye8WCNXuJH0jCNgQv9wWCJxYOH0SOhgQMwgUChteOHU4RIgQPS8WC9c4YHkK46fQFlZWC5/LCH02PMgQZ//XC5g7HHEMmKgQQwxWCl+lIHUwTrgQ 6mhq_ignorechain_0001
L9aCWCt/cFHkYt6eQEXTWCRvOAHk3PSeQ9H4VCpYvGHUOordQwkOWCRh5DHUFnHdQBWmVCB9W1GkbDReQ35LWCdzXtG0jsweQbfUXChxtuG0S58eQvpfVCFZAmGUFX8eQRlMVCdVlDHUQ9KfQ0SYXCVWI/GU3DPeQhliUCZfa2GU8OYeQY9qVClDAyGUr7wdQ 6mhq_ignorechain_0001
LKqIVCNcVPHk9HydQ8MhUCdUdVH0EuPdQ7gnVCtkCcHkGk7cQqOEWCR7AkH0iaNdQ7VZTChircHEiLgdQBDjSCB0ahHUFV9cQlXjRCNyabHUe1pcQEjvSC9R4rH0z8vcQYYxQCZRxfH02wJcQAp9RCRKQwHUw7PcQcf+QCt0LqHkR08bQky/UCVdsRH0ztQeQiDGUC1y3PHEql4cQW1vSCFGIYH0qc1dQor0TC9rNjHEMwydQ78YRC1yLTHkdG0cQNdhTCp8qwHk7C/cQCl/PC9t9aHE1t6bQWGISCRIf4HUpuFcQYLXQCZhntHkphjbQ 6mhq_ignorechain_0001
LVPEWCFGpYHkoWWcQMBSXCZlqcH0cFDcQuJ8WC1y5hHkL2YbQxqOWCB7PdH0on+aQlVUYC1ptTHU/Q8bQunpYCtx9OHUNpkcQPElZCtgKYHkMtnbQzGiVCN/+SHk10GcQn+tXC1DmiHk+gYcQOU5XCNSkNHEDjnbQd/8XCtYHKH0wAtcQFMTaCpauRHkqHjbQkNVZCBwsbHU70IbQytAaCNsQeHU9a8bQ 6mhq_ignorechain_0001
LF5bXChskrHEA0SbQuROXC5JnxHEzLsaQWdgYCd4GyHk28RaQRQnZCdruyHUM9iaQVOtWCBMn8Hkwb3aQX0GVCB+q8HULKQbQiP/XCh7zuHkdkqbQMoeWCJHetHk40YaQ6DaXCFARAIEiFNbQXRpWChCvAIEqiaaQ 6mhq_ignorechain_0001
L1BWYCFI+xHkFznZQ8EbZCRMazHEpVJZQgFnZCdaG/H0gF+YQYpPZCFcPBIEPBbYQCBLZCRq1sHU+ShYQPGYaCFmSsHkIlEYQRhgbCF9JuHUwqSYQe9JaChExpHEcH5WQk9ZXCdKywHk31cZQ8TWaC1JjwHEo3XZQFp4YC9fukHkiTqYQi3VYCh7SwHUPbPYQ626aCRESpHEa9PWQFUOZCRrUoHURGlWQ 6mhq_ignorechain_0001
LGEIaCNKuCIUiFcZQ6CRaCRRcIIkHGWZQSJYbCFGrKIkS5xZQ/K1bCBbJIIEIWQaQuo8YC1jXLIkwCgZQc3FZC148QIUSqWZQ/zkYCR3rKIEu6OaQvZbaCNHEBIkp73ZQr7haCtfMJIkRy0YQXnJYClRvJI0+JMZQXU7YC9+iRIk5w4YQz/oXCZzxMIUxWVaQ2BdYC9jcGIEKEWaQGUXZCZ4VMIkb9iaQ 6mhq_ignorechain_0001
Ljv0bCpudPI0RFmZQ2+wcCt1mSIkVu+ZQm/FcCZc8VI0aEhaQbQycCVeWYIUIY7aQxikdCBBQWIkF9gZQRdTeCJ4TTIUgd9YQGrRfCVHLPIUSlOZQlWMfCRAcKI0ywDZQikGgCFI8QI0ldpZQkYebCJ77QIUwIKZQOqcdCpx4PIUGCPaQz65cCVjKZI0kKSZQ9uTeCZpdYIU8jzZQHukdCZURRI0zWpYQ5Y3eCV/MWIE2hqYQc/bgC1NZOIUyz1ZQGlHgCFD0UIEoYxZQ 6mhq_ignorechain_0001
L7vxaChZNWIUo6gaQmEEaCNyJZIErfBbQ/e9ZClusVIkabpbQzdOZCBpuRIU0SpbQRDrYCBjyaI0RwxaQA2vXC95ycIEM0UbQ0DPYChX+hIEjtobQ003YC1W9hIEdiKcQaF8XCVecmI0XzTbQ5RQaCRJVUI0WtJaQkcnaChszcIEudIbQWKxYCxX8dIEM3ZaQEUMYCtpYXIUQUiaQymwWCp7fdIERNHbQsAsXCluxZIEZ6tbQi/OYCZF/pIkxYfbQR5aXClsRmIUNe4aQ 6mhq_ignorechain_0001
LviraCxX+WIkkrLcQWinaCpThTI0ZPxcQ3eRZCZ7nTIUdMHdQ7m8YCBl7PIEHZfdQigubCZL0VIksHNdQRWzbCZqKbIE+GAdQO8obCR4PbIEaiScQ25qaCJX5WIUhILcQ4i1aClRYPIEDoncQq8dbClmWVIkdIvdQ1TqcCpwlTIEq0HdQ1YBbCNiidIEREQdQQNxcCZj5cIkAnJdQvZPbCRAKfIUZnIcQ/8mcC9EeaIUKFDcQ 6mhq_ignorechain_0001
L5RfYCZHvXIk4i/cQWFMXClFMYIkEATdQ0XDWCJQoVIEpu7cQs07UCBaoVI024LdQJgzYClepaI0ZjrcQlrNXCRWbWIU05ydQTx7WCFeZcIkE2WdQ 6mhq_ignorechain_0001
LlnSWCBQYTIkTJWcQ/VMVCt4SRIkr28bQfwjUC5SaMIEtKRcQmBWTC1LqLIkS2NcQxhqVCBX9PIEWSQbQUlXUCFHGOIUHhtaQu4OXCVkFTIElsKcQX5aUCxAXUI0cv6bQ1SLWCtIaTIkxmCbQeiYWChAsMIECwRbQ 6mhq_ignorechain_0001
LHoWVCdzDJI0FvlcQbM1UCNYJEIkVJ4cQHaxTCNCWFIUitZdQqPySC9gaCIEZcddQYl9VCJn2AIEj/LdQXB7WCJR08HEeprcQLYIYChJ23HkxNAdQ2YSYCJC/4HUrQmdQci5YC9v5yH0H2pcQDkVWC1V5JIUx0ocQp5VUCVG3BIkC4ecQ2viWCxwXDIk8khdQXgiVCV1N7HU48edQZRZWCh4s2HU7ZZcQUmPXChggBIkKbVcQ 6mhq_ignorechain_0001
LTD9TCNypJI0gWydQcz/SClmFLI0MeTeQsztRCVwJNIEpHAeQz9mQCB0gLI0UQMeQWmlTCVYMPIEI2xeQOCpUCh62MIkqoOfQcWvUC9s9HIkpYTfQpkbVCF3QQIEm8hfQWUxUCt19LIkj+tdQdFySCtLiHIkRjmeQ1yBUC9RdSIk1dfeQE3ySCd/4QIEOkFfQcoJWCx+7OIkgf1fQFKUVCZHMUI02KdfQ 6mhq_ignorechain_0001
LUN2RCZ4sQIk5LhdQdAsQChuQTIko0OdQlN/PCxEoPIEiUvcQQpwOCpvQPI09CvcQ/MGRCxheYIUwF4cQE25PC1M7aI0nFhcQ+crRClAZcIknXYdQR6wSC1SqRI0xCWdQbU+PCF3EUIUAZodQzH2RCpsjXI040fcQThNQCR4meIkJMRcQGrhPC5JHYIkLWJcQ9nHPC5W0bI0aN4cQG49RCZVEgIklEIdQFp7QCRpSdIE9uwdQ2ljSCFpnaI0mendQ 6mhq_ignorechain_0001
LbQvQC1JANIEImTcQlUHQCtLNJI0572bQ0AXPCRa7EI0wWPcQIHOOCRWqDIUyHEcQfgKRCRdjGIE6YabQb2fQC9BhBIUOv2aQWJvRCF/kNIku4RcQSiYPC10ULIk+YjbQDJqRCd2lJIUA/GbQ6R7RCtWrEIkuSubQ 6mhq_ignorechain_0001
LnB9PCVLqCIE2wwcQ/7OPChCd9HEkGKdQXF6NCN39AIEJ6YdQnc3MCdPy8HkfOUdQMfEQC5t35HkPhwdQTQWPCVkPyH0eJOeQVvWPCNQWnHkGuFeQaYrOClKJ2HEUvxeQ5gsOCZaYgHU/xgeQXKBOCtYLvHk9yMfQOpBOCZsVkHkYaEfQulXNCBqZdHURXffQjp5QCJfnDI0184cQPnCPChBe2HkfI2cQip+QC9r81HUMQldQp0XQCFNbAI0ICDeQUc4PC1CSkHUfvpdQf8qOClJt+HE/V4eQR5sOCVq0XHETKaeQZafNCdpPyH0twofQWPRNClxlWHkkgRfQ 6mhq_ignorechain_0001
LaR7NCJvxFIEr7qdQ3dsMCNZFIIEDr7dQU+oLCJJqIIEmQZdQJBdKCZd6HIUM4hdQTC+MCxljNIUN0PeQ8g0LCZ8hPIEdoreQpBoLCN2VNIkEiNfQ2jJLCVTNTIEpteeQ8QyOCRW4HIkcQtdQAtSMCdKZFI0B7TeQrt3NCRjVNIktXjeQrrJNCRLfQIUCp2dQ 6mhq_ignorechain_0001
LKXCMCpy8JIEseycQTeFLC5FGKI0AmPcQFecKCR/sEIk5XIcQMMOJCRxYEIUJDFcQZ4wLCpB6LIkPfmbQCc4KClavLI0K4+aQgKoLCZ1WNI0w2XaQFczKC1c/MIUDoxZQZ3pKC5QiIIEv2ZZQGxRLC5HHEIkAxkZQFX4JCNKnII0Zk3YQZRANC1a2KIU2mscQavSKCNP6MIUByXcQGnHMCp2/PIk3PqbQMioMClMZJI0PTgbQ2ggKC97rHIUpL6aQhmCKCdAeOI0ABDbQbr9LCB0eRIkFMbaQpafMCVFwKIU6qTaQPuTKCdOUQIU7NoZQ/m3LCZYDEI0X++ZQ8lKLChZxAI058SZQWrZJC14AMI0cLvYQLMxJCljRFIU8wlYQ 6mhq_ignorechain_0001
LYaPLCtqeAIEbFGcQzItKCRSa2HEMI9bQ04BKCJnqxHUk4jcQgNFJCBtarHUr3fcQuP0LC1NFvHk29ubQBDPMCBJ6AI0umKcQge+JC9pK3HE2XjbQaQaLClgKnHE+QobQr8RMCtASyH0YHSbQIAkMCVTfuHEnOIcQ 6mhq_ignorechain_0001
L+/hKC5hc0HkHjJdQeaIKCdRxvHkHFydQTR3JCd7q4HUrESeQlcnKCtl/5HkuBxeQClNLCB8OoHUNKDeQR5jLCRySfHEHCldQDaoMCtkPgH0eEJdQab0KC9+6VH0bkkdQb/8MCZgBYHkXVtcQT5ILCpJsNHkg6IdQERNMCN2vOHUbQtcQBOPLC9BO6H0jTJdQaMOJCJ4HrHUUAtdQioHMChHxsHEnvJeQeV4KCpZukHElPheQlMONC53knHUEKJdQjZ+JCtpFVH0Ta6dQ5+yNCRJ4YHUuhXcQ1FjKChOXGHkt4IdQhZdMCRRRIHUAZXcQ 6mhq_ignorechain_0001
LSpzICJ17+H02uLeQX9fICJVpDIECjqeQh2DICVxdBIkSxUfQqDKICZbNEIUjg1fQwYXHCVIvGIUqvUeQZauGCd8tCIExE4dQ6z3HCBdy+H02undQ0O0ICN97+H0mAMeQLxYJChoLGI0nFveQ8IrGCZOVIIk49seQQhxHCZxLKIUHNDeQyQ/FCR3VAIk+AKeQ5SLGCRmvEIkiOedQ7JhHCFcp2HEyogdQsvSIClbRBIE64KdQ 6mhq_ignorechain_0001
LEXkHCx3I5HkdzUfQrNIHCV6xzHkOZ7fQPopHC9IboHE/94fQ9rgHCNa/iHEYVYfQTGmFChB2zHEF8/fQtiEFCVDW/HE/tAgQUCLFC1UutH0h4TgQeAkDCBrEAIU8sAgQC8fHCxfR1H0hg4eQRalHCBav3H0iZLgQYYJFChDFwHkq9jfQIgcFCNqpBIUFDPgQqucFCVt4BI0j6lfQ4gFECpm2tHk+PVgQB+gFCJVelHUmtSgQLNnFC9adxHU8+hgQwHRDClOREIUuPBgQxvKDC1ce8Hk2XkfQKdKDCxwA8HkapOgQ 6mhq_ignorechain_0001
LUmSICh14kH0lhNgQAFyIC5tFaH0MbOgQWzoHCxsSSH08LRgQpCjGCxPFVHU6XYgQmaxJCBj5YHEopggQ8GIJChZmZHEAg0gQmNcICVAypHkGKagQATSJCdxSYH0Wu+fQj4RKCRkNRH0lVfgQ9+hKCJyHfHkFefgQuCYJCZIagHkMZ6gQ 6mhq_ignorechain_0001
LVv4HCh5XIH0G8KgQh34GCF+IAH0P2NgQ/rwGCRt18GU/ElgQ+qpFCdQ16GUQpsgQfTOHCFGV2GEjKAgQ6QVHC54t4GksgRfQZefICxmf8Gk6/+eQvWbGCR933G0EexeQh3SICxT39GU7hVeQDRDHCZ0H7G0biMeQFRxIC9ecGHkYHEgQ/j6FCJyKDHEl4IgQ23KIC955yGE5eFgQQGdGCNBQwGkvWCgQkXZFCtoI1GUFb0eQRJCJCxtwAH0Mq+dQk0nGCZ2W7G0bSvdQ 6mhq_ignorechain_0001
Lbg3HCNlV8GUprwgQ0l0HCx944G0t3GhQuFBHC9jzAHk/DUhQJFKGCFBu9G0xyghQ7oPJCZZ73G0hHQhQBMMJC1Y31G07FohQZAAKCVNCvG0quEhQHZwIC56W+GEIKqgQkRTHCp4OxGE7oHhQuDxJCpsf/G0UzNhQDGNKCdbN1G0SXuhQoVrICp/d8G0r+vhQkxpICJ7buGUuIrhQhVALC50ZuG0uVLhQ0XeJCZdenGEE+GhQu/DKCp+1wG0eszgQ 6mhq_ignorechain_0001
LLNSHC9GHLHEePRhQD6iGCR3LTHkJHdhQ3XDFC5vtRHkvAahQ6ZSEClsQRHEEhphQri8GCdPYeHElAWhQozHGCJzXnHUsufhQYpZGCJqyxHUeNVhQ3ZaFClX25H0C1ahQ5eLECZMg6HEpPShQOIzDC1bizHETtDhQGjWDCdrEBIEAcYhQCFAICV9cNHkS3GhQCEyGCdWVSH0nDuhQeR/HCJ0zfHkSJahQhB3GChZ/eHEnqEhQD6DFCN0llHEt3dhQw/WGCFkHoH0hswhQpXYHC9tr0H0xKahQ6wYGCh8wwHE15DhQF0qFC9aW/Hkq9lhQ5lbEC5gstHUU++gQ7+3CC5xB0HEkR9gQrRpDCVEwDIUanjhQ8bbCC5VUBI0fAShQ 6mhq_ignorechain_0001
LAOoECVkuQHU2EGhQI4NDCNeoPHUfbBhQG+oCC18/FH0K2MhQ/smBCx6wGHEZZXhQ8N/CCpllOHEbUpgQAliBCFE9OHkq7igQB49ACZfZYH0YwbgQJ8vAClP3FH0JGkgQWSR/BtsvYHkL4VgQ5h1+BlvLGHktNegQ9Lu9BFApPH0eGXgQjjSFC9uuQHEU35gQO2sCCd9vWH06PHhQukgDC1OBVHU9BhgQ4FaDChfDHHEssjgQZFlBC9MmfHkWxagQwHMBCpKZ+GEOupgQuPZ+B9EOgHEURQgQcWn9Blr++GUgMfgQ30n7B9I6PHEQfSgQ 6mhq_ignorechain_0001
Lw2TDCxG48GUIKLhQWTzCCNIKzG0c1UhQXkvCCFeB0GEcAthQvDzBChkIwGkx82hQ4LrDCtYnpG0RiOhQ92dDCxN/lGkH73gQUuRCChUMlGEHatgQ/2eECRZoiG0M1ogQ2ueCCVHlhGE36YgQ6u0DC94+fGkZ1VgQwD4FCNwrhGkA6pgQXmgEChYacGUr7DgQoDkGC9PHeGEo8XgQGa5FCpWjbGE+cFgQCzLEChdo8G05EDhQOYyBCRP0xGEWDPhQrcuEChPtrG0BiQhQ1xdDCR55iGEmJZhQ+mTBCt5InGUAR0gQtlwBCJCTgG0l5NgQhQaGCRjujGUci4gQV4/DCpgVaGEOMqfQIfpHClBZdGE/6YgQe6dGCh1xYGkbUvfQ 6mhq_ignorechain_0001
LyrvDC1U+4GESy2hQ2HuDC5Lg6GU93NiQjUgCCtMCBH00QUiQGpxBC1KR+G0ZTjiQqAAFCB2NAHE7dViQJm2ECVG1DHk+lsiQ2pMGCpd04G0J9SiQUKiEC9pu7G0+UuhQAVoDChJsyG0XgViQ6mJFCZdYHHki0LiQDDxFClq2HH0fsxiQNzAEClwVJHEG6tiQPTrECJF58GUNx2iQ9UGHCFc68G07VYiQw3CGCRioxG0/hciQjvTGCxjm2GUeLCiQ 6mhq_ignorechain_0001
L8yRCCFd2JHUnCJiQyyJBCFvpQH0dcOiQovq/Bxj6KH0lNLiQut39BN+0LH0QlYiQFoLBCl/2aHEL1AiQgXUCCdytiH0O0FiQXwUCCpCprHUMP1hQfvICClmLnHEiRciQ/K4CCxt7LHUMu8hQUGOBCRYuSH02VfiQrERBCF/lYHEKEwhQPTPACtVGfHEvADiQ2mRDCNIkeHEhzEiQCdIDC9ROxH0zx4hQvaeCCBIPoHEQXlhQTyXBCxL3vHEDs1hQme8CCVtwsHEp0fiQ/jLBC9+VrH05SdiQv2JCC9VpgHEb0niQ 6mhq_ignorechain_0001
LZ5Z/BJE6EHkA25hQYU88BVTE/G0G61hQlaU8BxPq3G0QcIiQseE6Bd0b3GUboQiQ0sI9Bhaq4GkXFhhQe5r6B1b5xG09OchQUB16B1NrsGExWGhQw/a8B1+3vGUws4gQ2QK5BtwlkG0L5ChQ9TdACBpVEHUsLvhQYGU7BJ4zEHEdW0hQDUc9BRrH+GEEtThQQS3+BJ+WzGEdyhhQikh6B9zmrG0cPohQOs64BxR/2GUCtchQPbK5BhI1gGkNw0gQXp53BRMQiGkSaOhQ 6mhq_ignorechain_0001
LVkU+BZVuxGEFnPiQ7789Bpd+pG0+ugiQE578BBigvGUKt0iQmhL7BdbcrG0v5/iQOdSACZKDkG08xliQDJqACxdgcG0ZaTiQIgKAChL5dGkRr6iQ6ZECC1ENYG0buUiQl4EACxTmyGkKBJiQ8sb8BRgPkGE4xbiQUbGBChP0pGk9NniQdS8/BhxvVGUiNTiQ7IjAC1WsgG0RNEiQ6ZGBCN4vZG0p/9iQTF5/BdKcjGU5pHjQUrt+BpaEYGkSX5iQebQCCFZ7SG0eKHiQ9sxCCRv1eGUKYUiQPRMCCxWvTG0yjjiQ 6mhq_ignorechain_0001
LCPD+BNny4G05i5iQcWI9BF+2+G0VDMjQX7J6BZcPBH0WVKjQIeo4BpWz/G0CsZjQ8Ws+BdRaJHEkVOjQqPzACF0KHHU+iUjQWWX9BxloQHkNyejQnKtBCNH0QH0fwSjQpGj/BFMx7G0GfwiQaRa9Bli+5GkLUajQgZv+BdqhNHEX++iQov1ACBaREHEa+kjQG+MBCl23AH0BVKjQ+tf+B1ZDYHUONgjQYGV7BRlbSHE0tZjQCUU9BJVmMH0iPujQrBuCClEmOH0gaXjQ9YtBCBkrTH0vRCjQT+VBCx+HXHE8RdjQ 6mhq_ignorechain_0001
Li1S5BN/FFHUky3iQFKk2BJD2IHUxZ1iQq0l0BdLt/GkHs1iQjHeyBRQsAH0Cj/iQqbQ2BlvIPH0cjgiQAeK3BVUkaHUJHiiQ/Xj5B1XzdHkI4YiQyZo1B1wGiHkY0siQG6Y6BBVUoHUXTaiQ3fd2BhxnsH0JQuiQ2/14BZhuvHk6+kiQhyi6BxWcFHUEHriQL6F2BhhDOH0m4CjQB5Z3BN+PLHEi8TiQ8oK0BxOGPHE6pbiQ5hx6Bpc8XHkgaQiQJ9vzB9opfHUYJ0iQFWR8BFAwqHEb+SiQQLP1BF/dyHEKt2iQ8Ig5BxxA4HUNImiQ 6mhq_ignorechain_0001
LB8O1BpV32GU5CriQsMYzBtC/tGULKpiQUdLzBxDrnG0k59iQx4GxBlhqiGkzBCjQ0zQ0BtLdmGEr+WiQRqY0BVSesGk51BiQhq92BZGihGUOUciQuVD3B5JT2GkwGkiQ5xYxBV+LxGUmBmiQp0xyBNjIgG0mJViQO2A1BJ5BnGU4K1hQxhayB5lrvGE0D+hQFV01Bp4AzGEmHDiQV2k3B1vNcG0mZPiQCec4BNC3nGUGPeiQRsz2BNZ/cGk2JriQ 6mhq_ignorechain_0001
L5+P1Btb2nG08JLjQ8YO1BlDQiGUydfjQqhH0Bxi5oG05txjQrcIzB9pUkGkfSBkQxdC4BhDqeGUo9kjQ/Mu5B1kdnG0MTojQ5P52BtFCsG0E6GjQdG9zBZoMbG0W6djQ8V/3BtttZGkbUzjQE104BdxvZGkEBYjQsSJ6B53LqGkwVajQ 6mhq_ignorechain_0001
LERT0BBCgzGUtXwjQuGWzBNjM6GUN8BkQpScwBBgN4GU/OIkQnU4vBZjD4GESobkQY9rzBVEHGHETT8jQpce2BV2jIHUgO6jQJ9dyB1ZINHEznNkQgLG1BdkB3GE4SjjQtah0BJTY4G04KQkQiysyB5nxHHEZHtjQgpQ3B9++DHEXmvjQbjuyBNahVH0PXJkQO6VwBRiWLHUKHPkQKcdzBNqjLHEM0ckQ 6mhq_ignorechain_0001
LKOiuBd762Gkud5jQ6/xrBN5x0GE+OAkQyThrBd42rGEYYQkQD/ppBN/9rG0DUdkQ7SaqBJnxxG0kJrjQoa5rBRM/3Gk/najQEOxuB54g3GUHzhjQ6qhuBpo72G08S5jQgP7qB5qF8GEAQHkQJ5hqBhHFpG0RnojQbnRoBlA3zGkM2rjQy7lrBNda0G0iuKjQQFIrBNBOAH03yZjQwZuvBRqUwG0iIbjQhg0vBNtx+GkUgcjQ 6mhq_ignorechain_0001
LyaUtBNXDkGkgyPkQqaOtBpoXbGU1QfkQLMotB5VmfGEh11kQ8oVsBJz5bGkqBFlQeWWvBJYzSGUFSakQee4uBhhdOGUkYFkQvVPvB931JGEPuqkQKaxuB5vEkGUBkEkQuoQrBVanXGEnZekQdJVxBB0bWGEvkakQ4xewBBNGPGEk98jQfTwwBdT3DGk68mkQodnvBtmGNGUFn6kQzORtBxQIGGEiZqkQ 6mhq_ignorechain_0001
LKBYvBZ7hnGENR4kQYu9vB18trGUSaNlQYu/tBt/b0GEOpTlQnzjtBtDY2GEbtmlQgy0yBx3IwGUDHOlQvkD1B1u+nGkQ6JlQq6w3BRndtGUU3LlQ1B00BVbxeG0ftZlQyxTwBtytqGktbrkQPJvvB1ZRlGUAAZlQqXAzBVuc2GUGMClQZGLzBxHozG0O2dlQQK40BFf6kGUBp5kQWYW5BRmqnG0H4IlQGg53BZX6zG0GLAlQSM/3BN4uwGEB7blQ3dZ2BFE+YGk5tWlQ3m/0BJC1hGk++plQN53yBlP6aGkPxXlQ 6mhq_ignorechain_0001
LGVwsBxqm5GU+2DlQX5hqBBBzAH0ffIlQKeOoBhll6GEvcSlQrv/mBlFF+GknJilQm3npBVxlGHEaB0kQBSvrBdskOHUJsskQlI/mBZnFMHk+l3kQ4yNrBdMRTHEyiWkQw8VtBN9l4Gk/h0kQv2MrBdDwGH0ACUlQrvZpB1izAHUhGnkQ7r2rBVcJVHENG4kQCMstBdzrKHE6askQvEYmB1dJQH0N9okQ6welB10LGHUV+7kQxIMnBVY7RHEgcElQsrzsBZq3YHk1dSkQMbKrBF31MHUDwKkQDhTpBZ7cXHkTkWkQ 6mhq_ignorechain_0001
LSwmnBZpSxGkWXJlQbknlB1DQqGk//SlQ2HXmBJeenGE46plQGJtkBpIdoG04f4lQFkUlBlSEgGUR4FlQ53cjBFOFYGEk2PlQ3wtgBtizZG0RAQlQp0akBVW5OG0dOZlQZaBeBtroSGU/PZlQkrtiBJxnHGUugilQbeAgBhHjJGELiilQr9hcB9AXCGE7rrlQ4tgoBltBvGUgp7kQF4sjBx/ZuG0KPTlQ4/kkB1zDiGkW91kQecRnB9DUcGUM6DlQcpxfBlV/gGU0pIlQaCkmBJXUNGUaXZlQZquZBdJJUGkmMZlQmqgjBFuXAG0a0plQxiaeBtfx3F0bGvlQ 6mhq_ignorechain_0001
Ldq1oBJ/3jG0SXtlQTyxpBNc4hGE3FDmQv5dpBNc0rGEu+QmQptsoBFYFrGE/tjmQs3tsBhYXeGkSzCmQol6tBV6XbG0plYmQfCVsB1QLSG0QSimQG41wBtVWYGktxVmQjeFqBRwfiGkD9glQaUjoBV1lbG0aHKmQ3E6sB56bXGUyW4lQyq6tBV91kG0PK8lQA2wtBZqLiGkLbjmQliLtB9QDQGkMxxmQGJQqBVJnUGkGakmQHrasBF0RLGU8pXmQEcsxB1nOWGEBRlmQyv/wBtLiRG0g9KmQK27xBlOHfG0wFPmQ 6mhq_ignorechain_0001
LYTAqBRKN1Gkx6HmQtMkpBl/C/GEJtTmQGUrmBxgeAH0DTamQBZGmBd42EHECYrmQ6FuqBVDm1GE304lQae0qBBnG/G0N+hmQX4KqBBw1FHUo6JmQ 6mhq_ignorechain_0001
Lbd0kBpTq8G0xCNmQTr/hBRg49GkeKSmQv7EhBtDW1GU0whmQaV5dBh8Z2Gk2krmQfSSgB9KZ9GU119lQuIagBdaXHHkDnwlQ32FfBxGKRHkBF4lQihShBN+DJHEfaclQXZyfBJFdYHUgBplQFo8gB1vvTHUCGYlQWGWlBRk54G05X/lQB6qhBt4mFHED0ZmQrH8gBt3s2GUS8zlQBQacBNR97GELKCmQdXHiBhbEDH0DmRlQSuyeBdo6gH0LXqlQkabhBh+XXHUSLKlQ 6mhq_ignorechain_0001
Lr2piBJf3sG0LWkmQDoPiB5UmlG0cT2mQuYviBx1XrG0XYLnQebXhB1rbpG0EYbnQpLIkBhy4bGk7k0mQy78jB5xCVGUGqInQFrbjB5iWVG0N0gmQjlJkB5fYrG0l5ZmQgVKgBxTAjG0eQ2mQbwLmBpgueGEdXzmQk/SlB54NOGUgKHnQaxhkB9VzZGkhhWnQRH6hBFNMSGEgrKnQDexkBJMgOGEJsfmQQ2XhBJYjSGEN/hmQUvpjBZRUaGUUlSmQ 6mhq_ignorechain_0001
L6MskBVgjyGEGwLnQEAAlBhQz5GUjsdnQBuNjBZ4lDHU11anQhkxhBlCmEHkn8KnQYj7nBFyQ9GEC4fnQrv8pBJJN0GUfjjnQwUxsBtVy4GUw1jnQQ1TpBV+iuGkaf4nQuI/lB1bBzGk+Y/mQoFZkBBZp1GUiOsnQ/BhoB1vdBHknWRnQQAGoBZIzCHUKStnQxF1pBJ1fuGkdZWnQZINuBVbWyGU4cmnQJDMtB5lp8GkIkUnQQT8sB1ao+GkgswnQ2mvqBNrGoG0YG7nQTobpBhrP0G0H1CoQ57SnBlmOrG0Kv3nQ 6mhq_ignorechain_0001
LSjzOBZQWHGElnxlQwCQMB9PiRGkjuslQn5dLBBLmSGk0xUlQHMoOBdHrXGUCsJlQURoPBNr4aG0xF1lQPjbQBxfRbG0YaNmQY9fUBJK6jGkH7SmQg+FLB5QbdGEdSYmQ0BeNBFroAGUfYqlQI3WIBR3uRG0+i0lQdUkTB9kfaGUZstlQe4uNBtyWiGEyQwlQkPBSBdnoTGkE8SmQ2bEVBxuLkGkPNkmQHMTYB9gFiGkJMLmQTEDTB51orGEGWNmQOZqLBRgsdGEBlpmQpPgJBZXElG0jySmQYNSIBJ1DXG0jTUmQ 6mhq_ignorechain_0001
L2oKHBJ8tNG06+MlQckkGBlyzLGUEI2kQGqFHBZ1LWG0WfpkQGQTKBxI7WG0sgakQT0IBBNkmGGkifxkQQO2/A16YEGEC2ZkQnM+DB9Z14FUAERkQkif0ANJJAGUfqXkQ93PEBBuRLGUTCXlQvxwJBt+dGGEc8wkQcy7AB9jB+FU+/5kQ3O/7A1kzLGEZo3kQDTUABd3xLGketQkQgAHDBdPs1FUcQAkQkV/HBRqc/FUaiSkQ48tDBdx8pFkwEakQQ7wyANrJ9Fkh2GkQl1szAJpfxFEfxgkQJa3uA5rDGG0BzdkQ 6mhq_ignorechain_0001
LY67DB5gSeGkVXvkQlk+DB5nWoGU0qjkQ+ToJBFqrsGEqQhkQB9RLBJWovGU0jPkQ5qhABNsowGkA+ukQL6KABNfZ7GEUujkQ7BR5Alu8CHkNavkQ2Go4A9DSNH0VzkkQNiCzAlYuVHExMskQHkqtAJ67UHEeN+kQ1k9yAVKzeHEVWhkQEreBB5XedGEtF8kQNRaCB9I7mGU/oTkQSX84AVUktGkjrwkQHqFCB1HDyG0TA/kQVaJEBxJ8+GkErikQO4H9A19R6GkJqTkQSOOxA1+n/GEzWwkQ7WX8AN+MEHkYg/kQSNq8ApjMOH0L5WkQtWutAV9/NHkTgGlQ6lepAl1QbHERwDlQIFG3Ad+ZfHU7fTkQTwxuAJ3HlHU74mkQ 6mhq_ignorechain_0001
LJpqMB969sG0WyykQcfGSBBtMxGUOCykQNUqVBB1SqG0B9jkQmTqYBR0WuG0xfWkQMQiUBdq/xGUNnIlQcSbRBNvO5GE6VVlQwoRaB5B/1GEpdHlQCTNLBZsOqGE70AlQw69RBV3N5GELMrkQLoeUBZ3IqGU6KQlQkgbTBB8O7GEx0hlQmk7bBRof2GE/jXlQ/QqcBh3cwGUg89kQVpWaBxx39GUuDAlQ 6mhq_ignorechain_0001
LACXVBJTxfGU91mkQm2tYBl3XYG0JyakQlolXBJvEZGk76CkQwLTbB5fGZGEIy1jQ7CvXBh0FNGkcvikQxu0bBlbAFGkreckQPCWgBBwfEGkf6mkQYsyaBZcc7FUCjMkQptNiBV8+5F0xbhkQw9heB1vTsFEh2GkQ+oqhBBoqrF0OaRkQvzhjBJVlcFE5wLkQWjvSBJs0cG0vpxkQ0K5cBRhfaG0OedkQGNiXBBuGNG0aL0kQDA5TB9TQKG0YzckQhCzgBpLIKGkxuzkQ719WBR9w7FUDMEkQo0HkBBla5FEx1pkQvLqdBFa/gFUwC6jQKo/iB972VF0Jo+jQ 6mhq_ignorechain_0001
LUbeSBVSeZG0I/8jQ9kDRBhxOaG0PZmjQL2pTBdnBkGUCYcjQMd5VBx1hjGUbuKjQBS8KBp65aGk/qjjQjFhJBVfDeGUA3MjQKeZIBl1PQGkcipjQQFiPBJYQZGUKDIkQjJnSB9aMTGUkKejQaRZJB9pJhGU2JujQ5iLFBhtfeGkQOLjQGiQLB5e1lGkINJjQWSFLBdxFYGEjyBjQK0EEBdLyQG0mlnjQKp9JBpp/JG0THfjQkQVJBRKUOG0bI6jQ 6mhq_ignorechain_0001
Lw2WTBd0GtGk9anjQ0FoVBBV52GEQpejQ8AobBptt1G0FmbjQDB0dB1y74G0iFLjQ6ddUBpHaAH0lUtjQj/oOBxzVDHkdfujQAIBLBd/P/Gk7zfjQ6txMBRpMKHEfQ+jQkXqFBZZ8BHUw3gjQxRbHBFX5MH0jX/jQEa3DBl2wIHUZpwjQKfkRBB9UtGEG61jQt53TBVdS4GE75OjQtw1VBFqm+G0Cd9jQuErWBpVYHHUrwnjQTAcMBVV25GEIWTjQAylPBxvdNHke4JkQk+2CBdCr+G0zOVjQa0AGBtlSSHkK2LkQD2S/ANZ5KHUAfxjQ 6mhq_ignorechain_0001
LqDUeBVyvwGEXGrjQF/DiBpCovGUQRqjQsu5iB5htnGk49YjQGDAlBhxBpGEMsOjQftJjBlCPsG0W5/jQ3kTjBNcX1GkXgPkQ3N8jBpHc+GECfJkQ+KviBtaJzGELdjkQ8MTcB57rtGE8s3jQqU7iB96X3GkyKmjQ6S4hB5r/lGEDoGkQMTJlBZf2oG0k49jQBoziBhU64GkDjukQt6OiBhZsrGkKnnkQ 6mhq_ignorechain_0001
LkGRhB5SgfGETPVjQ3p1hB9ukYGEEFDjQbzXhBJeYeGErCuiQe+5iBhT4cGUD0eiQTqGgBNyZOGkQ0DjQRbwgBJ/zHGEoyXjQL9ggB97wHGEIsviQVYsjBVyMFGkvLajQ7SUfBp37dGUsfejQ3q9jB1CqWG0CMDjQxUAcBtjoQGEX+EjQpUHgBxAKMGkLAmjQPnSfB52TAGUsWXjQCRjeBRrmAGksewiQ7E6fBN0dMGUJuhiQRJniBBOdFGUybuiQO2/jB9+gAG0jsojQpOXkBdJmAGUOXMjQ4u1kBRxlMG0cObjQ 6mhq_ignorechain_0001
Ld5meBN1FlGk4dsiQySOeB9SfrGUy8YiQKAlhBRkeyG0sdWiQTEoiBJYnzGk8uEiQ6aLZBdZjyGE2FZiQRSJUBJWorGEUYXiQwoYZBdxp6Gk38GiQymBPBtvkxGUkTciQnPybBNL8lGkx53iQEbPeBpcGmGkGQLiQ7B7YBhZ02GUmQoiQ6z1TBJUXoGE7QHiQEPdUBtG5kG00YiiQpcyVBl0k/GE7RHiQNG5cB15u/GEB3IiQstnZBROd2GEHs3hQWsoLBJ7IsG04waiQe4LPBpTr0GkgmsiQlgjOBxDM4GEwHRiQ 6mhq_ignorechain_0001
LE+iiB1kS3G0A4niQcF5kBdPL+GEtLmiQK6PnB1F/3G0CJdiQ60xoB5cL8G0cBQiQQaolBhx0CHkdC8iQ40jjBFeRKHU8CFjQq9lhBpZmOHEYA4iQ1tkjBJR+MHkGkajQS2XfBdHdVH0pRAjQA1qhBpE0TH0K4ijQ3ncfBp3DYHkOtVjQtXrhBNiP2GkCU2iQB4akBR5xEHEkabiQxt7lB5kV8GU5aHjQgtgnBtsLHHkmx6iQW/jhB1CiMHU1DniQ+HHlBxrnJH019kjQ0iTcBtGzYHkP21iQn6shBxg3VH0n0zjQ2jccB56ddHk9OcjQ 6mhq_ignorechain_0001
LjrknB1p/tGEXIkiQPKwpBRLYnG06EciQ4impBtXJmGkT+DiQwworBNprmGUsy4hQJ7tpBNnXcGEWwmiQbpkqBB0ZcGUHJ+iQ1mmqBBzIRG0XWHjQcYjrBRPHRG0qeejQthfrBpkMGGEw9njQInTmBBk6qG09GviQ+JprBd4NrGEyKgiQjLtnBN1BZGU75liQ63CrBp89WGUuGeiQIgksB1r1fGEFh/iQtRMpBtZThG0EaHjQjAmoBBbwNGEhoGjQb17rBNYHMGkE49iQOyltBZnKUGkpQfjQgsRqB1KWWG02+njQvmIsBlihGGkuR3jQhjmpBB0VDGERmnjQOwssB1bTBGkHefjQ 6mhq_ignorechain_0001
LmyLnBJUckGkxx7hQFdwmBNxjjGU30khQTtVnBN1FuG0AlZhQwItoBZAVuGEyHJhQIG4jBNU/fGUo0fhQChZjBZdqVGkoCphQhrbjBBAbfGkhxHhQtqmlB9nvjGk5vFiQ+tIoBF4ldG0WfehQJFeiBZorlGERvmhQnXgjBtbKWGEXW4hQauYhBp84cGUliEhQIaxjBtJSnGEYvAhQqg0kBp2rZGUcyAhQ 6mhq_ignorechain_0001
LFRWmBtY62GUoYihQUaxmB9APBHEKMYhQ8PupB5W7DH0XAXhQyLqqBFpJIHUzvGhQJVSlBJuCKH03dkhQxSOiBRRdJHU2sjhQL/ChBVuzRHU9uyhQCjRhBxQOLHU/1MhQX6SlB9Zk2GUUKwhQ6TCmBpnyAH0qzHhQb24lBNUtJHEhM1hQnh4lBV9xRHkFAehQHQkhBh8mBHULNphQNXvdB9CZRHERMyhQlhuhBRwQQHE1ADiQUnshBd4vZHU0xthQhZMeBBPzKHUATMhQhX7hBFvETH0NVHhQkcHiBh7DFHEFgChQ 6mhq_ignorechain_0001
LNcPrB1KdBHkF1nhQ8sGuBRSjDHUU+mhQs8dvBR5F8G0LUXhQFuywBVIv/GUGXIhQlUXvBZSSCHkrI9hQHLzuBVTdLHUp/LiQ3QotBl2sJHkezfiQY4bvB172VHUhMGiQb7GtB9kISHkMftiQF36uBZQTeH0C2TiQOPwtBxobcHU5gniQwAdqBNUK+GE8K1hQ2KauBBeuLHkhXhhQ7EouBdw+6G08kEiQvkhxB9MgBHUgh7hQjuHtB9hjBHkTikiQJyWwBFZVXH0zp2hQq/LsBl6oQH0TA9iQzjbvBR/bmHEKGPiQn5VtBVSFjHU0RyiQ 6mhq_ignorechain_0001
Li+FvB53pxGEy5ZhQwXjwBtFEqGUFqMhQs7/vBlo0rGUFB1gQZS2xBBuirGUG2ngQZb0vBBpleGkP2ShQaTOxBp3AWGE8sFhQs9I0BFf7UGUYILhQDD+0B1QYZG0e8ahQNni1BxKpPG0fc/gQ+RztBxy3uGUgAlhQtGsyBFZVrGk8EPhQD2TwBRkPdGkLojhQw2qtBRKcdGE5DRhQQVPwBNDXOG0yeIhQlVBxBxK9XG0ty0gQ 6mhq_ignorechain_0001
LtQetBRohtGEyOvgQOFzsBF1GvGUdzYgQkJGuBl5R5GEEkQgQRJTvBdsb5Gkwl+fQErvpB1TzvG0B2VgQaDEpBdkSzG0oV+fQ6EeoBdVDlGkn8agQdGAsBxRvtGk7S6gQ7sntBRrdoG0VmPgQVB9oBhZ41G0KoggQTb5mBNdvzG0Tu6fQ927pBFPI7GkhI4fQFW3pBZEgtGkeonfQw6TmBVpmlG0R1YgQgTRpB1v9eGEOOQgQVh6oBd23iG0TdrgQ 6mhq_ignorechain_0001
LqE5tBZZ5BHUM7cgQ/vBvBFy/LHEV/VgQevAyBJTULH0QkSgQldDzBRoHPHkycCgQMy8sBJShBHE0MrgQJxEuBxOgOHk5HHgQ3zmuBR4ISHEx4hgQ 6mhq_ignorechain_0001
LscazBxDPGHklahgQmyT2BxVpFHECofgQRDK3BxqF+GUt5NgQdPO5BZ61/GUcuDgQEgi3BRLACH0f00gQ0Qf3B5VaKH0M/FhQFE+1Bpd/IHUsVYhQXR94BtgwTHUj0DhQT+61BFUuQH0KJohQgj64BdqfbHUOmThQmNZ3BZP+ZH0zxlhQYKgyBNbvCHUKCugQEGE3BlajNHE2XbgQF+d2BthA7GULt6gQEFn5BRCp/GkLOygQYpz0BlCrBHU6NahQAIK6Btg9UHEEd1gQZBu0BZUgPHkse2hQLGF6BJZziHE3sRhQOwW3BxqEgHEzNyhQ 6mhq_ignorechain_0001
LPNn1BRcq1GU5zJgQOcR2BVT5uGkALvfQc9M2BBJZ1GEo8FfQk6C4Bt2z0G01nreQAGV0BFQYlG0itrfQCRz0BJkedGk9LIgQo+o0BVc1fGkKrAfQZ9iyB92kVG0GVLgQlZA0Bhl0zGk+4SgQ7/U4BhbJsGk7tyfQ27RyBZIPoGU51ufQGho2Bx3/YGESOFgQ1wE1B523hGEKGXgQVOQzBBFIZG0lx+eQRUN0BpNflG0YEneQMvr2BxI6cGEFU9eQBqBzBt9PQG0amYgQR/swBp14ZGUp4OgQJDSyBlt4QGUGm5fQ 6mhq_ignorechain_0001
L+AI0BZ/47GkWFAfQ7nD0Bdd/CHkPSbeQ6wd2BNRaKHESuaeQzFn3B59hMHEEw4dQvfexBFgbJH0XqbeQHUlyBxA+7G0H9UfQ7zH0BpDG+G0Lc+dQrpbxBtuvOH0VBAeQQZxvBJQAEHEeUaeQv5XxBN+JOH0f44eQ 6mhq_ignorechain_0001
LVNR3BlaaOHE15/eQ1zo5B1jEVHEV4BfQcDG8BJVWPHk7JxeQnNw9BlAEUHE7uaeQHxP2BdI4MHU3FbfQeFU5BhAVcHEQPveQwP/5BtzhXHUg2ifQ 6mhq_ignorechain_0001
LNEX8B5oGFHEHo7eQwHo+BdtA/GELHseQoZm+B1fR+GkGs7dQPaWACJ6/+GkQKndQjlo+BB8xzGEjq/eQNKM/B9ejzG0ocvfQGgc/BFWQoGElVAgQD6VACtyVhGUvosfQ3aR+Bt+TmGEHATgQEj/6BZcdBHEVbOfQ7jOACdvKDHEwS1eQ13s8BJT/vGEoL6eQlqEAChm5uG061veQt4hACR1w3Gkcs1fQBCj9B5Nf3G0LEAgQb3X+BBFAfG0EfZgQXZS9BFtJsGUxlagQ 6mhq_ignorechain_0001
LqUP8Bx988GkptodQPrE8BFkg8GUtN6cQMAf8BFGhHH06omcQf1g9BRTfIHEd6CcQ7VY5BFj33G0eKscQvuI5BBr7rG0HIzcQ5/T3BZk+nG0VmQdQyHv6BtW8kGU6CccQTvF3Bh5EdG0W9WdQV3g6BByCaGk3ZicQTvs4Bl/GWGkSu/cQZie4BVJQLGUqDGdQ0Dj6BB0P8G0oJ6dQ8Zq9Bx6T3GkHducQTWx3Bx+y7GkOv9cQYcE5Bpef5GEWRKcQhgD2BNNetGElvidQH8K8BtQDoG0S6EcQ2Cq1BVF+ZGUAHudQwbx7BhJjUGE0RQcQAGy5BtHnHGEF30cQ 6mhq_ignorechain_0001
L6Cq7Bph5PHUrQ9cQp2C8B9/taHkkEtcQCk/+B9AkdHUSdrcQfN5/BhQ9iHUIpNcQ4pj6BJS0iHk0AJdQNMk3BtE+hHkTJGdQ8YW2BVBHeHkFXhcQ5f91BdPClH0eModQRPmzB1/UdHU3recQ5bNzBtPQkHENoldQ7wByBtZZgH00zAdQnKw6Btf2OHEv2ZdQ34Q7BprGbHUrgMcQUnI7BBWuhH0cVqdQWbI7Bla5qHkew/cQT3l3BpIrbHkrYGcQuS52BhcFoH0mRFeQuyqyB9ESaHEllBcQ5L+xBx3rmH0ToAeQ182vB1pyfHU/t+cQ 6mhq_ignorechain_0001
LoxQACRnAaHkWLLdQgvrBC1ZgcH0/QMdQC1bCCtV6WH0MQocQLiLDCBE/bH08NQcQQ+RCCtCPZHEei3dQXL3BCVPHgHEC7deQcKUCC9cvaHkuLHfQE7dCCZiOrHEpmZeQHhu/BZLiVHUp3idQGhzBC5QGlHEg4HdQ5W/BCR4ARHU7T+dQVhXDCBujZHE8L1dQwmxACZvvgHEH3eeQIHBCClNofH0ZdifQdh2BCV43SHk+vJfQYiZDC5H4ZH0L8GfQX1KCC9kHwHkE40eQtfjDCJqmqHkTtYeQbPHCCN27uH00I8dQ 6mhq_ignorechain_0001
LgwPCCJ0cMH0mKkcQ3A5CCFH9FH05XDcQec4BClky9GUd2zbQkjIBCt5P5GEyYNcQxoJECRkeAHUqfUcQI0LFCBALIHU71lcQfhKFC10BLH02uQdQ9xJGCNtXMH0j3KcQw9GGCJlDSHE5kgdQsNGHCdZZTHEdtacQe7EHChRPWH0HYFdQGIBICVNPdH0DKVdQBnnBCdE6IHkRK5cQguMDCt2LLH09PpbQ1L4DC1M86GEACucQ/OnECZvz7GkrC7bQ7zZECFmuHHE97ldQWwKGCNdIKH0NKpbQ18FGCRMTUHUERCeQU52HCF+sWHE7fFcQ2fYICVkXhHUOC+cQ 6mhq_ignorechain_0001
LOs4BC5ju7GUneKbQhIHBCFt/yGUDA5aQkJuBCJPGoGUdZAbQHs8BCdFDiGE9IiaQGAcCCtaTAHEDi2aQASHACRyCzGk5DHbQ4Y/ACxFI0Gk2pWaQ 6mhq_ignorechain_0001
LiI8BCVCglGkgHpbQRdpCC1GAcG0JI4bQm8yDCJqnYGU1EbbQEi+DCJ3GPG0ieSbQ+tqBC9JrSG0Pp8bQjRABCpnhPGEDZTbQ2rnBCJrbIGUih3aQk0h/BxopTGUhWIbQmsABCx8hFGUpjRaQ+gT+BRfwQG0xciaQafj/BtHsJG0SBHaQ+hkBC1EuqGELy+bQC/HDC1g4dGU2mWcQlRMCCFgtLGkjMJcQB94ACpAyUGEKjTcQFGmCCdtIFGkB4/aQXri+BRLPZG0IBebQ8YgBCds5/F0+87ZQ8sW8BRfDUG0YKaaQsAm+BNeaHG0IGpZQ 6mhq_ignorechain_0001
Lh4kECNUWgGEzBMbQq7yFCheAeGU/r0aQef0GCNB3mGkPY6aQLZhGCNuKwG0xsxaQ7pfFC9sZcGEQFFaQivtGChoxZGEDGqZQxVOHCJsgOGkj2xZQAEgGCdArGGk6brZQzXeICRqoNGk5u/ZQJHUEC1dDoGEH9QbQBROGCxyoWGkrWBbQJnxECB86VGEhQBaQAiCFCtlojGESJ4ZQ71cGCZbgaGEVYIZQN2gHC52XfG0v/xZQGa3IC5xZGGktaFaQJrBJCp3MUGk6gEaQ 6mhq_ignorechain_0001
LK0BICpYGkGEBXIbQo9HJCRPsrGUchLbQ9pEKChStpGkkimaQPGJKCZtygG0xvVaQLI3JCFjhqGENU2bQ5//ICd/7rGUiiecQm43JCBAyqG0BMGdQUpUICVQ12GkPZdcQotLIChsacGk7DRbQjxtIC9VwzGUNrJbQ42TKCBJmiGU8r3bQRRqKCtgcwGUUk3bQLbPICZkrlG0HofcQOtQJCNLyrGUYxidQbGVKCBN3iG0ggGdQc0pKCFL3wGUquFdQqatHCdY13GUb+5cQjKFJCFDG9GkkWccQbPsHChsY3GkwCBcQ 6mhq_ignorechain_0001
LdOxKCJ65xGUWfZaQKxqLCpL+wG0ko1ZQTQGNCZ4dwG05+FaQPzaNCVsV1G08nmaQ4PfLCpnV6Gk5qWZQObHKC1V46GkRpBZQw0AKCRaZEHEkejYQyapICtu4EHkYGOYQ9rhICN6OOH0IuhXQzqrKCtTB5GEFjoaQ/1aLCJQtpGksBkZQTvpLCBO2BHUPonZQxDPMC1705G0/V9YQX87JCtNjzG0vmvYQqUWJC5vl7G0KPaZQzTLKCtwxLHkiW1YQ46xKCpJxDHk/0KYQpyeICZ8l9GUAm3XQ/y3HCtqcFH0mgmYQ97mHClWROHkwuGXQMQqICx4DVHEroBYQomOJC9PuNHEKbzWQ 6mhq_ignorechain_0001
Lt8+NCBrrqGkiUwZQ6oZPCJbkrGU+b7ZQbUAQCF8R2GEQowZQk/BRCNhT5GEoxCaQK1BQCFFgiG020hZQu+NPCNFahGkam9YQGd1NCN2jjGkYdKZQ+MAOCpOqqGEoyvZQgZhPCpGRqG0GCeaQXYERCVxgkGkioZZQs0DQChpKbG06P1ZQCsiPCR+/mG0HekYQPOUPC9QTZGU6QwYQ2fTNC5cknGE6HwYQSrVNCtq/bGUB4SZQ 6mhq_ignorechain_0001
LcCZPCleJ8Gkg2TZQca9PC5s/FH0GnDZQaG7OC5N3OHET1CZQMP0NCV+aNHkcmyYQ+XhQCV8PEHEieWYQL71QCh/bOHUcO6XQtw8RC5TnUH0grTYQsNQRCVycLHUWkfWQfmfOCpLs5GEMwIZQYaxQCd+aIHEgtYZQfEcRCJIm/GEs9YYQaFzPClBp/G0tAEYQUc9PCVVjTHEbA4XQxWLSClt2bHkLqBYQRxnRCBIyWHE3yzYQa41SCxNpPHkzvVYQexeRClUsSHUhf7VQnvISC1CWGHUnthWQ8/bQCF7KHHkCcAWQ 6mhq_ignorechain_0001
LLnSPCJeCYHE2oUZQKidOCt9ihHEsVTZQ0ORPClTcqHEfy+YQ0aeQCRANrHkVBGZQFU/NC1GvkH06IAaQwAJNC12UcHUj6VaQDrvNCtzOUH0aVtaQokwLCxStcHkxdSaQ7E+MCZNjMHEROBbQ8++KCxwBVHEcWmaQZclLC9Z+MHkhp9aQHD0KC1yUFHEOdRbQS0LQC1vWYHklojZQ3ykNCB3zfHELQAZQ4t2OCl8VmHk+YUaQaGaNC53FsHkNN+ZQfM1OCVm7THU+CwaQlMSLC1DEjHEQCAaQhccNClRMGHUpnTbQdd5JCluUVHUdnjaQQZYLCVXgAHUgBhbQ 6mhq_ignorechain_0001
LjwmOCBzExH0ASlYQYfPPCFY15H0OmOYQ+2qOCh1LCIU6VeYQ+gfNCJQXDIUCOXYQ2HCPCta14HUVE9WQDtoPCN46AI0sPIWQhFqPCxIM/HEilrUQjLqQCtZI3H0srXUQ8xxQC9qLyHEgdLTQ588PCFFj0HkfxMSQJWuRCdw8qHUmt/SQ+MnNClm5vHkUuhYQmzTQCtFs5HkzsVYQ16dPC1sWxHkCnmWQuy9NCNck4HU6JvWQ18CPCZBjEIkn6QWQETqQCxXpBIkeFdWQDurOCZXH8H0yZYUQ7t4PCVnLDIU/yGUQv/TRCFTG1H0hVGVQ5pOPC17E6HEQwVSQZpCQCxt1wHErpTRQF+WSC9UIpHEv6vTQcC0RCthPnH01nGSQ 6mhq_ignorechain_0001
LhogPCNNWFI0fYzYQBjGPC1pKKIEnsJZQL5nPChTHPIUZFzYQN8xQCZ0VPI0lBmYQdInPCtbHKIk403ZQmT6OCZg1EIELcYaQX/eQCFHSEIUPkzYQa1AOClRTKIkCfKZQpisQCt2qJIk543ZQNTYPC9S7NI0tDHaQ 6mhq_ignorechain_0001
L2/vOCVsFTIkbhvYQTADPCxhJYIUd8aYQf/+OCRcycI0fY6YQdnrOC5lThIEzIuYQnsEOCxXJZIUDAsXQDFoMCh7mZIUbtEYQl7XMCVmwYIkA6pYQbYyLCpizaI0OOVXQRK1NCJcfSIUeB8YQTHEQCxG/XIELdOYQAYWOCZu0cIkG7KXQgYJOCBr4VIUQ59WQ 6mhq_ignorechain_0001
LRHRPC1QxbI0e/iZQGcFPCVvzfI09bDaQZtMQCh57jIkRkAaQscPRCZfAjIUTYtZQGeEPC5sTdI000vaQN78NCZ+SZIU/a3aQnpnMCR/6bIE/63aQxdCMC9WPcIU/VNaQUE5KCxozeIU81DaQ51NKCNLQhIk3KiaQfhcKCla3eIUNCcZQ7YnPChdIYIk7krZQLkIOCdU0hI0Rt9ZQB8AQCB0QbI0ri1aQpY+OCRZcgIUt3HbQgR9NCd/TWIUz+daQglGOCB2UXIUiLWbQxO8LC9PpZIExOMbQb6tMC5J+fIkGaEbQN6hMCB9ZaI0QK1ZQVqjKCZSNhIUYmAbQh1WJCdSLjIEMDbaQzw9KCpC/cI0rtEZQGjlJCZdygIEy6UZQ 6mhq_ignorechain_0001
L9e9PCdrkoIk7yTaQgR4QCdyDtI0FfOaQ5vVSCpCjrIUvuRaQgFITCFVRtIESK2ZQV8kQCVCXxIET8vaQ1KhRCxXB2Ik/TuaQOieRCJcM6I0aSSaQxspSCV+A3IEHDKbQhIgSCVrs9IkDlaaQutOTCRa07IUVo8aQHlNTClXQ0I0JrsbQLRWUClt89IUAjQbQNSVUChOZ2IUIrAcQAo4UChgH7I0z9ybQJBJPCNnCpIUOTmaQGowQC53puIkPQuZQnAkPCdU2yI0nWraQzJoQCpAnvIEx1PbQ8QvQCFYr6IEr/4ZQoPsSCZoGBJkWSKaQvqxSChmgwI0rv3bQrSzUCZcsBJkJIGbQL3wUClBO0I0olbcQY3wVCtqr8I0+YDcQ 6mhq_ignorechain_0001
LbIySCd0moI0WzxaQUCOUCdhunIE+G2aQZ6uUCNfgjI0WGYaQGe8VCtMHjIEYiRaQQPXUCVP9lIUT0kbQJvFTCJgFjIUlJubQwOCSCpiTmIUfYXbQzjxSCxqjoIUztyaQu+vUCBGgrIkb2vaQb/PVCtJZjIEJcobQKChUCR0dpIUze5bQGZJTCZ+7eI0jkibQ2C7SCpa4iIUy5QcQqLORC1FpjIU6/MbQKupRCBYbpIEc8sbQ 6mhq_ignorechain_0001
LyQ2TCdRZgIEuZFaQtbPUC5CsbI0S7tZQ8TXUCl7DdIk6l+YQLmVTChCxdI0FYpYQk+OTClhSXIUO+zZQtNCTC5jsUIkEKoaQ3g3SCl7UhI0RjHaQmCNVC1+UaIkoJ6ZQB/PSCVPsYIENAqZQ3vfTCZ45TI0SqfZQ 6mhq_ignorechain_0001
L6rjVCB4cdIEN5sYQ/dqVC959eIE0CAYQ6IaVCJ6caIkLxBXQBLsVCBczVI0HBVXQ7wGXChVygIEXO6XQDkwXCxYidI00yaYQr54WC5QAdIUz5/YQ9qiVCRxddIUVBtYQF49UCVZRiIU49yXQZfeXCdORgI0jd4WQ2XLXCR0ElIkfoEYQqm+XCd4mZIEkmMYQVZuYCZQUfIEhxjYQ1HDXCJsEZIEu3OZQUkGXC9XPgIEMwWZQ 6mhq_ignorechain_0001
LQO5UC5uxbIkEo2VQbUzUCFxCYIkepvUQVCDUClX8SIUieHVQB9bUCpFgOIE+BxUQtHMWCZrsWIEvsOUQOb5WCRkebIUs1pTQdTVWCFZbeIExm1SQ/4HYCFLTcI0jAEUQ/cjUCxMjfIkU3uVQVYOUCFh6ZIEDg8TQCoyWChhEVI0QyCVQ3ZHWCFvnTIUzfdTQ9JpYCx4afIE3otTQiliYCV1zZIkEWuUQ 6mhq_ignorechain_0001
LDi9SCdKsTIUDn2VQC2BSCRlZPIEaeMWQIWwSCV8gKIErRwWQSE1SCxFRGIUrOJWQ/XMRCBVvNIEBE+UQArDSCVTnLIEuO9TQr+bQCNShSI0hPaUQC8xSClibXIkhHMWQ0rXRCNN0QIE+P/WQ2seQChBqKIE5pQVQmK9SCxWcLIknxSUQVi2PCFXRRIEG5iTQKVxPCtgHUI0ZKLVQQWJRC9dmVIkS+GUQ 6mhq_ignorechain_0001
LwXSTCpcULIEW28XQnCNUChQiHIkr3RYQUmhTCNWLCIUXPYYQInZSCZz4BIkDNoYQwMtUCV0pJIkVR9YQV0iVClpbFI0K4TZQIigVCxYwOI04o2YQVyCTCd2rOI06gOYQTlDVCREAHIkyB5XQuQ2TCtYfKIU/sRZQFA5VC1w/GIEDgyZQhH8UCpq3BIkuUZZQD1ZWCRAaEIEjEAZQsB3VCF5OQIkMdVZQzQXWCNE7NIkaDiYQjH4UC1mxRIkQonYQ 6mhq_ignorechain_0001
LerOUCFF07HEtENYQsgwTC98/wHEOKUYQRyPUC9BGtHkwQ/YQdrcVC1PKtH0baHZQHbPUCtYfpHkUYhXQNYcTCx3pqHEe4OWQPTaSCJ0qvHUs2QWQ+83TCZJhmH0wsOVQ4PIVCBy88HUMM+XQkvqSCdxCxHkGaTYQWnSVC9EGrHEFoTXQswKUChWOhHUXL3XQ 6mhq_ignorechain_0001
Lq8UTCZRnpH0LhaZQr0pTCB/6lHUJKFaQWLETCxF7aHUc0LaQV27RCZ32YHUAp+ZQTYITCl0ktH0uemaQaOuTCp3A7HU2yhaQRPXSCh8jpH0h5QZQeQvUChUglHkwGIaQ0sCSC1x0tHkM8kaQ34ZTC5vtqHEVPGbQ 6mhq_ignorechain_0001
LBS0TCV79THEwpgaQMbeTCBuzIHU0blaQ45OTCddEGH08FUbQrj3TC5cfKHkrvwbQVnlUC5UuBHkcXTaQl72UCVIhDHUPokZQeWsVCRzuLHUyUXZQ40RUC1OA9G0G4FZQhU8VCx8YNHkKVsYQquhUCZso+GU84aYQiCXVCh+1GH0aHOYQJHrUCtwtWH0qxtaQ2ujSCBnQHHErkTaQ4sgVChYLDH0D7kaQoyUUCN7V5GEg2XaQQ5JWC5y5QHUWOvZQLsnTCBah2GEL+PZQnamWCV+3THUsUiYQPMEUCtHd5G0wCDYQNijVChjJIH0cdYXQ 6mhq_ignorechain_0001
LoWVSCBRi+GkbFbbQNO8RCdN26GUQSFcQYELSCR04uGUehIcQUD/RCZg9oG0+lpbQWtdQCZzb9GEYnOcQ3zHQCNux6GkqK9cQ6gjPCZhV3G0wKwbQcO0OChlj/GUARMdQxx5RCpXO7GEpBBbQHJkSCNw1+GE9+ccQozSQCF6+FHEJiKcQoSEQCFMIyGUYGBdQYr6QCZJr9GEUDSdQJ9gOCZPQ5GkFO3bQiGyPCZ6m5G0hUPbQUutPChCxuG05I0bQ6IpOClxU9GkQitdQ8L3OCx5PIHkfqJdQkCAOCFIj8GEwi4cQ 6mhq_ignorechain_0001
LgLlSCtrWrG0nfucQfl3SCpIOgG0PT3cQp6mRCJ6SaGENsDdQHdsQC1u3eGkYlWdQ4a5TC1bTfGkhwadQ90ZTCRFijGEVKBeQRRsSChHzwGUHHGdQZqSTCNincGEBiacQVbKUCBU7WGUzUfdQXazUCBRjjGUKhRdQWCIUCJmFjG0lVVeQ 6mhq_ignorechain_0001
LK/kRChr/PGUFe5cQZ9fQCVk1IGUzAGdQtSHPCJmFNGkHk6cQifLOCRQVMG0yLUdQgrjQCtRyGG0G+1dQCfyRCF0uAGU7EFeQ290RC13l/F0ec0eQAg8SC5wkyFUd3CfQbAdTCR46yFEvyqfQax7SCVBr/Fkh6DgQlTeUCRFcmFkIx0fQ6PWSCloENG0RHocQ2hmQCB5YBGUZJ0cQo6hQC9aYOG04AHeQEnrPClUNCGkyv/dQNHyRC9zYxFECi3dQ88rSCdM8EGUAp6dQ0Z7RC5huHGE8iCfQP/5QCdEN4F0gu/eQVxXTCxnjoF0vateQ02JSCF0mEGkhGAgQhIUTCBm7/F0A4SgQO33UCVfocF0IcefQ0p2UCZpsmFEhVJgQ 6mhq_ignorechain_0001
L6N8OCVccRG0ueUcQ31mNC1yxUGU4BIcQfjoMCt1qLGkEZDcQjFbLCNQONG0PtHcQ9p3NC1YTaG0e5dbQ9NBPCdGdVGUgXObQ/r4PClRwTG0ViybQwv7OC5yaRGEoXVcQhpNNCNgYaG0MEgcQKcANC1JSZGkfcIbQEr/NCV28iGUYCjbQ5GxOCJv3NGEqb+aQ3rfPCZ1kaGkXI2aQZPjQCpu7MGk8DsbQiIeQCVGDbG0xo4bQ 6mhq_ignorechain_0001
LDzHNCxRICGEYQ6bQl0OMCp4JyF0eD0bQG6uLCRZgpFkBiecQdYiKCNGglFUgGkcQOb7MC1zJgFEF3abQwiQNC1ynnFEsywaQ/TBMCFdtMFkiUXbQ8lHOCBuBBGkGf3bQxNXLC9Xi3F047hbQDR2NCVMlbFk6MrbQ63JOCxHKtFkexwaQW5hMCJvJAFktbFbQyuxLCFc4GFERQ3bQ2nGLCdaJRFkGvGbQ 6mhq_ignorechain_0001
LXLpMC90EmFUkd8cQtnRMCVU9eFkYGndQ0uTLCRJTuF0PK8dQIXXKCRionFU3BSeQubhNClQecFkyCDeQQKQNC92YTFUxZveQCpgOCZhbPFkKjIfQ80PPCxAWeFkkZPfQQ9uOClrd9E0b7UfQRlnNC1ddoF0Dh1cQK3xLCllePFEdckdQ1EPOCRH9RFEjHzdQmMAOCRCAsFkZAHeQ5+nMCN3keF0uDBfQtCtMCNPbEFE2HseQ 6mhq_ignorechain_0001
LK2hLCJ9eBGUbW2dQJ5mKCl4UJGkWVHeQnRQJCB9YIGE3FydQBAOIC940IG0pcHeQJgKLCZeoUG0HkBeQGjWMCN+PXG0ZMeeQ/H3MCtoiiGUfJWeQ2LBOCdWTlG0ZxzeQlYPPCBSAfGUDkpeQm3VMCN7/DG0EBmdQuTeKC1eyHGUkapeQWgeLCthvVGUzbgdQ3TYKCFpdaGUUJIeQ2lDMC9JiWGUSq/eQNIKNC9wlRGE9BYeQGiMNC9dPjGEnC1dQeZDMClkPoGkaYbeQ5DQOCtLytG0d8weQD0uNCVLsjG02yUfQH5+PCFDEhG0m49eQKpCPCteHXGk3qseQZxhPCxKjgGUFNLeQ 6mhq_ignorechain_0001
L8OPJC98DHGUpIIdQV6+HCRt1FGE3dxcQ53OHCR7G4F0rrAdQ+9AGCZJx4FkMNHdQtgNICtQGFGUr0AcQ9I0ICZ/yOGUEyxbQJG5GC15VDG0/npbQklGKCBx4GGUYd3cQZPXHCpI1MG0Y73cQ9Z4ICpH58F0t35bQomvJC1q3OGUzi5bQUqEHC9c1CG0wSHbQh6bGCBd23Fkju0bQ2JOGC1ZAKGkaNwbQ 6mhq_ignorechain_0001
L4d8HCNsdmFki6FdQ0pVHCFwCTFUcLWdQMdzGCZfdWFUEADeQaitFCt+HPFUi3NeQ6QWICJacAFEKSWdQS8uIC9Eb6EkcbocQPcxHC9gNtE0NvtdQx07JCJ3zrEklklcQbY7ICRucmFk1f+cQJFfGCJZCPFkRBCdQP2QJCBoeFF0lSmdQ1G5HC1QhyEk15YcQy58IC1t5IFUpQWcQk6fICdeNgEkbftdQMCjHCVjnxEEfrOeQ672GCt+/nEEC2ddQZYJKClDRoE0sFEcQ/IzKCtAqzEEs8zcQ+fuJCxE+cEk5k2cQ 6mhq_ignorechain_0001
LY4jHCVTchFkwwdeQVWDHCdl7lFUvUIfQA/yFCFqazFUArGfQpW2ECtTLvFUjjefQmVHICR8XxF0hGjfQ1zvHCtNuzF0LvIgQJjyHCd2QiF0yaWgQm2WHCBKsDGEc6QgQ95cHCl5ZkFERwrgQyQBHCVUyEGk1OmgQJSEHC1bD4F0bqzgQAoeICJrymF0XjVeQttwGCZM2WFEnNXfQTcDJClKmoF0YOhfQemSICJBpAGU8BWfQAGGICVhuSFEtKQgQWcUHC18mKGkJTGgQ/UfHCdXjWFU0U2gQrytGCRtjMGkUdsgQ/JzGC5Kw5Fk+dEhQ 6mhq_ignorechain_0001
LGwvFCJQnBG09VqeQzQiECB39HGkBsleQPMXDCxm0AG0hZaeQkeRCCNz3BGEoQseQgJtECFsoQG0YHDeQAEtFCFWJZGUZ8ReQ+RXDCdUtVG0+c4dQfQLGCN+egGkJludQu5iGCNGTDGEHxXeQUCUECpbuLGkmUEfQdnHFCVKDNGUYOmdQd+PFCt4BeG0A5qeQr/kGCphQVGUe2feQnJgDCJf0bGEA/fdQ5qrCCp2lPGk/lsdQLb8CCt5WZGklJVeQ7Y4GCJnSmGU/j7dQ1qqGCV9xbGkDvVdQ+mUFC1ZrkGUU7gdQ 6mhq_ignorechain_0001
L0LkDCFoLzFUCL8dQ8XgCCxNfkFkhMwdQWoGCCBTXWFU1hVeQIp6ACRFRSFE3XceQIG9CCJIhWF04eKdQ4QGDCdPEiFEQafcQNMwDCtLJTFEZG/bQCkuBCpTTpF0z+PcQGSdEC1qNyF0XJtdQ2ioBCJVytFUesmdQV26DC5bcPFEeQSdQD2OCCdgoJFEjSGdQ5svDCFH+vFEPQjcQ3t2DCFeWbFkmfgbQsTvEC1AeOFUtpKcQ7pIDCp57EFkS+6bQiF1BCBbhxFUCYxbQvGFBCFEabFkZFMcQakSBCtxK0FUzZncQ 6mhq_ignorechain_0001
Lj4EDCBpzOFUeAueQuJyCCpXQCFUpEUfQQJ8BChr+OFkdWzfQaH5ACRsdHFUQ/AgQRtFECBPI7EUYiofQ3Q8DCNZ+vEUE8IgQ7SlDC9n3aEEXtJgQl7MECl7V6EU6pbgQdDeDCBWcQEEG3cgQWvFECJgJwEUnyugQ5OuDC9BBbEE6WvgQHgCECJIxRF0bPmeQReNCCVBM0EESjKfQ3anEC5vZwEUI2SfQJluEC14/IFELztfQbvYDCtDWSEUWo1fQSlfECFlJLF0kIbgQyTLDCRlT/D0kOdgQ9gSECF3s4EUbp9gQQfoDCRYwSEkjo+gQ 6mhq_ignorechain_0001
LG7WCCltgiFE6c9fQl2mBCBaQvFUx9NgQpjMACZUdzFEjHGgQOmf+BZFPzFkXxSgQzJVCCd5KCGEiSSgQYKqDCRx+AG0f8dgQVndDCxYK4FUR64gQ4rADCxHIIGEknGhQvdMDC1osoFkqOwfQDohBChkSmFUQ3cgQnbhCCJwPGGEtMDgQkQsBCxpXHGEJ4bgQdDTEC9D42Fk4MVgQaUKECddtIGUtmegQ1t2CCZuZGGERiXhQ22zDC5CAOG0X5EhQP0FCCdBVLGkZx/gQ 6mhq_ignorechain_0001
LtKCAC5PC3FU64ifQxKa9BR3T6FkKQRfQ+fv7BhEHmFU9zUfQdiX5BlwAnFkVZffQQGm9BNEnAGU/PieQMbs+Bll5LGkdaaeQ1mU/BFbSNG0xDrdQ1Hq8BltIUGExXpeQCS1ACNzh3FEUIPfQ1oa8BJoZDGEoqjfQ8a4+BBT/1FEHWReQxpm7Bp7NAGEkJUeQhrRAC5R8MGU8LseQWTDACl0TVG0cfldQC+ZACtgZHGEyXhdQfQg9BlGKMGEqYYdQDKc9BRUKcGEw0jeQ/Mz6B96GTG0flXeQHhR8BRSDTGUsbLfQ 6mhq_ignorechain_0001
LNm98BBBtTF0h4MfQ32i7Blgo/EERhRfQXSr6B1AP8EUHa/fQItb4BhgG1EE1yDgQJoS9BxVTtEUTkCfQpU5+BBngTFEQhDfQPYw5BJMUAF07n9eQDWN8BFXReE05KGfQj+z9BNDovEUDBheQj/G/BZBzsE0ttVfQ 6mhq_ignorechain_0001
Lk2a8BV2VBFk42OgQPVr7B1CFAFE/WlgQqud5BR86PFE3ZqgQ3pk3B1S9KF0OI2gQWPH+B5msEFEAuzgQkeQ9BporGFUq/KhQFAGACd+FzEkvExgQNIS+BZoKGFkT6KgQk/46BNaHwE0ZiogQF4++BZVAUFENFvgQtQA/BZ08JF0m6UhQW/07B5wvTFktmMhQ6HV8BVnx3EU9KQhQB98ACl+d2E00Q7gQgGU/BRdxjEU9n1gQ8naACZ8ZyE0MbggQ 6mhq_ignorechain_0001
Ljaq5B1NKjFUiuhgQpAk3BxO6yFE4MlgQhs30BNyzqFUGVdgQznyyBZ2evFkL9mgQL8R4Bls2DG0HJagQvkQ7BtEJnFUOqYgQljZ3Btkv1F0GX2gQOus2BBKtJGEa0cgQp+J6Bdj5GG0unggQSMg4Bl7cCGUqCJgQ 6mhq_ignorechain_0001
L0B30BthyeFkyxLgQ9fXyBRjuVF0Q4DgQIVLxBVDOGF078TgQwovuB90oFF06HXgQgR0yBBuIKFU9RdfQLtuzBtxlbF01exeQmvk2Bpt0bFEvwDgQB/7wBxHsiF0ukBgQggZ0BNCS+Ek7FhfQREAxB5+mBFEqQUfQZSE2BRbphFUpvBfQ 6mhq_ignorechain_0001
Lcr3yBpzx5EUrgegQrp6xBtZ2rEEBhvgQnCzwBJxA5EEL0BhQZBwuBhdYzEEiPLhQRqM0BB5hdE0M13gQxiTzBhhPREEHmLhQ6JG1B5RQOEURTmgQ+m10BNE25Ekz2agQyFSwBd9HiEU1QpgQC031BVEonE0Rn8gQxU80BpQNHEkrQRhQuYvyB5nfcE0GIYhQjJmxBZjMHE0DlHhQodt2BBBMEEkaSsgQ6xazBRQOEEkNdhgQudz1BZmZXE0gkYgQ 6mhq_ignorechain_0001
LEOIyBBUdKFkPbHhQSaHxBZu1XFkUsYhQQFVuB9p+fFUckThQ1VksBltbgF0kdhhQy4+yBJNkqFk5ichQvsd1BlnjjFULQkhQxr1zBdSsOF0V8/gQf7+wBt1JOFULLnhQg/QzB5MXzFkcqNhQzHFyB5vf1FUcCohQLLJ2BJTzZFk6sZhQ 6mhq_ignorechain_0001
Lyw4tBVgTmFU3n/gQrZOrBh7WtFUzV5gQejMpBlXVbF0dd7gQxF/mBlBpeF0wpDhQNlQrBZOl1FkCOigQYzosBNenFGUJwegQD8hsBpYjIGU5HHgQScRrBJEGOGUkYsgQenXvBVxUmFEJp0gQw7mqBR0O6F0eAEhQHmRsBNv1pFkbPYgQl6MpBd4D3FEcpcgQcGvuBFoAFGUzVjgQopgtBVsPQG0LqEgQBgjtBhxbCGUCk7fQs8cqBNvFJGEr/BgQBOQsBRgyVG0c7pgQtLLpBd0tOGEuyngQ8ParBJX3LGUbN9gQ 6mhq_ignorechain_0001
L/H6pBx0JIFUrF0gQ2CDoBpdR2EkBV1gQULFnBB9CzE0hFMhQgRrkB5kUxEkTAQhQfLYpBhKthE08MtgQJ/tnBNpMNEEDlvgQWTKlBVVMPE0TgigQ+mXpB1tK0DUdTogQHAvrBFEzFFUJmtgQrwUmBNF25EEtRrgQB81pBZdrjEEFTcgQiyPrBFSYfE0x31gQ1tJnB1XGLEkySAhQE1+jBFunAEEjMkgQOFAkBVEzcE0EQogQ6jqlBJ2kRE00tRgQCKMoBpgAXDEWAqgQiy7pB54T4DEclXgQNpKrBRsvxD0cGygQ 6mhq_ignorechain_0001
Lwk7oBJjMyEEBUbhQgGMoB52BuEUAaxhQrqbmB9Yx/E0BH6hQ6fgkBdBn7EESuFiQussqBVJxrEk2V/hQJqbsBFtAYE0n56hQ9ABvBFkiZEkKtHiQ2T4qBJN5DE05sAiQlK4qBF2c0E0uoXhQ63DnBRUIfEEh/xhQAf8rBZb35EEDD9hQXpFqBdvKrE0nEQiQPf9sBxFjXE00+phQ/3PwBdIgLEUCjEiQ6qGwBp85nEk0ADiQkIjuBpATaEEstYiQhJHsBJrsrDEGi9hQ9kWqBFJVEEE0nRiQX8DpBFCEDEkPH3hQ 6mhq_ignorechain_0001
Lz3CnBFqqTFU0n0hQHCZlBhvSlFkgK8hQYkniB9u2kF0oGyhQQ1ngBBfkpFkv18hQ1PwmBZ8i6FUuy3hQmxBpBJ84+FkD7GiQpPFpBFBn2Fkj4YiQqC6qBxL3FG0IBAiQNKpoB9L3WFUURrhQYZHlB1aljFUgZNiQKKhnBNDt6FUkcnhQfCTlBZhuDGEpJ5hQcBesB5GmHGEoZJiQ2AyqBpDCJG0tXxhQ 6mhq_ignorechain_0001
L0gciBZNxeF0XvdhQlctfB1+YcF0sRThQXVhcBJnOKFU8OdhQB0rXBJ6OMFk4oghQ0iOgBdmCYFE/M7gQ0uLbBJTRRFUGGxgQYXVhBxS4rFU7OwgQNMIkBBuubFUEVVhQopZdBxY9qFkQ6VhQj1nhBBsyKFEUL5gQbJybBhaQOFkJFggQe0vZBJRuCF0ez4gQhZPYBJW+dFE0HzgQO+lhBd3roFUIOfgQXy4fB9oJ5Fk2VygQ6mQjBFsCwF0pR3gQ 6mhq_ignorechain_0001
LRqGfBNKR4EkB2hhQd2VcBNMnmEEMPshQ2USaB5EPtEEsICiQ9usVBZ8goEEZ3HiQG3CgBd8TTEUieuhQ+xzgBxFGIE0OhZhQlmAjBthovD091dhQRwscBVHx6DUq/PhQImghBZ5r2EUMLehQ5W7YBJ4EiEkkZihQJp4hBhukYEURK2hQVcLeBN5fHEk6x4hQpylhBZ11TEkKPOhQfYjjBlksfDky8OhQ3ewkBZQ6/DEoWkhQW+SiBtD+XD0QTphQtQydBV61qDkxFBhQJwIbBlNPjD0UQbhQlYpZBp+aJEEQzMhQ 6mhq_ignorechain_0001
LwRodBVIW4EExROiQkzMcBBFp+EUl5jiQ8pbXBJ1rNFUt9jiQiklTBhPTKFEl4viQQxegBJrUJFUe+uiQ0aEgBBuoNF06tGjQWumiBds9TFU++RjQ1OakBliWbF08eHjQwNviBx8ZRFkwHljQV3ngBlpi8EUBbIiQjgGbBB6UwEkw2siQMzPiB1JP/EU2RtiQKh6gBl6iYFE9MniQNyNdBhEcaFkBkIjQk6geBhoT/EEbNOjQ 6mhq_ignorechain_0001
L8GoXBdDVeFEesWiQgLVTBNwGuFERrWiQeMFOB5UGkFEZbPiQG8wJBVgXrF0vwViQOttUBp/kAGUjEIiQJHNRBZDPKGkdiNiQgdDUBdj/6FUbrwhQvtPSBFQ1OG0OhjiQ9+uaBR0NgFkqiMiQAesSB5+hzFEvCniQnC2YBJw/CG0q0KiQpl2RBtFiQGEQxBiQ5JANBJc8HG07pMiQE5CVBFlUEGUIlmhQoutWBxqttFkL7shQiO7PBtNN2F0yvthQV2mPBZMpVG0jOmiQu2eRBluuIGkHnviQQJZWB9VcRG0AmkiQ 6mhq_ignorechain_0001
LF4UOBR5MTFUYcCiQ5ndJBRD/HFkuJ8hQ9uNHBZsw6EUMeOiQi+UCB1Ns4EE/dQiQYCiKBles5EE/uohQ5hQLB5d7FFEgDUhQQNmNB9NC8E0vhChQyglJBpdCbFkjnShQ3qQOBFWNHFE+ovgQC+PKBZfNmFk8u/gQn3kMBBiXcFUBTugQPKPNBBxfnFUIfbgQ9u4RBJrAOFEz18hQfldGBJW0TFUpp3hQhUIOBFMOwEUxhrhQczNHBRykuE0KqmhQWV6OBpMcrEkBqDhQ8IwHBRY0iF0UZghQlPGQB16b/EU03hgQIC8IB50z2Fk7m+gQ3T5OBVMYeF0SDRgQ 6mhq_ignorechain_0001
LrMsKBlK0xE0M8biQ0J4IBRnOkE03etiQks2GBhUdxEkRNAjQQVoDB9uspEUaBNjQTEZNBpeeVEkGD1iQgHfOBNtNDEEWLmiQ3+uKBBwWnDE+qhiQi+5SBpo/7DEhzaiQmYzMBd8XLDU3IUiQLOwRBJALXDEHvPiQVhpOBd1b0EUoCaiQYqiFBx5YaEksFoiQAQERBdRteEEr12iQO8YMBFY7OEU5sEjQ/QrWBNxwGEErfaiQyHxKBtMWvCUOtNiQIKTUBVdvHDUr1FiQ 6mhq_ignorechain_0001
LR6oIBptZFFEH8BjQTF5GBlvaTFUHHTjQe9PBBNldbFEl5OjQ8tdABh+vqFES1CjQR2A7AJs6SFEtWXjQd1uKBd4amFUYaVjQA8YQBB07gFEzKdjQpD9TB94l0FUJNbjQQSJQB1aGZF0hM0jQTzRLBdw9KFknC3iQjw5GBFNXKFUWAijQuRGLBpTSuFUA8FjQr7AJBhZyxFUotgjQP5ESBh5aUFEyDTjQfY+XBRXswFUutgjQ5nHUBpcq5FE+hKjQBBVSB9xvAGUN9kjQZqKUBtFMVFEJt5jQAtdOBNHnlFEnU+jQcVoNB1S4KFUcF1jQ 6mhq_ignorechain_0001
LSqdNC914+GUlfukQVwgOCJg0AHEpF+kQi2NOChFC8GUE0TlQu4RNCpHy1GkeZWlQU1tNCR5OCHEFigkQWCWNCBiA3G0nfskQB1mMCFzFCHkiszkQo4cPCJMg9GkEP4kQ3JqOCF3ZJHEO+/kQ 6mhq_ignorechain_0001
LivBPCBeC/GU5hjlQ/o+OChgK6G0kx4lQK+3NCJNT/GEvKGmQSvGOCBSREHEMsWmQn0UQCFfU7GU8LEmQ1ucRCVgR1GkrC5lQQGKRCFx2uGE3WrlQvllSCBXI3GUgU+lQkusPCFZ5EHEgoglQQCvOCxctxGU792lQ/KmQCFawDHU2EFmQcMPQC9LX4GUfiUmQ 6mhq_ignorechain_0001
L7rpMCd049GUXl+lQ4UeLCNDSCH0pCJmQY9tKCBUO6G0vyWmQqfwJCRmV9GEMhhmQAbhKChq1GH0nL4lQjQALCRTFRH0IZulQPr0LC1aHSHkuFdlQKksKClE3bHUvU1lQu/CMCdPvcHUKzYlQ/RXLCFM0iHULdnlQl06JCZGGgHkT7FmQHGSLClJ1tHUdoplQZj1JCZDJrHkJGImQRDgKCR40xHkLT6lQLbiMCBxl5GETBxlQUgyLClnxIH02hTmQziYKC93/AHk1arlQl/iJCViSIHURZ/lQxUPMCFpeLHEm/TlQGvnMCZznfHUm0MlQYzYJC5t0aHEl5QmQDZzLCdhRzHUv1elQXvOJCJ6XuHknEVmQhgaKCtCd6H0Rd8lQ 6mhq_ignorechain_0001
LExHLCVkCwGUR2WmQ6hUKC13wnGUZOhmQB4NKClNhpGUHR5mQG+IJCxHKoGkSnCnQe06KCtg1cGEX1cmQSG1KCpBQaGUPEHmQHR/LCta+tGErqPmQ8vTJC11FoGU2vamQPq9LCdAxcGkqzhmQmVZKCd20WGEmRmmQMr5KC9cmSGE7QGmQ 6mhq_ignorechain_0001
LHcULCtxfsGEjhDnQ1OULCxbktGU/wanQ5tXKCFYZ2GEV6hnQTHoJC1eG1GkEjxnQzguMC9L6vGE9/inQi80MCJVTwGk996nQB6pMC9jHnGEljDoQk/FNCNf25G0ftCoQUzvMCRHenGUUlOoQ5/LNCNeO6GEruNoQC3ANCVVBxGU4qToQr1KMCV5CuGkRX7mQ+x9KCJXEmGUyshnQvWaNCxLypG0cNdnQDSENCJ0j3G0WrcnQOfcMClCkfGkFE/nQ7wONCx6HBH0KC8nQX+mMC9aMgGEYQToQ9dZNCtGyBHURvRoQ9cFNCJsTxGU+WcoQ 6mhq_ignorechain_0001
LVqaKCNmg/GkC/WnQi4gJCRuQIHEmFcnQLTEIChDxEHkArZnQRaOHCpmHHHEBYnnQAryJCV/4RHEjiNnQe11ICtkbbHEZMQnQvi2IC9fHfHUdannQRIRJCZlakHEZQBnQOUFLClabAHk5+KnQERrJCNqlKH0wrsnQ2azKCtJuUH09mQnQ2/uJC5LRPHEw78mQPw0HC5p9YHEbSMnQYTLICxU5lHEMTpnQckhICxblYHkctxnQ1J3JCNBhhH0y3rnQn2lIC1dMrHUiIDnQ0KSKCRX5mHkdKFnQP8OJChqmhHETwwmQ 6mhq_ignorechain_0001
LzFxHC1TA/GUiaInQucbGCxRw6GEUnFnQDq/FC5u1zGEfQYnQz/1ECReS0GEYGfnQ8ydICtOi9GUnH9mQiRuFCFeVBHkXwDnQP3YGCtgC2GUG+2mQ 6mhq_ignorechain_0001
LiV6GC5nctGU2xgnQhImGCly/mGEohznQD1QGCdIEuGU1VDoQLHRFCRvOsGkN+IoQMuwHCBksfGkdK5nQangHCdwNYG0W9FoQCwoICVBpQGURjHoQubbICBHzJGk1zQoQfbsHCpzwAGE/wQoQ7wGHCxLM7F0R6HoQ8LkHCJoK2F06nZoQQi1HCFj/sGkmWanQqttFCNcLiGEk+vnQYBBICVNyaGUHXrnQStoIC5thkG08B9nQrzYHCxA5cGEaQNoQXpmGCBXlTGEGfEoQ9NvIChyjLGU/gAoQXyjJCtcHVGUqwIoQCb3ICpb+LG0dxXoQLENHCt87BGU6IBoQfijGCpZptFEJ4HoQnJBICJZC7FEtbgoQy+AHCVVooFEylZoQ 6mhq_ignorechain_0001
L8YFHCt6O2G08SFoQms0GCBJW9GUiTOoQ2ifFC1XDDH0+/MoQG8tEClTGEH0knUoQNx8HCd1mFHkvYPoQ9AUJCdoKBH0A2SoQSUWKCVxFKHUNmSoQcqMJCF0W8GkK/doQf84HCxGm3G0cnAoQSvxGC50j4GEGlVoQvUFICpqkJHUKtHoQphpHCd+lLHEIQVoQCaoJChLA7GUPONoQUUULCpy7GHUWDVoQtJbKCl0RNH0KgKoQOFDKCVfcQH0eDYoQ5qKKCJbM5GkScgoQOX4ICNBhCHkcnjoQ1sdIC1G61GEj5doQ 6mhq_ignorechain_0001
LsdMFCdLlGHkPTDoQQb8DC9dPMHUEiBoQervCCN2wEHk+iBoQtdpBCVMEIHEbmEoQmEAECRnSSH00utnQSZ+ECB6wbH0b5snQC+JFCtUVfHEMyVnQnLcECFP2kH0Mq6nQkl0FCNeaFHkfJ6nQP3yDCJ+2RHkoFIoQFbSECNnsMHUNMhnQxUADCVDVVHkQGqnQYv8FCRpQZHUK7ynQDR2FCVGEmHkOMVnQCrjFCJyuYH07XMnQ5XMECt+whHEdOPnQmgIFCZElrHU5E6nQU4dDCtWXnHkco0nQWnVEC1jHiHUlkFoQ 6mhq_ignorechain_0001
L676CCJwv6GExc8nQ5Y2BCVC7yGEYu+nQAmdBCF7qxGkRCLoQzsRACRTuwGUXoNoQtiRCCdUGoG06g1nQi7LBClWlfGkN+1nQoUnBClSQVGEpurnQRGvCCxlnUGkZrknQBZ0ACFR/NG0A9qnQV6yDChpd4GE+x1nQZt+AClwx1GU541nQdvlCCB2HpG0e8knQVSIDCBWDlGUec+nQRT6ACxSBeGkjRDoQblTACFmoiGUcutnQ 6mhq_ignorechain_0001
LzIdCCJUjxGEtMSoQmYJCCVLNxGUAndoQDFXBCF9E7GUv9goQEqaAC17U6G0HTnoQ9maDCN1JwGUxLkoQK4CECpfRlGEJNjoQj1YDCRBidGE5/foQ2kTFC9GikGEF6loQ89aDCVqsxGUM2PoQIViBCd/IqGUJLfoQbzIEC5wK2G08mhoQWOMDCRRrxGEJlsoQutxFC1PfdGUxaloQcGzFCtVArGEcdooQ 6mhq_ignorechain_0001
LDBvBCF4aEHEfxcoQ+7+AChSNOHEi8eoQ5GG/BhMtNH0n8aoQUFV9BZtmSHUA0foQo6qBC110XHUe5ZoQYLjCCZ4xEH07AYoQMr8AClgWPHEilnoQJIGBCNQCfHU0mboQeJrCCN1pYHEwMdoQFBvBCdEsWHEwRRoQ 6mhq_ignorechain_0001
Lwjl+B5bDIHEgKSoQEM37B9IKHH0hEOoQHi+5BVbiCH0ZaWoQ0Tm3B9SRFH0ElWoQIjz7BhKOAHko+DoQJr+8B5wlFHkwR0nQLzB9BpdO+Gkb/gnQx3O7BNin3G00AenQMpF/BpjU/G0bwTnQTwCACVlUEH0YPOoQBpI7BFAKPHkPLMoQ2s68Bd524G0DaFoQM1v5BB0/9GESKCoQPVx7BdgkMHkeTwnQIsB/BppBIHUex3nQ8nO/BVnr6GkIwGnQCBQACZCyEHUnxWnQ 6mhq_ignorechain_0001
L/R/6Blwn7GEDYdoQ5BU5B9Ww2Gk3jloQo0M4Bl39+GkLYtoQLtL2Bl7u8GEZpyoQPo56BxVRuGUJsroQZyl7BpcXkGUoKloQVw+8BJT5bGEPproQXmo9BhVAeGU6s0oQk6Y9BVPTTGE3hnoQEo88BFDr5G0KCdoQian3BhZ6yG04phoQlCx8BZXvxG0ykuoQ1rw5BxlsrGkeqyoQnSw5BVSBhG0n3hoQVl38BZJtmG0ngeoQ 6mhq_ignorechain_0001
Lydd5BRDWIH0TOuoQk5m4B5MwQHUYd1oQfvr3BB/2aHUtwvoQDcj2BRj8hHUj90oQRe46BhjkTHUGL9oQQoy7BViWKHUo5DpQwoW6B11rGHEvkMpQGU/9BxNEEHEKPDpQlWo7BJnh+G098QpQQz19BlHy8GUKcLpQbSF7BFejJH0DkpoQcE72BdL8NHk/N6oQ0Fm8BxBhWHkQp4oQuSP6Bx0+ZHUZfCpQwKl/BdArEH0eT9oQWH+6BVRA6GkI7XpQ4TN/BNPC3GkG+MpQ 6mhq_ignorechain_0001
LZrJ4Bd0ubHk0VloQJ5Q3BdbElHU0bfoQUUV0B1ZCkH0LWcoQPeDzBlDxbHUO9doQxl94Bh9jmHUzfVoQnYp7BlNUoHUnMYoQaoI5BtA3VHESbhoQZxe3BNMFsHUtjkoQLcz4Bt8efHkrcQoQ+bN4BhBVtHk95QoQ3VL8BNjSiHUjdcoQ 6mhq_ignorechain_0001
LsoSzBphnsHEirXoQ1UhwBFo4sHU/LUoQGwQwBZkInHEFgJoQ6XPyBt+fkHEROEoQH8evBBUc4HE2MToQyW4wBFx09H0VwKoQAz5vBB+e+H0OodoQKAd0BlCIzH0whWoQ7mTvBBppoHUMEaoQa0WtBB/U4HUCTRoQVU3xBp53BI0eqNoQzFKvBlQUDIEIycoQXw0uBJld6HEKDkoQdzByBtOs+H0MifoQ 6mhq_ignorechain_0001
L0UytBxZGlHUARGoQi8StBFzyfHEeJ4nQ0ZXuBNdimHUR1lnQOKnvBFQdiHU4yWnQbCSqBhD1dHE060nQ/GvpBRiwZHUbZenQKIRpBl26VHUPxCoQCsNsBhiOnHkr3KoQKwXuBp7MYHELE4nQ0HOpBJdZlHEnp2nQPJmnBZjaYHkKZcnQxYaqBx/qfHEDySnQUgzqBZBRSH0Y3bnQMpInBVqkUH0XlBoQzlVqBJcXOHEq7BoQaompBxWJZHknwKoQ 6mhq_ignorechain_0001
LJy5tBJFAxHES6mnQ/u7uBBTO4HEzqWnQlb+xBtCE4HU/hWnQTiNzBpXx3HE6aFnQrz7tBJK3BI05ZanQp45qBhVLCIEnHXnQ5mXvB9TvFIUwkLnQijrpB1zYHIkJhenQ3j0sB9MB0HkuJznQL8SuBhoV1HUHCHnQyjUuB9IBDIkQ7qnQhUcqB9LqBIUcNGnQ7/7pBtE29HU6xfnQX1ouBpKyJI01aOnQqugxBdrlFIEXqOnQIC/uBBIoEI0a/6mQ74hnBpvTHI0FrbnQkxDqB526HI0fkvnQuSkqBtasKIUaqVnQ 6mhq_ignorechain_0001
Lc0OzBlA53H0kSpnQOuH2BBN12HUoAqnQzzF3Bpy0sHEttenQ3FK5B1h5sHE4BUnQo+MyB9Qf4H0VJ3nQGnC3BFM09HEOminQ5Dy2B5mo2HkKn6nQ 6mhq_ignorechain_0001
LXTl1B1YIkH0XygnQzGR2BZlUaHE0fVnQUnH2B9V8bHUKd9mQL+x3BpLyXHkTaxmQBwa0BZzLRH0IScnQVT30B9lONH0TDznQVi0yB9wvEHUnL5nQSvRzBRNuAHkt7HoQqAKxBpMH5GEHYLoQOd8zBNTQkHkPPqnQMYU4BlGKYH0gjZnQX2VyBxywTHk28anQuBs0BVTaKH0kgRnQ8b32BVR1JHkja0nQDAt0BVL7THksI+nQc+zwBprGIHkQD4nQK09yBpIB+GkmJunQjSN1BVut8GU7YIoQiZTzBh4eHHEFcNoQL9hxBN5o2GkH7SoQE8WvBF7y8GEMILoQ11IxBN2uyG08aGoQ 6mhq_ignorechain_0001
Lp2H0BtiAiHUfR2mQxF1zBV6UkHUYjfmQndK2BtRBrH0ZtXmQNUR3BdiDpH0EeGmQKUMxB95UqHk9RbmQrXDxBFp9tHU6EEmQS+0uBJgLjH0CxgmQfJyyBFqElHEGtAnQa52zBFZycH0bxWmQvkIxBp5fxH0WMlmQkRLvB9PMyHU2VBmQCTuyBtATzHk4qAmQU5JxBd9AnHU1k5lQaF+sBZZenHk/tdmQNK5uBRJ/bHkq6WmQ3H7uBVk8gHECnxmQ 6mhq_ignorechain_0001
Ley72BtVCzHUBLkmQ5YM5Bhdy5HEtTemQYtv7BFvRzHkffcmQSRP9BFjQ0HEA4MmQmDl5BJdWBIE6yumQ7wy7B1gJFIEeRpmQOeo7BV3dJIk0BcmQyyh+B5R/EI0K4wmQ/PE+BZc/LI0G2amQ5G3/BZxTJIkfhnmQod7/BBClBI0Hr+mQ9TRBCREVKIk6crmQYtTBCVtmCI0ToCnQHX8BCxq3GIULR5mQfn81BRRh0HkL9xmQ7zy4BR5T9HkgrOmQB0u3B1moDIU8UwmQ6sA6BVUM/H0OY+mQVZ15BRruKIE7mTmQsSe+BhNSPIUoESmQwb7+BZqY8H0xLGnQAwyBCBhsNIUoKkmQpK2BC932/HENYNnQ/2/CC9zjHI0bu8mQ 6mhq_ignorechain_0001
LzeR8BNZfsH0FPsmQfSl+BdeelHkL9qmQ59W+B9M0dHkSIYmQuCLAC9xUbHkibNmQNa4+BBKHfHUVz/mQQE0/BFvilH0NVTnQbbi/B5xteHkxYnnQjQWBCVwFpHEWEQnQrDF7Bt9HsH08P5mQYdLACxYXqH0RaomQbU98B9AibHEEvDnQzQKACNdsYHUYM9mQ6ri+Bl5jsHUlSVnQjZGACNSSjH0+Q1nQL4c9B1+acH0DgpnQ+cYAChmjXHkOylnQicrBCFrqtHUe8dnQ5A/BCx8EiHEVIOnQCgaBCdlEuHEqyBnQ 6mhq_ignorechain_0001
LR087BBQ8ZHks2TmQKKl7B1HETH0BTBmQT2T8BVB2YHU1uslQfd49B5PsUH0l+flQPcr4BVz/OHkQ5/lQhjE4BpZsIHEgbSmQ8kS4BBsOIH0P6rlQYEX6BtKqbH0pNdmQHp68B9iNMHEozCmQJLU3BxxyVHkrW/lQbAQ4BZBCNHk5BfmQ3mO2BlXbFHksLrlQlou4BhuBNHEzxdlQHpo5BJQYBHkpbslQ 6mhq_ignorechain_0001
LY7M7BR0WiHUeRplQHRy7BdIUoH0EyVlQlav+BJt+qHEY0UlQndAACRhIqHUL8DlQWsI6B5htyHUC5UlQitE7Bd1v5HE9fClQBhL3BhVEwH03nSlQFQ85BN1ilH0CL0lQDIU7BNbQjHElEIlQKTd6B57M3H0nnjlQEv45B1+hAI0EHClQ3KL9BFux7H0bwElQFH16B1gd1H0NczkQ/oB2BFId3Hk9ASlQaD32BdWirHkK8DlQEHi2BtyTrH0ySglQ 6mhq_ignorechain_0001
LVU3/BVxVuHUR0mlQwDWBCJuJxH0jfnlQYxMCC98OoH08VelQMCBDCtOCqHUBAQlQewxBC5OhzH0nj+lQKYPDChw62HEcdBmQMjdDCBI4AIkJ62lQqskDCp8V3H0mMZmQlow+Bpl+uHUYS0lQg9fBCpoO4HE+ndlQSlJBCli55HkY3EmQEWnBCNpXsHUUMImQHI5DCZaJxH0wk5lQIFgECBZFCI0B+4lQnBPDCVwlAIE24llQfzzCCto1DIUCT+lQzQnECpLw5HErQbmQ6C7CCJrH9H08FhmQgGbDChldvHUURgmQ 6mhq_ignorechain_0001
LZnBCCdnieH0yamlQvE2CC17sVHUHselQtQYCClgwRHkv6IlQPXMDCl7FQHk5d6kQLZ0CCF+bMHEQrulQsSzDChOoNHUnsAmQHdcDClQ4SH0PZTmQBaFFCNngJHkZ/+lQzRWEChy+THkB/jmQeT/FCZxlKHkRjPmQhrnFCBi1PHUZEimQoYVBCxaIdH0G3xlQxq3DCFmiYHkF0clQZj0BCl8uLHkEi1lQhPCDCRW+EHk3XmlQNDcCCNiJWHUr6UmQjEYFCxjXFH06WwlQQfDECBHIYHkelymQ0o/GCt6THH0lAOmQhTVGCFUtQHEFIvmQ 6mhq_ignorechain_0001
Lw4EBCp0IQHEhSGlQRSlACpwCLHEW7ykQVj5ACtBwRH0ZZfkQt3OBCtbbNHEohOkQ6HI+BdUJJH0zN0kQLpe9BdSABHU+wFlQQbD9B5NYFHEsuekQzWq+BJCD2G0b3BlQfsaAC9jaSH00pRlQiDGBCheaDHEG+wkQjPI9B12kQHEAn4kQxBO+BZ47DHE2EVlQeOU7BRJJAH0qLHlQT256BthEEHUY7fkQ+/c9Bh1bLHkbnSkQdJC+BZ169GE7OakQVXH+B1SuwGkT+OlQl/49BBe1yGUJ3ykQymaACBqq2G0J9AlQ 6mhq_ignorechain_0001
LcRzACB4UcHUONhkQhcEBCVHmjHkQmPkQPVeCCxNPoHETlQkQBWQDCRezmH0LqBkQ7BDACl4ssHUWjPkQx2U9B54QpH0kPJkQcxv7BV/ZjHEjOXkQN6S8B143rHEXU1jQEuM5BRPPgH0DcRkQ18v5BhguoHUwfvjQXyM4BFh5iHEJl9jQKvhACB5WfHE8hvkQ1W/ACJcJfHUnoAkQ6a//BRgQwH0LcfkQKxXACVL7yHkugEkQPSi8B50ThHUK8mkQGSh9BtXewHkLMqjQAs+3BFxobH0OlckQIn94BpZ1qHUiyfjQ2XM2BRiZgHE8/4jQ 6mhq_ignorechain_0001
LUU0CC1JxtHE5zhkQeu/DCB3k0HUQghkQSFRFCRrCuHE1QjkQ5yHGCxSZuHkpFVkQgm8DCNNp8H04tzkQ+0xCCxRNCI0u0ykQP6BDC9noGIEjfjkQiAJECpa/JIkZNqkQUxCECR2COIEBV4kQjd4CC5VMPI0vDBlQzWHFCBd3QIUtZ9kQ9+QCCRBUtH0+TvkQVoBECxWz4Hk8PSkQ/D5DCZCb4HUw7ClQJW3ECBIrAIU1yzkQ8S4BClqFAIEBxtkQJenCCV37DIUtoClQlDRDCFs+EIUS0TkQr/ICCFiIJIkWSikQJPDFCtoOJIUY1jkQMCECCVSCNIEjL9kQYyzCCBxOSI07oLlQ3fAGCF8+PI0Ds2kQzrCFCJx5TIEh+HlQ 6mhq_ignorechain_0001
LeVaFCJRCoHU4j0kQjGoGCZ+8hHEcB4kQ20vGClX6YH0ACokQ8U0HCt0CXHUz/ekQO/qGC12YdHED5OlQYhwGCtYdmHEoSflQAM2HCx3wVH0KYRlQJ+dGCpZ+iH07+1lQ6/qEC5QpnH0Yi/kQOseHCBjNnHkOZ1kQQ4vFCpLEZHELLSlQ5VwHCRr9pHke4elQuNDGC5lvsHUlCblQ3S3HCtZnSHEpohlQsjvHCBhLPHkWFGlQvsxICt7BaHkDNOlQ0GjGChv1pH0xqAmQcZdFCRZsfH0I42lQf9LHCVt4cH0wy6lQ 6mhq_ignorechain_0001
LdvqFC5BCTHEpmkkQp+tFC1l9JHUvGWkQw7MGCZfTNHkGEAkQyOHHCN1ZIHUXG3jQDWVECd9wEH0fTUkQ5jRECRmU6G0pcHkQqODDCNM6zGkrMOkQH4OECBl48GUOqvjQTGzECxvyUH0QCskQlQbGCVAJEHEKcckQn39DCxiEDHEnWkkQY1pDCpfcKHUexMkQ7FKFCFwg1GE06KkQ/iADC1MfsGEGEFkQabHDCJfDyG0TNfkQAoJCCd9k4GEHKLkQPPMEChdd1G0RhmjQhUWDC5yrBH0wKsjQ4IIFChAWBHEDOrjQ 6mhq_ignorechain_0001
LaGlFChSfVHkW32jQdb3FC1EbYHk31gjQ2/SHCRnMcHkWmejQkI7HCJmraHk63NjQYV6ECB0UhHkeSZjQldVFCh8EsHUjdijQse4ECx1shH079AjQzd5EClrwZH0kL/jQdCwFC9bVRH0b1WjQJQ6DCR5pfHkkUfjQdkpECBsRyH0r9cjQSGUFCBetrHEV4zjQLGWGCV09tHUzGdjQ+HNEC5gAoHEZv7iQKp4FCh0UjHk576iQCWiECdBCaH0fx6iQ 6mhq_ignorechain_0001
LSX1HCl6HhHkpKvjQwcNJC1AzkHE3gujQB/KKCRcbbH0vLujQxdILClIXbHEMxhjQhjgJCpN9rH0T3BkQij0ICFW72H071BkQvZIJCNtu8HEnrWkQB8SJCBeX9HkgoujQQYSHCVkYiHkOh8jQP+WJCZSUpHURzfjQQ4MJCNIxnHkxUQkQPZlKCdgTtHENrCkQ+ZvHC9b21HkA7AkQCIpICdzQCI0tqWkQF4wIC5XB4H0eIkkQ6UNKC5pz9HElLYkQ0nzICpNlCIUFnujQPEYKCBSd+HUOjvjQ+6CJCNlG5H0F9fjQ 6mhq_ignorechain_0001
Lw/6JCtRbTHEsV7jQeExKC9QEKHUy77jQppiKC1yOCHUTDqjQnUYLC5rS7GkHFmjQA8HJCpJ1THU0NFkQEB0LC9ngMHUdb7jQIWnKCpq1FH0t+KkQ 6mhq_ignorechain_0001
LFsaJCJqRDHUrAfjQS8FJCNUg8GUk2MjQj9kJClxHBHEO03iQUbDKC1eL7GEZEqiQiqlHCBYx6GEbtLjQW8wICRgBJHkgfjjQKflJCJ7z0GECJPjQIkWHCt6r1GUcD+iQswPHCFD72GUvXajQeoFHCVAdCHEx4JjQ 6mhq_ignorechain_0001
LkAdJCxMmLH0nG1iQ+DyJCVm+QHE1OhiQfD4KCt2SZHUP0jiQTI5LC9UzYHkrxYiQypiICFAWWH0QUYiQ9MHJCdH9PHElkBjQtpIKCtq+KH0v5ViQVgyIChyYaHEZYJiQqjxHCRMVQHE+UViQ4wKICVxKcHU5zjiQ 6mhq_ignorechain_0001
LHvrKCB78gHk5KyiQ5IfLCJFnqH0I9xiQQV9MC1vSoH0cg1iQCX0NC1NrtHU1UsiQv6+KCNjQyH0txCjQT/9JC92FgH0Od9iQRyYLC5jTuHELPiiQtqlLCFmg5HE+kCjQ9Z8JChHT0HU8c/iQ7VDLCJoguHUndSjQ 6mhq_ignorechain_0001
LGURNCNYXgH07sCjQQYqOCZhzdHkc9GjQU7bPC5WibHE3lyiQNEpQCdbhdHULrxiQBYwOC1FKUH0a9VjQdjbOCJrnWHEEPtjQExjOCFsANHEdj7jQNrFPCp9EFHkOg0jQpFIOC5rmNHEjkNkQM+iMCBUCcHkP6JjQPVIPCBpskHERmOjQekEOCFu7NHE3iQjQX6wPCt+2QH0UXVjQ7xGPCpy1cHUd7yjQ/daNCx2sZH0tMujQ 6mhq_ignorechain_0001
L+UxOCpDSXHkrWiiQmyaPCxEVVHU58NiQ3rYPCR4MfHkr0/hQ3ZTQChu6gHUKHzhQS6vOCh/8LH09aCiQoI3OCNxSBHkdDOiQfCSQCBkg9G09PQiQxQ/QCRel9GEQlAiQ9SqQCBVi6GEynhiQc9yNCxkWVH0NIkiQNldQCp3RTHU46QiQPHsNCxsrNHkFMAiQ/OMPC9h/KH0TmyhQ/VbOC1OHCHUf9diQGQSOCF0T7GkrXFiQ 6mhq_ignorechain_0001
LVyVOC1UslH071BiQqCLOCNCBvHkqK0hQO+KPC90q3H0OA6hQOHyPCRZt8H0fIshQPjvMChafzHU0L2hQNAnMC9V59HUMvphQVRvLCJKQrHEnRuhQwTpNCZuHkHE8INiQnsXOC9qpsHU5qjhQ4yiMCZDV1HUw7GiQi8lLCJUeAIU/VrhQ4+TNCxe4BIEGDwhQO10MC1Oc8HUW5YhQXuuKCl6duHEnwvhQfR8LChZYpHETjdhQyt0LC1f/jHU913hQ 6mhq_ignorechain_0001
LG8VPCVMk5H0ajOiQyhRQCtdvAIUncWiQBrnRCVu38HklgciQ9vjSCZ4eBIE9RgiQmuqPCx4pDIEDgpiQBwxOCRTFIIkGakiQQfHPChxRNIE5yiiQbcYNChq0HIUirgiQEkBOC1TSQI0EOeiQ3W8MCF3/MI0h2ciQSddMC1ntDIUFMgiQV6oLCtuJOIUfpYiQMGLLCd54EIkhCciQoYxKCtDCKIEOPYiQmEzOC1CS1H0BIZiQg4dQClwnDIUWuJiQtRGPCZd1AIErMziQEwdQCtVQFI0FhziQd8HQCNL2OIkY3kiQCEBOC9xSUI0+LciQqTxMCpeM/H0XEjiQ1BTLCpcOSIkQrViQZHdKCR/mBIEEzbiQxEuJCZ/yKI0azUiQ 6mhq_ignorechain_0001
L7DwRCFPUyHkUidiQ9R6SC5NhtH0hlniQ1ROUCZMJxH0LNeiQCiJVC9BuzHUIPqiQFdCRCxXhtHEsRXiQET6SC1HavH0Wn4iQXi2SCFH2kHkGLmiQ 6mhq_ignorechain_0001
L3eUUCNRZxH0wFJiQQoiVCZMvzHkkY9hQp8eVCRBx+HkEOzhQT0LWCJmhAIkosjhQkRyVCNNSrH0gGshQH5DWCZNOgHEnT1hQkyxWCNphfHUWzEiQXSjVC13kYHERwshQ5SeTCJs0vHE+2AiQoFYWCdYnzHEGmIiQyi6UCV/yqHUrphhQXroWC9nqtHUJRihQ 6mhq_ignorechain_0001
L54nUCJtzCIksj7hQi8aUCNTDIIkQCyhQSLuVC9BGLIU5ZvhQRR8VC5sjNIkAtehQA3cTC1vVLIUKq/hQygATCh0kQIkgc1hQLg9RCxvcTIUlUCiQ+ASSCB+YVIEUQTiQAs1QCNDtTI0oN7hQmHGUC52yBIEkuIiQuXAUCB/gHIU3CihQztjSC9n+II0z9CiQ3p6TCRASMI0Q+OiQRB4TCFXLTIEWszhQVbnSCxsvPIk6hlhQ 6mhq_ignorechain_0001
LzelWCN88KIE1d/hQz44XCF+fNI0te+hQISvYC1AULIUbrshQWbcZCREWOIEYBihQWCoYCxR2MI08yTiQK7/ZCBUcPI0DXUiQ3E7ZCJHgVI02sUiQkndZC1a5XIUVUkiQzAYaClOBYIUYcDiQsXUWChs+IIk45MiQArvXC56wRI0hs7hQUyBYC1VlOIE3ngiQ85vYCl2mII0vUXiQnYhaCdIIOIkvuiiQrgjaCx+OOI0PKGiQAdWaC1JBcIkwvCiQLYvaCF+6VIkmI3hQ 6mhq_ignorechain_0001
LSCrYCB8GGI0qEphQd2fZCFbnDI0U0YhQP7BZCt3DFIU3hChQNr1ZC5XuFI0s2zgQr9eZC9dL7HUxibhQbeGaCZUL4HUJwuhQsjCYCVL0DIkdtxhQeZhaCtnCFIksuahQ7FdYCtSU4HEUYbhQpAAaCdJd3HELIOhQHz3aC18s8HEtLwhQ 6mhq_ignorechain_0001
L6QuXCRRiFIUmv/gQNMIXChk0GIEDSrgQD2NXCRfsMIkJflgQHSNXC1jCOIk6hSgQFNqVCtGGFIk5HrgQPHfVCVtF+HERhrgQWvYWCZPl4HUq0kgQYIdUC5Ee6H07gygQR3HXCJA+EI0ziMhQOOrXCNrsEIU5zegQglJVClkyGIkU+4gQW7KVCZmqGIkS2cgQ 6mhq_ignorechain_0001
LIVTXCNpNQIU6M1gQwOVXCxa+VIUhzxgQZooYCJLNXIEDqmgQuwsZC1WKXIUJXwgQpoOXCdJEZIUl3GhQ90+WC1u8eIEIBEhQiTtVCti2gIEMp/gQIaBYCd4liI0KsFhQGseVCN+QmIk9A9gQy+yXCpQAoIUyFDhQ1fhWCt01pIkdv+gQVUWXChoxOIERSEhQC4eWCd1EXIEgxngQzuaWCVAbXIE+dQhQTnJYCpdkYIUc8PhQDd4UCFkBeIk9S+gQHyBZCp9IhIknHJhQNUeUC5KtnIUJl5gQm3nYCl10qI0JdEhQXDWWCJ0GuIkCq8gQ 6mhq_ignorechain_0001
L/djYCF1QYIE2CSgQoltZCBBWYIUSIEgQGw3ZCdN5dIk151fQHQ6YCNtOgI0d2lfQa5lZCpmNUIUY6jfQvWeZCl18OIE1v1fQwH0aC59bUIk8/GfQ4JpXC54CZIEF0LgQH/laCpJWXI0+lNgQY2sYCtjDVIk6ARfQlfqYC91tOIkJEDgQfjtaClefRI02fteQln5aC95aYIUUG5eQrTtbCF0jTIEAqZfQ 6mhq_ignorechain_0001
L55EbCpaAgI0g04fQm+YbCdIVlI0aIqfQgMQcC5/ElIk59BfQx/LdClW6hIk9i+eQn3DcCdwZoI0n3GgQaRBbCpBopI0fbdgQhozbCFSwdIUeADgQqedaCFPVnIUDdhfQTB8cCRXNmIUjXMgQq1ZcCJPQsIkk0AgQ 6mhq_ignorechain_0001
LQ37bC9AjoIEzejeQ/+qcCNlIpIUNz7dQMj3dC9sysIE0VBeQM22dCpJTxIkhmxdQ4ywbCVDMrIkqjYdQEAacC137qIUGItcQU6WdCdb5nIU2QmcQA+5bCBgEuIEVqPcQYQIbC104qIU6xoeQDdCdCFNNlIkPGydQXC2aCVV1oIED+XdQDBfbC1gUvIE8QfdQP1ScC5iEuIkJKybQiqIbCFsdwI0YoWcQ 6mhq_ignorechain_0001
LaK4eCNk/qIUdAZeQYJBgCpDQuI054ieQlCogC5nzqIEv1reQz1kgCVr/lI02XzeQpywfCZ96xI07eJfQMMcgC1ia1IEz9PfQgLifCptnuIEitxfQVJ1eCp+NnI0MbkeQrWIgCVqvwIkMMHeQzJ4eC10V0I0rMDfQ5fZgCRbe4I0/l9eQ54VfCJ9RxIUwUGgQ6UreCBh/rIk9AtfQ0aNgCZIOsIEQV4fQ 6mhq_ignorechain_0001
LHSNhCRRYtIkZFqeQQz1hC5LDrIkph2eQW3+hC11orIUP8lfQY4ciCtCKpIU7/1fQdLaiCNdltIUeuceQ0iXiC5ElsIU52sdQj37iCVnNvI0igUdQH4gjCdIitIkjmXdQbgxiCNTXzI0PG8cQDnMhC5BMxIk9UfeQ/y0hCpmxmIEYwveQqQaiCld5xI0s2heQUx4iCJuCsI0JDoeQF/YiCRISoIkSFndQHb5hCdGMuIkI4gdQTIIjCR5Q1I0VRrcQMGTiCNDm0IEvg6cQ 6mhq_ignorechain_0001
LZSmhCBF5uIktO8fQKFthCRirvI0jwUgQV7ehCt3qqIEDoggQB64gCJ6UpIExOggQamUhClll0IEm0cgQnIQhCpR30IU+/0gQKz6hCB1p1IEmIAhQZJLiCpgByI0yuKhQ9GNiCtXa6IkGz9gQ1QOhC1E4wIkajtfQ6BPiCRvawIExcXgQUykhChmN4I0pfXgQPk0gCVVn0I0T7VgQFb7gCB9N4Ik9G5gQ+IChCFmIxIkut6gQ9SpiCdwK7IUyxEhQzv+hChiP9IUME1gQ 6mhq_ignorechain_0001
L1/7hC1CxnI0s9qgQDmuhC1jziIkMO1gQIJShCByrjI0daIhQ+w6gCZKCgIUr4OhQ4ZZiCBuTgI0JO7gQPn0iCVnukIEnV9gQx4piCpDboIUHpsgQ+H7hCdMxnIUXtqgQ5MdhCdMVgI0YjpgQDHWiCFC/dIU6EKhQiqjiCRFgdIEPrugQrnwiCFCkmIkaNNhQlOWjCdLdjI0xK8gQzpyiCl/fsIEamxgQX06iChOTnIET4dgQ 6mhq_ignorechain_0001
LEdThCpzZoIUBtRhQpc6gCZ+kpI0dbkhQoePgCtvBsI0MzghQBIwfC9p6sIUoKwhQhhmhCxnRrIUNhLhQ/N1gCVb6lIU1gthQYIMhCpwTsIERvuhQ 6mhq_ignorechain_0001
LLyDgClGJtIkR+MhQ6T5eCNMGwIU8AJhQiQqdC5d3sIkWdOhQl8rcCVREvIUPzWhQ0b1eC1J4xIUq9xgQEjfdCR2K2I03bsgQF0VgC1a9rI0EbAhQ+54eCtJozI05PThQkqwfC5o7zI09xtgQFEweCBuYuIk5mngQ 6mhq_ignorechain_0001
LX5qdCZztnI0pxJhQAPgcCVTZkIEgrNhQXRKcC1pQkIUXYlhQS1+aCpPNkI0KPrhQdjvcCJYteIErdFhQMVzcC53OeIk/MtgQLiJdCZzrYIUGxlgQfwhdCpNeVIEU3ygQnQCdCJDqXIEc9SgQn2feC1aCmIUvYDhQ7ipbCJVLmIkvgFhQAtrdC9aMdIEc5LhQLo8bCN3FcI0aKLhQ3T1bCl7VfIUNlmgQqwidCteChIEcHngQ 6mhq_ignorechain_0001
LkYLdCxZOkIkMPzhQyd8cClNJkIkENKiQSuVcCJ9VpIE7tRiQcgWbCZTbpI0OtdiQR1OeC9b/iIkEOWiQZzoeCBbNdI0s5UiQWp0dC5GvZIUelPiQvd4fCREHcIk8oZiQ0JIeC5UQkI0xuthQDvQcCVa3gIE02NiQGTCfCl2clIkBuPiQ1BHeC9/EkIk2/miQ9qGgCpIVYI0bCZiQaOQgCxBDfIEC3diQ 6mhq_ignorechain_0001
LN45cCxQvtIU6aKiQY0ecCJk7yIk2FSiQy+MbCVbs0IEJXHiQ3gSaCdes2IUz4RiQYGldCRFI3IkQ+NiQdUFdCxPs8I0BzTiQnA1eCZ9t1IEfraiQE8odCVdhtIUDY/hQeFRcChlnyIE7JjiQrO0dC1/K3IUn88hQLz3dCR1m/I0ByQiQdgNcCt/q9I0kGKiQg9zcC1ny8IElrkiQacmfC9ws4IEorXiQgxleCpmp1I0vsriQZJMfC1oyxIEjxViQ 6mhq_ignorechain_0001
LpjHbCViJ0I0IXyhQeE5ZCV8o1IUirnhQhftYCBeeyIUEHwhQxypXClFy0IUcU0hQLBBaCVNw0I0vjPhQWQiYCZHj2IETkAhQGz4bCdAuyIk/lphQZMsZCZA25IkGArhQca2aCRMG3I0AYJhQR/OaC1ijwIkXaMhQ 6mhq_ignorechain_0001
LSy2YCZaPtI0I4yhQ1yxXCx5JqIkxc8hQQ/XXCpPisIU+vRiQoLMWCZGetIEqyViQCLMYCJQTkIEGP/hQLOKXCta7gIkPuKiQBsDWCVb/eI0Zs/hQbRUXCVfxfIk8RgiQ/cHVCJT6bIk1LKiQ7CYWC1YscIESxqiQO4RVCxCxaIUHzfiQy4VUCltsXIE1PqiQUFtZChXWrIEccuhQIu6WCx+RqI06vxhQI3XYCVHhiIUykvhQU1HZCZNGkIEWOIiQXy7VCti5fIU0vuhQXqLYCxIThI008oiQDDQUC15YaIEZhBiQ26fWCxcybIEIu7iQO9lTCJzFXIUb8giQ 6mhq_ignorechain_0001
LWbWYChMjtIkVmfiQc9BYCpeovIkkv0iQjnSXCxp50IkygziQQeZWC1u71IUJdAjQklTZC9qWwIUP+BjQdsBZCpYNxIkXrZjQCgpYCpLctI0OKkjQIZMZC9zn1I0qEhjQ9RUZCxe5sIEjsbiQPlXXClUzsIkSv8iQwJ8ZClZ1sIklLAjQJa3ZCx+xzIUr87iQ 6mhq_ignorechain_0001
LsboXCdzQ4I0QRkiQBZ6WCdpP9IESthiQ7kcVCtGT8IU9PdiQkbmUClJt+IEvzniQ8wgXCxlhAJ0VlPiQ/6uWCJsiFJ0YxJiQjqXXChHfIJkR03hQYelWCF9GNJ0wVxhQv4nVCBrBNJEbQihQZrVVCRniIJEARYhQux9UCFFdRJETgdhQtPZYCxla3I03OaiQCJ/WC1Jg/IkllwiQxbhYCZyvBJkd3TiQeTlXCBBE+I09OBiQqKuVClkcEJUZ+EiQWEsWC9oMIJURmXiQFyWYCNH4JJEtt8hQGCeXCxl1FJEbEqhQ1pxWCFjoQJkGr4hQe31VCZ+JFJke5bhQchnUC9peIJkj9MhQ2xLVCh05UJ0/LlhQcpPUC5HZRJ0QNShQ 6mhq_ignorechain_0001
LvjIVCFB24IkVBOiQQAwTC5l83IEMAIiQFLDTCpcT0IU8oXiQj80RCpak0Ik9OaiQ8CsTCppf1IUF/xhQeL3VC1ly2IEpaGiQChPTCRhz7IEPxHiQqbpSCtC10I0qithQrwJUCpOM4IE7dmhQpCOUCpVsxIkcAyhQ 6mhq_ignorechain_0001
LhU0TClmzwIk+2hiQ2TUTCVmjsI0xdviQcSHUCdsfsI0rLEjQNz7UChq5oIEyqHjQCyaTC5dInI0+PkiQQgrSCVP4mIUHWPiQSAWTC15tnIk2J8hQ0dURChgzlIkz0OiQTkqSCtEfnIkU6ohQz5oQCFOklIUjn7hQsCURC1LamI06oohQqH0UCR/MxI0SzfiQl/QSCpWVtIUT5yiQbxdUCdhMmIk5NhiQJcBTCFjBkI0JsuiQ7caUCNGkoIEkX8hQ0YyQCJ/IlIUe0diQMwMTCZzJoIk18ZhQ2fkPC1ztkI0kb7hQBwxQCNtOmI0FfZhQ 6mhq_ignorechain_0001
LVi5TCZ7YwIUDQSjQUElUCRmPwI0g1mjQ+RKUCh4mrIkGV0jQJs3UCBcEqIEaQDkQfkKUCVIj1I0ZKxjQMP3SC1r32IE10mjQ7rBTCJHD1I08AQjQhD6TClCWwIkJKSjQamqVCtNEwIEOLkjQ1PFUCN8D1IUomCkQv87UCdem4I09RujQjmCSCpvz0Ik7GvjQwYqSCNzL7I0eGojQdyCSClL+zIktYJjQtWfTCZyQ4IkejGjQ 6mhq_ignorechain_0001
L6xATCNBVpI04YvjQOrhSCZ6ikIkM65jQtkqRC1jnhIkmwpjQU67QCxhEkIkvPdjQ69tRC1y1lIErOOkQwvWRCJNsgIULJakQ+vdQCV++oIkQlIkQLh5QCNAmhIUl6wkQHDdSCZOBrIklvjjQhVYTCRMCiIkS79jQnFVSCJAOoIUKFZkQ/3jQCRkneIk4kRkQdFOSCpQCeI0gfakQM85PCNQ3pIUBIXkQRuvQCJutsIUFyAkQ2/1PCZFomIEXy9jQgPqQChrwdIEqT4kQzcsRChpijIk685kQ6zAQCxGIkIk+7wkQ 6mhq_ignorechain_0001
Lw1xRCtYXcI0EjpjQnL8QC9XKZIko4bjQrbhPC97AZIUfXkjQsVQPClgJaI03B3jQPqfRCJHiTIksLajQlybRCZm5QIk08tjQiTdSCtWiaIUxAzjQ8H7QCxV+aIkhAMjQ4P7QCxwSRIkJUOjQTxhSCdosTIEjsUjQuKPSC1b3RIUMc1jQ 6mhq_ignorechain_0001
L3QmOCRDrXIkfNWjQ3UNNC9XeXIkNhcjQ127MCZa9SIkuEsjQLVLMC5LrTIE/W7jQRxTMCd92WI020IjQ3EZMCVtdbIEkk5iQq2WNCVbzbIUn3piQtaoLClt6fIUln3iQD4LNCtZRgI0d5eiQbWJMCpi1iIEV7miQJO2OC5wxWIE09GjQnL8MCZwLbIE/mkjQ7JlMCNROTIUAOAjQTaRLCN8bWI0g6NjQsZxKCNQ/gIkUdBjQqDzNChBnhIUIgRiQwIyLCp7XmIk6shiQ 6mhq_ignorechain_0001
L7+iNC1HVOI0/vojQM7SNCdpxJI02p2jQhJ2NCNy4KIEx2MkQ4bLNCh+5JIk/AdkQWo8NCdmrEIEihtjQ+xzNC9DEAIEVO9jQyHUNCh3RDI0dHYjQBfMOC1X7NI0ydcjQu5NMCtwQJIUnP4jQv4APCpaZFIk0UrjQAoROClc/4H06g2jQMOTOCFUGBIUmOMkQfMwMCdoj+HUELAkQp8xNChcW/HU/vRjQ4yPMCVhlCIUeTajQFjdNCdqkGI0k7MjQ 6mhq_ignorechain_0001
LwZEPCh97MIU9BOkQAErPCtrAOIUQvikQ6I4OC9eMSI0uxukQIkrOCVkyRIEaQClQX/GRClX6PIk1JgkQ5+DSC5cyLI0I0WkQFRbSCVloHIUxxmkQF8cRCZWUDI0EankQ6QYRCdwp+HkN+YkQ5iOSCBJU+HUl6IkQ6GdQCxRK3HUD9akQ0zlPCFQxNIklmAkQmhrPCR1TKIEJ+rkQncIRChNaTIUfxVkQzPgRCFrHRIkVrvkQVvlRChe0JI0UNJkQvg+SCpHxNIEKjRkQUWZTChp7FI0csikQigeSC9rbJIUgo2kQUFyQCp9TDIEMizkQ8w7SCFVBCI0nZHkQsCLSC1OV4HEOG+jQgXzPCl5a3HkRTnkQ1mZQCVlLxHEFJQkQ 6mhq_ignorechain_0001
LqxYOC9DMWIk5WjkQn4eNCZACaIEy4skQoNQMCVHRXI05r1kQVT3LCFkKYIEPDIlQuWENCVSQeIUndckQG5IMCx/biIEXOlkQjloMC1LOnIkMMtkQsLxKCFOmhIkBilkQ67xLCZqErIUhQ1kQ9Z6JClMclI0OktkQT3aKC5wLqIUYc1kQpDpOCp4lWIUWzTkQxr/NCRh/bIUjJ6kQ7I9NCBnQgIkzTWkQF2kMC9HUcIUk/OkQmctNCRT7nIUuBtkQNjXKC9V2dIEHUfkQMtLMCxE0uIEGe7kQrl1ICdyukIkKttkQiwvJCNuNtIE+z7kQ 6mhq_ignorechain_0001
LiApLC5A0TI0E5okQ8saKCFOMRIkbnvkQuXpKCRamNIU30ClQ4XxJCdHHNI0ljQlQ3f1JC1U5NIERNdkQbFNJCRvORI07BMkQcRgICNx2VI07xOkQspNJC1WNQI0OO1jQi8EICFfxXIUMX7jQfOgICdvXUI0uirjQmlwJCtIKMIEecojQccUIC1hnUI0glVjQD2kJCdJaMIULbSjQS/3ICRDiQIkCQJjQWdBMCph+SI04TakQ+gsJCBGQUI08L0kQNAoKC9efLIEH+VkQHWFJCRnJLIEeajkQ87TIChOwXIEhJekQ8WiHCFyIbIkdE5jQUaUKC9X4IIkJpvjQ0/wHC5/2XIku/NjQqMAKCJNPJIE6lIjQFAwICFwmQIUF73iQ 6mhq_ignorechain_0001
LpazLCFLBLIkvAElQY3GMCVJsHI02fWlQpIDMCpp/KIki1qlQnvbLC1baJIkZ06lQuSgNCVJKFIE+QUlQ8I8NCl7pCIESVplQrpfNCxsABIkcdClQz9eMCJVVLIEuI4kQ9GWLCpUlEIkzuXlQtbOOCRbSIIEkdQlQEf7OCpt4AIEwdnlQxX+NCxSuFI0Pt1lQ+oONCZVH/H0V7tlQpFfOCxte+HUq9AlQFPxMCxby7H0ROGlQzIONClJ7CIUPazkQ 6mhq_ignorechain_0001
LKvsMC9TnPIUAmqlQiPtMCtg+SIUDi9lQwLULCxP7UIEwEDmQN47KCpg8UIEm1VmQbooNCZZyXI0aI6lQdtIPCF5hWIkwt5lQSV6PC9yibIEdmzlQKgkPCpedUIEzhPmQJUMNC5N2QIkkYdlQBqDNCldmQIkxBLmQKRYNC5crZIk2+qlQJfdNC9fqaI047GmQrfVPCpifTIE7mtlQym+QC5kpaIkUTzlQjEmPCVC5cIEkzjlQc9tPChireIUET/lQjyoQCxDkTIEnOPmQC1XPC1xfXIUIpbmQi2APCxl1QIEaXTmQ 6mhq_ignorechain_0001
LdUiKCxAhWIEQHzlQdWLJCxqRYIU8M3lQCfZICFD/TI0z7CmQf3vHCtkCVIUDOTmQiIeIC9EuZIkDQilQmd/GCdJ9aIEQvklQmBWGCh6kcIETxPlQeF/GC5wicIku5+kQWQEFCxiAeIkysQlQPh4KCR9gWI067jlQKuNJCVf1bIEGQBmQo58IC9JNdI0yIblQrekIC1DbWI0/8WlQY4eGC9jZXIEesqlQI/3GC1UPeIknDwlQOflECFmHfI03XDlQqXlECRn+dIUutelQ 6mhq_ignorechain_0001
LkoeICN6EPIEUD7lQ3IvHCZ7oKIUaYEmQkoIICpM4JIEgkbmQ5sSHCt24IIU9cpmQUn+HC1uaFI0F63lQkCUHCdhsFIU+3hlQMUdHC5PpAIEafEmQX6wHC13WBIEopSlQzeEJCtOZOIUTPulQvPrGCJKoLIEJHEmQk+CJCh65EIErJ1lQ/2OGCtlZFI02sjlQpuhHCRsjJI0uhalQtuoHCBb+5H0Jc7lQCc+HCZPaAIE6yTmQc1YGCtHHBI0dQHmQQ+PHCZg0BIkjYDlQmz1ICdxqBIkRJQlQxzhHCdP66HUWaZlQ 6mhq_ignorechain_0001
LFGbJCtSQKIEWCgmQZq5JCBJcJI0rz1mQEoRJCpXfNIE19EnQSh0ICZAHMIU1iWnQM3bLCNe3JI0W62mQDfFMC1+CFIkZ9rmQCY5LC5KTKIkTCOnQmckNC1RsFI0tHomQmuFKCdJHLIUjYUmQoZlJCFUfFIU6I7mQr1wLCtNaNIU/NumQau7LCtDfBI0Ht1mQmmmLCxyVEIUokcmQp7+MC5GmKIUihOnQzadLCRa2NI0wUVnQj9kLC9nwGI0f2WnQ1V9NCheHCIkfTgmQ2ivNCVPKJIkA6dmQ1AFOC9xQGI00W3mQ 6mhq_ignorechain_0001
Lj6QJCp8iSIU5m+mQaRzICR3wWIUSsMnQhVVHCp9KWIkZ3RnQYt7GCpkPXIUrCknQeGDJCBnPcI0FjCnQGubKChXYeI0BRGnQ3FYLC5LVeI06/1mQz6yKCNQcgI07BanQmppMCR6SgIkvZ5mQhWEMC5WaiIkQednQGy/MCdiViIkbINnQrPlJC1/fTI0/vvmQidWJCFqfWIEpubnQ8j4ICJ0/bIkXWxmQCcVICR0HfIkD8InQAkGLCBJucIk6YmmQF+DKCl8fgIUM8mnQWdYNCJzOgIEtesmQPwVMC1dBkIEKFtnQSDAOC5a4jI0T1PnQ 6mhq_ignorechain_0001
LzphGC5ghUI0GVCnQrhGFC15zTIUP5FnQ3IzECFdaOIEU/PnQ1WvDCRexNIkM8ZnQXlVECdUTUIk7lwmQrVkEChyxZI0nommQzaxECFe4PI0eYhmQiK6GCB1vTIU+szmQN/wECFl1WIEIQRnQ6LRDCNy8TI0ruzmQzQBECBkDaIUBmXmQp1NECZ23cIUTjxmQKcoFC1QVaI0vljmQrhOEC9IQQI0FXSmQJ51FC9KOQI0lUemQS0jECx//LIk1jomQ 6mhq_ignorechain_0001
LbZsFC57iKI0b6NnQ8WiFCduYFIErSYnQgk3FCxefFIk38vnQ00KFCVN5CIkGc8nQZgaGC5NSBIUyONnQNJAGCpZeAIkHD4mQKsgGCBAOLIEZzEnQesfEC1RJEIUbyWnQIycHCV9oCIk6cNnQnvXGChIC7HE88VnQA9PGCJ6pDIEIZwmQ 6mhq_ignorechain_0001
Ln66GCd2UIIUmV2nQKwYHCxW9HIkxNGoQwZTGClE8IIEykOoQuASGCJN+FIEtkWoQFoiICZB7LIkLIIoQbqlJCxU8KI0AjAoQ63FJCl8TLIU3ZToQtDaHCZNwKI05BsnQTovHCdo5DIkxoHoQKeLICJ8/PIUcDHoQx0PJCh2ZLIUe2ynQ2/5JCZQJOIUMnUoQmOTICtVGMIEFMZoQwrdJC1OQHIkEgUoQ 6mhq_ignorechain_0001
Ln8aFCNf6MIUFhNoQ6FbEC1jzNI0j6VoQmjmDC9x7IIkQpYoQBMFDC58jIIE3khoQesiDCJVMSIkIERoQ/ndECljNVIU84JoQhXVFC1N+QI0d7EoQ/YbFCRo7MIk9fNoQAj7EChELPIksOdoQ2ksCCdoYQIkFwMoQydHDCVZsUI0GdXoQgv4DClPeXIEV6DoQsgCFCp9JYI0zhOoQM31EChtXPI01e7nQGDUGCRvsSIkh5CoQ 6mhq_ignorechain_0001
LfXdDCxCNFI0MLRoQwqsCCR4XAIUUWToQZGYDCZMF6H078boQY9tCCt2x1HUHJjoQXGhCCNCA6HkGJJoQn5yBCZOCAIk2TBoQQOwBCFdxvHUenLoQnP4DC5ZsFIkG5JoQFdtBCtchBI0RPWoQBqfDCVd83H0V4FoQUcTCC1vLAI0Ym1nQRroBCt0GrHUAUEoQfjTCCdJGrHkKgRoQ/XxAC1wxxH01zOoQ 6mhq_ignorechain_0001
L75sECB1U5HkbdboQTBbFClJjyHUL8ioQS/rFC1YY4HU+YtoQzV0FCtRRzHkUy1oQS+vGCpo3uHU6AeoQGgoGCldVnHEzXUoQ5lBICB0hkHk6TQoQsf3FCRFVdHkLnXoQJFOFCx2c9HUs4VoQRKzECFwprH0E1koQvqTHCBo51HEadboQAEVHCdqwqHEnJkoQdfGGCVTYrHUv6NoQDS8HCNQLfHEVdJoQGviICpI0rHU25NoQ6klICJTlgHkcpWoQ8IyFClg+XHUZwQoQ8fZGC1eRZHktDeoQ4r3ECNojfHEIWaoQ 6mhq_ignorechain_0001
L6VvFChhgBI0RFtoQpm0FCppmEIEb92oQLjlEChIoDI0Gy9oQwHrECR30CI0ohHpQ1k9FCt8nKIUpn0oQJNVHChd0LI0MsvoQriwFC9U3NIkZy+oQsldHCJ2bRIUEVroQpRuFCB+cDI0EAmoQXUsGCxdQDIk/c7oQNuNFCRg0LI04vuoQZ5GIChVOLIUAs1oQtmhHC9SBJIEyLpoQCJ3FCRCHSIkY/8oQ/zwECBUGNIE89BpQZYgGC9btMIE3sEpQ+YdIC1l+RIU99noQIztGChnESIUXGloQXrTHC9rTUIkswxoQ 6mhq_ignorechain_0001
LvfaDCtUtDIEov4oQoNMCCdlOCIkwU+oQjoTCCpaY5HEzPDpQ/NBCCFM53H02wMpQcEABCdKaCIUot2oQSNi/BNNt/HElO7oQ8yC+BFHYCI0iFDpQrXt+Bd7x1Hkvx3oQB6z7BdVCAI0bTHpQuXd8BhTBxH0x77oQDZB7BNGN2H04wDpQUBx4BZwmxHE5CIpQdPXDCpUzEI0f+woQqXBCCp1FFI0zwEpQAXxACJyjGI0Wv0oQ8jQBCRMYAIU/RvoQpTp+B9bTGIEKBGpQPL2/BlmjxHk2pxoQCvq6BR+FCIUweNpQG407BpcMpHk+B5oQlbX4BJeHrHkdQEpQ 6mhq_ignorechain_0001
LqktCC9ZexHkf38oQ/Q7CCNlvmHk0HBpQoz3DCFM/mHkXqKpQTArDChAMhH0AhSpQpmfDC9uYfHEka4oQPrrDCh4oTHkMo7oQbxVCCB95OHEW5+oQ4dSECdNeNHEnUyoQ8/3CCdT2yHUxA1oQkH+BCRCojHkw6DpQS10CCNjlfHkpixoQ0vdECFfeiHE/71oQZUWEC5mKTH0ChCpQjWeCCVtjGHEkLBpQgF8BChtXTHUfqFpQzWpBCV1YPH0hM4oQGGbEC11HFHE7m0oQJ1nDC5j7NHEvbroQpTQFCV37QHE1PwoQ 6mhq_ignorechain_0001
LxB5ECllztH0uNKpQn6wFCBoHvH01ZTpQ1JBFCp0vyHUOSdpQgnXFCF5uvHkzPmpQ/cEFCJ7HyHUTiDpQs9QGC5HknH0kHVpQGiiGC5t80HEJiRpQ 6mhq_ignorechain_0001
LbF+DCx0I5HUAzbpQ7CODCtFJ9HkR8kpQd0FCCxUm1HkF5npQuYfBC10q2HEddwpQkupCC1NJEIEsnipQPUsDCZjcII0tPipQmHZECBpEKIkZLrpQ5pJECtXdLIE2BapQtPPFCRx5NI0fdopQHFHFCxQ0OIE4GepQqzrDCJmR7H0NWUpQ2K4DC5/r9HUg3rpQwTICC9MGEI0g9apQkH7BCtjMFIEOwopQNe0DC9nQLIEjuRpQmJ7FC5H9PI0Y2tpQqcoFCxfiRIEc1ZpQ 6mhq_ignorechain_0001
LPjyBCRq5tHUe7gpQlq8ACBO7kHUlIkpQXhpBCt9QeHUHqspQXgBBC1tkaHUeX0pQHfnAC9Q0dHEIbapQWf1/BtinTHUiAepQUWg/BRG/jH0ViSpQVEJCCxDNuHkIXZpQNHCACxZFoH0krnpQb/iBC9NcbHEkiWpQIiY/BNAsOHkzCXpQmakACNKMPHk0ajpQ43+9Bl6pVHkpHipQf+C/BVe6eHEHsLpQmqp9BBqZmHU7bWpQPiSAC11ErHU10PpQ 6mhq_ignorechain_0001
Lr08CCV6ocHk9crpQBBwDC1GPYHkwE0pQKlLECtQDhH0Kx7pQp30DCJUZqHEVa6pQL9+EC5ygSHkXjvpQWevEClyMHH0NNrpQR83DCpI0HHEyNhpQb8EGCVI5BHUnyopQDaZDCBseeHkWckpQyCJDCdAhSH0af4pQhHZFCpYUXH0NEppQ5CvFCdZ8RHU911pQ/DNECxafCH0CKxpQh7sDCJpx/GULIepQVw6CChCgLHEPNjpQKSYEC5KmMHU2JbpQM85FClU25GURtlpQaXnGCptlGHkT1ipQi2qGCNgbBH0OGwpQ 6mhq_ignorechain_0001
LC880BpnAEIkU1apQE2N2BNDYIIU6pgpQjFK2B17bNIEQ+ZpQVVF4BROzOIU+iUpQYMH5Bhu8GIEjhjpQfBe5BBfDCIUYyqpQvRb8BtipAIU8irpQzuT4BR4PDIEDy1pQRGMzBRnqEIUWHXpQ2dG1BRuDJIEEBopQ7iN6BFlMGIkDKcpQXWB6B1YXKI0hinpQwpb4BhVR9HUlTnpQ3fr8Bt1V6HkLtwpQxeM9BRfe/H02ljpQ4ch9BxjBEIkm4upQm3j4BtRi/HkW86pQxIW5BRbqGIUlR5pQQ5L2BZ1KEIkOB1pQ 6mhq_ignorechain_0001
LJH5zBdmNQIElgapQG6OzBZkNUIEacSpQf/V1BB0lYIEGASpQ1EJ2BJlWaIUZUJpQcTfwBJCsWIEyzUpQvbEuB5+ETIkynSpQoVirB9uzVIUNnWpQXL5tBFw5RIE0sGpQagmyBlgjPI0WlgpQd5LzBJDRSIUcpKpQxLbwBhv1XIkJNdpQMxQwBpLSaIks9PpQt1SuBhdVPI0kAXpQdS0pBphPTIU0DVpQW2srBV/hWIEAMfpQGnRrB5imZIkJdSpQZJLsB5VVPIkWJFpQmlqtB1EpVIUoTCpQxrtvBt04PI08FEpQ 6mhq_ignorechain_0001
LZTR2BxqZaIkXWbpQX2R4B9DneIETvbpQE3t6B94KdI0VDVpQ6rh7BFsQgIkVCOpQyNJ5BZmpfIUQOnpQQfJ7BNBLkI07lopQTV57BVC8kIUa/zpQOBr9BFKfpI0Wb1pQHPLACNUTpIkEV0pQu9wAC9txkIEWyxpQpZ5ACx1qtIktz1pQd3k1B9C2YIkORipQ3wa3BJtPiIEUXYpQMcZ3Bd1mgIEGEspQfiC6BBWCcIkYiqpQLT98Bl4QjIUAFkpQN8R6BlI5nI0IplpQ6UG6BxMolIUXu4pQig68BB7XhIkb62pQqo18BRhCtIk5Y3pQQrNACBDchIEAqwpQbNxBC91okIEr9wpQ4YcACJiJxIE2w3pQBn5BCF+htIUE/0pQ 6mhq_ignorechain_0001
Lak47BVdeYIE9BXpQ+cP+B10yWI0lCRpQXyj9B9R1VIEbVFpQlE9+Bp2uXIkgH+oQQhe/B5esRI0z3VpQDkLACZ8wSIUbkgpQc16ACJk0PI0kLPpQtxI7BxQCWI0BvcpQ9mu/Bxl+ZI0+bRpQmV+9BVkiOIE2HWpQ6BxACZu8PIEt4ipQR8VBCxrNMI0otSpQKYlACNf9OIkLEHpQ4ZrBCRe8SIEt9OpQ 6mhq_ignorechain_0001
Lc+Z7BBl3SIUXXDpQ5Rw6BNqFRIkJk4oQvw+5BdswVIkubxoQhF66BNZMWI0SSooQ2ze4BpQFNIEBI5oQFfB4BN73JIUMQvoQF2o5BpekFI06ysoQEq71BtnDLIkDgooQeDN5BtMkCIUq0joQske1BpyDIIUjbfoQ6lH3BVu0DIkvJdoQAeq2BBs1AIUFJUoQBUM6BJr0RIkheJpQB6g8BJWKPIkZJ1oQYb24BtDRKIkLo/oQbsn2B1mKPIkU66oQp8S7BdwgEIEQDyoQDCn0Bp8ZOIErSqoQGPg6BRdX+H0ICioQXo0zBhXEJIk6HaoQ5Wq1BxG7CIEcFPoQ 6mhq_ignorechain_0001
LnAQ4BVRSZIUPb1oQqGX3BZp0dIUyBvoQ9av5B50NhIE/proQwY85Bd09iI0iaioQZ0X1BZaShIkKZ1oQ9K50BRZlmIErtvoQggwyBZTReIkY62oQuYi3BdG2YIEz78oQt4a2BlbTcI0BxnoQwGP2BNjNiI0xL9oQo7ezBJ7+oI0wU0oQU2x2BRUvoIEN+uoQ8kE0BpQ1lIU6xnoQUKXxB9hvgI0Gb7oQyn5xBJ5UdIUoHvoQluIzBFvkaI0NS7oQ 6mhq_ignorechain_0001
L6Ik7BZ7OiI06HzoQoC79BpeYlIUIewoQxTj/BdpniIEu0noQ1OOACdtLlIUyKgoQiBq/BVbRmIUTZ6oQz2X+BhTxpIEWtCpQSYH8BdiwsI0WSApQD3a/BFVFqI0h9MpQ1r76B9o+vIEd7HpQjZP+BZ1StI0inUpQto/7BNxPwI08FSpQ03V7BhX2gIUZq6oQBOR9BRnOpIkCStoQKyDACdlbiI0bE+oQCbxAChiGoIEFD4oQXjR7BpwisIUCQ4oQ8OmAC9IwnI0D9OpQSOK5BNlTyI0r6FpQGTF/BtJgtI0gpcpQ6JE7B9SyyIEhHYpQ 6mhq_ignorechain_0001
Lv23/BNkWdI08vooQZ/uACt5UaI0QEhoQRFFACVbSaIEAEWoQS1wACdhiaIknyNoQPf9ACNBqUIkfAloQyBDCC9PUUI0xStoQn97CCFmvXIUgvtoQji/BCVzPQIES3zoQ6s/+BBpZbI0D5uoQyEtBC17RcIkcOgoQiSCAChbGTI0ebooQ1fOBCJRGSI0hReoQuIsCC5M0PIUri5oQpUQBCFdkNIEaNzoQ 6mhq_ignorechain_0001
Lc7f9BBpDaIkrwVoQ9kL8BV+baI0paLoQ6cc8BVNCgIklwGoQcn28BlongIUzJ6nQm5M5BBz8YI0UVMoQtJ54BVlMTIU3VQoQPqz3B5WqZIESnBoQi/U6BVpGPIkYiJoQe8X8BZUoZI0uacoQQTO9BNt1XIUIzFoQFfP4B1ghbIUlOSoQMEq5Bxv5SIE4eYoQTyx2BdDJSIkzkQoQaCt1B50lYI02ZCoQeG+3B9R0dI0zJ+nQA1v4B1aFXIUhV3nQd/A6BB/HLIka4MoQMui5Bt2OPI0uZBoQQbd8BRu/PI0naJoQ 6mhq_ignorechain_0001
LvFP8Bh6OkIkNTNoQMQx8B1agpI0yuIoQXZn/Bl6xpI0tgEoQtGDAChgFsIU2/3nQLJV8BVi9tIEVDRoQT7W5BBZcuIUP1ToQpAa9BZuQzIkL6MoQM2z4BNNzxIEjpdoQyGv7B1f8jI05GVoQFIf7BVTDqIEgxBoQnoX9BN37sIkxbYoQ2XS4B17MwIEyGNoQJph4B1AeqIEMLVoQoBF9BNbX2Iku4SoQHli/BJ24yIU2ULoQYuX8BBVV0I0kiFoQ1Vq2Bx+8xI04GfoQbtz5B50BwIkQjkoQnBk5BNq11IkaYcoQ 6mhq_ignorechain_0001
L/jxACF7fnIEqSKoQR4JCCxVqnIE4iGoQ1JRCCRUHlIEMG3nQDSADCZCFnI0IQpnQUJFDCFLykI04ZOoQ1YLDC5adnIEwIZoQWszCCdNxsIkeZaoQw/oDClSrkI0T/hoQ2a5CChCPvIUMRkoQxtuDCJQInIUY3roQ75WDCpoasIUGAtoQRIkACJZplI0fRRoQZ3dCCJY1rIkuAGoQZiuCCNVtgI0OoPoQwQFECZfikIkTBLoQaTcCCZz/uIkjfToQI17DCx/fgI0vFhoQSmmCC5LazIkVJloQnDGECJT5kIkrwyoQAgbDCB3WuIU8x0oQ 6mhq_ignorechain_0001
LOIjBCF7sgIkJuznQtljBC9iGeIkv1enQISIBCZe7hIEFUNnQS7uBCZ6GiIUeF8mQiLpACtVMZI0v7enQx7KBCtQgUI0JAsnQUtNACprxPIk4OrnQBcwACRYCLIkQz3nQWgj/BtGkGI0/44nQZe/ACFlHfIUqn/nQOekCCR7ucIUKebnQ0YV/BlkSaI0uVlnQrgfACJwzXIEekOnQQ7ICCpnQTIEptlnQeTTBCZSvVIUtl8nQ9Jg+BV28QIEB9xnQl8DACRMkOIkGqanQc3qBC17lJIEwQwnQZ6/ACBVTMIEIBEoQoJLAC1egDIEArAoQvU39Bpw1HIkXEAoQZpH/BdfTFIUB8pnQ 6mhq_ignorechain_0001
Lo7EACNQAlIUIkRnQDbK/BR75oI0ILCnQCfmACZrTtIk4R+mQ+U3ACtzzuIkv6rmQ/jg8Bd/YrIkEwJnQwHi6B9mRnIklDMnQ7ih7BdnhvI0xu5mQ0BO/BlHokIE1zfnQYJ0+BB93mI0W/ymQ3fz8BdCUtIEIOZnQVUG7B1WykI0e2WnQ3bp5B5WPxIUiW/mQxxA9BxxryIEHF4mQdNN7BhkntIEMRqmQ 6mhq_ignorechain_0001
Lx6MBCJ4XvIkFWPnQfkJCC5qvzIEi3MnQJuVDC5gCyIEyc/mQifzDClkG1IEIzxmQRaoCCx7r1IEZ1inQLhkBC54Z4IUu1wnQ7YJCC9Pd5IE1fDoQzuHBCBXl9IkpRmnQymABCte8tIUSJenQP9pBCB4/2I0TYEnQTSBDCxdRyI09rrnQTacDCx/h4IEmdgnQXttACFtv1IEjsynQAJZBCd0Y7IEVeIoQ9ScCChar1IUrJHoQ1DBDC1sD8IkA0CoQtbXACd6g/IUaOwnQfe+BCN3PAJ0rbknQjnsAClMt8I09lWnQ 6mhq_ignorechain_0001
LNl1DC9pKtI0muCnQUK9EC9JVrIU6t1mQFYgECVaMqI0hBfmQmCIFCVQFsIk3uPmQ6QlFCBDTmIkHY/mQe7hGCBSanIU/eRnQzKSGCVwZlIEsylnQ60qHCJBeqIUcQOnQ77JHCxKbmI0ud2nQttiICVjfrIki4enQBNSICF9dpIE4AznQJTdDCpatqIE4BOnQ+GtFCt7fuI0JI1mQr6yECx6qjIUCSFnQSBIGCVMIkIUxAzmQNDZFCBd/iIkEhonQV23HCleEsIksW+mQ6w8GCho0kI07KDoQmzbJCpp5tI0UIcnQdJ+ICF2RqI0oEAoQ 6mhq_ignorechain_0001
Lx8ZDCRhSnI0eacmQhz+CCtMvlIUnBHmQw0uCCNXlqIUd64lQ8FHDCBBnqIUTEmlQOwtBCpDUiIU5LImQVmRBCt/9fIU11ylQCyKCCNLhbI0PRrlQjl8CCNtkZIEH13lQjpECCB7DaI0V5YlQWo2CChVImIkRIpmQlNyDChucjIk/k/lQo63BCxZAfIUFRTmQOG5ACdltkIkpaOmQfnQAChBceIUfc0lQ/0QBCJ6IjIkF5mlQ 6mhq_ignorechain_0001
LrtFCCB0suIkamBmQm40BCxQfzI07B1lQihIDCFWP2IkZevlQV+WDCp423IUiIdlQN56ACZcY3I0sdBmQic0ACBRt8Ikuy1lQQdF/BFy60IkmhEmQ5wxBCFajuIkc9QmQazWBCx+SyIkcBmlQnjXBCNqL4IElCRmQFPLAC9Sa/IUpz+lQP/zBCZyd+IUzS0lQBaZAC1YE8IEH7llQ7K09BtQs3IElVNmQ1dM+BFOG0Iki80lQUPR/B5iMxIUXfNmQ 6mhq_ignorechain_0001
LzRBEC9Dx2IkKO/lQdaRFCVei5IUwb7lQUHFGCJk+2IkZxplQt6nGCt2u5IU7+blQBU1DCJKQ1I0t5NmQ6bEFC5Zs9IUNQ3lQ5J3FC9pk5IUoFKmQ 6mhq_ignorechain_0001
LkFJGC93rxIk5qplQ2f7GCpV9uIUwcZlQSrPGCF0HvIUOyDlQWo6GCphtvIkVazkQAYLHCpIJpIkh8flQnsLICp0goI0ZoxlQrjyHCZkxmIkwvFmQmbhJCtMqpIEzMulQrrtICJbMmIk+BWmQLrcKCdBFpIkBc+lQbuCKCVDWnIUUYSmQ2ipFCZqfvI0Su0lQja4HCl9CxIkVuXlQgcPGC5hVnIkUJllQM8hHCV64mIk5ISlQtTvGClD3lIUNoImQ061JC99BrIEmcelQADZICR10kI0pwlmQM4fLCNa/pIkuh7lQQWxKC5G5mIUNNfmQ 6mhq_ignorechain_0001
Lm96EChfouIUqMDlQ77PECNs/uI0/iukQwsfEClWd0IkChkkQTj3EC1r20IkktRkQIDvCCF7BuI0d1wkQVcdCCJhMoI0N12kQg5ACC96fvI0yOckQMgDBCZHNnIkI0+kQ8qXECxYBuI06gQlQztsEC1sFsIUEvjkQFCWCCN0ewIUk09kQFboCCFfplIkQ9okQ9CKDCdO8mIUiRDlQ/f8ACtjyuIk7HekQvzLCCROtzIEgoYkQrRZCCVMDtIUiJPkQF87ACB4+iIU0vClQq43AChWnpIEQENlQ0xVAC1GToIEYaykQ 6mhq_ignorechain_0001
LSEVECJ7u4IUe5wkQ8GmECt4C+IkLhokQraCGCdTl+IUwLhkQyEUGCRz9AJkibQkQOcRECxbOCJ0+Z5kQQIBEClrV4I0FMAlQ1B9DCFHr+IkbpakQnWeECV9MGJEsBzkQqGODCFh7BJk4z9kQj+4EClAjBJUgfHlQ 6mhq_ignorechain_0001
LdX+GCJ5Y8IUWctkQTXXICFAo8IkMDnkQpEmICJgG6IkFVRkQorYJCZbH8I0RaEkQvuuGCxti6IEkR7kQBTsIC1IyAJEmnmkQwn+IC1Ul6IEi6ykQ 6mhq_ignorechain_0001
LkC6HCNLt1IE66MkQnCDIC11IzIkCP4jQaKkHC5Nx2I0tamjQvgNICh0K3IklqVjQEoRHCxd2tI0Ow3jQON3HC55gpIE38FkQhlCHCBoakIU7lFkQQA5GCNq2hI0l40jQXHgGCNY6iIE8DYkQg7RHCBeG0I0M2XkQGtGJCFwVyIUCd1jQbxPGCpmiuIkaz8jQNsPHCZDVsIU3anjQmj3ICFmkoIEuXAkQqj5HC9Y+qIE2XWkQGu8FClIlfIU8zYkQ2fpGCZ4GlIExOlkQ 6mhq_ignorechain_0001
LbbcGC5zg5I0nwpjQws5FCdu58IEX5YjQU5zGCNppBJ09mUjQUU5GCVFlDJ0gdCjQEvfECl10+I0QxejQLgaDC9/t6IEquajQMNvCCJpb4IU5zrjQCUGDCpVP5I0j8FjQU+vBCdlr0IEtHojQuFHCCFUf1IkZQCjQJBcBC9tNzIU9PTjQpCdACZoevIEukPjQUY9FCFMS5I0253jQmx1FCZyj6IEvNKjQA9dEChP6/I0/qvjQLZQECJ4ZCJEtlVjQ8E/CClDm5IUfJ8jQTYoDCZJC7IEkh4iQr9NBCxn4yIEdi1jQSQ3BCVvU0Iky6xiQKnaACRrruIEljAjQ 6mhq_ignorechain_0001
L8yeHCZFpDJkLKljQ9tYICRyJIJ0sNijQLhrJCxQYGJ06uXjQRNQKCBkUJJUUyKjQbTsICRE1KJkJr3jQmRjHCBJEOJUWcAkQ9U8GCNmpMJkHkTkQ8VFHClqhSJU3l1jQ8H5FCd6nPJEWpbkQvPCGC1hgVJU4o9jQ4FcFCxWDUJUNsQkQBvXHCpfDCJkg6zjQvC6HCtNDLJUzpXjQSB9IChVyHJ0UbDkQlajJC1ddNJUl61jQqVTHC1lJJJkOPckQPejHCtLrTJ0XimjQXGbFCJ2dOJ08rqkQ4WrFCNfAZJUM90jQbGnECVUZWJ0cCXkQ 6mhq_ignorechain_0001
L41JKChhmBJkiGdjQZAbLCVit/I0ifUjQODQLC1DX9I0qL+iQFh8LCdN8+I0NIviQwACMCZzf7IERbjjQYjaNCtNZ5IE99cjQ1haOCdQ/9IET8cjQg81NC1nA1I0kZsjQ3voJC1xO/IURPnjQweGMCJoGDJEJOTjQJjHMClXN9IUnYzjQesWLCFfF4I0BPkjQeqXNCNxx3IU/xMjQbcZPCFof8IEaWYjQMBGOC14BBJkxiRjQ3BeOCt1u/IUG5sjQO30OC1zgzIkSznjQS84NCZ5n2I0ml8jQRtHNC9zvxIke4rjQ 6mhq_ignorechain_0001
LMHVKCNLl5IUs37iQXsCKC1R82IUTmniQ6FjICV1R3I0DzjiQMcyHC1z9zI0J7riQnDhKC5zHxI0zpniQmvAMClWgwIkMYqiQ+ahMChILuIkZy8iQhz3MCFXRyIUJeaiQL04NCBGntIErR/iQ9LPOC9UtxIUZ9ciQdsvOCh4YvIkeRviQDvGQCZ/0uI0GwxiQ9szJCRJh4IEOCJjQ3ZlKCpAB5I0O8aiQjiBKCZI9uIUFm0iQRtOKCVYNvI0QrYiQ0I2LCBTysIUsSJjQXIeMCl2G0I0zAMiQ+eSOCZ4xrIkKvNjQZe6OCJXGzIUcdQiQ/sjQCV19wIUfPniQ 6mhq_ignorechain_0001
LonIIC5TJ7IE9EXiQTmuGC5k17IkpXSiQOILGC1qw3IE76CiQLLoFCVxL5IUiNyhQhhzICtQr9IUJeQiQazJGC91m7I0SKhiQSEkGCNgz/I0XqLiQ 6mhq_ignorechain_0001
LbZRGCZPryIEwBJiQ5r7FCtCBuI0PE8hQtIOGCxZwuIEmUkhQF9YFC9UatIUsyWhQiAdECd4osIk+++hQwQhDCViExIkoo4hQ4PFDCNpjxIEuqjhQU/EDCp4w0IElmHiQLSOCCRjo1IUrzdhQ9/NCCRt14IUCzBiQSpyBCtgR5I0e3shQaWnGCVDIyIUSEYiQaykGC9wsqIEg3AiQUXNECRsHpIEte1hQF3QEC5nprIksrPiQODbDC9NruIUtwXhQBoaDCN9a0I0tIYiQVy4BCtA+1IknRNhQVO4BChtt7IkIuNiQ0YHBCJVf8I0rQohQ 6mhq_ignorechain_0001
LuQZHCFB4wIUAJfhQ/w8HCNEWwIUZzJhQk4dJCteLwIE9aKhQ7FGKCVa+zIEj+RhQFreHChA90Ik9h7gQf4+HCxpp0IUSokgQXnVHCJoIwIEMIYgQfvHGCVsEwIkV1UgQnpJICBkUsIkRFRgQhi6HC5M6yIUoWqhQ9QmHCt5lsIUB8ChQa8YGCdnB1IUWG7gQL9zHC5iv4IkDUChQ2RwHCBAa4I0njcgQe1DJCFd/zIkZ1kgQOFyHCFQPpIU+uIgQRaIJCFwhsIUPHUgQ 6mhq_ignorechain_0001
LoNEKCdz3rI0RXChQohgLC9LcrIEFkAhQ8/4LCBbYsIEkZpgQtDFLC50irIET8agQis/LCNc7lI06AIhQsuoLC5KakI0yFfhQqdIMClTxeIUcxjhQNPQMCV8boIE3buhQaTfJCZVzoI04V9gQsl9LC91duI0eyKhQKokLCpW5iI0Bg9gQ6KFNCJsylIUTjGhQGXjKC1CbkIE++ghQgI4LCpKsdIU3K0hQuPqLCJo9bIUZxYhQrqNNCJZneIE2vhhQp3/LCd6WnIkp1+hQHnVNCVAboI0gkshQOl3LC91asI0Z6qhQ 6mhq_ignorechain_0001
LdFGNCNjMuIUe7lgQP3iNCJWZvI0MjQgQz0dOC1h8qIkY8IgQhuNPCJjroIkNpVgQ4ZQOC5vz0I0q0PgQmwXNCZ9j5IkCdVgQhZJOCNhy+I0oUUgQb0QNC52iDJU43ZgQFtAOCN2rIJkg+YgQmcuNCxqxuI0jVygQqArMCNutvIkiKGgQVPGPCdyx0Ik/6agQHHqOCtYe1IE4p/fQ8CiMCFEw5IkcVKgQxm+MC14D5IErllgQTA/OChcp+IkWffgQ0piOC5CV/I0bNEgQhbbMClUvDJU0sOgQoB3MClSCDJkp8pgQgBZNC52uLJUfwcgQWvxOCd/kIJkogjgQD6XOCtVPJJEzDKgQ 6mhq_ignorechain_0001
LsQcOCN/lpIkjwofQClePCFIBmI0kUYfQ2f2QC1PfoI03XXfQDp2RCJbnlIk+KWfQ969OCJwskIEHlreQ/oPOCdaNpIkQzeeQ29kNCViZrI0kuEfQ62cOCRNmpIEf8nfQEdhPCVdaiIUgdsfQWH0PCRN2jI0+KWeQ8IWOCZjEhIkgjseQhx6OCZwLsIkpYQeQOsgNC5cHoI0oEGeQ8tiNClYyvIklaCfQj/jMC12upIEIJHfQ 6mhq_ignorechain_0001
LLo7QChiutIksaYfQ1+LSCt0hwI0jOTfQ9GUSCl8C1IUvYzfQo5ZRC5wT4IUfN4fQWZTSChDwyIULoleQl1ZTCF072IUGoeeQQ+wUCpFZ0IUMhmeQUlTTCJFJ5IkSXxdQ9fFQCVB3vIUXAdfQJCATC5ottIkSxYfQKjfSCFHcvI0I1PeQqiWRC5Il0IUt4ceQ29RTCV8L6IEki1eQ0BjVC1XX3IUKjheQ+H0UCpu6yIUwTHfQcQ6UCJ6ExIELYQeQ+nFUCFkH8IUTZsdQTibTCpN51IURbadQnHVSCh3/6I0hysdQ 6mhq_ignorechain_0001
L7ycTCt+N1I0vmEgQVoxTCxzi5IU1GTgQXAFVCxiC8IUGuLgQoq+VCdjL5IkFlEgQWg4TCNnj3Ik7MqgQbpmSCRdI1IkevygQ7zUSCpVxvIUBKvgQVbtRCxPR4IU/J+gQEDKRCZojtI0M92gQJriQCxjD2IUG9FhQk7QQCROuwIk1YChQEeGPCpFhuI0/JKhQeBHUCVvMyIEcpCgQ1M+SCROf8IUMhSgQQ6qUCdJj0I0RTrgQneKUCxp36IkVm0gQsyBTC1fTtIExLmgQTa7RCJ7e8I0Y9AhQZC8QC1GWpIU9I0gQnq1PCZdh4Ikp6OhQVgGPChEvqIktdHhQ 6mhq_ignorechain_0001
LZMLVC5pUBJUWQNgQHZVWCl7TEJUIEGgQfa/WCFcAHJ07IZgQLGZWC1LfKJ0iUjgQ4b8VCRhfIJkQBrfQ74FXCF57LJkO6afQPpsWCdQJPJ0x80eQoskWCV92LJE0wOeQu4CWCBaiNJkhcpdQVPmVCJgdSJ0zzldQKh+VCJCPKJkrfIdQBYZUC5HUDJ03xTgQQCDXCNFhBJEIG+fQm3fVCJphGJEmZPfQnTMVChOKLJkdh4fQj/ZXChNrOJkEI0fQoh7XCNXYJJ0Y6RfQoGvVChYDRJko76eQI2cXCF2MSJUg5ueQWD6WCh3CIJUxUQeQClpVC9E/UJE1/+dQq5MVCpBuTJk+1JdQ/iUWC5ucGJkoSLdQZMlVCxgfLJ02iscQ 6mhq_ignorechain_0001
LqTOYCphZFJ0UwdgQku8YC5xEHJ03twgQnDJaChXgKJk+zqgQ4N5aCpEPJJEMHcgQXTbZCxHOCJU4e9gQBtFYCtON+IEUhIhQYuqYC1u3CJk7VTgQTiRYCdXYJJE216gQQICaCVGq/IkIPzgQdvDaC5FjDJEPqKhQ 6mhq_ignorechain_0001
Lt8TaCt90OJkI12gQB2ZbCNmlSJ03F0gQarTcCF8vSJUspHhQ3C7cCtE2WJEcPMhQB92aCtdMYJENjvgQnmCaCJhcaJUjBChQUBzZClkjXJUaBRhQQtqZCJECfJEc9AhQNdoZCNqePJ02fChQk1AcCN0RRJ0pmmgQs/rbCtJ6aJkxSsgQFzOaCNiFYJ0bShgQ 6mhq_ignorechain_0001
LXyZcCpFWOJU/VThQC0HdCVLXOJEkWnhQPqneCtafOJUwJjhQETFfCZ4cNJUsfRhQtNxcCBWdJJEtn0hQ3rTbCRmEJJk1J7hQCi7aC5lYNJkJWKiQPyeaCJVLSJkAT/hQLQMaCBe2WJkc+IiQKwTaCVBTXJ0Y2diQLiyZCNN/aJkBf9hQTE+bC966KJk4SOhQBS2cCRO9RJkcNwhQB9AdC1s2FJkFqrhQRgXdCRZbJJEwMDiQWRraChhaJJ0//shQoJIbCFkOFJ0c4CiQEvHaCps/LJ0FnUiQOqybCZ1bOJ01JUiQdPYaC5R/RJE0NvhQYanaC5pIUJUjomiQU3FaC5MzaJkmGliQFxsZCBQpaJ0tbthQ1pkZCpQfeJk+uEiQ 6mhq_ignorechain_0001
L5OYfCdr1PJEPuzhQj8ZgCB4uQJ0l4whQtmvgCR6rMJUxfihQFAIhCRmVOJUMQUhQQRwgCxTsQJEvqGiQU4fhCBlURJ02PFiQc41hC1W+VJk3aCiQDz/hCNqINJEomGiQ8EhiCFu+UJkl5BiQsuniC57lPJ0fdEiQ1s9hChblHJEwbJiQViNjCJqsMJU9AFiQanjiCNrrEJkqAKiQgfKjCJTLHJ0h3HiQhX+eCFnQQJU7bCiQJeegCtpkUJkk8ohQgqjgCNL7TJ0OiQiQ8XpgC1U8MJkT3OiQrTnhCZI6ZJEizAiQQO4iCtZwXJ0O8/hQ16ehCxelFJE/LLiQuusjCxumOJklVDiQ8shiCxMXAJkGNMiQTnnjC10xEJUoZIiQ 6mhq_ignorechain_0001
Lc2pgC9FgHJUxXlhQNGDhCN2vDJ0ntYhQ+VygCdRGDJU7XChQngJhCVIKBJkha0gQYE/gCNdh+IEKXlhQT6TgCNe2+IUubvhQkkPgCp1nEJEZ91hQgcpgCpabHJ0qtlhQqakhCt4JFJ0d+XhQKYChCVEF7I0BiahQWDZhCt4O+IUZLxhQPU2fClom9I0S9jhQq5RgCB+F8I0CH9hQLZbfCNlzFJkER1hQyVcgC99JFJkJOGiQ 6mhq_ignorechain_0001
Li/KgCddtEJUvh+gQwxpfCpXSDJUCIrgQwS2fCFtrHJkriagQl/PfCVh9LJEiucgQoBMeCx6fCJUtXvgQEbudCFnK9IkiXAhQV03fCNbAHJkheJhQpKCgCJki/Ik0KlgQYjxdC5VHGJkCi2gQpqqdCRT1BJklSggQ 6mhq_ignorechain_0001
LvtUgCZA3GJEzDKgQ6ebgChCJLJEEY1fQa3vfCB/wLJkI0UfQrwGfCRD2HJEquIfQQWEhCdFYJJUHfffQFiBhCBUzDJUFKgfQuxvgCF7QCJEOrEgQLkUgCts4GJ0JMKgQw8fgCFy7OJ0zUDgQYzFhC1zCLJEd8+eQYRghCxd7KJUz8wfQLNtgCJ9YCJ03uFfQVWhhCROBCJUnUbfQU8cgCh1k+IUC2CgQi5JhCtHrBJk7OQgQ 6mhq_ignorechain_0001
LHAifCpYpQJEPFGfQDMpeCJJvRJEjUieQtDPdCdejPJUmipeQ0rncCBfLNJUiYNeQawOfCB2ePJE/U5dQozleCttyRJ0G6RdQC5NeCxWgWJ0oERdQwQdeCpKkOJkyNxcQtNAgCFWuTJ0AeUfQXRieCF6DWJEVGfeQhpJgClSTQJk7V4dQwpGfCJsJLJ0364dQpcCeCJn4PJEIIWcQfhxeCFDyKJ0uTzcQ 6mhq_ignorechain_0001
LLnvcCdeXQJUIdQfQ6zXbC9jDPJ0vccfQGL/aCR6aJJkkIOfQRPKaC9ElIJ086xeQUZYaCpNITJ0KcJfQH+aaCZe2SJ02obeQjAvaC1VxYJ05sXfQjDXdCha+RJ07lmfQENTbCZ0EPJ0sQ/fQ1wXZCJRLSJ0AHUfQnWBbCBRDQJkoBTeQegBaChCmbJEV+JfQFZsaCNbAZJkGg6fQDWvbCRpwZJUF3MfQ 6mhq_ignorechain_0001
LfMobCRYlFJkW8ifQvVmbChTDAJUyDVfQHaLaCR989I0hHVfQoOcZCBRp+IELK0fQjNecC9yj8IkshyfQMwUcC9cr2Ikc6mfQOQ7dCJhT+IkBYvfQS3JcCJNkGJUCZ9fQVV/bCxA2/IU9g0eQTGIcCl4A9IkJtJgQjq8cC1MR0I0JE8fQ4ESbCJye1IEhgqfQT0ocCJQE2IE/3FfQDYieCdi07Ik3JCgQZPReCtz39I0ucOfQb5AeCxkeCJ0uG5fQ 6mhq_ignorechain_0001
LfqzZCxPN7Ik6yyeQL6gYClTp4IERUveQ3zmYCxe/yI0ajAfQ+/aZCh52vIEKQxeQGCCYCRuk4IEg1AeQ98dXClu79IEVUydQwPPXCRwSBJEtHNeQvcRXCJZn+IUikMdQmYdaChP66I0SOaeQ5vyXC9w86I0C5BfQhD3YClqf3IEW3rdQmoQXC13h1IEOE9dQ 6mhq_ignorechain_0001
LdGxXCR5rxIkZvffQWMyXCR4esIkTJ0fQtjZWCZ0EqIE43xfQ0faVC1DysI0i+6fQM4OYC966sIUAARgQlS2ZCda1vIUBzUgQc/FXCNGc0IkvepfQYTfYCpp7pI0MEjfQFEhXCdBVvIEr9ZgQHEQYClH9oI0BPYgQ 6mhq_ignorechain_0001
LFGVWC98/kIUkYmfQXoFVChYQiI0z6dfQFe0UC10BeIE3s/fQCbvVCZiibIUDOIgQXrHVCxPrfIksixeQUKVVCZAmjIUYuNeQu4mWCVKRlI0UvCeQSMQUC5YnlIkr92dQdXzWCt53oIUyyhdQSecUCVxNpI05/VdQBMuVC1J2qI0zaLdQaxMXChp+iIEjfjfQOvRUClFLlIk6xefQn36VCpPucI0XSweQ1pLUCZEldIUT0reQsmdXCJFtjIkXaUeQ0oPTCR/UkI0WV/dQY7zXCh9JqI0OgZdQytlTCdZxqIURWEdQJ93VCBLstIkcexcQ 6mhq_ignorechain_0001
LiEjTCFvJdIEkNEgQd6ETCJgdZIUzdUgQj9ISCpiaVIkpXKgQIZWRCBVvWIUyV4fQm2WSCRTbcIUnumgQqCDSClAlYIkGI5gQAOFRCpSCfIkzjegQvGsRCtIWbIkk2NhQX63SCRXOfIUI/2fQu17TC1LVXIUt/agQRzATCd1gfIk7KtgQr+NRCZC/VI04n0gQLZ6SCNqBWIkBE8gQzclQCRKHhI0GrrgQl8URCx+4hIku/RgQ+paQChW+bIUyJYgQU9eRC52WYIE9HahQ+WhSCFC3dIUk9ShQifzQCBK0dI0xcLhQ 6mhq_ignorechain_0001
LXuOSC9pcQIUZ4RgQybZRC1aGMI0NcKgQlODQCNeLMI02eVgQKM7PC5cJOI0uZngQceFSCJTyGI0wXOgQniOSCpUzFIE1UkgQ8x6SCdruPIkhWdgQtPQRCVhiMI0FdyfQRUgRC5XlDIkBDHgQgOETCpozGIkGyGgQByrSC96bCIE0elgQ 6mhq_ignorechain_0001
L5aDPChE9JIU6wKgQ0quNC5sGJI0P2TgQYNHNC5RLOI0pMdgQENgMCNdCOIU7VugQs4yNC1v2EIEsPlgQjaSOCZi0+HkuzdgQm9SOCFR62HUtivgQz49OCVzCtHE/epgQgOaOCJWOlHEDodgQbNLNCZGPmH0KsWgQurGPCpUicH0z9YgQz4OPCVizII0/E3fQucDNCVO5HIELCHgQjRdOCBtMGIka/xgQhgzMCdXTEIkRMsgQLkoNCNC17HkrMRgQCdTPCB8j/HElpXgQQT0OCd+R6H0kS9gQPYRNChp+0HkQB0gQ5y6PCpd+rHEthugQhOpMCRI4sHUJQagQCfwMCFDYgHEazNgQgcDQCxhwbHEJTegQT+rOC1erWHkXFQgQ 6mhq_ignorechain_0001
L/MPNCdjrSIEPVSgQuWoMCpQgXIEf2agQ0AILClXbXIEKnagQ5NfKCldDaI0x1ngQPMMNCpnvbIk9KMgQPHcNCJyEZIU5SyfQnS9NCVb4TIUqi9fQu5ONC9hoSI02tSgQM29MCZvFYIklcrgQuvdMCdIBfIExTKgQpWGOCxXfdI0cNTgQh7gMCZrvYIkoaffQHBKOCdDWbIkNvefQ9VuNCRuARI0m7jfQc2CPCF6JUIUHQBgQ 6mhq_ignorechain_0001
Ly5hKCxWgUIkp2LgQRGFJCV2VUIkuiKgQ+8fICFzdQI0vxagQW5jHC9BzRIUidmgQ+YnIC9QxSI0C0nfQ7OCJCFJxWIEvyJfQEdGHCF0PSIUATmfQqzELCdpWSIEmUBgQ4RsICd5TYIEgPOgQnMEJCtb9OIkX4efQS61JC9lnVIUn77eQKoyGCphIRI0gEGfQo5xGCtWLPI0908fQnSpGCJjDWIEz5ufQ 6mhq_ignorechain_0001
LaxBJCBpnLIU6VbgQmPnICpgrHIULGrgQ1ZqICJQ8JIkTkBhQ8BvHC54KJIU9ROhQzLgJCdS2CIU0DpgQ6MPJCpt38H0sv3gQWnNKCdxuzHEqr0gQi9BLChnK0H0+plgQWLLKCloDsHkiTBhQBNvJC5UoKI0KjQgQnKlHCBAjGIE4xngQxKbJClnOBIEg6YgQeniKC9uBEIUNirgQPxTJCxyz/H0rHIhQ0FOICdKC6HkfM1gQ 6mhq_ignorechain_0001
LCjvJCptrMI010GhQEk4JCts3OIUKHchQWM4ICVTSTIEG9fhQ+1SICt0rTIE6RxhQPDTLCRI4QIEZSfhQ15UMCJimMIUJqghQtVtNCdR3OIkNVghQGaxOC5LtKIkb4fhQ8HEQCJo4MIkxdahQLweKCV0RNIE8C8gQgtrJCZBtLIUFrnhQ8ckLCZogTIU9EShQfaWLCVVOTIkw9thQfKMMClPWKIEAcvhQonNMC5v3JIEiMThQ0L1NCJmYRIUGOShQ0R3NCVTURIUAiuhQS11OCRXzII08gvhQ19gOCBspHIUzIUhQOFwQCR/6JIUsWahQSXBQC1BmOI0I1LhQ86UQCBnqPI0CalhQ 6mhq_ignorechain_0001
L8GqICFfpWIU1/PhQUqtHC1fAbIU4XShQeyVGC5j8YIEIPYhQJnrFCJdFbI0nnmhQ76nHCB8WeIU5v9gQse4IC996gIk305gQuXiGCdeliIk/v/gQycJJC5JNWIEb+BhQGrDIChfmdIEaRfhQILZHCpAwbIkZRwgQcwfJClWYeI08yzgQOOfGCpc6kIExBxgQK6kFC1ZpgIkQjChQYFxGCpqOlI0xGNhQ 6mhq_ignorechain_0001
Lf34FCFJ2UIEaDNhQXgkECNooSIEmARhQvGkECppXPIEMalhQeqlDCpgYPIUAcxhQz6GEC1BIPIEnK+gQ5nJECJtTSI0/PpgQfVtCCRZ+MIUYPChQurUDCZiXXIEtspgQW3dGCNUNTIUPiBhQL13DCZY7VI0LXThQlwyECtSxLIERQ8gQZkLFChDZTIU0mlgQegyDCt6zPI0kKcgQCaZCC5WgKI01w0gQDZtCCJukKIU/xQhQS6ACCZiTQI04FEhQuyZDCpsZZI0dUagQ44RCC1GXWIkFxsgQCHsDCxj/ZI01T2gQ 6mhq_ignorechain_0001
Lc/oFChZfMIkKmphQxJvFClF1JIknK+hQBijFCptuNIEFfQiQ1O2EC5efMIEp3fiQfpFHCp5AHIUSVAiQsNLHCBsUDI06PTiQHr1GCJT77H0TTRiQI8lHC97MFIEkBniQtw6GC1LI1HkisiiQTKrHCtD0BIklb4iQ0gVHCJZ+4H0YQ2iQXRZGCRiFMIET+ehQwq6ECBI+GI0we/hQGaSHC9RsEIE67xhQkN4HCdb/JIUMyBiQhlgGCJd44HE70BiQ5A3HC9PaJIEgvoiQQopGCNRusHkP8giQXTAIC5yVDI0m4HjQqeZHCVCozHEY+DjQ 6mhq_ignorechain_0001
LzmJGCdsdSIEJ+OiQ+2/FCxEZWIUz/fiQlJiECtxtXIUTLjiQEyDECBEQYI0GR1iQ4EyGCRuibIkcBbiQyfSICh1eaIk3+biQnPZGCZ79fI0mhqiQFDIJChN0eIUVuRiQlktGCFCZTI0MECiQjbXGC5epUIE91uiQ21jGCN91cIUOxKiQMXmICNAFaI0PnsiQd0gICBftWIU9+TiQ/W9GC5+kjIkeymiQ9BVFChcygIkFFpiQuknGC5fteIkr16iQ4nLKC51xdIUCCTiQaw2ICZOMfI0q4AiQUf8ICxkmiIEl1ZiQ 6mhq_ignorechain_0001
LaYzDCJ2VYI0htRiQ7MZCCB9rZIEHVTiQNhoBCB1fVI0Q+fiQwBxACda0WI0j9siQ28xBCRTPaIEb88hQzMMCCJ3PfI0CYwhQcSqBC1+2eI0qlZhQItpBC52MkIkil7hQG6NECR+4XIEfFDiQ+TTCCpkedIEKzbiQkHECCpwwWIUSfzhQ+dsACFxRaI0ce+hQmzRDCdcefIUsivhQ588BCRwaiIEBqQhQ+8ECCpyUbI0T2RhQyvkAC5wjeIUx6ZhQGa8BCdvwnIEMqyhQVGkACls+jI0Ha8hQ32DCCJqakI07uLiQ 6mhq_ignorechain_0001
LVJ8BCFFbQIUXWciQodWBCVOJMIUsApiQAMqBC1z4MIEolAjQXcwACtMyMIkoDOjQOi3BClksGIUIihiQedcBCVCICIU0lviQuDLACZU6/H0c3tiQ1RUCCZh+/Hkhk+iQtJk/BlDg3HE0y6iQJh7BCRNk3H04fLjQXSqACl5UzH0qmJjQO+lCCRVfPIU6mQiQfHRACxXSMIEXEniQorgBCdD6FIE+XRiQpM9CCJ3wGIU29giQKQ9+BlnmBI09IiiQOcUDCdhqBIUfEAjQh1j9BlyK0H0ZR5iQnBoCCRsR0H06MXjQuoWAClHtsHUvzTjQ 6mhq_ignorechain_0001
LoO7CCtWwNIkL8FjQuMSDCFRaOI0nScjQsykCClSKTIUPOmjQnJICCta4SIk6l4jQIDzECBfBPIkThejQZ5lFCpeBKIEv5YjQFaTFC1omEIEzYrjQbDMGCxd9GIU2bCkQ3fpDCFG+NIkDs6iQAp9CCxN3KI0hBljQ3GJFClAQSIUjMUjQVvCFClvHQI0v8ujQZbUFCtmrIIEy5IjQ/BqGCxI9KIE97YjQFlGGC9OCEIkLTPkQeXPHCp6hHIk5Z+jQowwFC1dwKIk8pHkQ 6mhq_ignorechain_0001
LsfcCC53fXIkCVajQYmwBCp0LcIUpqijQPMSAClIEbIk54ljQpxZ/BdrpcIETG2jQz07BCxF8gI0LaTjQAVWDCZGTjIUqNSjQ5mbDC1DNnI0Mk/iQaprDChbDmIURQnjQmi0CCxjmXIEZVLjQaCMCCJcLdIkJMyjQr3pBCBTrfIEhWDjQZlQBCBJIkIUpXYjQQUEECVeGgIkBSPjQH7bECRV4oIEtt+iQ4SNDCxEHlIkMswiQlftCCNzaqIU86BjQDAsECZmunIkKamjQCw9CCNVQpIkIMqjQOgoDC97JjI0uQ0jQ 6mhq_ignorechain_0001
LEqV/BtcQYIkY4WjQ/vg8BheCXI0TuYjQwO+7BxxqTIEAYsjQ8ND6BxTqUIE/E4jQOTj7BtbMUIkHwEjQrfLACBz7WIEq+JjQPbb7BZKzaIkwZajQjUb5BR3STIEkRGjQxp37B1ZwWIUt32iQ+jq8BBHfQIUDuCjQ 6mhq_ignorechain_0001
LT0p9BNCsPI0fUwjQXJV9BtAXMIExQDkQLh29BJUmPI0LYXkQS8c8B9fBPIElgnkQehQ/BlsjHIUXgCkQadI/BlsaEIEQVXkQO6k+Bpi/DI0WjvjQGcL/BBe7OI04KmjQJyQ7BR8+KIUj8DkQokpAChLCJIES2AkQiPQACheCBIERhWkQZns/BBiAHIEzmkkQBpG9Bxi8CIkOzZkQ1s8/BV6mAIUCHvjQgBi8BZSiCIEsKxjQwrw+BN3RGIkbxgjQ 6mhq_ignorechain_0001
Lqd3/Bt2BTI0e0WkQw6MAC59cWIkqIpkQFeA+BBL9ZI0QcukQqWd9B9kCbIkfPBlQaCbBCV43ZIE42kkQgihAC92TTIkswJkQnWZACFj5TIkV72kQKbnBCtIbcIEKqykQ0PSCCtaTXIkgBikQkxPBCRuWcIEm0WkQ 6mhq_ignorechain_0001
Lnik8BlrybIUhIekQJlL6BFb+eIUYFikQF4D4BJVtbIE0htkQPlp2Bd6vdIEei7kQV+B5BBAHhIEmFNkQ1cJ7B597lIE+v/jQKZH9B5dAbIkC5OkQj+t6BBjUiI0KaskQ+Es4B1mydIEzGCkQJlG3BFr/iI0ZIQkQj0H9BVHjiIUlX7jQ 6mhq_ignorechain_0001
LGS13BR4mWIk1AokQ2JC2BZkFTIUoozkQE152B9imSIEBzKlQ9IP1B5pgSIk+UZlQfY+1BZ5fNIUbRpkQCLb0BlKmJIUgP3kQCyv0BB71NIEKDTkQl/54B1mHVI0/rbkQQrC0BNY3UI0RmzkQA9A4BJa/LIUFEokQM1Z0BxpqFIkYrvkQEXY1BBeTJI0m3GlQ3KYyBZ3ALI0nL5kQOnt0BZL4JIEF0LkQqdtyB90XPIUQQUkQE671B5vhQIUZIJkQ 6mhq_ignorechain_0001
LW/f5BRQMSI0ApOlQccc6BVfyRIUKoklQxMj5BBhmWIU/mxlQ0fw4B1rEWI0YPEmQV+d9BJSWRI0NHllQavU+B5KjMIULxblQeF26BtrJSIkjlClQSLk5BJsOOIk23rlQ95V+B9PuUIEvkclQkdK+BBCjRI0/m1lQ3Nj9B1MeMIUitNlQ 6mhq_ignorechain_0001
Lhop5BRtUbIkTAolQ4bs4BtkEgIUaGzlQAMx1B5XgfIUBV5lQ0XA1BFItgIkehLmQQxD5BN+BlIUu8klQgc87BlzAnIUCXilQ8m/7BJLyrI0QOTlQF0E9BV0foI0lK4lQHkY6BpKsbI0MBZlQJC25BpIjgIEDyBmQSNS4BlKJkIEwDVlQ0z43B9FToIkWsrlQGUK9BVx2jIUzRblQB2C+BhRMtI0XYRlQqfN7BJtlqIEbqDlQs8w6B5R/uIE8wZlQBII/BRy5pIE6U2lQLJ37BdFqrIEDQ/lQlID9Bxz/kIEKkCmQ 6mhq_ignorechain_0001
LhsF0BFxsdIUBaqlQy0QxBdBEdI0CTvlQ1v3wBpzaZIkwaCmQDXWvBhZsaIUpERmQVKxvBxYyaI0S5blQSkysBF6lZIU4WflQK2UrBRDweIkk4klQEoorBhsCXIE8RLlQoUw0BlfwcIk2nblQD5bwBtd+gIUYLzlQMT7vBZPodIkPwOlQAGvwBNpEXIkyDXlQjyjsBFt2WIk9zslQYaNpBhs5dIUOWnlQ3qKsBRocgIEXezlQqJjrBNPmhIkyzXlQmKhpBNJMWIkvvNlQRL3rBx1xZI0k09kQEcssBx/UTIUf3HlQ 6mhq_ignorechain_0001
LjZOyB1Q2UIkHhCmQV53xBRrARI0EwTmQBesyBlPZTIE2CpmQFGXxBN3jSIkCS5mQ89gzBVj8LIUFWPmQBWlyBRKjIIU7T8lQpto0BtPMEIko13lQKv2vBVqJGI0jOBmQUAhzBl7/TIkzj2lQT3wvB5m8PIkyqUmQQPl1BhnGNIUcZMmQtodzBl9aJIUjjdmQYPcyBRsDLI0dFulQxW+zB1yxBIU4TqlQguj2BdTBGIEOE0lQpL20BFxpBIE25FmQsTMvBxSvDIUTszlQjv/vBBzoDIk/bPmQQ3auBBsWJI07EEmQ 6mhq_ignorechain_0001
L/T40BJFaWIkWWpmQmGw1B9F1YIk/V9mQCW0zBN3IdIkL5EnQ01GzBxhVdIE32XnQTMj4B90GbIkJ/6mQIGq6B9A1WI0Wx5mQrRO6BpYSSI0wyAnQrz78BtBMYIEc/wmQKK91BpqDXIk66bmQpAy1BBqvVI0QsJnQt0p4BB7idI0fismQGR/4B1RtdIUfiInQkRa+B9PgVIkCwvmQNuM9B9F6bIklhrmQ 6mhq_ignorechain_0001
LXq5yBt3igI0CR2mQSQBxBFPxkI0WA8mQeZbuBxRbiIkxnEnQegVtBVeZkIU0fUnQXwZwBZWToIUebomQucEuBhqBsIEXKtmQoJ4yBZberIE5KimQDvgzBh4NgIUw6mmQ6v4xBhLInIUZ8InQiOzvB16vlIkxIbmQoQqtBVifuIkuJfmQeUTsBdqqpIkXCxmQWrkuBF/luIElq6mQsUbyBJk9tI0AUUmQtFfzBVvAuI06fvmQ3wf0BljuoI0eNemQ 6mhq_ignorechain_0001
LljYtBlmReIEPb6mQFp7qB5QybI0ICCnQyATrBdmlZIEweYnQxqlpBtUYaIEOdmnQV4EqB1iRXI063ymQesFpBJRDZIE5vcmQeyuoBVuKUIkTeOmQabemBJEHcIEQIfmQaTSuBpKzcI0hOtmQpYXpBR+zeI0kfCnQKRxrBFkmUIkxewmQzFeoB10AVIE/b6mQlVlqBVWobIUcVVmQV6BoBpibVIUAw+lQE5oqB5XGSIE5yMmQ7NRnBReeRI0ynVmQLkxlBJFYdIkvZPmQkp+kBBGiZIkRhmmQ0BzmBBhnfIUxKpmQ 6mhq_ignorechain_0001
LuJitBdx4WI03KcnQuiGuBVumUIUuDxnQcKJuB1/4YI0nHBoQ3PHtBlgDYIUI8JoQK+xwBhQpRIkPuwnQO/VxBtwVOIkmVCoQ+etzB57rKIkoEBoQFPT1BtLoLIUKG0nQ3e7zBNs8GIE9IHoQK33uBVtZWI0oOQnQqmhsBRcwRIkQ/0nQOF2wBxv9OIkP+inQ/zZyBlThUIUf4unQVstxBBYCRIkgBJoQmFlvBN09LIEpOEoQ 6mhq_ignorechain_0001
LRtUvBlWgdIkqX9nQ1zavBFN1hI0sfGoQ/UnsB1hhjIU2yJoQ+/FsB1HekI0PRToQVN8wB1YsmIE3ACoQri6zBtfYlIUpvAoQoEkwB9uhrI0wPJoQCLd1BZ4fpIkpw0nQudKwB9tDeI0x1unQA3YwBFbWgIEztNoQ53LwB5lpnIUNI0nQle10BxhClI0RnIoQ/gI0BZhhhIkMj5nQT0pxBdT7uIUr9FoQKecuBJagsIkPwJoQ4tUxB5YnqIkuNRoQj+i3BFmSoIUfpznQOCn0BBgzpIETuknQW0U1BNcXtIUMt8nQ 6mhq_ignorechain_0001
LCVwqBJR2jI0XKCoQxaCoBBihlIkOzEoQWhhmBluJhI0AtKoQeewkBVVXiIEyLRoQkahmBRjInIE4U1nQCnUnBZxisI01ksnQuEkoBBT6sIUCyYnQhG0mB1rIxIU5V4nQN1SpBtg2xIkiyQnQl2inBt2E2IEeWwnQ35xoBhQc2IkPqcnQPegpBRMX7IU0sUnQFQNrBBI8iIk6/0nQ8hJoB9zApI0ABKoQsI3mBhqJkI0G4onQSgYkB9jNnI0fo4nQOo9oBFQTpIkDiPnQ7x1lBVL2wIU58DoQGQRqBZ/IyIUcPBnQLZJnBJ5r5I02m5nQv6ApB9KG+I0pvenQ 6mhq_ignorechain_0001
Lj8LnBtFGcIk8mIoQehylBFZqXIkcuNoQPRxmBBhyWIkqGZoQ2KRlBRkzUIEo3foQ6LJmBFRgSIUrQHoQW7gkB1GWSI0ob6nQIdwhBtOfSIUTi6nQXJQlBBZDSIkEolnQ7o3gB9xSSI0NomnQZw8iBJtBSIE9pZnQ2croBRKTbIUoZDoQ3ZqjBh8kYIUGPOoQRkPoBxyBSIEVGFoQ6gllBhPFPIkVLMoQguSnBFs3RIUxgfnQgbjdBRJWSIUXwhnQbx3iBtZ1RIkkhJnQ 6mhq_ignorechain_0001
LMZQpBxURYIU8XboQPuXqBF7qXIkkCmoQU2LpB9c0bI0oltoQA4EqBlLagIEu0toQ8ZXnBRQoaIENYzoQjWZtB1VOYI01uloQ6n6uBlMqTIkUagoQXIxxBBGVVIUWTeoQdS0uBF5oOIEoInoQPwZqB512ZIkqhVoQIv3pBNdsTIUp/ooQHj5tBZu4bIUAehoQrXIuBphkYI0W6toQVtBuBt+ySIUtoYoQ661yBRDDSI0xfaoQmRyxBVdzYIUKCZoQ1MvyBR3VWIUt1loQPx6vBVEdLIEmHjoQnCuvB98aPI0z6uoQlgvsBdgaNIkQOooQ 6mhq_ignorechain_0001
LtRdVCpWT2GEJTCmQ8+XWC1fvtG0a0HmQjj0VCdiHmGk7XYmQJCoUCxCGmGk0BdmQUS4VChND7G0WV3lQpUnUCR4LzGEbX8lQGtPVCBFl6GE1YPmQkBoWCV4MpGEje5lQnXTXC1JJxGUU6NmQ 6mhq_ignorechain_0001
LbHtWCBrkfGEYXhmQLlTWCNQwWGE6VvmQBz/VCZP7aGUIxFnQKUqWCxDZYGkbhVnQi5ZXCRxPOG0ycwmQVwnXC1ZhIGkTObmQASzWCZjuJGEuONmQ3qmYCh//CGkUNZmQ46rXCJRxgGUgYemQVFZVCRoNTGEa/omQG9VYCpC+RGkjS1mQIbJXC9nUIGU0k8mQ 6mhq_ignorechain_0001
Lr68UChnahGke4GnQ24eUCp17lGkB+anQdmRTCRsKgGErWknQEe1SCd+EjGUY41nQTiIUCRevxGklwXnQTaVVCNF24Gk+yVnQ64CWC1H66Gk8pDnQiZ+VCpn5+G04rmnQ7FFXC1TyBHkzDInQVQDXC1mUEH0iadnQZXuVCx1IAHU0l8nQ8k4XChI6KHkMRpnQWyjWChFwGH0KPEoQiEnXCl7/LH0/C/nQ53dUCh8QjGkuM5mQFXSVCNfYlGE5rmnQJ+hTCV2oyGUZVJnQ8IiTCRUi0G0zMlnQjw0VCdQl3GU78zmQ2MwXClLiEHkQW9mQ664UCRdA8GkvECoQSXuYChKJPHU2EinQp5WWCNoqHHkqwMoQ+sPYCdLIRH04aEoQ 6mhq_ignorechain_0001
LCluSCNjIYGU5WZnQwneRCZTOTGExagnQaLoRC9YtNGk0+1nQTZuQC5cTOGUjvBoQnAARCJZNLGEK5PnQUDpQCtuVQGEdz8mQ+ULTCx2XVGko+LnQ+suQCZFgZG0uSinQtiyRC9SaFGUyvMnQtPJQCJO1GG03LWnQQPEQClzcLGU3V1mQ 6mhq_ignorechain_0001
L3DwSC1MUIGE/h5nQPz6SCFANCGkGnGoQkr8SC9KhJGkMVQoQ0jUSCxpKHGU4iYoQiKNUC51M3FktLGoQoxUUCRFDnFUBCPoQfygTC1HEVFErNPoQh3PVCRdzpF0RMXoQqunTCdZMGF0gWXoQHAXVC1c9aFUHVfoQ/0iUCBrIJFEFafoQt5fTCx7YIGEjqunQ1WESCBZn5FUHeHoQ1kQUCF8uuFUFK9nQ6QEVC986AGEtmGoQSGySC9ouSFkl1IoQBE5VCl843FkaIXoQ+d+SCNyI4E0ZZXoQbvFWC98TdFkZsloQCToUCJ1b9Ek90loQ 6mhq_ignorechain_0001
LO+sTCtHPSGE5lPoQ0guTCl0DaGEhNYoQ+qVSCpWmeGk9JaoQ0u7RCNTSgGEmVjoQU7sUCJmJjGETjVoQmo0UCJ9+rGEBBeoQJ0OVC1TEnGk3qooQnp1VCl8Q0G0sVaoQVJRUCNsgTGUKBJoQwjDUCZ5EWGENgfoQAXsVCRyvfGEFXUoQitYUCN+4mG02FOoQMl2TCJX0vGklHfoQ7RUVCFDWtGE2ruoQ/keUC1mShGE0LroQRSMWCNVDjG0GynoQ4F7VC5Cj6GEmWgoQuvzWC9McwGkrPZoQYxgVCx+v3GUGySoQ 6mhq_ignorechain_0001
LazlRC91fgGkfjRoQFvMQCB0kjGkOvSoQ7sbPCtSCcG0p8ZoQN3yOCp9dfGExohoQZ1+RCte0fGUsIKoQ9EJQCRbprGkhAWoQKNuPC9cwjG075KoQ 6mhq_ignorechain_0001
LInfPC1jrRG04pXoQ0H0OCd52JG0XXeoQOERPCFszKG0r+poQ5jcOCxMlKG0taxoQTKFPCpuH9FkVXaoQfBaOCZkgrFEyygoQgFpOCxNFWFErAcoQoYHOCZeAFFkgsioQXX1MC93W+E03oioQ+l9LChjeHFEBOcoQf+cMCplquEUWCpoQ34AQC1NIPGkvNRoQolvNCJIfLG0VIeoQ7fvOCZNr7F0YHSoQD0JQC1hB6FEucaoQcXzOCR5crFU36ooQ3LVNCttWuF0SChoQIyJOCpeMVFU/OUoQHmtPCtGhTFErBboQbZwOC9lm9EEivnoQHPQMCVPeTFkAVXoQEIALChmfCFkSLcoQR3HNCJwpnEkS+toQzifLCJ0rpEEo/ooQ 6mhq_ignorechain_0001
Ll9kQCBd6LGUisroQH7FRChtIMGUrm2oQZJmQCNQ8VGUxk8oQ3lJQCFeOVGU0wFpQcFoSCdLCMG0uh2oQGxRTC9wvBGUDVyoQ8PyUCVKTDGErmxoQ+g7SCJN9wFEkt5oQETORCBnmMGUbhloQgwuQCpQEFGEJz6oQJg+SC9coSG0ClxoQJ1+SCJGUNG03q+oQoG6SC1RDAGUNTqoQh3PVCpo+3F0pnuoQMYAVCJ73JGE2JsoQJqLVCp/IFGkhg5oQmGZTCp+UiFUWu2oQwOTTCdhU0FUXvBpQiQ2RCVn6uFEA+5oQ 6mhq_ignorechain_0001
LMjoQCJGKfGUXY3oQ+6PQCtZ8oGUz28oQtQvOCFuGqG0Nz9oQqgQOC1AJvG0JXFpQRs0QC9CqyGEo72oQolVSCZ1T0Gk+A4oQ3TySCB1J9GElcwoQOQrSC1CE3G0sjDpQaO7QC1cifGU5pvoQAGpQCFLroGEs+EpQ7KmQCBk2xGU1cuoQGOVQCRN25GUE65oQh02SCdW/sGEau1oQwK3TC57U+G0yNxoQMKjSCt856G0HPooQUSRSCp1jEHkddyoQ3IwTCF2O4GUFVEpQ+HKSC91Y+Gki2FpQBEXSC98iwGEjxIpQ 6mhq_ignorechain_0001
L0e+NCdqklGEUW2oQAyhMCVXklGUmd3oQoaHMCNvBgG0+wBpQiLNLClqtjGUEWHpQM03LCtDDgGEH4toQBbWKCdISgGEs+toQ/jvJCV7ebG0FFkoQw5/JCJPSSGkm8hoQudBJCVgBhGUBpeoQjIZOC9PGiGEA3voQGvLMCpx1tGUow3oQSUNMCFJ2jG0BgmoQi6LMCR7sXGUyltoQTn/JC9v3bG0770oQ7KBKCN1ioGk2wuoQ 6mhq_ignorechain_0001
LMRxMC1oEXGUEXEpQa/fMC921RG0HkOpQwd0MC53QZGU33XpQqxEMCpfuZGk2vfpQ7ISNCJDfHGEofPpQyjuMCRzf9F0nhIpQPDkLClsT+FkCOFpQlYiNCd/stFUoOGpQN7cNCdl1TG0zW/oQJHcLC1W0PGkg5OpQJrUOCJ35IG0+QNpQNoRNCNyxEGEKyXpQPLONCNLohFUxnBpQ6JeOCNCttFE8EJpQ 6mhq_ignorechain_0001
LWI7NCtZMfGkTFXpQDwROClO6mGENXfpQFAPNCByrvGUhugpQEGCNCpxgzGEJsppQsunPC9EGsGkG7cpQe0hOCN+WeGUgqQpQXkWOC9apiGEl8mpQlZ3PC5w0xGkuMjpQZLZQCFC9lG0UkcpQ2QkPCBEOwGk4QVpQ 6mhq_ignorechain_0001
LmHlMC9oCzGk9FYpQspkLCNKc7GUd8YpQOFeKC9Nb4GUhugpQVc7JCd0W/GEPRmpQqA+KCpU39GE/8NpQS85LCpRwDHkTaGpQ1kRLCVf2FHk2k7oQ60FKCp4iIH0c06oQ3/DMC9IoEHEEHzoQglxMCtRzvG022QpQdIDMChsnCHEUGcpQGBrKCVCa2GE5GKpQRiEKChNtCHU07OpQF/KMCxQbLH049JpQRPzMCJb7+GkHNFpQ06sLC5m5FHk+vroQdDBNCJtbCH0YF0oQ 6mhq_ignorechain_0001
L+OIKClALuGEEUhpQhgEJCRrnqGkddopQi5dJCVDhrG0oL0pQfalIC1BmrGUaG7pQF9rICRADfGU+5lpQj+AIC9jidGkRFbpQtPiHCxOSSG0nSZpQBQxHC1npLGEuDgpQ/s7GCJYUQGkHJRpQI7mKCFWuoG0ivcpQ6wMICJnuvGUHQnpQZDlJCdbCaGkjEmpQTcAIC1sDcGkCCspQhhKHChV9iGU5hapQKMuICZSrfGEgzUpQ 6mhq_ignorechain_0001
LRHxKCpjKsGEeh2pQyZRLCNXtsGETaBqQbI5LCJ1c3GE0MEqQcvMMCNcW5GUclNqQ3iTMCBl2jG0IRDqQ0IwLCV5yYGkOACqQbq4KCppSUGUwTJqQEU8LCBuVRGkHT6pQlMkKCZDiKGk3IGqQ9ZMLC5ajIGE6D9pQ5BbLCpuRsG03XwpQ09cKC5CbrGkvAHqQkYINCh1zkGUfp9pQBztMCZ1kkGk7TLqQYokMCpxJSGEdOzpQfZ5JCZdDFGErTKqQLwILCN7sBGESz4pQ 6mhq_ignorechain_0001
LCCGMC9Sd+G0YY8pQR4jMCx0NJHkUs+pQlbaLCtlRQHU4YCqQ5vPKC5LGNHEvdCqQfwNNCRXCOH0o30pQMoVOC5qFIH0uxxpQeE7LCBMV8GERt0pQN8SNCFOyIHk/HFqQSufMChbROHUzUupQHsgNCV7PWHUak2pQDzBOCRF5AHknvwpQ 6mhq_ignorechain_0001
LG5wLCxkEaHEmWFqQi1xKCxI5hHU8zIqQ7ARKCNZDoH0BK/pQyJoKClQ6lHEJ+1pQmYXLChsrpHkxHRqQ4tTKCtw0vHEu1VqQEXXMC9ONxH0L4LqQ6VvMClsJcH0GNFqQvL8JCZkpdHkfbMqQAh3LC9fKlH00ZXqQGJeKCdwmwHkrXdqQwPxMChop2HEt3RqQ0RLNClMksH0KXIqQRd3LC1Vz1Hk9oFqQ 6mhq_ignorechain_0001
LhgZJCFY1vH0lNBqQwYsICxtO1HUQk4pQMarJCZCH7H0MbxpQfGtJC1Po5H0EpnpQwjqHChvN9HEFF9pQH8EHCt9/BIEoI0pQBakGCR3N3HEyADqQbIOJCNAFyHU91IqQ4KMICFQNvH0GtzpQ25KICtvUBI0rkCqQojWGCxKzEI09d3pQJ/3HCJFOEIkDMwpQWNlGC1M1+HEyVupQsH2FCRW68HE7LGqQOUEGCZ+vxHEwh9pQdeAHCRhryHkSlJqQ 6mhq_ignorechain_0001
L6jgKCFH8AIUPQ2pQqGdLCFEHEIE2HwpQ6FeMC5ahAIE0mqpQjvzMC1DZBI05QhpQ80LMCFSKII0QV3pQP+MLCxfWMIk4k7pQ3fUNCZE1KI0vPxpQigxLC9I2PIk1UEqQPHfKC98UBIU1S+pQza6KCNXKGI0fxppQKFmMCNYGGIUqR+pQIX4KCZR7OIEIC1pQjLUKCd9WKI0St+pQoz0NCxlrNI0Sd2pQa/BOC1XzHIkGnupQNz6MCB+6MIURTqpQvMBLChmtSIkC7GqQygEMCx4WNIEiFLqQEHpMCxY/RIUqSBqQ 6mhq_ignorechain_0001
LQS8MCF0t4HkMEwpQgF5NC9rfxHkpFrpQzuVNCZFasHUFBhpQJWCOCd1arHUR8YpQCepMCZwU3H01q3pQVezOCpU21H0PIppQckKOC1jOrH0DvwpQ 6mhq_ignorechain_0001
LTmEMCFOOpH0DVhpQr9bLC9XokH0i6XpQiWWLCBx0sH0k+OpQEikLCtbQqHE7lFpQYwCKCRzZgHE3papQP+TJClZNbHkAURpQPfEICVKRVHUdEVpQw8JHCxMhSH0QvLpQNwqHCRmSJHkvbFpQjWiLCVA+pHECJopQWEDMC9Z+dH0bGVpQpqHKCZ1faHE0ChpQPJbJC1t8mH0smdpQwFBJClQWhHUClLpQmk+JChqlVH0zTNpQHZXICNS5NHUJGZpQ2XhHChxOaHkRvapQlcKGCh0jQH0yvOpQGSEHChKbZHUldGpQ5OCHCdluHHUTV/oQmNlIC5AFLHkVeCpQDIvHCV0yCH0INKpQ 6mhq_ignorechain_0001
LRSBLCZiv2H0MzRpQ829KC9AW/Hk58JpQ/2VMCpFqAIEWOFpQaHfMCdSqBIUzn7oQCgcKC5H3EIEyHPpQSwmKCFXjJI0ZeHpQuS/IC1LLEIElWSpQhXzKCVqX4H0VhZpQ6xTKCJ348H0/bDpQm2CLClvvFIkDMWpQ63OKCt/LNIUpQLpQ/MqLCZyDKIk8fFpQFfCKCV/xIIkIMApQSJoIC542HIUfAWpQvAZICFGRDIknSLpQ915ICJ25AIUIFYpQ 6mhq_ignorechain_0001
L4lXNCdOaAI026LpQXFvOC9EABIkqEIpQZFFPCxvZ5HUd9/oQB/oPCNxr7HEjd3oQZRuPC9GwAI0HaRpQM4JRC5XWBIU2DOpQot0RCFVBGIE4WMpQexGSC9uN6HkI/LpQloHTC5I/EIEtXJpQe1TTCNwG/HETHJpQoHCSCFECvH0uVMpQkLcUCZxN5HUokGpQSsKTCJCIpH0QzJpQTuVUCR6FuHE3/GpQlRNNCR2m/HkazTpQey0OCVT3EI0DGEpQ3afPCBG6DIkgIXpQFXnPCpP45HEAjVpQnJZRCps/JIkNPNpQqa0TCpGxHIktoHpQAwGRCpEDrHEOlOpQoXYVChvA9HUvUEpQ/gGTC1GbgHUpFKpQ4cNVCZxNpH0oDFpQ 6mhq_ignorechain_0001
LsRvOCdpcvHUnYCpQMW7OCRO6mHEoo6oQb0FOC5RyoH0QpwoQL8hOClYjmHUspnoQGwjOC1HGcHULo/oQT8iPClvvXHk88HpQpi7OClNJOHklmNpQrY2QC9stUH0edCpQrHWOCRCstHkdnJpQMT+PCND1mHkBN4oQAllNChH2cHUTfDpQdceOC5eLWHUdQ5oQAavPCRo3dHU09NpQLcoPC9cDLHkPhTpQ8nAOClzkQHkylRpQaXtOCNK7HHEtwHpQqUjRChMoRHERYIpQWAqQC9UlOHkBd8oQwtRRCxPwbHUEn+oQ 6mhq_ignorechain_0001
L7Q4MC9izsHUbCyoQ0wEMC9OkvHUlvooQdayMCxMm3HkfphoQMn3MCdtA2H0+6XoQ5KtKCJ9F0HkmHsoQ2+8JC1f9rHU5gxoQga7JCR563HksYioQh8fMCdPAuHEYb5oQ7p6LChaWoH0nAkoQSl2KC5ey6HE9kxoQTMaKCBi7pHEg93oQgt9IC9FG7HUL7koQzjfKCF2K+HEUUeoQeRxJC5fPxHkv7coQ 6mhq_ignorechain_0001
LhvTNCZiGAI0aTmoQemCOC5IDEIEoCgoQmLRPCNWgBIUbFboQoljPC5LQCIEJmRoQgzdOClgzII0QGnoQgPcPCV8YMIUNHhoQxQPNCBg8LI0FmqoQ5zMNCFCrAIUWQuoQUeZNCxQbFIUSjZoQoL/OChUSHIUMIuoQ6zuPCRsuPIEEOmoQ98UQC5HGKI0R8eoQew9OCt76NIUM5ZoQA+iNCVLTPI0glvoQNstMC5ZcNIU8jjoQLvkMCt+VJIkdJvoQ 6mhq_ignorechain_0001
Li8AQCBz/8H02dhoQ1lNRCZ+t3H06ddoQzD6QCN7RxH0DfToQtwnRCJK+xHkpdLoQ+czRCJeXwHk8EmoQLfHTC5vwqHkiGjoQwdOUC5tCzHEcDioQyUdTCFfeiHUxlroQeSwPC1DC8HkrNpoQyL8RC5E19HEPTboQqE/RCF3E1HEnQtoQfoERCpPMqHkC/noQSWATChO0mHU9XboQZLKVCN0DvHkC8foQnv9TCZnx4HEt0boQ/YWUCtHO3H0yopoQOCZUCBNfeHkNepoQQkkTCZlamHEaUzoQCEqSCxIlcHUeEsoQ 6mhq_ignorechain_0001
LCA2PCpo8qHEsyToQVGjPCdOEkHUvrKoQDG+OC9hWqHULYBoQYQePCpXtpHUUvwnQ4ekOCxMPbHk17NoQFBPPCRThRHUOmSoQAcLPCdMgPHU7fdoQEu6PCNcYKHUOGMoQsjyPC1MkGH0BzhoQ1zhQCBEcBHEnXQoQLudQCBHi/GUDPboQa2OPCxZyqH0COaoQQveQCxZdgHUi7HoQKj3NCJoWeHEs0ToQji/NCZQvYH0y+GoQIPpOCp3DVH0/rioQ999PCN94LHk2gDoQRQvPC9CFFH0JYqoQK7DRC1047GU7KLoQtn8QCJjf4G0bneoQ 6mhq_ignorechain_0001
LdC6NClUbwH0VTDoQ1SHNCdKm0HUy90nQ9L2NCN7i9HU5mpnQDnpNCxNN/Hk5bWnQ15vLChVs4HUV38nQlquKC5Tm4H0ylqnQMk4LCpJ8BI08FDoQ88TJC1i26HkEsxnQC2oNC1fNyHEl4KoQHg9MCt1MuHEeYpnQobXLCp3VzH0GmEoQHiALCtvj+HknrenQ5ovKC5B0wHkmuinQYN6KCd8UDIkz1FoQP+kMCZr2BIkpzJoQntQMClxpEIE975nQvdpICRUp6HE12jnQv6/ICpSz0HE/N9nQN8QJCNTXBIUdG5nQ 6mhq_ignorechain_0001
LwZsOCdEuBIEW+0nQhlgPC5j7FIkKprnQgx5QC53+DIkaxlnQr6SRCFYSEI0+MTnQ8snPChBpKI0mK7nQ8yXOCZn9NI0en8nQ/KiNCJIkNI0VHHoQlDCOC9SfRIkLYsnQVoYMC1knQIUkyHoQPp4MCFLjUI0UstnQm3DMC5GHUI0dU/nQJGxOC599AIE4ZCoQfFCPCNsRHIUO5cnQTu2PCNCKJI0qjFoQQFcQC5MPNIkyO2nQboyNCBjzKI0IjNoQYvrOCZX1RIkycenQCEvLC98QQIESwOoQ9ToMCVtTXIUn0gnQr5JLChBhWIUnLAoQ 6mhq_ignorechain_0001
LacqRCBl/BI0eN1nQ+jFTCRTNBI0xxxnQ+2WTCN7H4H0AqlnQZt8TCJWR4H0iWUnQpC1TCd9EBIE3gDoQfNvTCttMGIUKCKoQBJmUC9VfKIUDhFoQbdAWClKHJIk0BGoQtEyWCtZtJIEzwOoQgSRWCFOqLIUMoXoQ5sDYCNbVIIUtaOoQTvQRC5SABIkBwBoQGldTCZRgEI0tDonQsFcTCNFr7H0bbIoQPo4UCV7QAI0tFCoQEOtSCVXnHIE9FKoQf8DUCtmaFIU2NSoQZRVUCNiJLIExU6nQEbcUCBELOIEyAKoQK+bWCtUmHIk/t+nQG5SVCFetMIEF5XoQHe2WCB4GMIkGLeoQX6cYCVc1GIUZmHoQL3oYCFEyIIUY9UoQ 6mhq_ignorechain_0001
L+/7SCh8HvH0nhunQsxQTC1s2kH0IFlnQTIlSCdadjH0tpPnQfsMTC5L8fHUrHAnQF62SCtBobHkoD0nQa/tTCVvubHUAKEoQgz+SChX8QH0ykonQeZMTCNtnUHEf/MoQ2kYSC17VvHkRC8nQXZVUCNXmkH0vCinQO00RCdltcH0CL5nQ/vuUCxSKZHkqMCoQZLyTC973jHULPHoQdUsSCVhgKH0HZznQX+USCZJ5QHkqoanQ41AUCh2wPH0vdjnQdz2TCd3HVH0o5ToQkXMSChAPXHUyRPoQXyJTChPYMHE4LKoQ 6mhq_ignorechain_0001
LsATRCd19lHUOkOnQCckQC9ZskH0Gn6mQ58NRCdsDrHkxsomQRCeRCN1zmH0aWXmQONHPC5JRoHUab9mQSfQOCJPQoHkJDpmQrjNOChq/cHUzxfmQh/2MCZrRsH0QRumQ43zQCVKyoHktjbnQftlQCxcRcH0XI2mQ7doOCtFAjHk0+InQjxGPC9xXwH0V3DnQuptOCJZetHEIIdmQzrmNC9B/cHE4SRmQ/ROPCtTYaH0v5bmQ6mxNC1gjXHk1drmQIHQMCNaRsH09xfmQYvZMCFdDnHkHL6mQR56MCl2Y0HENm0mQ 6mhq_ignorechain_0001
L1odRCx/U1HE1asmQzwFSCN+/7HEYOcmQahfTCdJK4HUUgXmQOA7TCdm83HUi/EmQB8ISCxv3DIEqpjmQtu+SCV9MHI0VWUmQ/nuQC1nGGI0IUlmQgqNRCxem4HUNp6mQEEhRCRjT7HUicNmQ+1nSCVrDEIkSRzmQ/SATChzVLI0C2ZmQWs/TCdtnFI0g2TmQ2wiSChuCHIU1YEmQsWxQCpSQKIEYlqmQomPQCZS5FIUotVmQuFKQCtowDIkE2wmQ 6mhq_ignorechain_0001
LJrOUC1CG1Hk/6nmQDvjVChzwwHUwtkmQKZiVCpqsnH07oUmQnBWWCRZgnH0XrFmQ0qIWCxDysHU6A6mQA7jXCtCSoHElB5mQ/jhYCl/FxH07RymQ9S8XCVtujHk1wOnQVk3TCVVw1H0L92mQXdMWC5cD3HkpPemQVtIWCZOZzH0tWFnQvHfVCBcgmHEDPAnQo9mXChx9hHEKBtmQ/ZiZCRT5tHkvkxmQ6XPYCBIG0H0IjimQdJfYCZLm3HUl39mQRJ9YCtmhgHEmDOnQQX5XC1uCqHUtxanQA5PXCduWdHkhDTnQ 6mhq_ignorechain_0001
LXinUCddPgHkkNXmQiViUCJoKXHEAAJmQzPyTCdnJZHERi0lQbGGUCJKXUHkABklQnL9TC573gHEpWjmQEsiVCBniUHUkxEmQpWDUCBuhQH0vNRmQ 6mhq_ignorechain_0001
LBLzSCFiNgHEJV1lQMI8RCdVbiH0QJjlQ+DjSCNVbqH0UxTlQRIWSC5wjpHUAYAlQ39lQCZNmmHEb3qlQwUpSCRyLkHU2LDmQAXyRCVH+aHU8balQKC9PCVZPoHUYIdlQqoHQCNvmgHEPB1lQkbvQCNV7tH0Y+zlQ 6mhq_ignorechain_0001
LH1RTCtaOyHEJHclQnS3TCN9v6HEEcPlQHPYVCJIw6HU18PlQmXBWCdR65HkNP/kQU+WTC57uCIkgcXlQUbbTCZXJyH03FslQ+ZjTCVRp5HUg3+kQcIzTCRx7FIU66NlQ8eRSCtL4CI00AWlQgBpTCNqPDIEaJolQ 6mhq_ignorechain_0001
Lp49VCBbt7HUl5ilQcOYXCZDS+H0qjklQ3UQYClCu1H0PqalQh4PZCp5P4H0DHQlQO2vXCNO3/Hk4u7lQRfbVCxEp6HUgawlQGkjXCtS2CI0x0blQLtzYCZZ5AI0W88lQpKKXCRwMDI0PaCmQQyiXCtJj4HEQnEmQ 6mhq_ignorechain_0001
LSW6XCt9lrHkVzdlQv4rYCByAjHktJUlQEstYCNB0jHkb+7kQdeqZCFvDgH0a3xkQGiHYCltIYHUGxalQztbYCFG6UH02sxlQm4yXCJFfKHUIB4lQQEFXCh1CGH0gPrlQNiBYCxb9GHUXpJmQMEHXChVvpHUh6mlQk0tZCx3ojHU8uZlQlJCXCJHNYHEG8YlQspgYCtW8RHEzNQlQf2gZCBeMUHUnfzlQQuFYCdWMbHEZc8lQ 6mhq_ignorechain_0001
LiurXCVAfoHEodykQKYpXCJSzpHk8XbkQrvRYCpTU0HU3oUkQpv/YCxBr0H0jnEkQDGNWCNgPpHE+PTkQndhVCtYgeHUO3WkQErHWCRSqVH0GqJkQh9OWClRAXHEIn2jQ6mdWCtBjNHkaoSkQhK6WCN3LrHUcU7kQYqNYCVPTjHkhFUkQx2mVC9vXvHEVKbkQj1LWCtr6qHUtICkQnrmVCFBZcHEgunkQaxdUCt1RfHUQATkQ 6mhq_ignorechain_0001
LFTBYC1c28HUwlgkQVWiYCNlsDIUzCbkQBNDaChvyDI0VickQYVvaCltBGIEU0OkQFx8XC9X/HIE2AqkQQ1pYClbUNI0BqmkQ2DdWCRPiII0hImkQN/cXCxaB8HEz2tkQQLRYCtxjEIEEfKkQqAIYCtVzGIUtj6kQheOYCFqTQIElXxkQ81tZCFo3MIUKFqkQpbhYCR6mOIEdIWkQF6CWCJzkLI00xwkQX0RWCN1sJIk8jVkQXx9VCx5tEI0eRpkQ 6mhq_ignorechain_0001
LVelaCdXaBIUxPtkQaFBcCJv8AI0oKwkQCnmcC5h83H0hHmkQjF0dCRsj3H0IhikQDdWcCR+GBI0v5HlQVDecCRPaGIk9VRlQnIndCdXIJI0o2UlQm5abC1+rJIEOFZlQg6VdC5L6NIU1OelQn3/bCVWVOIEU+glQVJDaCZWJJIkqDalQAeQbCBWWSIEmrplQG0UZCRHJNIkHsilQC76ZCBMrRI0JSqlQL79ZC1gt/H0Pa4kQu3fcCtsUEI0/PokQCPlbC1q99H0w3QlQ89SdCNNH+H08rKlQD5meC9FtHIE5wQlQ7wBeCFnrQIE8dilQN9jZCx8jFIEl7TlQtptbClM/VIEn8vlQ5iPYCpvpMIkLdjlQJySZCNh0UIk0AxlQ 6mhq_ignorechain_0001
Lr2ybCJv3vHUcahkQ1wUcCVwolHkstakQTeMdClWNmHEiDHkQENMeCxAbgHUarFkQO0yaCBG1wHkcfikQpU6cC5xKiHUIrnkQUJgbCN8JgHkndXkQ 6mhq_ignorechain_0001
LYm1cC5ZDtHk473jQ3ehdCFYVuHUGmjjQHuWeClFg4HE5QjjQnNweCxKY8H0qYSjQ3ChcCRRhuHUxJRjQ5k0bCRozjHE31NjQs2ecC9RvbHk3HPjQYxoaCN3yjHEEEKjQJ1BcCJ/nxHktG7jQLqMeCZhknHErYhjQAkwbC1Qm0H0JQUjQYtBdC13twHk/XCjQ 6mhq_ignorechain_0001
LeHmeClBD9Hkn/1jQuAVfC9CiDIkpV3jQkMWgC1rKDIU5+sjQOXjgCBj4GI0B0hjQ34efCRoOFIE/uOkQF1FgCRClKIk33RkQH4EgCZ3dMI0JtokQB0WgC5lzJIE7G2kQaXkfC92kQIUEwskQSMReClcj5H0BmDkQ5exeCBalGI0BmujQa8feCVYfFI00LWkQSoBgC5zMCIkZYXkQCDngClzMKIknyMkQaBtfC1tjNIEduHkQ 6mhq_ignorechain_0001
Le4sgChvi9HkqXwjQ0IWhC1mn7HUvUmjQusShCpKs6HkYaOjQXQuhC9cu+HkU4CjQypqhChLdxHEZXvjQj8XiC5PbvHk1hnjQ1r3iCxSf3HU8TwjQbb8iCpgq4HkhxDkQApNjCVbG9Hka/hjQJvggChp+3HUDZ6jQfMrhCtUKBIUn/pjQ8erhC1L7xH0nxAkQAMXhCNwiqHEPGrjQu5hiCd/dnHE3osjQIZYiCJK8vHUtHWjQRDjjCFVRBIkb1mjQBzIjCtL57H0+WSjQ 6mhq_ignorechain_0001
LgCxgCJSj1HUrtGjQbQrgCBlN0HE93viQO1lgCRf3+HkxukiQKl0gCR3LAIEmpSiQGrEgCNAMtHE5griQsgLgCZCwiH0a8yiQP9agCdFgyHkI0QjQqpHhCRBUwHkwXpiQMPRfCZFlwHUjVziQeh8fCZhBtH0zYaiQirjfCVc2eHkstviQ 6mhq_ignorechain_0001
LWXQgCNhKDIUSQviQrVJgCBneIIUozmiQCMtgCpDYMIUF0riQ2ergCJv9QI0CtkiQJU+eCtrtKIk5dviQDWwdC51qHIkZYniQQi3dChKBFIUWUXiQ5WucCJkBIIUDWxiQpfEgCFPOCIEiz9iQl9HgCFjOII0yZViQN2+eC9ujKI0j5AjQvD4eC1o5OIkb1qiQ 6mhq_ignorechain_0001
LvTNhClZrKIkZv3iQvvwhC9OFOI0VY+iQAuOiCBpeOIEUfriQdVniC5u0KIk/AniQTDIiCh9zLIUY5RjQ1PniC5KpPIk73bjQpHZiCNYtTIk+NpjQ2wSjChVMPIUm7XjQwy1iCJKPXI06ZyjQzfvjCtZtSIUtGhjQR+gjCtLvWIUtWujQD5MhChzzGIkGZ8iQGCkhChbASIEHmCjQ4vwhCZ3qKIkjBejQ4bZiChtNII0rTNjQL+2hC5eGUIE6bsjQ2OejChvAMIkTdNjQMQqiCBeaaIk028jQynRkCt0TSIkg4djQjl3jCJIhZI0sk1jQ 6mhq_ignorechain_0001
LMSMiCRQ6SIERLgiQqYhiCVriTI0ktLiQIJCjC9D+XI0zcNiQoZ3iCxsecIUTNTiQYQBiCt2yUIUyt5hQfUihCh0kQI0KT4hQ/PYiCV/VVIURYkhQP76hChf+VI0+HmiQUexiCBSzPIU1vHiQIqwhC9ZhYIElT9hQV3MhCBfERI0pHDiQ/CBiCBuOWI0o2XhQoiviC5ElYI0OWlhQ/poiCJZnRIkRoghQ 6mhq_ignorechain_0001
Lm5pjClnoWIUZvIiQE8MkCxhYaI0uVJiQM5bkC1ArbIkMsyhQCZfkChjMYIEx3khQkgwkCxfIYI0D+WiQutikC99MXIkHSyiQItvjCRSzSIE1iEiQtjBkCdlGeIUPcQiQoh6kCVmRUIUzjQiQNFMlCRBzaIkPVWiQ 6mhq_ignorechain_0001
LgUlkCl9wgIEDGvhQUb1kCxDyiIUp2ahQZ9klCB2shIUZfYhQ6k+lCZ0blIkl6YhQPMskCF6toIkorYhQkQ1kCJ8yqIEXkChQesukCVt+nIEApygQrOElCRIrvIUpRBhQk1gkCNxVjIU8V7hQnvkkC1nugIkw5NhQOsKkCRvepI0MhchQul/kCtI8qIkdIkhQV2KlCpERxI0/9ygQNDJlCVuzxIUOlOhQ 6mhq_ignorechain_0001
L0IxlC52ncIk20WhQxqdmChSGbIkoqUhQL6hmCtlpVI0/JKhQM7DmCVBeSIkfoJhQIQ0mCRFDbI0GkqhQY+gnCBFAaIkNpnhQAFhmClFxWI0D94hQ2ealCNgvZIEQFXhQZmtmCR7AeIEibKhQSmwmChN8eIkqMyhQAsvnCpYTdIEc5khQAbxmC9oyWIk4WIiQhJ/lC19kXIEsW7hQL6kmCJG3SI0YexhQ 6mhq_ignorechain_0001
L15HnChZrUI0ybBhQP5UnCpqhPIUzF5gQXwpnCZhBMI0D5JhQr/ynCVjWHIU3eFhQYkznCpOSQI0zOmgQoRgnCFyQTI0dXTgQS96mCh2RQIEXcJgQh/+mC9xnLIEsNDgQuVWmCJr8SIkX6HgQwlcnC1uxXIkKuAhQRe4mCxUaNIk2jzgQUuPoC1XfSIEairgQFZ+nCR+YMIkGkggQb0UnCtbJXIEB1YgQfz4nC9hyTI0fJHgQ7l8lCR7LRIUBgBgQxdUmCNDuWI0dKNgQ 6mhq_ignorechain_0001
L35xnClGKOI0lvchQzNFoCtgCLI0UqthQBrlnCtqxGIE920hQ2GDnC5dIIIER08hQTNSoCBzmOIEDfAiQYghoC1cjLIE4DUiQPTMpCJr1IIkGbQiQHqnpClR4KIENwEiQTWSpCRgNEIUWaaiQUmqnCFGCSI0pffhQFNioCBSLJIUZdnhQ3zroCtsSRIUAg7hQpF3nCxvERIkeQFiQC8koC13VOI0/WhiQ1/JoC5SfIIEYBYiQB+tpC98OCIkunYiQ/T7oC5usCIkmujiQ 6mhq_ignorechain_0001
LzjvnCZlpBIkPKyhQIjPnClyM7HUCT3hQhfHnC9yG6H0xAPiQLMmmCNQ21HkteViQgXjnCJwKxHUtqthQRWPoC1wVzH0qCuhQPqUoCZIZ+HEOgohQfqunChMuBIUrNyhQvNxmCJGR9HEkYvhQneanCJyHqHkkO3hQm0WnClF3vHkqbdhQuicoCJsoxH05/9hQyQgoCRsGuH05sihQukyoCxhtAIUthvhQpIVoCN5O/HUE/WhQ 6mhq_ignorechain_0001
LV/knCdHz9HEIIciQdegnCxI98H02+yiQVLPnCRSRDI0gV+iQjkInC1zCDIk2pRjQra/nCl0pAIkLBWiQ1VLnCZZS2H0i02iQof/nCZmM7H0bH6iQ 6mhq_ignorechain_0001
LjNHnC1SoHIEUEziQxy6mCpCiMIUw09iQqgOmC9rKMI0UhHjQvTHmCZgJOI0dOZjQT28mCRWMRIU9huiQY5xmCBxXXIUZn6iQNpJnClzmHIUB9iiQ4ERnCxSQNIkX7KjQLocnCNDZRIUGYniQP9lmCBWlQIEpmhiQ 6mhq_ignorechain_0001
LEhwlCFWtJIkqQ8iQI6ElCtDWJIEwKEjQxRDlCFHTGIU7MZjQzrpkCh1nHIkZUnjQ4IokCFinGIkGoziQc2dkCh6CKI0vKgiQ1jFkCVGDHIE3NPiQr8CkCBkPCIU7rQiQ0l1jCRXkJIUlxAiQR03lCpiDIIkW+tiQwT5kCJLYNIEnaHjQ0c3kCZh9CI0r/tiQI+JkCp+eFIEdH7iQ62KkClLeNIEERliQoo7kC58iLI0WZZiQ 6mhq_ignorechain_0001
LOYelCV3NCIUYsbjQ2JflCJGL+HUgUvjQfHxlCVEUCI0WqBkQt1elC5cgCIEjNTkQ7p4lCJE9zHE2QsjQS7glC9purHU+UfjQ7l5kC9TLsHE7YdjQXE4lCtLOkHk1bWjQZyylC1cRBIUtvPjQNf+kCVfv7H0NHzjQvxWmCNny1H0wPkjQSbAmCZviwHEm17jQt/plCFKieHUEpNjQVzXmCp4KkH0XbYjQ 6mhq_ignorechain_0001
LlnUmClM+EIEoo9jQ41pmClp8HIUuZOkQRjSmCN6FNIkUUTkQMqMmCBrgOIk+8lkQCPYnC12OJIEy2HkQWFtnClv5MIERPYkQInxnC90EEIURcFkQCXhmCRN9EI0JyujQOMpmClJkFIkABdkQD6XnC9sXLIk/p4jQp2NoC1QxNIEzWTkQhDbnC9+nQIE8RZkQiWtnC5d8KIEX0nkQyXSoC93AFIEPzAkQvxxnCZT7BI0pnUkQA4inCJYlBIUwK5jQ 6mhq_ignorechain_0001
LG6FmCZVDQI0F/CkQkTulCdo6UIk+EHkQ4NFlC59yTIUmNTkQe76kChNqWIkJcikQzAllCxsxXIEZYyjQUEJlCVpzdIUL11jQKUMmC9JAPIEptzjQuzBmC9kgXIE3JRkQ3+CmCxBpYIUdJqjQ1LSlCh4LVIEM/njQ 6mhq_ignorechain_0001
LHWtkCNWrPIEXDNkQ7BHkCtUUOIEOFZkQUnRkCdkZNIkNYwkQ0V8jCpqhPIEZo+kQBVxjC1bXJIUmnPkQiBJjCNvtHIU/RbkQbkiiC1SQKIk41WkQGhKjCxTqDIUXaqkQgw9hChwvIIUlfhkQhtliCVyJCIE+D1kQMd/hC5frEIkVpwkQzyahClWLDI0RQ7kQ4R1kCxfdNIUxIAkQXrwjCZ+pRIUqBYkQBHpjC9zHKIUO7+jQdjHkC5kAGIEJ7PkQTZhiC1OcNIEp8KkQZvojCVwqBIkX6tkQRjfhCtcvKIUaAekQ+4miCB+79HE39AlQ+9DhCN9kFIk+j3kQ 6mhq_ignorechain_0001
LIvykCxtOKIktl0kQuN+kCp8DJIk8qKlQC4JlCRWFOIUE6WlQGNBlCdKeOIkYEqlQkpjlCplHFIkGfLlQoCplCNUhCIU5WhlQHaOlC1xq+HkyLnlQHvHmC50vDI0oBslQANElCJ0mIIULpokQ4fikCN+THIkUoSlQHyelCF6+BIkAn/kQpOBmCtVMHIkyYHlQ 6mhq_ignorechain_0001
L7UdlCxC8RIUNaMlQhdllCJWBXIE+sWlQOa8kCxc+ZI02gblQaR2kCRwvbI0ootlQK2BmCBsgaIECsIlQssJmC9pHgIU/ORlQYQlmCZrSjIE2mClQaYrmCtvuoIE7QKlQKKRmC992sIkMyFlQJQvlCd0GsIk/s5kQdhZmCFkqxIEQiNlQixmlCBfZRIE2G9kQCg1lC1YRWI035llQe4gmCRFmYIkrqGlQUgzlCpo5aIka34kQYOrlCZkMiIUEATlQwhZmCJ93fIkUwglQBjEnCtZZhIUJUBlQZdWmCR1ejIE/1ykQzIFnCpzdpI0FnTlQ92olCNsboIUzxzkQbmblCV1MvIEHW2kQJmzmCtlPyI000WlQd4FmC1dw0IkfLKlQ 6mhq_ignorechain_0001
L/UgkC5xgaIktzLlQrn4jCVSZdI07EPlQONajCh+TaI0XKdlQGBCjCBjqcI0QqplQ5cjjChcceI0cy5kQEdmkCZo5YIU0T9kQGKAkC91MhIkftWlQKnFjCRMngIUEU8kQEu4jCpA1gIk2xvkQ6tcjCFAqaIUU4xkQ 6mhq_ignorechain_0001
LQmajCdhCVI0U7alQCq8iC1ibRIU4PllQIWVjCZB0MIEZLvlQROTjCV8RIIkiSnlQHsbiCpbUPIktPVlQAqBiCFaoTIEHuKlQUZNiC5fqVI0I72kQ5ZdhCpnqVIkzlUlQFe1hCpcoZI0fOtkQPaFhC1LoZIke7KlQveRhCxPnbIkMO3kQzixjCF2gTI0oURlQKoriCpgoTIUerxlQH7riC5WDNI0VxIlQv0FiCpSmMI0jWdlQu1piCJAGUIkrAvkQU4ThC5SGUIUbKklQEE/hCZYMbIU8qdkQP+ogCRNMbIkr2SlQHo+gCxhveIUamvkQ 6mhq_ignorechain_0001
LzDtjCRHzNIEKZAmQnICkCRgYJI0pULmQwQjjCFIsFIEPBWmQ6/ujC1VPBI0POcmQWaekCpeOMIUXzbmQ/aHkC9DVRIU5RgmQOF1jC5L9SIki+KmQLJtjCd8wNI0UeAmQMeVkC91HHIEVu/lQ+HikC1TtJIUXHqmQFo+kCtL3MI0mLVmQKnujCVBsQIU5fsmQ1udkCZVUUIksymmQJSXjCJiNVIEPgNmQEnMkCVTZVIECQCmQ 6mhq_ignorechain_0001
Loy7iCJKdHIkCZYmQ3iaiClnWEIErvimQRBxhChctFIU/dXmQgdohCBFWKIkFTSmQCRXiCVglFIUy06mQb61hCVl9BIUXZFnQmLMiCBZcLIkwW+mQAN3hCdpDCIUlkdnQQt0iCxbILIE6sSmQJahiCx4HAIk/WgmQly1iClnuEIEPhCnQs/VhC1WKDIEFSAnQHx6hCJds7HElJAnQB+JiC5rPMIEXdPnQvAliC958NI0NX3mQHlthC9fVMIk6x2mQKqehCl/x+H0G5jnQYlWiCtyuAI0DEjnQvSxhCNJHGI0yNjnQ 6mhq_ignorechain_0001
LitXhC5BpBI0p/SmQlkugCtffCIUZPJmQgrNgC50AEIE+8ZmQAiSgC547CI0h+smQxbggC9Z/6Hkjc9lQFjXgCFvqyHUqyLmQTGhhCZcv7HELaWmQXTxgC5myFIUU59lQTAEgCFww8H0e/zlQNf5gCJTg4HEgZylQM7vgCB0/tH0DWLmQ 6mhq_ignorechain_0001
Lm6XfCpuoGIEsoSmQ25SeC97BII0F/gmQECedC9cMDIEXMnmQBxCdCF/vCIUTm5mQR7YdCVpQMIUnwWmQcDFeC9CeRI0shSmQAZ3eClbUSIULuAmQCeGeClEGWIk8xdmQf1VfC5EQXI0aNBmQvH5eC5wnZIU8qSmQ3xTfCJNsHIEfEDmQsPteCFzrJIkbtvmQQ+/cCp1vKIEOoHmQFaicCxnBNIkQMhmQ2lldCVA4WI0S2smQTh/fCFdDZIk7O1lQdFGfC5eadIUHNXmQ 6mhq_ignorechain_0001
La1PdCt2B/HUoXYmQYAdcCZ9l1HkEMdmQcnIdCpnCvHkFiumQ5xgcC5W/rHUyc+mQH3QcCpzruHknAJmQAEobCtzAkHUKwOmQ4fabChmq0H0yv4lQEWodC556/HEdhJmQ6YfbCVgL4HkLjjmQzaPdCJ58sH0BHCmQ99fbCFzOfHEWTAmQELRcCtsvfHEY9ZmQLxpaCprZlHklFWmQsNSbChJvvHUIhqlQqEcaCdEc2H0wr/lQ5N6bCtoH8HkzX0lQ 6mhq_ignorechain_0001
LIwaeC9pvsHUFprmQVgIfCFuWmHk2W7mQQVCfC9harHUnVRnQ8OseCtbGmH0sGhnQKGTgCF6JlHkhK1mQlWugCZsDfHURNFnQnxchCVScgHkz6AnQv22hCN45cHEw1SnQ1o4hCR41hHkx+lnQWvhhCtnfqHkkbpnQEaRiCxK/dHkfS1nQ6Q6eCBNZvH0JkemQhkreCJ/aeHEg67mQEaVgChhAhHEk4lmQNWhgCJDDtHU3GzmQQrngCpS+hHUiTVnQn1mgCFLjWHUETEnQIvlhCZkxbH0N5ymQLmjhCdR3oHElA+mQV7IiC5VRWHEtyQnQlzOhCRNctH0qudnQ3EjhCBcMuHUox3nQ/AjiCtWVXHUtoynQivSiCh2rhHEB0BoQ 6mhq_ignorechain_0001
LBDUfC5ju1H0HmSnQIPPfCxST7HkV3mnQv72dCtgL6HUgjwnQX7tdCl7g3HE/sBoQo9kfCxukDIkY/jnQVZrfCxOnGIEbq4nQU7cgCNCUHI0CVBoQ2CjeC1lxII0NFBoQE7fgCN6GKI0v1KoQN2oeCRvkLIkLlKoQyX3fCtTPMIkwdPoQ8LlfCB605HEGWFnQhP9fCdts3H0u1xnQM4QgCV28DIkLmbnQlL0eC9feFIE5IanQ3l5gCBaoFIUOV7nQmAldCd2PIIUrc6nQw8+gCVJoKIklrOoQVfvdC1VQNIEnOOoQdB8fCVEcOIUp9WoQ 6mhq_ignorechain_0001
Lmu0cC9iC8HkxwjnQW7dbCt6j7HUD9rnQy+GbCtxbwHUjnznQuWaaCJGOvHUe1BoQ9XeaCV4E/H0ltanQNQgaChebFIU2SWnQ6HzaCd9YJIUygknQ4iOaClfEII0tJCnQ/UuaC9nSOIkHranQmHYaClwjNIUuoFnQGv3ZCpgPGI0RwtmQckLaChgRRI0ke1mQ/OrZC959JIk4idmQ480ZC5vVPIkYUhmQCQ+cCVwz9HUMLUnQZ7YbCRzeAI0fl5nQ8HsaCx326HEq1LnQWsdZCl358H0DlfnQTmDbCFgwIIkpP1nQ2S5aC142RIk2vhnQ5GwZC9t+BIkPqqmQc9SaCRtjVIkEK4mQlbZZC5ugIIEwtNmQJrqZCtxJSIENPUmQ 6mhq_ignorechain_0001
Lk/jbCllMoHk7WonQ86UbCZVSdHEYovnQ0A3bCdD2bHExFDoQsTMbClmRXH0aEKoQtcAcCZXMVHUUkgnQJIAcCltEKH00dqnQEYTbCRvIVHEy/KnQdyEcChEapH0QpanQZCQaCxb5bHkjHwnQmLDdCZsfXHUvZenQDKfcChKdEHU0mfnQUticC1dPKHEwm5nQVV+aCVkiHHkzQtnQ+gybCdsZPH0KbAnQKjQaCxR4SHkaLNnQftWbCpCGdHkI6DnQ 6mhq_ignorechain_0001
LarEdC1KpfHEf/EoQmDudC95cdHU6JPoQrAHdCR1/jHUMHYoQy85cCFm3fHUp6goQ7KOfC130fHEuYOoQARAgCZ/5YHEXcGoQqrvgCFymbHUANHoQPxwfC58INHUu2IoQl2jdC5NEkHkl7+nQBNkdCJYDVHkVIRoQugWfC9wJoH0PDMoQFrqfCBQueHEIRWoQYirfC5traHkho8nQykBhCpIsWHEsjBoQwd0gCF4BkH0cSFoQ4/6gCJFCaH02SPoQ6QKgCRIOIHUGNDoQb6CgCZiWLHkc+QoQLqseCBwZLHkUHIoQ 6mhq_ignorechain_0001
LhNzcCtMGuHEjCWoQhaMcCRJy0HEcNeoQ+p7aCdHpvHkwgioQIOuaCBuAvHUMOsoQUO4bCBS6/H0VwZoQNHHbC5MiDIE+ahoQrV8aC9HLJIEsJdoQ3akbC55sKI0hNVoQFCGaCdiTMIE0ZioQV9+cCRWPxH0gvOoQms5cC1gq1HkHykoQirzcC9v+BIkHqXoQJmSbCVBI/HkKdSoQgtHaCxh1BIkUuioQT2pbCZFwDIUJ+ooQBS8ZCxZEQI0S9foQQ2mZCV85KI0fzooQ 6mhq_ignorechain_0001
LRCGaCBrsrHUrTboQ421YCFPqmHkRaeoQ6AHZCts/cHEjYloQ70aYCZLFbHEuVtoQ4iBYCheRjH0YiUoQiAhXCJmItHURhOoQCR3WCtaIcHkB1XoQAf/WCVetqHkAcDoQnKVaCxvMsHk8dToQEGRYC1uVsHkUKjoQUjqYCp34eHUEBPoQ43tWClu5wHk8FToQMoUYClM9yHEgxNoQm8SWC1O0ZHEVwQoQc3PXCRl/UHUGxboQ5pNWC94dgH0xUdoQHopWCN5FyHE7W/nQDayXCF3LnH00P9nQhQKWCVTHlHUPAEoQ 6mhq_ignorechain_0001
LAvGaCB0rWHE5bioQBabaChPJNHU6mooQ2WwaCt3CQHUhI0oQpsSaCBm2KHkKt7oQoTnbCVQFHHkQnjoQAJMbCVBuBHk7IZoQYRKcCp11+GkObroQ+PWcCZ/u9GEudSoQ4spaChQbYHEf3boQfOjZCNN/HHEEzooQS+ZcCVluMH0anhoQHciaCBP96GE+4aoQOdnaCRlXHH0CVUoQK2/cCVHo6GU/wnoQh7fcC5g2CHk+qyoQ2FYbCBII5GEOctoQG69bCFeC6GEFLLoQ1s/cCF7bEHULYQoQ2m6cC1s23GkyAXoQ 6mhq_ignorechain_0001
LAzkbCBxQYHk9n1oQCIDcClt/aH0ePApQ0+6aCVBveHEzYHpQM36aCV2LcHEg6QpQvtHdCVEtjHkjl/oQVYfeC9+hfHEE98oQ3nBfC5e3gHkgzyoQdwPfCtfQaHUTnEpQrIJgCd4BdHE5XwoQ5MQgCNDbWH0cNCpQW1ggC52zXH0sE4oQpF4bC5/scHEeUvoQUlecC1F2THUg4DpQC51cC1vhpHk9f5oQ2ULdCF46nHEwMHpQmKceCtLAlH06tsoQcd1eCZLKZHkvnMpQhMWgCpgIeHEaXooQC5igCt9SSHkkTIpQMmAhCZtxUHUZK2oQ 6mhq_ignorechain_0001
LoN+ZC9zvkH0s/CpQu11YC1YioHE7MJpQfYvXCZBKgHUw3JpQNm6WCZQkgHk2ORpQOfRYCh61yHU/MEpQ1eVZCZOj7HET7DpQ+HwXClphwHkjA5oQqWCaCtoumH0dL7oQtMLZC13/pH0QYRpQUTdXCBkx1H0XMJpQmr6YCh3YBI0wXApQhwqZCB8R9HECDMpQotLaC1a24Hk6J/oQmeWXCtF23Hknh1oQsPkYC1LjtHEGC0oQUs9WCd6gqH08b5oQ 6mhq_ignorechain_0001
LomtXCRUhYHkigCpQ4avWChv6PHkYxCpQMpFXCp+JHHE9rKpQcEMWC1eKDHk7GQpQqqmWCFQHLH0/r3oQcLEWCdOjSH0jfwoQ8FZYCB1uYHkMi8oQjtxVCNjOTHEZKFpQnPlXCt4fIHEU30oQ5m9VCJOFEHkxD4oQE3xWCZOZXHk5xuoQ 6mhq_ignorechain_0001
LHtWYCJW+DHE5ULpQ3PtYCl3u6GkC6RpQVGNYCJyU7GE7ZdpQ/hsXCtSJzGEjWhpQiAPaCdZL5GkZDSpQWHuaChfR4GUVTHpQSnmaCJwIvGkoQYpQbVFZCNm3HHEvTHpQuUPYCRJpzGk+dOpQIJtaCZJFAHEb0VpQYtgaCdYs+GkhbDpQp7rbCF2KuGEASYpQ+rPaCBt1vG0tdgpQYKJaCVrMoG0KfUpQ 6mhq_ignorechain_0001
LVEVYCB7QEHEsLjpQ0vzXCxkjEHkQJupQ/2XWCVNBBH0IKvpQHt+VCF398GUHn3pQFO9XCpgYQHkeIxpQN0HZCZyGUHktsqpQpo9YCFRjOHkpFgpQEvVYCdjSEHUPHjpQfPbYChVX/G0VQzpQP6BXChZuUHUqOvpQ2kHYCVsLRHkMz5pQH3GZCd/3cHE99ppQy/DaCxr/RHE2vupQMuTYCtPVTHUR4apQy38ZCRNdNHEQYcpQ 6mhq_ignorechain_0001
LlhkVCV7iCH0n1mpQNHLUChSW/GUsSnpQbhDUC1hQzG0wQopQHMPTCFsKvGUNeupQ+xZTCVLPDHUIXdpQLYcTC9MsOH0I4cpQ7E9RChcj/Gkh0dpQvS7VCpX9FHkvFgpQ9EuTCZ79CHEWWupQKt3TCtoBAHE7KWpQwm3TCRG4QH0IWWpQ3NbRCp0XCHURvWpQU36RC5/12GEOGepQGpeRChZzCH0I9kpQ 6mhq_ignorechain_0001
LQP4UCJ+atG0eTipQeOxUCdr1hGkyMipQYlcVCdb8cGkX6rpQQaDVCtwTUG0TivpQ5FZVCNfTdG0a8XpQ31qUC1dKgGUNgNpQdjZVCxHFbGUTGEpQzgOTCRuVcGEjEOpQnrlVCxr+wG0sydpQTutTCpysfGEjoipQ3maWCxGNgG0RUXpQwxaVCRBnUG0BkYpQ/9rUCx6zoGEvXMpQds4UClOHdGUdr8oQECbWCNvEeGUpyDpQRZaVCV7aSGk4EFpQwntSC9JYeGktpGpQJUNTCtPsTGkSMPpQ7VuSCdJNgGkkxUpQ 6mhq_ignorechain_0001
LkecWCRFbiGE6WwpQNsBXClc8eG09e6pQDO+VCdCKfGkcRDqQED2VCxYpXGE3oJqQC7NYC11DmGUJs9pQMKZZCNdTkGkyC2pQrkoYCppyjG04KJqQ4OgaCRjasGEJS3pQGyzWCNzCpGEcwspQIwXXC9huWGEPl5pQ0v7XC9ncuGEXA9pQ4+zZChNXcG0MV3pQ6YCZCdKokGEgztpQ5ieZC5m4oGkZTLqQFIzXCF6blG0ChOqQmN7YCJ9abGUO7JqQUNTbCRWpqG0ImxpQHPHaC9ha0GEzv1pQKl5aC1oCsGkAZ/pQ 6mhq_ignorechain_0001
Lv5MVCJD1nG0EvDqQ1XEUCxhSoGUlCLqQzJHTChwCfG03IJqQHQuSCtmcZG0UsQqQ+IVTCdv3yGEa1JqQvbASCFkDzGkVhPqQPO8RCNwC0GkiiaqQk+0QC1uJyGEr5JqQPbvQC5eG0GEnwfqQjZnPC5VOyG01FPqQG+kPCNyKzGEjDaqQHEYOCBuSzGUvZfqQpcZVCd/LuGEMA/pQBVcUCJkrnGkcNTqQ6s8TClzV5G0Y+MqQaLKTCpcf0GUVYBqQZ32SCxry0GUMNfqQ2O2QCN5WxGk/NBqQmhtQC5v40GkCcoqQMOsOCV0hxGEbhKqQEEqNC9T6yGUpUaqQ 6mhq_ignorechain_0001
LwTtSCdCYdGkuF/pQHd1RC9NZUGkki8pQIYaSClz8JGUQvAqQ/frRC1MLDG0C8EqQxIoRCF7mTGEIawpQdQrQC1yvKGEMpspQ9NTPChMeMGkskxpQffmQCN9yKGEKfgpQzPATCF8UiGkNK5pQPD4QCB7pVG0LeAqQE6ORCVCNbGUfitpQRBmSCNuPSGE0nspQR9CRCFqADGk7XvpQa9nOChILGG0j5upQ9TYPCxkPMGkIR6pQFR6OC9HOUG0nFvpQUQ7PCFjfEGk3zdpQptOQCRnhSG07vdpQlEmRCB5ZJGkVLdpQ 6mhq_ignorechain_0001
LfluTCJClIG0F5/pQy8WUCleZ+F0igEqQvOIUCdRu8FE1cQqQJfCUChkGrFUg1UqQiLTUC5LBOGUID8pQ2I+TCxEDwFU/oAqQGibVCNg5+Fkk9CqQ 6mhq_ignorechain_0001
LM5AUC5jfHGEO2VqQwv0TCB9UHGk5ZhqQLbWSCFaYHGkGRkqQ0d/RCNd6FGkGntqQ2MhUCV45QG0VqmqQz2AWChFPQGUhdmqQr5tWCBfpIGkJKsqQBA8WCxBNWG09QhqQouAYCts+JGErdqqQ17KYCxgJSG074jqQuoDUC9mmOGEjBSqQoEQUCxiAAG0vrkqQjDOUCx2PYGkomiqQIvMUCBWjRGkE+uqQBXvWCB39cG0N/bqQ83zYCJ0JFGU65tqQVfDZCdY/UG0pMhqQ 6mhq_ignorechain_0001
Lh8eRC1jBJGUNWcqQqFEQCFu2GGkf6dqQOm1PCp551FkqzfqQWGCPC1FkvFEYomqQrHQPCxkgKGUgGUqQiE0NChEoGGEE7UqQLXTPCdhoWG0ZJTqQCLzRClNyLGU7LVqQlwuPCdhFLGEEElqQpgrPCJA6GGU47MqQZRQNCJ0RJGk76NqQHLzNCNV17F0kTVqQtsWNCt75JGEmHcqQ1huOC1NKZGUJMMqQnT4OCx+OaGkZVaqQCoVQC1MNZGU9OSqQ 6mhq_ignorechain_0001
L9iiQC5caoFU/2ZqQgikQClNtRFUjTcqQTXsRC5PuMFk+LkqQwrWSCRILbFEUUoqQFovQChpnEFETGSqQEcqPCZIBHFE3dJqQI0AQCdBx5E0lq/pQEaSOCVlMBF0SgNqQYCERCB26tFUThTqQE8nPChBUNF04AgqQjUsRCh+9IFUbaOqQ3GyQCBOuzEE1OUqQTboPCBpkXFUhuGqQ7APPCtMr7E0go5pQA19QCVNK/EEIa8pQSoFQCJ09oE0F6BqQt3jNCREMDFEIFHqQZQSOCJ5lwE0TLQqQFbBOCRVmLFUMLUqQ 6mhq_ignorechain_0001
LBEJPC1am8Gk3FArQ7oXQCxsO6GEh3FrQSgVRC1ahDHUd4ErQfrPSCZcbDHU9S+qQNJBRCtA/vGEziBrQM5XSCteBtGU+dGrQn9MSCZWBrGk/ZSrQYi7SCpiLjGkR3ArQLysOCVtyDHk8HBrQCCIQChmE5GUFSOrQlnVQCVoUpGkr6CrQGTKRCVL3wGkc84qQhUETCderzGU7fFrQDnKTCtw6oG0+5VrQCl0RCxMPyGkOPWrQs9fRCBoekGUjoTrQiO5TChDFhGEDXErQ3MPSCNEhcGEp1BrQkxDTCJb4kGU2X4qQ 6mhq_ignorechain_0001
LNwHRC5FkLHEwmLrQVC3RCFfkVH0AqKrQv1WTCVVwTHkKAMrQhVLUCJ3nZHUmeHrQQjXRC9QodHk/BTrQIg7PCJzohHEIkRrQlajPCRD3oH0m5arQ5J0PClLknHEV+GrQe4bQCBlxKHUKfRrQMesRClN0YHkSrCrQ+1bRCVM8ZHk15arQarBSCF9kkHkP5SrQAuPPC9G2aHEwkRrQBAiOCNRtrHE92ZrQvBoPCV5XkH0wWirQZ2OQCF/qvH0VLbrQZtyOC9LaqHka7FrQK2fQClYXuHEe9GrQonEQClSLiHkvbArQ 6mhq_ignorechain_0001
LyruTCZTmLH0UOSrQQ4IVCNTVJHEJHUrQjs3VC5xHHHEhrJrQfcFXCBG2IH039IrQIATVCVsx/G01ibrQan4UCxuyBHU8EnrQ51UVCVWA5GUaQurQR9qUCpI8uGENsrrQ0AfTCNDyrG03svrQ/h1SCxb+xGk6b2rQ7N+SCVUdiGEU3srQC9BTCJE6GHkLsVrQAMmVC5IXQHUTwXrQr2sUCh0H5GEEkYrQQrVWCBdN9Gk+lbrQZXVVCNyOJHEB4prQCGzTCJ9ZCHknjnrQ5sZWCBY43G0zdtrQliFVCp/C7Gkpg2rQQ8IVC5V9pG0GimrQZmOTCJlG5GEtm4rQfn8RCJ/mvGURc5rQbHeTChgsdGU2rnrQeVFSCN9FgGkj3vrQ 6mhq_ignorechain_0001
LQjJVCZ+cDHU3gBrQPOxVCxkKBHEMN3qQMNUVCV6JJHEawuqQLrHWCJzHNHULZoqQpjcVChut1GE8dzqQiY/VClfKuGk/66qQKRCWCFQqzGUJcoqQaFKUCFFOCHEKbCrQAb2WCdS3BH0JF4qQ4YXUCBQp0GkPIzqQYY7WCBVPtGEWi5qQaAzVCZEirGEW7lqQ5WnVC1JV5GEAviqQbfHXClLp0G0uvoqQ 6mhq_ignorechain_0001
L7SBUCpVmLHUfpuqQg6bTCdF7RHU3BmqQrx/TCRHPdHE35lqQNWUUCZekhH0FYdqQFk7RCheNSHUnbnqQW/JRC1MFWHE8AeqQ7K/QCdJtPHUYHVqQuKkQCNBBgHExGeqQxxQQC5pKTHkjfMqQ5S1PCpuljHk5eVqQ85rPCdJHdH0+tMqQoM9OChxpgHERJEqQJVbTCdmBJH0Oq0qQNarTCRpGOHUibeqQkUkRChyMKHEZUpqQoXrRCpRYXHkuJuqQazbRCxXwHHUI3UqQJHrQChaMlHEXElqQz/IQCZJAOH0aiFqQbHYPCZqgrHU4qVqQRw8OCFZVoHE9FEqQ 6mhq_ignorechain_0001
LNmGUC9kMiHkkSvqQ3ogUCBwYtH0HyvqQ+H5VCxwxuH0+3qqQwdJWC5kY2HEx3kqQEshUCxVWxHEzc7qQJ5KVCxrW8Hk3J8qQMAHTClVmxHkf3/qQJz5TCJbQeHESK2qQmvzTCVPHyH06DrqQ3pIVCB66rHkyOArQSHLVCB9B/HENdErQCfMWCJH77HkIO5qQXnmUChLABIUiT3qQCPITC5uZ0H0pHIrQK9fSCti/2HklD7qQsurSCh4kpHk5l/qQ 6mhq_ignorechain_0001
LjqzWCZ8dnHErbtqQVjKYCJIeoHUMYpqQIUMYCR75mHE/UdqQEx4YCFWusHE0lXqQBmFZC1tUgHkdwuqQ7BcZCRGFjHURH6qQgAvYClHoeHE4kCrQsIeaCpaIqHU9W8qQtlDZCZGKhHEzBNrQj5yaCdxqsHU8yGrQuhFaCZMLoHk6IPrQttkWCJgMhHE6KyqQIKhYCBQkwHUKArqQZKnYCR/eYH0HuuqQ60AaCBQqfH0hNqqQ956XCZeEZHEB6ArQU9BbCVvrtHEEx1qQRrfYCphmdHkdmTrQACnbC1AOyHE5cIrQ0vVaCthLqHE0XXrQ 6mhq_ignorechain_0001
LI+ZXCFgSfH0uVZqQjzVXCxONdHUb3NqQjfzWC1C5mHEkzHqQqTQXCBQWpHk54+pQXbfWCltZTHkQnLqQXoOXCBrHJH0ipNqQGtdYCBi7IH059NqQmrfWCh8jAHEMCPqQ701WCZR2aHksWeqQtgWYC1srbH0S9KqQgUmVCp0lTHURoQqQyVKWC5KiTHkTTDqQMo7WCxpf5GEtaQqQ15fVCtdFBHUdtOqQ 6mhq_ignorechain_0001
LDw2VCJmnsHkqmMqQnBaVCxrb2HkmdHqQbYeWCpoE/HUSAIqQCHrWCZPdCI0nMAqQFFHUCR6k6HUYqMqQSVATCtBJyHUo3LqQB6qTCpXfCIkVbHqQCNwSClIOuHk5mAqQUIcVCNRaqHENoTqQwSRVCxE30HEf9+pQnCSUCBEA8H0sJVqQS8QTC9mRrHEg0QqQfsESCV8b1HEe+OqQTLwSC9a5DIEcMLqQE2cUCxafFI0QZIqQlcfTCpA0BIko7+pQTO9RC1ARoHkesAqQPPdSC9470HETk7pQCaqTCNXoqHEpb9pQ 6mhq_ignorechain_0001
LVCMXCtyCAI0m+QqQXTSYC5J6DIEb2QqQLWTZC9CaCIUdUIqQY90ZCBC6FIENyCqQsx+YClVOEIks0bqQX6CYCd1uGI0tHkqQ4iRaCdgZHI0i/aqQSGhYCtgEGI0KivqQhoAXCRF37HkytXqQZ54XCJTyHIURdOqQscNZCpyMAIE3neqQIG8XChf/KIUvfiqQfiDXCNB8EIkWcjqQGIwaCVZlHI0b0iqQHZ8aCV4cFIEIVVqQQeDaC9NcLI0EPYqQwWzXCpt8HI0c80qQyMmYCVu0BIULbxqQYcfZCBd9HI0hewqQ 6mhq_ignorechain_0001
LtwmZCVre6HECGHqQ/BlaC1xP3HUZC/pQutIaCdE36HESA0pQUK9aCBvY+HEIftpQlPxaCJqGrHkvH/pQqAXbCVa4mHUZVJqQHLDcC1imtHEWOQqQkgObCdyLcHUjEMqQP9lcCpbupHk2nZqQlIxbC5gSYH0ndVqQq7ccCxoEfHUnPcqQh1KZC1n00HkAsLqQ3QibChf/6HE/6AqQdwzZCpoMnHk529pQQDbbCFMyoHk7i4pQ1PKcCp5B2HE8JOqQg7raCV10WH0itGqQ0gIdCNEGvH0l9eqQb9pbC1W3PHUbhXqQ7X4cCtkAcHkNpjqQ 6mhq_ignorechain_0001
L9f1YCh695HU3wxpQA0TYCdEo9H0BhnpQkVoYClrqEI0molpQoOBZCZAQGIUmzcpQLEzWCJc27HU68mpQVcYWCpmLwHUH3lpQLi3UCFkAvH0w+lpQJ0cUC9BXjHUO1kpQrr+SCx39hH0I/lpQ4ANYCZIv2H06K3pQBHxYCtD54HU0KhpQ8DVWCNqC/HUsJupQv6YWCF0GAI0KJgpQ6KxWCRa9sHEWXepQjWzWClZkrHEqcspQRSeUChHJyH0TftpQSEcUCtLmzHEIafpQZNwUCxdZgHEXAdpQU08UClhkeH0/6qpQfnvSC1iJaHkaLlpQzHsSC9ajkHkSStpQZUgSCZ/PmHkJSgpQ 6mhq_ignorechain_0001
LJidYC9h7HIEG7tpQ08wYCZGnNI0VOtpQc9PaCVliOIUbWrpQ7toaCd9tRIksckpQdeUYCBykQIk5a3pQ7z5WCpnAQI08w4pQi8qYCd6eWI0+r2pQCRHYCNQbGIkv40pQwgOYCR1RPIUTampQ8d0YCx01OIETW+pQk/rWClOTMIU/w5pQ9XWYCB0gYI0k99pQq7vZCJY7WI0Zw1pQspKYCF1PYI0W0vpQ 6mhq_ignorechain_0001
L3LGbCJFwLIkTVxpQ91hcCdklMIE+RwpQ/cAdCVMKLIkLIlpQtD1dC1dCOI09fgpQ3RSdCJxOJI0Cl4pQY1EdCVc2KIk7SEqQdCvdCVnvGI0RlLqQM4pdCtvZQIETJGqQvfwaCt+BJI0+p2pQYSvcCJj0QIUbexpQko+cC5pEFIUHw3pQ0kWeC1YfJIUf42pQNkAcC124KI0bGGqQUeldCtQ5HIEK6TqQEeSdCh40CIU9MKqQoVzeC9WkGIEk3JqQnRgdCthjRIkQeOqQVKueC9gXQIkoWEqQ9xJdCBKRTI0G8AqQ 6mhq_ignorechain_0001
LTxfcCt2yGIkHkgpQlM6cCNqWFIEjxVpQ7qUcCRUMJI0WpNpQBtCdCx5QLIUsyGpQsmecCFVR/HUYHTpQG6XdCdY12HkLzXpQYx3cCh+RvHkZ3epQZCueC12b2H0FKVpQFcsdCFAhnHUnLjpQtzifC9aruHE1cZpQv7BfCNjNnHUVegpQEB1bCBWdEIUIbkpQ4w/dCZsoFIEATVpQj5dbCpb69HEzDWpQ7YdcCJvN+Hk6dKpQ0I0bCtAhvHE//gpQbAIfCliV8H0InPpQNWSdCBYohH0ZuopQVMTgCx1cuHkcTXpQpfrfCpdGhHEI4jpQ 6mhq_ignorechain_0001
Lv9BbCdBXKIkofOpQqqYaCFfoNIEGXGpQF8AbCtLKTIkyqFpQ8AObClfQVI0a28oQQ64YCd1JOIkgtIpQjHGYCV+ARIEeCApQrL9XCpnwNIER/1oQeRZYCRoQJIkA71oQeNaXCtpxPIEaXuoQR/eaCZbAJIkiuUpQbqhaCl/tLI0jm+oQCOdYCd6LKI0AxJpQ22vYCFeVQIERLQpQwfGXC1j7RIUqGDpQOvlYCpAyUIEzJ+oQ 6mhq_ignorechain_0001
LoXUbC1hlVI0P0OpQyW7bCdp3aIkIuOpQTkSdC9smaIU1ZJpQXBodC1O7dIkukCpQw3EcC53CdIkAMapQes6cCRcHiI0DOapQC/saCd3FeI08+epQnVIbC5EzTIE25VpQZbTbCJfhdI036JpQYnmcCRIGaIEFCfpQyxAdCVSmjIE2YipQmD6dC5ZPhIkeBXpQF2bcCNjJlIURSVpQxM0aCVEofIk6FnpQBHLaCRhBhI0FHapQyjIaCR7XaIk6LfpQ 6mhq_ignorechain_0001
LL0FeCFMoWIkiZMpQ0NbfC9rMWIkF9HpQ2aafC5DhVI0387oQRqEgCJSOYI0qM2oQA+xdC1J4TI0axRpQW1/fCtTxZIkL+JpQiH8fC5fzSI0jjLpQ 6mhq_ignorechain_0001
LbfjeCFq/RIETA4oQdlieCde5QIkflsoQqw8dCVchVIEyUmoQxnWeC9egWIk/NdoQVsvdCtQzLIU9QqoQNZceCtpwGI0oqtoQqb5dCBvfDIUGg1oQ/epfCBgRFIk6CpoQqgieCdvt9Hk1o4oQlUJgCR0oAIkCKsoQpFvfC5s26Hk29zoQY95dCB2CQI0C08oQrfkfCtabQIkV3poQuPycClC/LIkQXuoQMwidC5EiLIEEuhoQG18cCJ+nEIEJM5oQkyCgCd5zHIEO4ioQ9UGeC9Nq4Hkiz+oQ/lngCBvB/HUSdooQFxHgCFPjzHUEc2oQ 6mhq_ignorechain_0001
L5s/cCNKbYIk+8qoQEBhcCtsMdIk4dloQpFqdCZrJhIkA3joQfI3dCV9OjIUyCboQVKYbCZM5fIEOxroQKSHaClRccIUaaroQ7OGbC1tclIU/VnoQCnEZCN+/dI0mmzoQxFmcCZnbXI0cGyoQE0LcCt5DcI05edoQwZqbCVjPgIUyJ0oQSYqZCxftcIE9fjoQvUYaCF+QYI0kvsoQTjSaCl5SnIkr4roQ1p/bCVY5nIEMAooQglzaCR3IlIkm9eoQ2ONYCB2XbIk22yoQ6ifZCB0ndIEdn7oQK5wYCh3HiIkKQyoQ 6mhq_ignorechain_0001
L/VceCVeJiIUgOsoQlDnfC9cjlIkvAroQjOSgCtoUjIUnsioQt4kgCJmVmIUSacoQb8JgCpAMmI0Fu1oQNPPeC1zjgIURezoQMhRfCpudpIU8PooQZ7lgC9tvoIkcw0oQTFofCd4/nI0ed7oQY9TgCJ3RiIUoo4oQ 6mhq_ignorechain_0001
Lh4XgC5GEeI0ngioQuLzgCtZqbIk8eaoQVDlgCBHCdI0QPPoQCd/gCBhTeIUQUIoQFTJgCNAsbIUo7noQYBUhC57AdIUXpboQIIzgCpRVXIUSdboQ 6mhq_ignorechain_0001
Lrx2fCZv1cI0KPNoQpnWfC9oLeIkYsCoQgSqfCpu8jIkFz/nQ7MBgCFqJlI0zntnQKD2dCBTMdIUTECoQT5cdCZxUXIUzXCoQYg+bChmeWIUEGAoQ0BcbCxXkYIE4gwnQjGUbCxsZTIkg8GoQI+MfCxpwbIklAToQe92fCZvqbIEFq5nQwYWdC18MfI01tIoQn+cdCRO6eI0fY1nQ/pBeCxwKVIkKs4nQJ0qdCt1uVIUPTKoQDpVaCZtsSIkx2FoQ9iybCdQyRIEmMNoQ 6mhq_ignorechain_0001
LL0hfC1KlnIkRnHoQvY1fChBLtIU2dFoQPjqgC1ZAuIUxHEoQAW4gCNEoxIUqr8nQG+SfCNdvwIUybOoQpQzdCNrnxIUp9NoQa6+cClpgvIEw3VoQA2PdC1Ni0IUBoFoQ2fnbCx/TwIUOcVoQOc4bChjV1I0fMFoQYXEbC1OPzIU+DNoQdTtZCtXC0IkjoMoQG3NfCl0gmI0w/OoQKWWfCNjUuI0+/7nQcZifChp9uIkuKWoQIPyfCxho0IEeFOoQOwadCpAOtIEPbcoQG+4dC5FM2I0G0+nQMY+aCp7puIkxpboQ9lcbCVBo3IkhR9nQs6eZCxo01IEwEGoQ 6mhq_ignorechain_0001
LhZEhCZkvqIEpfJoQvmyhCJVHrI0WIIoQg0/hCJSUpI0VC6nQ2feiChIcrIE27wnQWrJiCFiunI0IiQoQW+EiCRazpIU+vboQCY/hC5TOvIUBqdoQSKGiC9+VmI0hakoQMD7hC52IxI0R+noQtzBiCBrPoI04uuoQYQ8hCdoptI0ogwoQ8U4gCJ1+nIk7jOoQdF8hCBYSvI0PFJoQNX9hCZxpjIUCUQoQ+qriCV8inI0NpOoQoY+hCl0+xI025WoQ4jKiCNsEiIEnAjoQRr2hCxDa1Ik0WpoQ0xCiCB4elI0Qe1oQg44hCd/JvIEGp4oQ 6mhq_ignorechain_0001
LPIphCdialIkyDxnQjI0hCVeajIUJ6bnQZMnhCh+VnIE/cKnQzeBiCZl6oIkpI9mQWXehCRKAeIUj/XnQkvuhCBlVZI0BrlnQb1QhC9ZkUI0lMjnQDFciCJI6XIkn4enQ89PhCZXzjI0244nQjuWiCZn6iI01EbnQYP8gCVxbeIEoDbnQmqihCRb6cIUsPHnQ9ruhCxBgaIEFf2nQGechCxPQRIU36snQVywgC9grVIEPdonQX0PhChnWTIE2dSnQyuniC1AmUIEgnonQZKciC1SvWI0HFOnQH4wiCNYXbI0oFhnQ 6mhq_ignorechain_0001
LIv+gCF79oIUIZKnQf6sgCp2isIkGU6mQh0OgCNnYwIkIgFnQf6sfClYxuIk6lTnQLqVgCNGcpIENtomQJRxgCddTlIEXrdmQ+9wgCZoCgI0StkmQY4KhCFlxmIEYiMmQyLKhCl7QcIUooamQ+FkhCd6/iIEzdCmQ5yjhCZ1wdIUZdJmQM68hCJHAaIkVb/lQdqrgCZNnnIEoQWnQIIHhC99tuIkHxymQ41zfCF8ZnIkEgvmQw8JgCBIOsI0VocmQX1cgCNp4eI0oLymQDJLhChT6qIEgBHmQu8JhCRWIYIkDKgmQ8P4hCt8JkIU9/0lQdyRiClixbI0cq2lQ 6mhq_ignorechain_0001
LLyPgCRQZ1IEn8+mQGWjfCRhS5IUuAHnQTiJeCVZn4Ikib+mQmYmdCVBS8I05m0mQQ5lgCRIj2IkjG0mQqxgfCVsC5IEgaYnQoW5fCBJT9IEi+CnQ 6mhq_ignorechain_0001
LTujdCp6+zIk24CnQZMTcCFPFyIU945mQOWEcCdr3zIU74imQOk8aCFNQ1I0H5cmQYgIbCpW/zIURwHnQd54aCtW65IE8kGnQc/DaCx6C8IE372mQWGfbC9EX9Ik5FVnQ+l1ZC9lfBJUf11mQHxQbCtmzCJE3CUnQ48baC563EJk0YEnQ8NDeCRcqxIUThNnQgbVcC1dutIUeA5mQiHOaC9q8xIUL3CnQukUbCFO8yIkbZYnQKmlZChyX5IEAcrmQD2IcCphu7IUNdhnQr4LZCNdHDJEgdpmQ7JvbCJSeFJ0sjfnQesQaC9tKJJUhhDnQ 6mhq_ignorechain_0001
LMpHdCBm1zIkP8VmQTLAdC1qH1I0XZ/lQ90KeCtE3yIE9tylQ7sTfClvCzIkbK6lQH76cC9xL7IELP8lQ9wvcCZE68IEMGllQ3bhcCtj4CJEE7ilQ58cdC1a6FJUqQelQ0OSbCRinEJUzSmlQfqBeCBG5yIUp+bmQboFcC57TzI0PR5lQDRFcChUx8IUhZFmQoA1dC1LD9IEPXCmQvSpdClt27IEOLclQnd4bCBS26IEFYelQK5EbCxahIJ0eFllQg3jaC9hBCJUoCqlQ 6mhq_ignorechain_0001
L235dC9bywI0DkflQpp8eCtL5uI08RRlQFhDfCBXxyIU0t+kQO+CeClh80IEOb3kQH0oeChcPpIE2HJlQaTceCxm9kI02balQtPKeCxplfI0c5PlQA1rfC5orkIU+bolQbJ8cC5KiwIk93alQgu4fCx1wuIULHalQJkudCxIZpIEJl/kQGKdfChU8nIkT1+kQUFldC9j/lIEbRklQ9VBeCdEjcIU0MclQEXQdCFg4fIU9OGlQIBAfCRweeI0fuFlQj6ifCxHphI0Gw0lQLiRgCBWpjIEonelQLk2fCNfjoIUX/vlQ 6mhq_ignorechain_0001
LSMIgC91szIEZd3kQ61OgCR/J3IUUTlkQT1NgCB20zIkq9QkQyHagC1/JvI0MLRkQKP5gCBFL6IUBSnkQl59gCBTa9IUiy7kQ8ibgCtCtBJ02Z9kQ+IjgCZOWFJkCiQlQ4hAgCB7YJJk3+SlQ3whgCRS/xIkel+kQsDrfCVIK6IEAGlkQLuThCFuV3IUxkmkQFv8gCFM68IE+zZkQXV7gCNOw6IUckJlQ1QdhC5AU/IkeH8kQDibgCl+GEJU21ukQEj4fChV0/IUqD/kQc0kgClA9CJUGEflQOjBhC1QbHJ0llOlQBwGgCpNuLJExzflQmJ+fCl2rLJ0esFlQveIfClogHJExGVlQ 6mhq_ignorechain_0001
L6z+fCFeF2IEzG/jQP+AgCBCCzIkqKrjQVvtgC5JAyIUHKjjQ2t0gCFmUuIEZiWjQWxOfCRXh2I0m2bjQIhXfCBwu7I0fujjQymZfCNFb7IULK7jQOB/fCd3F2I06B/jQpnifCp4IvIU0mtjQ86nfCBjG2IUBgLjQVpLeCJsM1IUhebjQ8MJgCdRk9IkZedjQ76heC12O+IEcPejQ+LBgCpFp+I0efBkQMIYeC51w7IkseBkQ 6mhq_ignorechain_0001
LJTMhCdBI1IU5RqjQzI3hCBcA1I0wchjQQfYiCdOp0IEABzjQGjXiC1pt3IEZaCkQ8H/hCp4A6IEv1TjQbvtiChC/6IE6MNjQ/e8iC1ef2I03f+iQWXxiCZDZAJUHLCjQBpFhChOs3IE3T2jQ3H6hCF0exIU/TXjQ7EshCtHu5IkLTFjQmZ0hCFag9Ik2ycjQEICjCZT86IU9WbjQNndjC5nL3I0Iy5iQTJ6iCJnryIUT5GjQDUoiCJHZ2IUbSwiQcgSjCxUFBJU2d9iQuBdiCN7bAJkIA0iQ3KniCVMiDJEwINjQ 6mhq_ignorechain_0001
LW01iC9G3wI0AowjQBbajCZ/WwIEps+jQKmCkCdW2wIkpPxjQHUDkCluAvIUc8ejQmlZjClNDrIES4KkQo6ziCZ4eqIkC6ZkQFZMiCxP5oI0MDSkQI54iCtLjrIkjivkQF/phCFEYoIUmxfkQbfWiCVACrIE1Q9kQBLvhCd5cpI0mc1kQ75MhCZ27oI0cHDlQESyiCJMPuIkvdkjQbJZjC5okzIUceKkQUoYjC1evnIUZg/jQs22jCd5oqIUeNUkQteIiCdjDoIE1CBkQQ8XjCNTzsIEgt1kQF8KhClOInIEnmZkQYZaiCB63rIUHROlQEdzgCNfPoIE296kQ 6mhq_ignorechain_0001
LoojkCdWVzIEGL6jQAQMlCd7H0IUaVvjQdxvlC5PmxI0pe8jQEW4lCRtTzIEDfOkQRcVlCF0C6IE/CsjQ+2/lCJJR7IUrLhjQvrCmC1d9AJkfhajQ5XnlCRaGCJE0PIjQohelCp3CHJU35AjQzBvlCxWQLJEPbKjQVQFlCRYqHJkPIwiQC+fkCtUu0IUEPJkQL6KlChRHyIUa3fjQYK8kC9P07IU3XijQvYVlCN8E8IEbe7jQXDamCNLc6IEBOsjQ3RDmC9Ux4IUg+SjQhw4lC5WhDJUlunjQ6jjmCxt5BJkuHWjQfFalCpd9+I0LgAjQFWCmC5JyKJ06PXjQcZolCFh9OJED7EjQJk4kCpJbEJkpzoiQMo+kCBaXLJEQoqiQ 6mhq_ignorechain_0001
LEjEmCNIltIk0RzjQv/kmCNlaqIkuB+jQd0QnCNybrI0ph0jQKBWnCdQsrIUPEhjQDnamCB+ckIkcb8jQUmqlCFhfiIkIkKkQkA9lCJcusIUM8jjQEUlmCpwgrIkB6OkQ5xWmCtDWjIUpqrjQjN1mCdRIiIEI0CkQ 6mhq_ignorechain_0001
LHPwnCFt6rIkZrCkQbpcoCNy0sIEX68jQuS5oCtARoIUsPEkQDJfpCt4EpIUahIkQRisoCB9FyIEOiGkQDHsoChhFyI0f5ekQNpcoC5XSuI0eAokQNQ7oCBU41IUcKokQkQonC9IorI04SSkQ47eoCFkBtIkYhrjQMGNpChv3yIEWGBkQLhYoCV7X1I0T4AkQ 6mhq_ignorechain_0001
LL+noClqcjIU11FkQ9AApCthBfIkCjOkQXrgpC5eFdIk3P+jQAmdpCdYNeI0+OrjQfXioCJ4caIklvUkQWwBoCRuzbI0i9lkQGlWoC1o3cIEk56kQv7hoCFceiIEUY9kQCe4oCRuekIUn6NlQTzFpCFzShI02QdlQELBpC1kppIkRtOlQqkJoCBP1iIU97AkQMFRpChOagIkCuckQt0QoClkGZIEAsGkQGT1oCVVFXI02fakQf9vnCJwXfIkRRhkQuprnC5+dYIE87nkQPyAoCNbybIEQzHlQktzoCh3faIEtL8kQ0OYoCtSDlI0k4xkQgJ/oCF5VdIUIqclQMsWpC97yiI09pplQ762oC5YGsIE95ClQVDSpCRqJrIE8FblQ 6mhq_ignorechain_0001
LwmAqCR7KaIEEBGkQ11kqC1duYIk9c4jQ+SYqC5t7WI0pMijQk0rqC1w1YIU3pSjQLy+qCtSRUIU5FDkQ+QkrCxacSIESC2jQCeLsChH0UIUi60jQ7RmrCpn0NIUmGojQknlsCNYASIkETnjQrZPsCZgtNIESVfjQh7IrC9I1JIkMeijQYIcsClswJIUpIRjQYtVrCZb3FIkDQUjQCQ+rC9W1FIkm0LjQAJAqC1I7YI0tYVkQ2k4qCJURcIkDE2jQ4lKrCttpVIEAjSkQbJqqCdZ1QIUiCGkQ0sUsCpcaYIUBk9jQ6NEtCpc8SIkDtjjQduoqCRL1JI0tJpjQBM8sCRqqJIkyQKjQDq+qCpmxCIkC8PjQNOHsCJeqCIEqtAjQ 6mhq_ignorechain_0001
L1Q6pChJSTIE6SfjQIzypClLORI0vxJjQy2ZpCZHCVI0OE8iQmhZpCdicUIUreoiQOZZpC9SFMIkY5NjQvNBpCFhNNIUA9hjQUKgpC1TUQIE4mvjQF65pC9UOTIkHmfjQdwRqC9qZQIkjECjQ8WEpCpiOLIENNAjQMYvpCt0qII0YePjQ68joClzePI0QUejQFA3oCthcJIUcfpjQSVOpC1CETIEFF6jQ+jzpCtmhNIkGJ5jQ 6mhq_ignorechain_0001
LwWFpCRa8YIkHuFjQ15moCV7PcIUWl6iQIR9oCJ0OhIURHyiQx0HpCt4xkIkqx+iQA8CoCp00dIUHOJjQUdhnCZhrYIkG8SjQlJLpCxRpZIkpXVjQptZoCRb9ZIEPStiQj5PoCZk1fIkoRXjQYCunCJAqgIEvDBjQ 6mhq_ignorechain_0001
LmAFpC5LthIkQddiQRtbpCp6YmI0TpViQpOApC9oVrIUSXTiQM3ZoCds8qIEXGPiQ77qpClMhkIUM4/hQimKpCN4ChI01P5hQaJ9oCBC+dIUx1LiQ3HFpC5JthIUDrdiQjw2pCRRQnIULXgiQoKvpC9E+nIkvK1hQjVKqC1IkiIUjWBiQ4svoCJtUjIU0eyhQmcWpCZ7ZeI0ReshQrAboCNk9cI00WKiQzoQpCpWUaIk4DNiQ 6mhq_ignorechain_0001
LWnTpCVGAwIUB2ViQFD/oCxIE1Ikw+QiQI1UoCh7x1Ikw+ciQe60nCBYp3IkqSUiQtC4oCJjk1I0YC5hQUUhpC1St1IUEsshQpRAqCtvT4IUQSzhQ7XipCtM9yIEl4ahQn/xpClPAwIUBXbiQZ3TpCVGT4IEPYWiQH4koCBWNyI0IZzhQiImoCV6N5I0Tr1hQdA9pCVp5yIkPAShQskIpCBQ6wI0DKWhQ 6mhq_ignorechain_0001
L3TVoCxtL0IEhNxiQJkxnCxz+0I0A6/iQzLHnChVNzIk081iQ/yqmC5jY2IkzJxiQbWunCVS46IE50GjQVvlnCtBK+IEQg0iQ03XoCRss8IU5ORjQy9voClvUyIUlh2iQwg2nCBIdyIUK6NjQuNUnCh0V7IUQOSjQxthnCV267IkVLoiQaAVoCt93AJ0kBWjQgUeoCVlP6I0xRfjQ5EyoCVDS8IkL3FjQ 6mhq_ignorechain_0001
LdMEnCtd+tIUTHziQWNimCVpkrIkAlmiQr/2lCNb5sI0wLwiQJLwlClnQsIkmcDjQ3ynmChOdlIEYjliQ7+BmCJ/4iIkUKaiQaiRnCdYFkIEeTaiQcaanCZwlrIUX85iQFljmC54MtIE4ZWiQgXomC9h3jIUuy1iQUdGmCFUkeI0elZiQTmklCthzjIU2ziiQty/lCx2ckIkq6JiQfSVnCpQwfI0bpZiQDCRnCZZslI0FGKiQhQsnCNn0lIEnGjiQ 6mhq_ignorechain_0001
L2NZlCpyjuIUxniiQl0tkCBtuvIEkLpiQHzSkCt5uqI0lIniQ6oSkCFyNoIEsPWiQFvakCV1P0IkwrbiQiKqkCt1w5I0LkiiQw/8kCZuK6IEyXziQH+ikCBKh9IE48WiQjahlCVGBvIEQGTiQ2WukCxMExIUUy5iQDJjkC9VpzIUP7KiQi73jC10I0Ika1ciQ 6mhq_ignorechain_0001
Lmv7jCRyUpIExC4iQzAhjCxFmkI04U4iQRm0iCJjHmIEFr/iQg4viCZBQpIUOqOjQPnzjCBSYgIUu0GjQuOpkCRMaeI03sAjQzD9jCxtqrIkUMFjQAbfjCFy+iIUOJoiQBXzjCxd0hIUdSXjQbwfjClIzcI0kNGjQ 6mhq_ignorechain_0001
LyZUiCFm2jI0gc1iQnCohCtbHlIEEi5iQvMRhCFyYgI0GmDjQzNchC1XxbIEqq/iQ3gRhCBwumIEGykiQlCjhCJdvrIk00aiQZAHiC9vjrIk81NiQUoPhCxapwIUNbeiQbKXiCxqKwIENrEiQmrfhCphQ1IkORViQWgDiCp/A1IUbYIiQ/obiCxJGhIE3MqiQ8tmhC9heoIkQpEjQ8RUhCtQgjIEzJZiQbkvgCZ1VnIkN5niQ/hWiCBRunIEZ5KiQjVzgC5q1wIkLnoiQscziCNy9vIkog6hQAHQhChqF5I0BOYiQ5OQiC5ip4I0XLBiQ 6mhq_ignorechain_0001
LykwgCx5mhIUKHQjQwuTgCtLtdI0zbZjQBpNfCx5neIEc8QjQ4P1eCtcIjI0tyLjQsxTgCxbCeIUGCyjQxxAgCppXjIUec5jQ96AhCRvVdIE0r6jQvdqfC9dfjIEY7QkQH8rgCx9hlIk+MTjQyLegCVeuZIEpoUjQp6+fC5K5aIUJj4jQTjXgCN8kmIkfW2jQ58HfC5QPkIE3OwjQ4XAhClnldI0xFMkQIUNhCd2cZI0021jQFeVhCB7egIkKU0jQN7PfCBYZnI0C+UkQDI7eCNbZgI0nRUkQxyRgCBcxiIETfakQ 6mhq_ignorechain_0001
LelceC9uSaIUUiPjQ14CdCNeeaIkjyJjQozLcC1dfbIEUUdjQ1lmcCNGfaI0jXvjQ7bocC56RVIkuK/iQOkucCh/+QIEGfNjQbB4eChDuWIk6qSjQUf5cCpGtdIEPS+iQT3mbCN6nVIEFZ5iQ1LRdC5diUIk8VxiQoqrcCxTzNIUq6EjQ 6mhq_ignorechain_0001
L5U+aCNiadIkzbZjQVG+ZC1lLeI0cAqjQO1faCpSLhIEci9jQYiRaCp6ffIkRwPkQcDbZCZnyYIkvJxjQERxYCpUgVIkDjfjQGiJYChIjQI0ZGojQvPsXCp7BNI0XFXjQMAnWCZe8NIERxKjQrt4VCJYRSI0PxNjQVnRWClhfKIULr7iQr4vaCZZYeIEjKKjQ/NLZCBxsgIEFmjjQnoOaCFnZWIEP73jQ1irYCZKZZI0ds9jQxg/XCx33XIE6zXjQZYhZCdtXUIE7vTjQ9N4YCVSYOIkjtxjQppSXCJ6lRIUYAyjQqPOYCdLqJIk9SUjQDEJWChR6UIEvTZjQl0EVCBQ9SIEoiEjQbN1WCBmKHIEjX5iQGwdVC5XLLI04cyiQ 6mhq_ignorechain_0001
L0sLbCR2nlIkjZ6jQUdvbCVFYoIUvxMkQMVtaC52CrIkIrakQLe5aCBUgrIUVFukQKaqcCBAYsIkpSCkQfhGcClXQtI0JTujQjnnbCFKKoIE9zmjQ0gLbClxhlI0Xv6jQmPTcCp5flIkvoWkQj9tcChSCwIE+AMkQQprdCJMvqIUEXBkQ8dSbChBNwIkGevjQhk2cC5e8uIkmWjjQ4FyaCthyoIkVqbjQYBccCVz+lIk76ejQ 6mhq_ignorechain_0001
LNhnZCdO4sIUVURkQiOlYCRwdvI0S5dkQjsqXCtzYrIkFYokQgUTXC5v7rIkCH7kQs0vXC5iTzIUkAQkQvPlYCZZj3I00UIkQKYmWCl+p1IE46ckQmdfZCFRgsIEpWBkQauDZCFPwxIUwoqkQf8VXCVCJxI0xUCkQk44YCtit2IkRK6jQKVBWCN7W4IkS2SkQaO9VC1EcyIEboikQf4/WC5223IkpiqkQ 6mhq_ignorechain_0001
L2HRXCReWnIE+SckQOadWChvBjIUg6kkQOhIXCxFagIED93kQkkeWCtTCfIEg0HlQTWNWCpLBfIkFbTkQ5sMVCFd8aIETtXkQxmxUCFIDYIUEjDkQ2ajVCxj8XI0+/zjQFdqTCNx1VIEnDDkQx6hXCVLRnIkesMkQSogVCNyrkI00WqkQNZ5VC5UGhI0a7EkQ6kIXCBz5cIEVxPkQzmmVCdCEYIUvEjkQPRVUCt41cIEpDfkQ 6mhq_ignorechain_0001
LzCcYClnofI0pm2kQcULZCFdpdIkS1IlQpuKZCRwrhIkc5alQV49YCV9PgIU7ftlQUEmaCBvUcI0CJClQg2taCFJgXIkUX0kQTiFcCNHBXIEoFrkQBUPcCx1XSIkFZckQAnadCpYySIEaIPkQsp7YCF+agIkQ3okQ1LsYC9FBaIEtkOlQKSBbCBusfIkxb5kQ0TNbCR0rbIUfVQlQ1IgaCdz7TI0bz9kQ+i/ZCVOvXIUVXnkQH5UcCF0oaI0hIikQqD0cCtckWIEX93kQYjTcCJ4sOI0YtlkQLYXbCRJGSI0/BSkQeaedCFmjPIELeFkQ/+WdCBvIWIUAIGkQeNPeCde9SIktfYkQ 6mhq_ignorechain_0001
L0RYZCRavmI08wVlQmcUZCpL5qIEz8llQXw/XC51xqIE6pxlQij8XCxlWrIk9RFmQJaiZCV0dwIUEDclQCf3aCdR0wIE9kTlQhxVZCBvz0IkCzslQgdlZCZvwnIEweGlQfIHaCdLLqIEslxlQa70YCp5ExIUiDPlQrs7aCpVpuIEh8GlQp3fZCJ+t4IUvgllQi5UYCtMl0I02IzlQJfDaCpbP0IEhw5lQ 6mhq_ignorechain_0001
Lvj6WC9QHqI0bzllQpKmVCNG4pIkVZvlQn8fVCFLOlI0pz+lQKyAVCBNzlIEYyQmQDQgUCNXXpIkHKelQ2UZUCpOjuIkoPRlQksKTClY+nIUEWolQ5ClTCNyAuIEdA9kQ/QAXCRxwpI0KxVlQxLcVCVWgtIEwt4lQYsxUCx8NmIkh6SlQFb8TCl4pxI0jHblQUNZVCtx6vI0J2MlQJAaSCxYonIkB8blQgKQTCR5LkIUl1wlQfh4SCBRHrI0XkzlQJGjTChW2xIEsu0kQNMCUCxNBrIUQnykQmKkSCdIysIkcDBlQ 6mhq_ignorechain_0001
Lul8VCFOjgI0PI4lQtP0VCt48bIUhIGmQysvWC5SWcIUdNZmQ7uZWCxFdaIUQlqmQY0GWCVpyWI0q05lQn66UC5hoUIEB3tlQzh7UC5AWUI0usXlQMwyTCFD5SIUyu4lQUu1TCNBXSIkNrMlQe7sSCdu5QI0iwtlQUcuSCx0oQI0vsXlQBDYWCl/EgI0ynplQeizUC5O6bI06rMmQtI6WCVvfXI0pXulQzwcWCZOuTIkK6EmQy7zVCV5sVIUz+OlQgjxTC9gGTIUGKKmQ4D3TC19JSIExQ7kQqn0RCZyiPI0zf2lQpY3RCl9EPIEpBPlQ 6mhq_ignorechain_0001
Lri5XCxF5eIUOkWmQfOzYC5iofI0XmomQSUKYC9QPjIkfM5mQdqHYC5e7hIUqMMnQCNJaCNYCiIUHXhmQbQ6aC9VCeIEzcTmQyd+aCpPrjIkWp0mQHnDcCNhfgIEPHHmQmcKYCpbVgIE1EImQgU+YCNiwbIkgEwmQ2a9ZCxNjlI0VeXmQuwTbCFa2aIELfdmQ4hOaCNzMcI0pAImQkB7bChSXlIUfPvmQsubaCN8pmI0n79mQu4KbCBiLgIUdm+mQvOjcCFTadIUco9lQmKrbCppmjI0Oh8lQQYxcC14OiIEqQSmQ 6mhq_ignorechain_0001
LLErXC9F2nI0sVymQ+CCXCtygrIkALBnQvowVCpTIpIEWWKnQpOdVClj3pIUTOdnQVftWCpA0wIEf71mQx/HWCl+N1IUmNEnQ/JFXCxeW2IEXoWnQqg4VCpZO6I0Q72mQ5YvXC9D3oIkCvimQUwtXCVARsI0gaOnQkBoXCBGXyIEfyumQ+s/VCtLCwIkbJpmQqlLVCNw2zI0PCLnQegqWCR0e5IEDygnQcGOXC5TuyIE6CgnQDnCYCJWq3IkHSQnQ5zdVCdxW9I04EBnQL50WCZCm7I0WHwmQntLVCJYU5IUmDqmQ 6mhq_ignorechain_0001
LLWAVCpkQmIEIQ9mQfrzTC1WkjIkM3EnQFzHUC5G+fIkQtXnQIWgTCZPagIETuonQ+4LTCVVbgI0ClymQxrUSClx7bI0WP5mQ/iCRC1zzcIEA3/mQF0xSChWzWI0zM4mQS0OQCxyoYI0ooFnQVI/RCprnSIE++9mQgBtQCRBkTI08sEnQz2QVCdE7lIU5rtmQoXGTCNxlmIU/WKnQiXlSC1SGjIUYvomQ9T+TCFXzeIE2comQFQqQCBR5gIUQgAnQpOzTCJEFWIEG2ymQBjNPC50ZZIEY9KnQedXSChbiOIkEU9mQeJEQC9jOQIU2TJnQ 6mhq_ignorechain_0001
LmTGVCFwacIkCNVnQW0ZVCpIsYIUtVmnQDz8VClxibIUH35nQ9lrVCZ06ZI0CAGoQuVZWCNVeUI0IjenQlyzVChqZQIUaEPnQQ/8WCBkBLIEmGJnQZg/VCl0PHI06O2mQjsoVCNrQcI0PiHnQIreUCViuWIE/NrnQ70OXCdxbWI0ylWnQEDzWCx6SSIkIPsnQJx5UCJTsOIk35VnQL3iVC5lYSI0PIAnQXRkWC1vxDIEQBxmQKLEVCZo6FIE+u9mQjiwVCZ0vJIkobomQ 6mhq_ignorechain_0001
LqvsWCRp0fIE9h2nQR4LXCdF+iIEvOEoQ0ZCWCRWklI0bNKoQzXBWCpFqlI0jEUoQTQKYCdGSnI0uTAoQSBiZCpwQlIk9J5nQW5QaCF+upIk+etnQQHVaCB4UjIUEMGoQQM8WCVe8gI0pfnnQc2sXCFvTgIE+wJoQy5sXCdsZpI0BSznQ45UYC1TIqIErxGoQyYZZC579hIEZ7tnQgQPbC5CToIkfLonQnhrZC9M/qIktofnQ+iZaClgHtIULQ4nQ2eTbCpv4hIkTiDoQ+2daCdmnmIUUzLoQmryZCZYFgIk5HKoQ 6mhq_ignorechain_0001
LChDVCN5mnIklYEoQ3/4TCZD7pIUVfJoQQOITCF3ulIEyvPoQkMsSCZnvmIUpvYoQ0q/SC5EfsIUrKBoQy+GVC1QknIUeo4nQh1OUChF/sIUEEPoQdyHSC52NuIUwEFoQE4iTCFvnvIkCA6nQ2DrSCxCepI0w32nQ 6mhq_ignorechain_0001
LQ89SC5e/gIEpJLoQXgUSCBgocI0T4QoQk7JTChD9aIkOcaoQlCoSClMxZIEaDjoQ6GHSCt2yXIk+bJoQfynRCh4+SIEuxPoQL+HRCVkOZI0SoAoQM3STCNbXgIk9mDoQOSXRCpCEeIUW8ToQRWETC9ZsWIEv4FoQXreRCZWmPIEDZKoQbBXSCNI8RIk+1VoQxLrQC598TIEaoToQ61+QCpiyVIUgy2nQL2KQCVcWaIk0LEoQ97gRCJukcIUk+3nQ 6mhq_ignorechain_0001
L2BeUC9UzaIUvGZoQsXVVChhdZIkcDioQxhKVCd4YdIk9ProQZBPVC1B2bIkwn0oQIzxWC1FVZIEcaeoQXi4UCJ9mbI0i6RoQnSDVC5bgVIk08koQQ4aXC5lUYIUrKloQnW5WCREVWIUAKYoQpwDXC1PPdIU6SboQ 6mhq_ignorechain_0001
Lh08UCNteiIkXvooQJysUC5kZmI0xGxoQZGaTC5JLlI0f/2oQOGVTCVexlIkjxApQy7nUCdWCsI0xZsoQYGMWCVrcuIU9+moQ6X9UCtrrjIEuBhoQq7gVCZBNmIEq42oQaW4TCREIsI0qBmoQOHTUCtM1uIUUkyoQ9aQWCZ47qIUHBfoQ 6mhq_ignorechain_0001
LHLZSCZIYjIUmMxoQlVLRChthhIUqX2oQNxdRClBscIkeT9oQeK7QC9EKcI0mGGpQqFHQCt9EgIkt9toQJw6OCJiYdIUtQzoQnTrPCdDFlI089noQqHdSCdmRjIEnIpoQiB0QCF+rkIkao7oQ0QiQCNbNdIk1VooQtJLOCBrYcIE/MtoQfvPPCZPvZIEjQ3oQaieOCd+FgI09G5oQmF7OC5iBkI0NCioQXeQPCxJ9nIEYmtoQ9diQCFP2mIU49joQ 6mhq_ignorechain_0001
LaMTSCNBDZI04d5oQ5soSC5GZUIkL6/oQ6lPTCFFEWIEggKpQgy7SCVswTI066SpQ8emTC1bzQI0Q65oQhh/SC9xkOIkf2woQFbtSChIcZIk7HyoQq+tRC5LMSIUDnBpQkbeUCpJHTIEag3oQog8TC9ynNIU/L/oQumpSChJiRIEtysoQ 6mhq_ignorechain_0001
LnoGUCxiGaI0QUKpQp2qUC99GcI0zQUpQRHlTC1GFeIEgxbpQ+6lTCF10cIEFWlpQLIqVC5/pgIUa9RpQlo/WC129eIkv9MpQGW2XCJy5jI0b7KpQ+AtXCBbEbIERZUpQ6+XUCZo0bIkaVDpQiQMVCNy1YIEJPYpQN2LVChUfjIULiMpQjK4VCZ3tiI0McZpQK5zWCRYCdIk+RFpQiGzYCR8siIEMYHpQ94UXC9YlmIEDeFpQ+SCYC9R9lIk6dSpQkxpYCJZ3ZIE21QpQe34XCZx/cIE7EcpQQ/EXCVHjXIENmVpQ 6mhq_ignorechain_0001
LNaoSC9NMhI0ooXpQfQjRCN1KjIUyVepQsk0QChsleIkUujpQk5kQC1CueI0dYtpQ5AkQCB5dmIkfqXpQlsUPCpHgoIkIpdpQNUwPCp8NsIE9pmpQYnZOCRNXrIU01VpQ0tpSCFUNiIES0PpQUk+RC57tlIUAikpQWfFRC1p7pIkvcUpQsAOQCVnBkIUB/QpQC9yOChOIlIk5NhpQ+83OC5cqtI065qpQIfZQCdCDqIkrMspQPOTQCFqmvI0NVjpQVNhNCpmzsIUvFapQJR7OC5WvuIUURSpQm9FOCRFmoIkMkPpQ 6mhq_ignorechain_0001
L3xdQCBLfaIUWldpQXfuPC9tAWIEwCipQ9LiQCdyLTIUPmqpQn5/PCN+rRIUz9ypQldWPC5WCSIkLMZpQLfVOCxBEUI0j7QpQpeNOChjAQIUT5HpQSm/MClN/UIU7WWpQ9NtQCFxcaI0NvVpQZG0OCFZiXI0xslpQwYQQCRY6QIkw5UpQ007OCVTdOIUG5cpQ9NsOCN0zXIUJfNpQOUfNCNucRI0mBCpQ/iLPCB6ePIUgDEpQs03NC5YMMIkuHLpQJbRMCNlbWIUPfQpQOxoMCFgPRI03yZpQQ9GNClB9XI0zrcpQ 6mhq_ignorechain_0001
Lmz0RCpecSIEnuopQCkpSCxqvPI0krwpQAlySCB/DTIEs16pQ3GqSChu8QIU/uDqQ09AUChNcOI0jEspQ3C+TCd66JI0VJkpQSrBTCRSuGIUfGkpQCI+UCZ4lJIU+bdpQuGQSCFPuTIUU3hpQfCKSCRNBMIks8ypQkDbUCBb+RIUPIopQOksUCVpXNI0HiypQjl/UC1fqGIE++XpQ+mtVCJBRMI0swdpQ 6mhq_ignorechain_0001
L21BTCFWRYIEOs5pQgQKTCxgwbIkD+CqQBG4RC9z1bIU/fJqQZl6RCBkjbI0lWTqQtcgTCFgfhIkwa/pQv4YTCBLWlIEjyIqQ9M6UCxdohI0vt6pQ5uHTClZ2ZIkkSypQ317TC9qIaIEvLIqQkbySClqxiI0xY5pQoxoTC1WYpIUqIGqQBkXSCRYSlI0+1LqQF8EUCBHJkIExGPqQccJVCdpslIUzN4pQ2KoVCV3UgIk7uAqQSZ9UCdI+eIUV0zpQ 6mhq_ignorechain_0001
LHvuQCZ9RcIkuPEqQ2tdPChhPcI0Z+JqQ+jRPC5jAXIEp7PqQaN4OCFU+WIU3TZqQiJTOCZ9GdIkzLCqQ1MNOCdtsiIEXL9pQnXJNCBKsiIUnb0pQwC4NCtoxmI0X0FqQ2cuQClZpcIUvM8pQASePCR5efIUXzPqQUtYOCxYOaIkcs7pQZWXNCheWcIkQaGqQ+QKPCBXujIEPf5pQnJFNCVXqmIk13wpQ7vaNCF5yfIkESupQrpLMC5FnhIEP33pQW3zNCR+vqIkpQCqQm86MCFbwlIEUgJqQRIqOC5zvmI044LqQ 6mhq_ignorechain_0001
LckkPCpDlSIUqmKqQsFcPChpVNIEJhPqQ4OSQCB35MIkgjZqQrO1PC5DxKI05rhqQUm1PCBE9IIE2lHqQMVnPC1JSDIkppLqQISuPCd8S+H0o9CqQAlfQCVv4/HUds7pQpOCPCt9X2HEJmDqQmY5PCB11SIEP+CqQ4UZOCRTwMIUtxRqQ/KRPClabJIUsNAqQRK5QChdXJIUIlFqQqoWQC17ZCI04zRqQaIoOClqCDIkySPqQ 6mhq_ignorechain_0001
LP2gRCVZ7OIEdIZqQZ4YSCJLqOI0zdiqQZmwRClxgRI0v+rqQM4zRCVUgPI0fA1qQK8wTCZ9IRIUACgqQGEiUChsqNI00BYqQjIkUCBq1RIEQSqqQmOwVCZQXQIEoXTqQNm2RC10qQIUeXSqQp8fSC50eKIUDykqQ0PoTC9bCVI0aScqQKb2UCN4+JI0L7bqQj13TCdsjMI0rcRqQ2MiVCVAmTIUxaoqQ4fBUCZzdUI0PuvqQhdtUCJB9NIUgEuqQXnPWCN7pNIkTxNqQEAdVCVv/TIkbLPqQAfcWC9jYRIkHyZqQ 6mhq_ignorechain_0001
Lq1IRClWJWIEDMqqQOMjQClbIZIkvAzqQE8QPCtEiWI0572qQxs7OCx89WI0uaArQPLSQCJG7eIUpqvqQc4hRCZVWiIEsLvqQmj8RCR6ekIUxflqQuSQSCFzWjIUFb4qQrWFTCdJnnI0fDlqQJFZTCdAfmI0z+3qQcnzTC93moIUHWuqQrH8UCVTurI085tqQFdERCJToXIkVsiqQEpQRCliLZIUSo5qQmB0PCpv+eIk4ynqQvslPCBwwgIEJS1qQpEYRCFPsjIE4OeqQpX7RC1QrhI0GCArQqTaTClbSpI0icdqQIm9TClgRnI0pP/qQLVUVCZlBsI0L80qQ 6mhq_ignorechain_0001
LLiiOCBN1TIkK0vqQwORNC5AYRIES0yqQlAfNCxAIMIUOu4qQTloMCdZeKIk6E/qQ7hZMCNvZQIk06oqQ+jvLCBxWVI06skqQ3p0KCVtPYIUtiqqQH53LCdY7XIksObqQRmaKCx2YcIUb1kqQ6ZCLCpKScI0PhbqQLm3OCNrdTIUiNoqQ02uMClVBUIUCQ4qQolANC5EsOIEVjiqQHqnLCJrgNIUo1qqQCShMCxnwWI01mUqQfLsJC1ZYfIEvYnqQ++6KCZr9eIUziVqQ 6mhq_ignorechain_0001
L2InOC9EfJIUtz2qQ6L7OC5lfEIEAN8qQGpTPCl9hFIkSzHrQ7ycQCh47GI0GKKrQubfOCxy+EIUXwOrQimDQCZEnBIUaf2qQ5HuPCVni+HkmjrqQ8L/QCNy96HkkBmqQHTvOCthY1HkzgsqQ5KRPC5W/KIERdxqQajCOCF/8BIk4C8qQ3Z4QCtmZEIE5Z1qQPnZQCZ3q8HU2i7qQtvRPChQXCIUGimqQFbvQCNPo3HEkNeqQmwpRCtg5AIUz/kqQj5eRCJD50HUy2qqQ/MhOCJ6NyHk6kkqQJALPC9OFvHEvcxqQeW0NCtXP4H0yMwqQ 6mhq_ignorechain_0001
LmcXZCNMjsFk8c3lQvosZChyKWFk/j6lQQojYCheLJF0AwDmQNPpXC5KyRFUEyNmQfCKaC9MP0FUCYxlQvGmYCxzwtFUaVtlQTkHZChcGzFE+fFmQye/ZClIIPFEMUrlQMZjaCZR3UF0ZRFmQ 6mhq_ignorechain_0001
LsWnYClYO0Ek3RAmQeKiXCh8wlEE7aGmQyfrXCp3TfE0d4dmQnc2XCdpqMEECgjmQiwhXCtE0RE07N4lQsBOXCB1zWEkv4glQ8FwWCNsGoEEnkclQ2EdXCtQSJE00mTlQdBcZCRSKuEkzI5lQBilWCRGPuE0BvEmQy/fYCNZ+JEE9E5lQbLyWCJkgGE0AJ+lQ 6mhq_ignorechain_0001
LJHmXCx7VvEENprmQq72XClntsE0SXCnQwzoWCR86lEUdSPnQg7xWC9nhhEEXbinQBBaYCVyoBFEJjLnQBN0ZCtpUGF0I3EnQlmNaCVH2TFUw+0mQK3BbCdXe9E0m5NnQGRlbCx4AUFEpfzmQcTGcCt0bGFk7oCnQCgSbCtm5uEEvZenQnladCJ6TBFUsRHnQlBncCRzxpEkOEjnQxRpdCtxwyEUOzXnQWpVXCVe79EkYCmmQhWnYC1aUgEUjWEnQGnxXC1n6OFkgdGnQd3XYCZoBBF039cnQKmiZCZMKdF0n7qmQ54HcCNtscF0H+omQ3IeaCtLwnE0VbnnQPGQeCtZRIFEjg+mQTbzcCNDaeE0U7vnQE1qeCFIZuE0b4bnQ 6mhq_ignorechain_0001
LbBdVCd42kEEniFnQ+0OUC15BhE0vwRnQbVQUCJZcLE0RBdnQtl0TCVApJEUGevnQonBTCpeOiEETHDnQe72SCpn92EUdB7mQNJZVC5LtmEUCh1mQzjJUCJAUtEE+FenQDnJTC98/WEUN71mQZgISC90edEED6LnQdc8RCBX23EUCZ2mQ 6mhq_ignorechain_0001
LjRwUCp831DULQSnQOotUChK+KDkFbbnQ/igVClFzIDUHHwnQthDVCFn91CUI+/nQ0pQVCRxJqCUwgLnQ7jCVCF6B5B0KMSnQZn2TCheXPBEAWNnQJKBWCxVqMB0mVdnQ7kpTC18x2/z4eTnQwV0VCxDbx/TfejnQ+aoUCZLHg+ztienQFpKVC1IH6DkrpDnQuOrTC5RGDDkNHfnQncyUCht2uC03+7mQmJVWCV4GvCEobJnQR8ETCZjnxBkJlEnQxH9WC15ysB0YPhnQ8ltSCdk32+zokPnQ9EmWCNVGt+zROsnQaLeUCZFge5TnZjnQ 6mhq_ignorechain_0001
L5ptWC530aDEz/vnQH4hXC9EfbD02mBoQFJyWCVVmwDE9xKoQD8sWCpP4eDkkmToQID2YCliTzDU7A/nQB5wZCB354D0xOJoQKtQaChESND0K7MoQ6R7aCxZALEkwRGoQfmEXCBRRoDk5dinQYMwXCpHm6CUE4DoQGzZZCJHBiD0/zynQ6HnYCpTiJEE624nQD4MZCN1kDEUGzPoQog6aCdqQRD0c1ToQrQaZCR4V5CEkIPoQOJ0aCds/9C0xdGoQKFlbCdaANEEQMNoQ3YfbCVu4DEU8b/nQ4wiaChakaEEizDoQ 6mhq_ignorechain_0001
LDrNWCBYHLEkdxIoQdtgVCtbfWEUkLRoQ5ZWUChnzJEUeoVoQvQHUCxxqJEkMSfoQ94QWCxRqRE0WZBoQyENWCVmMaE0tpXoQ4BJVCpyqlEUTFOoQ 6mhq_ignorechain_0001
L/jnTCFFn9DkxqOoQ1VdSCJSTlD0dQSoQv42SCxezDD0fjaoQPXOSC1b3/CkwBjoQJ6xRChkXPDU81IoQzEgQChXe3CEwmLoQG2xPCRlOpCki2BoQp1jOC9yFSCUKdEoQZ6YNCxFtkC0DEHoQa4SNClSpODUSYHoQieVMCJMzMCEcTJoQ282TCpjh9DUh0GoQEhwRCB0R7DkTEWoQYLiRChWEnDUAxCoQy8dSC10e4CEKPFoQClvQC5VTbCUwXQoQ4y1PChbZMDk3KQoQxogPCFtAFD0yF6nQP8aQCFDIUCkaY6nQb+lOCxHgjBkDTEoQfbGOClw6gD0rqFoQwuaMChEmcDUXVJoQXHaMChNGZBk4DJoQ6WdLC5dvaCkcQLoQ 6mhq_ignorechain_0001
LKc6TCVucrC0oPYoQwyTUCdMPJCkPifoQBD6UCJeTbCkJwpoQYIpUCRmcLCk3jyoQfuUVCV9+WB0QHaoQapxUClw3fA098QoQJf5VC5P0S/z5UMoQ0/oTCh1SQ/zDGVoQPpcUCd9QwC0qfRoQ8AbTClKytB0zqhoQnsIWCx6s9BUa6WoQbGvVCR/8rAEeIgoQZ1ZUCBxOJBUslKoQ8jgVCVdgE+jN0FoQIAsWCdd6SAUJSJoQGWTWChTEA+zUjSoQwBQTCp7AC+jMlOoQ7wAUCpMz69j2cboQPE2SCd9uQAUPOYoQ 6mhq_ignorechain_0001
LiJsVCJ+N9CE5wooQbFUWCBInPD0XNyoQ1UTVCd+6kDEkm5oQXufVC5MClDEkUDpQ7CYXCRwYwDEj2uoQJjoYCJC4dDkUkpoQhZiZCR7IBEUL7loQwkWZCV5yADECdxoQMR3VC9wpKDUDjhoQqsxWC1551CUWy2oQFN7WCd5YDEkIPpoQtNsXCRXFBEks61oQcZWYC9QgLDEfgioQYmbaC5+H1DUvKioQNTAZCJhGLE0ILgoQgy0ZC1SyKEU0zsoQexPaCFdnzC0dstoQU1oZCVXJTDkug4oQYKsYC1TwmCkA0zoQ 6mhq_ignorechain_0001
LIgOUC9u12DEnN1oQWWKTClowDE0C/7oQ0+lSCJFSkDEcBDpQibUSC5aZrDkVfMpQNJDSCxlnNE0RL1oQq85QCNgSXEk/l7oQbM3PCRcrhE0bq0oQNKNQCV9xvEUCquoQqHuOCpPgbEEEY1oQotIUC1DF5DU0LtoQ4ClTCN0LQEkwHBpQf1dSChMLaEkBIwoQuVoRCB3bBEkX6voQfwbQCJxtKEkuTApQ/2TRCB4HjEE8GBpQ 6mhq_ignorechain_0001
LagZSCNjG+CE6e+oQpS8RC19FaCUF9EpQtB9SCxdiPCU/pNpQLHlSCxlUGCElyWpQXRrRCxBcmBUq/9oQ8QbQCZMfvBEJa3oQTFkPC52dSC07x5oQQ5TQCBDR8AEULvoQUBkSCphr5Ckml2oQ8FARCF68iC0OyIpQfahSCtZKcBE0o4oQXZlRCpBytA07BDpQe/fPCtBb/AUagqoQiHCRC5h/RAkjjtoQ 6mhq_ignorechain_0001
L5mPUClE3QCkQ9KpQYXSVC1OnJC0r6SpQ/hPVC12opCUCGcpQBOmVCduUeCUBIlpQTjqWChydLCk5wNpQ3jgUCVs8WC01TDpQG9IVCpxqTBkKUWpQrbbXCN7+FCEU1TpQEUvWCd4wlBUymHpQAJ0WCFt0qCkWKKpQ 6mhq_ignorechain_0001
LBV1UCVqNRDULAapQQjwUC9mHxDERgipQKM1TC1l/iDEJdrpQMKCUCpw7uDUzv0pQrhSUC1QFOEUGBepQmdUVChFaZEUGHXpQzHyUCRB7tEUDQSpQtr9TC5ND5EkrGXpQ2hPVCJbDzE0inIpQZckUCt7kZDESfSpQb/vVCtOu0D07AmpQWHZTCtZsLEEbNZpQ6oBUC9IuYEkGmkpQP0LWC94YdEE8BcpQbfnVCNrxOEEunQpQiL7UCxYaAFkcAFpQRB6VCBykpEkz9EpQ 6mhq_ignorechain_0001
L3S0SC5TjJDEp3opQg52RCBeo7C085wpQQtfSCtgefCEDb5pQOB8RC1JmbCkRMCqQvItQCx5ejCEykrpQ4CzPCpYT/CENtkpQvUnOClbTnCUzVgpQ8mkOC5q/AC07jhpQ7GwNCV6T7CExxbpQ7GtSClgn/CU7OhpQiXdRCZn2XDUI70pQA0GRC9VJKCUvgmpQduFQC5SWUCEgsxpQoCcPCtYCaD0ggppQzKYQCp7SMDEgFepQ 6mhq_ignorechain_0001
LzLpTCtK1LC0zC3pQr4VUCxWEgB08e+pQYqvVC5Xu+BUqLBqQjqZWCVxzXBEjAIqQxvaUCthGFAUs85pQPBFTC9Xw6+DM93pQaySSCFHuz9TkEAqQIsYSCdBoh+TRyupQdJLRCRkJx7D997pQoMNRCdxpl8DKgxpQyQCUCBaxQC0ysvpQ0iyTC5yBdBUR/FqQ5/9UCFY5FA0zaypQ129UCJFd4+D3e/pQKGtSClrMF/DvvmpQfOXQCFx4GwTddAqQa6eQCVrHA7jBTspQ 6mhq_ignorechain_0001
L/TOWC14JhCk7A8pQr7iXCtr0xCEaa+pQqNgXCxCMPD0xGIqQvWcWCxoDaDEyTMqQVPGYCptxJDUN10pQyKPYCZVhuCkDAspQ7oqVCNunvCUEV2pQYENYCV++WC0fQAqQSfbXCxaGkDEIzypQkJEZChTkXDUl32pQYBXXCBpbjCULkqpQ 6mhq_ignorechain_0001
L6JsYC5yXcD08iLqQgm0YCxSv4DEDtUqQeBiYClbPTEkUQRqQBxcYC1TWYEkuwHqQycOaCdV41DU0tZqQMUNbCZiaBEkABSqQkOhaCVoWIDkoUdqQjbhZCdIcSDE+sHqQKbFYCdCdvDEksaqQ8ISaCJAnFEELmgqQ64hbCxJIqDUQPOqQu9gbCNk8GDEJ2gqQf9xZCdti+CUxPjqQ4OeaCdU6yC0mdWqQ 6mhq_ignorechain_0001
L1WXYChmThE0eGZqQTwGYCJxv3EkNwWqQ/kRZC5AdBFE8uQqQobGZClXgNFk7/IqQwX3XC55YEFk2JhqQkayXCVPQcFUb1eqQRylWCZnn8EkWimqQ7saYCN1gcEkmzgqQdkOXCNZv4EUZmRqQ0itYChf7BFkogmqQpinXChe8kFEmRmqQHVuYCp1khFkEQbqQky9WChhXfFkCVZqQbVbWChknFFky4tqQLrvVCdr/+EUSKhqQ1zrWCp+prEEFboqQ 6mhq_ignorechain_0001
LGZfaCBBR8EEbLUqQacrbCl2BEFkwuOqQM5ubCRwj7EkzVDqQNrCcCp8eHFkC37pQ1K9cC9Ec9EEYxUqQjhBdCdLtIFkeofqQwKMeCtmgCFUXIOqQ5PGeC1bCAFEW9mqQFImaClCzyEUAraqQPNnbCdNYVFEkFOqQAh7cCh6TsEkdYWqQMUNdCJ3tZFkXbeqQkFEcCZSLHFkosjqQcWFfCdpw9EkVhSqQnRJeCx/x5EkQmGqQOkOeCJ3oTFUygMqQtVFeCxT0IFErfuqQHY6dCt2HvEULgoqQxlEfCNq6BF0VLjqQ 6mhq_ignorechain_0001
LDXZbCxbMnEEiuBqQ5MVbCR7weEUu62pQ0aXaChsOrE068vpQCinaCV1uuE0HdmpQFxLbCF9bdEEJ8HqQbuUcCxbOfEUWUzpQ5eBbCVdDOEEyK3pQ 6mhq_ignorechain_0001
LAcQZChnPyEkqm0pQgJTYChSL/EUcrupQNd6YCx9cUFkSfrpQW2qYCRnkcFk9qipQSHCXC512CFErS1pQL2KWCZkAvEkIy2pQwVBVC9jQzEUge+pQgwLUCBqPfEkfQAqQ5BNTCVrDiEEsGJqQYUEZChSpuE0YV8pQ3uBYCNao2E0/YnpQolTXCZ+wIFE/M9pQB7aWCVYGPFUKexpQ2vwVCBSFqE0yEvpQQ7xWC5dAiEkA75pQlzaVCJ+o4E0MJGqQIeYUCZ50/EkoP7pQdIpTCdMXbEU184pQqo1UC9D2REkOMCqQX3qSCRedUE08BKqQwjsTCp7XlEEy9PqQZClSCp1PuEEYVHqQ 6mhq_ignorechain_0001
LFttZC18sdF0coypQrnaaCp9gxFkILwpQ0ccbCtiytF0ycnpQrdmbClN06FEGIgpQ8VHbCl/W6F0ZO6pQNz/bC12qGG0QW3pQd3EaCF9VAG0FiCqQFw1ZCVP6WFEP55pQ6TsZCZkF9FUnJtpQZAxbC1+AuFEGh9pQa7ecC1VsJG06i+pQDVwcClxJEGURnxpQCrYbCRW+MGka1zpQG8kaC9OdDGknnJqQq+aZCp2eGG0NO/pQt8eZC5ftyFE4tEqQ 6mhq_ignorechain_0001
L5bKcChTAcF0eIopQA5JdCtxsWFEkBgpQJdgcC9GNUF0jGVpQQs/cC9g1cFEEINpQf34dCB4DCFEh/ipQ0u+eC5cO8E0/TbpQ5kIgCJDWDFEufbpQLn4eCF07tEEZOSpQYRfgChbi6EE4LTpQmsEgC9BYtEk+bNpQVE2dCpAwhEU81NpQO7MgCFGHhEUobEpQ+lGeCB0bVE0X0EpQ4ZWfCF8HVE0gPApQOlBcC9f7RF0iWupQt03dC9PyjFErhfpQv2UeChStDFEF8qpQVWLdCtT30EEvTjpQXmVgC1VaOFUPYhpQLc+gCJqS9EEhjRpQnn2cCJ45hEESdRpQ3ZsgCd5pgEkarApQHbSdCdaAMEE8cBpQVKhfC57RLEkwK5oQ 6mhq_ignorechain_0001
L9nZbCd9lIFEpmUpQi+qaChSzGFEClKpQbRJaC50bcF056GpQBXJaCloahF06U9oQ1VgZCtND3EEpzLpQiP5ZCNZYfE0GvMpQv4qYCF+RSEk30PpQOgeaCxnvXEEMKCpQhTDbCdO5AFkxIbpQRwWbCpFABF0jcEpQJT8YCB7S7E0/8SpQtP2YCdns4Ekz5EpQK1oaC1jddEkwCTpQal8YCJjdBEEOfQpQgTSYCFG4XE0ifXpQ9q5XC1QGUEkGuJpQIQwaClB7GEUl0CpQ07uZC9qoZE0V27oQ3DXbCNHMhEk6NApQ 6mhq_ignorechain_0001
LDAsZCVOepF0daOpQtsSZCpEI/FUZhLpQsNcaCV5nFGk7ZGpQt+QaCdSgKG0w89oQsJyYCNjxFGkiWVpQdXmXCxHwAGk+aZpQlBeYClRTRGkDYSpQoymZClPvkF0IHWpQwafYCxzL+F0CoFpQA/iZCxWsFGE7kbpQq50XCFu0zFUQacpQ8IHYCVWkVG05aZpQKtXZCJ2KVG0TXPpQmysXCl5bRGEVNMpQ 6mhq_ignorechain_0001
LPdnbChTcFGEcYLpQcQxcCBn8KGko2GpQuOHdC9tNGG0vC8oQJzWdCh7/LG0yQ0oQ0K/dChWCKGkOWOpQx1PfCB53NGUrtIpQNYvdCpecQG0GgYpQTEubC9GeBG0pXSpQ8egcCVHVTGkTpFpQPAJeCxdpBGE6YQpQ8IDgCx/KNGkCIOpQ3JbfCFU/IG0ZoBpQvBIfCxaNWGUuWGpQpsmeC1qwPGE8wdpQSLldCR30YGEBdWpQX42cCZHWNGUtkcpQ 6mhq_ignorechain_0001
LStJdCRjP3FkMb7oQdohdCRvosFUSfxoQVEucCZ2O1FUCKooQ79RdCxQ87FUeBgoQxJUdCdwZUF0YcyoQ7ptdCZ8LHFUxmooQHdOfCFQ1HFUMPnoQYEOdCpKUwEkH8poQN76cCxlQuFEd4BpQX3keCdn9vFky4voQvO5dCZajOFEsN5oQ7pQcCxfXRFkVC0oQ99QdC1WLOFkrdhoQ3kgfCZXc+EUuPgoQhJjfCpBWYFkNJmoQoAtfCpALBFk+UuoQxJgdCpH7mEkX8ioQeyqdC9WTpEEqExoQAnIcCRfTwEUdwqoQ 6mhq_ignorechain_0001
LGwZbC1fK1F0cKpoQ7kkaCt1/6FE6AgoQTymaCFAcJG0e3doQCgsaCBw3MGEsoUoQp/HZCpv7zFUc2hoQpZ2YCRSRdFUageoQNp/YCNpjMFEstloQRocYC9NnYFknJUoQ7evYCxss3EUTpioQ7WMYC1RyDFEEERoQG1VYCx4TzEEuUYoQgR9aCBHKxFUoIwoQs19aCxqCzFUs6YoQzO4YCNoe1FEbTqoQ6+cYCh1Z+FkAbdoQN3TZC14BQFkT4toQOLVYChPolFkhaOoQ5A3YChDuqEE9YooQgG4XC99VAF0m5IoQOJJYCdO4iE0X5VoQ 6mhq_ignorechain_0001
LuphaCV98PGUsOmoQsFUaCZeWbGUZrkoQjYmbCZv2gGE9YhoQzIkbCFg+oGUc1boQ/BxZCVcmgGkC7uoQF1/YCNO1qGEzLsoQff5aCpr/iGE5r2oQJUOYCpxcvGEcf1oQ3GnaC58DNGEnvtoQpbmZCZGccGUsLeoQSsDZC5FNbGUvwyoQWYsZCxd5wGEEVpoQf1SYCVKNpGE+tloQ9lfaCZRtmGUQ49oQo0ZbCl2kbGUU04oQdDnbC1UboGka7yoQKItXCdmr2G0W7yoQpqfXCNXmpGEPT4oQnU6YCt6ZxGUV97oQ 6mhq_ignorechain_0001
LlyvcCNcncGERtkoQXvCeCF8LhG0SHioQcdseChbrbGktmYoQfFPfC1SChGEEmRoQSS+eCNAggGEfzroQztveC5AKpG0H8zoQy7+dCV1NnG0QA9oQdsSfClVQzG00iyoQoexdCdNLvGUlfEpQ/aFfCNNO7GURB6oQLuUeCtOL5GESADpQ8HtcCtN7VGkXOpoQZt5dC1UkpGUU9foQh11eCZLzYGEmvvoQMSAgC5u9gGkZJpoQzHjdCpdTfGk6L+oQPJ5fCxz30GkbcroQRALdClpitGkClLpQ7ThfCh8HDHEG14oQYGKeCpDd/G0b5IpQ 6mhq_ignorechain_0001
LsEqeC5XFRGEoLYoQaucfCNEWLGkVTQoQdkoeCVtzIGEHZGoQRP/eCF/EMGEgF7nQ/c/fCRu/AG0CBVoQb8dgC5FcCGkIceoQETJhC12yFGUH6aoQYKchCNET8FEIhToQ/+uhCR8zpFEwcWoQhMxhCB7jkFUkngoQYO/hCVK9cFkgGPoQQGFeCVl5MGkkUdoQU8IgCZ8bQG0X2NoQlbKfCZpB4FkJsXoQP4QgCB+H5F0f2OoQ+TRgC9vjIGksyjoQy4ggCF0y1FU6wioQzQHhCV1gNGU94WoQDQehCNQeGGUw1hoQ+EbhChMy/FUxnLoQAykhCF3YuFkBPmoQRT/hC9QtWFUL0ioQih9hCZj/gF0CSHoQoUNiCRAHPFUCTRoQ 6mhq_ignorechain_0001
L8lidCZ0/CGkUuHoQDIycC9Fc+FU+K9nQH9FcCBEYIGEk1xnQdXFcCVt7IGUhIenQaJvbCx3ttFUdACoQZPbcCh2NZFkl0FoQQMyaClZ7oFkAqxnQ9IgbCtb2JFERiLoQvTOdCp7IBGktKPoQrfedCVSc3F0RsxnQIhKbCN61zF0xwIoQGM3cCpE8QFEH/9nQ+YPdCtiTdFUrPLoQhTDaC9rEdFE4w2nQ/URaCdsj3F0w8snQVPWbCdJtiFkKFknQPBEcCNQu7E04/NoQDJFbC9GpRF0xkSoQ4psaCpkFFFUtKGoQ 6mhq_ignorechain_0001
LNuebCVTiPGEI+9nQhixaCZ4dYGEhP0nQZSsbCZS9eG0i6lnQLCWbCFqbhGkOqTnQJgLaCpktfG0wzCoQKChZCV+BqGEUo9nQOBYYCVdPnGkVfunQU4AZCVeewGk0UIoQZvfbCJC4OG0YCHoQYC+ZCBVTVGE+VqnQSkbZCFGMbG0cOHoQmW+aCR79hGEbVIoQzjPaCZjwuGkKt0nQT25XC5vkuGk6zonQDBxYCxSxiGEc4gnQi4oXCxFZiG0H62nQHviYCZH03GUJfFoQJSSYC9nwrGEUyMoQJi2ZCNyeyG0shNoQ 6mhq_ignorechain_0001
LOw2cCNbAiGkoHunQhwudCB0NpGkKcinQCCReCVr3jG0ogOnQMJleCB8MpGEZr+mQeG6eC5YysGUsownQueZeCVIpyGEbLCoQWnvfCxWIjGU8+2nQMIJdCVLUfGUcp8nQdfJdCV9IwG0NWdnQ6ohfCxaayG0hsnnQblPfCNJH1GkmGHoQBV1dCBrr5GEZc/nQFPwdC1eVtGkkyGoQSZSgC9ytlGUPgAoQv9HfC9BfdGU+1/nQdPEgCRkQfG0LponQ 6mhq_ignorechain_0001
LbmYeC92WZGUD4OnQsCveCBCfTGU9p7mQviqdC1vrUG0/pqmQUI+dCpUnWGEN8XmQqA8eCRomHG0Q3AnQCoGgC9T4EGEdhNnQGUGgCZ5GyFUNXTnQ41tgCVirHGEpOAnQwwOeCx7SVGkLocnQDGqfCVP0WG0rN1mQQWFeCFP0EGklHKnQ7D+eCZJIDGED6xmQzGHgCVYdJGUmXcnQSLjgCdMPuF0GXcnQAiUfCtRnuF0BIdnQNTFgCpnhoF09zEnQ4tKhCBAwFGE5OJnQjatgC5MGDGU8YxmQritgCl7MQGUuh8mQ 6mhq_ignorechain_0001
LpIacCh4tTGkL6wmQcYUbCJ5yUGE/8hmQAZxaCFC9fGkkpfmQ1e1ZCJkxhGEHWTmQQBNcChdMSGE/bAnQsFpbChwISG0tKSmQQzfaC5PnPGUyzmmQ 6mhq_ignorechain_0001
LxaWbCdUgnGkbSrmQKz9aC9zryGEr7pmQ2IBcClye5GUq+emQRTrbCBMkAHEuVSmQJFtaCZBG3GEZNAnQzjFcCVLWlG05d1mQQJDaCZlMzGE4igmQRpaaCJBf/G0pD/mQbm5ZChXkyGk+uHnQD7mbClYZ2G0s0JnQ 6mhq_ignorechain_0001
LVQSdCVof3GkMsjmQqwYeCRV/9Gk07bmQBOXfCNAw3GkJJOmQyapfC1A96G08F8lQpjIfCtnwCHEoxumQZ5edCdnIxGkQJtmQtQ+dCJCbEHUvMSmQ8e9fCtqoHHEZ8omQ1HdeCNyuHHUCI4mQHchfCNoW8GEqz4mQ 6mhq_ignorechain_0001
L7i4fCRk5uGEsWWmQQFhgCZJzpGURiMmQcvXgCFIDmGkG91lQaqzgChXjmGE4DolQifvgChxhgGEAKamQinefCx2nrGkLojmQIx6gCZhrvGEykLmQwILhChZtcG0MwSmQZO4gCdwajG0YBqmQclVgCdvvaGE1jbmQ 6mhq_ignorechain_0001
Ll4hfCd/NiGkQ9xlQ0KLfCVjueGEvgclQJJYfC51enG0aFMlQQLofCFVLlG0sV5kQFCudC108aGET9blQWtfdCh90PG0wMllQHtDcC9EWMGk7LklQADQbCZcWSG09SclQUDxbCRkqDG0FUrlQC51eChMshG0/v9lQF70fCJdGYG0uDYlQyLGdCNjigGU05klQ4MXdCFn6aGkjeLlQNqGeCNLHKGkvVclQe90dCNewPG03y1lQ 6mhq_ignorechain_0001
LtLQfCBAixGkwpSlQx7dfCJTa6GEGEElQnVdgCd3+9GkJGElQRbugCRT2AHUtQzkQjBkeCt10DHkxAKlQbtEdCh6hBH0U9HlQuMpcC96o/GEJOxkQIBBdCVy0FHEFojkQvS8bCh2/3GUNctkQSVAfCBtEzGUzAilQb2NfCNiy3G0k6zkQyiweCVgNGHkqfalQY5yeCBrpKH0D0/kQKP1cCNKe6GUibRlQRAhcC9yQIH0XfOlQ 6mhq_ignorechain_0001
LP0xgCFH39G0PuWlQMSdhCJV7BHEH0YlQF98hC57Y6GkmPOlQvQaiClsy9G0r5ClQ/IphCJVUDHUokwlQTJYiCxoRGHUr2ylQDwMhCpMzLHEJu6lQT5igCVL46GEbwjlQYRfhCtEmJHkBjQlQ7ikhCdxt7GUZz4lQO+fiCdYOHHU8vDmQL5riCNY9/GkFAslQVSeiCRFxNH0reqlQ0SVhC9JvMHUOhLmQsNRhCxAZTHkVbylQgWrgCp3WJHUgf5lQ 6mhq_ignorechain_0001
LMw3hC91GwG0E/RlQb5SiC52AoGUwiIlQg8AiCtYUjG0MH0kQVNYiCtb1dGU3lokQhGbiClzJfGEYuYlQvi/iC1AvgGU53mlQUcnjCNF6cG0nDklQgDAjC1hYmG0ih6lQn8AkCN9zfGk8n0lQrOpjCRyqlGEMsCmQDuhiCJi/rG0D/FmQ9k0jCpuSqGkDlVmQiRtiCl1hwGkVqYmQGHWjClTtvG0tRgmQH0fhCxo1tG0V2blQ1SxiC9jsrGU+MElQF/+hC5qJeG0o2ilQpSgiCR2nXG0IVQlQv0xjCRuJYGE+aWlQyNgkCJ87dGECP2lQTGBiC5IwsGEcBAmQ98UkCFmtpG0X+bmQ67UiC1n50GUAmhmQWFejCh9izGEQbvmQ 6mhq_ignorechain_0001
L/YYhCpdRlGk3KvkQhhEhCdiKgGE66ckQftahC5cZiGE9/HkQZbchCN6VbGkNL6jQ4+GhCNJYqGkdL4kQ94DhCZAiXGkzXfkQPbjgCdO0iGU/kbkQ 6mhq_ignorechain_0001
LdjrhCx8BsGEqZFkQs6/hCZ2vvGEh4xjQYOwiC9YQwGEtW0jQlZGjCBOl1GUhHojQluuhCBtx6Gk/mrjQ+OAhClhe6GEsVkjQm50gC5XPzG0B2YjQXgogCFJfBHkWWqjQDwphCBqAxG0EGSkQ1o4hCReGqGU8FljQHXxhCRxMAHUTN5jQbKCiCNSE+GU1sejQ 6mhq_ignorechain_0001
Ll0AjCJj6qGkEoEkQyTujCBgcrGU4RJkQRcJkCVj5oG0931jQIxokCF4guG0NmxjQTj5jCB1vjGkDebkQuMlkCpMslGEkjlkQY+vkCxkrdGk7q2kQEztkC58RUGUdWykQlZ6kCF89gGk7FIlQXvtiCtuYmG0wAOkQgL2jCJWnzGU/9NkQEihjChLXkGkxDokQR84jClOjbGUmhVkQrk9kCVTUlGUCHZkQ5wlkCR8stGEiZskQ 6mhq_ignorechain_0001
LYJ+jCBnkgGksBqjQhzSkCp49dGUG3VjQnaKkC5GQmGE76EjQXBokCpqgpGE0q5iQ35DkCdUATGUW3NjQQjWkCxuxPGUeX4iQx5FlCpeMNGE0t5iQzwSlCR2aFGUEDEjQSKglCNptTGE7QviQ8GmjC1M4bGktXvjQpO1kC9KidGEahYjQxmMkCh74MGEsgZjQRJhjCt29SGk6bMjQyzFkCBLsIG0xmyiQ/WSkCV6WWGElHtiQmw/lCJVaSGkjkviQZYUlCxQ7ZG0NFniQ 6mhq_ignorechain_0001
L5wijCFpzpGErGDjQclWjCNJwwG0LjxiQxVvjCdKK7G09ByiQVF7jCxQh/G0pThiQT+miChBDzGUabyiQGJPiCBWupGUG1uiQXfMjCZTsnG0fBOjQ+vdjCtRrsG0XiiiQv0eiCtlX2G0lBCjQ81eiCNwB5GUFbmiQrezhCdGArGUjA1iQ 6mhq_ignorechain_0001
L3J3jCVTT/G0gIFjQLdNkCRGVJHERGIjQLy9kCN2TIHE9QHjQq9TlCFLcQHUsZGjQTeAkCVIUOHETgdjQ4kRjCd0mRH0KLejQNU/iCtZNTH0EcNjQAeAjCZIfSHUbavjQl9sjC19N7GEPHSjQN2EkC96rOHUMB7iQBaGkChcnIHE6XqjQtJUkCRaWVH0OmgjQ 6mhq_ignorechain_0001
L7iOlC9Vm+G0NhHjQQT8lCpQj8GE1+IjQgVOmCBXI+GkcyyiQJXJmCNHY3G0AxkiQLuFmChsPxG0YFRjQs6zmChFZvGkpmWjQd8EnCFdTzG03ipjQRcOnClbvpGkx3IjQecvnChsmxGk3oujQs64nCRaBoGUa7NjQZbJoCVq9rGEp1gjQ3J6kC9HW4GEFpGjQ8OKmCpzQCHkLMUjQOlylCZUpvGExSfjQke8lCNHcrG0G8EjQnYwmCdfw3GE9d0jQcZBnCNXomGkg75iQIa8nCZYu0G0rk9jQwaNoCtBkjGk7/CjQZ7qoCVKoqGEL1kjQ 6mhq_ignorechain_0001
L9GjmC9mJHHkpeviQIJwmClipKHEmYaiQ7VgnCd/sLHk96ZiQLSznCNacQH08VoiQhEbmC1PWVH06MUiQUbtlC5WQUH0r5UiQjmomCtPsYH0Wz9hQAHqmC5OxLHkHR8iQKKmmCVuoEHUoxOiQupkmCtJhbHESjfiQ22jlCdNwUHE9djiQiaZmCZKRgH0Xt5hQ5QLnCZhnZH0CR9hQg1emClnlSH0MXyhQ 6mhq_ignorechain_0001
LoyznClWMHHEEgJiQhphoCt9AHH00HHiQJkvoCBG5OHkA21hQnRboCFTAQHUWIlhQ/HwoCVrv7GUfWCiQ67ooCh7myGUrzXiQPZhnClluDHEjK+hQPDwoCdipJH07GWiQbmeoC5Ur4G0nk0hQ/+RpCJXy7G0RL+hQ 6mhq_ignorechain_0001
LDJTpCheSUHET+5hQL5mpClwubHknKrhQ3GBqCVg7VH0ZZahQ0PoqCZ16WHUDEahQCYCqC9rwjHksH3hQJ8PqCB2/sHUNSphQOa5pCFIAwHEHLahQdW0qC54jxHUnJuhQz4gpCtrCTHUoYIiQGqNpCJpKgHUM/ihQFqwpClq2mHk20EiQb4eqCB8xfHUiQ9hQ+++qC9xv3HkqflhQaiFrC5b3uHk3g6hQ 6mhq_ignorechain_0001
LyNspCJJhPHkRANhQBDCqCZoLJHUI88gQcikpCZ+jGHUoZqgQ4c9oCBoRHH0ICsgQHzTqCVlw+GE3nGhQDwsqC16N5GEz42gQpcvpCpzk3G0aEOhQbBMpChzEPHkOIOhQCvcqCt31NHkhq2gQGRoqCtAqAHEKOUhQubJrCZX+7G0N72gQAm8pCdCQwGks3UhQTocpCN3u7Gk2KahQrCbpCtpl1G0pgAhQ 6mhq_ignorechain_0001
L6Y4pCZgqDHECeYgQ7qipCFNf/GUCzFgQLNdpCVZczGUuiGgQEVIpC1A8uGk93wfQqE7pCpAoCH0YAjfQcq8pCt/lOHEMuafQ0iWqC1qXRHU8LzeQTunqCp8TKHUJkdeQPfZqCZEsbH0tfpeQWiYqCZ3eEHEvJYgQJrCpCpP8CHUhJFgQT4bqCxXt/GUYElfQ8QspCNZ0+G06VHfQOJcpCNPiRHE9KWfQSVLqCVxhSH0VL2fQ4JqqCFaAeHkuwPeQpDLqCFkJhHUs57eQ 6mhq_ignorechain_0001
LJtvpChXMuG0qTWgQtpqpCRMwiGUQhYgQTB9oCdQYgGkFcfgQQ/voC1PvjG0F4wgQGrKqCNRNeGkarogQv8DqCpMdSGkq4tgQR5OqChQNLGUPNbgQPpsqCVHZNG0h+OgQ332pCJOhCGkG5YgQ/vBqC1WMyGkOEhgQGMxpC98BfGk+FJgQFFrqCtfJfGkhgigQ0pIqCFotiGUuk3gQhYYqCN4SQGE5V7gQGdipCFaMRGE8CygQTl8pCxl36F0p2MgQLEfpCpSDBG0KLjgQ 6mhq_ignorechain_0001
LpjjoCVd2aGUpeSgQh42nCJ6XZG0zbYgQ+wwnCxshRGU0iqgQX8OnCJtdRGUey0gQaZjnCNmcVGkoiDgQnkFoChkSQGERuyfQYHroClLlWGEoS6fQpVjoCNq9aG03tSgQNTpnCxoHhG0BTdgQbRInCt3FQG0+3GgQcuWnClQQcG0Qu0fQjWJoCJgIIGkAY/fQfF/nCdRgPGENRQfQ9hHpCNBZRGkIg5fQnetoCtv4cG0h2hfQ 6mhq_ignorechain_0001
L8aQoC946KGkxsugQnSNoC9yADGUvX/gQGHfoC9UDGGUztUhQE4aoC9Jz/F0/5jhQBmroC9UZLGEJAmgQ8yrnCd66AGE83BhQAxdoCVhf3FkWZ6gQ 6mhq_ignorechain_0001
LSyyoCd8WPGkFqWhQLRIpCtjFSGkKeqhQ4GpoChB8TGkPp8hQT7xoClb2QG0t3OiQW5jpCRm3bGkkZnhQaWCqCtAMfGksA+hQTGzoC9lpUGUicKhQApcpC5hZLG0BHvhQyr5pCpOkaGkuBahQIxPpCVosiGkoXjhQ 6mhq_ignorechain_0001
LYDFoC5TAZG0jL4hQ2InnCFK2bGkdCJiQ9SWnCp95RG0nQUiQyePnCdDBSGUBuniQ71BnClTViG0u5/hQ6sNnCFvmtGEo24hQXIpmCdNczGEgduhQrJJmCpCeuGEJIqhQhLtmCxo48GEa2qhQAB+nC1v8aG0S5ohQTI4nCxeigG07CViQ8d0mC5pKeGEYHyhQwmomC9S+iGU63LiQRQYnCJ4IyG04xGiQDXonCJvJtGkmqthQ 6mhq_ignorechain_0001
LEmPnC19MJG0ETIiQQ0+mC5Rz+F0QnRiQuofnCh4U0Fk37fiQ+LWnC5V9tFUrGyiQxWwmCtravF0cRAiQITFmCZbK1FUKN3hQGkslCVoeAG03KBiQF37lCFnDtF0GfkhQDRWnC16ZJGkcf4hQdbimCdBYBG0v+aiQrxHnCpdTvF0PVzhQW0umCxNQfFk8xGiQKpflCpWVwFU9qdhQ51QmCR0ljFky/chQ 6mhq_ignorechain_0001
L/lGoCx6zyFE2GYiQ1vnoCFCunF08zjiQ/55oCB4j1FUGc1iQ95ApCl4DuFE/THjQvCMpCpD+gFkOkUiQW/wpCdyPXFkiFhiQ/F7oCFJORFU2DEiQ5rNoCtla5F0myJiQfmZoClKxZFEGjriQ9XYpCVxIvFkVeMiQIXKqCxkkSFE5DWiQJX9pC5V/iFEUZsiQEylpCdkMJFUqwpiQy6UpCJvhMFUBV5hQBmuoCBEGDFEYKMiQSlhoCtuvYF0D26hQ 6mhq_ignorechain_0001
LfBDpCh10EG03wwiQc6QpCR/7LGkXoBjQDzvoCJxtMG0lSTjQfK7oCBZXMGEPLmjQhvZpCR3GXG0ks4iQH7qpCBFtgGEIlMjQPiApCRvqHG0AshiQF5tpCVDqIGEVyIjQueypCJwnWGEzbsiQB58oCx2MaGEkGxiQ 6mhq_ignorechain_0001
L85GoCxUrNGEUyNjQzCmnC1AnNGkqQejQZQrnCpmAEG07ssjQA3qnC5yAFGkrTAkQtW5mCZNrNG02PUjQfhVmC18XMGk4TkjQicCmCpNVVGE2StjQovHmCteOCGEmDqjQFuhlC9KJUGUx97jQdBnlCpcCBGEZu4jQ2CUlC5u8JGkXqBkQ2czkC1/wIGkfRQkQ+I+nC1TdOGU3T+iQgfpnCVq0UGko6njQHa0mC1BMVGUwtLjQc52mCRTOHG0vlIjQxRNmC5wTdGUyxojQcwWmCFCY2FUmAjjQAvSlCheLbGUaBDkQVNclC1uHyF0GQ9jQbQykCVN+OG0qTZkQ 6mhq_ignorechain_0001
LIMwnCREJ1FE8RjjQlRznCRVzhF04JwjQ1QZoCpXdiFEvJ/jQ5sWoCRxbaF0CHRkQjl2nC5gDOFE5whjQ5UtnCFkR5EEKntjQFEJnChzz1EEqWzjQcmKoCdYEtE0gzwjQf2xnClE+zF0yLTjQBpWnCRQlgFkJD6jQSGgnChEjPFkvgUjQBqWoC9FJNFU28ajQ 6mhq_ignorechain_0001
L/a8oCdd0rFE0W4jQYMgpCBi0uFk6xGkQpuUpCpKY9F0oJZkQH7dpCdEB4F0XirkQ8ZGqCZrG4F0s46jQTAtqCFkF9FEQ1IkQqARrC539CGkgF8jQrI1rClk6FGEtgJkQT+5rCNagPGkyCTkQpycrCtO+WGE0eQkQqDcsCNMaRGEH+ekQb5+oCRz/wF0SGpjQ55opCNdUfFU3fNkQytQqCp67sFk2iujQ398pCddcDGEb7yjQwHkqCVpaEGUJ8UkQQ83qCdVeuF0VpQkQt1brC9k/5FEImwjQoUGrCxiFKGUrkzjQaQMsCFHYAGk52LkQNvCrC9IhVG0UXHkQragrCJQKeGkBoXkQ2fysChwqLGUN8gkQkrfsCB9lYGEEHmkQ 6mhq_ignorechain_0001
LX1ApCh8wHG0FoUkQ6E1oC1oMPG02dlkQevRoCJ8yKGE5UzkQunQoC1VxMGkPrGlQWkmoCtrnZGk1tbkQsp5oCFtlJG0HTFkQSRRpCBVoQGUEVvkQawdoClCMfG0RZokQSfApCd5BdGEpPSkQP/KoC9CMYGEpdRkQ 6mhq_ignorechain_0001
LbS0nCpc/EGEJbpkQBzMnCFiXBG06PzkQ5NGnCZhMrFkHJukQm3pmCpyjlFkKihkQOqmmCho7HGkVTrkQ+crmCp0wTG0sxukQWl4mCJWZaGUjPekQu3imC5GSYGE8kClQlA9mCFFSlGECbhkQkOnmCBTKjG0+yFlQ6U0mCBnqpGERM1kQiV6nC1+CDGEJCakQlWPnC9kdCGUKhElQ9FimCZUiGGkHQakQrsJmCJdTFGkyczkQja/mCti7WG0jmOkQSiYmCdIJTG0hsPlQ9WHnCNrZqGErSUkQFXgmC5PnmGU6bVlQh13mCRePyGE1t3kQ 6mhq_ignorechain_0001
LPxfnCxvAdF0hi3kQduZnC5PUGFkYRzkQATxmCBZy9Ekxu8kQPXimChVlsEUTe2kQt/AoC5SE8EUcx9kQa3MoC1DRLFUqKPlQ1DEoClpChF0u2FlQqlfnCZj7cF0Gc3kQXnZnC19pDF073hkQG24nCRtCsE0WzDlQNlaoCNx+5E0e3xkQvy5nC9zAIFEMmdlQmouoClGGJFUqoTlQBk7nCZTNsFE2xSlQzggoCZQtmFUeL9kQ 6mhq_ignorechain_0001
LLLfmC5SbJFki1LlQdv3lCN9PDFUFXWlQORhlChDzXFU0nclQDd1lCBfPnFEbljlQh1/lC1pK1EkbKqlQ9bVlClC+sEUwSzlQJlYmCF+kBFk/C7lQFlalCZRUbE0FoDmQkptmCJ6NXFUaJQlQP2jlC1Ws6Ek04KlQDWSmC5wInEEIillQ/QElC5pJ6E0Xz6lQ9cBlCpU9mEEVUmlQdAemCFCZ3EE37ImQHP3mC10oGFEre0lQbOGmCNMnPFUM2/lQDK7kCFIWWEkaWJmQbuqlCNRtNE0aR8lQAitlCF5IhE0lCRmQ 6mhq_ignorechain_0001
LNl3kCpOPYFkEkZlQkvekCdpnqFEtxflQIqYkC5hFrFE6z3lQmpakCdfwaFUMwCmQ0pzjCliUqFEOoUlQWvajCtQEZFkjrblQYookCVBnLFE+ySlQMIwkCt8A5F0SGblQM4ijCl2R5FUdxXlQTa4jCJVLpFExZDlQ3icjClBaOFE6pQlQ 6mhq_ignorechain_0001
LqxRkClAR+F0yGAmQjaGkCFZKAGUAaWmQ1JZjCBU14FEyuamQKPQjCxpbwFUIAsmQQaLkCJoyLGEYvdmQdE4kChz/PGEaobmQnaIlCRdsTGU8gImQFzXlC1bFRGkvNqmQQUwlC9q4WGkxcLmQRZ6lClfYVGkpvfmQRWUkC1xyFGkGD3lQKibkC5XW2Fk+CgmQ4N2jCp75QGEeYUmQI0BkCZ2eMG0ccumQ9MWlC1i8OGE9G7mQ6TFmCViMaG06M/lQu4WmCNjGXG0rjmmQ 6mhq_ignorechain_0001
LKa8iCVSe7FEWZLmQm2PiC9au1F0m3OmQLIMiCJLydFUFpSmQD64hCNDsWFkTYimQyT0hCZwK8FUWe7lQtBHhCRTjzF0J39lQ67zhChgMKGkJI5lQvQFjCRIxAGUcF9lQCtEiCFWr9FUgXdmQxzBiC5O+0FE1FtlQbA0gCFEQ4FkvAwlQo+HhCF2JiFks7+lQ0l4gChSF6FkCVMmQHbghCBlaMG0MYrlQzmmhCJyyNGkRjHmQPiUiC9aENGUcx2lQ 6mhq_ignorechain_0001
L3JeiCZpARF09PEmQgDaiCFA75E0RLGmQn0riC9ZVyEEMabmQPCYiCd0QlEUchmmQOXxiCJapuEkGB0lQWluiC1TXWEE9e0lQlbPjCVlWME0khmlQrCTjCpl7qDkhSqlQcenjCZVLZDUUE7lQA75jCxPtxD09cJmQc+ojCZcGvC0GE9lQD2uiCZiKXFkt23lQGN4hCVpx1EkMUFmQeckiCxWA0E0zvklQaJTjCxW+yEkbX0lQJiziCF9sQEU+yEmQbFPiC9qUREEZ6ulQR2GjCprzOEkqzVlQceujC5ooTE0LqplQpPFjC9SBXDUxjflQnx4jC127IEUS7HmQEPJkCxtZkDUsBWmQnyajCFOPcCkJAylQ9R4jCJZzhCEYoJmQ 6mhq_ignorechain_0001
L6xQjCRZn6EE+chmQNBkjCNJm0EUxp1mQE0FjC1eL5E0/BInQTw+iCxehrE08zVnQ3KOkCtjkAFEHD5mQ/unkCtal4EUXxLnQ/nIlC5U+pEkY2InQQ8ekCJnp/E0kVgnQfKglCROniEkJEanQ7b2kCZkV4E0bkxnQUFXlCRzypEU5aunQb/fjClSRFFUj+XmQ2YqjCZ9bjEUAY1mQL4hkCtSL/EkgvqmQsoHkCNogRFkVh7mQK1PlCJwTkEk4v4mQAJFkCNmILFUt0inQm65lCNYIXEEliXnQfNvkCBqB+Ek20AoQ6lplC5X/jEUx/7nQ 6mhq_ignorechain_0001
L8GziCZBPMFUUTInQJpViCxC8RFkeTZnQR/thCBU9DFUBDZnQWldhChcB+EUb8pnQpjIiCVNcpFURUXnQifriCtkx4FEvNdnQ9GJjClVO2FU4AtnQls0iC1UnGG0PWTnQZ9jjCNJzDGkortnQ59XjCNV6KGkjEenQuHiiCB6XMG0ahCnQ3NpjCZEwUGkjlYnQecziC5GPWGEjA9mQzFWjCRvTaGUgwHnQsQ5iCBF+WFUwn8mQwrliC51jPFktmonQ8w+hClPwsF0A6GnQPGthCtOjsFUwmhnQfKLjCVVaoFEok3nQCi8jCFjzEGk0+3nQUqGiCprKJGU555mQHuEkCd5HYGEz7gnQsxkiChAraGEp5vmQd4ijC1ZEiGE1ADnQ 6mhq_ignorechain_0001
Lv1dhC1Cr+Ek/IGnQ893gCxLLxEUdyEnQobAhCBhtbE0nRPnQDsmgChuuTEkvCcnQN5qgCxgttEE/RtmQeHJgCJlQcE0ZnrmQWhagC14kCFEIzjmQRorhCtw8DFEtg4mQjHegC1W34EU3oNnQ/tGhCl4RoE0bRkmQcQAgC9NBaEEC5amQc7VgCZdVNEEs9xmQg2ZfCNE6gEkIx0mQ9WRgCZwAAFkKLTmQcn9fChYDIFUl3smQhqzgCNOpOFEljkmQ 6mhq_ignorechain_0001
LHkkhClr+REUj6JnQlzthCV3l5DUhPSnQoX4hC9j/6DUF5pnQguqhCBc4eDkB81nQQNTiC5jhlDEu6FnQU2GiClQ5JD0AmymQp+whCxQrlDkI1hmQVsuiCBPo0CkPgpmQW75hCVtEZEEIFAnQeURhCNv0lDUfbQnQP9niC9YE/DkoMAnQIhliCxugRDUR4QnQiIwhCZ2XxCUEm3mQPMohCVnCSDkZGUmQWQUhC1L/zDkpqomQ6xGiCls3+D08scmQ25liCh89gC0nxbmQLaFjCx5HNDUjekmQlW9iCNCigCkyu1mQ 6mhq_ignorechain_0001
La8PiCl3sNEk/2wnQjSZiCFk/PEU2vDoQWWwhCBaDQEUQQKoQ8zshCxRHFEUsbSoQ5oyiClcikE0L1FoQsv7iCR31oEEskRoQdKYjC5jP8EUdNToQxlsjCREAEF0/sLoQ8oZjChHNEFUeDdoQeobiCpPnYEUJemnQErsiC98ZCEUiRGoQcLRjCVswjEkuoBoQhEhiClJMyEkXpCoQ5idiClfqrEU6sVoQC1LjCNM9aEEU/UoQM2rjCFPARFUsneoQBkIjChza9EEJ6ioQ 6mhq_ignorechain_0001
LVsQhCF4AcEUihGoQ5kngCp3MdEEL9LoQd3TgCZhHHEkAzMoQnaCgCdGFBEUcHVoQToIgC5RUsEk/DGoQdOXgC92kDFEnQHoQIm2eChkipEkFRKoQj2BgCFxzSFEUE/nQWLVhCRRhkEkff/nQD3sgCZNBjEEFEUoQVBJgCFAtoEUmE7nQsrQgCp4DJF0oXPoQvt5gCtOjEF0DCGoQlsLeClTW0EkOBGoQ98heCdfFZE0wAJoQKG1eCpKNtEkpySoQI2NgCBK+iFEo3AoQP8IgCBw7NFkTsunQqw+eCRDiSFkizAoQ 6mhq_ignorechain_0001
LX8VgC1R01DElLEoQ+9EgCJcZKDkSYEoQXTagClNMwCEKJNoQ+6EgCNlYaCkzbToQRULgCJ0H0CkFBznQj8afCJ0hHDkHMinQ1pDgC9NPECkKF1nQ3AvfCxAx5C0RjLnQzTjgCV+fAEEJw6nQr8FfC5r8LDkMRGoQj6rgCVFd5CEActnQ1EZeCNKk+CEOvlnQ6sefCVpVqDko6inQNQIgCBf/pBkVklnQQJagCptltBkSSAoQlEGfCx8I9BkCl6nQRCCfChl1IDUBjAnQTBYgCRzcDD0XdHnQJcpfCZmHXCUzSKnQ 6mhq_ignorechain_0001
LruEhCRgbxCECkNoQFNchCtSWVC0BsUoQJWUhCxIQgCk+SgoQLsQhCVqNDC0G5moQcLMiCN9xXCUGVSoQq2ZiCtFB7BkS3IoQ3OkiCBQ+QCkJe+nQPWciCB4liAUEkJoQG0wiCJbqxBEqCtnQq8oiCZFXk/ju3AoQoLziC9ZzZA0IrunQbEVhCBvGGDkp4IoQHHRhCBvRpBUBbToQONViCZ964CEX2QoQEFeiCF63MCEpSZoQRZiiC5DuzC04L9nQ7PUiCF4SDAEEGRoQw34iC1liIC0XAenQzyqiCxX6y8j0hBoQ5D9iCB7Zn/ja8gnQ 6mhq_ignorechain_0001
LazRhCJBZJDk44ioQHaLhCZy5WD0r4toQG9cgCdoISDUbTxoQsNUgClFWND0s46oQ4QZhC1R8CEUhQvoQdEIiCpWsFEUFNsoQ038gClRZREk9gooQMXUhCpszfD0nGdoQ4EehCtiBCDk3FzoQSTWhCZ/WHE0Xq3oQuURiCB8YWE0YOtoQr4biCd4R3D0sUxoQ1kMiCdaDBEkE4joQZ1GhCxn+hEE2hpoQus/gClc6MEkbHgoQIsbgCJEqPE0/DroQ 6mhq_ignorechain_0001
LnD+fClU3SDUgzpoQdKkeCtukMDk1OsoQs9IeCdcCeCUxCsoQe5IdCNiJTCklGxoQGGudCF6qlDUgWkoQfo3dCtLoVDk88ZoQx8HgCRG/XD0RJioQO1XeCJllYDk6R0oQwDrcCBy8jDU3tmoQv2AeCNWnDEUwikoQrqueCVJRfD03hXoQ 6mhq_ignorechain_0001
LTv2eCJ5uCCEzNmoQIBfeCl3CrAkB3loQyLXeClpwAAUAzwoQ6FZdCpb8g+DjYyoQTGgfCNnzw/zPHfoQcodfCJz7VAUnQUoQnoLfC9AGK7TSZfoQKDqfC5Q0MC00/hoQ+0fdCZ1olA0QOioQOJQgCxmnCAUqRioQ9DjfClVJTBkIJUoQuS6fCx9GY4bnlaoQbLOfCRiAd0jOonoQbwLeCZMTp5D9KcoQ 6mhq_ignorechain_0001
LV/RfC1tHNAkpZ4oQmeFfCFAbO/TgADpQBNudCJ4Fv/DBxHpQcLNdCJG9B+DunNpQjsFgCBRsSAEdqJpQgeogC5JhkAkB0BpQuTRgCV4W/AUNz3oQCoSfCJ6YNA0rX4oQtFPfCxNXG8jtfCpQVAyfCZzHNBUIaNpQ29PgC9ZMQ/TrLQpQ529gCx3sWB0e5EpQNO8gCFSCW/D+nApQjMLgClEVCCEaD4oQ2skgCNAnuAEswwoQ 6mhq_ignorechain_0001
LUXIdCJ5aBBExhFpQbkybC1caTB0JbJpQNcxaClwSZAkDDEpQ9B3ZCdVnv/jXQJpQcMabChw2YCEqiHpQuWVcCRIG0C03DNpQWCAaCBpnhCUqkLpQT7mdCJN7tBEZFBpQO7wbC1eGHB0cASpQ4RdbCVT+fCE+A/oQ1bwcC127GDkdBIpQ65vZC1UFDD0FLKpQ3zSZCJqNNCE4UHpQqt8ZC1c2aC0FHUpQ 6mhq_ignorechain_0001
LGn7aCptTLAkTo5oQmSDaCNSMh+zvA0oQidQaCBDDt4rV13oQm8SZC9dKx9rwc4oQ6BTaCR8vr+ju6noQ728ZCNgvrAExpioQsrXaCdl6pAka8WoQ4VdYCZkh8A0mvjoQqgqbChsTpA0ih1oQySBZCNjbD/zb11oQ2ZWbCBzBS+zYYmoQELtZCFLuR8TS/joQpZgaC5Z8eBUykmoQD8HaCpC8mBk/MToQkdcbCJrDfA02ZWoQ651ZC5OGt/DW1SoQulNYChnl5B0bAgoQov5XCZCaJAEI0foQhJMYChso+AkQMsoQ 6mhq_ignorechain_0001
LEefbCl35G87pm6oQGHwbC1dkt/bd9+oQDIBbCZDDCA8uiJpQk1YaC52UEBMukLpQF5QdCpXHFA8TYApQDH9dClMqLA8hi1oQnShdCJ2xTB8O+GpQXoefClfqJAcxK2oQ6rQcCZTXy3T3t5oQKsXbCBNPmAslW5oQg9sdCVqAc+L/ZEpQcHqdClw8GBcXnxoQ7ZodCRf2t+7lcwoQSCmeCFt9cB8D5HpQeCEdCBZMMBMw0OpQJuFdC5zrFCcD/CpQ+X5fCNMlOAMrIuoQ2OzfCR+ab+LZ05oQcC1fCRqN/AMa/6oQ 6mhq_ignorechain_0001
LLGGbC9OxC+LVcQpQgHXaCF74H+7sfapQZC4YCxK+i+rDmYpQ5VQYCV9HJAMimdpQmVlaCB5jl5TZygpQYVyZC9b9Q6TI9qpQWcHaC1CzD8roozpQn8sYCpEpP+j23rpQnwYZCpDoy77h38pQOy9XClCJW+jnJ1pQOzTYChmy76j5n9pQTllXCtChN7DE/GqQ7oqbCpEzc5rawOpQUzuaCFYPz/L8NfpQTCpbClAJk6D5xipQNEUaCZaOK+z51bpQTH+aCBlRY+LRKzpQ+kaYCVDMh/DhLlpQFZqZCJz8N+rXmDqQoQHXC1Uss/TNw1pQwq9WCF9vQ+D7uGqQ 6mhq_ignorechain_0001
LyESYCBu2z776dRpQFo4WCZZGu8rbkOpQNkpWC5bkGAMIsKpQdaoVClKUuAMqUNpQ74dWCtXHh6TO2FpQSHAVCBiow5TRRCpQF3FUCphCA8jVzLpQ5SwUCxfKf+z5X5oQHEzYCdK3N6TmAOpQyaRWCtVGI87XrVpQ0cpWCdJlp+TiwIpQz0FXClNuZ4Dh0+oQUYyUC1H7E97oV/oQQODTCRe/i7DqQJpQapRUCN1C95rl+RpQu4SUCtfH/+ju/OpQaptTCp71X+z302oQF79UCdX4PAEPT8oQZ8ZVCNOhC+zCnyoQ 6mhq_ignorechain_0001
LuAmXChgepA8UlEpQCveXCh9BBCMWOBpQQfaXC5WsfCchlKpQpxvWCRNyAD85CKpQ7UZYCdY+GA8qOCpQodlWC1a9ECs0V8oQpVVYCFAaJCcfO8oQ 6mhq_ignorechain_0001
LxuFYCRVzUCs1XTpQmFFYCdeywC8UscpQwv3WCdvHoCcpsjpQRMgWCh97CDMwVqpQ/EXZCdjNrCMORjpQrbkaCZR/+CM8NepQhMsaCVneqDcFncpQkatbC9MQtCcMbapQKt2bCx/nyDsLCYpQNcfcC5RCODcNoWpQdPnYCpTYyBc1qTpQ7/AYCdaASDM7FapQkrjZC1SNJCMJckpQGXOZCNQf5C8aJrpQUg9bCRYTLC8KZapQscOcC1iFJE8JzVpQ27ZdC1whKDMUTTpQ 6mhq_ignorechain_0001
LnYPWC50/CC8JUipQs46UCxQM4B8Q+mpQbY6TCBmMbC8eMipQKfDTCN2rsCM80npQHycUCZZqbAM7/kpQid/SCh0TRAsOOopQcTVVCZkI7+b+JrpQs0qWCJkiWBsGCepQgb+UCx+tCCMzhvpQq6gUCRj0NAs4dcpQtPrSCdoEf+rWxmpQS8XSCpJt8A8xgjpQDQ4SChEJgA8YswpQyr/UCptLi7b+tppQmcRVCNqUX/7wrzpQWYXWC9JeI/r4eopQ 6mhq_ignorechain_0001
LW9/TC14riCslxXpQRPQTCdvTFD8V2SpQhqDUCd+suD8NNTpQOmKVC1QKwD8shXpQAM5SClOE6C89UHpQJTFSCxwARC89gFpQ5J4RCdfBJCcUo5oQLHwQCZYzRCsTPLpQn3lUCtKIQC8LKTpQTTVSCdSFKD8aWXpQvE0TCtL12CsbvCpQTHUSCJWUUDsI8DpQlZpSC1YLrBc9dIpQ5OTRCFfhXBMKh4oQzJ2SC5opFC8Ju1oQ0pVRCJk3jCswH2oQI8NQCFsAoBs4sJpQELKQCBYrsCcaVIpQar6QCBhSVC8K0TpQ 6mhq_ignorechain_0001
LTapYCJ1pJA8BOdqQPHjZC5LgRB8BgbqQxN/aC19X0AcmscqQnNsbCBw0lAsm2UqQmVVZCF4V4B8PXQqQrT8XCpqHPCcQSOqQxJ0XCR3BbCMHhCqQH6uXCN0/1CMvaVqQm50YCx15B/rGVjqQ6rVZChqFBCcsghqQukgZCNk4GB89YKqQqJEaCp+kVCMcKPqQUlLXCl+VuBswDQqQg40WCJSfoCclCBqQrx8XCBHD9BM5m9pQN2kYC9BmyCMCeAqQemvWC16cDDcf8TqQ2ifYCt3+ND8HpTqQp8zXCNZdsCcFydqQ 6mhq_ignorechain_0001
LWgabC5qWsA8HumqQztmcCB/90/bxPpqQX3zdCtjWaA8+8iqQTAfeCBrHR/bDedqQyu5cCFU+9/rYR1qQkAJeCNlAb+bHC5qQCL8dCBiWN6Dt92qQALYeCtsr9+7+2ErQIH6aClMLJBsptsqQaQbcCNUug9Lk9mqQFuCcC1IBM/rKn5qQBbCdCVu2BB8Og3qQlrAfC1EbE/bId0qQ1g0eClkUT9jro5qQ4tydCJ55i7DZbuqQfMEdCpYKg8z6V7qQnjQfCl+0u9bAiHrQwkgdC9cJU+7ecJrQ0RieCRzKjAsmFGrQ 6mhq_ignorechain_0001
LkRGeCl9ptB8IsjqQePRfCFonIC8DZeqQ5NSfCZpr6BctjSqQcTKgC9zKgBcuTOqQTlTfCNFC5Cs5pfqQWaQgCZsxOD8voaqQ80PgC5qw9DMgbcqQjF1gCZYTJE8fzXqQCb3gClRjQEc7qNqQ1eWgCdhZOE8+NHqQF1ahCZ00ZEs2NKqQ/5fdC5SaKCsC+nqQlKFgCp2c1BsxAiqQnBTfCRANBDM7HoqQBaaeCxt7GDMHEcqQCgQgCZY7IDccCSqQRptgCBE5BDMjJeqQOjPgC9tJCEsb/kqQ0lmfChQtFEcDxYqQ4EPhCN3PLEcuhcqQS12fCB0THEc+2JqQ3OYgCFL1TEs7n/pQPK0hC1vebEcZLPqQDlchChRQfE8EoCqQ 6mhq_ignorechain_0001
LyJJeCdYzBCs2KNqQXOEeCBxJvBMgzBqQOyTeCtLLQA8N5/pQ9FGfC5jJv/rC74pQR2scCZxdECsrG9pQm+hcCZh4xCMN+9pQF7mcCB61uB86ZxpQUNUdCtRaMCcL+QqQl21eCR8fJCsqn9pQA65bCdefpB8DlBqQBczbCh7y6Ccfe5pQEwobCNXxACM/NupQrbucCJXtpAMjuwpQIVZdC54RHCcD4spQ 6mhq_ignorechain_0001
LS1odCFY/z+7CHGqQRJudCluhP0z1jEqQMJIfCBQwM8jrsGqQCmpfCBAax+zCtAqQm7ucC1Cz38zo8LqQfUacCBajIAkWTJqQgPjbCxFJcAkBBBqQM+7cCtwjKBUxOPqQbOPbCd+RvBk+o+pQ7RocCtsOPCUj5MqQxzxbChCHYC0dmEqQRHebC5D0BDUjSCqQJqDdC9gli/70CMqQmjddCJ9XF6DCS8pQTuybCZHep4Tg8LqQopHdCVyr08DPGUqQr9GbC5rAS/z+P8pQ59mdC1H58A0c4VqQ4ojaCF/g9BUnE4pQJBEdC5ACpCEyoRqQcoDcCVWcUD0GNGqQ 6mhq_ignorechain_0001
L2EwfCZLwT2zYTPqQfKjgC1A8F8jH+RqQMjBhCNRa15zivIqQghbhCZXrL+TioFqQVdzgC1I354LFJcqQ1FjhCdCHQ2DqpdqQJTagCFjCa6jU0lqQVFTfCdlRb8rIEUqQBZigCNDLN/z/LTqQRPvgC9o9g+LbObqQjEuhC9g1e7rB4kqQUk0hClAWh679wWqQqzohCROFS+zHaeqQQ+lgCJO4O5ro+sqQ/XegCRiXw+THtmqQr8wfCVYXV2zXtkqQ 6mhq_ignorechain_0001
LXB/gCZgZ39L2SEqQYTbhCNXlo+r5d7pQFuThC5MsK7rN/xpQuMyhChCPf2jt8spQhbUhCxCYxA8aF4pQSUjhCRYgxBsmOAqQwByhChnCXBcQKKqQxqihCdbMkC8Y+9pQLv/hCxp/ICcJqRqQ/TwhCpbuBDcLdFqQ93+hCNpF0CczTPqQXrpgCdS/S/Ly8GqQhU8hC9rUW+L4D+pQJiygC1cX8A80l2pQnblhCVci9AMbowpQMryhCZR4SAsXBMqQRLXhCJo9uC8FM2pQUOLiCprT8BckbZqQonvhC9+xjD8dlDqQ3sJiCZVVLD8aNVqQ 6mhq_ignorechain_0001
L4RrgCJp+F3besvpQKOggCRa168jzdmpQYgugCN9BLAERFopQkv7gCl0j2AkRdgpQyAhfCNgtq8zpQkpQw3GfChhSc87m0epQ+o4fC5iqZ+rEwYpQos5dC9ESG+LS4gpQBpTgCt6Zl7byb0pQJIxgCxSAw6zuefpQO89eC93qB9jXxrpQ+eOfCxJEB/TTOfpQv1kdCJgfy/LCfdpQ4lTdCF7GK8741lpQ 6mhq_ignorechain_0001
Lx0sgCFN5pAEUAypQoy+gCRPX+BUrB0pQELvhCdRm9Bk65ypQrpBiCZKcdCU+qupQ/lygC1gNPCEFR/pQgACgCFhPUCkBNAqQz+IhCpfU5CEcsBqQUIdfClGSwCkZo3pQ9nfgChOAJAkMI4pQTkzgCFm6UCUU0tpQEJ8gCJDIvBkdNFqQpylfCNUvpBkNy/pQwK0fCRN/hCEO+HqQR//gC57MEDkoqJqQMgrhCp8u0CkMWBqQWf/gCFNQRDU0z7pQmIYeCddUyCkJ14pQn54fCN2PQDktF4pQFOqfClJjiCUvyvpQ 6mhq_ignorechain_0001
L0+EiCFs35Ak9e2pQJ1yiCVGT3AEFM0pQlY6iClPG4AEhLopQomXjCVHXjB0PXkpQC6HjCZO7O/D8H5pQZzHjClOFb/zPWFqQ3S1jCNDp5+TE80pQzlSjCthkS7jP5KqQWj3hCFwRJAkxn6pQyWBjCJp4xBEbN3pQoW1iCNba78D3B3pQi0ejCB5wdAUn5HqQFVoiCtdMCAknFIqQauDkC9EgQ8jug4pQOk0jCxDXr+TeRspQ2KIkCtLDVAUMC3pQ+2RjCRE5O8jQiTqQnO7iC9m/y67xqIqQFcyjCxEXx2DjfIqQ 6mhq_ignorechain_0001
Lg1giCtSZIAUHCipQzZniChBMGAEGfWpQ0GkiCBZkfBELzRpQmt8iCl4L3BkmoKpQNqGiCxJyW+j6HRpQJALiC1WcI6bWPUpQAYwiCNUW887q5YpQWwphCZqWU+r0gSpQGa0iC9oIEAMTxbpQdrthCFEMfAcXYVpQbETiCFcL8AM2AapQm3IiCJnHL/jvQlpQGXHjCFDQa/zh5UpQJdmhC5GzA/TTLTpQm5JiCxM6f+j3dIpQpuKjCZPsv0LJTapQTOMhCNuFN9bZ2OpQI9RjCJ+3aAcLbfpQATThCVnaLBs++TpQuOWiC13N/BM5QcpQ 6mhq_ignorechain_0001
L0dFiCZc+ICEDwVpQUKAiCZLp0CUp0RpQ95oiCRVYODEQMTpQmz1iClofmDEMDMpQ5IbhCh63KDUPlXpQy8ugCJcl6CkxcUpQo1LgCFqMTD0nNapQoR/eCB+yDDEB3WpQ+/5dC9mFaDUU1cpQ4nxhCB1B8B0ogbpQKP4hCRmTzCUTVJpQzsehCxDvGDEnMgpQdMchCFRHtDUm7VpQEkqgCRvH+C0r1LpQlSsgC9WxYCU6dWpQXXPgC5S/ODEM1ipQHsOgCtLL1DUFYYpQsZ2eCZ3cJDUcVOpQY/5eC1ighCEEUYpQohAdCR5+ODkoYapQ85AeCx7jUDkFwkpQLe9dCNQ35D0QbbpQ 6mhq_ignorechain_0001
L9a9iC93nJDkWccpQwjljCp3lfDUtnepQbBJkCpfvPDkNUXpQx9gkCJ5PpDEUsSpQKGzjCZz1ZDENYqpQMBTjCF/qrDkjQxpQZndkC1RAwDE6dspQI1wiCl5R2CUWGipQSIhjC1J0AE0zDdpQ/T2jC5g23CUDKspQ054iChrxbDU5ewpQhrmkCl4lrD0E00pQCK2kCF6QiDk9TnpQ6gakChyBJEUoxqpQ 6mhq_ignorechain_0001
LpqMkCRislCkdDWpQ3vukCRaRUC01bPpQIkqkCN2HjCkg8DpQhuKlC1AntCER0+oQZKukCxAcGBUs1PpQ0h5kC99aeAkerapQtAykC1l049jcOapQq5nlCtejyAEsZdpQq+3jC9fcRCkZpZpQOPNlCVLRgCkXaSpQOSOkCtjYwAkEqNpQ6zElCxQFuA0s8JpQxrkkC9or4AEz2gpQQF6kCxZFH8Tf7hpQ6dQkCBglG9z3aYpQ9EGlCJf8I8TBBUpQR+vlCZtJWAkDHlpQjx8lCZiPYA0DPXpQ9OslCZ7s3BkE0dpQ 6mhq_ignorechain_0001
LeXDkCBZ8kC0bw/oQm79jCVUQ0CEX20oQVVHkCRNxjDkoI0oQc7hkCJvSxDUvrtoQHdQjCZpbrCkH5woQ0zIjC1nS7B0RxtoQiSoiCtJQMBEfgyoQpHijCFB/TBkNGmoQtOhiClz+v/TEpvoQXHbjCd2n//jbNjoQHo6iCx4ij+Dl/noQfUpjCdH8bCUl+DpQUuUkClpkjCkIuvoQSn5iC1Y3zCkKI3oQ3pJjCZGi/CEu+poQhLUiC5LgqB0Mj4oQwy7jCVrW4BEjUioQakHiCF9in+zfbzoQiOvjCZyXD/jfKdoQ8G1iCp6y15zGvloQ 6mhq_ignorechain_0001
L+LzjChxZ9DkQ86oQBs2jC9OzVEUYz5oQO1kkCdBOdE08z6oQj/ykCVdXrE0B10oQFCbjCVmEhE0DMCpQOIbjC91X5EErYBpQUAHjCJkbBFk0O3oQ/d2iCFko0EklSxoQ8KIjCNdaUFkca1oQAUhjCJ0QxD008ApQo2rjCFrNaE0wzxoQoA6iCNOpbEELdBpQiGmjC5LwcEU9KKpQqsJjClq8/EErLIpQiB8jC5nD/EUl1BpQ 6mhq_ignorechain_0001
L3u8kC1GIUEkUWCpQGHplCljmaEk1yDpQp3CmC9oGVEE135oQ51bmCRvLiE0x21oQJ08lCloaPEE1mNpQD2smCFcTTEkXCOpQiSnlCp3WXEEdxXpQhZwkCJjqIE00IHpQsHqlC5O8rE0yvEpQoE4lCR4Z8DUo2MpQ2P6mCl4RLEESBVpQlu7mCpn+MEUH0GpQRBzmChabkE0TmOpQJX1lC93XPEUVrepQO4rlCplloEk/fYpQOKFlCZ6zTEEvbXpQ 6mhq_ignorechain_0001
Lb18lCxYwBE05t1oQHHVmClvG2D00asoQilMmC5c/IEEzyioQvJqmCR3jPEkSMdoQlZnlClOHvDk594oQKM3mCB692DEWRuoQQINmCFhFVDUqdqoQ 6mhq_ignorechain_0001
LUKklCl/FOEE83goQXQZlC1vcaEkPZXoQY2mlChNpxEU7hYoQ8IylCld17EU3kQoQ9GpkC1xVZEELQVoQHSakC1YAEEEDJRoQXD/jCt0ouDk3LXoQvinkCZdJ5DkqOHoQUZxjCJzXHDEUaToQp6ZkCFD8RDkqbDoQD0+jClfB5CEViJoQemMlCdmhJEkV6loQ40qlCNF6TE0XmQoQiuXkC1t0cEEimcoQTUgkCR/flEURaPoQWa0jC5MA6DEd/eoQy98kCVfaGEkLaCoQYAcjCFhwzCEpPYoQ5jkkClwoGDUBQ3nQDG0jCxtEaCUzjGoQ 6mhq_ignorechain_0001
LiMmlCFaV6E01PioQuI3lCF04PFEqmjoQgLmmCZFkQFUAcgoQy8zmChOqeFEJaaoQy9xlCNOmXFExOvoQCtClC1agbFEzyxoQ5CMmC91yrF0WHxoQcW5kCpQcdFUpn9oQ3ZalCJJhyEkProoQMmmlCJ3gaFUgEeoQ+B9lChyKLFElr0oQhF4kCJXJqFEJ4toQthvkCV8ZOF0fmuoQkAImCV5BxF0oX5oQqutmCVlfoFkomvoQbFBmCdCX4FkPuroQGOXkCFDMgFUCz+oQZtClCFHtOFUcqBpQAVLlCtK0qFk27ApQ 6mhq_ignorechain_0001
L0X/mCBQHBFUELkoQ/vrnCZWz/EEqugoQu/unCtSX9EUipUoQeALoC5m7GFE+kPoQltBoCxYNtE0zTmoQnE0mCRhL2EENapoQPp7nCR/qOFUj9ioQ48ioClZSsEEKtjoQanAoChuovE0N8uoQnXxnCFHXeEU1SkoQ 6mhq_ignorechain_0001
LllSnCBqwwEkK5PoQdsSnChfjuEUNXEoQv+NnC9G6DFUfg9nQFOknCpBYIFkjxtnQDt8mCtHnoEEVOUoQmcwnCVPAnEUQ0BoQTp4mC96CkE0X7BoQ 6mhq_ignorechain_0001
LsXxmCFfaRFk/uCoQscrmCZXRmFUOy7nQ32TnCdhlzF0ma9nQ5LfnC9KB/FkJWunQPEGmCREEyFUTLDoQOhalCZkNoFUh9AoQQG2kCpKu1FUeSFoQ7e2kCxSsEGUpYEoQgWWkCpRPrFkkBKoQcefmCFYWNFkgJJoQjekmCt6DkF051qnQdwKmC97YyF0N0LoQsYFmCV7SBGEsZAoQ9WWlCpHomFUgrwnQZBZlCBYhYFk9vEoQ2b9jCxRTzF0TCNoQdUXkCNLSbFEclKoQ 6mhq_ignorechain_0001
LPeqnCRDIyFUysHoQrUSoClpA+FUd0IoQJU1oC9hX0FUl3BoQ9mSpCVoq/FUTx8nQQggoCtdk+FkNiUoQj9GoCVl8GGEzYboQYQtnCJQDDG0ZjjoQlPJoCJc3RGkbgZoQW7VnCtGDKGk+zpoQx6xnCtO3YGk8wfoQIWYnCZM/UGk14noQJHBnCBP9bGkyHuoQzYgnCBp1oF0/zNoQB8MoCJhMHGU5IGoQbpdoCRdmuF0G/XoQcFCpC1klBG0s+UoQldrnCpw70FkBCloQsadoChU7UGUcFToQCvBnCFQ/GGUfOwoQPsznCRmchGEDSeoQLWEnCtEGjGUoZroQ 6mhq_ignorechain_0001
LmMzoCRbgfFEi1/nQS3SpC9RSVFkiHynQtoMpCx1vbFUg8anQmzrpC9y7dFEf+OnQ8NQpCtR78EUNH0nQXmdpCJSl0EEa0EoQHj7pC5Pf/EEZ7KoQHTMpCVH0hEEp2IoQ14HqChy03EkL1UoQiiYpC9JIaEUHwSoQsY2pCttJlEkovYoQqqboCxrhWFkWKDoQ7mypCBSmaFEXE3nQCgvoCdRu3EUyGxnQngkpCxii1EEXBonQRXJqCxDROFUj1HoQvu0oCNlGZEEhHEoQRdfqCdZjAFU9iZoQirKpCtEXLEEU1VoQQHAqC17FfE0vigoQ 6mhq_ignorechain_0001
LmukoClZzeFkRTUnQB9boC9ajkFkcK+mQgbqoCZEU7F06Q5mQIVBpCBSJ/FEWopmQb/rnC1fTiFUVd5mQYvanCZTVLFUb44mQeEqmClrzLFEo03mQJetnC5Yn/EkatlmQpCMoCF4JdFEamenQ43toCNJzZFUoxzmQ5ManC54/qFEAqFnQwTlnCFRnpFU1+pmQg0jnCFcCDF0riHnQ6zdmCd8e7EEma3mQjgdmChOAUFEO4FnQMAgmCJNQUFUhbpmQmOhnCJDSvEUpTlmQyXknCJn4HFUkCXmQ4PQoChIR/EEiBnmQ 6mhq_ignorechain_0001
LTRdoCNERFGUPiGnQi6noCVCjQGEc9DnQGIxoCtlFVGUp8ZnQ+4boChHPSGkdjpnQ3uDoCBQtWGk7+4mQE+4nC5umSGk82imQjQanC9XsKGEiUgmQozNoCZSwWGkEHRmQebQnCBn8GGkRHMmQo+DoCljATGk/58lQVblnCB1ILGEbY6lQyobnCJCaHGUZQmlQY5KoCpp/CGE2BTnQ8FEpC1fKRG0yv5mQn4mnCdORWGknxCnQchMoClWHfGEXo3mQP4JnCxnbHGkcRumQm9loCBz9cGEyGTmQiT4mC92uAG0sHKmQOYUoCFBRWGUH9ulQeCvnC5OeKGknCclQ 6mhq_ignorechain_0001
L/zPpC54TcGEDHbnQPkXpCFrMiGkGounQ9X2oCRirqGEWUznQD8ApCZYF0G0721nQOSipC91xdGkcLOnQigYpCBsqcGksG8nQvx2pCFjDmGk8wtnQ 6mhq_ignorechain_0001
LbSOoCR4LnGERQ1nQJTonCFE5tGk3W3nQGtqnCBUP4Gk4hqnQZncnC56pAHEsBynQnzgnCpVmwGU0dHoQ67EoCdas2GUPiMoQGlHoCFTuBHkThLoQ0WkoChjaxGkjUSoQ3zooCZtVHHEhLQoQPlFpCJcA3Gkq/WoQWzHpCF/+BHUv6VoQk7KoCxjJfGEYN1nQ7FNnCVRnpGE6iwnQrwDnCNmW1GEXPIoQKCcnCBtPpG0D/LoQDDvnCda9FH0W/GoQzmioCxgvoGEyKToQ9fqoCJQAQHEWUPoQ/DepCJuwyGUrhboQABipC1sZGHUdlZoQ 6mhq_ignorechain_0001
LyQ8nCtPq3GUTOXnQIt9nClA1AH0PCJnQSKDoCNWY9G0q5xmQvjboCl391GEbbtmQkEioCZFYIH0+ePnQerkoChLhSHkBKCnQGFFpCFDbaHUe6KnQlBqpCxkraHkF9DnQqa3oC5Y7gHk1QanQe8IoCFipwGEwSSnQSdfnCpvHFHENUKnQxMeoCFvsKHEqLgnQDlApClSNEHEoGOnQnFuoC9UaQHEo5xmQlYFoCdlXWHEvCCnQKXLpCNKUmH0aqgnQaMZoCttcgH0+bfnQ 6mhq_ignorechain_0001
LYPtnCRguCHEiFjmQEHznCpi4AHUaWMmQl9IoClKoKHEr1CmQuiAoCVLrTHkifJmQmGInC9o2+GUdPBmQAvtmCVrf1G0oFKmQwzDmCB+o0Gkuy9lQygHnChTNrGU4TImQCyXnCJjQIHEk8nmQiAHoCdVz5GUESKmQQq0mCpaDGHUbhCmQ3COnCloS9GkCWwlQDAmmCZu/2GES1amQYExlClZ/tGEMFEmQtvxlCt7C8GEHm/lQPiKmCVIRzGUX6slQyx0mCNmjkGUGnOmQSOPnClaspG0fk3lQqBlnCxW/rGEdeRmQ 6mhq_ignorechain_0001
LQMloCpxzIH0w8zlQbQ8oCVsfRHUEDqlQ/ZjoCt9YVHUEpWlQnkRoChx7OHkjwKlQHZppCZf/NHU2rjlQFJEqCl2mJH0YE2lQTNLqCJfCSHk1QHmQHNqqCZqHOHUsUYmQIFwqC1jHWHkltpmQ4KroCZ4OBHUhMvlQ/x/oC9q6XHUhu1lQXbnpCNE0HHkPaXlQTj6pCN1wUHEzzclQC5zpCNxvCHE8J9lQEGjqC9d+GH0vAwlQPEYqC1XSZHkP+/lQ7vspCND/THUN0OmQGNeqCZvtGHEQRfmQmNJrCt4eMHkpCRmQu0ErCZSOTHEJr0mQUy7qCBy+cHEJfjmQnoTqCdrlXHE3ywmQ 6mhq_ignorechain_0001
L3mhoClH2fH0w5SlQZaOoCZOljHUH7+kQNVkoCl3XfH0XIrkQydQoCFuoeHE6JakQTSToCZ4vvHUTmAlQG1XoCBrxxHUZ/XlQx0xoClTeoHU9DglQpGioChfgfH053SlQ/ssnCVFEhHUFX+kQpTvoCdYZyHU1W3kQ0J3nCNXuzHE4n5kQsonoCdLh5HU/ualQ/G4nCZ6QyHUsjflQSBUpCtFDqHEnUdlQ1aroC5NRnHExMxlQ 6mhq_ignorechain_0001
LFjMpCZVgcHkr3skQ+AmpCtsgZHkLeakQCF9pCtp/OHUoVekQ37RqClihNHElzukQzmGqClnUiHknWVkQlNqqCJGOfHkxoFkQ/tWqCVwscH0r4vjQeaKrClAUoHkcAEkQ2FapCFAZcHEoi7kQ2wQpCJvhYH02yMkQen1pC1BJpHEtnOkQzwVqC1c2kHEROkkQ2T6qCZqBYHkwVLkQRBwqCtlfaHk+tkjQXSAqCZVEWHUwdxjQe6FqCxCujH0S4pjQNvjrCZuGmH0D24jQ2W6qCxegvHkKS+jQhQYrChW2pHU+tTkQ 6mhq_ignorechain_0001
LnK5pCNGtHHkCDPkQcIRqCh8x9Gk5HPkQ7ctqCpZp9G0Ya7jQ9CgqCF3SBH0eYqjQCUzpCxjE0GUQjPkQP2YpC1zNzG0jvjkQtAyoC5hi4GkKOlkQRanpCF+GtGU1x0kQu1ZoCthw3G0dq3kQgPPpCV+UsGE+NHlQ3mooCF7nxGUFsIlQJiQoC1H2wG0mDblQ9nkpCRbLJHkK7CkQtmkqC15g9GEsldkQhgdpCdub0GEC8BkQpHGqCtlxsGEK9NkQCkmoCRxV9GUG1XkQV8FqCxq7oGE5nzkQTV7nCpK87G0x04kQAtapCJEinGkZnUlQVn3nCNyS1GUwwZlQ 6mhq_ignorechain_0001
LLTUrCBei5GEFz9jQv5yrCF9t4GkhZsjQmT9rChUBtGENdojQlXQsCdotnGUXF2jQIubsCxO2+G0FfxjQGY+sCRRH+GkWegjQPihtChw2FH0nekjQVrUtCd4xQHESufjQuDstC5thZHkIakjQ2URuCBMgYHUt8tjQyhdtCFxIjHEcafjQPpcrCxX42GUjeMkQ+TkrCFAA8GEU+djQhNUsC14RHHUxvzjQTQpsCdL57GE4bAkQW5LtCtrE2G04agjQVlwsC1z1/Gkl0QjQF/qtCBMeFHkcP1jQ728tCBg3DHEWaajQcL4sCZ54RH0eYYjQtbcuCdCKRHUFxxjQR2iuCRvDfHEbdxjQr3AtCBK7jHE7EYjQkCvtCNFspH0B7ijQ 6mhq_ignorechain_0001
Lk+wrCJsFpG0NsVjQ43yrCpezdGUbRQjQEUUsCFcvbG07N/iQ4yXsC1yphG0TmviQxXHrC5V2ZGUoWIjQ9jdqCF5TaGkKWcjQnvlrCtZVuGUfwKjQ1D7rCdNUZGE4pejQ7J9qCNSreGEKw6iQTSKrCRLnRG080CjQ 6mhq_ignorechain_0001
LcWssClOITGkBZCjQZsLtCVCPPGkfJziQbv/sCduPEGkxiqiQTpbtCVf37Fkd2kiQ3C4tCZ3wOGE7f9iQVL6tCxf/GGE1OQjQaWZtC584CGkLUWjQ1mcuCB8OFGUoRYjQqLosChgJPGEKTQjQmmMtCB6tUGEglliQDoPuCJ6WMGk8kxiQB+AuCBNtWG0lKDjQ 6mhq_ignorechain_0001
LDkWsCxH1BG0HbpiQd5IsCNNLuFEEUkiQ7HPsCFR8pFU5iMiQzsVsCt2g4Fkr2/hQALarCZ53qFk2TqiQuTQrCddWtFkLACjQ9sjrCBZ4bFUv3OjQbFPsC9WBhFE5hVjQzfpsCNfaTFUGyfjQ5gcsCdB9/E0abkjQUdQtChToZFk5KljQEQAsCF7gHGEqJsiQYocsCRS8iFEjTtiQyXGrCJ3S2FUCphiQQGQrCdP4aFk+gliQNCdrCRgj8FE2tHjQJwtqCRjAtFEEbEjQqgQrCx7KZFk6KdjQewkrCJRRNFEfYFjQwNasCVp2vF03OSjQ1u+rCZ7M7EU2TgjQsTwsCBYw1EUMHsjQQcatCVCmoFURmhjQZPktClBcPFUZ2sjQ 6mhq_ignorechain_0001
LHNNsClskVFEioGiQf5YsCB1SPF0T6whQi/IsClxbeF0dyfhQpoisCt7ukFke9RhQMSJsCNcr4E0ESshQzKUsCZHdxE0onWhQxQ6sCRJ8pEEOyPhQoX4rCh+uwEUSvEhQuG4sCZ2vkEkHp6gQmoPsCpuuoEkwizgQQ+NrCVn/1EEZqBhQZ59rCJBCmEURqfgQew8qCxUUzE0FJugQWcUrCdbcrEkIUdgQOpDsCBDOKFk4FRiQWq7sCZZnPFUCjvhQjUXsC56ntEUiz3hQJqmrCd9+3EEGPuhQYqWtCx3QoE0muZhQicQtC147eE0kvxgQBz6qCp5K8EkL2OhQHNQsChrwfEE2MSgQiNbqCZ4m3EUEAsgQqLFrCZDlpEERvNgQ 6mhq_ignorechain_0001
LcZgrCh/VkFk4CfhQTiRrCZH/wF0r5MhQm9crCtKHEGkd3OhQwlcrCZM4JGk/z+gQv8gqCRiytFUWkNhQlFXqC5MPrFUywkhQIo7qCBnGeFkFXthQFbfrClZPkFUrPfhQznfrCtbkqFUnG+gQgwQqCdop7F0ZWGhQa/XqCR0rfFUrCEhQvnUqCpUA7FU+eshQN63pClTVjFU90mhQZuBrCJiiiFkgH+hQnuzqCl+/MFUbFshQ 6mhq_ignorechain_0001
L9fnrCZ9sHGk47hhQ1XprC5T/SGEOjmhQiWWsCdpHXGkrEihQBzzsCpehUG0cJuhQbvdrCVqDVG0Dh9hQ8RpqCRGvRGkotFiQQdurCdbaCGEVpthQfZSrCdYGXGUgUchQXSzrCpcmQGkn8HiQt5hrCBwhdGUnFBiQ 6mhq_ignorechain_0001
LaPdsC1ladG0WfRhQWhItClNGhGU/ENhQR5WtCRjbqGk3tahQvN9sCJeWxG06UghQCJFtClCekGUS21gQ3PbsCtcNoGUtL0gQaGAsChxHhGkUsAhQgVdsC1pUdGkYmRhQq7etCVxYaGUhGPhQ0SdtC5QnqG0QQygQR0LtClEndGEtVrgQJMZsChDfwGUNF6gQgMRsC9yWoGUYUjgQxFlrCNEslGUkUHhQdh0rC5IkaGEwe2gQ 6mhq_ignorechain_0001
LZ+/tCBLxqGU22fhQP/TuCtAK0GUnMphQC38tCBSC4GkCP9hQcY0tC9IhBH0/HAiQYlWuCNEE9GUxvYhQqUxuCBUE6G0oqFhQMHVvC5zA2GEx+HhQ+pguCN++7GUB2ygQr6RuClFMkGEdHdhQlP0uCRuAyG0xUuhQUc2tCtuG/G0OTThQwMkuCVXMEH0XIghQSAxuCN5J6GU4klgQAmDuClnR/GkSuxgQ 6mhq_ignorechain_0001
LUTytCZMawGksBLiQ/LhtCFqlyG0TUgiQrC7sCttO6GUVafiQMs8sCdgZDHEPVmiQA+DuCldR3GExCviQtESuCpTXBHkEvmiQI7puCtXsvG0ljwiQ7d2tCpivoG0fXGiQ6HVtCR1HrG0YBniQow2tCBzh4GkB/+iQhwAuCVqSDHkEpaiQHLCvC1hIzGk8B7iQuXfuC1qCoG0lC3iQTd3uCV6duGExrgiQ 6mhq_ignorechain_0001
LSdYsCxw/1GENgWiQveyrC55Q8GUbBSiQB6erC1DXAHk2mmiQOUZrCR7W6G0DB2iQTSRrCJEg1GUe0FiQNHoqCxLz7GkcpCiQIqjrCdS+xGkoawhQltYsCB5IuGEPvSiQVo7rCpkFDHk4JIiQOUJrCxpeuGEUXPiQbARqCFd52G0EA6hQI7aqC5c/9GkuLSiQG2uqCZJBDHUzd5hQyBMrC1MMtG0Z4nhQFzrrCF1/4GEW6mhQxWAsChxMtGkeGzhQ 6mhq_ignorechain_0001
L1HTrCp+iKHUSsmiQHj9qCp5cPHUVs4iQ0lNqCF0pOHE4j1iQEU9pCpl4RHUT4kiQw2KrC91KbHEvM7iQbW2rCxxdcHk+3FjQ7XGsCFTvUHEVSOjQPIHsCNuKlH07gFjQujZrCVABPHUonZiQT/GrCltPLH0sOHjQF8LrCxU+eH0ugriQi/yqCRbZfH0ntEjQ 6mhq_ignorechain_0001
LGI3pClQeKHEAhFjQMRJpC9F8IHkKWEjQVq0oClLjNHEMLYjQZREpCB1yLHkE6pjQBc+oCdOP9GEaOCjQ2JYpC9Jd2GEiksiQ30GqCZxSIHE68SjQXS9oCZoHNHEtQ2iQiGHpCpgE5GUI7QjQwBcoCpAV8GURDAjQ 6mhq_ignorechain_0001
L4qRoC5SRTHkePVjQ7G8nCRO+YHk/LmjQvzRnCB1pTH0mnrjQZn7mC9zgPHkBpdjQAh0nCl7nkHE8ufjQ3vcoCtoKrHk2XejQyb1oCZuHrHEl7LjQXAqoCx1XxHUkhvjQadapCVtIxHEYqKjQK+OpCJlZ3HU8SujQeOnpChrR3H0j1bjQ0rFoCVxmTHE8PGjQQaQoCtN1YHEjY0jQ7uknCVs4kHkCNQjQjOfnCRNaoHUPRrjQRUroCJYRmHk0V+iQU2WoCp3dxHU+G+jQnjtpC9lBxHE1E8iQnBZpCV2P8Hk647jQaaEqCRyA8HE42ajQ 6mhq_ignorechain_0001
LweGnC9yHUHEc9/jQDaemCZo+PHULSIkQsmEmCJlFZHkQwRkQqGWmCVaZgHUntbkQsDmmCxUTHHEEWZkQWx7lCZg8BHkdhfkQsq7mCxaFMHUF8skQHYolC5NQ7GUS3NkQwZbnCp0mXHEaHKkQqYMmCdvfMHEzF7jQEi6mCBAEBHEkwSkQQyAmCxd08GEZZtkQ2kklCtHDIH0kFkkQT0AnCdD2FH0v14kQXVanCF4hPHEEWokQ9UnmCl/TSH0nszkQVfKlCJSu3GUgcTkQACilCZ/SAHE8+/jQ7j+lCRa60GEuaJkQ 6mhq_ignorechain_0001
LPjalCNxkYHkItOkQov8kCNyWgHE7PXkQvE1kCpTbeHkN1ukQMB7kCF5iVHE+w2kQ0sSkCNe3fHEdLLkQb09jClPHWH07yOkQ2NPlCJtZSH088FkQkPKlC14UoHUvAVkQhN+jCpqcmHkbQQkQLrYkCFo2gHE7H6jQFZnjCdctVH02UEkQ 6mhq_ignorechain_0001
L5KnkCtgymHUG25kQABZkCVJImHkWAQlQjN6kCl4FhHkV2elQtQvkC50maHEirslQHvvjC9UtfH01XRlQlsKjC5+MkHURaElQstiiC5NBeHk45HlQJXCiCt+fgHE773kQWjohClMIpH0Ui4kQFsrhChgAwH0iXIlQMFMhCRPrqHEYNpkQfgmkC197tHUSUykQ3VUkClhOuHUDDWlQih1jCtqkXH0X2LlQQZljCBuOfHEIAilQt5EjCplesHUXGJlQqkSjCRK5jH0AbzkQUrpiC5UfVHkbBHlQFsViC1Z6fHkznXlQz/+hCB4YbH0VgrkQ8cBiCJz0uH0YFUlQMWYhCdWe2H0U0IlQ1qJhCppYlHUPCdkQAw4gCR2IxHEJqpkQ 6mhq_ignorechain_0001
LdmilChQ9jHkEmclQ8SCmCdvXfHkf3qlQZ/9lCNa+iHkxvBmQ1ZKmCRCMdHUTdQmQZlrmCVdLjHEh5glQJmgmCJbmsHEggWlQrG3lCZc5qHUQENlQkAilCxAzjHUqsclQiu/lC5NmWHElbqlQ67DnC92YkH0/XtlQSG4mCtnDdH0d6VlQiGgmCd3SzHkc7hlQ+s4mC5xkuHklTKlQ6YmlCppmyHE8hLlQ446lCZIFnH0mU9kQ 6mhq_ignorechain_0001
Lk4slC9GdsHk/SFmQHtnlCpZXwHkRDbmQCZ/kClj7rHkkRlmQmAAlCxlOoHkLk3mQ7emlChZr8H0xmbmQLjOmCdYbAIUVMUmQsLelC5hUAIkLPymQEOjlCRsFxH0N+4lQ92CmCdyotHUEjkmQHHNlChQj/H0NHRmQLHMmC55XBIEdWFmQhadlCBdrEI0dUymQDk/kClYj9HEk23mQTn3lCh529HEmx8mQ 6mhq_ignorechain_0001
Ll5bkCt8csH0RxZmQwpzjCtYLoH0jphmQkp3jC1ZecH0RjnmQ7ymjCZn7YHEAB4mQq/RjCFZxpH0+tQmQKfmiCFNlmHEHRWmQD9GiCBqNpH0cqEmQcYUiCtKWtHUBzzlQldghCJXInHUPcHmQ9xckCBw5vH0eKLmQHtqjChwjsHU0DwmQImQjCV7MyHElTMmQVtajClCSlHkmaCmQu+liCJw/dHEISZmQdHdiCNooqHEr9kmQ 6mhq_ignorechain_0001
LobNkCZDUWHkcQamQSETkCt2ELHkC2emQt/vkCV+dJHE7+xmQfrnkCBmpCHkIn/mQq2kkCV2cFH0tRLmQfKGkCN+aEHErP5lQZ/bkCpv5AHE0MllQ+y+jCxZLAHEdeSlQZeVkC1uUAH0vY+kQtVakCd7YZH04xMmQN8zjCt4pHHUVximQkyAlCF/xJHkRbFmQQWvkC9Yb9G0uqPmQ2jtjCBjl+G0kX9lQjw2jCF6GMHk/X2lQHc1kCdTiGHUsOhlQnNqkCVTC5GkOqnlQNXsjCRMz4G0faTlQehojCpw4GHUauSlQkUAkCJd0/GULNykQhOmkC5ZNHHUcH9kQVypkCBFD6Gkhv9kQ 6mhq_ignorechain_0001
LxESlCd3sPHkvWzmQNbulC1i/OHUSqFnQAXWlCdUsQHkCWanQVmblCFJpKHEGwpnQSFTmCRwLXHUx/DnQdeumCNTaUH0CdymQJGtmCBtXXHU7jYnQZrYlC5RBVHUbpnmQHW8lC11/GHECDGnQk1FmCtrHfHU9HBnQkthmChSxWHUDTlmQB2GnCJHNdHEFGXnQpbYmC5NkZHU55lnQPr6mCJZePHECcbnQ 6mhq_ignorechain_0001
LoL8kCFi/YH0oAbnQwOkkCJShbH0OQunQFjCkCVRETHkifynQow7jCpmxPH0wYCoQ8xOkC1pkmHkWesnQ1pwkCZrWvHkPUqnQlVyjC9CpoHUEy/nQ0oekCFxH6Hku+jnQTr4kCBUrdHka9NnQmJ6kC1ZabHEez7nQiS7jChq3mHUDCenQwgBlChzRwH0kd5nQJNIlCJFAtHkgVenQfcjjCZPfwHUUR+nQSlZjCZahiH00TAoQWmFkCFuZoHEJKHoQdk4kChM7/HECxinQ5jOkCVQc5HUXjUnQ7zHkCFhx8Hk/BwnQ 6mhq_ignorechain_0001
L5ssjCFjfPHkk6hnQ57NjChY9GHk2MlnQR+ijCp8D9G0sZunQdQRjCdMG4GUw/8nQiw3iC5jIEHE9HQnQv4RiC1Q28G06uSnQpdqhCR/3AH00+YnQXmViCxM9xGkX9OnQQmHhCtaL6G06YbnQazyhCNwPrGkUVRnQewLhCxeXvGEBkXnQxuwjC1dgSH0sDTnQnr2iCNHlJHEeHxnQF8siCV1bLHkLTInQ3iOjCVxQAHk0cFnQjKnhCRVbJHEY/bnQ3c0iCd4suGk0CKnQzzogCBwc9GE6TgnQaJ2hCx1siGknTOnQ5TwgCtUFqGULeZnQ 6mhq_ignorechain_0001
LI3IkC1sN6G0RqmnQPafkCtlCxGUEhvnQLxnkChsuyGUskDoQ9RikC5ucrG0WFKoQTCKlCZmFvGUCzjnQyyBlCJzQrGUW5MnQmHllC1+/mG0Y7vnQ9polCxm3rGE2i+mQGaWkCJ3X+G0ukanQ6/KkCpOBqGUR9tnQOqblC5Yl2G0AminQVs2kCtGAjGULMNnQHeokCR3EwGUvuFnQdHDmCNatlGE2annQl2rlCt1BqGEr6/nQtzTlC98cfGkFJxnQtSglCR3BpGEtlumQgpzlCZoI0GkRk9mQxDCmCtn4mGkLGFnQ 6mhq_ignorechain_0001
LZ01kCV2R8GEneGoQTh9kC9hq+G0IsRoQn6UkC5Yi9GkIQYoQN2VkCtRX5GkVLhoQaWPlCdJCKH0M5SoQxq9lCpioLHUDKPoQSZImCNBhXHU0MPoQzubmCBRbFHUicWoQMV7kCJIACH0Y8AoQA0UlCBW94GUVxUoQJO7kClPfPH0WVOoQRtNlCdkTMHUUTboQADBmC9QvIHkO+GoQrTpmCdypYHUyiMoQL0ylCNMvbHEczJoQDyEmCdDraHkeRXoQ4p8mCZujGHkSyToQPaYmClpUIHkWoeoQdtTmCta88GkqJWoQ 6mhq_ignorechain_0001
LFExjCNYMBHkq8ToQ89HjCtdl/GE3KZoQAL/iC1WwzGUa1aoQxS1iClZSwG0vvjoQyBliCx9xEHUIhSoQYI5hCl8LBHUDDVoQBejhC1/SFHEQndoQX7khCJH85GkOqOoQgj6gCl/GCHEg1foQuR8gCh4s2GE3zQoQ2/mgCFz16GUbdZoQbHyjCt9KFH036MoQqBJjCR4XDHExBhoQSFmiCt/aNHU+mToQcuqiChlKDHExEKoQ4KzhChSMLH0GtioQU91hCVPq2G0VyHoQ8xpgCF9aFHUVumoQCnsgClM1wGELsLoQgbGgCZtR4G0HNboQ 6mhq_ignorechain_0001
LeaDjCVlXtGEvaSoQaQ6iCpQCiGEncToQ3LXjC5NxcG0vpboQaBJjC540VGUtthoQN0+iCpGhcGksmIoQ5JeiCt5BgG0+RAoQ0SohCVYIcGEPtDoQHEnhCp5uOGEgT9nQT9MjCBJRwGE2QLoQGfZiCdUHhGkJSWoQOlejCZNEeGk7XFoQWu7iCZv4TGkhoJoQ8FfiCh/soGkK6+nQFMmiCpMgcGESIxnQ3sHhCRiOLGU+KAoQXMthClw0OG04HsnQ+k/hCBV+JGEEpCoQ 6mhq_ignorechain_0001
LbY/jChqBgGk8CcoQSZckCdzvbGEoDkoQfMPkCdCPfGkuMvoQgwQkCFm6YGUPx2oQYWKlCJmafGUvyhoQ/ZflCd5kaGkZ0XoQjAImClIxgG00KVoQ4KplCFf0OG08zZoQgVKkCtEhlGEfyWoQm8akC91CTGk5vjoQBbKlCl2EoGUB3goQJPelC90YdGEbqooQuuJlCFiTbGkcBRoQ+9WmCpHVdGEKFOoQjAAmChWHpGkNoToQAJemC11SgG0r4boQWH4lCBPYLGkCuSoQR4+lCxVFOGUWmgoQ1hLlC97jKGE4iboQ 6mhq_ignorechain_0001
LKbBkCR2MpGEHVwoQlFzjCxHDtG0wp6oQVTMjCdy3mG0Oc+oQ/LJjCZ8BkGkh2HpQDLpjCxC54GE6B6oQfzAkCdbNuGEe/poQK1MkC5IyrGUkZApQfaejCN2t7G0D1BpQG5FkCN6P9G0pr3oQFGQjCVmP6GEtI0oQ 6mhq_ignorechain_0001
LqhuiCFGrkGkYN3oQFYJiCRcNeGksA6oQhCXiCJS7SGkk88oQbVGiCtvHOG0igEpQTgphCZFydGkxnwoQG6FhCd5zVG0e8yoQrOXhCRt3oG0ujuoQSYxiC1denGkhqvoQlU6hCF8rhGEsEBpQcL6hChg+aGkmfpoQervgChCnVGkXOsoQunThChS4NGU+G0oQ120gC1lOYGE/J6oQcvAhCtmgoG0A6noQ0tGhCtZsrG0/s1oQ3IxhCJhXuGEhlsoQ 6mhq_ignorechain_0001
LQW1iCZMgOG0NB3oQ60FjCBo9DG0fv5oQj7XjCpFvDGk9AFpQltTjCZhc3FEBtKpQzjnjCZ5nAGE8sxoQPVBjCx1WSGkIlwoQFUriCF3m8F0gc5oQHwzjC5xcxFEryzoQIeZjCxAXAGkpupoQquBkCZ4XGGEwyxoQ 6mhq_ignorechain_0001
LXosjCtnZMGU/WIpQ/D9jCRv7MGEVPTpQb5YjCVWoMG0UVbpQVtcjCtElHGkfxjpQeRXkChNIXGE64UpQePIlCVDmXGEDMNpQQLxjCt5rSGETaDpQ6VRkCda+FGkIoUpQIAEkCZYEeGkNuSpQ0mfkCZr6XGEYUdpQvc1kCVb3XGUrpDpQ 6mhq_ignorechain_0001
LOV1iCF+0RGEZ1YpQt8PiCdIKRGU8tfpQLj/hC9SwFG0cLgpQzZyhClW6BGEHpopQ4MshCtWlYGUZnbpQnADhC9AsWG0g0hpQBR6hCxlMkGUOicpQb2ziC1nTWGUpHSpQDaZiCtyXTG0c0npQonlhCZLsWGk2QTpQgFqgC5CAcGEI0epQJ74gCdxZOG0C0gpQJcIhC55TYG0zRqpQU2ghCRpZpGEXnZpQmBBiC5yEmGkd4kpQpCXiCFlclGE+wXpQ 6mhq_ignorechain_0001
LkP/hCtaOAGEdIXpQqhwhCJaWqFU0LXpQGPLiCRa5cF0IwepQYT6hCV9aPF0tpkpQYhyhC5/BhF0w/LpQjfVhCdbUrFkNLFpQaCJiCxmhDGkMLQpQriPhCV/BqFUeCapQS3SiC9VuiFUX2IpQzSrhCNq/PF00TMpQuPdhCRzL6FESPFpQ 6mhq_ignorechain_0001
LnG1iCJuYgF0YxepQTZQjC9t2UFkzPmpQL2EjCVGIaFU/wxpQ6ACjCJy0LFU1i4pQ5i/jC9YUaFUMNkpQKLTkClfnQF0qDapQslBlCd/vXFU+CZpQH5PkC5WW4EEBjapQsfCjCJx9qFUbqZpQkfLjC5WwDFEJFlpQMtCkC5dorFU0pjpQ5YSkC10zUFUbArpQd8BkCRZdWFkrDTpQSiPlCt72QFUX1RpQh8ClCRnJpFEijYpQFjTlCVvWSFkwAgpQq0dkCxBdxEkHVTpQlJhkCBVfyEEbihpQzWujCVIszEE5HbpQ 6mhq_ignorechain_0001
LeG+iCxapuFUYK0pQpbziCxt10FUdE/pQGoMiChtroFkyCDqQ2ZNiCdqcfFE/wLqQG3qiCtHfGGE2r/pQFIbiC1WpKG0jiKqQSI9iClZkIG04ATqQhHRiCFrhWGUIrJqQPTAjCNaE6FUQeupQfcOjCBK9wFkbOEqQMTIjCZ8tKGUGv9pQ6zSiCVRjIGE6t5pQDT+hCxuUGGUG4MqQi8xiCNghLGEluaqQVNDjCR+//F0rkTqQSkajC5OsMG0t0QqQJ6FiCt1eZGU3YRqQ67tiC112aG0UWHqQ3U4hCJ+wXGElqDqQ 6mhq_ignorechain_0001
LKbqhChSeoF08w8pQrNDhCVQ/dF08KAqQtNKhCNZLGFEypBqQ8h5gCxZn8E0kNJqQvhfgCxBxhFEf93pQxePgCxv44FEoB3pQFUhfCBup6FEfotpQr0zfCBFd/FkmbBqQwXrhCN7ovFUth1pQ0e5gCl9wkFUt0HqQpDrgCV43cFURHwpQAQEgClmvXFU7D6pQGdqgCpzvBGkzc1pQIhKfCdoiFG049spQ6FBgCpYK2FEoRmpQ6FreC5GAwF036upQgDdfC1m8HGkMxAqQ+z9eCNw30F0gADqQY0QgCtJU+FE9+HqQ 6mhq_ignorechain_0001
L+5ihC1GS8Ekdl6pQ5SrhChtflEUsv7pQ8XGiCFSwgEkumFqQiz+hCxZ5QEU7MLqQIvAiCN2ycE0ewxpQMaihCd7+aE0rdopQ8m7gCJffYEkZ8ppQlVzhCZ6LcEUD6epQ4EwhCVqREFUfY0pQW1MhChfQdEk928pQ+MbiCR/OnEkmfvpQvFOiC1aCNE0SczpQRsghCRSFbE0JbYpQL5SiCNRNeEEaFepQ 6mhq_ignorechain_0001
LiWliCtlluE0E+HqQoF/iCJ3EsEEMnRqQc5jiCtPFvE0qmbqQwkoiCZcLjEE5ZjqQxFkjC1uW8EUGsRqQ5u5jCdEw8EUwlcqQXHEkCBM32E0l8IqQRQriCBqC7EEYCDqQKOLjChOubE0w3RqQQKXjCxoTMFkzRQqQLzTkCZKWIF0EgcqQUfijCZ7RBFkrriqQleGkCBh7sEksZeqQKLekCJZcCFEzCJqQv5QkCF13mEEXVKqQ0O0jC10U3E02LBqQ 6mhq_ignorechain_0001
L4rHiCFx7+E0TpbqQjzrhCZSQCFESzkqQ2QPhCtJ7uEEdmmqQtQKhChIenEktsvqQxNQhCF8RWFkXJjqQbNohCx1rrFE9bjqQyWKhCVgk9F0x3fqQe64hClftvF0NsuqQrUFiCFO3IFUETVqQRo/hCd9fEFUd4rqQnWAhCxhEVFUiabqQpv3gCtHuWF0vWpqQqADiCF5JrFU62dqQJabhCN+YGGE5EgqQwY/gClRc6FEhvXqQs6ugCxjU+Fk9OlqQf/JiC156+FEV5uqQnIehChERwFUiR0qQjmOiCZt1iFUn+wqQ 6mhq_ignorechain_0001
L968gCVKlmEUu/dqQb3egCdM8UEEU1eqQtd0gCtO9AEkoFjqQpKkgCdbUtD01dqqQ8mKgCNxQQEE37TqQ+ZMfCxFGAEk+PUqQKraeCd1Y+D0r9JqQ917eC9z/FE0a7BqQwZTdCNaYvDUGJKqQV7DhC9ClsEE0sWqQJpFgC9CdZEkGbkqQJW8fChyDfE0XhQqQi+igCBlLKEUJfOqQnxmfCJhlgD0O5VqQcRheC9aPEEEcxaqQ 6mhq_ignorechain_0001
L3QZhChKe2DkJieqQs4uhC5lTPDEZ2hqQcH9hCJCKSDEretqQcmAiCxudxCkB9yqQ45ViCZJIGDECsaqQ/qjiCVOUXC06xbqQFs6iCdn7jDkigdqQgJDiChKdvBUEkXqQMjmhC5aXEEENwYqQnGYhC1i+0CEVbhqQ1NNiCtOALDkcVSqQIoBjCVUWSCk1fXqQXipiClO/PC0lLkqQgAWjCNs/cDEAYYqQ7uwiCp9fCE0NVcqQtuDjClcKfD0M2lqQfLPiCdOguAEnnYqQEMlhC5sw2B0Y8bqQgm9hCxXb7BU+FPqQ 6mhq_ignorechain_0001
LYxEiChj74Dk6fxqQlFPiC5iF+DUrz8qQH7nhCJ/w3DU60DrQdxrhCdFtnDUSzMrQdtiiCBoGVEkK2+qQM4PjC5tcXE0/p6qQzkhjCpJprEETY5qQOmnjCtLaFEE0F4qQA1KkC9OytEEYj1qQE2QkC1PjHEE7Q0qQycikC19obEkp/yqQTiLlCtfxdE0tLvqQogDiCx1iJEU3wsqQIqmiCNp6lDUjA/qQb6OiCRLXhEkwF7qQZGjiCZwTYE0eaHrQe7OjC5u05EkXZ7qQgrZjChUFrD0gF5qQruYkCVdp9E0Mj0qQ2ejkClTvyDkcPyqQkzSlCxlrsE0CzuqQ 6mhq_ignorechain_0001
LQLChCh6/BEUz4/qQIJbgCpYDAEEENGrQ2MKgCdyhSDU2HGrQ8VnfCNpeFDUFkNrQzKxfCJ7SPE0SBCrQBlAgCNISmE02uErQ7pCgCRHmtEERIPrQL+GgCpAl3E0Za+qQVBKgCpEbCFkOFPrQUwMgCRw2IFEyCFrQvbAhCdYFIE0ja4qQb8hgCJnEEEk5gOrQ1xsfCd94NE01V5qQ2QzeCVWvKEUzUFrQTbHgCh5w3E0Os1qQqSNgCpljMF0RIWrQ+NSgCRoAYFkxlCrQ 6mhq_ignorechain_0001
Lc+UgCJJ35CET69qQchGgC9sxNCEPG9qQi0fgCVBeiBk2pErQJZDhC5pZHB0nFCrQRKRgCV6aPBk4MNrQSOLgCBMP7BEgkxqQwBcfC1lBTC0PSpqQnS2fCxe8ECUFGeqQDW/dClZPHCE0krqQftngC9ODGDUxE4qQltJfCZ6eMCUlV/qQgLsgCJThCC0fBvqQujEgChrx2AUFcxqQ9hjfCFmq1CkUvpqQQyMfCNUKUCkRNYqQ2NcgCN4UOC0SncqQNdwfCRSnEB0CcdqQB0VdCJleWCEIslqQUw3dCJIOJBkJHrqQz8tdCtgLSCkMkzqQ 6mhq_ignorechain_0001
LvFuWCVOVaE0+7vkQ0OuVCtKqUEUtDgkQBBbUCNm4MEkDtpkQRgNUCtYPOEkaD9kQcUjXC9cUfEkilokQFeXWC5WDmEktP5kQxi7WCVYiNEk874kQxugVCN7fiE0h/VkQLeHWChtKIEkyqVkQ 6mhq_ignorechain_0001
LmAjTCdvqEEkpAckQEDMSCJOt9DkbXikQosLSCtXmRD0W6skQQumRCBpryCE3ClkQd7PRCVj49DU7BPkQCuDRC16JVEkwfFkQtCbRCt9ckEEyxPkQVMjQC9EnWE0tB0jQvZ1TCxiYCE0/rMkQtp1RCp9aKEkhKukQ7TpRCF1xoDUKrCkQXjRQCRuZxDEyvTkQ 6mhq_ignorechain_0001
Lxs1SCp/fPDUES/kQRr9SCdGFoCUpeLlQGd+RCRBdkCEY9dlQKy6RCJvmCCUiGolQTxYUChgLkC0HPUlQe3ZVCxgXZC0WeDlQPALWCh0e1CUbN4kQaaxVCpdReBUt97kQtM/WCt1yfCUaQqkQpdwWCpPbpB0xWskQ1dWVCJxXLAU7KBlQjTVXC5VukAUvxhkQQe7VCxa8M+j8k2kQOS5WC1Rwl+z3SnkQ9HRTCp5eqD0x8ElQUrxSC9uLNC0myAlQEZrUC1IQCD0IwblQKqaUCdNdLC0khglQbHJWCNQHYDkCB6kQcipXCNUTtCUgFgkQGilUCxpJBAExUNlQreGYCFYQtAUjlVkQAGmVC1VlE3ztt6kQJ/UXClkIb7jHTfkQ 6mhq_ignorechain_0001
LP6MRCpZ9FDUDlilQI7ZQC92oGDklK2lQYgVPC9dBkCEeQ2lQd9FPCdRxPCk4zGmQ5LwPChpGyDkT44lQbvtQCd89IEEba8lQ1OKRC9MPfDEBiYlQTOERCRUgADEZtDmQwOLPCNty5D0imqlQD0DPCJZFxD02TGmQd4PQCF2sUE0T8CmQ 6mhq_ignorechain_0001
LvGsOCJOwcCE8AklQwBkNCNYP+BEhfjlQkvAOCpcQjAktMolQs6UNC9Han/DYrzlQJo3MCtnpACENsNlQVshLChWNWBUWXNlQ2PcKC1TX6Bkl0XlQjHWLCZPcJAEinClQ3JNJCxFxSBENiXlQfIHKClhhD/TWSClQLlCJChmfGA0FxMlQOC+OCpwmrC0TYWlQhg2MCx3eIC0x3vlQL+uMCJW2hCUA2IlQbEgNCdRpiBEkvBlQAmkKCpPXbCUnUglQTSMMCRL1Y/jCW6kQyIXICtI4vBkj0flQo4+JCJ40V8jXx5kQHTEICRcbO/D7iMlQ 6mhq_ignorechain_0001
Ll0IPCR7eJA0M7elQ90rPCl4tU9TYXjlQzJ8PC9wJo8D3K7lQsNpPCJCsL7rXVEmQ3Q/QCtHxe8zd4WlQWBtRCll328bs1alQRWxQC5Tnu/7tIVlQNq+SCl2nE9bXmNlQ++nPCBigwA0jqUlQuR9OCZ36n2TkYelQtUxQCdP0v8DN2FlQNorRClj01+TYBblQV/8RC5+kN97wwrlQA3RRC9+/zAM28XlQTE4PCdBAo/buDflQtYfQCpHdl/bWVElQmNfTCNgsb/b/aQlQNwuSC5KTu8rDr8kQVmoTCZR+d1TBNSlQ 6mhq_ignorechain_0001
LEEeQCBE6Y/THeFmQ7voQCNlrT/jugcmQ9BXPCFpoj+TeAomQTiWPClSyC7TXd1mQZqwQC9ROhA0MY9lQegaRCdmBv9TzmgmQyL+QCF6KoAkPMimQ 6mhq_ignorechain_0001
L+1QOCxmt5/DqyimQv/+MCtlvP/TgmsmQkjnMC5hxm4D9pomQzjMMCl/fN87fX3mQVj4LCV3VhAkI4jmQ4igKCJ/USA0bjtmQrRgJCRKkPBESDlmQvRLICddO/A0MmtmQoNuHCpQTdBkqcAnQS8fIC1hhGC0VgMnQVtfGCZUzKBEX0GnQMnTOCdQrsA0L8XmQ9lENCV1fh/jZ29mQiWJMC5uEkBUHpmmQVHzLCd2QYAk0oSmQ4PLKCJyLj+DyzpmQf5jKCVWPaA0u3+mQ+nyJCRWSICEVYpmQHTdJCZbAKBUWsTmQ1JjHCR+taAkOxkmQ58bJCVCmNCUsoHnQRKKICRxyRCUfoanQ9d5FCFfFmAU9i9mQH8JGCR/UhB0/7UnQ 6mhq_ignorechain_0001
LNwxMCVUIY6LpyUmQp2ZMC1R2V/b2rPmQQOPNCh4SqAMKXcmQB/tMCJKWpBsv7kmQX6kMC5ht3/73q3lQ06nLC5LbV+7y3olQPHBMCVGk0+LVqRlQpWMKCZcpO/LxCtlQ04JNCxOjV6DqIJmQD8WLC1vdo/ro/TmQfFmNCJ+UW/bbIzlQwnbMCxX+/AMFu0lQBgtLCBAzI3Lu+rlQzxVLCtwZd9bVJHlQUbCNC5PMI+bRDPlQmK9LCVCdeAcQJOlQe/gJClPtI+rGiilQxrGKCd9urAcv6plQ8q7JCBS00+7wq9lQ 6mhq_ignorechain_0001
Lr9hOC1EmZAM/OemQ2TZPCJg/VB8aPpmQ+IQPCN2zQBMTcBnQQcdPCpgdICMVcMnQ422QCN6wFB8TAjmQpQORCdeQaBMZuLmQTQmSCBhm1A8ZqGmQOkMRC1qVdCsyWImQoh7OC1Q7G/r0IYmQltGPCB8SLCMVnkmQchFRCN0kCAMJ0lmQ/3fRCNZWsBM7StmQuLgQCBqA8AsqBBmQT42SCF3JEBcmH2lQpSlSCtD2g/L55ImQVoVTCNh7RBc2TRmQvJdRC5vnkCMez3lQ2r6RCFPfsCMACTmQ7pMQCFIgpCM6zLmQ 6mhq_ignorechain_0001
L2a5OC1QWGA8PCKnQWymOC5CYAA8m1gnQIndNChKp7AszxmnQUpfNClWGlBcSn3nQUkQOCd4DR8bKCnnQgM+NCJkX76L+u+nQzw0NClHgK+TMYCoQztvOCVIVq/jjmAoQ5fyMCNKV4+zcdGoQt10OCtEji+7b4AnQ0jfPCNRAUA8HupnQsTFPC9kr92TRqinQTXYNCp7P35r1GenQuUDNC5OKk97WaBoQpDyOChOcO9bDAEoQ 6mhq_ignorechain_0001
LftbMC1j//AsHLZnQLnWLClI88B8gBdnQg24LCVoFsCs+idnQPKdLCFxKGDc2sqnQMHRKC5x5zBcgNMnQyJdJC5CrjA8m+OnQ07bJCV/16/7wSgnQKMyICBOcJAsmP+mQR2YMCBCnZAMOMMnQI15KCN3muBcYhsnQuEuKCN4YzBMNV8mQuZmJCtVfVCMJ/MnQdfOICRj0o+ryJ/mQmC1ICVoYqAcejwmQ 6mhq_ignorechain_0001
LBV1MCllM2CccXPnQWjfNCpS1fDsI9PnQKTTOCpt8mDsoSknQmbYOCZooFEMC7rnQ5baOCZxQlDsgv8mQjbGNC1K2gCczAEnQ6SuMCZhg4D88XPnQPT5OCFSQCEc1e9mQwI1NC9u5iDMPDumQgCLPCZATMDsq68mQ 6mhq_ignorechain_0001
LSU6OCZ2cFDMGDtnQhcrPCZCNKD8LXAoQQA1OC94RcDcvXJoQheUPCVUS1DMU8PoQeiRQCldJfCcIwDoQ3iaRC5dwPCsta5nQA+8RCtUIJBcZMAoQbXCSCB3U2AcmwJoQ7fUSC1o/TAsT4wnQzO2OCd4UoCcfHmnQr2eQCx7EhDcK49nQIsfPCxBwGCs5pDoQbTpQCRQdhCMe7LoQ9lOSCRb7mCs0M6nQkkDRChu4MC80ApnQLtrSCRIJ0+7Rg0nQBDPSC9S0lAcmkhnQ 6mhq_ignorechain_0001
L2hjNCdDRQD8fyJoQl+qMCVsFgDsEJSoQKvgMChoRIEckvRoQ0mIMCFo3REMm1ZoQbITLCRIwKD8GORoQ0cSLCtNWbC8CBUoQ+K6JCJ7OICsrzToQrq/ICF9AeCcVnQoQbOxJC9blHBMI2WoQxIMNClt27C85PEoQKrGNCBe+XDs24ZoQUW7KCF8IODMMEJoQa8lKCdG5aDc6fWoQpZtLCpvKXCsQ/boQ+G7LCVlRKCswXOoQ 6mhq_ignorechain_0001
LmhyMCtQPSE8QjIoQ/rpMC5+LpE8LIHoQcz9NC1Hb0E8hvEoQMz/NCpiMIFcngEoQSBqLCFu5tEc9N8nQZwSKCxkwkEc6//nQvtZJCxNjtEckLHoQ7wqJCNcoTEsvS3nQ9VSIChWMiEcjKHoQnEbICNVZSE8JPAoQQCHNCNhOJEMnWCoQ0lQMChfSwEcdcOoQSeCMCxBbnE8sNtnQKsjLCVfJ/E8oN6nQZ5EKC121IEsePrnQs6ZHCdTVlE8vCMoQFkuHCR0KHEs1G9nQ 6mhq_ignorechain_0001
LIfCPCFphoE8d3CoQZjUQC1NXyEchgAoQwfCRCpCu4EM5vKoQUPnQCR9ozEs3pToQf2LRCBYIjEM4J0nQ/TlQCVPKeE8+hgnQ8G+OCZGaYEsXEDoQyTJQCNkzAFsFo3nQOOWRClVgUEcLS9nQCPKSCRpYqEcqWxnQvAuPClNZYEMR8jnQ 6mhq_ignorechain_0001
Ls7JSCxnyDF8TVJoQyz9SCJz6KFMSUSoQSh0TCJTc4E8xRWoQH76TCFOinEcvQRoQZD3TCBsAeFcpPPoQiSxUCJEsXFcz9GoQs5ATCNFpwFMAULoQO2cSCJ4XHF8S0BoQ3MTSCpOzPFM0xYoQv4bUCVJGjFsqMWoQseVUCFp4YFcBJAoQJbqTClP/9F8kLJoQXDVSCBzm1Fs1nRoQdYcSCNtsrFsEUEoQ 6mhq_ignorechain_0001
LgvcUC9Zl7EMChfoQfCSVCRa6qEM9KkoQVJbWCNFVlEcspcoQiPvWCFNiSEMT3aoQPe2VC5eOyE8VBvoQrr4WCxRUiEcREzoQyPuUCFn10E8wE3oQaiWUClErJFcbZjoQGJrUCxvkcEcyNloQdGXWCVpfBFsB9toQpxRXCFWvnE8bv6oQf4sXCxwIhEsHUtoQp5aWCFNrSEs2D0oQtdIVClaB6EsXu+oQGZNUCtqllEMwG4oQeBBUCF9xAFsvK0oQ 6mhq_ignorechain_0001
Lh3DXCF8s1E8KJYoQcbJYCRsGyE8YpQoQiNpXCtgqmEcStGoQmlSYCtRzXEs9vCoQcJ0YCxuWHF8/bNoQr4gZCF5dRF8tFXoQZWzZCJzyDF81WEoQZj9ZCBQRoF8UPVoQ6jyWCZP3EFco6ZoQdx3YCZZanEsLXUoQAWDYCRjpSFsP0KoQY0YaCFC+HFM8NZoQFx1YClCURFcn8doQJ/QaClN+SF8TMCoQqyRZChGS9EMa56nQiqkaC1ek4Ec36GoQ6pcaCdkVuFsxbcoQdIGZChjMyFsuXToQniqaChwvoFMtlOoQ 6mhq_ignorechain_0001
L5KeWCZNxsEMQrCoQCO5VCF5NhEMxbznQ3stVCJspJEMRQ4nQNj7VCFi83DcZdqnQTR+VCVHZ5E8AxFoQ3RiWCty/iEcbclnQFY7UCVwKoEcQYvnQ 6mhq_ignorechain_0001
LX+UVCZulEE8m9FoQBOMVCBNmcDcWLJoQu+hWC5W5FDMGtIoQ3RnWCp+hgC8xeFoQ4hmUCRgWZDsNcUoQEjITCd04lD8EOVoQsaqSCdBqmD8qygoQTqMRCtObzDcslhoQ01xQC1V26DsD3soQo9HVCBzOQEc0ULoQd6gUCR/tMDstmDoQElKVCdZ6tDs+2ZoQ7ysUCJbm4Cs2VXoQkzhSCVlAPDcIwQoQmb/SCRawCE81uRoQK6QTCRFc9Dc7UloQXmySClPBHD8TUkoQT7kQCl6PaDMnLeoQr6BRCpBVIE8qBdoQGbzPCZ4nBEcxCtoQShVRCJ3SJE80DwoQbW6QC5TxfDs8IxoQ 6mhq_ignorechain_0001
Lk0lXCRLHcDsL8LoQFo7YCFPAKDsseLoQUCWZCFiiCDMn5/nQJb4ZC5JugCM0U6nQSi8ZCRTDoDMu6QoQ6YXbChE/XDMOLPoQfnoZC1zlrD86ycoQH7dXC1lH6D8nxOoQ126YCt69qCsBePoQdS4ZCtLzDEM/ONoQcbEcCx8mtDMfEToQaBlbCNtzWDcUoGoQR8dbCpoD4CcclSoQiuWaCd0cAE8nlgoQTgsZC1iAMDM9dgoQnRoYCltZ4DMo2doQ 6mhq_ignorechain_0001
LL5GZCBRIiDcOOynQN0dZCZgDeD89ubnQc+vYCBSf4C8hcRnQHPXZCdV0eCc4EGnQ0EIZCV0lDEctnPnQ5mhZCxAEDEMwg4mQ4FwaC9l1HEcgSwmQeQsYCNp16D8HbmmQKWvaCtBjFEMVcamQJKfZCtMa+DsMIUmQMrWXC5XNuDMJVkmQTj/YCxlv1Dsd3/lQL92WCx0jlD8nAQmQ0EqXCVlQpDsVQ+lQIIrYCNFc9DsuX3nQFbiaC12JYDs8oanQAEoZCB1GREshNXnQVZDYCB9fGEMBgQnQnWnbCJHwMEc8r5mQglhbCFQGIE8imQmQWwtWC1kTrDsvXymQFJnZCBJf4DcXkxlQsR0VCp8tbDMShOmQ6HPXCxPPiDMVjulQ 6mhq_ignorechain_0001
LmEdXC1tg0CcCZVnQDZtWChhrQC8YjMnQFaOXCZPdMB89GVnQvoUXCByDNAs9TJnQP8NVCV3TVCcFzRnQ2deUCp644CsJwFnQKsGTCJmo/C8JyPnQDpWUClb3sCMqPumQFK+WCdiNKDMhienQNN2WCdacQC8xQ7mQ3SHVCRvkbCsr2inQKCuUCd0SuB8JMOnQx/BVCxxxWDMGNHnQW9kSCN96YDccOHnQvOOTClpzIDcVggnQZ+hSChHEiCskzOnQE80TCt0KGDMfrlmQxCzTCRYAPCMhxsmQAUWVC1UzoCMSanmQ 6mhq_ignorechain_0001
L/sjXCtInJBMhnpnQ1ZIYCZwS3/rOaynQ7BdZC9TTM/rAxnnQp7pZCR8zp77G6gnQ7cVYC1BYDAsKYFoQDdEXCdm9QAsTfKoQIS+YCld0J97L0JoQY+aXC1Wl8BMBUznQjocXC1+qN+rWNvnQe2+YCBA05AsuFHoQmeuWClpFIB8cfIoQfCHZCNmVk9rNbSoQKO8ZCV9Xh87pAGoQp4UYCRXqD2TeMIoQ 6mhq_ignorechain_0001
LV+WaCNGGkAcHPmnQh5pbCpO+TAMcYcnQH6dbCBGDx/LnSFnQPtIcCh/H39Lgg9mQeaicCJnqkBsgPdnQFtxdCpZIZBMSaPnQaI7cClq53BcQS0nQf4JaCJUKfB8U7rnQlyIcChY8++rw5knQcq+bCBZQNC8QrWnQ/5YeCpzYJCM+MQnQrhedC9QvNBs64+mQEnWeCtetiAMeOVnQmCjdCtthYCMjx0nQ6jedCZz4BBMK46nQDfBcCJlRBCcnv9nQ 6mhq_ignorechain_0001
LCKkaCN3SjAcWA6mQs1TaCp7wNAsatjmQTEEaCRpM68LrHhmQw/uaCZI1k1r6eUmQfgGZC9CAAB84SbmQZ1tYCt4nuA8F8DmQhl0ZCJ8sOBssO1lQ4LZXCBtaaBs78+lQ+1CaC9NdTBcO2AnQKXMbC5cHeA86WamQ35TZClrDCCM2zcmQdLPYC5W6wA8OOlmQGVnYCJvuT/LjcBmQwDjZCl7VCBcfoklQVFwaCBSbtA8/74lQ/T9ZClynJCswj3lQxnHXCxaBOBslWulQgpfXCV/lPCswaBmQ4inWC59dBBMHgJmQ 6mhq_ignorechain_0001
LQuGZCJ0WD57Y8smQg+vYCh59a+zQ6pmQ6S2ZCdf9IAkiqxmQFaIaCRhUKBUqknmQRpcXCFeVE/DFr1mQBeNWC94yc+zy9omQFvkVCJ+JQo7KCrmQklrVCNUIKAke6amQ74bUCRfYS6rRWfmQLwiUCJVLw/TpOPmQr46TC58+m8j4cRmQjNnYCZux78bJE4mQEqnYCFRXy+DD1YmQW6ZXClvz39jGjEnQlfbXCps2lAkE15mQDz+VCt1+98LeC2mQoGLWCVkAIBE4JZmQUi8TCt7Xg+LIIhmQPwIUCFjnnA0vPEmQshBTCZmGb7DZOImQ 6mhq_ignorechain_0001
L5WeaCZKLo/DvrDnQO/WbCFuAxA0ADOnQ2/scCJ3d0AEM5CnQmlSdCVBH5BkvwAnQTDkbCRIGaA0DylnQouOaCFijdAUryxnQV3kcCd8GWBUYAwnQt8hZCtyGzB02SwnQV4VaCRpOn9jCWKnQun6aChJgwB0lzMnQ8b7bCNRNx+DMEnnQF3jZCZITZ/zVgrnQpYZaCRpQPA0DVBoQITtcC9gCFBE9YAoQl5hdC96jQBECtnnQk2NcCZM6LC0/3unQkAmYCFTkwBkAN5nQ95KaC57YSCULC3nQwkUZCNq3ACUulfnQ 6mhq_ignorechain_0001
L0jNdClI9W/Tvp7mQH1jeC9q6I/jVMzmQeRleCtF8F/jJ4amQVJlfCpj12/zPKRmQUBPfC1IJd6zF07mQ3FnfCZ8VJ7DwCTnQn7reCVKw/2jK4inQTccgCRoVG9DEHZnQYACfCFQBx4TVQ4nQ1kngCpaia9TgdunQFzJgC1TcN8TID+nQ/FocCZGWb9juH8mQzOIfC1AdcAk4R4mQKWkeCptcL87kw5mQyaEgC920V3DioymQGbrdC1LuU5r2SenQa9zgCN9qB+z1yMnQk4SeCV2cF27ARCoQi1HhChhvT+T8AznQ5gSgCt3vd8DecHoQ 6mhq_ignorechain_0001
L1PgdCBToN+DZtQmQ0kedC16yG+DAf5lQfHqcCd9AMA09MwlQ7MLdCJrbBB0XTklQ895cC1SSM67R3xlQPzrdCp4RA/by94lQip7eCNheW/7sXslQU9peCBbuAA84KWlQHMdeCNfxQBcg0OlQAWgeCBqBJC8SEclQgfNeCt4qdBsxS6kQ1OscC5O/N9D8/YmQB4feCtO2U+zdlzlQKp4bCVgWD7bJs3lQqg3cCVgPR6bybglQQC9dCFgcz+buyJmQlWEdCpYFZAs502lQAXgfCVw2/8b8qslQnshfCBoqeAcMTzlQGCneClYVg+bufLlQ8VseC5LGECchwrlQlxWeCdUBnC8xjWlQQELeCdPerAM2GwkQa7DeClB0MCcdy0kQ 6mhq_ignorechain_0001
LSIYbC5ZIPAEUe1lQP9eaCt3zLBk/SrlQu3xaCdLLTCUlgylQNz0aCpIuwC05dllQa2AZCZmC2AEqKwlQEMoYC9UnB/zyxllQxTGYCR9a9B04colQt7TXCVWB09TfmtlQypAbCJ1+N/zssAmQcFqaCRv9JBEOGalQfj4YCFaFuAEGXBmQgJkYCth2R/jpfUlQi7ZZCZNCG9j96olQuCEXCFb+sBEoAslQa9WYCNlacCU4jwlQW6NYC1i0CCkCPXlQ62GXCZRpRwTIhllQvVXXClA7I9Tg0+lQYzgWCVQjU/zaHqlQ 6mhq_ignorechain_0001
LbF9aCZQaZCE7OHmQ2UNbCdWNEDEUbPmQNXacCZKWYD0CmEmQMeWcCxU48DEjN9lQtzbbC9UtCDUDsnmQCm4bCRX1sDEFCymQTy1aCV1pHEEg2tmQ4wFcCNOEmDEc6JnQvg6aC1NnAC08kRmQmxVaCFcIYDEDAMmQ+YgaCxn94CEAYvmQUbMcCpfqqCERIrmQRi0cCJCS3D0ZyqmQ2PKbCFznWE0xM1mQEkuaCBn9JE0IqcmQgv4ZCdAwCEkns0mQoRacCtJACEE6QRnQl1JbCJVqbDUULRnQMo2cC50rNDU7bMnQ 6mhq_ignorechain_0001
L63hdC5OUBD0j8DmQenweCxWVTDEEe7lQV9oeCtJBbDUEqjlQwASfChhy3DkM4alQPk8fCdOJ1CEt0/lQQGFgC5TtvCkdxXmQf5sfCp9FKCElK1lQl6hdCRo4iCU7YJmQ0f7eClySyD0TDDmQmVbgCJ2cDDk6V5lQOEggClASaCUsjamQtyLgCxVwODUY+emQ+uQfClWJiCkp9emQubRgCZv1pBULT4lQPlyeChYw3BkSl7lQw+lfCFXmOCUJ9jlQ 6mhq_ignorechain_0001
Lf70dCtqwBDks2YlQSlidCtGzJDk4dClQwSycCZphzDkZq/kQLJIdChavGEUh1xkQtRucCVczkCUnB5kQltfdClYS2BUOD1kQEOhcCFkcvAEPEvkQLVheCVPMCCUfajkQFTZdC5CdoC0BKglQlBfeCNFvMDkv55kQcu5bC1njdCkG4DlQQVTcClyHvCEjypkQfXAeCtPCjBUnsDlQRWEdCBGeo/jpPskQqzzbCxv3lAEpF8kQgx+bC5fYBB0zlgkQcgEfCFwKJB0NmgkQ9uAeCNjxLCkRwUkQ81NfCR2QbCk7OokQ 6mhq_ignorechain_0001
LDzxbCZry6D03yMlQXcAbCFd3QE0viLlQqIpbCFNAkE0wBWlQMyQbCtWP2EkqnRlQsgibCpBukD0q9XlQt70aCNt3UEk8z6kQkLCaCtPYOEkv+SlQ 6mhq_ignorechain_0001
L2VncC9bIgEEr2jlQjVUdCliExE0EJvlQLLleCF3F4EUztjlQE14eC9JLLFUJPjlQL7qdChqupEERpFmQY43cCtIwQEkGmmlQ27pcCxp4+Ek6IwlQGoMeCR1g2E0z/NmQ1fwcCpXxlEkJUOmQD0TeChkpbEkkxEmQ 6mhq_ignorechain_0001
LzUUfCl66oE0CralQTOTgCt/FtEEztQlQbbTgCdoaoEEG64kQe0egCp7U2EE9IskQ6Z1gCtVnfE0xdblQoU9eCNb0ZEUt0alQFuagCNJ/9Ekq5SlQdSUhC1oviEkI/TlQRD3gCVsrjEU8ZslQeetgCVSvOEUYvZlQ 6mhq_ignorechain_0001
L5IHgC5lHVEUmpykQoSOgCVi4NEEo3ckQM5ufCxY1bE0QnMkQBDIgC9DhfE0HH7jQZ1/fCtW+tDEMpakQKGxfCJEOLE0oI9kQ6ewgCNo4OEEJkZkQ2UFgCN8MjD0vRKkQvESgCda4ZD0uolkQs87eCp/prD0mZekQ 6mhq_ignorechain_0001
LQGjeC1crjE0dCSkQ9n0dClvdxEkIVDkQGlmeCN3gFFUl39jQVtWeCJVZPFUGQtjQL4dcCFhp3E0i3MkQH/bbC1htlEkd3MkQS3GaC97isEkVwVkQG37ZCNzQ/E0xrZkQYwQZCh1BfEkwnYkQm4IeC1sLgEE/YgkQPXqdCtIwoEErb0jQtlmcChe68EknWdkQgJDcC9TDFF0f7DkQJ7SbClBIgEUbg8jQrk0bCRvZYE0VSWkQ 6mhq_ignorechain_0001
L+lhfCFf6LFUeqLkQGFMgCR4JeF0kAHkQrN2gCxTKXFU+K9jQTUGhCt/thFE5lujQUjUgCF7CrF09YbkQdbZfChI00FE6blkQrczeCZ4ODGUuIYkQf/gfCJ/kKGU92SkQaxodCRLoCGUxPTkQcEpfCRiDEF0OqZkQ0V3fC1raoFE1h7jQMmjgC1yxgFUNUnkQfzqgCtgA4F033XkQvkpeCl8ToFEGknkQl1pfCZ+D7FkXL1kQ 6mhq_ignorechain_0001
LjPIhClFkFFkj9EkQwoxhC1tC+EkvW9jQyOvhCRt63EE/3ljQzhLiCVWI9EksJZjQbnAiCBAnqEk9hKkQpioiCh2ygE0QpAkQp9IiChaUxEUJjhkQ834gCV5L9E0lcQkQ2pIiCZ+ELFkh0+jQaunhClPZeEU/LKkQbryiCh+ETEEJKKkQVghiCRelbEEUYwjQqFCjC5NqsEE5UAkQOhTiCt7fjEkfxqkQauhiCtem9EEV4hkQcnrhCJgr3EkvgokQ 6mhq_ignorechain_0001
LloNhCpetsEEU6fjQDUGhCd4emEkc8JjQZfngC1GD1E0KQ+iQ2gdgCNJ8wEEGoriQ5J2gCNmiPEU7GJjQLwWhCdH79D0U9KjQnBshCpUFrDUAy6iQ+klhCtiVqDUvAejQtaHiCNmHNDELeCjQg6DiCRFIMDkeKYjQsLchCJfdvDEKczjQRmYiCxoazCk3zmjQ61whCRx4WDE9zBkQDrOiChNe5Ckak7jQQQ4gC1FWoE02NrjQijkhCB5enEUQUBjQvOfgCZk7MEkp/VjQ1blgCd/2MEEwC6iQ93nhC1ZwyDE56piQeEbiClRq6CkCk5iQMmEhC9neDEUgn4jQIWwiCd3mbCkkKijQ/BphCJ8IbDEirSkQhxeiCFrcmCEtxHkQ 6mhq_ignorechain_0001
LPCYgCl7+FFUMeIjQnIwfCZ6iTF0wj+iQFJGgCxgNdF06opiQMmXfCZTnfFEJFbiQChigChFkJF0UVXjQHD2eC9zTKFE8t7iQNWffCZ9fgFkFcJjQ 6mhq_ignorechain_0001
LO3ugCpiwiFkF2niQl1BhC97RsF0H5UiQ7odhCxXRcFk3/IiQMG5hCJ3LiFUTO8hQkfchCBz6/FUp7aiQhZBhC1yLJG0/RjiQqXggCJwQLGUXIaiQa/NhChEEOGEfuyiQWdBhCprBgFEux0iQMKogC1BRxF0xLKiQBuzhC57h7FE7LniQCWuhCtNtCGEC/MiQ 6mhq_ignorechain_0001
LmaXhClu1HF0hiNiQfTzhCV0a3EE9xEiQAX7hCZ/f6EEcFthQNNgiCZF65E04GmhQxDghCxHPhE0koIiQ9N4hCFoBPEUm49hQ2NjiCR24KEUM2HiQMWoiCNpePE0EcaiQg++iC9/HDEEQ28hQCC/gCtgeDFURNXiQqUSiClph4EkosMiQ3JfhCl0+dEU5wZiQ4L/gCxa7gEkyzCiQoDlhCVyfAE087+hQte8hCdN2SEUFBthQ 6mhq_ignorechain_0001
LdtZhCZN59EkLoghQsSdhCt9QBF0frJhQL6vhCtT0WFEfWEhQx5JiCJ+jYFEHr1gQlexgCFy8+E0r9+gQKEzgCNme+EUPrmgQpmKhCB/BrE07KegQeV/gCpVxYE0WJjgQRgrhCpR1uEUIRRgQjd8gCx1H+EU/fnhQ5QyhCRc/0EEfFDhQ7QigCtSOwEE2YEhQ19cgCBrNMFEfwDhQHdSgCR8I+EkwfggQ6iDhClJxMF05AhgQ3Q8hCRMoiEEJKLgQijzhCB949EUZpNgQ 6mhq_ignorechain_0001
LuejhChnLnFUpNQhQIGwhCBj28FUz0KhQR5fiClY8/FkVENhQdiziCBqIGGUdKBhQwvYhC9bWGGUUAZhQarsgCx2OGGk83UhQT9QhCVqrkFE+NdhQXVnhChV7/F0gN6gQGfehCh+XEGUfvphQ7WlhCJzWOGEPQWhQsRggCtWaLGU8XehQ 6mhq_ignorechain_0001
L3FziCRv80FUIachQuVgjCBO02F0u9ghQed8jCJkwpFU5IShQhmjkCJG/rF0Y3ShQvCpjCJcHwFkYH4hQJlWjCx6t/FkRZIiQVNPjCJX6IGUjtCiQ1BQjCJPY5FUoWaiQsFhiCdJ2qFEjPlhQ+4pjC1mtDGE/kehQQVbjCNkVgFE1/6hQ7dLkCRi5uFUDs6hQ 6mhq_ignorechain_0001
LExpjCtfTcFkIzEhQbLBkCF9cNFkdM3gQ9OSkCRfVaF09nkgQCT6jChzHhF0znWgQMrkjCR2N7EksOvgQWE9jCh02oEEQplgQaPQkC51nZE0+nygQq6AkCtOymE08oPgQksmkC1YuIEUr0pgQgTXkCJ55VEUEzGgQWOqkCFG3GEUm6TgQUeJjCRQgcF0rKEhQ+WbkClTlGF0WeAhQVlRjCVuF1E0dd8gQimOjChuSBFkFMjgQ1aNkCJkFbEU38DhQu+xjC9JryEU1RFgQ8m1kCddv5DkbN0gQnEakCdOdUEk78qfQH87kClwHzDk29MgQ 6mhq_ignorechain_0001
Lgw7kCFf7dFkklkgQxCQlCdGisFkVuVgQ9nxlCxZggFkpHJgQa5MmC1WuVFUdaSgQdcklCxBv/FEBUhgQUKElC9KlFG0i7sgQoi5lCplXHG0NURgQG/NlCx+HWF0UavgQ3u3kCttpyF04zKgQge8lCxNB6FkQlsgQz39kCJb2BGUS/5gQ2yHmClmGOGUsyZgQ3WSmCllEDGUUlIgQ6mhlCBAUKGENGGgQ 6mhq_ignorechain_0001
LoJvlCB7PiF04SofQUjMmCxTxXF0RiLfQzIqmCZRHoFk/v2eQVNdmCNuw5FUFGreQxszlC1QFLFUi0qeQjmXlCdPw0EEeJAfQpdXlCVMYrFEuCcfQakgmCpx5MF0qEefQDeclC5beVFE2JbeQYdJmCtTMFFkrPSeQ 6mhq_ignorechain_0001
LCXSnCJy5hF0ztxeQVQznClp5uFkZydeQGPynCZvxsF0OdtdQqMRoCBnOlFk9WadQ3FfoCBIApFU4CveQT6ApC1MC5FU3FjeQWG4oCR0HGGEdrfeQ3dnpCJYhxFEYqceQ6AanC5TLTFEqm8eQlUtnC1Qo/FE90leQ7pdoCtFznFUo1RfQJaooCl3WZFEewieQTQ/pCJBd7FUToUeQjJtpCpH3hFErxfeQ 6mhq_ignorechain_0001
L+cOnCFOiyFkekZdQEQJnCF4owFk+prcQhyzmCJiLCGUVPZcQMRumCVQTKG0oqucQwGvmCdNlcFk9AgcQ4hvmCxYmZFUGiybQeGBmCld4eFkaOvcQ0G2mCJ0b4F0CQrdQi2onCxrSvFEqHdcQ5Z9mCFOlOF02GvcQfTInCB9aRFEYmqbQLHvlC50jQFU/umcQhpAmCp/9gF0O2RdQZiylCFIxsF0aAgcQ 6mhq_ignorechain_0001
LDTomCl1UBG0fWwbQwzPmC5FVJGkCkZbQQ5ilCx4nFG0J3ObQjxGlC1nTMG0/sHbQjJnmC9vhMGkcbwaQ1bRnCB4OSG00y3aQgvonCRQpUG0sUOaQGqVnCdIkUGE8vrZQlOSoCJvzWGkkhRaQ8gxmCtZQ1FkBzgbQNmMmCNeWQG0O/tbQFetmCtOaFGE2SdaQtuSmCt7xRGkmgdaQPSLnClvxZG0jKIbQo8lnCJgKNGUVaLbQ3SjoCtjdYGESP3ZQRcgoCVYyWGEoMuaQ 6mhq_ignorechain_0001
LUsblCpte2FElDNbQF7xkCRuMuF0baCbQUQVkChC0vFk4lpbQpcekC1BplFkqKKcQm40kCR6AXFkv3yaQHHKkCtwhLFEJewaQF/qjCR2eWF0UWSaQwZIjC5oadFULcfaQyF3jCR3GYFUVvpZQPvzlCJQIsF0KNTbQMykkCxTu3F0hUoaQFTDlC1RpWF0fHTaQMqJlC1r8NFUbOIbQSYPkCBMR7EkYAlaQf37jCp+KLF0UTQbQE4jjCpnLfFEzXUZQLaTkCt7QSF04egZQ 6mhq_ignorechain_0001
L4+yjCN7a8FUXOobQRSZjCtV++FkV4OcQLBAjCJyMrF0IRacQjwxiCNV8oFE82+cQHp8iCd53IGUN5CcQ705iCV/LIG0MRWbQ+ZjjC5IRFGEctGbQljzjCtzQ8FU8qobQfbujCN9eBGEY3pcQPddiCxHHIG0m7ScQYBLjCxLaQGE/AOcQgnhiClnOCGk3DNbQjYviCR/4PGkM1IbQsJgjC9xEBGUz7naQ2I3jCt3fMGkVEDbQ 6mhq_ignorechain_0001
L2A6iCpe3cFER/7bQtQkiC1DBJFk+UEcQFR9iCRyK4E0NUbcQ67qiCZmBoEU6HocQ37EjCBp3fFkyKebQTsHiCR9FMFURYXcQBtZiCNBACFUvNmbQ 6mhq_ignorechain_0001
LQtmjCdJQ7EkGPhcQHTAkCxg6qEUv+1cQzJzjC1mWnEkaDkdQIOxjCV8CVEkhsydQQHvkC9sqwE0z3zcQmkQlCR68dE0r4MdQO90jC9Q6IFUJeXcQcb7jCRh0bEEdMlcQH64kCNuGyEksgScQxK0kCVbLAFEv+CdQ 6mhq_ignorechain_0001
L3YqjCt8a4EEhb7dQKEjjC55n2EEdMpeQWm8iClDeoEkbcyeQao8iCNXacE0rwRfQ3XcjC1PxMF0z+8eQAjEkCVfgaFEz2+eQsd7jClqUxF0zFLfQJoWjCpzB3FUCkNfQNaZkCZJE9FEb+RfQvtojCd/9GF0NdtdQDw+jCty1uEUkp3eQVVEjC50eVFkqqqeQ2QQjCZrBLFEfgdfQHjakC95oTFEWKWfQKIUkCN8LaFUCsfeQ 6mhq_ignorechain_0001
LIfbiC9TnpE07fXeQER1hCNQucEkq8deQO3+hC1fQFE0p5XeQJD0hCd9gvDUk1yeQ6rRhCFmwjEkbCAeQR76gC51d3EEvoPeQLm+gCJ1d9E0JK1eQHejgC13pBFk0jzdQ45ciCtmmzEEfI+dQ2ophCluZfEUsb+eQj7ehCtX+mE05YgdQNd6gCZD3WEkFo8dQ2lTgCtB4OFk8I8dQ3ahgCliO8E0ziVdQ 6mhq_ignorechain_0001
LoBUiCloJAEUc40dQDdbiCFh+TDU3/pdQhY/iCJvMBD0AYEeQmj8iCFEtcC06+SeQGamiCdUxPD0HI6cQN5yiCx/7hCUudvcQOgAiCJuDeDk+IfcQGRfiC9atLEEuShdQEt+hCNkuBDkRpxdQ/ACjCZu3jDUpAzcQqi6iCdJjfCEWgNcQEyOjCRayYC0ITCdQdUYiC51mMCkX42cQ2eIiCFZBbD0XV9bQQ2khCNkEKD0jZmcQY+4hChiW/D0qVmcQ 6mhq_ignorechain_0001
LS/hjC92zYDkfEKeQGAEkCB2tIDUe9keQcF0jCVo0+C0rwRfQlx9jCFWncC0d7ifQuZokCh7RoDkHZmeQRGSlCt72YDELrIfQdTljCdUy1DEHJ8dQ/nPkC5GxqCEsXXeQBh1kCBUZsDk3UGeQ6eckCJcqDEUQ5weQ 6mhq_ignorechain_0001
LpkbjCtvmbDUdPlfQD6JjCV7HSDEXmHgQ5qyiCJXqnCEnWHgQhN5iCBHwMCEaYVgQaxriCBB31DEa5OgQ/lWiCNgVtDURPkgQp3piCVKN7DEa/2gQ55vhCx4pXDEtDlgQshWiCd7azDE5eKhQHkchCRu3PD0Aj4gQXvvhCRxqdDk6MLhQbechCVj6VDkWnehQ47UjCh9D4DUgbXfQqLkjCpCCQDE4BTgQZi9iC1B6JEkgHQgQ0vSiChXc6DUf+CgQHSIjCB/HGEUMW2gQkxghCdiuMDkvUWgQvqliClMU+DUnNZhQaK+gCNXz+CkSM5gQu4whCRHOaDkV5phQ 6mhq_ignorechain_0001
LxUXiCRFKhCUD2ufQv6+hCl95yBkm7sfQgybiCVxRlAEfTrfQWxRiC9ixG/zee+fQrVhhC1dvyBk+4FfQLQ/gC9MOtAE7/HfQoMigC1Pt1AkuJhfQXmChCBKog/zHcweQ7FTiCxeX3Ck6vXfQ40rhCZ2jtBUeAFgQDiRhCNtWYCELMDfQ3Q0hC1gapB0v8oeQ 6mhq_ignorechain_0001
LhY/iC57ErA06BVfQGydjC5TYK/DhHVfQMBwjC1d3r+zFlAgQ+JwjCFDCQ5zZBIgQQMCkCltPu/joD2eQuVlkCV9YP9jsd1eQSGIlChebV+jFIXeQ0HqlChdxz4zJ9WeQMtLmCZ8qy4DY/xeQfTPmCVx8O+DiGPfQGCpmCBpHG9bjPveQW5FjC5mDgBEjsDfQkMNjCNZur8zQbLfQqg1jC1Pi4/jvsVeQ6+QkCBiS0AEI+9eQ2JzkCVOn38TLXVfQs6XkCZB9Y4retreQzG7kCFrXe+zT22dQp3VlCdNHIAEjPgeQddolCpKzQ8r7/AeQx44lCdmvr/z7MRfQReomClK2O+jMXjfQARmmCh2z/+L12YeQ9LCnCJ2UG97efDfQ 6mhq_ignorechain_0001
LBN/jCp6zYAEoILgQeySkCJSlOAUf/fgQH1xjCtgX+/DWLxgQPQ6jC92kk+z/4AhQnGskCdN0dB0zhlgQBO9jCJF6TBkaqEgQ7WokCdKqv+zeRfgQXy6kC1R5VBEVO1gQCAFlCBtwnBEXkZgQu2WkCx+gKCE8ylgQ 6mhq_ignorechain_0001
LMWMjCh2olAkxfugQXHqiCB8plAE4L+gQ0SAiClk7OA0UIzgQRjkhCVyNGBUITwgQTamiC1L68BUiIJhQb7NjCNafLCEtKVhQp9sjCtHpkCEyfLhQuKUjCddP9BEzKqhQmVRkCJtpwCEYjWhQ7d4jChtmKCE5Q1hQzFXkCpZpjCEsbrhQoAIjCxVnEBkseggQUdxiCFF6r/j/YKhQopfiCpE7WCUPM9gQYsLiCJRB8BEpUUhQSZojC1U9uCUR/6gQq+7iCdvpVBkn7xhQCepkCBmaED0gwOhQN+8jC1gSACkJxFiQcwzkChSEtCksJ0hQ 6mhq_ignorechain_0001
Lss6hCBNu69DDqsgQMOShCtP4Y8TY2igQ9rtgCZIHi8jePygQrcIgCp+if8DgqrgQYzahCRIJV97WKbgQJx8hCRXwq+LB3pgQq/YiCV+YN4r9ttgQCh6hCBhk89TfnsgQZdLhCxLqi+DkWVgQ+N9gCtKl2+bG/bgQr8khCBWgS9rzTKgQHWuhCptVc/L4q4gQcDOiCNr/KAcuaigQe6niChYNh5bvm9gQ3jxiCRGLr2bKJhgQ 6mhq_ignorechain_0001
LOg3gCd9Cs8TCwGhQ8hXgC9ZZx8jlgXhQhcpgC1LBG/jdbphQuSPhCxKp7+zlyuhQa0MgClTg48rqqfhQkRRfCxqrp873JwhQWW0gCBTSw+rwNphQCvpeC5UiAA8FC1hQyyWhC5MCw8jkyKhQEl1fCVs8V+jrSRhQ7TBgCRqSq+LfaShQ2cpfChIk35LVD/hQm2eeCFAfOqbTYqhQHNsgChHBYAsR6uhQ4LNhCROq5+L6CdhQsAAhCN21G9bcj2hQg92dCJpYx/7k1AiQrDPeCF2tbAsPamhQDjafCFxVrAM4X7hQ 6mhq_ignorechain_0001
L+lOgCJTmZAEhRyhQ9abgC1tyMBk9SEiQ5hbgCR0oXAEFkYiQRHGgCtO6r+DBRaiQ0S7fCBhYMCkHyGiQbCpeCFuN+BkXwMiQeQhfCts7fAEbbshQC57gChA3jBkxfBiQzaKgCVvGiCUa1SiQpD4fC1d6dCEiv3hQR3JeC9uc2BEOq/hQ 6mhq_ignorechain_0001
Lsq0gCxqK0A03BoiQJm1gC1B3IAERd8iQyNNgCxOoYAUSRJjQEr7fCpIl9+DAPUjQWnchCN/alAEEeJjQzaGiCZcLJAE2IAjQLVZiCxEIyAk2BviQc7giC1DPQ+jfgFjQ2u9iC97aLA0fSqiQXDDjC9k4V+zrr3iQ3XHhC1NHoBEfyliQHx3gCBFCI+Dh55iQ36chCdZDrBkWqKjQ5RahCxbCMAUpqZjQDGciCpDgQ7D6YSjQFoTjCF0pdAEXgdiQuGcjCpLZI8zR03iQ 6mhq_ignorechain_0001
Lws2fCNKVlBEA+HjQQPreCpDE6Bk1jUjQQ/fdCBO7DBUqPNjQAYzcC9stcAEnQajQ3vUeCZZ0sCkbXSjQWEAdC5Ed2CU/XdjQZRcfCFdCIDkgtbjQ12HgCJsHJCE/K+iQX33eCh7jpB0BOljQQuMeCVad0Ck3dBjQAKxcCJgXYDUYqbjQsaNcCdrejCUADWjQG5EdCdPfuCEtTujQo9LfCBNypDEEGajQHikfClfQADErlsjQy1LgCJulBDktJTjQ 6mhq_ignorechain_0001
LaoQdClENBBUYY4iQL9IcCRDyPAUpKwiQzcScCtUsI9zVD2iQpAVbC9KGJ4DO/8iQVcCcC9gYYAUJ+XiQBx8aCZJ5E/zgpNiQ6d6aCpBZc/jmE2hQKVJaC1dTt8jpirhQGgpaC1+fC8LlQlhQLs6bCBIZJ9rGjohQEc3ZC54ny+bhybhQmZ2dCxSThBkfAuiQiKObCN8hoAkkP3iQ5P2bCJx8aB0XzTiQkM/cCxNSGAEFsQiQ5fIbCt7537TZARiQDo+ZCFrqp/TcIUiQwHdaCB9nrAkETyhQZc7bCBsYZ/z6wvhQ+lKZCZqfa9TFvohQX9gcChihg3bYyvhQMzScCtNiW/Ly1jhQaA5YCZaXX+roQZhQNiPaC5tMSA8XFXhQ 6mhq_ignorechain_0001
LkffdC9mLD6DwxziQYevdCZLvP+rzi5iQVkWdCNqlw+b0lQjQmJocCtoJVAcNVVjQh0NfCpzr8+raM2iQC0ifCJ5S6A8n26iQS8sfC14u0Bs6VqiQTbsfCJGkWB8tvPjQ6HAgCdVrkCMHnuiQ4y/fCdYiVCczDUjQH2EgCt5QyCModDjQDEQeCpTnQ9zq9tiQpKIdC5ash/L3YviQyzffCF5th+rpsliQxW1fCt+8Y9LwdAjQ3ilfCVSOfB8Z2ZiQJlkfCVLLpAsx2cjQkAEgCt9S7Cc/ehiQEnDgCtrOgCcYjkjQ1aMgClomTDM61GjQ 6mhq_ignorechain_0001
Lq3zdCBVoG8rPGfjQ7DgdCJ3k08bJl1jQduAcC1dyc8L7x5jQxrebCtOat+7ZBHkQ59OeC1Rsu6TtCDkQIItfC10Nt2zdDFkQi7JgChQBQ+rlsHkQrpYgCZeWI+DIlEkQFg1gClma39rx6IkQOF/gCJQE86zBBHkQsmZgCJPUdAUhTCkQ6UmhCF0nB+jgSHkQo9AhCpeuGBUsjCkQkUmhCBJnZAUb+EkQDWYeCN7hE6zklajQQH1dCNGiZ/rva6jQdDGeCx44p+zf87jQrdzdCRD+86T1DTkQ/gyfCF6CFAsisIkQICLhCxEya/L65KkQQF4fC9pbBBkhVAkQoWEiCRb6w7ToMJkQHbBhChfEGCEqyAkQQpEiCJqH8AEPGFkQ 6mhq_ignorechain_0001
LKpUbCVsXX6Dj7ujQiO4ZCpYIK7jvfxjQV7NZCBdQq97iUrjQ9CXYCRBn4+7L42jQZAUZC5QQE/DZljjQIxyXCJ3q7+DG6ijQc0xZCFgI4A0gNsjQrqybC1OSt9TqykjQmKqZCdqKT8DBWCkQrxqZCRAP0+zDOTjQGQaXCJLyRAUJAZjQ75eXCFVwC8DWJcjQSYZXChFHI/juEzjQyAYZClHWrBEsSijQrWbZC5y9/Ak8m8jQ9h3aChSy6AEU7rjQ 6mhq_ignorechain_0001
L/MmZCF265+bT6YjQ/O/YCZ49rAMomRjQyeSZCdGf1BMBqgjQ5nZYCBwWUCsReljQMFfZC9u/BB8UD7iQRHAZCt9lGA89GpiQVZuZCteycAckZUiQDtfXC1LkPAcVimiQvrTaC1A4B+r+zPjQoB6XCllijAMdaRjQCwkaC9HnABsdE7iQmcKZCtOYBCsaI3iQDtPZCZQBJ+roItiQhZYZCpyIl/LlpHiQlHzaChtnUAMjmWiQN2gZCJk+eBsJGQiQvrJXCBkmK/bkyZiQgDQXCVumRB8OfiiQFMAXCdKc8/Lxe1iQ 6mhq_ignorechain_0001
LnahaCpqb7B85WojQwf3aCt8jfCcPS3jQ9V9ZCVAWeCswrKkQllaZCR/K/C8OdRkQeHVcCdEubC8dQ+jQl/vcC1OA8C8BJPkQ5LPeC93R6Cc10TkQ6lAfCxlxmCMf5HkQMgpeCp0tODMcQlkQQ3ObC1dBRBMQ7jjQRGvaC5QQ+CskRvjQPr+cCt71fCMwZwjQYpgcCZBj3B8foEkQDjNcClUQ1CcT7dkQ6cgcCdsEcDMVfJkQ6nnfC1usODszKpkQoR/dCBnIeDcDfukQ 6mhq_ignorechain_0001
LlqwZCFMowBMMfTkQsz8YCtERmBczomkQWIiXCNGMCCc3eikQ/d6WCBtSXC8o6vkQeq7YCtuYIAcXHukQcpTaC9y0c/b4t2kQfE3XC5FL2/rrD/kQsTeaCFbGw5b8t5kQIsLaCBif8Ac6uMkQUaXZCtLQHCsJOzkQ9LuYCNjn9+7BigkQcveaCZFiNAMUEGlQ5PFbC9nfEAMgwrkQ6K3XCtwoh9r9KElQdq4WCl/GLA8Ea4kQBNEYCJNNkAsswMlQMQebCBeuOzLG2/kQ9rVaC1pVK6TnZqkQWxuZCl9/C4DNEFlQ 6mhq_ignorechain_0001
Lwz/WC5kduBsj8PkQZvoVCNI/DCcKrKkQGrfVCxOe0CMdPLkQzahUC9l0FDcy3TkQ9nOVCZqVmBsZd0jQWwDVCZT/EAM1/0jQ0k8TCRmqIC87+sjQWI7UCdlX5+LYHfjQBshXCRSyLBcdQFkQqx9UCBZKuB8gyWkQQWBWCN68zBsc/ojQxFLUChSbp/7dT+jQqr6VC5JPQ/Ll+8jQ6ArTCNpy4Bc4QdjQefGUCx8GrCsXAsjQVUJTCFH5BCsmU4jQjszUCBNF96L5zgjQNT0VCFMmU/b5sVjQiODUCZy4t/7kCXjQ 6mhq_ignorechain_0001
LfucWC1y+KD8ytBkQSoVWCxmC5Dsui/jQ+kbWChRrHE889UkQgOtVClcNXE87lYkQuhbXCJ/BFEcmqwjQl1EXCJwyDEs3VZjQiOoXCdPQoDceWMjQNDMWCxlRSEMIWQjQ5YTXClU8lDs842iQkK3VCh9KREcj56iQx4aWCVafBE8WKuiQKCRXC9CC8CsH37jQeDXVC9SQAEsvw4jQESWYCFd/3D8cLzjQ9+oXChbrVEsdk0jQK+UYCV0TRD8BQTjQB0vVCtFqeE8VaajQLqvXCN+JNDcg3siQMeKVCFKqcEsmB0iQVYKWCBSlAE8aQdiQ 6mhq_ignorechain_0001
LhlTXCFwJAEcyCjkQVYeXC5Q/JEMo63kQmCaWCBsiCEMrlHlQgfIWCR1yNEsXSXlQwg3YCRxpEE8U/AlQ8R9ZCVn1ME8JHykQnv/YCZxQZD8tTElQak3XCx6lmD8YLfkQIVWXC1PPbEscN2kQ8i/YCdm1MEsoQQlQm27aCVs7IE8kx4kQDk3ZCBnIeE8abwkQEk2ZChiTFEMceikQQ5+ZC958RD8IvKlQkV3YC914ID8MD1kQ+2OYCx/dODcchPlQ 6mhq_ignorechain_0001
LEsyVCF8ZgDcGtDlQ4XsUCRKQRDsK0QlQDmYTCRU/nDMvVMlQXEpSCxU7wDMmdblQPogUCROkhC8ubNlQoQoVCVxwKCs5oUlQyZGWCpvdOD8vM3kQ7Q8UCRq5WDM1khlQ2YWUClPKbC8Lf8kQl0nTCFTzWCMs+VlQ7+SWClt1NCMFtJlQ 6mhq_ignorechain_0001
LHqETCdP0wD8tI4kQISwRCpO8AE8M1ykQmhXRCdO7UEMfZ/kQ0ONQCpqDWE8OiGlQ75qRChO9FEMvvakQQF9RCJb+lDcbrOkQAHSQC5PEOEcW8UkQDcvTChA2rD84RskQ/RARCxm4pDMs32kQPEaSCl9ISEM6qWkQf11SChbNcDc8+RkQggPQCdJiREcc3DkQwYEQCd/lcEMT9dkQ0uiPCRA5BEcz1YkQ 6mhq_ignorechain_0001
LVuOSC9L+kEMeUClQDj0RC5Jy3EMNqOlQjnNRCxJmyEMjJklQk7YQCtS9+E8UKslQD8ITCl39DFcHXRlQuD7TCVVX+Es129kQPmnTCRyEnEMIG6kQkPPSCNKBlEcnKClQeeFRC1w/AF8SXFlQMxoTCRt/+EcGQglQxV8SChnOVFcvuSlQDl/UCtzWBFcjkAlQplnTC1XkIFMjXwkQJuUUCdPKdEMZRDlQRVsTC90hjEsb5okQ 6mhq_ignorechain_0001
LD6mRCR4xgEMN1tlQGlDRChcxaEsofCmQuOkPCRCUWEMftAmQb4xOChfqcE8umOmQGlxRC5jBHEMFtLmQ4gKTC9WyLEc/tOmQBTKRCNZmAEchBhmQXCTSCJzNXE895mlQruMRCBuDoEMKkNmQ58rRCVwczDc/gAmQAksTCdxPBEMMeHmQzlrRCV7OlDMdSnmQu1GQCZRl5DMIwemQ9RQRCpByNEM2UsmQ 6mhq_ignorechain_0001
LJBKPC9M0LE85ZvlQNpwNC1+3FEcbBtlQy18MC5mMYE80sjlQFDvLC1oWZE8GLnlQSeoNCF7MkDMXoelQbfROCxfF7CcURnlQgIFOCJIDXCMrKXlQ7lpNC5CyvCcqv8lQ57zPCht3HEsMwjlQxfWNCFEfCEsl08lQu9FOC5tRrDs5PPlQxvkMCN1vdDM6+blQQGWPCJ5//CcSTplQoSiOCFnqzBchTdlQ4WjOCFMufCsqDIlQn/ANC5fvRC8fmUlQTyGOClYkSCcH5CmQHAlMCJZ0qCciu6lQXX0NCxm1JDckBImQ 6mhq_ignorechain_0001
LWpmNCZzzmEswQYlQQz7MCFpZ6EsIbRlQDrfMClyTHFMv1klQDqXLCxfePF831llQz02NCpXsHF8U5ClQckDOCRpl8E89ZtkQpTTNCtQzdFcez/kQRLJPCxwqGFMphfkQlgkOCp2dkEsDNUlQ1yCMCd7C2E8oYIlQz91OChr6IFsRMKlQTxHNCdu28E8eckkQTVUOCxN3rEcvDwkQc69NCda9mF8be1kQ07NNCJmvlFMdQPlQ/OUMCNywcFc5a4kQbZOPClj39E8RhQkQYOGQCplDGFsi9nkQ/r4OClyQXFszKckQ 6mhq_ignorechain_0001
LfpYNCp8ZJFcci0lQy5ANCdGfTFsLtImQWH1LC1OMIFsi5SmQ531KCN+gSF865YmQOjMOCdffTFcOFYmQKu0NCdgQaFs4WumQLViNC5wbvFMfAzmQymvNCZ+dLFMGq+mQIxLNCV0n1F84LHnQOLZNCtFmRFscCTnQR7GNC5HumFc0MXnQ9kwMChHNtFcEernQCEVOCxCAEF8dlylQKguMC9RAkFcqfFmQI+9OCRNSeF8gHSmQHOoOCVagDFMezYmQhvlNCFYg7FMecmmQwW9NCNxq6E8oe7mQ5j9MC9vLDGstfKnQF4VNCdluFFMDzfnQVy2MChBbhFcON1nQ 6mhq_ignorechain_0001
Lqa6LClrAzEMCLVmQvByKC5p2mEMVedmQ77gJCt8qrE8R7QmQfpbICB59tE8KOamQYHFLCNEzOEsMkcmQmF/JCFIIAEMJjlmQ2bwJCFCTFE8sE9mQ3cZKCtMwRDs9nimQOqwMC5IMrEMYKRmQv5mKC1bqrEcv/tmQZm/LChRsLE81glmQj2PLCVKSKE877LmQLQDJCdNCDE8nDdmQgq+IC54v1DsNdDnQhccJCdl7VEszq+mQWlrKCFdyCE8/8FnQhpnJCBS58Cs7/omQyOVLCpM5LDsSIrmQQYiKClQGLDcjpRmQ 6mhq_ignorechain_0001
L7boJCBCttEMsz7lQAJfICBjC0E8VEvlQgL8HC1srJFs7e1lQg9uGClajNFM4P0lQK3gKCZO4qE8nc0lQQpsHC1OHoEcMswlQQIxIChKg0EcBPelQ 6mhq_ignorechain_0001
LbV0ICJs/XFMev8lQubXIC5ELtFsaPDmQlw5HC1VLtF81VamQ8nLHCBDv7FMPHhmQAzeJCZmu9FcLUAmQa5vJC5dqBG83aplQjkzIC10eGGcugclQUc2KC9RVAGsiIdlQxVUJCxH/HG8rPJlQbnjKCdBVEGczNJlQHLzJCNRXUFcb09lQuBhHC9e8xFczb5lQx8ZKClsp3FcjTHmQiDOJCdgLGGMn0ImQJ6yLCNdh5FsYHilQnfzICh7nLGcUs7kQlJMLCRhbEGsKo8kQ 6mhq_ignorechain_0001
LcQTIC9S/cFMhpmmQdrrHCdmXZFM/e7mQ4QNGC9g5TF8hy4mQmkWFCFvSbFspCFnQuSZIC1qEHFsHbHnQT5nHCNIABFcPgbnQGT0JCZStNF8X9MnQ1OCJCZ+DTF8hrhmQ0ZvHCtEKoFM2sEnQzyaIC9e+4E8MK9mQDCJICZ6C0EcbvjnQRvnGCVhw7EcEHXnQCkjHC590OFcuEmnQcLUKCxUsAF8uYVnQayyJCtD3bFMdJXnQTPXKChmVRFMdT+mQ 6mhq_ignorechain_0001
LHo4FCdc/GF8BxomQ1JgEC9TTEF8gNimQyWHEClDaVF8j7RmQmT6ECBvfjFcykMmQ+ASECR8CuEsR5YmQ4snEC9u5aE8BRnmQ0xcECFq/FEMqIbmQfYzDCFLmaEsSl7mQj6mGCxX3+EMX8gmQ3Z3DCB4IGFsEPwmQcm4ECBkdsEcbeKmQT2ODCBcesEcWdUmQVGrFCFJkbEMOvrmQxfsEChvPxDsynlmQjXHFClE2FEsmUNmQAuaDCNzfEEMGxVmQESFEC9zuME8qLFnQtkvCClRqZEsJl3mQYe/DCJ/KpE8ErEnQ 6mhq_ignorechain_0001
LgabMCV3LZGMHbsnQMIMMClfzfGMGpZnQ7kgNCtmvjG84nQnQQcCOCF8VfG8VPBnQnKbLCNrfZGcMhInQC1BKCpukVG8hAPnQMHfJCpeGOG8j19mQK+GJCRwIfGcnNSnQu6HNCZJgbG8EM3nQIvlLCRRrmGsBbenQq6AMCR/gSG8HGEnQQ6TLCxdieGsNa6mQHOGKCVeDRGs34dnQiofICBFULG8ycCnQQyJKChdQHGsRG8mQM/aJCVmXSGcLrumQreHICxYWcGcp1WnQvdCJC57pjGcdVDnQ4tgJCFDRkG84wenQ 6mhq_ignorechain_0001
LIACOCdkKsG8whanQdFcPCdh7uG8xBYnQdnzPC9dHwGcEgAnQ8ivQCl67qG8Iv4mQUGwPCJrW5GcC+jnQ8tNRCJ9B9G84MjnQIqFSCRS90G8u6unQUVVRCZfFIH8INtnQWkcNCJbwwG8V+jnQloCQC1FeoGshqenQglePCduW4G8kt0nQ97IPCt9u/G8gOdnQlJjRCJzW9G8KnSnQ7LITChbk3GMpXunQT8/RCZQKtGcTPnnQeBxRC59W0Gsgh/nQ93XSCV6sKH8dpsnQKAARChCxHHMSz9nQ3mtQCZPuNH8JWknQ 6mhq_ignorechain_0001
LoBFPC1S82GcV70mQRpZPCJ2B5GMkmemQWRcPCdduuGMBsRmQAtYQCd35sGsDcFmQydYOCdOnAHc7vUmQVJpOCltgDHMlf9lQSVnNC90+KH8yE1lQf+3NClg8NHsz9elQRbcNCxfZIHsH0NlQ/FvMCd6o/GsoeQlQa+uNCN0wLHc6T6kQmsSOCJLv6G8vp7mQdIZQC9Wo8Gss1dmQg0WOCpyBIH8x4dmQ46YNCJqC9GMApVmQ3NoOCNrR8GMQwzlQ8knPCVfWHHMQH8lQo2mNCVKQSHMHs+lQTooMCVLMHHMD11lQEraOCZEpUHsgRclQi6gMCpUE9GsxYflQmcaMCB3e7GcAoDlQc1ROC94fSHsyQ4kQxVaNCV6mHH8vdtkQ 6mhq_ignorechain_0001
LVAcOChc2nG8AbUmQVaYOCBE4dGsLWImQl+iPCZUmWGMCLOmQaxOQCR2RSG8hKAmQ7UDNCtE+XG8tOMmQyn9LCt5ZeGcbsEmQdvCNCZTSNG8XlAmQ27sNC9jhpGMt+emQA7cOCBdwfG8aW3lQ7A7MCNFlWGsWUdmQZ9ILCBGiaGMBXGmQdJGMCBXOJGcAhDmQFP3NCFrVIG8PaGmQuaKNC5ToOG8MevlQ 6mhq_ignorechain_0001
L1+xPCx/KVGc/7imQAayQCdcmNGMYcqmQ+HMSC5ASRGsNpkmQ6IBTCNE7KGc8JdmQnMqQCFDYMGc4fCnQeAYRC9KEDGc3+LnQzV4QC5MpxFMNuJnQarhSCJhgEGsCpXnQKahRCBDggFszpSnQ1oLTClw43F8vrgnQcErSCZHsjFcvHenQrsUTCljoSFc/InnQZFQPCJraZGMAxtmQnzmQC9V5FGc/yimQOzmPCtmlLG8yxGnQ5fCRCFriTGsLWKnQNp9PCRR6uF8fsAnQgv7SC5chMGc30ZnQpXHRCtncQFc5rQnQdSGUCZ5c6Fs6xpnQgXJUCN9bXFsubtnQ 6mhq_ignorechain_0001
LSCfSCJ/gbGcZQomQXL0TCpIpfG85ejmQtpJUCtp3dGchAMmQxZQVChTZaGsxaGmQ7g5TCFpqrG8MtomQZVLVCJ7cwGMtnfmQPA1TCN6UtGcgyAnQ5eyRCpAhgGsDWumQjwiUCd2LbGMH8smQ0FETCRUxvGM5DhmQ4COVCZF94GMRdjmQ8GMVClabvG8gTOmQqhCWCp2asGs/lmmQ6w4TCdG21GMWXEnQfOqUCZsLpGMGcInQDw4SCl4IqG8M2GnQ 6mhq_ignorechain_0001
LYANTCxzUgG8169lQZ/cTCNT+eGc3GnlQzzuTCJ9STGsj+hlQZRqUCdFyQGcs9VlQUmQSCxq6iGsE/ZlQpCFSC5F2uGMUcalQxU4SCx+M1Gs6VnlQo7GRC19uzGsO+NlQQwtSCtcLAHsgxnlQyK8QC9ys+G8nYOlQyrvRCxX7EH8WTblQrmTSCtfIjGcSyCmQ6+VUCd4ijGs92ilQIJWRCV+OfGsh+flQERYSCN5cgGsXYJlQdXpTCdicxGsDOxlQYQeQCVD0uGM0wDlQIgWTCJCFFHsx+xlQUFLQCRScCHMzgElQhWnRCB5kNH8pnblQ 6mhq_ignorechain_0001
LPh9SC95BMGsJmrlQdiHTCVmnAGsuVnlQBCdUCZk/4Fs/qvlQigFVCdeBrFcJ2llQcE+RCNrq0FMKDxlQGWtQChdQ2FcaDklQmUwQC9mS5FMOhQlQpOlPCBKR0Fc1gulQzPQSCVcdOGcnD2lQ15GTCNpx+FMmDWlQ0PxRC97i6F8pKBmQWHQSCB53jFstZylQNftOC1DM1FcKsmlQg1lPCFF1xFMTU+lQ 6mhq_ignorechain_0001
LLl6UCN81AGczrBmQYcPWCpvk7FsjAJmQSrUXCVEpCG8w76lQ+MVYCxxv6F8Bb2lQ5odWCV/PBGMaYgmQKwaVCh+J4FcR/umQyl3XCpEt8F8ypnmQQYXVCpmCgFcHVtmQiTYUC1XJGGs0WKmQ8hWWCRDWqFMHEHmQOLVWC1C4JG8VuhmQ7lbUCR6c+FMPIrmQSPoVChZW8FcVl/mQdhAYCld2AGcSN4mQ2MmYC1TZCGM1hdmQMkAYClucrFckcmmQ2gmUClg4ZF81J4mQAdVWC5zWZFc3rxmQguHVC5+dbF8i+cmQ 6mhq_ignorechain_0001
L+9JXCBhlMGM0mzlQDBJYCtaiQGcbQklQ4uJYCB4hJGMtYQlQEFOZCx7OHG8pnHlQDY2XC9INcGsp4dlQvdGYCZ9sjGcO1wlQq0sYCZtcfGsPyKlQ6XjXC1E3uG8fqtlQnUZWCJhaRGMBF4lQ/dIZC1GvPGcCTrlQrCzWCFMBdGc9pZlQXCLZC5YUkGMWvzlQjbpXC1XWgG8UN/lQ83eYCJ7tnGMEgGlQcVeYCxcQaGcDR9kQbXwZCZ4seGcK5OlQfPxXCVrszG8nw7lQkTeWCREduGMLSrlQANBYC1HfyGMzrflQ 6mhq_ignorechain_0001
L86+WC56DGGMgzIlQMo8WCF5c+FMr51kQBexXCJ1ZqFMZg5kQMAfYC5hDjF88DrkQLggVCh8S4F8lWwkQM9pUCJXcFGcyjpkQeHPVC1t6OGsisikQeaRTCl5uEGsQAqkQe/cUCBXeXGcGcckQDKfSCVjRNGs3xjkQICFTCx8pWGM8+ckQ4XHWCNqGIGcQ/PlQeoXXC9spDGcTdokQPdCVCpjzwFchL+kQmugVClklsFshcjkQwrUWC9WkPGMHSikQ8fzSCF9o6F8dXvkQLC7UCBw3eGc/EXkQXoZRCdPnMGstNkkQIfdSCVBZdGsnCYkQ 6mhq_ignorechain_0001
LnirXCBCRhF8LwMlQyKfYC9TjOFMpBSlQh19ZCVkJTF8ORPlQBptaCxNBGFszkGlQWPNYClDLHFsJ7olQwe1WC9UE9EMVIslQWMoWCZTT2EsnRDmQiRRVCN+xrEsOaGmQcSAVCdzwmEc0SdmQeJDXCx0PnFcI3XlQ3PNYCFWiBFsXTHlQzTSYCVYxUFsyxzlQYW9YCZef7EcLvtlQFavWCRdDvEs71hlQ/8DWCdehIFswunlQEjsWCF5SEF8kpNmQBEaXCN2ArEcx4HmQMgOVC9gAdEMnM9lQfMfUCV2b2EM1lAmQ9JGUCB90fE8KsemQAhBVCBNa0E8X9lmQiotVC5QpcEcnyimQ 6mhq_ignorechain_0001
L8hZaClQwlFMI2WlQh0ybCZmNsFsN8UlQD+LcCRBYvFsvp9kQgqPdCVt8nFMlp2kQgREcCtWdAGcFkhlQ3UybCNbd9F8jy3lQfJhdCNv3DG8NAflQiovZCxurvF8XHelQ44acCV2efFscablQSvabC5A0GG83qblQat2aCpYK6FMsi5lQ/SsdCt0MLG8pBolQEzudCx8RFGMwIOlQq+KeChTK7F8sAllQ 6mhq_ignorechain_0001
LzxVbClYJ6FsVWxkQ4yqbCF6R+FszDbkQkE0bCVojpFcEpOkQQtucC9AcnFc7fBkQljlaCZ7HGGMDsQkQFffaCVzoRG8BDZkQxRRZCJ7EXGcHaPkQ4BxbCNbqXGsTaTkQKrdaCdbk/FMCR3kQJaocC1QNDG8KbakQwmnZCBjVCGsAMTkQmoxaC9ugGGM9h/jQAbXaCt5hRGs9XqkQQ9MZChhQfGMbWVkQ6xXYChOsSGMz8TkQXBXZCV+LXGseC+jQDvsbCZH2fG8TXZkQqG5bCpPyXGsiFCkQewncCRyrTGMRvakQ 6mhq_ignorechain_0001
LKJ8aCln9ZFcarSkQ3NFbCVOhFFcEuHkQdzRcCRgU5EccMQkQRzGdC1tsxEMAwDkQ0T0ZCVp/3EMRYKkQjXsYCBve+EcC07jQN6dXCVOtEFcgHEkQf/2YCZbY+EsYyljQRrbWCtfrKFsvu2jQK50XC5uUEFsmXYjQUJnWCBEfKFMH3gjQ4lLaCFT+bF89JdkQxAQbCVYmIFcLw2jQ1vdZCBvI5EsD1akQLSDaCJjQnEsASHkQQ0UXCB71EFccaVkQMb0ZCFTh5EsJFfjQXXeVCdjiPFMIe9jQeE+XCRpKEFcXFHjQ5AzVCdGNPFcRTWjQ 6mhq_ignorechain_0001
LRoacC5v53E8ITlkQfAfdC1p+qEsZWukQDl2eCp5AzEMxenkQ0VvfCNEOmEMORikQhFZdCRM3qE8jyGlQPuXeCFCxbEcpvRlQ2cBeChTlEEcFkOlQvjAdCxaPAEcpAFlQ8ZxeCh0YuD8vsVlQwVybC5Ut/EsKPvkQzsYdC9IsaEcKTokQjmYcC1ESmEM/nLlQrxkdCdY86EsF4MlQjXYeCNQOfE8S1ilQLuXfC95ueEMrgLlQ 6mhq_ignorechain_0001
LnPDfCZCDIFM2inkQEiKgCNK3QFchtgkQPhRgCNTRMF8iIJkQaI0gCFiWFFs7fCkQCDMgCRxLpFc+mkkQMszgChh2yF8aTakQGPLgCNpwtFMig8kQWaUeClJHSF8SUskQp+jgCRlzIFsyhpkQtpgfCVnkwFMpBdkQZP0gC5oBCG8kNdkQPBzgCVi4vFM8HJkQXPQhCFZlrFcUMhkQmSMgCVD/+FsSJ/kQM3mgCVpSmFMiGElQe6bfChxRnF8hbDlQ 6mhq_ignorechain_0001
LzHhfCda4PF89G8jQOIqfCNdbMFMQTljQ30AgCN7m1EcX/fjQNwdgCJSmxE8HRTjQ6coeCpLCVFMe7BkQBmNgCBYGXFcs+ejQnVueChSeQFMPTdjQ 6mhq_ignorechain_0001
LRgWfChcXmE8gDqjQ5SnfCtiCQE8+EljQxWegCxyxIEMkAujQgW0gC1/p3DcY+jjQe6feCVC1BEsv8tjQLiOdCZJtCEskLhjQr6EcCVonLEsLzpjQFbLdChNR1D86hMjQjA6aCN8bMEMMEejQooAcCtr02DMbxAjQW23aCVPVEEcujJjQC7peCxW/pE8lL1jQBArfCR6TOEc+uTjQLXReCB7lGEsDU+jQQo1eCNNjiDMxZujQ1mGcChzASEMpB6jQ67EeCJBMnD8plFjQwoAaCRPfTE8ICljQfC/bCJPAqDs4jwiQx38ZC58+EE81SAjQ 6mhq_ignorechain_0001
Le+qgCdg0QEsZrAkQzfVhCpfXLEcZjIkQXk3hCRs5SEMi24jQHnUiCZDxGEskCzjQUtdhCZhWVE8gsekQQ9BhCZCdKEc6rvkQz1MiC5TtTEcNikkQiZ/gCFxoWEMpiElQ+IYgCV6haEsQhJkQYRYhCteA0DcOKJkQ5eUhChVKmEsdcekQ/kOhC5oG1DM0BzkQZihgCBtcIEcrjpkQ0ESiClK1aEc5O0kQ36fiC9BLcEcKqYkQpVWiCpb7CEsM6kkQHLrgCVx6NE8IxPlQ1wxgCd7bmEcgpBlQWXfhChTWYE8HRLlQ 6mhq_ignorechain_0001
LsD0hClqqmEcsPxjQZMRiC92KuEshvgjQ+lOiClHSgEc90MjQ4SviClOdbEs42CjQmSHiC5JWFFswRbjQmOdhClaqwEsmz2jQHtxiCB5GtEcT+mjQyOdiCFX4KF8m5OjQjCLiCN8NPFcIipjQuhmhCVQlGFM0eVjQ 6mhq_ignorechain_0001
LWAohCpeoZEsFzGjQ2kjhC9BgLEcQl0iQxS9hC1AUuDsHM3iQXoRiC5oHfDcqCoiQ6gNhC9OUeEMJyOjQf/thClFxTEMfImiQB+BhCR6aHE8IZyiQ 6mhq_ignorechain_0001
LvB9hChvNcD8CZKjQzjViC9nk1CciSOjQM6EjCJgc9Csb6KjQRgbjCNhAiCsTRCjQhoNiCFsAlCMGAljQXqghCd8IUCMpvojQuYbhCtjXACsJw+jQdM2hCZsPOBc34FkQTu4gCtZvLC81pJkQR0rhCR4EpDMrdWjQSmLiChBUdCM1yCjQEeTiCtPp+CcodwjQUGkiCR8SLCcWjojQ8oZhCFga3BMbzcjQvDKhCF2iuCcaSnjQXhzgCBfd/B8VRYkQFzjgCh1TgCsCRDkQ 6mhq_ignorechain_0001
LgnUjC963iDsLURjQO7BkCNSUsDMRfOjQaIMkCJks1DcVN3iQp0vkCl8btD8LxviQ0SPkCFWBJEMQmcjQFzSkC9DgDEsNG0jQMO2jCNlQMEcjpCkQLlykCFhXrDs/F7jQAb5jCx6NHEcKHYkQ9x1kC9RShDcajQkQlWZkCpftyDc6BfkQkickC1xqoD89Z0kQNgBjC5HD5D8XKYjQnWUkCduQQDs4PTjQ9H4jCt19VEsE5ajQbMukCtkFPEcHRXjQLPdjCBvHXEcjJ9jQ9AJlC1+kdDsBqvjQZ+ijCtNGOEcvijkQ/vOlCVkiLD8TDWkQWBzkC14GUDcKa2kQ 6mhq_ignorechain_0001
L+atjCx5vDEcUdriQxS0jCht6HEMzyUiQMn0jCNIgmDMoGIiQIELkCx2FjDc163hQmmRjCd7zWE8SDMiQQjYjCVF+tE81dRiQgB7iCd3D5EslxdiQmn8jC5Wt4Ec2RKiQtYBjCpiXOFsMxiiQxCDkCBdAOFMlOPiQVYljC971YFMsfbiQCERjC9zsHEMKIyiQLdTkC5xiPEcX3SiQokyiCl6ASEM9XSiQeIQjCVQVVEM/s6hQaieiCd8xwE8wgjiQqDUkCNRJwEs+lAiQe7piCty4WFcPdsiQRhfkCp3QWF8CeJiQ6bqjCtJopFs4bfiQ 6mhq_ignorechain_0001
Ly9bjCJZxGDMdHPiQ0GbjCNN1dCMjBEiQUzEkCJJaFCMHCHiQFmYkCReRuBMzf3hQNk1iCl7pCC81GMiQr5IiClK0RCcmTFiQFEnhCJcMyBcQvRiQcfDiCp0dLCcsUthQekJjChg1KDs0PciQnLXjCpX0jCMv9yhQAb2iChgHCCcThdiQtq5iCpeBEBMaUGiQsOFiCJCpzCcyKJiQyUHhCx83DCMH6MiQQTrhCxEb9Bck0iiQ8RqhCpeEuAseZOiQCwjhClBRWC8KfohQKHHiClfSTB8ocphQBubiCdp7dCs00khQ 6mhq_ignorechain_0001
L+gSkCplRACso/aiQV85kCVSAUBMFjgiQKwOlChoACCMR2yiQAz4kChMvQC8ZhBjQvaxkCZOYt/LIpmiQnVZkCFOqJ+73vViQc9sjCN5+F+7IAWiQMovkCNfoH7bQAGiQ59WjChGor6LmkGiQ2oZkClvnk6j2k2hQaftjCNKQz6DC12hQklXjCNVhH+DfdnhQJQAkC1MrMCcDzmiQezOlCBinTB8KkSiQa8ekCpy4o/LYc1iQwtPlChlls+bcnpiQAcbjCFu9K/rOYiiQ4fSlCxznT772yFiQ5G0iCVsEg67XxGiQSKrkC9tGc9TOMqhQzVpjC5ekU+DwBbhQ 6mhq_ignorechain_0001
L9z4lCdKCFCc8UyiQhPQmCtalYCMotDjQ7ATmCVuV6BcUkXjQpC2mCd+AkBMttejQbFJmChsFzBMgmliQXKBmCJF12CMbCIjQBrwmC9w5fCcGe+iQ 6mhq_ignorechain_0001
LD5tlCxOnnB853gjQmxnlCBolrAMAhyjQZcFmCRpu8+7JjxjQdfVmCJrlC+reBCkQzSulC58pZBMc3HkQiGamCdZ0/BcefKkQH37mCx+pOB8dASkQAqhmCx4cqC8acFkQrLknC9ysxBcUbUkQJ6JnCB1D8CcT3HkQaNrnClONjCMJXPkQVQUlCR6WDCs41ajQGsHlCpogQAM4TxjQn8olC5k9sA8H+UkQf1WlChsaGCcJbJkQ1S2mCROrLA89BWkQTWHmCJCF+CM8g/jQ+a+nCleVKBcGWakQbaPnCRCjdDsR2DkQk+KoClCCxCc2PRkQ 6mhq_ignorechain_0001
LUpMmCJcby9LtYejQoSkmC5CMV6DfybjQkiamCdBLx9z+YGjQu8XmC1fo+5TKJ2iQvbUnCBcMZ0zJ1djQUtvnCpIZl+jMgcjQEceoC54tC+DxbhjQtBvoC51Q+1rg4cjQR+zoCpgXAAUZyqjQOXBmCZ+01+LkRRjQSjamC51O79TMYojQpEbnC5pRl7byFtjQgwenCBWKk8rxMRjQgktnCF9XZ/DqWMjQBzjnCRVSBAEWCojQM7SpCZrSx/TbbujQ5RloC5Ok3AUuMujQ 6mhq_ignorechain_0001
LLjVmCB94QA0zFGjQE1OmCZMdABkKayiQfV4mClE/sBE4psiQhnPnCR5OFC0xy6iQ7pqlCFUABCkR+0iQV6+kCtPRdB0eR7iQJHekCZUnSCU7P8iQXrxkCZXPZAEbKriQQgWmCp+1wAEVIUjQI2FmCByhTAU92liQc6zlCFgCYCElMBjQktmlCdLCSCEf4liQO/AlC1vtABUDKLjQzB/jCt6jFC0ouAjQ3DokCVnKqCUTHIjQjtbkClV4hCkAosiQAmSkCVKL+/jfpviQEjvkCJ/v1AUxRbiQnYJlCBWIM/TMAriQ 6mhq_ignorechain_0001
LU8BnCBLcwBkPYYiQSWonCZ2XNCEILRiQ83enC56j8CEwqNiQtX7mCt7/HDUNXHiQoT5nCB/fxBEfq8hQDCIoCpDMVAUPT/hQ06YoCZ1Ei/zdVqhQDqnoCBKgm6DY8shQFx3oChhH857NfYhQxVumClUOVBkteNiQqBBoC9hTJC04VdiQFcgnCVepyBEkbwhQtSUoC1JSLCkro2hQJUhoCJLNSAUqTLiQVTtnCVxEc/jruEiQwx/nCN9/m/ziPehQ3zzoChFoXAkT1khQNHBpChKJP6jf04hQRDNoCxezR671lyhQTMBpCh+sZ+b84ahQvMgoCh4mn5bBbNhQb2QpCBDeZ6jnPThQ 6mhq_ignorechain_0001
Ltr9nCRu0YDU5kRiQ562nCpEyCEU/gLiQ+n0nCpWUGEUgszhQg+inCVKZWEkHdshQLRdoC5m8NEUDiViQtf9oCR358DkuIWiQHSpoCF8dTD0AeaiQdA+nCBoDZDkHdRiQ7wYnCBpeIEUZlSiQ9UmoCZ48bEUc4LiQ94UoCFt4TEU7jliQV4OpCp1P8DEh1GiQ9DVpCd6aCE08liiQBK7oCZOA6CEFPSiQgpooCFJvNDkM1riQ 6mhq_ignorechain_0001
LChFoCRtTvD0GRnhQntIoCJIy0D0WUQhQ4U8nC5dEMDEjpEhQqpMoC9jgpC0/bJhQLZ2oClq5AEkkIKhQyqApCliNAE0JJygQ5XkoCJeJQEEdVmgQK0vpC5JPFEE8uugQPnQoChDFUDEd+thQZ0ynCVNEHEE/eLhQ1E8oCpgKRE0csPhQ7yMpCNTlsDE0QShQcp5oCxbngDk/4rgQ8qroCh+pPEUWSVgQs2CoCJd/LEUxyogQ1TqoCJ5MgEkNcsgQ/H3pCR/uEEEjrdgQ+22pChVJVE0b90gQvSDqCh/3yD07G3gQ 6mhq_ignorechain_0001
LVSfnCpPbQDkbW1gQNFTnCNHgtCkFWngQ7RdnCFVm6CUrjQgQahenCt5wgDkZrLgQipjmCNCYiC0p0pgQ1HYmCpl/QC0cq/gQyHQmCpN5sCEOdQhQYjVmCh0UKBEg5ChQBmFmCxLBdCk3ZkhQsBLmC5ClqAE+1WhQVEDmCVvFiBEKjnhQSl4lCp5dCBEpa7hQ+ORnCBOStDkhdzgQwdlnC5/NRCkTzrgQ3UQmCJA3+CE25mgQ5tamCh3lKCkh4dgQEJSmCpXWPDUd6NhQx3bmCtieeAUPt1gQ0T/lCN07yCUHmxhQFCJmCB6UL/D9YZhQbpylCpjNxBUE8EiQ 6mhq_ignorechain_0001
La0knCdEIbC0ExCgQd0wnCNSgiCEWSZfQRpTnCJGxIC0NJ8eQByMnCpLKFBUsYDfQMOfoC5aBWCEQbRfQnCApCpRCyCEA6nfQSfspChKnlCUPicfQZnLqCBvsEDkZsrfQdZiqClQyADUwCIgQ4LdqCJjBfCEYUUgQG/9qCxx4eD0UjNgQ69hnCV2g5B09GIgQGesnCtRYEDEuISfQpYkoCdbaqBUS9bfQI+loCFsOXCEWOveQZP7oCFzUTDEuoefQ7R8oCNT8uC03OFgQi/zpCtVwGCEf7qfQQavpClARjCkJ45eQegQqChdHfDEnpZfQNGIqCx5AICk3GQgQlQuqCp1FcCkH9hgQm/BrC5T24DENHEgQLDPrCBL9bD0kLbgQ 6mhq_ignorechain_0001
LF6CnCdczdC0xObeQ/fjmCV9iLCkfW+dQD0xmCBCuPCUPNQdQmmDnCNAXwCkWUDdQxI4lCNoghCkj5DeQoahlCxO7bC0214eQi6MnCNYK8C0EdWeQclfmC5mjTBU7KGeQJY7lClikDD0FF9dQ3ZhlCtpWUC0P9sdQ 6mhq_ignorechain_0001
LiCpmC15scBEwi3cQnZxmCNeFaBkc5JcQhWImClkdQBkQNwbQXoImCJfisAkdMNbQC6PnCpOdQA0lQ/bQkU9mC515j9jnBKcQbTbmC53uX9DrVccQZURnCVZa+2bV1/bQMxbmC99LpAEJ3FdQJJAnCBwOLCEQeAcQ+qXnCVS/RAkVQdbQVutnCBfrYAUL6QcQ 6mhq_ignorechain_0001
LvtklCdNOwBUJ4AcQx87kCFLBjB0HPsbQks3kC5sXPC0QCGbQptQlCx5AtCUpQAbQ3WXkCFDbyBU4aLcQrYXkCZBm4A0NjycQ97NkC9qn8+DYDncQSp0kC1UU68jeMdcQWV1kCpamI8bDEOcQFQRkC9/YW+7JPHcQJSalCd+JQ+7SFGcQS4llCRxEJC0OXccQ5j6kCtyLhAkjvgbQxZYkCpbLaCEvqWcQq64jCl9apBkf/6bQ+u2kCxCz6AUm0BdQgF/jCR/YOBEyGJdQU89jCxvk79zZwBdQrN5jCxdg5+TFCLcQGDRlCp6GY+jaCicQaA1jC98z48LlVNcQHxRkCBhsHAsZ57bQ6B2lCN4Di8rQVLcQKzalCl0iEAs8v6bQ 6mhq_ignorechain_0001
LzgXkChHBHCEvmraQOYSkCFtafCUDIEaQFUbkC9KuODUY2IaQpi1kCx7rfDkhPwZQi6kjCpnrZCkt5yZQFuZjCZhY4CkGzPZQ7GAjCtlhbD0METZQF1njC5412CUsrjYQCR9iCFd2vDkFOsYQgaVjCFs3ZDEc3OYQwOCkCFf+aCU6jMYQlacjCd47hD0FpHXQRSJkChqFjCk0zCXQr32jCZGrFD0jLbWQoQCkCVoXfB0XkyaQf2pkCZ2DUCEz9sZQoFhjC5/byB0xtmZQ4AOjCRx4dC0Q3MaQYNwiC9D9lDkBQwZQpLsiCNeTFEUULmYQPARkCZFC/BkJKcYQfEOjC9vO9DUGAnWQz2dkCBUONCETQfWQtF9jCdVGLDUfYXVQ 6mhq_ignorechain_0001
LMyGkCBRBmDEojlaQzKOkCdEDKEUtxmaQiT4kChjyPEUCs6aQRsGlCV5BiEkCi2aQ9yojC9rPSEkM8BbQuJfjC5RMAEkJlfbQCtkjCV64YD0njEbQuLGkC5n5lD0l6laQgGNkCRnbQEEb/FaQUMyjC108gEUG2SbQNlNjCFSZWEk1NtaQMB1jCd5jAE05J7bQWh+iCN9xBEkMZsbQWNvjCxcI+CE23YbQ0RGjChwLRDEtn0aQ 6mhq_ignorechain_0001
L5xMlCBbsAEkVxPbQ5uylC5rMFEUxSobQpDamCZk48D0b5ObQMkkmCJC2WDEbcObQOsxlC1w7yDUgNTcQ+AElC9/CAEUSP0cQ/iBlCJhGjD06sObQe9zlC51VWEUBmubQcbxlCxhfQD0spNcQ3kOmCB/Z6D0HRlcQ 6mhq_ignorechain_0001
LvawmCx97MEkI35aQ1LVnClUNGEkhsgaQG78nCtpkBEk8w6aQv/FoCxypMEktEabQTccnC1efZEUAPEaQgCPnCRPmqE0phdaQs2omChdyjEUSe0aQCFwmCNQoMEk9E6aQliMnC968vD0N4NaQrX+nCd/eaEEZE7ZQm7JnCFm0XE00emZQMlonCp0QvEkI4zaQVXInCRkp4EUOaJaQqEnmCpsMsEE+VTbQOXMmCxVMnEEO9gaQ 6mhq_ignorechain_0001
LNJVoCxu9iDEWytaQ2DApCBnnbDEi89aQkPCpCJRzdDkUvubQt9apCNa/1D0aXBcQP/epCptY7Dk5HqaQCYgpCJkW4DkHI6ZQNIbpCNrpVDUF3nZQFWnpCtDBOEU8VlZQ/+IoCpPyOD0WqXaQgxJpCdSO7CE7Q1aQ4tVpCBS6NEk0FzaQPD/pCJtz1DElr2aQhmopCFG+NEkkWFZQZarpCREsbEkYb1ZQ 6mhq_ignorechain_0001
L6SnoC5qFED0BFDcQl/qoCtCx5C0cewcQMdpoCZw9hD0XSMdQruIpCdANvDkY/fdQLnUpCNm/gCksj5cQR3ZpC9Pl/B07VacQNXTpChcPNCEhBmdQFIPoCd7M3Ck+6xbQibPoCxyemC0Xu5cQBzvpCVIv2CU3c3cQEdkpCZp2MBUVFocQGCxpCBLw3BUt4rdQVvPpC9QcmCk+29dQAb4oCFIeuBUhOodQ 6mhq_ignorechain_0001
L6eDoCpiy0DUF+MdQdo8nC96/OE0+GhdQzX+nCFv0MEEbWReQaMqnCZaT9DkE6jeQQCRnCRQXYEkgxTdQfcInCNLNtEUdardQYBQnC5g1bEE8mjcQSiqnC5WylDkh7+cQc+VoCdB2ZEUS2WdQ613mCR9LNEU12cdQ0fpmC5UmzEU7mhdQ6KInC52OqE0pxNeQGdhnChnv4EENyjdQYGxmCRqciEE3ZacQmVpnCtR8mEUrgacQg6UnClbmMEk+VTcQ 6mhq_ignorechain_0001
LIVVoCNoabE0p8leQzIXoC52kcEU8LUfQpRvnCZsinE00wkfQzHmnC1el5E00EYfQMG/oC5IpoEUIBjfQiYopCJdkcE0dsZfQd6lpCdyTKEEnPNfQK/JqCJRulEkQHffQxImoCNyFmEUecUeQNCZoCFBWME0b1gfQJgApCRrK4E0yKTfQIG9oChSkrE0drCgQ 6mhq_ignorechain_0001
LX9XnC9W4cEkyjAgQRVxmCV+olEUg7JgQT1ymCd2piEk54hgQR76mCZGARE0eipgQ4LKmC9R9aEUJxAgQBAEmCN5bdEU44IfQlrhnCNVGOE046EgQW3vmC5Vq2EktMGgQM7KmC9M7JEEDhEgQfmtlCJJphEUMMIgQ 6mhq_ignorechain_0001
LffqmCVBuzEUvotgQfjwmCtdg0EU0gEhQZyFmCRTu0EkxAQhQl0llC1/f8EkOnHhQBmKnCx1RIFE4uKhQ7T2nCJiBJFE8wAhQps7nChLDQFU04rgQDIaoCRZsCFkvOMhQ95joCdVvQF0xsigQhWCpCRlYDFENGDhQqOHpCpcaKFUMTugQZSfmChYzAFE7+lgQCKCnCxgQmEUXbJhQ+U5mCVBqWFkj/FhQ4YOnCRKyIF0GDchQ5wfnC5gEVFUDuigQFRWoCxmI9EkGqchQRrnoC1pSWFU5RSgQjPepCZ2X+E0YSMhQ16mpCV67KFEWEngQ 6mhq_ignorechain_0001
LjCGmCZqqsEkbijhQEvhlCtcJtEEK/xhQJGtlCtRI6EUkrFiQ4bSmCx0e7E097LiQEFUlCJqaWEUVl4hQj81lCNJSME0AGHiQ3gMlC5knIE0i5khQ1dmlCJ8SxDUC6SiQVmhmCBnylE06bohQbHHlC5d90Ek04phQxl2kCtlOXEkT2BiQWvRmCRgzHE0kk9hQ4kAmCl9+XE0F5SiQ/5ClCdfNxDkg2phQiUzkC5BtPEUXKbhQf6plCx/oHEk8jbhQHPAmC9DxkDU+2ciQvSLlClEz5DEz/ciQutclCJ5+YDUiaHiQ 6mhq_ignorechain_0001
L4fMlC16oDFEdhPiQLnQlCJVuOFETujiQDWLlCxjW/EEuR2iQJs3kCdSeuE0WD0iQWrvkCZTegFEBQliQIEGkCtNIYFEHhliQSkvkCV29CFkcWIiQ5RwlCtNCWF0SckiQAP1kCxmwpFEivziQ/SzkChRRrFkNsXiQsWzjCJJ/jFkctiiQ 6mhq_ignorechain_0001
LWpclCp7hFF0RoIjQYBXlChn85EE3ncjQzzilC5BTiE0X9ajQyFMlCBJiUE0lYjjQ72okCxd17EkVIkjQwOZkChdnSFE2jnjQNBsjCdSJTF0C4ujQIuZjCNWeoFEQQtjQNTbjCxXW3Fke18jQZZujCdX/yFkDEPkQrpJjCNYKFGU6y5jQFkulCdq+SF0EhIjQX+slCp7kAF0+cojQKxTkCpIW0EUGdYjQb+kkCd/QzEEjMzjQj9skChYZaFUTqzjQ4ebkCdsebFEikYjQO7YjCdwWIFk0DljQcVqjCFqGOFEhi/jQYwKjCB6asF0ZdfjQ047jCNFfkFEyYRkQJlvjCR1I+FUZvakQ296iCtp1GG01xrjQY1KjCN6uKGE1dFkQ 6mhq_ignorechain_0001
LEDGmC9WEdEUNlQjQ9MRmCNJoGEkWpOjQ7lbmC1NH4D06pjjQ3nVmCBOWRD0OCmjQmm3mClrhHEkC//iQd9HnCFP8bEE72CjQX3jmChFIqEEa8EjQUoEmCB38cEEBxQjQJb2lC5V67D0cNHjQIlOnCB+11D0PVEjQAstmCRZdEE0OYviQFdcnCxPbcEUMKRjQnPcnCF7ZgEUyL1iQCatmCdrZ4EUREOjQmPYmCtYouEEA90iQ 6mhq_ignorechain_0001
LFTrmCBLJIEEkDzjQFo1mCp4x9D05vHkQIbOmC9zI7D02+VkQTiFmCN80ZDEBpfkQbzYnCBk3LE0jHTkQJu/nCdUrKEEKCHkQ9kgnCpoLDEUChpkQuTwmC9L7XEUOpwjQALBnCBQPdDUCQFkQBCPnCVfkcE0ZOUkQZ/BoCV2AXEkf89jQWh5nClPjME0zTxkQrIDnC9DPEE0czykQ1pqnClrDlD0RgokQ 6mhq_ignorechain_0001
L/I3lCBVJPEEG0XkQoqQlCdXwPEk62kkQa3wkCVTm9DkX/dkQtKdkCVjJoDUbZrkQkY9kCRmxlEELQjkQ24WkC1tqpEUf4vkQNmFkCRsDAFkYiskQGVYkC9CQMFkc3fkQqCljCBamFFkzf2kQxVAmCJSfcEEX8PkQMiZlC9cgMEkua1kQ75UlC5DqxEkdOokQLI1kC1EIpEkFpSkQQi+jC5pCeEkWWrkQZVekC9XQnE0/uAlQ 6mhq_ignorechain_0001
LyHrkCRmj4DEfNJkQ6COkC54OYDEsSBkQKAekCF60rCkruGkQ9EFkCBv3PC0V7MkQVUIkCxQadD0GYpjQ8kujCVHqBE039ijQbXwjChGRFEE8XLjQDoWjCVX8XEktLEjQGeijCtyIfE0HEviQN96kCRYmFEUep+jQEKvjCJPfcD0LIJkQWlnkCxKGgDUFwhjQau4jCNfCBDkG4ijQgUNjCpYj+DEZsnjQDv6jCBh1PEUgFrjQldRkCZW8HEkzgGjQtZkjCVIRuDU4FDjQR20iCxTqTEkzCEjQFAbjCVgKlEU7VPjQOLQjCdRzrEUn6qiQ9mBkCN1fjEUEBviQL8djCNaKTEUFdkiQ 6mhq_ignorechain_0001
LNeHlCxIskCE2iEkQf4ZlCpIG4Bkr6KkQZ4RlClfZmBEyWikQHzFlCptLfAkbbokQLUKmCl3s1BEcaGkQHoRmCx2q7B0Z0vjQ3xdmChZBjA0+yOkQovalCtqi7C0sZ+jQJrKlC5VaFBEdpBkQSvZmCN07VCkFPOkQxfQmC56TbCk0grjQ9AAnCNwdiAUneLkQ7lYmCtPpeAUXAgkQhsOmCBSSZ/z56GkQ 6mhq_ignorechain_0001
LV/YlCtgHTCkQvvkQztRlCtQWOCkriGlQDAjkCtKLFCUBBLlQwaYkCtMTSB0N2XlQFoflChBx2CkqySlQ5OQmCZ3W8CkwjRlQO+QlC9Vd0Ck99plQDtfmChGrnDkFDZlQBsjlCt6avCUuDqkQpzjlCVchlBUBLMlQMeRlC9U5SD0wTLlQkwfmCB15jCUlQblQo0amClb03CU4FBlQjFblCB3QRD0RZylQgOukCdm9xCEYhqlQfHflC16eYCkvnxlQCdCnCdNNpDkPsXlQsZRmCBDUAEElKPlQYdWmCR1dsDUVrplQ 6mhq_ignorechain_0001
LjcGkC5ZjcCUOxAlQScZjCBdhSCE7cDlQKlPjCtdLKBUip8kQ064iCB+acAkwGIlQb29iCZbsxCEqk2kQx4OiCF9ruCUne7kQ6k8hCB8YIDERFLlQm70hCNjJSC0AhwkQxXRhCBWpFDkFnPlQJvJhCdTXPCEk/0kQ083gClhJpCUWkElQw6OkCZNH1Ck/J3kQisRjCV6MUCE1cUlQ0NIjC9aXSDE/u5kQUQCjCVSurCU5ilkQRrQiCdD9eDkZzTlQT/CiClti7B03NkkQ2ZDhC9zBaDke6blQ4r1gCl+nxBkJQskQO6VgCNS8mCUvIIlQ 6mhq_ignorechain_0001
LJAhjCFXAuAEZnqkQ30YjCpWCu+jCUjkQLEojClh856Dk4zkQZMSjCFswd8L2x4kQ3FvjC1UZK+D2yNkQp9ZjCVo1x/j337jQv8tjCRHhP7LnrIkQ6X0jClt97/jgpnjQ6D0jCFLcUBEIyhkQlZ2iCdPOd+j8jhkQbUQkChRF0+TjpOkQ/H7iC9TH5+zL53jQm7TjCtt95A0IbBkQVz9jChQlV8bua5jQbZ+jC5EW19LaPVkQXzMjCBzW98LXtHkQdTjjClYqjA04sbjQwATkChnTcAkNKrjQR35jC1f629TrehjQ 6mhq_ignorechain_0001
LMFOkChJDW8D4f8kQXdfkCl/Fs6LAQMlQstCkCNTPd77TwflQj57jCtvYC/L3XolQeYMlCRoUi3zVFTlQRlvlChaPU1LJLClQhZYmCROdf8zA9JlQlA3lCZYAE/7U49kQFZfkC1Xwy+DlP4kQGYhkCV8xp+7EDFlQGHLlClvzU+DphXlQZ2VlClT1t7bvHhlQRxllCNkqh7D3ZzkQSaxmCp/9B8D679kQGVSmCRbfX/TSmMlQSuimCtSal4jB4YlQ3AQmCNgxS/7c2xkQe3AmCRVkBAcpoMlQEfZlCh7/9/biE4kQ 6mhq_ignorechain_0001
L2qxjCVqEy8TT7mlQ/oSjClcsw8TLR4lQhtriCRHBO4bRZylQsWeiCZqYC+Lki+lQ1KGjCtvrHAUFl9lQerjiC9dSQAEelNmQjLsiCl9iJAkJ9imQo16hCx/5hAEzSHmQ5WMiClWKTAk/xxmQh6ahCh8QrAkD5VmQ94jhCdq7jAE6RrmQwR6jC9IwJ/DQSglQAbhjC9xKt5TnRGmQ5/hjCRK8pA0GpDmQPt7iCJkKoA0wEvlQo0MjCFxu4/jWKomQT3zhC9xpnAkaQ2lQFoTiC5MVNA0WxCnQiT6gCZ5e4AkpqQmQUbKhCNXhrA0mB3mQ 6mhq_ignorechain_0001
LqWZiCNNNa3jkoflQPczhCN9Ii87TXZlQB+7hChBBIAshmYlQ27ghC5yG7AcKRflQGWjhCp7TP4LorDlQ7SShCZYmk+T7yDlQCohgCdKQ6+zzETlQKo2fCZwLI9DxsAlQUXliCNRhN9TclVlQjqahC1Dwv77QWllQVN9hCVVLD5r/B4kQaxJhCpcLL9LbD+kQsSqhCl145/jImKlQP8LhCx0dN/zebzkQjC3eC5NTR9TB3HlQZC3fCJmVv+j1/xkQdjDgCNNVB6brB9kQ 6mhq_ignorechain_0001
LlShiCJPPhAc87QlQKTsiCx3f7BsFXQlQDewiClZvPC8bymlQHLhiCBK+yCcLVrlQuSWjCtdaECcYGElQUFUjC9or5Bc83rkQlNBkCxK62BcstikQb15iCxqLgC8lehkQCj2iC17wr/bWZLlQUoSiCFW/OCs5TIlQJUujCloldBs8mKlQ6FhjClVLlCsmqGlQAEFjCd+97AsluokQHp/jCJnIsBM+fRkQaETkCNbADB8HNqkQZQRkClkwZCMp2lkQjP4iC5QyaC8jQQkQn2IjCtCD/CsHmkkQ2kZiClsEgCsVHokQ 6mhq_ignorechain_0001
LfVEjClUTvBc4I1lQmGJjCpGVGCslALmQo7diCho/LCMWlVmQWlWiCRumrCsTygmQpWkjCxG7NBMshXmQRWQjCBsp1AcU+wlQMDZjClMWlCcorKmQM0njCRqWkBMz8nmQ31DkC9I/IBs6HQmQ5CVjCp6UPAsLhXmQ 6mhq_ignorechain_0001
Lh7AiCFEsbBc9HSmQRDWhC5IAjBcqIbmQec+gC9g/WCcDKRmQf3ngCF73uCssIcmQLe8gC1HHQAsfWXmQQOOgCFChbA8rZemQrWRhChocM+LSRjmQNVIiClC8nA8RLJmQu6YhCZODwBc9NsmQMB8gCRuMCAcvQGmQCO5fCNQpA/b6mbmQ/J/fC5oLPBsfQVmQdSNgCBEHrAc/YvmQbH/gCF8I9472ggmQI+RhCZwoo+bbW0mQD/xhChOH29ryfdmQ 6mhq_ignorechain_0001
LJ/ChCt7lcCcET8lQs/ugC5+ABDMq1xlQl6+gCtIJrDMsE7lQxjmgCN9CFEM6w8lQZK3gCRtR/CsD9ZlQ9QUhCtGzHCsWczlQgoMgCVFT/Ccqt0lQGEogC5RsaDcRQSlQYypgCdM0hC87bTlQueZhCpYEAD8E+WlQ 6mhq_ignorechain_0001
LPwnhCNp+sD8x6AmQht4hC5OzJEML0KmQjajhChkAOE8mOgmQCSahClzagEsSylmQOEpiCpg9HEsDDOmQccHjCNoLHEMPb1lQOa7hCFLwTDMJl+lQTxxhClBWXE83YAmQ3OwiClP7yDc9DXmQ+Y0iCRggVEMEdXmQGE4iCFAFpDMequlQ 6mhq_ignorechain_0001
LJqahCtmR6DsIUsmQJfChCR7N/DsEBAnQT4VgClP7HEsER7mQr7EgCJKUVEsrAHnQ+T/gCt4MUD8R8LnQzjggCZsxXDsouenQZdrhClyUGDsDfTnQXskhCJS0cDM+8nmQkbShCBxiLEsW8JnQFUygCtHK8C8qGBnQnsegCVTF5CMP+mnQz5AgCF9mgDMV5YnQ2BsgCdZJwDsgzpnQf+ohCVU4nCcF5bnQzh4hCVrdeDcAQenQGkAiCFsrCD82tFnQ 6mhq_ignorechain_0001
LH5BgCJZ//D8BYqmQBuueC93wHE863kmQYuveCBcufEsqJhmQFE1dC1QOrEMC5nmQAxNeC9Z44D8AERmQZPAeCdvSNDMjFVmQclPgCdPOpDcGLhmQm6DeCZYlEEMsSymQJy7eChXl8D8+FEmQuFSdC9U1DEsv6LmQ1D2eCtrOCDskBamQ 6mhq_ignorechain_0001
L+CyfCR+onEsEjWmQTs5fCdHq+EMVgTmQOl9fCpbRKFs91omQSnRfCdsZaFMbAsmQE8kgCBg2DFcZVGmQ4digC57V+EsqculQQ1MhCxi0DFc2ujlQJW7fCV9kKFcnOklQC2PgC5R7dEc+fQmQANBfCdYTEFsP/KmQY7/gC1XJ7EskFNmQMergCJd7UFsPrHmQRJdgCdLNtEMdjslQ/ELhC905/E8jwSlQEfmhCVcn6EcRJrlQ1SThC9N2UF8GmllQOz3fCxtpGFcFQTlQL/CgCR1tbFs/FmlQod/eCFMJGFcHAslQ 6mhq_ignorechain_0001
Lr8YgC9dYCFs0s3mQ8dcgC5VyMF8cgMnQZBifCluhOF8DIXnQtIKfCx3kfF8VBfnQ3J7gCNvUAFMWDbnQ3v/gCRg5IFc37xnQ/0RhC9ygfF8vRxnQznchCZwE6EMcw+nQSkqgCtXK1EcXv0mQkCpgCxt3cF8lIKnQazahCxLXAFcIxTnQVIwgCdB0vEcsGcnQjUggCRypJF8de5nQiFVhCB1mlFMOxAoQDP8gCNr1pF8uRonQqFxhCZtTfFMRkpnQe3fhCNaKAFc3gHoQeE8hCV6U5EMgP3nQqpOhCZVGqEsKN/nQ 6mhq_ignorechain_0001
LhyxeCVpC9E8MfXnQ0BfdClsI9EcSDinQa4icCJMBNFstkXnQIA0bCFMhYFcjiinQyR3cCl/smEcGghnQsEldCpDqVEcp8unQ/r+cCFgi/DM2NqnQF0cdCVmMbEc+RDoQoYGfCFIevEchYQnQtModCla5BF8XqynQNR2cCV/IhEMq/QnQrd1bC9HxnEslLnnQ+koeC9NJVEMsjqnQPPfdCV/TnDsNxznQzlGdClnK4DcLSZnQh06bCVUv/DMQNunQTa9dCliFPEM0DIoQkVZcCBRsbEsIfFoQUx5dCxHyqEMSxEoQ 6mhq_ignorechain_0001
LGajcCduDOFMWXCnQScqbCxo7cFM3e3mQKMEcCBfF0FssX7mQ9TNbC1o4AGs6d/mQ76nbC5WLYF8XrfmQ0g4aChT3DF8jnamQGlDaCJfb8EMgTnmQbdKbC9cv6EcEUImQsrKdClBtEFs6k5mQWKqaC1lAbFM1B+mQYGpcC582WFMRkZmQ0MJbCNEalFcLTXmQl3saCZ3LtEsdGEmQsu1bCJRUBF8qi+lQ 6mhq_ignorechain_0001
L/SXdChnv4Fsen6mQN31dChnNHGsEf+mQ1RhdCdTyKGcmKVnQDRFdCl+1TGcQoYnQMNXfCFR3HG8z06mQB/5fC9RgSG8D1CnQgMrfCpWWGG8zMjmQTHCeCVPGtFs/T3mQJsTdCZTpMG8T1zmQma2fCRmlBGMkFEnQ8bfgCd40SGcsHAnQ5/sfCNdSTGM74TnQMJbfC13BZGsYN6mQGEYgClB0GG80ugmQCrLfClXmMGss7ZmQ4FUfCNtF9FM0+dmQ 6mhq_ignorechain_0001
LChvdCBX5DG8C7knQHdcdCdzwGGMe+6nQz49bC9KKJGcSv9nQs/lbCZD9QGs8MEoQ472dCtFZ7FcLEFoQilXfCZqy3FsIQGoQMenfCJGjjFs4uMoQ/7/fCJhlFG8lnLoQWyHeCBNK5FcnuhnQ1aAeCpz8NGcUB/nQ9yadCZMhsFM+MCoQuKddCdnw+FMb/MoQgF0fCBJh1F8kv8nQ5EWgC1P/gFMykNoQ8ALfC5Y5VFMioIoQOuKfCFqPlF8GoUoQyUigClyTEGMOdMoQ9ijfCZSuGG8QgToQsl0fCxcrMGMzvGoQ 6mhq_ignorechain_0001
L31HbClQmCGMGA0nQZ9rZCJSUEGcr70nQHxTZCJKHPGcktrnQzmfYCBZ6UGsZA1nQXz8YCtD42Fcg4onQ5ubXCZ863FsQpqnQ3twWCJQcjFsDDknQW5OXCViZZFcdXVnQ6kxVCNK1dFMHttnQcyebChXi4FcWwrnQWDYZC5MJEGs30CoQNXRZC5uVnFc16unQRfNZCZ4j3Fck9XnQmWEXCNibCGcqhgnQtfKXC5fn7F8pH7nQ 6mhq_ignorechain_0001
LTL5ZCpL/RGcneZnQW3nZCpNccG80DQnQoLBaCREYlGsUXfnQRGSZCJhOtGMR2hnQk9XaCdF0dGcFv6mQSLzZC5USWGcjvpmQWVTaCN5XpGMtOzmQU6paCxcXVGMl4VmQi7haC9a9MGsq+RnQYHjYCxNMdG8clNnQE3abCVWmbGc638mQP6zYCNjEZG8x+kmQBhrZC5oTOGcjhwmQHn1aCp1MqGspIkmQ4awaCpzjuG8nM/mQdmQZCxuprGsm9wmQMrLaCFO5PGsOmKmQq9obCFNUSGM4NamQemwaCxoNdGM5fOmQ 6mhq_ignorechain_0001
LXaKbCdgUkGMMHqnQ6YlbCtshsGsCS5nQUanaCtbdtGcM+FoQaXWaClPV2GMZuJoQYq/cCpHKqGsewAoQ8nEeCtFYrGsFtwnQZYUfCxqwmGcp1znQOH0dCt7GxGMKKenQtrJgCZ43nGsBfknQsFzeCtIOyGMrzOnQ0NBgC9PotGcM7RnQLlggCFLvuGMjoCnQN6vbC9e1dG8O3nnQCombCJhN0GsNCxnQlRCdCJv/hGML1DoQBoOdCRWhvGcpXHoQFXhfCtSQiGMWNBoQ7a1cCxnu0GsFsbnQhApgCt0PkGck8mnQ3FmeChKu2GsMOAnQn75gCJNDrG84NHnQ 6mhq_ignorechain_0001
L/eFaC9HbkGsovJoQlNPZCxUgkG8SPToQRQ1XCdZWoG8soQoQ/aJXC9busGMEmXoQA7KZC9yVZGMNRYoQKxbaCxEEWGcMzdoQ+D7aCl8VbGcdqmoQcqTbCZSDOG8HvboQM2CcC1ptWGsvzpoQLHTcCJjoOG8LUjoQgQRaC9BadGMMBGoQdcpZCFQDqGsFHZoQ5y8YCVWcTGsjFSoQC8WYCJsEZGstEeoQCKjaCx0BiG854poQ9uVbCdN2HG8EnVoQavlcCtnuZG8puwoQ 6mhq_ignorechain_0001
LfMZXCFg4mGc5uGoQ+FEWCJgOqGMLdDoQNl/VCNhW2GcNjCoQecZWCp276G8450nQBniVCxoi7G8OxJoQMTsVCVXFlGMCcxnQ2fbVC9v/YGMEBynQZlZVC1xoUGcaRbnQtXHUCle1WG8Kf9nQtBAYC9NWjGc6UBoQObWVClBmnGMifJoQfEgWCN2gmGchImnQftyUCtC9oGsKXrnQRdPWCh1AVGMqg6nQAqNVChBDMG8urbnQE9WWC5yJWGcRjTnQj0mUCB0kYGcbSSnQ5c7TClhPOGMN69nQ6WTTCRkzaGck/0nQh7KUCB+5ZGcN5GoQ 6mhq_ignorechain_0001
LDOTPCJzCnEkVgUjQ2eKOCJYV1E0skSjQJJMNCxPmzEkdBljQCrbNCBANoEkrl0jQJ15PC5n8oEU04HjQxYzPClqaqE036hjQJq+OCNs5XE0rCVjQ++gOCNL0FF0olRjQrWoNCBI7xEUywDjQ 6mhq_ignorechain_0001
Lx9EMC96C/EUrIjjQyKILCZteBFEkv0jQz8MKCp4EuEkX61jQX7/ICJxNvEkFMyjQYSTKCpu6VFEpCyjQfZILC5fMqF0ah0jQgHPMCRZuoF09M8jQavpKClO96FkrtujQTq4LCxuSGFUeBVjQJ6rLClGMCFkftDkQdl1JCZVAWFEdQijQ8+fJChaKWFUY39jQ 6mhq_ignorechain_0001
LrQzKC9d+bEkoW7jQ4JGKCpLpHEEmY8jQgXfJCdR3CEEtPSkQFouICRn0mDUOFUkQeGDLC9u+qDkCR2jQrxdLCJG4rDEJPfjQxToMCNA27D0TNXjQj9tKCRZBcDUcCNjQRLqMCxMG3DE+XBjQW3fLCtwojDUV46iQODeJCZcQID0tvKjQJoELCtsQYDErjmiQfxCJCZ4z8C0iX2iQKz0JC1TmED0/vkiQtSyLCpTbcE0E6+jQHvRJCdr/HEko4wjQdf8LCJ+ssDkeJAkQWhkKCp9SMD0ld5jQ2/aNCVvIFEkyugjQ4UaNCZONAEk2p3iQfJ2ICl06BD06rYjQCbrLCh0LeD0TXYiQJdEICVrdtCUEu0iQwcdJC9bM7CU3/UiQ 6mhq_ignorechain_0001
LdBzJCtogPE0ztikQ1hWJC9ARKEkUU4kQRb1HCxaUKE0vN6kQ7VQHCBvc4D03hElQRQ8JCRrAaEUtLIlQ+bVLC9p7XEkuRJlQd/VKC9F5cEk2VgkQ0isJCNIV0D0WN8kQzqrJCFwQqEE3aDlQCkgJC52PXEE37XlQXQmLCFOXeEkJlWlQ 6mhq_ignorechain_0001
LdSLHChZ9ZEUsYwkQ3UuFC1GXbEkCFykQ7gDFC5IlHEEJ4okQu9HEC1sZ9D0CgykQ4SNFCVbSvEUogmkQ1NvDCpXNzE0WipkQ3wQDCdCm8EEiJ8kQ7+0CCB4gtEE2yZkQ0N6BCpQNAFU88+kQpdeBCp0HxEkvickQiEBBC5ke6EU0JvkQjCrHCNmAlEUoqnkQpPdFCdIZcEEK+ClQa0vFCpPU9E0ENskQ/vZFCNmztEkWbVkQ999DCVHJBFkuoIlQXNMDCtdHmEEHGLkQbKjBCN4lHFUFqNlQnXxAC5DlsEUjCQkQ3t5/BVbT9EEuWxkQ 6mhq_ignorechain_0001
LakfFCtt0AEU19VkQLe8EChhMbDkSNMkQvoLFCVsf0CE8bakQkQSECR68ZCEYedkQa5kFCd6qTD0YK2jQCYIFCVn3qCUrhqjQ/VnDCdP1qCUPRojQfozFCRhmoC0yvUjQxuNGCFTCJEE8LOkQLs3DCNIcfDU4SKkQ+mVFClJyuDES6rjQuLqGCdqLSDEcC4jQNVaFCZX8OC0N+zjQzETDCVc1NCUNAgjQLEKDCVw1rCE6F4jQxVTDCZSvGD0VGfjQcZfFC9clLCkveMjQXphFCVXfED07RLjQi44GCNMGoC0U2WjQ 6mhq_ignorechain_0001
LZVYGC54MxCEtijkQ2vqGC5SMOCUwEykQL9sFCdqZMCUFrElQFHRFCRs8TB07KLlQDcGHCdT/GDEMcgkQ5CoGCBV8fBkxYpkQKorHC9QhRC08O4kQ 6mhq_ignorechain_0001
LxEWFClvdxCEKVNlQ3eWECdezyCkQYelQ2vBDChvufCkZ8WlQXMbCCVVCFCEsAilQrEIECV5kgDU72llQ7sGDCFWilDkOt3lQMfBDC5iOJEkoX/lQu1+BCd7+LEkuXPmQKZHCCt8CHE0rPkmQt8PDC5nR+D0IYrmQ31GBCh0JKEUUjxmQRhwFClkGNDk3LIlQmetECFFafCUZsrlQBSEFC1L/tD0bhrlQZsyDC9LE0D0raYlQrtHCCRpEcDkc4xlQ4sYDCBQQRD0NLFmQ5Y+DCJf1NEEEgGmQsUzCCBpwTEUO8xlQhEGBChBCSEEMfKmQsSBECdlh5DUJNhmQ9WWDCRB42DUVB7mQFDPACxBPQEUUEsmQ4PNBCtJdGEk8LBnQ 6mhq_ignorechain_0001
LXsjCCFRCtC0KIElQaqRBCJvIdCUrR8kQ6NWBChqMbBkVe3kQUyaACJSuqA0LX8kQVy2ACpJh1CEGEokQ1hgAC5R5kD0vRrkQpoNAC5vY5DEzrVkQsJo+BNosoDk2O6kQH/EDCByGCD0mI7kQiqhACJWDiCEarIlQftqBCNDyzCEoeckQyq9/BpC0lCkWOhkQzNXBCduf1D0kPykQQq7/BFwhNEk69XkQDzFBCFsw2DE9aLkQYkv+BpFFpDEiMOkQikI+B1CMFE0rh8kQRq68BhVJYDUSRzkQPfH/BFsTaDEVoJlQ 6mhq_ignorechain_0001
LDMdCClRt+AEpXukQAOlCCxeuI/TrMpkQ+wuCCB9bz8jUD9kQ85RCCVDzj77CF9kQqWyDCBd4s+TDbakQ40oDCx+Vy/DtlDkQuq+ECt6Mo/DGI4jQyzkCCVBBM+D7w3jQnHODCxlomBkH7qkQWwqBCtWXf+zuOhkQIEqEC9rBq/TgkhkQI1+DC9QsP6TZSZkQe4VDC1YS8A0CNEkQl53ECVsyMAkt5njQkytFCdgQaAUMwAkQb0TFCVC3G9zuf3jQBAeCChVd9+TYinjQGv3CCV6k50TwH3jQ14nBCpxXX+jRJAkQ 6mhq_ignorechain_0001
LyfWDCVS/b+Do+NlQK3YDCJsJ47TyGilQLr+BCBEYl5zeMqlQrurBC9pje9LhGylQt+LECt58g+DE8ylQ8BVECRUFK8DuSImQS4OFC13eh+DtpXmQYWWGCtJlF/jJ2RmQpjzECVgDE/j8NpmQXTzDCh4vHAkzENlQbP4DCpTpy7rqVflQ4GMFCNiu6+zp3slQBWtDCtXAOAEE71lQb7VDCx6wg7jmiPmQlFuEC9gLs777cFmQ 6mhq_ignorechain_0001
LfaGBCl7vc+jZkolQOma/BFKNB+TZpulQXMK+Blbn32LuGhlQrym8Bh5So9rDMplQg509BJ2ATA0MwslQJug+BlGdSBEb/9lQdJq/BVMU7AEHiOmQeH19BBNCRCErc6lQIiYBCRHjIA0FLjlQlyW/BxKaz8DsY/lQyON+B9MRwA04MdlQjgs7BBxsEA0NntlQ6DP+BhUinCUPXFmQO558B5S9YCkm1slQ 6mhq_ignorechain_0001
L6r0+BpztD4rOdMlQPN79BBaQc+7Yt+kQWCB/BNd3kAcGlFlQfWn9BVrUlBc6UDlQJ2u+BhQV39r+knkQqs9/Bdl+a8z0IGlQQBw7BVjvi+r4n/kQO3C+BRpPl/rrldkQl809Bt/sV07/CikQEzcACdnbj9b1gmkQ 6mhq_ignorechain_0001
LtPvACtVQoA8LlNlQNOTBCxCZ5BM30UlQo1cACtXARCcoOmlQ+lVACFfQ4Cc5SnlQ1ruCC94fsBMPAdlQa8vDC9DMbBM7gLlQluIFCFhZKBM5YUlQAkjFClRIyBMPFklQs52FCpIUPAMhYKlQ28SBCdPIl/LEuOlQ6iTBCdw8SCskZHlQmIwCCVs12AMGJolQ0IDDCVcpSCcZvllQ2UzDCNBZJCc2ABlQn4bDCZADjAMVdClQH/xGCVReBAM6gPlQ9qeFCl0Oh/r1t9kQ 6mhq_ignorechain_0001
LiOs/BpVztB8p6zlQY6A+BVApHCstBFmQpzo7BlF5gCsVg8lQlDg6BdTx6CMIXImQtFB9BdUAGBMdLTmQXfL/BJJ4bA89sgmQF7F+BphRy+bDsvmQfqw7BJIvL+7VRumQWMm/B9Sfl97tk8mQDh7/BlE3tA8DhylQLhN/BFxXdCcewOmQ+IH8BFLqUAM0MJmQTQe7Bl/udB819dmQ/NGACBF/MB8GDqmQhtUACFu/8/7HIWmQ 6mhq_ignorechain_0001
L+536BpA8ZCMNUolQK9m4B9ghvCsrfelQOGY5BRHNLDM8cLlQO2q3BppgiDMMNDlQXCh2B99nOCcmaXlQTge1BRH7mBc1TplQXmvzBNt4CCcgp4lQBD71BF51TAcfTulQQ5KzB9I6HBM9UGmQH0d0B1eMCA8nZAmQft77Bh5nECcPnflQczq3Bl/mEDsvKqlQ5XY3BJ5KzBsXVLlQX/00BpSFfCsAFQlQosM3BJ4gO/7ylllQIl2xBxygNBMcJUmQL1Z0B1C8R+7r5HmQ 6mhq_ignorechain_0001
Ldk37BlP9ID8OMElQZuv8Btb7jDMInykQ3Jf9BRrJIEMgk6kQzJl9BVnhME8QzNlQxeH/B91uPD8nWnkQqMb+BRnCoCM7gekQ+hL9BR+V0Ccc4KlQhWG7B98KnD8fRnkQ1BYACZ5kLD86sykQ4m0/BVUClDcHxakQwsu9BJnPXCsRHqkQ 6mhq_ignorechain_0001
LWgD+BhONWEMeTrkQHY0+BdvFsEcVRwkQ9O7AC5CjtEsd+xkQrdpBC9osdEs1GwkQWNy9Bt+37EMaQfkQXOH+BdHYRFc9ymkQv8T/B5+G5EMGZKkQZC99BV3kREM91bkQgf99BFUYwE8Yu/kQkkq7BN7+4EswYckQ6Xm8BZ4zZFMkgikQybj+B1zYEF8oj+jQVBD/BJ30oEMahEkQLwtAClUI8EMOINkQ 6mhq_ignorechain_0001
LwyaBCVl6AFcTq1kQwZ0CCdrxDFMuS7kQ3WtDCxJe+EMtTokQxItECBJ7yEMuQqkQPNFDC9D9aFcSiClQVekEChpneFMB/FlQ/OTCCpvqfFce4WlQri0AC1Y5NFcsk0kQhKEDCNDq4EMsJIlQvywCCJZ2lFMJ61kQ/LvEC9WFvF8BGLlQqsGFClttbFsjE3kQQ37ECx8tTFsfRSlQVYfCC5YFwFs45blQbZnCCdUtUFcyejlQpBPBCdjldFM92TlQ 6mhq_ignorechain_0001
L1mWDCBx2GFMylVkQqxKEC9KnDFc3nCkQILNECBhDsEcdk8jQ2PRFC9pdjE8oW3jQWsoDClr1QFsvqvjQBtxDC5qyoFcJR0jQxoXEC585KFsVMbjQM/BDChu52FsPqkjQZdgCCBwmPF8tbUkQZdMFCZFGIFcpXGkQVokCChLsNFcqjtjQ9G1ECR+OtFMm3zjQMCaDC1JOsFsRUEkQTy+DCtMaUFsd9NjQhCOECJu+5EMwzXjQizbFCNPFOFsuHdjQdaLDCRh0DG899ojQe59BC5xGzFskNljQsKaDCNVK0FcHjUjQ 6mhq_ignorechain_0001
LBbEDCNODhEMpw9jQfLEDChvQKEMqU5jQMm/DCNgC8DMRBIkQVYpECFMPdDcWZBkQi8MCCZYVoEckuBkQMXXDCFgiHEslxojQ2bDCCFXCEE8iE7jQ 6mhq_ignorechain_0001
LLKFECxo3EE8cFckQdt/EChUg1Dc5IrkQV+bGCNIn8D81WkkQlASHCpv9fD8rcmkQnaxECNRVDEswxBlQr2dDCpsV4DcyEMlQBsJDCZ+UJE8E7flQOS2BChwKCEcGQqlQs/VBCdqGSEMi/5lQamgDChOOREsjFhkQCbzECpzJTDc7JrkQa4xECJlxUEsveBlQHylFC9WX8DcxFMlQJmiDCdgsWDcAkQlQUupCCld37DMdoAlQ9cEDClYLaEsKkblQYa9DCdGmHEMtfrlQ5JACCxG8lD8BaylQo2FBCd4r/DMx6dlQsteAClkxMEckdAmQSdLBCBCNgEs/hylQT2BCCh5KUEcorFmQ 6mhq_ignorechain_0001
LuzuGCN2ZREMiQckQ72DICdsDWE8Q6TkQ0lVICdkqIEMZJAkQ6gcJC9ShAEMvE9jQSHMICVh9tEs/ROkQJtgJClMRyEcXBDkQSZEICh+a7EcwdikQljBGCF77cEMr2bkQS/yICxYqREciAgkQxOZHCxCSyE8GKDkQadlJClTPDFM+J/jQ81jJCpK6oEMIV0jQweVKCtyxtEsAgNkQkPKICZYTMFMSXekQJE3ICtDC3EM7ntkQcTGHCZKl4EsV5pkQ 6mhq_ignorechain_0001
LnbVHCRVUGE8QbyjQ/OfHCRpjyDMYTfjQ6c1HCJInEDcWBljQ1LwIC9VvxCszybjQGHNGChgazDc3+RjQUGSGCVn5YDsfC+iQM60GCRVykDs48qiQbDzFCthotC8DG7iQ9ztGClCEEDssZciQTlFGC9FFiCc8/liQLnJFC1+PQCM9dIjQ3RwFC9De0BcJ2diQDL0EC1cnQBcSSAjQi/GFCVNP7AMNhriQn4cGCl0oNE8BN1jQJtTICJmi/Dcq0VjQUj+FCtRJKE8AbNjQL3XFCtQwnDcgnbjQQHSHCFv3BE83tniQiyCHCNk0EDs2HNiQFX6ECxtmYCcS9YjQys+FCRVRiB8XZNiQQ+TECNvNjAsmzKjQxP1ECJoC4/rWnliQ 6mhq_ignorechain_0001
LJ2HHC1/WyC82U0jQD7cHC1vaHCc0n7jQwB2IC1nzFC8saFkQ2TlJCNtCNBM1mCkQ0uaGCR8PwBcbDMkQFxCFCthCYBcN/CkQ3YEEClZ7IBcfUVkQuSLFCZLlIAsGF1jQMGWGC9X7BDsSG7jQZscHCB3EkBMq2tjQIGRGCR6YRC8izXkQNQ0GCVsR4AslRUkQ6GqEC5HZGCM1X5jQH4FDC9Hv3AcL4OkQXk+DCBxkBCMa0ekQY7bEClTHVAs4YfkQXxMECxVzu/7/nujQF3jFCVKjn+L3r+jQBW3FChviVAst8njQ 6mhq_ignorechain_0001
LXBOJCF4InCcUERkQ0/kKCFNGpCsxUZkQKSmLCdQ4mCMrXHkQBdiMCh+bNCM4eIkQpTzKCV2JSD8MemkQrO+JC1gRRDsOL5kQlkQMC5u6VD8wLtkQLJlICh/S/CsrWUkQ4lvKCJsZNCMNmjkQV/hKCFL8tDcX3ckQ4MDJCNtFTD8o/0kQKfZMC1qHzDM7c2kQ8C5MC5s9WD8d/ekQ3FiMCpzX6CMF72kQ 6mhq_ignorechain_0001
L/pbLCFIEBDsp02jQzzWMCxnGADMOzkjQdXTMCZ0yUCsK9ZjQndVNCRmwBCM+wUjQKoAMCtiVjDc9eUjQRI0MCJPadDMdCAjQ8URMCRPlHEMnNejQ5SqKC9W7VD8mm2jQ3lXNChsxED8P3qjQaO9KCpKogD8KMQjQdojMC9Ol2D8ur0iQiblMCJXU+CcBD5iQwO4NCJSIfDMJtDjQkdBMCxY9TE8+lSjQQqUNCRd5IEsxlijQA1pLCxBnJEMocsjQ 6mhq_ignorechain_0001
LSLGLCNxoEC8KPWjQAJ8KCJor3AcUXLjQHFzLCR9Om/7ttVjQGDkMChVAO+b/3KjQj/dJChz5bAsJpLjQKTKJCJ71M+LtnAjQgFZJCd2Qe+r2ooiQBauHC9Dyx87LYFjQReRKChgwUC8O/ajQunRLClx9+Aca46iQk63ICBFKNB8T0DjQREJJCVP3WAswOcjQev1JCV3mq6LUmGjQmGLJCRkET6blzgiQvmbKC9DDB/rprliQAMvIC9DoAAsJPiiQFbgHClewC6zYj9iQO6CHCdP66+bsY/iQV8lHCtoSW8LvmWjQ 6mhq_ignorechain_0001
LqyrLC9u6S/LeqqjQ+7WMChCQI87fI1jQ132NCxpID976u2jQWypOCZ2h53zwfxjQfCyLCdMBe67UhLkQpfnKCphuj8DMBMkQKMUJCJ5xn4j6HLkQof0KCtNjAAkrXNkQijPIC9mhE+DAlLkQyBwJCBJc4AEM2NkQKddICB/NZAEZ8MkQi7ILC1HhSA8RmzjQVONMC5J366DVgrjQjLdLClgch+bwKSkQ+ujMCd0Nu2zj/VkQjMJJCF0Kp97+DKkQwu1LCxXNZAk5EOkQrbOHCNM4l8zE3KkQDI7JChnK9B0+6OkQmanHCVCOFB0USNkQ 6mhq_ignorechain_0001
LFJROClqH4/7jJ+jQSgqPC53NJAMGrDkQ5fhQC5wLOA8IxvjQD+sRCp8su/72XwjQCE2PCFUYbB8g9QkQGCKRCZj9XB8ajdkQU1zPC5a5UC8ejCkQHZRRC9jAOCsUpukQiWnNC1dzsAsOBAkQigAQCpohk+rW4MkQzoCPCdeOgBcBrckQ1x/RCBYIfB8AmSkQqSQRCBPlZA8tNlkQrI8PC5VpxC89MMkQ7g2OCJOVWCMET6jQ2TnQCpE2SCM102jQOkOSCNOuKCsB42kQVYdQCRSTKCsgI6kQWlNRCRjitCcSSnkQ 6mhq_ignorechain_0001
Lmw9PChCsrA8m8djQUarQCJC0xAcKwJjQ18bQClWOJ/bNg7iQTrYRC1YJo9rd/0iQh9QQCFbmBC8J39iQ8S8QCpLYpCcR6FjQoMSQCpbDFD86sTjQXOPSCtcMzC8Pu/iQqA6QCdJqpDcoHbjQZJ3SCtbxXDMAGHjQTdMSCJrBzD8L0UjQ2//OCxzj+Ac8oejQK5vRC5eM0A8QGNjQ4DMPCxJEGC8RS/iQMpfQCR9V8BcY6siQo9QPCxbq9CMErYjQ88wSCp3pdCM040iQIMYQCVwH/Ds68ljQZV4TCNIIfDcVGCjQx5rSCdC7HEMiqajQ 6mhq_ignorechain_0001
Lv1LPCtXXi+Ltd2iQy+5OClxoQ6Ls/liQyl+OCNfNQ+ja0uiQ/5yPCN6r3/zZtniQG4hNC566D8bTUciQOgXNClIYr/rRoQiQTLFOCJfSr/rTy7hQHliNC9dSY9LXKthQR4gMC5+2H+r0ofhQzb7LCNSPPAsQEfhQxEGMCF2/52bh8ShQMfaOClYBc/7yA+iQZhqPCJK396LkiZiQrqxMCpfy077w4oiQuaTNCp0aQ6TO/QiQEcxNCVaQpAMgbaiQyxTMCNpfBAMCnNiQfnIPCtblO/L5Y+hQ0I/NChNW0AMRU0hQuv9NCRjsV2jAJthQJ7PMC5Lu+A8LxohQnMKLCR7nZA8m7UhQn3iMCpOZQ9zoYThQX3ULCFGiB6LP0IhQ 6mhq_ignorechain_0001
L9YIOCRhf4+TgR+iQbgCOCBWSzAU8KGjQQuTPCZecNB0VlRjQ6K1PCVMzJCUrGOjQsy1MCFYh9AUwaVjQfkhLCJajzAEyJJjQZS5MCl35JCUVpgjQSIUKChiCpAURaXjQSbiNCh1+68zpuEjQ2l7NCV8LeB0pi4iQSS3MCVF8KAUWahjQydXLCFlarB0AC/iQWdlLC5pv3/Tsr+iQflCMCt9/MC0eWrjQ6Q0NCRaPMC0H3pjQ3e3MChGcjCUTxUjQe7aJCFgUiAE8jNjQd5bKCZEJg/TZThjQDnNKC1QEhBUZphjQ 6mhq_ignorechain_0001
L+mzPC9A3WAEopfjQ6P/QCRYOtAEIBsjQ+HLSChiB/Ak8idjQnv2SCpcDACkR8fjQBnVRCtovJ/jjo7jQfzqSCZSZd/DQlHkQizpSCZkWBBUDfUkQBx4SCdMMG8TIBWkQw3XPClVa6+zG9hjQDsxQCVcTnBE/C1jQV/iQCNNcA/DKjHkQt9XRCxKUj8zvxyjQGBfTCRx6l/zqD8jQbWmTCZzVIBET+ckQj+gSCNEk3BkyuJkQue1RC1da/Akm/fkQeW1TC5/Bi8jGgekQroESCdIQq7jAkhkQ/V6SClYAE7rbWMkQ 6mhq_ignorechain_0001
L4LdSCZkzEAUItOjQoTqTCZ+sLAkG1BjQrMmTCValZBEyeziQSGoUCZse/B00JuiQJW2TCNJrr9jBC0iQzj+SCZ+y99TMHgiQEJUVCFqlD9zLBuiQ1I1RCJYCm+zkQMjQt1gUCV5+TAEihMjQbkhTCFnAO1DQK9iQ92HTChdn62DIjWiQGj7RC9wiI+zBzkiQ7SQTC1Nyu/zJsWiQEMcVCFV4F4LmRkiQKApVCBqjR/jD+kiQoj6VCxYbs8Tdg8iQ 6mhq_ignorechain_0001
LA3ZSCt3kyB0jAtiQIXPSCJsmgCkz9giQqHpSC5oHHDkPPuiQ+tYTCBN0iDksumiQCOyQCNXalCENmZiQ03VQCZ1KHCU/mHiQhM1OCJt7JCU33EiQP2DRCVVETC0e/yhQCxlRCV60OBEIbwiQ9d5SCdpdfC0XFTiQ7XIQCNF7fC0PQniQujoQCxXHGD0cCUiQpqlQCtJmMB0I7LiQODhOClB4oBk7F4hQ26VOCZIqACUfwTiQYUjOCBPoqCkTzAiQCvvQCB3G7BEVNmhQhB0QCNv6zCErpuhQ1wISCJ+QQCUXU1hQ 6mhq_ignorechain_0001
L4jLSC5dHJD0++BjQQQhSCVFMsD0O8PjQ8P2TChAAoDElGbjQEfQUC14WCEkb5mjQB8kRCROpxC0heHjQFOiSCNx8EE0WzGjQhHwRCd8lvDkDMcjQ 6mhq_ignorechain_0001
LdHiUCF1dEDEqbXjQf+2VCh1O9C0MKgjQbJ9WChZjED0ozPjQV/+XCxwtXD0b+UjQMx9VCJx0PCUwxojQNFHUCVMqtCUIMOjQc2AWCpfwTD0tPtjQyp9WC1TrKCE3SvjQNXOVCdXHLCEtW1jQOLyVCNmQyB0X4bjQ 6mhq_ignorechain_0001
L7PwWC9bX1C0QQ8iQtgxXCNrr1CkCvriQiSUXClOaLDEoTXiQtp9XCBrcpDEt4PiQN2LYCN3CIC0wpmiQoA2VCJ1EpCkP44iQbroYCVHOHDEy0xiQv38YCBGQICEqPaiQ0QlYCRK1xBUqB1iQLaUXCdlVsBkfChiQ 6mhq_ignorechain_0001
Ly6NWCN3r8C0pBOiQuk7VC1B5FD0Ex3hQyKxVCN/c1DEorzhQWWLWCpPtCEkV4ihQT5rUCN5TuC0x+whQNOkVCFqwqCEThWiQwixWCt+06CUsMuhQAQeUC9lS1CkKPghQ8n1UCRw/LCUN9yhQoL2TCx0j4Cky06hQ 6mhq_ignorechain_0001
LJMLVCNLSGEUluCiQ/b/UCtVKdEE11/hQtjTWCJ+moE0/B8hQeXVWCRsH5E0YNxhQNvSUChZymE0qYTiQm0zSCdLjhEEAAViQ3VLSCddEqEUtFpiQDZ1SChGj1EEVi0iQKQCRCp2FlEko/siQ6E2UCxap+DUsUQiQ9pXUC1tufEEKvxhQHuxUCFEEhEkX7hiQoSZUCtfJ4EkLETiQD4SSCd8WoEEVOHiQqxrSCV8PQE0+cUiQ 6mhq_ignorechain_0001
LoOZXCZSZgEkH8EiQ4vsYCd96pEEfdBiQ4wUZCVd/hEkAzshQKrBaCJKHuE0ABihQkGoZCtFAlE0jTUiQF2KZCJ8VuEEvkpiQwtLZCtPZGFUXzpiQp+LaCJegPF0dIkiQ6AMYCt1qPFUCqviQDZUXCxfSTEUMUOiQ6AlYCtOO7EUlSAiQevtZChauTEEBQWiQw4naCxcNrEU17QiQwBKYCFD1oEU84siQrb0ZCx6YoE0kO2iQ 6mhq_ignorechain_0001
LeMFZCxx2NE02LnhQRCsZCp+YEEkhQUhQ+GLZC5SHPEEUGAhQGa7ZChTpTEEyJxgQTuYZCZVfYD0HQThQZW3ZCN4yFDEqH+gQm3CaCJSzBDU3BmhQ8edYCxS5EEEbQwhQ+9waC1vCHEUh9UhQDqTYCtNxTDkn9ThQ4KpZCJJpjCEir9gQnpWZCFhtVDks7wgQDL8aC5CkKD0Bm8gQL60ZC5XrfCUOOlhQx5HbCttrGD0bXlhQ4BqZCRCyOD0y+0hQ 6mhq_ignorechain_0001
L9Z4XCl9JTEE0V/gQxhQXC991dEkzYtgQihIXCtVx1Ek6UwgQqx2WCxGFBFUdzggQm44VC9YJUEU+KpgQFY3VC5UnBEE6BbgQG5mVCddtBEEz3FgQ+zEWCt26XDUawggQjdpVCBjBbDU797fQ007VC5Fs/CkfSOgQkvXWC5gQDDktszgQB9EWC92VUC0nSOgQ2ogWC9nXYC08fzgQOrXWCNyaBCEZDhgQfyTXCdRkOEk61LhQQp4XCNTibEU1TfgQ1IcVC1WNPE0zR4gQYJPVCtgMgE0eGigQoaZVCZY9PEkZ44fQvXfVCRIrSDELKdfQ6efWCR9RVD0tfChQYr9VCtGUBCUSk/fQ3PvWCh8ZICkxkChQN8fWChsl9AEtohgQ 6mhq_ignorechain_0001
LVDVXC9p89EElqDhQNn/WC9jDUFkoOIhQrzsXCld8jFkjE6gQutEXC1QQzF00qygQGztXCthw0EUkbPhQZ16VC9nXWFUabGhQkePXCF6sXFUgzYhQ 6mhq_ignorechain_0001
LfI/YCRMngFUqP2gQZ/1ZCNsHvFktWqgQrAJaChZhmFkcHUgQLaHbCxNusFUN6JgQZ5JbCxL5yFkxa2gQfu9aCNvm/F0u+KhQDgNaCB5WHGU4vKhQFxkbClVF6FU8tahQ7JYZCNx7SFU0J8gQE1UZCdhX+F0AlogQdCnbCV4ijFE0X6gQaj2bCJ2f7FkxIsgQ 6mhq_ignorechain_0001
LdUUZC1osXFUarMgQ5rjZCtYkNF0dOwfQfVsZCdDvdF06ZMfQ6ljaCVjPbFUvsweQDRbYCJu79EkEylfQezqYC91SwEEzL+eQE3lXC5J6fEkE+2eQtUdWC9/CmEEqwxeQ1w5XCVUONE0vq2eQCpgYCV5STFUHVVgQWQgaCtF8EF0m3xfQ9VRYC9WLzEkYZAgQ69fXCBzyGFEE7gfQSSuYC1nt6E01RieQNNoZCdhNoEEUdBfQ 6mhq_ignorechain_0001
L5E3YC9LRuFkvdMfQ8l8YCtBi/F0IbteQDbQaCNipFG0oDweQ9G2aCBNOIGE/APeQXxyXCpqqHGEFszeQf7xXCB91QGUe0TeQpZZXCFPPNGk4HndQ2FQWCpJKKGUMGfdQpsWYCdXmNGU0tJdQZ/IYCh1wuFUyGjfQ+r2YCJqu4F0ocNeQq/1WCNCcDGk9BxeQUD2XCJYELGknwTfQcmDXChkzWG0NXeeQ+qxYCFlXUGUCaSeQFTKYCRaULGkOprcQ6RRZCJnJQGkLmRdQ 6mhq_ignorechain_0001
Lp1uaCh5qHGUlsWfQ7i7bCR0BOGEpUcfQPcIdCp2uIG0L7HfQ5TBeCt6GOGEu+2eQTWMcCRw1PG01xFgQKrLbCR5FWGEU/OgQOhQaC1MxEGUlxwfQAzxbCtAxVGET7MfQP8PcCR1JIGEK9NgQn7JdCl4yTG0WzHgQxfabCFb0WGE90dgQ 6mhq_ignorechain_0001
LUaLdC5UT8FU5iJfQOpReC5K/vFkPS4eQCDFeCZNZpFENDKeQYN7eCd0IeFUKW4dQ41feCZK+bFkhmTfQ6b/eCxsGhFkVRAgQxyzfC1sKvFkObCgQZ6ieCdl6WFk6DPgQHCacCdnk0F09iXfQoALfC5365FUso4eQoGkdClwCTFE/EWfQ0hOfClimRFk4BEfQ 6mhq_ignorechain_0001
LsY/cCZZDwFkcB2dQ1DrcCJWfqFUQ+JdQ2yhdC5Wj4F0A2tcQvDRdCl5xFGUOxocQvHMbCxPztF0rAAdQlNwaCREGkFUkTWcQ2phaCRKROFE/8ScQZgkaCVjwwFEMWybQ9+HaCJgUFFUImsbQAyKaClU3nF01+LbQ6h8ZCZOHSFkhHJbQCtWcC1mf5FEclGeQFg6cC1ppZFUc/EdQ/ilaCtr1mFEHfZdQ2D+aCNM3+FUVB/cQHpqaCN0JEF0cBvcQwyvaC5H+AGUDn0bQJy8ZCtVJ0E0PaqbQixBaCR7/xF0j9vaQfXoZCNwELF013qaQ 6mhq_ignorechain_0001
LPNkeCl0QvF0htbcQVBofCx6L7FUdIHcQ/4mfCFMa2FEVsXbQWxtfChY5jFEJxKbQLIggClKu1F08KacQM4ggCBbU7F0qpGdQiRDhCBw7AG0x2CcQ4ZneCNDIfFkdWccQKZcfC5lGGGEhGMcQp8lgChFmkFEvJXcQfASgC1blwF0K2WdQBOihCFWz9FU0uQcQhBDhCpag9FEuFhbQ5y9gCRLgJG0UBGcQ 6mhq_ignorechain_0001
LCLdfCJ5hDGUEQ+aQuqYfClqnCGEXTQaQ6SSgCZ7QIGUNt7ZQxbfgCd78QGEnrIaQCQEeCRhCHGES3AaQQMpcCRrg/FUUmSaQyvYfCdo1KGUv2LbQX2cfCVMX0F0dwHaQQS9dCdHSPGkotLaQbaDeC9HIHGkm/dZQ 6mhq_ignorechain_0001
LosjgCZwPDGkQkaZQRyIhCVuHHGkJWDZQIN8gCRrRPGkvwhYQgjAhCZiKNG0CD3XQ83ghCtsw7FUsCvYQ680hCJvMtFE0pPZQKerhC1aAaFkUGRZQuhQiCRl81Fkg3pZQu1VgCxYo4FEuZRZQUTehCRiBLGE++ZZQvBLhCxmbyFUBObYQI55hC51/AGUNLaYQM5eiChqBtFE9OAaQEPXiCFRxCGk0inZQ 6mhq_ignorechain_0001
LE/qgCBxYYGkdWvYQULcgC1LmgGkFLSYQTndgCNKjrG0K6mYQQdfgCdbosGEy/NZQzycfCdoOeGk6lCYQbiEfCB67lGkVuFXQ0+deCBFteGkhunYQyMogCZtlZGkIMPZQKbxgClPwgGUGBtXQinafCl9RWGUPmoXQOiWfC1jfjGEdTOWQCoddCRgAdG0lHcYQ+0veCZgyYGEqv/YQPbfeCxCqmGUR91YQ 6mhq_ignorechain_0001
LlidgClduzGklrLYQi0ZgCpg0+GkgZYYQXpXfCV1pCHklrZYQQuHfCJUwLHUXlmYQOyzgChU6FHEvE0XQTwjhCJV/DHEJe3XQk+7hClotKHEKy2WQ39rhC1B5SHkJPYWQ9yiiC5YTHHk6fhWQBSggCVL7xG0nlYXQlfmgClGq/Gk6t4YQ8LpgCxelEHkrdyWQ3+tgC5ATOHk6nBYQEYvhClKBGHExmbYQsDqhClYl7G0l1pXQlT0iC9UaLHktG3VQujuiCxOoAHU4z7WQ 6mhq_ignorechain_0001
LcqbeCZuD8GEINMYQSMCdC9X8+GUjaOYQVemcCFOB/GkLB9YQOumcCpbl2GkqqRZQxNLcC1sK3G03xoXQJRsaCVjq3G0zT9XQbaEaCdDRCHk+8jXQftuZCJW2IH0oVNYQXi6ZC97+DHE4pQWQBKseChw20GkZGAYQqT6cCJI4GHE1fAYQBHTcCp004GU6vkWQT9gcC9LAvGUsC0XQDfLaCx1TxG0LkaXQ3njaCR+l2G09/gYQslgZCNm1KH0HE8VQGBNaCxgb+GUucmVQ 6mhq_ignorechain_0001
LQgPcC53NIH0UFPZQy08bCRiYIH0Tx8ZQlzqaC9vrCH0tKIaQsieaCdel/G0/RtaQ0U4bCZyVUHUM0FaQHwgbC5MvYH0PReZQ5ROcCZ98SH07w9YQIfQcCZp+HHkeHPZQN3xcCdYlEH0tOOaQPgJbChO7VHE3UfaQ1r2cCdiOXHkvXRaQPIbaC5VGYHUPuZZQsgwbCZ7ThHEyYdZQ0lqbCdxXTH0BefYQ/sOdC50XWHkr+5YQ 6mhq_ignorechain_0001
LafyZCVUNBHUGdpZQG9iYCNDu7GUGGxZQz/iYChE5vG0BOqZQrEiXCBJuqG0XDyZQGS/ZC9Q/DHkkyLZQzoOYC15E9G0jBSaQkdxXCNYB/GUiZcZQ 6mhq_ignorechain_0001
LAypZClwTrG0ACcZQfEpZCVpIgGUakPZQO+dZCB7uYGE+k1ZQSQwYC5iuQG0WgyZQxO6aChgWdGU983YQ3Z4aChdlQG0zpgYQ11gaCFHgvGUhtZZQAyyYCtBzeG0zU6YQcdFbCl1NjGkvveYQ4UwbCpTvdGUY6NZQ 6mhq_ignorechain_0001
LLLHaCVRMbGUPNZaQUiEaCV7HUG08E+aQyOpYCtKpSGUc1NbQW2QYClQ0JGUC7abQKg8aCtniYGECLibQVIccCNfQYGUE9YbQkJQdCJHEeG0HG6bQ84qcCpz2iGUHAWcQORdeC1QtdG0Ig3bQZCpaCVyDiG04BbaQCZbaClGQMGEMT0aQkwqaCJa0gG0ApobQ7ExaCZb+TGEnV/bQAFxcC1t8PGk7rXbQowncCtS1bGEVt5aQ 6mhq_ignorechain_0001
Lml1XCB/JbGknsMbQi2dWCpKiaGkIDcbQQxnVCx+qTGUL5+aQBk1UCNd6MGExSNbQpQ3VCh4nlGUBYgbQn+ZWCdiprGkTOGcQ4v8WCxk3mG0lLkcQXPRWC5yD2GkgdFcQinLYCpmKiGET/AbQtVeWCN7DXGUVF8bQGIEWC5+NqG0DaDbQ9/xUCxv9kGUjojbQ/InWC93e6GEvydcQ/r0VCp2l5GkhksbQ 6mhq_ignorechain_0001
L4ryVCdWMVGE9gVaQy16UC5ODQGU232ZQ0WSVC5XbEGU/xwZQ4gaUC9f96FUCzvZQhX/UCVm2VGE2cLZQMQKUC5u9PGkZIqYQ0vgUCFmVhGktZQZQuNiWCNH+ZGUtzKaQhv5TCpmLQGENdDaQsbBWCJh0VGUWPAZQjMOUClLLUGEwoLYQ+viUC172HG08RmYQkuHTCtZpPGUCi0YQnKkUC1KZlGUflxYQLzeTCpiXhGkoybZQtUJVCViflGk3ZnZQ 6mhq_ignorechain_0001
LaEkWCFYFCG00arZQzB9WCF1DuF0fImZQPnvWCNeZhF0V+OaQdTbWCRYWOF0RGNaQD9aYCBTjsFUewYZQMBvYC54b0F0d+hYQ4kRXCti0HGUx6qZQGTUWCZu2mF0LwNZQRqBZCdwr2FEqitZQwRxYCx0JcFk4wcZQ 6mhq_ignorechain_0001
Lo15WCNFbrFEwI0aQHMjWC1tkgFUAsbbQ09FVC1JCaFEsLbbQdewUCRumHFUNNkbQEu1WChB2uFE3YCcQXfXWCJxilFUVcscQr+HXCtKDWFky/AdQ7SLVCpYgsF02c+cQpXsWCRgjNFU/ZndQJsvUCBzAkFkt2kdQV7fVCRWmUFkVT5dQdbEVCh4IMFEmjfeQHHRXCJAf6FEye1aQFPKXCxyLSFkfgebQ+c6XCl8rxFUutEcQuzWWCNNU+FEw/9bQD4DYCd3kQFky1ycQUKlUCBzq4FkJSucQVdSXCplYBFUTj3dQ3wzTC1fepF05/ydQhXnVCxqCAFEY4meQ 6mhq_ignorechain_0001
LsbNUCNNCpF0prQbQNmySCZi+jFE/6PbQiYeSCdCTSFkcXwaQVzkRCplZFFE393aQOP+RCtw53F0htEbQfjeQCJ2z0FUgmLbQlQEQCFMbzFEx2vbQRswPCpP3zFEJjsaQPngUC9GA4FUbKJbQC9fSCh3PeF0HivbQVqTSCRbqCGk1PYbQMKJSCtCK8FUNUjaQ 6mhq_ignorechain_0001
LafMTCdaRRFU8KNaQSB/SClEDAF006uZQW9aTCtcwqEkkBBaQy4rSCxSHbEEZQ9ZQjlvTCpsVEFUSmFZQQhkTCBkXzEUlLjYQFcKSCdWByEkCPUYQULBSCZNdjEEtfgXQDt1QCd6QdEEt8+WQjstPClNfkEERffXQ3D0QC5Z7PEE8U9VQtj5TCJ9acFkI4GaQJv6RCd88+EUoDoZQk7aTCd3jTF0NJ4YQbyzUCZTpFFEedMZQW6MUCFCQ3EUD0HYQC82TC11yjEEu8vYQ+/hRCxWSsEUKOuYQ5x0RC9lzBFkFLKYQ+L3SCR0jdE0CvFXQ98uPCFpruEUz0IYQqI1OCJO2fE0QWGXQsbrRCJ6XKE0fTkVQAi7PCJlSLE01MkVQ 6mhq_ignorechain_0001
LfCmUCxm6pEUpnUaQgfEVCZsGWEEDanaQ3PRUCBYAQE0faObQ7PEUC5ZF6DkoQXbQnVhWCBhdYE0n0zaQl4KVCd7J3E0noWaQtf+UCtXgJE0NePaQQE4WC5ojJEkc7BbQ/NHXCtIKcE0oeXaQ64nWC98WlEk3ALbQ 6mhq_ignorechain_0001
LdQ1TCpgEgEEJambQDfLTCdChdE0FiPcQhL6RCN+5qEUoOQcQO82RCBzf7E0WxlcQo+GUC17MkEUjC0cQukZVCxy6XE0FZ1cQFXjWCJLRgEEwOjcQZqdVC1i/DE04yIdQzYvXCBs+UE05ckcQRkpWCVbXxD0TGKdQhgyXClYMBEkv43cQIT+TCpx8uEktoabQHd7SChTqMEkhxTcQVKWUCZSJ1EU0CxcQWZmTCBj/hEEKiSdQH6gWCBO7vEUE5TcQvBkUCpVi6DE3KXdQV4oYCJoubEkJDWcQB7rWC9QFSD02dZdQqXuYCN0jwD0e14cQ 6mhq_ignorechain_0001
LX+3QC9tSkEkyI5bQBxnPC9VHwEURG7bQ4T+OCNx8uE0DImcQpgGOCBi97EkzQwcQOvwOC9kClEEgGZbQMNUPCJv7OEEnrWbQ1KzQCli1RE0rZcbQ8J4QC9IckEE9W5bQVwzPCB18AF0VxybQICtNCduWlE0luibQWZ1OCBfttE0tj6aQrn3OCR20EEUAtvbQ7vDPCtokHE0Oy3aQOkORCJhXDEk3BrbQ5+QRCZZBVE0AK9aQ 6mhq_ignorechain_0001
LsXYPCRMgfEUtt/cQr/1OC9jYcEE5SqdQJF+PC90lTE0+fFeQZMwQCtwGGEkgS3dQZDpNCRp/ME0ZcqdQTbCNCR8fLEkZXXeQAyDOCtv9tDEjkadQKCsLCdaoAEUBqYeQ1RGQCdYfVE0Z60cQj/iOChQ5rE0tC3dQsH3MC92OTE0DjVdQ01tNCFEtCEE+NseQVU7MC5whbEUErkeQkpMNCN9mYDku5adQTWcOC5fjwDkrD6cQ+h1OCFoIhD0NZvdQ3zULCp8LAEk3i5eQJ4+KC1AhJEUQ2EeQDAyLC9SugDkniMeQ 6mhq_ignorechain_0001
LheFQCVTtbEUdQseQpOERCJgkTEkzvJfQaUnQC9ox8DEITcfQyXbPC9+cyDkobdfQerTRC51mjEU3UtfQO2LQCdgUlEUW+DgQx0ePC1rynEEVl1eQg5/RCFh8QEUcZ4eQ28KSCFjpeE0ZEAgQmaiRCxZLzEkMhffQI+pPCtGxwEUga8fQ 6mhq_ignorechain_0001
LVTlRCpfpjD0gTqfQ0tQRC5aM7C0IR+fQ0vsQCJkHBDUnbVgQZCzPCh6hpCk24bgQjGgSCNAfeCE4HAgQ1xDTCVuTTCUYNVfQaH4TCBtnuCULe+eQSo6SCppsfBkQw8eQCrNUCRrYcCkv2ZeQ+LpTCdoosBELDYeQWTjSCxuRsDUOSnfQ50fQCFn2qCUwhrfQxHSTCN2buC0MUJgQmUQSCh01ACkZaIgQIRVSCtI8mAkVsEfQOn2UC57YqC0xVBeQzcuTC17cCB0ss/dQ 6mhq_ignorechain_0001
LUmMRCRJXgDk0ThgQwAvQC1f3mDk3H3gQl7QPC9IGzD0pD3gQ2kdOCJUQhDE9IDhQqijRCV3FFEU1NChQuW8QC9YuKE0txXhQu2/SCpaq7DUt2EhQG65RC9QB0DEnSbgQdq0QC98qIDkhw/gQ+lhRC19gTEk9a4gQHSiRCJ6OXE0FZfhQhG7PCFQbQEklcVhQKq7QC1sJ5DE19hhQQokTCJdZKE0nsMhQOwBTCZYteDEskOhQQbbTCFTD1D0SL1gQ 6mhq_ignorechain_0001
L0D5OCV60IEUBmpgQrsgNC5BDQE09HpgQ+TlMCpcW7DUdmjgQ5MjLCtB40D0EAugQ+HVNCF4+hEUw6YgQNW5LCtygpEkc+VgQvAzLCl7r6EE+nFgQlnaKChYT/EEFAAgQrqsJCRhS0EUA7ifQniPKC1sGkE0seOfQ+hcIC9aw5E0k8afQt4jPClplPEkejfgQsDQNCR2KWEkF74gQGH7NCtWxvEUqvdgQQpsNCl+wcEUVWJgQmsRLC5GHcEEY1QgQXFhLCZdwvE0UGlgQq4PMCRETJF0F0LgQzjUMCBuv1EERVufQ1l9JCljpLFkNiHgQDzMLC5O7fEE4kUfQpGtJCld2bEk6r4eQrtBICR8MGFUoqqfQPH6HCxegxEElKFfQ 6mhq_ignorechain_0001
L7z8MC9GfiDEBkTgQC3GMCRGb/CEMmMgQHo5LCBvrfCU6jegQXxxKCteURCkJfigQKTuMCdLzoC0LhyfQ0zzLCRywICETzdfQcbzKClg+VCkGQCfQx/8LC1yu6AUB1lfQgk9JCZmDxB0SLveQYUHLCR/b//TCySfQygHKClN9aAUab3eQz60NC5GwnD03+LgQbhILCpmUMDUnGIgQfPANC5fcADkKiafQSdoNCBhQYCU5S8fQSnrKC1bB4CEns7eQ5YvMCRSOlAEwc7fQgPLJClrWDCkZmZeQAQPLCdUtu9DKWZfQEEdJCZ8AZ/jBcoeQ 6mhq_ignorechain_0001
LQ99MCd+yUC0j5pgQjc2MCFFDvBUC07gQ0S8LC5FFJCE6FNhQrZMLCxI2hBk4EXhQrvOOCtUdcBEAUFhQYnBPCdr1cAEnp4gQeCkOCNS9l+jBuvgQhybQCNCMhA02ZzgQxPlPCdlvk8jDWlgQ09uQClTXw+DhangQ6vcRCttUcB0L23gQbrASC99eQ+DzwfgQBruSC1XYMBE8JwgQ7GATCJPQEAUmakgQ3B4NClz1gCELJmgQPsaMC9rVzAkuD2gQnXzOCx52LCEVSGhQpeHOCllBEB0viVhQmPiNCZ8nx9TYrwgQ67fPCZ0Nw5LaedgQoNPRCVN5KCk6HBhQH0PSCdmA15DcaWgQK5gTCpVt6BkmszgQQFBUCN+ez/D2negQ 6mhq_ignorechain_0001
LCk/LCNpvyCE9BRhQ1EELChFSGDkoGghQxnoJCJAX/CkRtYhQK4vICBrL0CUFVlhQ3rVLClhl2DkYQihQNHOKCdBJGE0esuhQykrMC5Su9DEDJthQ7UrMCZMWFDEonJhQLOLLChCe2C0pjvhQYxWLCJWcCEEXWShQAmbKCpBNXEE0DwhQLoRJCFz3DE0CUmhQ90JKCNAU+D0so+hQOo3MCZJ+PEEWmuhQNmqMCJjQvDEyA9hQyJeNCdhEvDkknjhQ 6mhq_ignorechain_0001
LX6YJCVKUGDUKKEhQWlCICt2jBD0A87gQrOjHCVR4TCkeG+gQFaZGCRLwMC0iEEhQpE/HCRDOPDUcYkgQU5MICpwD/D0UGggQ0yQICJlbDE0fEIgQQxEHChSTMEk/TqgQ2SIKCla7ODU6C6gQ47XHCdqmVD0OaFhQP8vICF7q9CU/lbgQlrAHCxnhGDEG6dgQw5JJC5phEEk97mgQQoaICNZbUEktBFgQusFJCFys0D0qOBgQW7UHCdXq8DkGvAgQ3nOHC9jTdEE1RngQpvHGC9TVHE0AejgQ+LEHCd1bJEUCh7gQ 6mhq_ignorechain_0001
L+2ZIC95apB0Pl5gQyhAICFudQA0Hp7gQtCkHCJHh6/DoVShQ74iGC9NAm+zv7VhQ/LKJCZmJq+TjR1gQpjaJCVGbh+zxVdgQUGtKCx4MJ8zk/XgQ9KzLC1avK+TmeagQJUlKCNWD08bqmQgQkzVJCR3Y3BUbp0gQWyKHCJPsEAUE7wgQQ/EKCFWnU/TzA9gQ808ICRwZj6j+56gQazlICNWt68THvVgQIzeJCdUoRAk4CXgQujZLCpXpd+bTzMgQYQrJCJBBO+LZ1OgQ 6mhq_ignorechain_0001
LQ0TICBq9dAka2hhQ+w/HCxZgPAUyS4hQ6toGCRMj0AEBo9hQpF1FCJQ1MAUYzIiQAGEJClEb3AEN+GiQLhZKCdSiIAEIbEiQosmICxJU1AkgKeiQCGlLCBfn4AEEkNiQcYHJChGyBBkdAehQKY8HCh6hV+DrE7hQ8FPJCFAr5BEzRCiQZ3VKCBU0U+TNSMiQGzlKC9855/DyfzhQcwXJCl0uRBEbUoiQtbrHC1HcZBEzxfiQ21bICNzam/zaCjiQ8SfMCNKXTAEMJLiQkUrLCVtN2BUbgFiQkSbLCh79CBUrneiQ 6mhq_ignorechain_0001
LvlXGCV6vACUG71hQgYFFCVU8UCEaF6hQsi8DClRXzB0rXxhQux6CC5SumB0w87hQrgBFCV97BDUHGwhQ0U9FC1zhgD02B8hQDNmDCl/ySDUsTwhQq5KGCd+YFEkHwwhQSiDHClTfQCkDEthQ5d8EClQJXCUeVLiQHAYFCRlhAD0AnfhQrgjFCd+BnDUG5LiQ0l7GCJOYRDE2L+hQjokDChYoyD01MphQiP9CCZpY9CUaInhQDPPDC5GfUDUZwAiQ2A2GC9zWPEETL6hQR4mGCReiCEUbBhhQXtNFC52hNEE26uhQ 6mhq_ignorechain_0001
LSjGECxmmTBUy2dhQlACDCdz5kA0GdThQU2sCCNVCm+zsNfhQUjhBCtR1w9jxzghQzQaDCpnHQAETU8gQRRKDCloUYBUV9sgQb1NECZTUAC0trigQir3BC1SH0B0vwogQhM/DCxkihC0OjUgQX2oBCpXObCUaoagQlusCCZW/uCUShQgQOi+ECVa1bBk0CWhQJqICCt9tMB0PjThQ53dECF93+/D3h7gQh/1CCFQWx+Dm52gQaDPFCt1TrBU22lgQBECBCla5UBEYwwgQP40ECZPGxCUwlMgQknnACF10lCE2dXgQuIhCCx8LJDEjZFgQ 6mhq_ignorechain_0001
LxitDCpADZ8DpVnhQzofDCB4Gr87JIyhQeLMDC9Tex77uwJiQpooCChBGw+LT7TiQaFvECt7rI/rFvvhQmPCFChQRp/7AOYhQZa7FCZKUs9rPx6hQ7wpEC9Rd09Du+lhQLanCClHsS+LZKrhQE4hECdYQiA8OE3hQyk6FCpbcdAM40WhQNqLEChmRUAMNyQhQ+VOFClouf9boLQhQpVzGCtxSI/7lB5hQCYIGCBdAA1D0fzhQERtFCRt1J9LqtLiQ 6mhq_ignorechain_0001
L4ihDCVNfu8jGvSiQ5dLDCRWQA+D6qoiQWyuBCln50+TngriQJ7HBCpatF+DUo7iQ1KFECZVPHAkhswiQ3faFCxm8X/zQvxiQVTCECZEut+Tp8JiQZ7VDCNWas3D/fyiQ8LAECp0Q+AkkDmiQW+vDCNtqbAUhfAjQwawFClPNg/jGbjiQ 6mhq_ignorechain_0001
LTLLBCZNlLAUzkciQ9cn/BNauqAEDVfiQbbj9BNiZJ/DNQjiQu737BxSqg/TVsxiQlPw+Bd2QfBEJqLiQbKSACxyoSC0FoIiQq477BJs8ACkKqOiQN6rBC551bA0wPPiQZaj/BxlfTBEhetiQ7cz+BdIx2AU4d9hQSVKBCNStHCk3nFiQSBX7BJbaTCEjmAiQYFj6BZ4xMBUSyQiQHK47B9ydVCUWvciQ 6mhq_ignorechain_0001
LGvf9BRA3t7TVVXiQa4i7Bpv8V8bfNciQ3jh7B1EjC+roUziQCab5BRxP3+bAc7iQmvc8BhE1d/7nqNiQDUu9Bd0YG+LPF7hQLcN/BFqhf3Tz0EiQUVg9BxIuy7T+LXiQV1h5BpaUq5bFGYiQvt19BdyBZAcuVWiQa+t6BpTQWA8HDJiQPXD/BJvhf/r+jyhQqFM8Bhay68L2jvhQXomACdB9j5rA9JiQbjX/BFIIs9joC5hQ 6mhq_ignorechain_0001
L2zz9Bh2M19rnH+iQn569BxBgs+LsfUjQudR8Bx0vM7buLijQZd06B188U9LoowjQUYaACpr9w+LmrcjQknKBC9umVAcOjQjQD0cACNq9h/7cO0jQtsf/BN1Sj8bZ12iQ5FF9BFPVWAs8CWjQxa3ACJGoM7r0qajQo63BCxGlx/LkEJjQn+eBCt5ak/rBv5jQKmx/BBkbE+LDh9jQeaAACp/FwAsVU2jQ 6mhq_ignorechain_0001
Li7b8BNQ6k9TRkdjQxHA7B5KQv/DoYqjQunE4BV1e3/TxEkjQzwX2Bl9fRA0NWxjQ1+R8BdSTQB0H6njQ4aH/BF3nZB04/wjQiCAACBAUbC02UvjQp3J/B5zO7A03HIkQDqj9B52Pb+TGIRjQKwE7BRk6G/D4D7jQiOX8BtrHgBEH9WjQN2A7B5MO/BUv4vjQj/PAC1JEzAEmknjQqgABCR5neCkFy1jQ0h//BRfJlCk6lejQigo+BFsevCEeZ4jQxblAC11zBB0KlOkQ0ex9B5rzhBEUkRkQRDj+BpZjw/DQ0IkQ 6mhq_ignorechain_0001
LDJc3Bpl0K/jBKQjQDPp0BZ2c++jPnJjQN5MzB1R6h7zY/WjQg68wBNpPn8DbfejQfzZ0Bdx+Q+DLuxiQejS1B1IFUA0G2jiQ+MjxB9yE68DbVsiQMJj1BdZP9/jjWMiQ5644BlQDx+D7XFjQ+4rzBZIzcAUhcMjQgSv1B11ab6D8AuiQh82zBtkPIBkteliQ1BO3B5PmrAkodpiQljaxBBUo17zxYbiQyS/wBt2fR4bY11iQEuMwBJLvG/jc6viQD3L2BRMX3AkSkDiQ7xB3B1P9X+ToSKiQ37nzBFzJS/DBPGiQ 6mhq_ignorechain_0001
LzAf0BBD808rIJajQcfZzBJztb/LXiojQwF+yB1kbT+b20+jQZ2ywB96jl+btBIkQ//P1BNJM7AcwnpjQW4e0B5/35BMmv6jQLJSyB5vaXCcaU4jQuI81B1Ti/BcJaNkQmIkxBZGqzCcu9HkQ04O1Bd1QcCscNdkQU9BzBpbE2CcUaakQgnSyBNHzSDc1/pkQ8uO2B1Ukj9rSjSjQPudxB1hjCAcyWijQRVP1BVPScBMFQajQtmS3B5m1lA8nmsjQH7FxBVD8VCccupjQhTr3B1ZfWBM3zPkQQ60vBdWOIDMsvFkQoea2BFRReCsv1rkQVgjzBNPsRDMVj1kQ 6mhq_ignorechain_0001
L99B1BNJEF8rS4HkQDSu0B1qfF4DDpckQWTWyBB1OK+DPmckQf9wwB1lAN+jxxrkQpmR3B5BOm9DEfikQ9QM3BNTBV/TBw3kQIdx2BlDwu8DjEKlQR7x5B5jacAEUm6kQ+r02B1re47LwcAkQqfV0Bx0yi8r1ookQCn74B5c3G5z5RjkQ2fs3Bp3TP/zk1VkQ0Yg1BRByWAkbr3kQyot2B5E9c+zoLZlQ0440B1pec4ThyHlQrfa4BlDeJ0bvYKlQsFu5B9VQ/A0XtJlQX3d7BdzYg/zfs6kQusA6BJFnJBkMctkQ 6mhq_ignorechain_0001
Lw+ByBZBPt/T3cLkQNBuvBhjcuAUizJkQZ9GtBJ+66/DsCKkQozFrBVYjcAUrTSkQinYzBdG7r/DTd/jQcsuvBda5bBEfCXkQC+1vBd5fTBUwE7jQ 6mhq_ignorechain_0001
LfsHtB9rh/8zUPBkQoNrqBleIA1LwxAkQRGSqBhcJL9rxqVkQotDoBhRHf+bgcakQQfuqBpriF+7OKujQiMjqBtvML7LWmYjQwOGqBxJrO+b4GGjQRExqBhfHm9TAlSjQdqCqBBkoS6bPo1iQ5WcqBB+nw9DRx8iQrzzuBh9q76zV06jQcQ9oB5sfc8D5v+jQqZksBZjFQ/bzyujQi/DpBJate/r5vvjQ7vspBxU9FAsbKFjQz4HrBR33o/zAfbjQ6CtpB1PUp8b0eliQ 6mhq_ignorechain_0001
Lt+ZsBpXmu9b0SikQ9aFsBtOYu+rFe4kQbmoqBZGoU6r7VFlQ5+5oBNC0X877pSlQm70uBZ1CT/b7tClQwjhuBVc/y/L7malQ8TIwBJN31Acjy3kQ5rQuB5is98b4qckQ071qBZGkQA8ts4kQ6RGwBRRUF9r42AlQS2ewBBzUGA89lhlQg7ptBJXWC+7AMilQ6OOtBlXewAs4LdlQZYEyBtabCBc4G/kQEl2uBBk9tBMpk5kQTxZwBpz9nAci1mkQ 6mhq_ignorechain_0001
LpNTrBJNR49zOkBlQTIqpBREFEAkiZJlQCYNnB17AQA09J7kQcY5mBdhiJ/jo1qkQZ4RrB5njWB0vbKlQuDytBpWZWBUZmYlQ5tVvBZKqUCEp9VlQGzItBB4bHBUN6vlQ7J+sB1X+W+jOI5kQpZ+oBxejo/TPeZlQOg7rBZx+mBUqU6kQ9R/pBBV1ECkOSQlQTZIvBBhrjAkKZTlQI5GxB1k6TCEHKglQP78vB1wMYC0YUFlQpDFuBR7lvCUchalQ8y+uBlv4HBUpO5lQ+J0rBR295B0bo1lQtpJsBVTpJAUFuxlQ 6mhq_ignorechain_0001
LC+bsBpTeLEMVkOkQz9ZqBxpyFEsO4+jQ5HYrBJ5PLE8PjojQ/dcsBJAh7D8xHdjQB/upB9VxbDsMRAkQKoloBdKiMDcTuVkQlaboBBD4bCM61VkQx91lBZQZgDcUKZkQ9uPtBhtRaEsLMOkQ2qmoB1m/OEMyQCkQN+irBF+eJDsHK9jQlwRoBhXJUDcj3zjQJ36pBVZOWDMOqikQ0TnnBpDDRCcuFlkQTIbqBBOhOCMmqTkQyiInBFwLRCsl4IkQO3BlBJVlVDcxaokQclgkBh7rWDsuPMkQXYBmBpHlBE8jSZkQ 6mhq_ignorechain_0001
LVV+qB5CafEsIiijQPQQsBldDoEsRdPjQl3YrBJx4bEcRg7iQXn8sBhXZZEsLVsiQC0krBR22/Esi9MjQeBysBJkzOFMj3djQk7urBBLblFMmdajQAV0vB1VKOFcoXcjQy0wpBNK8oEMiRrjQ1RauBFnNmEc+HRjQLTapBdhsBF83hNjQRaRsBpZOFF8YV9iQKNKsBF5mJFsnwtjQyxlsBN/CwFMmemjQV5jpBZPelFMg7bjQaBTsBVI+qFMPkKjQxNrwBhzxYFMUZojQKScwBxNYTFsbfMjQP7gwBFs39EseJfjQ 6mhq_ignorechain_0001
LGj5oBlWNUE8FS7iQ7n4nBNfiIE8F1oiQDuipBZsJpDspekiQmynpBpamZD8mTSiQWo+kBxMMCEMiRsiQkAAjBhJqUE8bzriQwVOgBBpTNEMj/viQBcpcBZV6eE8XhviQCwcXBxyRdE8/90iQD4fVBVIyKEsBQ7iQL8TUBxNRuEs0/ziQCRsnBZ5dWE8fCIjQ0QCoBJo1SEcHzaiQWjxkBhTe0DMNs7iQuJYkB9ymtDcG+fiQeJDjBZ/QcEMFHciQkgijBlrVgEc5B4iQRCIgBB21FEMhu/iQXsRfBtpuBE8h1jiQNFAeB9qZtEMTxqiQHY5XBxyl7Dsj/7iQajmRBRyjJE8SV/iQ09zVBBbf8EMrKviQiwaQBh6CtEc8E4iQ 6mhq_ignorechain_0001
LeZ5qBFXoYDMh30iQmpqsBdvA0Cs02xiQ25kvBVKKCDsN7wiQkiFxBhHC1CcNuiiQJUTsB9z2SCcX2DjQ19qpBRSxACMeoCjQbfXuBhCseBMx2BjQOItqBRcelDsenDjQLzKsBZ5ukCMCsiiQyDisBV7fiCcyUTjQOHaoBxBMUCsj7IjQHFFuBpPcwA8EtOjQroXwBFn55B8X9CjQUlIuBVHx+AsYeyiQ 6mhq_ignorechain_0001
Le2YwBlxEdDMOHAjQLiNzBZr6mDsQKDjQe+V0BVMl/DsAOwiQn+i2BhKN2DMxhoiQhbizBRtWAEMNiXjQbFU2BdZyBE8JFgjQkhg3BhqygD8nxpjQYAu3B5CrUE8y/ejQYuC6BpLejDsk5xjQ1UR6BlzLWEMcFnjQBxa7BhTpEEcKlwjQeT99BVvJGE8+p4jQKTBvBJeArDs5vJjQCyT0BRt6IDM5pEjQx+SyBRB5yD8gHkjQsD2yBRaqQEMb2UjQkfb2BtClCD8IDrjQEC02BpSuiEMgoXjQC/86BNFrHDs4f5jQuXX7B9gOlEcP6ljQuR7+BZ/+QE8n/wjQ 6mhq_ignorechain_0001
LPh3yBBf4PEskroiQZx4zBNuadE8/fXiQKYa0BhwIQEMZiDiQX5e2BlcdSEs364hQLS4xBlgWvEs7OSiQA0uyBBqQ7E8EI+hQFfpxB1hn+E8KGliQkJCxBhj3SEMzwuiQXmy1BBFQkE8wlciQNq7vBlXOoEsM9OiQgiSxB9B4HFMzo6hQgE0yBBvIwE8stwhQNxs0BlQVCFcumAiQqXOwBB6PLFs/QhiQkSmzBxBrFFcdboiQFM9wBtJ41Es5IziQ 6mhq_ignorechain_0001
LczhyBhfFCE85D+hQoz3yBt43pDs7CrhQvpO1B1dsLD8nxthQb302BBfyFD899ehQiTVwBZALQD8FbmhQr7GuBpoUqD807chQdOquBBc9FEsyHPhQ4edrBFEYhDsYyhhQPVnsB98/REsVYGhQfaapBdHa5D80FZhQhd/pBNMYNEsWXLhQJo2wBlsYAE877GiQURUzBR4z+DckidhQ8xmvBdcxBDsKM1hQr8ywB5QP2CsqYbhQOAvwBVFoJE8aMLhQpOArBxXBHD8DoshQt4EtBZtJfEcAj7gQRxVnBBdDyD8zCdhQ+OYoBtG2WEMNeEhQ 6mhq_ignorechain_0001
LH8h1B55h5CM55AiQsYt3BBGpbCsBNFiQwCb6B1cdxCcwEDiQX3W8BdvZeCcXF7hQktZ3BNX3HCsrPbiQmeZ1BFi/HB8GmbiQ4bs0BlrdkAMw1KiQZzd0BpFAyA8xXuiQJVO0BBfjADcBuMiQJio3Bx4ECCc/U5hQ+hx2BR3YgCspmmiQnCV5BREO3B8UogiQhHIzBFTqCA84kviQ80F1BR+fQBcig7iQ 6mhq_ignorechain_0001
LpMm6BJ2yZDcGzJiQnjF9BRdxwDcxHGiQS6e9BpKT6DMUfuhQ3wu/BZY82DMEamhQ7dJ9BxtcNEs04SiQOB28BZU+IEsN2qiQXeu/B1slZEMSfOiQG64+BVl6yD8PmziQV2E5BBN4oDs2SRiQjxv+BVp8bDcRfKiQSNd7B1dZXEsGOOiQs926BFYgCEMf+tiQvGB9BlB7XEM7uziQeKv/BBVboEcUpXiQUG3/BxbQdEMKf9hQQztACxbyPEcLMTiQ34i+BpBNuDMXqEjQ+kcACtdy/DswIxiQfNt+BlAYUDsRVriQ 6mhq_ignorechain_0001
LflX7BBS/CEM8yihQ8+x7BtwZFEMbxLhQxbr8BdzrgD8KCChQHza+Bd+NgDs5B0gQauN5BNdHNEctjAhQMmk4BNmKkEs5DHhQDSg5B5DWLE8iZogQeOy1B5wSrEMN+AhQAOi5BNtwFEco+ohQzdb9B1lgQE8ZNJhQo+h3BZxTDE8BsFhQ5BA6BRUAvEcEm/gQaYy4BNT3lEcnVYhQ/Fr3BFw3QEsYuggQ6p35BtGd1D8fCkgQgcL7BRdLVE8WGjgQOoe1BtDy7EMOHGhQCVU0BJ9+gEctvIhQF6i1BZXRqEcsrvgQ 6mhq_ignorechain_0001
Lggh7BJhx8CsL/IhQj8S8BNvoTCsD2/gQNDR/Bx+yLCMkADhQzIUAC9Mn2Bcfr0gQlas6BpWdeBsGBKhQPAw3BFUGiBcdTFhQ6ry2Bt4lICs8H0gQmu71B91b2AshBShQFXF0BdPSKCMXxvgQibOzB13w5A8WuNhQIPTyB984oB8Yk8gQdRH6BhIl9CcXjUhQjX37BxCNUCcIvugQFQ96B175fBsDUbhQ5Nd7BxyQhAMqUEhQ97M4BtR5ZC84AqgQ0gq2BF2LRAMpkfhQ67WzBxs5cCM/NigQVY0xBpiLXAMp2XhQ3pKwBp+drBsCJ5gQ 6mhq_ignorechain_0001
LdfJAClXUXCMl2VhQM4kBCJ7oSCMUAahQDuZCCl8JrC8ivJhQkbbDC1KfbCsmAChQ166BCRVkiCs7QwhQg+cBCJWaHCMKXCiQZnyBClFmcCcMIXiQCDZBC5fJDCsvDqiQgmjBC5gWcCcz29iQ1xG/BJmZjCcNbhhQvT1BC1bkhBsE/YhQmlfBCtjUCDMFoyhQALADCJLglCsbzxhQC17BCljTQB8wfBiQEAYACNg3CCc+LBiQadSBCBlh7CsGDYiQRe3CC9v5hCc6/XiQzOACCNwxMB8q+qiQVWWAC5B6yBsEdoiQg1RBCFxeKCsmkKjQDp+ACx+12C8CG9iQZihCCJkAlCcLe/iQ 6mhq_ignorechain_0001
Lad9BCNr4RDMRhEhQfcoCCF48rDcye0gQ4iiCC18oXD8lcegQThiDCR8WUD8T8SgQ8pCCChBuMEchvzgQJLNCCtWzWE8OLIhQuOvCClmCaEcisigQ0zIBC5RidDca3LhQNDsDC5NJuDcFq4gQ+i+AC1U1LEcvFwgQwZtBCVGBPEcrxShQerTCCRqDqEcnZigQXumCCxtgSEMKHTgQsQzDCxIHbEcIWmgQ 6mhq_ignorechain_0001
L+WWBCh1RJD8gVYgQaSLBCp+J3CsEGDgQN8BCC5WfPCMaNAgQQKnCCtyBJCM1DefQW4Z/BtFBsCced+fQqDf9BNnNSDMso7fQVbn6BVtCCDcwW5fQZPL+BtxFtDsrkUfQiijACddwKDs5SigQRpgBCpplODMJsufQcAu+BtFgXC8uMMgQ3/P/BtOMaCMblgfQSIr9Bt/ulDMrMMgQXJQ5Bh0LdDcrW3fQ8fK6Bx7cvCcG/KgQx8X6BNW8tCszIdfQw/z8B1LIEEMFlSfQBC/9BdFnZDcuy3eQtLHACFls4DsNUXfQ 6mhq_ignorechain_0001
LAIJCCx/upBsfvQgQf8+CCRK+dAMKxOgQmMcECtV12AMLeMgQmAGFCBJWeAsN25fQk8zCC5v/G/bONigQWPmBCFJSs8LzDhgQREnACZBU/8bnmwgQgHcBCdRPt5DAcQgQ+E/+BFIpB2j/jvgQhvUACVpnF+TaXPgQ7vs+BdUf19j58egQEFqBCdIp0BMspegQnRsCCNM62/LPVAgQPVvCCltOKAcopwgQIGsDC582q9rY2jgQgWuACNYO6+7Cw9gQUYNCCpEyY6jzHEgQbxc9Bxsg5urd47gQZlNACB7Jg/jJOCgQoA88B5gdM/TAHegQ 6mhq_ignorechain_0001
LDP9ECl/4pBs6TbgQBxYGCx696BsnibgQLB1GCBxNVCMAjHgQJI6HCZhfMCssw9fQh5wGC9CaXCMyavgQUkQICh+ZZC8g5zgQXy0ICtzgeBs/I7gQdsDICJvylAciy/gQ1qBKChv0WB8lB8gQBpXECRcpCCc9hmgQuq6GCd599AcKvbgQ3vRGCd2qJC8tb9gQiqZGC1XH4CcFstgQyTcICRnRxC89QAhQ+ixIC1LpjCMOblgQ 6mhq_ignorechain_0001
LlKBGCpfczC8nAAgQvwYGCpJrLDcr/ZfQe5cGCx+BuCMTjzeQx1aHCt6quCcg6aeQgnXFCtaqvDsJcRfQ5pnFCZG9BEsW5leQNwcFCNPiIEMvv0fQmEJFCBo55CsPXHgQanYHCN07YDsvxefQCeXEC5C+hDcfqQfQfB5EC5toOEM5XgeQMYhFCBXqrDMyBNeQ8+nGCxirIE8tDleQhfuECZ5MVEcOgufQFBdGCZBUPEcuo1fQecOFCBXEBEcbuJgQ 6mhq_ignorechain_0001
LxfbFCRLVTCsgHueQ8OaFCdG5sBsb2JeQIrlGCRikwAsyrJeQmNNHCJ7shA8jeodQQQqEC9+2SC8KDDfQhTaFCha6IC8OQsdQySfECBiqHB86TKeQ 6mhq_ignorechain_0001
Lr37GCNlqOAcB8ueQEbDIC9Hjm+L7JxeQ0HYJCVsrAA8/QqeQXoRKCRJ16+b21VeQAeEIClWzV8LaacfQ5G7GCtxS76TxrifQXsGGCp1rI6DoLDgQnUqGChzHu+TP7EfQ8KDFCxfFS+jOFGgQA8mFCV0HPAk/pKfQ9SzECx4DIAE2UufQbybGClSadA8pAKfQXy8HCttzS8LEXXeQ1pCICpdLp+bwE2fQ73/IClfnKz7JuffQ2STGCxq1C8LX/OgQ4GTHC90O5+TavoeQJfaECxQrG+z8KUgQidaFClK5AB0ICzeQTE+DC98I0Akl2yfQ 6mhq_ignorechain_0001
LEnhJCB9qOB8Gu6eQzsxKCJpE8Bci+yeQZ7/KCpr0DC8/HDeQYdGMCBsc4BMSyydQSAyKChC/pCsqPJfQqK5KC1mhkC8+y5fQ926LC9hfFDMHX4eQhIkKC1RlMDcYZJgQJfzICdQRrBMyRMfQyWmLCNeaUBctU+eQIi1JCt/O6C8ZIDfQDA6LCVssaC8XBBgQQCOKChvLLCMQJCgQLK6LCBabkD8+cIfQ6AzLCtoNKDcYDWeQct3MCdIk1CcMf+eQKnqKCdJMGDMCeagQOliJC1ZXWDc17FgQ/9PLCBsFmD840EgQ 6mhq_ignorechain_0001
LOW9JCRCIQC8asrdQTuFKC5MRUC8jl9cQpFiKCtJvUBcTVpcQUAbLCJV7TBcm2NcQlLxIC9S5iCMOaqcQMeEJCd9sWC8qk5dQ2n2KClYRsCMhC3cQM33ICRe8lC8q0HcQEbfICVsxBDsB/3cQmo/HChWfLCsjpxcQ 6mhq_ignorechain_0001
LUx7JCx+pNAsTb2cQVPWKCZA0t9L6nlcQtkzLCJ3qi8rL4ucQvThMC9y5l2L99TcQO9LJCBz/PAcQJMdQuyLKCt0Ho9r4IDcQ/xuJCd8VS4rkhzcQ 6mhq_ignorechain_0001
LnQRMCZgpB+LF2UdQFEqNCN/BI9Lz3fdQMUlOC5tPG/b8TCdQjKmPCBwWB+rDyzcQ096NCNTtW+rBcOeQbPTNCBYr25r+JveQHSgNCxIy487kucfQXkzMCRkxP/rg0rfQwvdOC5XW63Lk8yfQehqLCFAQ7+b1VqdQH43NCJD9O6zcxbdQBBiNCpjdLAcoOUeQRv/OCRRga+bCMUeQUowNChTK+8T7BseQbqOMCFiUx4rBJpeQrUpOChXZL7LQmIgQCgAPCN0ta8jIelfQ 6mhq_ignorechain_0001
LI0POCRKHzA8Vj4cQw0FPClpblBciEccQ8pCPCBRrCBM+rubQ0bBQCxutIB8K1WbQZ3qOCBpyhCcjtccQr4LPCNTU6C8dCDdQ81SOCp/+KDcMsgdQJMjQCp/IADsIiIdQDAxOCBnYhDsgsDeQ/VBRCRaiWD8IirdQPmIQC9jHnDcACJeQiomQCNYb9DsQ5reQWKaNChAzNB8CrEdQ3xHQCdm9gBcjPncQQLlNCZE8jCMnlccQy/BPChlmxCco3/bQnNONCNBaGD8vXcdQ/AQRCRABzCcEQxcQXMEOCtgeuDsM/aeQs+FSCl7FbDMg3vdQm4jRCNVM7D8dBteQ 6mhq_ignorechain_0001
Lxk5NCBAFfAMA3hbQ++xNC5li3/L972aQOQpOC97Ny8r64xaQNgQPC5GH77L1MQaQntUMCNaSL/bo+saQK8aLCZ5TyAcrVqaQEX6LCZ4eACcoDdaQUFFKCdt8rA8eG1aQsQFLCVcxjCcHnaaQe4PJC19YyB8cuyaQ5CwJC94IgC8xclaQTvGNCV2OcAcYx1bQ7iIOC1MhrAslGgaQD47LCtTIs9LDnFbQFVRMCp0PH+LrmOaQkx9MCxTXDCcRhUaQQrrJCRD0c/73k/aQnyeLC9reCDcgHQaQrhMICRKisB88S7aQLJGJCN767C8FgjaQ 6mhq_ignorechain_0001
LvFtOC9IlN4TQ9SbQn/cPC9A0w+ja4PbQRV8QCR8xT+Dr+WbQcsxRCtAvQ/jZM+aQBR7OCZENZAE4qwbQSFkPChebyB048ubQ69TPCZNHNCEbNDbQSG/OCBJ7UCEJdScQAsOOCNREt2LvkubQOzUPC5ngk/z4wvaQXr2NCZR5gA0h3rbQStFPCh8G//TkrQcQdHpQCJqzsBEqMzbQ4+wPCR/zsCkI/BbQmKwPChz6xBEWeqaQgTPOC5f2PCkU09aQnJcPC5Qo0CE+PRcQKF6NCltyXC0kNOcQ7hMPCNmPGCENYxcQ 6mhq_ignorechain_0001
LhcSRCRQ4a7zU04bQo5qSCN/+A4zwGEcQBhxSC57/u+biwLcQVUHSCRNwz/7DUocQdpHTCJidp9ztlrcQo/DTChlbaAEk4lcQiCJSCBFYKBko18cQfl7TCVykCBkBtJcQ+sFSCFtDRCUIo3cQ9P4TCtqJNCEkfEcQdm9SCV8/kCUAVbcQxR6SCFQsQDU2IWcQswiQCVy/R2jHbLcQm/TTCxT9a7DHnpbQwWfSCJoWl8TOzGdQYLJUCZFZj8DSrzcQsVdRCNb0qAkZ/SdQc3pUCtK5cAEGp3bQKZXRC934jC0GqJdQo6jUCRW7cCUdUubQZNeTCNO3YDkll+bQ 6mhq_ignorechain_0001
LVdnTCNipBAMVGzbQWA5TCl4WbBcjK6bQghuUCh67sBsYchcQRIyVC1zsKCMFqecQPLFUC1qCG/7t0abQp28SCldJ+BMXT9bQmOaUCZPl1BMvdebQ 6mhq_ignorechain_0001
LpWOUC1vIRBcBVGdQbH8UCZc+LBM77udQFKbWC96s4Asl9pdQLpQXCNxWfBsjo/dQzfxUCpw6PCsvoHeQidfVCREL1C8LxzdQ1zzWCZiC+C8MY+dQDg2UClDaPDMHbWdQrKeXCljTgDsSHsdQHpgVCJlsxD8fJEdQam0WC9vI6DMyAPdQFjQTCxTY+AsBDFdQiDjUCNIwVAMeABeQ1UJVCFQ3LCs9IoeQ5ytTC5W7XC8n0JeQRqUXCJZopCsCbVeQoL0TCdluIDMW1NdQYcgYC9u5mDMBv0dQps/UCdlCDEM+ItcQd8VXCd+jKEMJlAdQ 6mhq_ignorechain_0001
L9qwWChEV6/rbtNdQ6cIYC5qlB/LRlIdQejMYCli+7379C1cQwxaXClNL/4DRFYcQhi6YCNFHgAsM0scQrmYaCBj+JAMNencQlGKbChtxPBs5iQcQR/kaC9KhCCc+C6bQiXecCNq7PBMmHWcQfkCWC1KwF/bfQ7cQ4RmYCt1z7+r0EodQAe2YCxG5fB87y6cQPzdYCBzMjA8vENcQE6daCR5ie+bQ0UcQr+0aCxw2AAMhAHdQNaCdCN7d8BsdyHcQU35cCdpjjAcqoocQ 6mhq_ignorechain_0001
LGlHZCJ2l28z4FEdQsbWZCN3eBAEWfxcQP1saCNiVAA0ZjbcQCpnbCVkyn+T6vpcQW2TZCRXjHBk21TdQUNAYC1tHOBkiVtdQH4HYCxBsKC0pWOeQzK2WCFBxeB0M1OdQlKrZCNtOX7DLZddQy9jYCV9XOAUKUacQ7eHaC12G8AkxhqdQe4eZCx6mCCE7fEdQsE1XCpoXSA0ie+dQfcMXCBIBNCEaegeQ0g8YCNrmDC0/HkeQBHUYCdr8oC0eK+dQIt6VCplYjBE78gdQqMBXC5iRNC0Ut9cQZdxWCZPUqA0y83cQ 6mhq_ignorechain_0001
LHO0aCFT5uA06E5bQkrDcChqDyAktrhbQ5E7cCVTg5BE1ozbQUHacCdTbeC01o/bQZYzbC57X/AEj4xaQvhDbCRXms/DuQcaQ9D3aCRLhHAUKwsZQsSHaCJwL69DFGXZQFY6ZCViTd+z5moYQRzBaCRtVRBUOeubQ6xjcC9z4o/TbBlbQaVObChbw5BErLtaQfQwcCtxoHBkFWhaQainbCxKEs9zsKgaQBGFaClTvc/ziRraQzzSaCBglCBUsioZQ3Q1bCRLLPAk3bdZQ/PraCd4ZW1To+aZQ+8IZCxzZZ9jtMmZQXhaZC90Un7DWdbYQeAYZCB42EA0hokYQAzzaCpYSq+zZIaYQ 6mhq_ignorechain_0001
LLFPeChjStBko71bQtzFfCJ3daCkriCcQY8HfCBTa+C0dYibQpAcfCJl3iDkJmtbQEcOgCtTRFCkIyHcQRrNgCdxNEB0NJsbQ+OEfChQdhAk/MsbQrlPeCRCdtBU3z1bQH1ueC9+mnCE8GhcQg/ngCBgGcCk+u/bQhRTgCVbr3BEZWpcQwPXgCxB2XBERuLbQg5kgCtusTAEZs2bQ2g1eCFOuGAU5eMbQIx+eC5m0f/T1DFcQ 6mhq_ignorechain_0001
LC9yeClrS1CE1u6aQM05eCF7XUDktlYaQTGtdCJzHSD0G/6ZQkCVdCBfpvCEqFsZQyHGgCVS7MD0n/+ZQxbJgCpwLlDkicUZQiyJgCZjkKE0NDdZQ/vxgClxUXD0t78YQGWdeClAmXCUV9zaQH97eCF/O0DU2smaQOShgC9hUWD0BsSaQ04IgCBU3qCkqB4ZQAAbfC9GFeD0LyAZQyIMgCJKMTEEJ0+YQ+oYfCxpIPEkFVtZQtIlgClHlOEkKIxZQ1F0gCNKjoD0QreYQGtNhChMdeDkGjQZQoYwgCx9B1CUhs2YQ 6mhq_ignorechain_0001
LlkGdChP/2DkbqyZQ1//bC5em6DUwyUZQMUbcCdOOMEE+DxYQXBJdCdzybEUL/4YQi9uaC58dFEk96qZQGnNaCNLYtDE7bNaQxItaCNcdwDEa02aQ4gPZC1gMPD0UtDaQUrOaCBrdVDU6VWbQsDxYCB/M0CUjOjaQ5aQZCdOR3CkRZMbQUFyYClcYcCknyrbQZnbdCBrvIE0R4BaQz7xbCda4aDU1EIZQ3r7aCBPCVEUMY5ZQph8ZC57qHEkCQTZQ68dbCl9FEEU1d+aQey2YCBGwMDkvLjZQPcnaCJo4XDEV22bQ3RAYCNSdcC0tkbaQ32PZCNK+hC0XFGcQ 6mhq_ignorechain_0001
LJ3/bC5ebHEks/JYQ/uRcCh9mUEUrkJXQrT+aCF7UdEEUFmWQ65QaC1fPSE09L3VQtIAdCFL3HEE+yEWQ2IVeCFjj8DUIngWQmkAfCVqGmDkO9YVQn9DgCxuLMDEPp2VQ7trgCBUKbDUjVFWQhW0gCtY7BEUK14VQOCKhCNT8ADUnUgWQC+cbCVT5zDUUXGYQ7f5cCBFDiE0TjdXQrdXcCdMk1DkuMvVQUfMdC5oHSE0cvNVQmO/eCZ69KE0db3WQiQKeChejlDE59TXQ4ETeCJwJRDkcw4UQgFZfCVIj9D0njrUQ9G9fCtnssCEe/AWQWLdgCpu8LE0+MkVQSJShC1kiHE021DWQSZDhCViphCEG8pWQ6znhCpRKMDU6UrWQ 6mhq_ignorechain_0001
Lq9qaCx2SxE0zL8WQ6EZZClcR7EkYOqWQb8dZCFdEJF0siaVQI9iaCNd2PF0jKAVQGI8YCZW/IFkA51XQulBaCFXcfFU7OGYQQbYbCZLy5E0FJbXQ3ppYCt+tuEkHagWQ2F8XChNMPFEhhpXQSk4YCRgH/E0uoXYQ 6mhq_ignorechain_0001
LPWTYCFbWNF0EK2UQdYKYC5hxYFUGylTQv8DXC1GipFkb9pTQVKXWC1hQtFEaIrSQ1w3XCRBFJFkM7cSQNNkWChy68EU1MpSQJJ3VCVkoBFkKJlTQNQSWClMCvE0hh2RQEQeXC1CRIFkD6UVQlJGZC1zJhF0JlYTQmt0XCRcwRFkYegRQy6rYChXj9EkKAYSQ 6mhq_ignorechain_0001
L+R5WC1O0zF0iWzUQOIwVCloxAGESfAVQHv/VCtKlLGEvpWUQ7vHXC1DhOGUVQCUQNeeVCxXRCG0TgfWQdoIVCF9HwFkvrPXQQvzTCxhjnFkeF2WQtC6TC95NZFEeEtVQ/i2SC5e3QF0sEDVQkRoRCxDkVF0kjbVQqBDTCxD9DFU5QBUQpfkXChTHyFEJ8iVQ+i4UCZbK6F0SXiUQ6TWWC1nzFG0eK+WQ2QpUCBC0HGEr5nWQE44VCxn+jFkEPCXQnRHVCFqYzFkrHKYQc7XTCJlseF0TUrXQelJTCd3v0F0pykWQcQ1UC95OVFEmWYVQDveRCJybfFUH3NWQSs1QCVjTPF0TF8UQxN/TCF7VAFUAcuTQMeQSCxxs9E0wzhTQ 6mhq_ignorechain_0001
L+m6UCZEhRG0rSJUQsg+UCd02aG0ZYRTQoZIWC9hUiGk8YkTQpozWC9kvlG0JhnSQ02qTCNpKhGEXtXTQrorTChbZrGE0slSQL9fTCtFfsGUitPRQ004TClgG2GEUnGTQlBlTCtsE3Gk/44QQiH0TCVrE9GUT3ASQ19HUCBpQ6G0mcYUQ2I+TCJ4BIH06EKSQk7RUCV4PFHEqshUQzFNUClz8LHUbUcTQzkCUCl3nPGUCvlUQIOJVCtSIYGE+/PSQcG2SCh0PcGkejATQ92dTC9lEjGEEhaUQrTUTCxT6lGEoijQQ2ueTCN++5G0l25PQbsLUCFf+0G06xPVQIi6TCNCfNH0ZwTRQcwdUCN5aIH0RnhVQAMVUCx+hUHUP3lTQ 6mhq_ignorechain_0001
LuEZWCBJblGkSYzUQj4aXCBHgtGU4fBVQWtzYCxr7oGkyl/UQY9xZCtt+uGEo8/UQN4EXCJ70xGkyjaWQacgWClIboGk8iIXQRwrVCxnuiGUi+FWQcdYWC1RclG0As1UQxaVXCVhuzG0jCQUQ/w+XCB6A1Gkrd5WQrSXWCd2f4GUeEVWQuNUXC10ZjG0tSiXQkC6VCtPGrGkQi/XQqssVC1nEaGkZnSWQmzpUCRbzlGEsUHWQ 6mhq_ignorechain_0001
LqO7YCNfdeGEOg8UQuKMaCNjNZG0U7KVQDH0aCtqSWGEnM1TQe0VaCdK0OG0DnLTQKjAaC92JPGkQYBWQLjUZCNRqRG03jqXQj/GYCFn+ZGkHtvUQ4A2aCdYseGEndtVQ9KWZCJjlJGkLYgVQGI+aC51LLGE7bJWQ 6mhq_ignorechain_0001
L4p2bChNvbGEUtYTQN8bcChS6YG02ZGSQV8VdCRyNPG0RrISQ3W8dC51yMGEizKTQMPPdCxS2iG0SSxRQDgpdCN1imG0gWBTQvXicCRtDlGUwW8TQj41bCpyqbG0vXYTQUUobC94lXGEvtXRQD6EeCl7xgG0g1GRQK+mcChInoGk2gORQibieChsHiG0C3WTQPB8dCRQBvG0eW9SQIT7cCdudjGkt88UQ345bCheQsGEYR8TQ 6mhq_ignorechain_0001
LSoddCRotJGkrxARQR9ceCZLVBGk7U1QQzsYeCJlvxFETm7RQU3YfCRD0rFE3aiSQ2+1fCh0JGGE3xwQQhrBgCt5wMG0bBDPQNHrfCRXgJG01r1MQNwUgCho/VG0ssXPQLf1cCd9dLGEKGQQQnQPeCZOT6FEWJzPQoaAgCRtLLGEbyoRQ/xSgCxij/F0EGyQQhDagC53uaG0PsyNQiBegCh3TYG0wMmQQ 6mhq_ignorechain_0001
L17KdC5DNqF0VvLSQkO7cC1+EXFUQE/SQPvudCV5UXFUsLSUQaDoeChCbKFkh8gUQvjQdC9mrCFkuDMSQoZtcCZeTEFUGk3QQqxrcCdTDvEEYT4SQ/oYcCxTPyFkL7yRQ2B4bC5k6WFkJ2RTQMyVeCJg9AFE3BHSQIvFcCJ/y4EUeVuQQ7f7cChpygE0rXTSQa8GdCh4qtEUrT4TQEgmbCNCnwE0H+8SQ 6mhq_ignorechain_0001
LUlXdCxtqmFUo2HVQieJeCJaAsFkK+SWQ6cOeCpaAZFkx/OXQeXNdCtSTPF0WskXQ8nhdC1lN/F0bKCXQirPeCddlBG0VPLYQ0GldCFqfJGkaiJWQ+PhcCVf4uFEZw7UQBGKfCtFNwFkim+VQ7LfcC56g7FUueRXQyqydCdgZIGUvfbYQvYKeCVQB1FEacfYQo9SfCp6RDGENCFYQ/xIdCREQQGUeSrWQAineC5IULGEL75VQ3fBdC9rAIGkVuOVQ 6mhq_ignorechain_0001
LJsbfCRrJUF0OZsXQU7pfCNiqDF0D9VYQSzVfCF4fMFkr8BZQwY0fCRxudFUcKNZQ8JjgC5kj7EUOZUYQomtgCBnyvEUuCWXQFmQgCxncrEki9lWQIfShC5vQrEk9tHXQ7JHgCtIXcFUmNVXQ59/eCNCM2EEs0OYQuE5gChcBJFUgwXYQG2ogCt3xwE0MPvYQ 6mhq_ignorechain_0001
LgwjeC1SuAFUn4aZQTvNeCxQ/GFUoKGaQoQdeCxMW0EEg3jaQ5VDeCJ2YiE08aaaQkzxcCtMFOFE4wIaQl0XcC10PlFkZupZQ+TMeC9A4yEEKDPZQsc2eCFlXUFkUdPaQBNIcC1VIBFE0G+ZQvehcCBhlRFk87paQ 6mhq_ignorechain_0001
LZGGfChzo4EUj5HbQmdZfC1SuoEUk6nbQq/geClllrEUK+OcQQfEeCZ+P9EkRxYcQP3bgClWBqEk340bQtV6gCRz3jE0kzRbQerHhCZd1yE0j3zaQdtJhCprHPE0bpObQxtjhCNdMtEUqkTaQswlhCFPcJEklbuaQ0wyhCpTgYEkq2QaQTWYfCdL8HFkO3MbQKTNfC9x7YEUaVabQAZjgC10R6EkB8+bQkmhgCBaifEkfIQcQnz7gCBBNDFEnC2aQPb/gC1CODEUeAmbQe7thCZLH5EEkQ8ZQpnxhCd2JyDkgUsaQD1IiC5qCUEkhZ3ZQ 6mhq_ignorechain_0001
LWXTeCFhGaE0EulcQbbndCJVvZEEimOdQBIjeClhLREUjuwdQWqhfCFhFGEkMNndQX4VcC5p8LEUhmMdQ3GtcC9GmoDkVVHdQBYcbC9ZUTEUONocQExjbCBnWKD0VUQdQpdpeCprPME0rSZcQv6VdCFyEqEUNCXdQNAzbCRlWNEkWqqdQ9XDdCJp5iDUlymcQnlhdChykgDkq4cdQAEjaCtQZJEUVPncQ6MKbCBu8jEkMTtcQDo+bCpB5RE0u8JcQkL5bCNEcpCkm7LdQg6NbCNouODE/KxdQ1TvaC1rBRDULX6cQ 6mhq_ignorechain_0001
LjZPeCJEWWEEF0YeQCg9eCFGWOE0yr9eQy3QeCNbC2D0yaQfQPJEdCpU7vDEgQKfQVkFfCx7sfEk9VffQ0G1dCdzdlEEHcvfQtiddC5TYgEkvUdeQ/29fCl/1JEkFlzeQADufC5aCaEEXY5fQ7kkfCdMrtEU2bRfQN98dCNg/yEE6d9fQ 6mhq_ignorechain_0001
LmdBfCJVacD0+8nfQ3ZgeCteU3C04r+fQq2tdC1dzYCEsDifQBSpcCpSoJCUPSufQAdndC5cwFD0VuRgQouOeCtWdnDE+QggQXpZfCdKdWDE9KsgQDP/fCRBi2DEXK6gQa7rfClAS7DkVCPhQ9fzeCR12hDkNFYhQA3IgCxBwMEE6aahQOPAgCNsVjD057pfQyZWfCtmmkCUOOFgQxDscCBY0SD0IXLgQN4WdCFuQqCU9nbgQn5jeCpKUBEEGsWgQnHfdCBrJyD0g2rgQWtFfCZ5Y7Ckv91gQHPFgC9XDMDUm3ggQReVgC1MWFEUixzgQLnWeCpbwKDUSYPhQ9BleCdpalD0aunhQkjegCBqhWEExdThQQoBgCt3hOEUjDqhQ 6mhq_ignorechain_0001
LdNOeC5GzOCkjT8eQPlddCF2ulBUEWgeQZkXdC5C2KA0CGweQS/YcCdQ28+D+9meQaUPeCZxOsBk8D3dQvuhfClBaACU8tDeQsDafCRzEeCkh0meQWVMeCpX+OC0U+8eQBVccCdoL/BUwyceQhFMeCFLMvAEWmldQFpydChboOCUHRidQiQCgCBUrGB0TSNeQ3qCgCpZhOC0T1odQ1iJgC53wbCECV7eQ6xSfCZ/v+C0qPaeQ 6mhq_ignorechain_0001
LRfXeCNgSa/zkaHfQ7mVeCdf/u6DbcXfQ2MidCRQH65jSRAgQVLucCVmOr8LCADgQsywfCN9pD57oHffQ20OgCB7yI6rXL3eQYytfCRxNJ/rydzfQ/PKfCNLsSA07VOfQha2dCl4LU674p/eQojJgC5ed67DFS0fQZefgCthzH8j2OzeQIZXgCxSW3/bhq4fQjWMfCFd9B/7nAJgQsEMfCNpkQA83TefQ 6mhq_ignorechain_0001
LxexdCJ7nU+zrAPgQ9xBdCpAaZ+Dx8igQ5SibCVuIl+TZBfgQWSvaChOHg8TpypgQA9edCtObYAENqwgQMX1cCFgxcAk7pGhQrNYdCVUEkB0ZQUhQFcWdCBiBWCUEPNhQBq0dC1UhSBEeslhQBZfeC9IJt/TlXMgQo9NdCFJ6L6DwqrgQhDkeCtvUVAUE8ygQE4QdCVrFUBUWVogQDswbCNq/lAkarEhQNR/cCBZBA/D40OhQ 6mhq_ignorechain_0001
L+4IbCRMaHAERxPgQrDvZCNqFPA0XoKgQepOZCJ4q69jzp/fQ3gHYCJIEF8DJOEgQj9gZCh8tcBk7H5fQ6BtZCVgFYCUwmHgQu7rZCdOg8CUzRwfQoR4ZCtY9mD01cCgQY3RaCxuwDEU21mfQu1zbCB43qAUbkHgQVXLZCtqRXAEBfZgQeBNaC5emaB0sFefQEIgYCl7WbBUGQsfQ9+5YCRHtcCEBSTgQ+EqaC52BYCk5BQgQtxeaCxIM4CU5vYfQLwuYCZJG9C0EiffQny8YClo9wDEzBKgQvUpaCVmdkDkZyOgQ1aZaCpX0REEIW2fQbxJbC5GC/DUq+YfQyYkZClBYFEUxGQfQ 6mhq_ignorechain_0001
LxsBaCtOIQ7jOWjfQQipZClFAX9LuAPfQoeUZCBKMz/rE1vfQ69SYC9VXlAcsqsfQbCxaCpeys+rLSxeQlw4aCVCL07boGNeQdPdaCJrjwAMj1heQwL6aC1djV9z6nbfQ5ZwYCB6Rq8rtx7eQIptbCdNot+r4iCfQGzZbCd51W6DG+UeQmdQbCBJlGBse4MeQlDYaC9OWbBMaQ9eQlAhZCRibwA8eSQeQ 6mhq_ignorechain_0001
LEHMaCRrsDA8/qHgQB69ZCVFYCB8AcYgQoWwYCVEfqA8xqlgQn56XCd40gBM7zqgQKyMbChZRKBMdEngQmFZcClH3tBsuiagQjw4aCRoZBCMKP6gQGltdCJtolB8NJmgQcfBbCdpk++boGIgQVMwZCVC6/BMq/QgQDVfbC1uALA8HwsgQqUOcC9FqYCs1CXgQ5decCFyfMBc5RLgQENxbCxQ3DCs2ZEhQ/REaCh74mBMyVDhQmcmaCdlMhCsht0gQrjgeCd8GACMgQcgQjv6dCNbRiAc4TpgQYfqdCpeOEC8CO1gQ 6mhq_ignorechain_0001
LE5oYC94Yz+b3krgQXmgXClibC+bAy4gQdcMWChhvh+LbctgQq/PVCRiIi/LwS3gQ4MnXCtKYp7ToE/gQbpmWC9bch9jUiPhQrSuWCZ9Bx7TnpkhQPJiVChgUY/jw8JhQe7yVCBEZc9j6zzhQ6wmUC10RFAEdEZhQ/LvUCJOWV/TtBuhQryTZC9Jfy870MngQaufXCx0CU/rT8GhQB3mYCxcdo8DQZFhQXqeXC9q+J+Ta7wgQR6jXCZ0op4boOphQ3ebVCFuJBAECZ5gQFt5VChBCI8DAWEiQKPxTCNWCuAEEeUhQIWAUCpzp8/DW95hQ 6mhq_ignorechain_0001
L3jHWCF4U097X0YgQT03UC9sPT+79KNgQBddUCNdymA807NgQB1STCpen7A84sRgQZSAVCJowy879brfQFRLVCZAMS9z2+ofQLuyTChXIS+LurRfQsOrVCtZ+n+zbH+eQQ36WClI2U8bYARgQRwFUC1e4S8LADVgQgm5VC9oxR+b5cdfQtPOUCdsHn+zwnvfQ/W4VCdRzS+TevAgQKv5TCNoOQ9LbnweQQttTClMkOAcdnSfQsC5SCJtgz8L8VffQhaxVCVaeZAkj3+eQ3cpWC5Usd9DMV3eQm99UCVGqD+zGOleQ 6mhq_ignorechain_0001
LfAaVC1MFgBMcFKgQFYGVC12fdC8J1KgQpDtUCZzSrC8xOhgQx6xTCpzwED8LAkgQFtTWCZrt3CsCTDgQ08EWCFWEoDMYOBgQdu7UC5IVwDcJYjfQ07WXCZWh9DcySzfQrRWWChvUNBcemGgQlXQUC5vrjCM7PAgQtwnWCNL0rC89anfQdEIXCZ33yCM6jOgQqmyVCNsJ1Dc6uQgQ8OxUCRHWJEs5bgfQvnBUCFFKhD8MUvfQhzLVCR4GjDs/IEfQhdMXCBt8PEcvXwfQQSpXCJhfwDsjQUfQY4JYC97k3Dc6LFgQ 6mhq_ignorechain_0001
L/FZVCpO5aCMzWxgQjTBVCtkjjC8ebHhQbHlTCdNyWCMylLhQKRySCBtRwCMwrThQBH+VC54CMC8cSWhQLyeVCZGiGCscZshQfshVC5xknC8Yt6hQSuAVCRCo/AscJzhQBCGVCJ2LiC8kTPiQXxkUC16X0AsilHiQYunUCB9S3BcdtViQbKMWCB8AICsdWugQKpGVCZl5FDMfQKhQtr6WCJCOdCMZGXhQeXLWCpfqYBcO3PhQXe6VCdKhGD8Zj1hQbe+UCBjhKAsi1nhQMcIVCV638CsugaiQXEMUCNI9s/L1uMiQ0lRUCNbeuBsfFmiQ 6mhq_ignorechain_0001
LCnNTC5FMfBcY0FhQg72RCJaWCBcS4JhQI41QCpgc5BcmP+gQ23xPCRwnGCc2/GhQ7OtRCJFWJ/rMVDhQLefSCVGAY8rPHRhQGx1RCBqhu7Lq8rhQ7WgQCFW2z8zGDohQzQ3TCdED3A81m+gQo/pRCtieIBMh8ahQjOCSC1rV5+Lk1ygQE5pQCpeBl+72DEhQZCiTCRWsp9rOCShQLsdSChifK7j5zJhQ1OAQCJxli9TYQ3hQJJ6QCtY+R/DL5hhQQmyPCdxyW6DqmchQ 6mhq_ignorechain_0001
L61JRCxE1JCcYwqgQwCRQCFyYmCM/IfgQCrKQC1haRDMTPqgQ/UFPCRuHkDcWmrgQu6wQCV8ksC8rIIgQRJpQC50ZFCsd8yfQ1OdRClUxMC8WbKfQ/XLPCFLI7BcTbofQIxASCxiHAC8SwjgQHWRPCJPOYCcO1egQzG0RC1nw1CMOpIgQE1MQCtZmGDc80AgQ7XDRCluzSBsmjBgQ+tXRCZK3hB8xl1eQSOgSCNsqRC8E2SfQfHFRCFM8oCMjz5eQH2FPCZ2ZDBsamTfQFHxOCtshZC87NYfQd4nOCBbqvB8/8CgQ 6mhq_ignorechain_0001
LT5RRC5sWhDMCkygQteQRCF9vEEcoH+gQSuYQCRFHDEc83RhQK7oPCli7REcG8WhQIvqSCZvMLEMEKEhQd7JSCFZlRDMP6wgQeQ1QCFq6QEs4ozgQPKpSC9LUaEcO2MhQmFRTCxtDNE8Pt1gQ8+GTCtdx9DMfQOhQ 6mhq_ignorechain_0001
Lc2dQCNSSiD8VHdhQaCnPCRshbDMBqvhQqmJOCBN6aDstAphQHdSNCJIjtDsrqzhQ8n9PCl8ExCcc16hQyi7OCxLfmCsW6LiQuvWRC5s5zC8ihEiQa7HRC9yPLDsZ5YhQfbvPCdcX2D8Jn6hQo37PC51TXCshFvhQxfMPCZfYIC8VpTiQ+o8NCByejCs5hEiQkJ6OCd+8/Cce0XiQwTmRCZgxVCs9YMiQZlYRC1vyND8INQiQFUFSCFeL6Cc563hQ 6mhq_ignorechain_0001
LyN2NCVEdFD8UZXhQSqeMChURFDMecPhQ95/LC9fQyD81XKhQOj0KCV7k8DcjnNhQMMYMCRZApCsq27gQCmjOCFVE1CcGUPhQ8f1LC1Rb4Csi+bhQJeWLCRtCpCsMA2gQc1qMCRRcICcSBAhQPjCNCBTI1Cs6avgQ 6mhq_ignorechain_0001
L2q4MClSrGEM+OChQKXgMCVQscEswo9gQZLJMCFijoEsR/RhQmRNLCRLc1EsMPShQxGpNC1XgoEcfUygQSjAOCFdieEciyXgQeJ1NChG4BEsrJ/gQc7nLCNzgcE8mYzgQSTjOCtJUnEss37gQ4FZNCtEb5Es09wgQjVcOCJYcLEc+EegQ 6mhq_ignorechain_0001
LwC3MC9uNkEMuTjhQnKfMCBqKtEcp63hQZxHLCtu+kE8cr+hQEfTKCxTDxE8wKHiQo7hNClWRnEM9DJiQ+dCNCZXttE8kLfiQi42OCpJByEcP/DiQ4/qNC1fpaEcJWihQ1OaMCNvf+E8xR2hQHZqNCxW9VEcbMJiQCcyNCl2apEclGriQa0GMCFxYlEcKtiiQhr3MCNj7+EsXnfiQ4ylPC5SxtEMwKQiQqUuOCt9UDF89wDiQJfNPCRqqsE8LY0hQ 6mhq_ignorechain_0001
L5H3KClreQE8Sa7hQ8JjJCls/HE801AiQuhdIC1mlTEMtf0hQVWZHCRInYEsYQ9hQRWfJCt7bgDskH8hQ5OWKCl6jJDslqJiQvqjLCRWjGE8vM1hQi5XJCFvpKEMI3RiQ9PxJC1SzaD8SgrhQR+dIC1vDVDc+K+hQJbOLCtJEVD8QTHiQ 6mhq_ignorechain_0001
LSmtICJiGYEcuJghQq5uHCJG6jEM6kThQBadHCpEy5E8jTdhQEOTGCl0cAFMnCfhQIbOICJiimEc/e8gQn8MICFuNSEctuugQ62yICxWDXEsF0YgQEbxGC91IKE8yxsgQM4kJCtXeTEs6KZhQFAzGCZI/aEcanThQYCQJC5RZsEMC28gQtwmHCJefyE8Rj0gQJc0ICV27FEs+N2gQd0xIC97mIEcnCPgQKu0JC51fcEsiqagQPQNICZmfjEcuBRgQSYwGChZX3DMuAjgQd5JGCdZZWEMVRlgQRUYGCRViGEscp8gQ 6mhq_ignorechain_0001
LDrgIClnOFFMRojhQzXUIClvLaFMAXthQqFZHCdItYFsffAiQQocGCxROlFcndCiQulqJC9mpjFsyS0hQNFmJChXE5FslOAiQev+IC9++EGMesxhQud/KCxgl/FMkWHiQ7tcJC5vi/E8ywhhQoQ3HCt0vkFssjhhQ3ASKCFr/lFMyHmhQhpKKCRKMYF8it+hQe48ICJKa3FccNOiQvh7IC5/lMGMTL6hQFZ+HCFbhCG8JGthQmDmJC9g5FGcsajhQMQ8KClwZHGMO2PiQGsoLC9soAGMXY5hQolZLCxQXzF8X8RiQ 6mhq_ignorechain_0001
LgYpHCJWhJF86vOiQOX1GC5EgHF8U7hiQ2YZFCJZVCFsaXciQo2dECtDCLFc/+liQIrZHCx9B2EsBlwiQMxwICR186EcIy6iQRyRJCxCInEMhSGjQTpnICRhrNFshKKjQSOaICV0M/EsRZMiQDc2GC1HuWFM5aqiQHXgHCRhWnEcNWniQwMsGCJTIzE8te9iQhteJC9AD/EMtTuiQnrPKC9unqEMdiNjQ84YJCdyEaE8y26iQijkICpleiEMntSjQTklJCd3LRFMLaRjQPy5HCJ1lJF8JqWjQdDRICR/sbFczdBjQ 6mhq_ignorechain_0001
LQ9LFCx0W0E8+vMiQ2x0DCh73uEMStGiQuIGDCFFxBF8xq8hQmD8BCt1LGFc8FCiQql0DC5C3bEcom3hQhkJECFWMHEMdvCiQarAEC1wYFEMMUWiQKRlECp2HvD80p2hQHP9FCFQatE8p7EiQlbRDCJVlqEs9IViQgJjECFUgeE8v3qhQc01CCdhZaEMeIwhQUO0ECFE4SDMfM9hQ1erECptdzD8s4mhQ 6mhq_ignorechain_0001
LsFxDCxEaNFskauhQ9KKDC9fDgFsAWkhQaRzCCVn6wFsD60hQJIuBCppZ6F8uC0hQ3iHECZT0pFsmtThQ/tmDC9qe/FswOMhQN6RECVemaFMY5AhQVmtEClnUJF8qdqhQQNOCClcIbFMA5chQEnFFCtdgsFcdNbhQj4SECZyEDGsEfAhQ9/hDCpDJFG8d3ZhQ5znCClEj9Fc68EhQua9ECJbmhFMRN1gQexTDCtz1XFcWd5gQS+rECdubLFc2hGhQ 6mhq_ignorechain_0001
LsWsDCd5L1FMHCEiQLdZDCpcUCGcsxUiQCmMCCtnn9Fs02hiQoXTBCdYQFG8yhmiQdPnECxIwDG8HejiQQ30FCV5UJG8HZZiQT/AHCVgjIGMjhoiQWueFCRC8UGcroUiQmplECpFttFskCEiQpgKDCt19JG8zSNiQ+77ECBaz3FMy9oiQkzTEC5NbIG8kXxiQNHGGCxvRFGcgjKiQrJ4HCB8gMG8HXhiQONQHClqKAGMuZriQfPxGCVabMGcio3iQq4VGC9h5YGcbdNiQdjNFCd0/YGs0djiQY3oECVFQVGsRkJiQ 6mhq_ignorechain_0001
LfFKCCpWNpFsOjniQI8CBCRBogFMW0ziQbXd/BRtsjF86JoiQ2Yc9B5rhpFMr9xiQuCRBCh51IFMxc4iQVlOAC5j5+EsIOHjQGYpAC98apEcsuPjQjUUBCla/dEsUcEjQQ3SACx6bkEc3ihjQ4f6CCtQYfFcZTjiQKR/ACBJNpF85+CjQ8wPCCVCmGFcBw/iQZhQBChW6/E8AepiQUcl+BRSE9EMyd+iQ5EDAChBuJFMwkUjQ 6mhq_ignorechain_0001
LLcc/BdO7fF8EOTiQ5g/8BdzliF8w2GiQ3W97BBAd5Fc2mIiQm6i5Bhf68Fc5OLiQAoc9BtG6cFMfKvhQ0V89B9d3EFcEqshQTVE7BJo5jFMvthhQprA/Bpml+E8v6WhQlIkAC5iLbFMDrLiQZCd7BhUWYF8LvNiQwFP/BRbAlFckXphQuVF8BpzM8EMGZvhQxtX/Blvj/E8mu4hQ1/a7BNOwfFsHBRhQ2ez6BhAJ1F8mIjhQCNR5BF2zbFs9VnhQt8T/BtYUtE85XWhQjKdACBZqGF8JFUhQXPl9Bx3ODFcQnKhQ 6mhq_ignorechain_0001
LECv9BlTpEGcmlHiQe/28BlZxPGsXhIiQq0C8Blr8SGMMGfiQuYT6BtH1ZGsjzhiQBKE/B1QNXGsWVAiQOcY/B1hHXGc9QohQcp3ACJlcTGsZJfhQAOU9BxKtaGsEUbhQS6ABC9VXTG8gKJhQhvm9Bp7naGcYVFhQA08/BBN+WGs2Q8gQdoHACN/4WGMqXmgQXLt/B1xBDGcFKGiQgsH7BZBtQGMYK+hQ0HfAClP6UGMBdHiQVBp+BRoYfGs0UFiQhnrBC1DoQGc/UphQbod7BpSldGMleihQNK8BCZyeQGsHAChQcw+7B5DcdG8uJ7gQY4o+BtgnZGcW2fgQ 6mhq_ignorechain_0001
L+KR9BNsCOGsPTviQVAr8BFb5QGcubFjQlhF6Bh4vLG88/MjQTfx4BBj7PGc1gbjQ/99+BRHlNG8yPUjQVSrACZBzUGs8+SjQUHoACBecfGsntYjQsw8BCJu5SG8/qMjQKd0BC5jyjGMS9VjQ54oCC5WWcGMQrOjQLTo+BZsQIGs7UsiQInZ8B5khZGsvpGjQtBn/B92eFGMHRQjQ2DR+B14eNGcHwkjQUkn/Bh1hjGMF/cjQrTdCCxXwLG8i2GjQrP/BC9XNsGsMmZjQ 6mhq_ignorechain_0001
LIRU5BF/yCGsrYDjQPs12Bdg16FsyFJjQ9Xc0BpfoDGM6uAjQNotzBBKqCGcUAuiQXoPzBFjjJGMGaMjQuqz2BFYBkFMODAjQ0zv4BVkNUFsmnKjQQj64BtY7/EcPM9iQXKz3BNsQPFswNhjQ86e6BVxR/FcVz3iQddt2BtO/5F8GeajQPzS3BNVukFMZFviQfyy0BBmjdFM7tBjQrZv6BhIQbFsaQLjQSyS6Blds0EMysEjQgno5BlM5DFsnNtiQpK82BJ4p4EMvC8iQtdL5BpECEF82uojQFqz1BNwMIFc+lgjQX3u3Bxl/dFMQiqjQ 6mhq_ignorechain_0001
LV1ayC9g6/HEemfDwQM9yC9fvBI067AAw8JfzCF18EIkGJ5CwkybzCFRBGIkCMrHwIhFyCBSv7HUMNXBwRcMyCVeIDIEwZIFwH2myCVvR7HEawYGwx/vyCBDMEI0z1m5vtWMzCh2k8HkasT8v 6mhq_ignorechain_0001
LHOA0CRYeGI0Mv2/v3og0Cd9MKIktd5Bw4gC1ClJNHIkJDIFwVxn1CJrxGI0GknDwYx10CdeMNI0jrg6vz+W0Ctb5QI0lcTxvOC1zClY6RIUC1z4vDth0CZLrSIEHYsvPO8C0C5z/EIk1aX4vbNR0CphDNIEuykEwJsC1C9eUKIUtumxvLfQ1Ch+jPIU8bh9v 6mhq_ignorechain_0001
LPn00C9SJFI0Bw1Iwb4P1CBRBCIkVlmKwi9k1CZHSFIUvD0Mw7581C1BADI0vPaOwRx10CdlA7HUck3LwE5n0CpboyH0WD6JwlHB0CdK8xHELArIwGxA1CpxppHkXO8IwMJA0CF6MpHktNBGwszm0C58BkH0WZTGw2Vq1Cta/lHU0gcJwV+00CF/5aHU6ssDwGi41CFb1cHE0DJIwhge1C19bXHE7DyEw5zV0C1NyFIkXIXJwbep1CdNQAI0RhaJwPTZ0CtSV+H04M0MwepI1CpQJ3HE+ObNwFwmzCVtg3HUIj9IwkFnzCNN8mHkW2uDw9G/1CJ/OqH0en1Kwnyg0CpggWHU1w5Aw38Y2CloCaHEY0iIwFqq1CZ5RQHkNkzCw 6mhq_ignorechain_0001
Lx5c1C1AhKIEgE9MwK2p1CZonNIEtrSPwvHa2C9jnNIkRBrPwPxp2CBHDNIUuu9Qw+/Z1CVBVTIkcLCPw2Mt0CR7hTIkx/FPwYsN1C9WYMIkl2bLwPvb1CR6yLIkgJiQw0ll1CVgCVIk5jKNwd+m1CRuuVIU3IVQwL7l0C5CJXIU/DkPw 6mhq_ignorechain_0001
LLPy2CxVPOI0HbgNwUlg3CZhzOI0TTwNwN+03CJUpJIkJ1uOwIQT4CtHwJIkSiKQwZV03CJLaQIUHpELw4gh4CNlaSIkzhSLwOAq4CFAeXIUfcTMw9mD5C1TQPIkD1eKw1jT5CFZUZIEETgMwzKt5CxDGRI0GYrKw1I15CtiIWIEJQsLw4zk2CZ+UOI0G3qLwvTn3C1h6RIEAgOPwLAh3CJOiTIE33JKwWJ03CpB/MIUjcuJwXcP4ChV/ZI0He8Mw0T94CdgRLI0RorJwcxZ5ChBTdIEgkTNwerH6CxjkOIEnNCKwR5V6C5glXIk9c2Lw 6mhq_ignorechain_0001
LOhl3ClkHFI0lwuNw1b13CZN8/HEdopOwahy3CF1H/H0wl1QwLvP4ChG+6HkCffRw1Ac3Cdzz2HUUzWNwjdq3ChkdrHkiQGOwXaY4ChowpH0maLNw9hM3CRJWjHk4O0MwSeO3Ct5NFI0OLUMw19W4C5YP/Hk7JFOwXRe3Cd0l3H0qSMLwWg62CB4m3H0aW7NwPsp3CtIhqHE7eIQwmri4CRmshH0QKtNwPNt4CFckvHEY8JOwwSa4CxSyqHEoJBLwVyW3CR6RbH0ODWNw/TN3CBrRkHUChpKwVBs2CF/pkHUfRiNw 6mhq_ignorechain_0001
LDvP3ClImBI0zXaRw4hM3C5n3BI0kz2SwLky3CldoEIkXIfTw5IF4CNqoCI00vcUwFQ32CB+9CI0wV2QwB5J3CRMr7HEP3QTw7cv2CdKAEIUwgITw 6mhq_ignorechain_0001
Le4+3Ct0OJIkKc8SwEsj4CNKGMIktieTw0hM5Cd9zIIEH8UTwrin5C1XpIIU08OUwRMp4CJScRIElTxSwu7E4CJsZVIEMV/SwHEJ4ChjJaIk8xGSw7ms4CFijdIUWBgSw4kq4C9rVhIkZSdTw0lG4ClpJiIEk4GUwqwM5CV/OkIkakvTwT3u3CpXyKIEWHKSwfle4CtywMIkFwiUwsFs4CtByQIEFqsRwVsG5CxnVTIEo4GTwfPF4Cd7wWIk5mBUwWbm3CxmdTIUbpxSwRyr3ClhgcI08yJSwFdO4Ch71YI0iJFRw01I5ClFDdIk5bBSwdds3CJA8fIkM64TwXEF4C9H/kI0Ez0Uwrbo5CFCnjIkRlPTwRPL5CNXEnIURddUw 6mhq_ignorechain_0001
LrdR5CVmIGIEnqLSweU45CdnCDIEa68RwFP75ChVs8H0BQ6Sw/cc6CVu06HUFViTwNm55CFAABIExXgQwWj/5CR7SFI0Vk2OwLi55CZEzCIUkcGMwkyr6CF5xHIkMxHPwxn64CVnNGIUA9dRwE1T6ClDoFI0YCISwcxb5C1k09H0X8SQwU2T6CN2T8HU+RaQwhRn5CZ9YIIkMIGPwpw95CZc2FIUkQkKwDbZ5CNyHBIUgz8LwKFR6C9iR/HE49zLw5Aw6Cxd1KIUFnlNw5FE7CpIsEI0ED4OwlAv6CpLmJIki+iQw 6mhq_ignorechain_0001
LqXY5CNs02H0aLETwp3Z5CZeOtHkBg4TwosZ5C5FwvH0F2XVwNcr5C90npH0sVKWw2vz4Cpw+lHE49iTwvh04C9j2gHkNyJSwyOK4C5PKbH0Wc5Rww8Z5CpjGZHEQ1DSwLi84CR554HUN3nSwKx35C1cDpHUnZrTwxeW4ChgqqHkMCoTw/Wy4Cl5ifHU58RUwbG44CNlEnHUTYZRwFyK4C9GhXHEIE6QwrFw3Cdw6gH0k28RwdgF4CJA+UH03lpSwMha5C1jdVHE3aERwgYW5Cp73SHUnJ0SwDz35CtKadHE4oOSw 6mhq_ignorechain_0001
LtDG5CdLo4Hk/txVwGpI5C1487HES7KXwL+25CFFx9H03tkXw0FE6CRyv6HEfoVYw9lu4CZ3EDI0ttZXwa5u4CZ5EFI0/2aYwo+R4CVizJIEdthYwv+s3CNIcJIEq8WYwN6g4CViyNIE0uxYwyN14C9AJ9H0PAIVwaa74CtLm1HkWwyXwlZN4CBdYCIUXWHXwa864CxKRGIEiHxWwmdP5C5DNGI0xdjYwGBl4C1N1BIkK6vYw 6mhq_ignorechain_0001
LDFQ6CdUaBIkRisWwDi96CthGCIUE++WwjQT7CtJb5H0PULXw53u7C9eN4HU8lBYwrUT7CprQFIENZ4VwGbH7C9lFLIUHk5VwQ346Cd2LNI0fC7WwTVN7ClhvNIEBXyUwoGE6C1N3CIk4K1VwjsA7CB5YEI0LH6XwapK7CdHlDIkaW6Uwq717CFI6EI0GD/Vwo+F7C5goRI0lZvUwYMZ7CJk4LI0s7+Tw 6mhq_ignorechain_0001
L2IH7Ch/dxHEq2XWwGZX7CZNomHkZ9jWwm6J7CtzuhH0N/4XwCXi7ChyhbHk6FPYwvcI7C5gWfHE+xbVwjZy6CdF7yHUWqnVwzP67CJt9mHk2PjWwX5U7CRjTXHkI9lVwpJU7C9LbiHUI1eUw+nl6Cp4GfH0FzaVw 6mhq_ignorechain_0001
L5kj6ChYOkH01AMYwEMV6ChH3fHEb20Ywdxz6ClRtiHUd8YZwUQ66CpnScHkSU2ZwMMo5CdZ6jHkue/YwMHF5CtfLfH08pjYwcQZ4CRenjHEtguYwtYP4C5yslHUP1TZwVp+3CpyFlH0w5NYwaBQ6CNdLpHUaM3XwRzU6ChaKXH0jfyYwPLn5C1ZlsHU797Ywmtg5ChTEiHkIvgZwOZE5CBliWHkYVoYw08L5CJ4BhH0xQCYwlQh3Cl8/nHEYGTYwy8H4CV5SjHUaRgXw 6mhq_ignorechain_0001
LM5G7ChSLsH0cNXZwAzk7CpQfvH0uU4ZwAuL8C5wLoHEJz6ZwuBh8CNY6nHkQFcawFTz7CRyA7H0rYwZw0qQ7CZYsBIUJi3ZwJpg7CRUUHIEHoxZwt/D8CF69HI0l6iZwKdJ7CZD+KIk417ZwfuA7CJMMxHELo+YwciU7CtcHvHUkKXaw4n+7C9Nz7HUpiPZwlCO8ChK68HUVdFaw4NE7CBfRBIUj7Xawlf26CNM9AIEuShZw 6mhq_ignorechain_0001
LIWV8CxFTiHUSdYZwmD68CxxKbHElpWZwg+t8CNHfPHUeuQZwFXK9CJfnIHUZ8QZw7FY9CN0jeH0hWyYwc5o9C15tpHU672YwDEK+ClCSsH03LSZwnKd9ChP+yHU8vjYwx+R+CNlp2HkFkPZwnM39C5l46HkinzYwW+B8CJJ5iHUis+Yw23L9C5mrbHETj0ZwtRH9Cxm/dHEy2TYwCRz9CF6GZHE59wYw/zD9CFm9zHE8GMYwbcq+C9296HkFchZwM619ChpVBI0EKrYw 6mhq_ignorechain_0001
LdBF8CJzDNHED/KZwIg37CNoCCHUWIFZwH6w7CdMk8G0dBwZwylx7C5hjBH0EDSawDhO7CRDoBH0rNrYwqsU7Cls6FHkVQCYw/yu7CZM7SHEypKZw1mQ8CxGx9Gk66zYwHj16CtqFGH00w7YwPwD7CVVX5GUhkoYw9ee7CZpHNHkNiGYw 6mhq_ignorechain_0001
Li7p7CF/GyGUU2tZwojh7CJRwrG0K5TawVjy6Cl3wsGkaBgawIPY6C1oAxG0bIIawTSt7C5h6fGUa+MawkjT7CRejbGUSPrZwwUc8CNG0eGUdRBaw/cq7C5LeuGkm/QZwU007C9O6uGkgGuawoCn7C9mbbGEgOqawY9d7CtJkUGED3jZwQCk8CtQZWGkIh8ZwC/v8C9hCiGEwBbawvsi8Cl7NjGkP4jZw 6mhq_ignorechain_0001
Lbyn6CxP2oG0mCGbws/75Ct2ppGk7mVbwuvd5CtxsjG0E93aw1h74CBIsnGEJNsawFZ45C56BlGkuJDcwAvJ5CBjVkGUxxQcwk2R6CtQ5rGU1PicwsD+6CZhQlGUCjYbwfqy5C17DyGkEiVbwxEF6C1+5cG0OODcwLyH5C9KDhGUbCxcwmY44Cl5JfG0hv6bw/k74CtcTsG0hYQcwmLP6CN1koGkJYCdwCSF6CF7B0GkFCicwgYz6CxXAsGkPoYcw 6mhq_ignorechain_0001
L6Kq5CxvBaGktWrawIlQ5Cd01TGEtcNawMdN5CpBjZG0qniZwyKr4CFz2ZGUKAPZwrkj5CN/lIGUG7Gawzje5CVO6BGUqqvawxSO5C5pDDGE0KhZwSr35CVnJvFEGIvaw4vF6ChC5WG0Gn2aw9Cw4Cl5UTGk1yZawJyF6CtiPJGE6tAaws584CJG9/Fkgc0awq+o5CRXlGGEJOLbwHFc5Ch7O2F0eBdZwpdT5CdzvHGkPQEZwKDs4CRPVCGURKnZw9gy5C5okmF0JENbwNqZ6CNpryF0EgrawOAt5C5oRlF0EeUaw 6mhq_ignorechain_0001
LgXw5C1UbeG0I6TZwc6t5C5d6kGEIftYw+IN5CBCytGkwXxYwwU24ClLRwGEywSYwkuM6CBEsdGkAIjZwwtl5Cpv2fGUpRSYwHKN6Cp6ZoGEG3mYw 6mhq_ignorechain_0001
Ln+J5CZ3kyGkmJXZwWYq4CpY66GEuWeZw3W93CtIY2GkxIcZwe3f3C5zk7Gk0vLZwOxx4CpZVAH0tmJawclZ5CZ+VHH0jhLawLmh5C5RaLH0Ct4awMkJ6Cx/VSHkwv6awNbW6CN6sUHUannbwiqd5ChgcwGUxUvZwgot4Cpv5AH0VMFZwuk04CVrQ6G0Tfiaw4PW4CpaUFHUJfRawZpV5CB5KOHElJ2Zw2R15Cd6vCHEu/Aawedl5ClXoEHkxVObw8NG5CpVHQHkCVDbwFtD6C1c3ZH0ULqawe5j6CpsQOHECvqawDAx6CdZTZHkRlnbwFic6ChuxNHkMJ3bwhf+5CxCoYH08n2bw 6mhq_ignorechain_0001
LHq33C1gqsGEBpsZwTXO3CpMTnGkbGqZwqmC3Cl4JlGUYw7YwvAe2CtZ2mGE6WuYwOYP3C5lqcGUf+CawDum2ChmSWGECz6Zw3/U3Cxg2eGUwhyawGUQ4Cl06oGkZN7Zw7B22C9emsG0EY3ZwYFq3Ctq2XG0mb3Zw/+n2CJFzOGUmnMaw78j2CldkUGkKuYZwbEL2CN56aG0WOFawitV3ChETXGke6DbwgY62CZ9sjGUjB+awl8y3ChOIjGkxw3aw 6mhq_ignorechain_0001
LpYh3CF5WhGExziYwNzZ3Ct0afGEd/qXwqkM3CJCppGkWk9WwK0t2CNOvpGkdAMWwC8B4Cdb1aG0hmAXwtr73Cls9XGEQUkVw3Xs3CZSiOGkJBFVwqoE4ChKmeG0ZdaUwfIr3CZu1OGE/NtTwZ653CRnmYGE+ESTw3qU4CBm+oGU8JQUwAm+3CRSocGEq9/Rw2ZZ4CZvAtGkpz9SwbqO4CtS/mGkmm3Rwdj+3CtaxfG0wMvYwmq/2ClosZG0M0kXwbHM4CNarTGkB5iXwA3b4CFLpgGkWzEXwIji3Cd+vHGUPAsVw9+g3CND3IGUHyGTwKVd4CxVytGkOrHVw5O23CJN+XGE6YHRwY4l4C9nG1G07V2SwoyS4CRlZqG0e63Qw 6mhq_ignorechain_0001
LPSj3C1oWyGEGEOXwKdX3C5xh8GEKxnWw0Ds2CZ8TAHUJ6HXwhcS2CNYyEHUaIXWwJj53CpCAFHkcl7Ww1Sk4CtfrDHE1eMWwMVF5CxVOLHEvDzWwX8d4Cxo7FHU3otUwI983CtrByGkFQ1Xwj+U3CBwc7GEgwiVwMKA4CNK3EHEm//XwWvs3CJS2MHEqNrWwo7v4C9ch7GkH0UWwTtj5CVMSKH0BmRWwjsJ5C9UVJHUhm2XwxT64C59cTHEWnsWwrU84CBJ/EHEaJMUwXWS4CdyFOHE0OlUw9mG4CBcVAHETeTUw 6mhq_ignorechain_0001
LlPj2Cxgo+G012MYwcb51ChhmBHEncdYwO0V1CpOs7GUAWGYwYP20CZ6nAH0fmyXwBb21CtIZ/GkR1NZwfvV2CNDrFHUgBkZw2EK1ChsLCHE9feZwF842CRLV7GE81gYwSl01C1EIKHEu3XYw/x81CBO92G066TZwx0x2CZGxDHURJaZwliI1CNVkAHkFvAaw3Ny0C5rW9G0d8NZw8pD1CFJoKHksxYZw 6mhq_ignorechain_0001
LASa1CZQMxGEmGBYw1o60C9aGrGU6+RXwoJ50CZHBvGEbL2VwDrW0CFJrwGks0RVwEaF1Cp8EfGUFXTXw3Lp0CRLBZG06iUWwzDA1ClcsaGkXxWYw5rz1ChgVtGklzNYwQQb0CVbdsGEBhuXwcbm1CtD/dGk3o+WwLPx0CFLiQGU+VWWwFZu0Cl+FcGkXHUVw+sH0CpVEaG0mJmWw5vH1CNUMSG0lBXYwBFf0CJG1bGUgMhYwYhV1CJ/6eGUhdsYw 6mhq_ignorechain_0001
L3ae1CJOewGEuYPVwDVg1CJTD0GUD12Twn6C1CRMh9GEZQoTwL0o0Cdti9G0A5sSwnUO2CJ1G3GUlyeTwqTV2Ctfa6G0ESBSw8YR2CxEowGUTzHRwHFB3CpVn/GEeA4Rwb+51CxAGvG0OUvVwDWV1C91jtGUY0NTwQHj2Cx5TwGkh3rTwOZY2CNnw9GEUIHUwll81CBAGAHk8SuRwPWW2CNg+yGkkWFQwukx1ClKKtG04xORwmap2C1DvqGkn/ZRwOCG3CxK+BH0/i1Qwx0Z3C1A85GED5KSwsyC3ClqqGHkH6gSw 6mhq_ignorechain_0001
LEjG1Cx9rFHkx5dUw/Bv0CV+hPHkhHNUwMx/zCJzWOHksNiUw/LkzCJ9aRHExQvTwZ+B1CJnxYH0W5AVwV4m1CRUQeHEJnVUwVsQ2CRA/bHksMtUwE4f1CxwrlHEvNVTwFry2CJUBhHUOaFUwQxB2CdIvqH0/YtSwHOr2CJYZoHEFiFTw2VZ1ClvOFHEUXSVwwXx0C5AWRHU++ITw68M1CtE0VHk9q+VwAQp0C1VueHkrGNVwclW2CJFKWH0RxfVwOI/0CZ3hnH0RICTwbXT3CdNKfHUSkYUwv071CFFkwHU/46Rwg+F3ClNXsHEcGmSw 6mhq_ignorechain_0001
LOu1zChQEKHU0StVwN0JzCpnaKH03+LWwQiuyCFnHCH0lLfVww9HyC5PpDHUVYVVwD3HzCRQmIHEGXtXw01dyCpy8MH0X4IYwQuMzCpWx8GEACBYwoydyCRBFOH0xC5YwWVM0C10hGHUtyRWwza8yCNzOSHk9s8VwaohzCpKBNHEjIGYwVnDyClyqHHEVu/XwHPXyCRDyUH08B2XwwPLzCxOo7GkjkjYw4arzCpn65Gk3OqXwf9yyCRGS4GEzqjXwm9+xCtWNRHUQiDZw3I3yC1QkTHEmtCZwrNjyCdSSGHE6pHZw 6mhq_ignorechain_0001
L8qBzCRzS5G0GWDVwlLryCt04wG0qiVUwTovyCxS+xGECD1SwtkPyCV1kyGUA6HSwax7yCZy6lGEiixUwVFoyClz5hG03JDWwv08yChvRjGU42QXwiyAyChFwcGEBbCWwIvqyC5klfGkr/NYw0puxCl+CZGkNZNXwlqDyCFJeaGkrINYwOThzCJxd4GEZ3OVwLKJyCdtexGkYckUw6TezCpsSmGEUa6UwUc1yCN1EgG0oZ/TwivbzCRMUnG0MNSXw9LwxChSobGEAsFVwSY7yCFNugGUMTsYwlwPxChXAVGUa7LXw5X1xCFWkXGEVuqYw 6mhq_ignorechain_0001
LhtWzCN1PyGkfNUSwf8czC5ZdxGkiQ4QwpzVzCVXI8GEArMQwfY5yClzN9G0PstOws1J0CtQftGUY9jQwTMT0ChAHiG0kzARwxYC0CxvGaGElGDQw8DS0CdHAcGkEnZNwWVL0CN5aVGEIuTLwCO1zC9YkMG0bhoLw09a0C1N3XGE/d7IwYhwzCBUAzGkFp6SwcfFzChu2rGUukeQwLRh0ChbtyGUnPCRwBNP0CV12tGUPL+OwnNE0C5rrgGU6x+RwQs10C5P/gG0aWGRwAkfzCtKgaG0b4BQwDYM0CZxHSG0gpWQwJOj0C5BviGE5lENwRRpzCV5sKG075cNwVLwzC5toHG0sLEKwK+r0C91qeGkPerIwT7V0CJu7SGEvXuGw 6mhq_ignorechain_0001
LiUvzCREHEHkzCjQw0RtzCt1TOHUGGuPwiVDzCBj8THU9xIQwieuyCVQ+XHkTFcOwxuS0CBVlVHUEwRQwPP90CBn8QHEcXkPwDQM0C1T2gH0kqePwyKk1CdIFWHEyUaQwnhE0C5YJDHUuNTRwtcuzCFy1MHEPvkNwBnU0CRh6VHUJVXRwhe/0Clw5RHUzCaNwwQ+0CZTZIHU7j/PwHBn0CRa4lHknwCQwpmuzChAJkHET0IQw+fK0C9smgHUzWTNwHDB2C1rXSHUuyAQwpJj1C9/9UH0dhfRwAck1C9NmeHExpLQw 6mhq_ignorechain_0001
Lo52yCB8hUH0hlZRw1+PyCZuQaHUHCwRwYdpxCl+qVHEFpBRwdXQxCB6lbH0NSbQwziIyCFZyZHke/QTwcgdxClaNeH0oRwTwhzYxC94ypH0RrTTw+EbxC9dSdH0wPRVwNNIzCZRBRH0sZISw4iTyCBOliH0NicRwFzhyCFETeH07pwTwytKyC1WeRHUWllTwTfDxC11oZHUPkTTwFO6wCt+7sH0X5pTwFCaxCB2MqH06BOSwNvyxCNLjuHUgluTwXe8wCFSbgHUtenVwfD1xCNd3hHUPBuVwB9dxCBe6UHEA1jVw 6mhq_ignorechain_0001
LFnjxCl5KLHEVXGRwx79wCBZNGHUMFhQw8J/wCR+8GHU28AOwYydwCVEsHH0WStMwi66wCtIY6GEg77QwS8UxCxpYzGEqJ/Pw6UMwCF422GkAX9Qwxd5xCNchGHUmHkRw7thwCpgkKHEHx2QwkrIxClxd5GEin7RwHdSxC5IDrGUugTQwtX2xCJC31G0AVBQw1pIxC18N0G0KS9NwobKwC9IfuGkGcQRwBh+vCNG03GUqf7PwAm6vC9Gw7GE17qRw 6mhq_ignorechain_0001
LfElxCJbvGHEMC3Mw1OpxCFi+HHk7W/JwOAWxCFdeSHkIMEJwct8wC5vsSH0J7VGwEfYyCx5bHHUq9KJwoThyCBn5HHEI5TEw0OOyCFfE+G0chnBwRURzCZCjIHk6oWDwzr/xCdStFH0rf+NwdlXxC5uiBHkTMBJwgBmyCdLAAHkgZ7JwCZpyChyFOH0/kGKw81RyCRU8OHUbKnCwqfUyCNpZ+GkGZq6vXyrxCRE59GEJPTCwfucyC9T42GE3OSDwglXzCJk4IH0sdI+vhzgzC5NgBH098CFwtAezCBBuPH03sQFw 6mhq_ignorechain_0001
Ls+gxCNaLbHUxEZKwR0QxCd0jlH0cOpJwZSlwCtROoH04pvKwQ7NwC5oquHE3ClJwrH1xCp8kaHkcu9LwXEPxCFsHmHkAT8GwL+mxCpWurHEOXUKw 6mhq_ignorechain_0001
Lw0ZwC96SjHUHo+MwV2xvC1QjlHUNAWOwOeMvCFTXfH092LNwTWpuCh8ujH0nK7Mw5B2vCJ38iHU6xpQwT3twCRlwdHU6BwNwd8qvCNPDuH0LdHOwE4XvCVyqkHk6CKRwWYPwCJB0nHkexFRwr09vChChaHE6fxQw 6mhq_ignorechain_0001
LvdTvCB+PVHUqPgMw7ByuCpvLOHUrsiLwCf5uClPZKH0NvsIwTFduCVQVLHE7RBGw/tuuCNAiEHUVYXNwRoxvCpSbSHk98qMwV4TuCxQkSHkkMlLwOlVuCRYO/GE3BpMwODnuCV0JHHEo3YPwpGNvCZPRAH0uRYNw 6mhq_ignorechain_0001
L6PfvC9PGGHES2IIwyNmvChEXAHESbTDw1SgvCdEfHHkR+58v10OvCl1+DH007jxvEfSwCdnk7GkAISDwXo3vCJTzGHEa9cJwPnOvCBY95GEvSDDwknXwC9UR3GkCxF/vwtVwCNOD2GkCkoGw6JqwCJ66BH0y9pDw 6mhq_ignorechain_0001
LphuvCF8dRHkKdi9vOLpvCBGwYHUJgJxvxh6uClPOaH0ll5kv0mwuCthmcH0cBR3PcF9vCxMojHkqYX2vPytwC1jwjH0EmB2vbLAxC9emuH07wc5vu2owCJdS2HkSg94vMnlxCVqMvHkEaz7vNM9vCRrGUH0voHCwDW5vCFJXVHUHvfpPntyvCtQMmH0OuG/vizxvCVZkpHkzDpjv5v4wChzPhHkZh9dPhp5wCNcAeH0LK28v 6mhq_ignorechain_0001
L6uduC5BAZH0TUT5vUVwtC5tHaHUq7L2vqIdtCRbsPH0vJrsvpYCtCpMxPH0AmLwPRmYtClv5dHUtkjAwgFmtCFq5oHkBUjCwFNctCJwrxHk8GR9vFU4sClSUyHkbkv5v2l4tC5Nx3HkbSz6vuTnuCB8QXHUHSaAwEPstCRRHgHU91YdvxudtC9pMYH02oyDwKV2sCVqJeHU/Dg/v6ZIuCxj1oHkSrUDwVzVtCtriqH0OKUGw 6mhq_ignorechain_0001
LhVqtCRouGHURrs3v92YtC5WW8GkC80xvR5jtCZVo5G0F+K1P7AKtCRWF1GUmvf8P0WqtCxMkzGUGcX8v1LdtCxYjoGk+RX4v0aatCZrZ1GUS72DwUDBuChRIHHkMTl9v9E2sC15u8G0FIDzvEONuCNx1zGEAhQ8vR1ptC1OciG0KXu9vL6ptChNTnGk/W/Sv0Y6sClpAoG0SgK4vs7mtC5lKvGEfKeGwDj3sCpCL1G0qD6Dw4VltCxGM9G0CLRFw 6mhq_ignorechain_0001
LKdKuCF0T8G0gZ55PIhYuC9ww6GkomZCQRmSuC54iEH0rk4FQbBauCVN7DHUb1WJQLJHvCBJS3GkbqdCQs1OvCxg5rGkxfuBQMgXvCFTskGEeblFQV5PvCJBOmGkl7p5P2odvCdv2aGUFKbDQiFZvC9XnbGUmyC8PZ0JvCBbDpGU4fqevIZcvC5H+TGUPLrwPILNvC9WbhGkdTe4vIHWvCR+CXG0Tzvzvz1euCZ1k/GE4rFxPrDFuC9gf0G09LNEQAjYvCt7c7GEPzn+P8oVvCZwh5GU+BRGQCWZvCRUfmG0J26IQ+ckvC1iHUGEbAfFQuYCvC1YSxGEsIXsvIwjvCFJqLGkY0d0PjiIvCFfyjGEkRZAwJNYvCFJIRG0SiQ8v 6mhq_ignorechain_0001
LEkFuC9OkNH09lnDQ/aEuCpwdXHUOBoGQlXntC9iHXHElutJQSPwtC1gfcHEhvtLQMR8tC1/lNH0p6f/PmmkuClFdZHEd7+HQj45tCht8dHka1BEQ 6mhq_ignorechain_0001
LABFtCRR9QHUfvjJQNCksCZoQQHEOOmLQYTqsCZLeGHUM8WNQtJQsCRkGEHETEGPQwo3rCh25PHkyqTKQVdtrCdO6ZHk9MsIQYK3rCtggiH0nPnJQJFcrCZ72YHkySGFQcNCtC5ifMH0eJxHQ6JmsCxBVXHU/j3MQcd1rCR+9IHEDg/IQNYfrCVI+OHUw32LQ 6mhq_ignorechain_0001
L8gMtCJtjAHkVt3MQF2RtCdgK2GUd5HOQuFRtC5222GUrrkQQxN5sCpJ9wGkqAORQZ27tCtUCxGEthNNQYjDuCVE2lG0Y2TOQLatuCV0IhGkTLaNQXrNvC5xRmGEj0vNQTHtuC91YYGkwXYMQEXjtCppQDHUPInLQNC3sCZqFxGEPpiNQRY8tC9RjwGEFOCLQjoWuCB1D2GE6o0NQ/NDuCFdLmGkFnPQQ9fptCdqpgGU7ArNQ 6mhq_ignorechain_0001
L9lqtCJz99GUjlJRQaOstCBIi/G0YtlSQjNEtCBJtEHEGxHTQKQ0sCRshBHkBHLUQ6HTuC9MVGHEEC+SQQGZuClF0HHUWydUQB9juChDb9GE8+KVQTcEvC1HV4Gk0F4UQpxIuChlN6GUnEHWQVm9tCx1cCHU0jjQQHsvtCdsv3G06SETQREwuCNapCHUQmkSQmOQuChuOOHUUEhSQUKzuCtpcNH0IpoUQDg7tCZV7KHk+B5UQrQOuCBdazGErFnWQG0utC9cl+GEuXUWQ 6mhq_ignorechain_0001
LShzsC55jMHUu6ZSQBuQsCps+SHUDG7SQkoprCBgNMHkA0NTQLRTrCJR9NH0fcNUQmTFsCJNubH0C07RQAumsCtdIjHEm8zRQzE/sCtKJOHEF5eRQYKbsCh3sWHEcs2TQMh+rChyKYH09l9QQ9XorCB3yfHUuARSQMBisCJqxmHkAr+QQ 6mhq_ignorechain_0001
LM0grCxFhEHUDfWSQYf7qCB4t9GkuwdSQfyErCNd2yGUIsETQDDpqC9+2rGEU5CTQ4LnqCptK8GUreFRQVJVqCtcfGH0dZgQQhSBqCp1XMHUwLPRQTZbqC9XZIHECUrOQFO1rCFWZDHUhKlRQ7tkqCVUiBHET6ITQzA/qC1v/4GEoRZQQQbNqCB0T2GEL6JRQ 6mhq_ignorechain_0001
LhxqrC95QxGEkcnTQg33rC10InGk5jNUQ6egrCBnOmGkd0hVQmRtrCxP2qGEyCiWQTSosCl4mmGUqWbUQ6T4sCRNqbG05syUQtI9sClU0TG0jp0TQbkCtClULZG0XuGWQ43LtCdcvJG01DKUQzVRtCFgHPGUKTcWQ6+VtCVAZHGU22dVQ7h/rCNSd3GUULnTQZxurCxBrgG0rViTQio4sCByJpGUGQhTQVZxsCprHsG0ALOVQLL1sCtfrVGkNXySQz4+sCN9RfG0ZD4WQagPtC55pDGkXqYTQ0TZtC9VRNG08keXQQkhtC1t5+FECzuVQ 6mhq_ignorechain_0001
Lxm9qClQTgGELahVQFscqCRlMhG07GiWQM3ZqCpdvWGEvpSXQ7+SqCBiTOG0iesWQQ8wpC13AkGUYv6VQDG0pCJD8tG03MNVQ8GPpCFHBlGkeQAXQT95qC5V7aGUOsxUQAilqClAmnGEgHOXQBdnpC1rwdGEe/NVQ3kCqCNlxsGkLzXUQEawoCxdAnGUPQjWQAYMpCdEddGEzhiXQORYpCt3TrG0C3sXQ 6mhq_ignorechain_0001
LuufqCNIXXGEzDTYQwyfqCV3IOGkCquYQRt0pC1GENGUiOFZQ2kfpCJv7UGED2PZQUcErCxE+OG0X6NZQ473rCFjZOG0QD2YQRXkqCxureG0v6fYQ8EkqC5vAHGUFBbYQhGCrClMfWGkncfZQHSCrCl5fIG0nLlZQ 6mhq_ignorechain_0001
LCHopCN7HDGEQ+MZQ73ApC5yaAGk5TjZQ9RIpC9C4+FkuGTaQPW7oCFO/uFE3imaQx5toChrUsF0UjRZQBbJpC9KGZFkebaZQedvpCdXMbFESekZQQ82oC56YGFkF7WZQAV7pCR+W6FkZfCZQ1rpoCdszGGEL/dZQ4WOoCdWspFUgifZQvrpoCZv3tFkFEvYQssHpC9HC5E0OdcZQgFYoCxdcFFE6tOZQ 6mhq_ignorechain_0001
LXaepCByLHGE+BmaQ3IopChGCHGU5XTbQs0dpCZIsRG0oFobQJLLpChK1YGUWbUbQ/eXqCd4OEGUiMbbQ0seqCt2yCGEbIIcQcY0qCB7GNGkOqKbQBwopCRRYNGkoCUaQjQUpCxy9AGkxoibQqSfqC1km5F0ltKbQRGWqCNxa3F0bUQcQltVrC9V/KGUucQbQBPvqCJLKOGkFboaQr7sqClviUGUmPbbQ 6mhq_ignorechain_0001
Ll2ppCR6jSGEZzQcQlLopCxLbcGESBpcQbNUqCVijgG0950cQ9hXqCFlLpGEKpHdQ3dNpCho1aGUNmRdQwSeoCh8wYG0wSJdQg2DoCxkCZGUA/xdQeORoCJ4kdGUdaSeQqFenCJfLUGUkhwdQSu0pCBh2LG0YKfcQqHZpCB3iiGUBRVcQrGapC1MGUGEgwjdQxBQpCN+6hGkZxldQEJSoCNf5eG0orzcQrvaoCNl4QGUky6cQDOLnC1PGUGU8ZKeQveUnC1RmQGUYkVdQ 6mhq_ignorechain_0001
LOj1qC9PmaG06JrcQcqgrC1tReG08FzcQSlrrCpl8mGEAvScQ1VurCxQokG0kYsbQHqAsCBtBVGkTUwcQD9usCVAiYG0wfrcQgDAtCNI6dGUqgTdQxZDtCB3unGEPmVdQr/KtCZafXGkPkzdQNDxqCpTUTGEN4dcQEMirCJAfhGULfTdQbS+rCtvHQGkoDNdQcq4rCJH9PGkQGVcQsnCtCtXhRGkB5kcQ/MxsCRqMeGUIFRcQ+eWtCJLlaGUoyOeQwwHtCVUkPG0phwdQ 6mhq_ignorechain_0001
LzUxrCNa7wGUJOgcQ6d5rCleS5GkltAcQ6cksCN6P4GkxJrbQy+qsCJJs8G0AXIbQiF2rCJLXDHk61bcQf7AsCtN1/GECAFdQivtrCFvg1GU9pKdQq9wrCdtxwG0yhfcQ3bgrCpsB5GEK/nbQS6LsChXiJHEHfPcQtfVrC5kpGH082ZcQ76jsCdcb/G0PeIdQAX1rCBAjFHEtIddQNHAsCJV7wG0obidQIWMrCpBf2GUsEVdQ 6mhq_ignorechain_0001
LA8BtChziyGUgu+bQwyrtChsBxGE/hsbQVHxtCZPtnGU6FPbQsdTuCFyVmG0F68aQZC7sCNRJvG0WObcQc60tCBMJ4G0GjabQZJDuCFGDwGUQHGcQ 6mhq_ignorechain_0001
L9SQtCFvMhGURXJbQHtVtCFfZXG0cGxaQ+3ctCtogZGUF7BaQMp2tCtyAUG02ntZQ5VvsC1CNQGUi72aQ690sC5+rDGUvbeaQUQzsC5t8iG02sVbQPBytC5qQTGEs+8aQUopsCRb8OGEg+YbQGCTsCJdFUGU6vpaQ 6mhq_ignorechain_0001
LIeGtCZ8QhGks8vZQqEJtCRzOjGU2LCZQHb2tCl3JmGE+F1YQSLFuChH/iGkmuSYQYNqsCpcKsGUyL1YQHK7rC9iCpGEEx2YQIodrCtzYyGU4HwYQN2srCt0Q7GEO/uYQcy3qCRopwGEWLsYQNOzsCVt6lGkTDCaQcHBtCtH2bG0uZxYQssusCNMCzGEbMKZQKcxsCJewuGEQrUYQs80rCVCGjGEECeYQJZ0rChpYlGEBrVZQ 6mhq_ignorechain_0001
LRGNuCpNNsGkmGQZQct4uCt4avGE8OGZQwiWvCNR7lGkA4GZQpkvvCN7HkGEP9oYQlBIvChz93GEaJlZQCF2uCdZ1CHE1AbZQyimuCB5wEHUCd3YQD63uCpW+JH0bl5ZQXx/tCx4muGU+7rZQoF5uCVOBzGELbmYQOx+uCNly1GELqFaQq2qvC1YZ4G03RkZQlcsuCJGWRHk1p0ZQNwEvCBFEIH0G3VaQ 6mhq_ignorechain_0001
LhpTvC1HofGUqloZQ6kxvCFC9WGkLmuZQ1/lvCpDaNGEdSTZQQ+BwCleNIG0v5AZQCryvCRakTGkd+daQKqPwCh/5JGUV/jaQioBwChW4cG0hg5aQWb8uClA0gGEAk+ZQJHRwCZJnZGEOFkZQ6lSvClGLRGUNxnaQGDQwCdwnHG0QqFbQDsDwCtMQDG0E5QaQyBwwCJZ6LGkmyZaQuTCwC9qbaGEz9abQDphwClfTfGkblvaQLrrvChzljGk3t1aQ 6mhq_ignorechain_0001
LhK9uCRgtKGEP9QZQshwuC90ICGEpp0YQzo+uCFUQEGE+/GYQlgQvCJDT6Fk5tkXQ0+/tCdIpAG0Fu1YQZKstCJqrtFkFCQYQtkmuCJQfOGEsciZQ0dAvCV0o1F0Q7+YQfK2tCh7W8FExtVZQfWwtC1wPIGE73uYQ 6mhq_ignorechain_0001
LOX3uC5t4NGE7DtXQwLGvClmVQG05NXWQPB1vChykNGEfgNWQXuBwCh2RIGkhDQVQgq+uCtQJcG0wICWQFDQvChjffG0P2rUQnv3uCBK8dG0kmiTQRS4vCJaHkGEi9lUQwnHvCN4/gGEtyTSQRKIwClGLnGUXKXTQ4+vvCJOolG0CTOSQ6y/vClJroG0kz/QQXqnuC9CkTGEfVHYQ48zuCFjhLGUW3pVQkacuCxM1dGkDLDWQ6nNvCNoHhG0g9yWQQHYuChlTaGUtOnTQYZLwCBCVlG0egfVQ6h0uCJzxfGUeQaRQbznwC1SzqG0zhSTQjCsvCZhlmGEIzTQQ 6mhq_ignorechain_0001
LFTPwC1KHRGkPFKXQtE9wChUEPGUBgDXQm2GxCV0NDGk+rAXQQYkxCpHs/FUaBUWQf3UxCpHLUG0KYHYQ0yEyCh5LVGkRH/XQ9HRyCV10bGUZnMXQ2mcyCV4TPGk45SYQDCEwCxMOVGkF+8XQqpIxCZAgSGU4qHWQo1HxCpfHcG01hNYQq0PxCR9YPG0aHkYQ 6mhq_ignorechain_0001
Ll3uwCFOl5F0U8uXQDE1wC5ooiF0FdqXQGwvwCx3ZaFEiVQWQrpLxCFk4OFksDxVQhmVwCRBKXF0vcSYQzObwCJNB/Ek2rUYQYp1vCpvb0EEapoYQSw9vCNr9dE06kxYQxb6vCx2GOEE0jUYQmKvvCVEgSE0G/ZXQTgCwC5TR0DE13fYQg+XwCRyg/F0h9KYQ2oVxClg/eFUVy+XQtlYwCZSZdFkb2yYQ3A1vCR+UaFU0vHYQxLfwClmo4Ek06oXQCf3wCxIP7E0XunYQF9tvCp5X8E0/tGZQYUavCpRe1EUwGTYQGgGwChM9ZEU/rPZQx/ovCpIxhE0NsIXQVrsvCtinGEUmfuWQ2KLwCh0gtD0ET+YQHBAwCdHhcDE3IKYQ 6mhq_ignorechain_0001
Lz5MwCduEgFk07lVQO3DwCh5aXFEarRUQCqcwCBq9iFUW6MTQ75lwChG4ZFUDQJSQYpUvCdXQZFE+A/TQxK4vCF0kqFE+RAWQT/MwCtilGFkNiRUQO/NvC5YvSFUDs/SQ8nCvCdrUQFUZ4uUQ1KLvClzAqFkB+AUQ 6mhq_ignorechain_0001
LGvmwCRNK3FknOdTQn85wClh0CGUtpfSQL/fxCVDYIG0e9ITQJZdxC981RGUdNfTQcaZwCxzFLGkkbASQvgyvCtHRGG01LXRQnYNvChmnEG0CAGSQg9yvCRTXDGEoiBQQykpuCJjLAGUpHgRQhNPvCZz39Fk++2OQmequC1qr6FUi4KQQ1WgwCtfg8FUG4YUQbnExCJ0V8FkyjoRQW6OwCh4+PGkQK2SQKlowC9dZQGkcNSRQLqMvCd33GGUUZJTQK/PwCtwnEG0uO4OQfnMuCBx29FEPqFSQw+PvC1wY5FEtNwMQaSOuClArzF0q/ZPQ 6mhq_ignorechain_0001
LotDyCFuxCG0sOUTQBWpyC9tBIGUbX3TQds5yC1qyQGEcW/SQjzQzCFE5XGEFIdTQt2JzCxux9FkWx9TQP96yCN+4tFUJK9SQw4KyCpVAvFUkuBTQGDDyCNm5CGUqnUTQ0ihyChCTLGUY12UQiPqzChG6BGEZewTQeOKzC1XT3FUwO/UQSaHzCtxCyF0Sc9RQKbHzCJV5dF0PsMTQkM9xCdIQqFUEuDSQcW/xChAckFkFF1TQ 6mhq_ignorechain_0001
LiWuyCZJcQG0nEuRQPF4yC1A7YGk9CyQQsCVyCRyyYGkFMePQt/FyCxhTQGE1qoOQqQkzCBncXG0gDIQQl/uzCpoEhG0pzeOQfblzCBoJNGU1foOQ88d0CxP/hGEFuyNQ5LeyCZC8JGUUZZRQd62yCB/hgGk/8TRQ4y8zC9CFXGUvg5QQy6czC5EkgGks1nMQBSlzChwaoGEKRfPQs3E0CZFPMG0X9tNQrKfzCRuXGGEKa8PQWFNzCZgdNGkqrENQgCj0Cl+/oGETPiMQglw0CFvyiGk5CoPQvIo0C5H2aGkmEuMQ 6mhq_ignorechain_0001
LQ9GyC1iNiGUaYrOQkPnxChvCjGE+gmMQRF6xCR45fG0IS7JQm0gyCBMIgG0DSgJQW0VxCBjWuGUfYeMQWh1xCNPk1GEC0pLQLaSyCVd9oGE1vhPQwKNxC1ZidGEG3DNQf+6wC14ouGkydFLQW0JxCN0qwGUn6bOQCJDyCBqC4GUYnQNQ 6mhq_ignorechain_0001
LkEexCxQvcGERqGIQzXsxChU/ZGE2R5CQyN9xC1NpjG00Ry/P1XdyCtuziGE93J6PY5HxCdk1UG0gGb/PUT5wCZiVKGkQP8BQadcwCdolJGkmZGGQEkDxCBlKAGUSKmAQ+lVwChWy+FUsrNHQA8swC1wCzFk5v7DQmm+wC1dNcG0/5iIQSlGyCB8QUG0OEKDQLiswCB8PaGUzAP/PQISxCdEkTG09CY2PpqZxChTa7FE8E66P8RAwCVTt4FUu9JJQ3FuwCdO5iFkdr3DQ 6mhq_ignorechain_0001
L3ioxCJxzsGE7AeAQoL2xC1LT2G0GKK7PXdiyCx5q5GUvW5+P2U/yCpTf7GkDQa4PoUWxCVei/G03p58P8ZnxCR90JHkwq/3PKFrwCtNp8G0E4H4PRAPxCpJStGkku7CQ8q4xChtT0GEwzvqPJzSxCNY8AHUdzuCQOfQxCVgRQHkCjT5P8yFyCZk5LHUzQv7PuIsxC9qsIHUq5DZvZtUwChYNDHkZ6Y5PapuwCVbM7GUE+xVv62ewCFgc1GUR9+7P 6mhq_ignorechain_0001
LnWoyCBjl6GkU1rEQS/QzCNEc+GUjuwGQIO0zCJnX2G0rWtFQjrY0C1MU5G0SYdEQT+NzCV2lAH0MrXKQuKuyCtXPJHU+EKLQcBAzCZJIUHUrivKQuy3yCtaEYHUfjDIQVHSyCVsGcHUgNcGQLmxxC9SrcH03d4IQH2NyC9PffHkifdBQk0QyCNYo4GkzpRHQc6YzC5s6FH00wvEQA0EzCxbR5Gkd0ZLQRRtzC1G+CHEUIILQEURyC11dIH0Yn8JQQ8lyC94XIHkGCRNQNfxyCBEqZHUzUKMQdhizCVF9THUHUDLQuDQzCNnwXHkIFcFQB30xClwFaHUDSyKQBXVxCl2sfHUTaQIQf2myCdGDfHUD1z9P/nxxChsgiH0SbNAQ 6mhq_ignorechain_0001
L7mpzCxCLsGEaeFGQqdH0CND4jGUevgEQBpU0CBURlGUrAd9Phq60Cxt6kGEzM26PMrzzCF+yYGUb2TFQfrQ0CB4vPGU5xuDQ59q0CtI4KGE/qeHQswR0Ct6FMGUEg/8P4qF1CZVjCGUJ9BGQpYs0CtJxDGUk0E6PKYG1CJd/9F0F8zAQNeMzCV/DqGEVteHQyBk0CZxikGEc2/GQmCrzCRUwXGk79vIQ/YWzC9VLYGUu89CQUYq0CZxrNGEDdzJQCP9zCBZ3PGECxD2PcKa1CxLm9F0dhgIQf6s0CF79AG0XtjmPnbb1CFk4wF0BMV/P 6mhq_ignorechain_0001
Lir1zCVxCnG07700PGO/zCt06nGk0hyxvYma0C5qoxGkMIn2v1Pz0C1ElxG0xx/+vovVzCd+goGEvlX7vie/yCpC9dGE7be8vnSSzCpAJUGU5dI9vRzRyCJYFcG0EsD9vepzyC9AVMGEjwF+v4/LyCJ0CRG0g7C+vf7txCJ1yiG0GP08v0qjxCttfMGUhO0+vDfFxCd2OeG0Y/k9v/gAxCpmXTGkT+i+vUEXzClNznGEWF54PnDR0CJh1gG0cUr2vSy/yCF3HuGk1FI3vmpczCZejrGUWYrBw4o0zCJTtSGkzZ78vHU5yC9mZEG0tru+vPsxxC9GbrGEorB8vmDfxClp4DGkD7l/veupwCpzgjG0uBZ9vvUgwChjDQG0F4H/v 6mhq_ignorechain_0001
LgsW0CVFD6GkFc2evf0z0CZaGDHUqbdnv8uh1ChVY/GEboRavQD+1Ch/KCHk7S/1vHtp0C9rrLHEsFF1PRkM1CxSLUH0W4d1PoS+zCZAsQHUPhgwPaf/zCZKR6G0ujYxPDpw0CNiaGHENu95v4Op0CdL8HHUtna+P65E1C5TLaHkpJx8PZJr1CFVdQHUTwq4PNoO1Ctw/XHUjasgvmV3zC5kvWH0OzR6Put+zCB6YUHkFZkuvHqlzCtChKHUh89wP 6mhq_ignorechain_0001
Lj4p1CdAH5GEuvT3P1PV2CNXg1GU7kq5PKQk2ClWutG0AvOhPUxI3C1vbuG0u9BqvjDY2CRtMwGEenWCQkpT2Ct1v3GEyOKHQyNS2Cl9NxGEfjJKQM842Cllk/GU1xNHQAPS1Cxrx2GUmJp8Pqfq2CZIa8GUphW5PX5+1CxANqG0TAqCQh322CltKsGUH2rCQHr11CtzK8GUKm2GQBFP2CpRl2G0X22LQ5421CBYzrGEg5FKQQnv2CpSmsGEX3VKQ4y12CNS8EHUnKUJQb7W3CxKK7GkexhHQ2242CJsOEH0l2hDQ 6mhq_ignorechain_0001
LgsI2C1TXmGkU8novxOV2CF5feGEU1G6vekk2Cl59jG0dsHCwPnG3ChAZhGU38QEwB8v1ClQ+WGEsop8v6e51CxN3OG03MsCwDzU1CxJHHGkZQkDw2400C5WSHGUjLqAwkHZ1CBFQAG06jlHwVrq1CtmKmGUZ+TdPLgv2CBywZGUp3v1v86m1C9FmSGkXF6yvLQU1CpypbGUQMJ/viU/1C14GTGUjbbGwPvV2CJrRKGkd5jBwd8B1Cxt41F0keLIwphz1CtkYAGEBE7Iw 6mhq_ignorechain_0001
L8/L2CFlvrGkmDAEwGIX2Cx5kxGkhEbIwBiC3Cl002GkiCHIw/8c3Ctru2GE9U8JwdS11CNFI6G0ajFJwRyL1CFi10GUXLCKwtKG2CR6zBH0qiMLwz+l0CVpX8G00/IKwU4w1CpRrtGkcuBCwleZ2Cl/4rGUNUEKwEft1ChCo+GEEhkGwqgQ1C19exGEXgBMw3sD1CNPPuGkU0sIw81t1CRCzHHULHpLwB2i2CRpwFHE0ucKwW6N2CFrY9GkLuANwIxJ0CVeC4GkuB1Kwq9f0Ct5m/GUWoJIww4s0CpH5CHUmLhLw 6mhq_ignorechain_0001
LATK3Cdzk7GU7MmDwpJy3CVMXBHUwJwCwUBY4ChGv5GEfKuCwV/54C9lB8GU+DAFwS/w3CJ0qHHEFc76vO3Q3C5p4QH0g7q7v7Ud4Cl62LHUNsK4v30H3CltQWH0A+mgvYo02C17O7GkrpmAws623Cl20GH0hCGGwnCm3Ch8cCH0PlAxvW1c3Cpd6WH0grmAwnqy2C5t6NHEFM4+vB7b4ClLTQH0DrxavrXz4CtaKFHEuYo2vnfo4C57HRHEfKi+vqxw2CV+scH0ZAApvNu62CpyaQH0X0BxPEal3CB1iZHUbmnoP 6mhq_ignorechain_0001
LjFT4Cl9owGExeDAw7v14CJv9oGkmnV/vSrC5CtLxkG0hwGFwj6o5CtHhjGkVjIGwY1o4CJ2mfGUZDJ4v2Vw4CZanhGURxOuPSMO4C9BkiGkFNl6PxiZ5CRYkiGEwEI3P9DV4CtZakGERGrCQggg5ChDakG01NKBQPN+4C1RVlG0H8mEQE523Cdd/uGkSPh8vliR5C1A+sG0BQ57v+/G4C1S2dGEGtR5vow64CpofYGkJub6vrpt3CJ40hG01yC3P2o05CFz1hG0pzcoP3753ClDJlGke1YFQfDB6CJoIlGkxsrCQlpD5CNEzmGkpJbIQ 6mhq_ignorechain_0001
Ltvj4ClrjiGkeVSIwXJt4CZ8keG0Iy8KwMg64ChBjnG0xu0MwyeQ5CNxdlGkDY0OwPtF4CVm1YG06QHMwc+33CRhsPGUQBTKwGXh3CVYygGEElfMwC8E4CRsqjGUVBfHw7VI5CliIZGEuh0KwkOO4Cp0VVGUtdCOwUEc3CFeuLGEooJLwoES4CNb9JGUpKHKwz4v3Ctv1SG00/UIw3lF3CtOrcG0FXUNwK+Y3CRSUkGU8dkKwDdr3CVBFnG0fY3Nw 6mhq_ignorechain_0001
LrWu4C1sbxGk6ePMwDM84CBgm6G0eAzNwMXq5CJBt9GU9ETNw5uA6CR5fAHk8HNPw6gf4ChMFEHUlLMNwzX13Cp3FCHEygAOw0ya4C9nlyGEYPqKwgU54C1Vo4G0Xj6PwfHg4ClkuFH02ODLwQtr4CNvJLHE5bNOw+wq3Ctyk8G0lQ2Mw 6mhq_ignorechain_0001
LU445CJUf9Gk0EzKw5Lj6CB2wBH0kOLKwwEH7CV/U9GUS26LwDJi7CBkuDHEhFzMwONu6CNir/Gk+CcGwtNP6CNa0EHkzLFDwaha7C5a+DH0ILIFwK6m5C5oY6G0ryTJwA3i6CtXXKHEPRiKw2ct6C5vG3GEv8pFwIAz5CFhkCHkL6GEwJxh7CtfbCHUWy7AwLNy7CBFBAHkzGpHwrYb7Cd3jMHUTc3Fw 6mhq_ignorechain_0001
LnEK7CRt4yGkjzcMw/bs7Ct2/uGUKcMOwJWw7CJ6/0GE6qZQwFbT8CtJl1GEoq9QwCff7CJ8VjGUB/rOwASI7ClrMgGkxDNMwFpu6CRf9pGU69dLwZ6J7CF/yyGETcbMwPKL8Ct7mvG0naINwrZL7CBryiG0+oPQwLH87C9DceG0piDPwqD06C9RKZG0YllMwjNf7CpJ5dG0TzoKwJpP6CBHwpGEqlgMwz+p6CJOMqGEKdSJw 6mhq_ignorechain_0001
L3KN7CRwW5G0tA6Qw7zO7Cxjd/GEBJJSwabq7CBbYJHE9T+RwM6C8CZjVMHUg33Swwph6CZ2tCHkSxmSw6oI6CZ4T5GUGr2Sw5Ck6CdEYJH0UG4TwU1w6Clbd4GkqwbQw6Jd7CJCe6GENp6SwBIS6CpuYHHERu0Rw8Uu5CdAv5GU3GXSw+1D6C5vmLHkpEMUwUv26CZHlQHU4AsTwJRz6CFJuEHkkjqUw 6mhq_ignorechain_0001
L5fn7CJMgOHkD9zQwF5+7CpzYYHUqFmQwM/r8CtSLWHkgYGQwZZI9CpL7cHkNRQQw+Kn7ChIdfH0ruKPwVJ66C9ADjHU6y/PwUOn6CBTJqH07p0NwPf86CJ18oHk66URwp/U7CZskLH05aEQw33B8CpLicHECIjRwnTk7CtsFbH0orSNwsL67C5ynmHkxqzOwVhl6CV9DcHUDnGQwcOH6CxkssHEoWaOw+Vl6CJGrlHUoG9LwUf76CdeJxHUI0iNwmec6C14frH0nznRwaER7CBY8vHEIQORwtlJ7C1apjHkstFSw 6mhq_ignorechain_0001
LQRz8CBPuMH0vuDPwB5e9CJmXJHkiubOwoC59CpAZIH0xpfQwL1d+CFg+LHkmakQw0he9CJWu+GkVi4Mw3ZM9CRzTAHU++EKwQyK+CZ0C6G0avwMw1mE9C5w51G0n+jIw6sa8CJDyHH0wTnOwuqt9CxhePHU5vLNwcXJ9ChhE5GUZl4Nw0Ui9CFMNFHUDB6IwOIu8ChcnEHUf8MKwO8J+CJ0hyGUfIqLwAYW+CJIl4GUZHyOwYLg+CxOo/G0ENwLwQt38CJos3GU5DLFwH0t8ClC/wGkwkqJwQri9CJOlxGUmVWIw 6mhq_ignorechain_0001
LbPm9C9LeDHkXIhRwBh69C5ARDHEmI1SwdcD+CNZhOH04RVTwUcn+CVk/QHUEtvTwude9CBWU9G02F1TwkJs9Cd27+GkPXQVwmER+CdvO6GEynvVw9bU9CFpQFHEq3GWwj0d+CVNx7G0qRCXwrBh9C5G1GHUdMaXwl9F+Ct4ECHkik3XweET+CZ+hDHEyZlYwDrJ9Cl50/GUBLZRwu/Y+Cd6E/G0DpvSw8Kf9CRZx0GkR/mTwEc98CxT//GE0huTwJik+CpbM1GkiBGVwBS38CxmGJHkhCwVw0/6+CRf/3GEfoZXwV0N9C5g0LHEiTCYwf479Ct/bGHEE41Yw 6mhq_ignorechain_0001
LY3i9C9raVHESWUTwUmp9CtMmgH0CjrTwroM+C1KnlHEFJ1SwSlm+C557rH0+8UTwW8/8Cd28mH0i9gTw0CC9CJPxyHUzE7TwnpN9CFnmzH0FfZVwYMX8CxnF4HE9ApTwsOF9Cx59SHkNlDTwCD09Cx47gHksAuUw8In8CttJjHUZUHUwmR28CVfnmH0l/dSwiDb9C9yx2H0JfWTwjJP9C5GA8H0gCsVwits9Ch+3vH05WkVwKc18CpuivHUXt/VwesY8CxsPAI08h7TwwK+7C15F0H0GpNUwB+P8Cp8f3HUH7kSw 6mhq_ignorechain_0001
LPiO+CFvsiHkxTjRwzMw+C9C2mH0NksQwbTc/ClhajHEtnJRwwq7/CJNNpHE+a9Qwev49CNwmdHUjcKRwOtu+CZpjvH0CmrQwsEr+CxrGkHUTXWPw 6mhq_ignorechain_0001
LFRf/ClUBaHkhdxRwsNEADFdVWHERtRSwYbIADBimaHkzCrTwZ1aADxJ1aH0uwHUw3MFADRrFKHkFjSSwQeHADhXOFHUcd7QwgqZADVwaGHk3aKQwbvz/CR/J/GklrMQwhIXAD1nSBH0XPCOwh/DADZg08G0X5BOwYKF/ChsXVHEzu5Rwz9QADF+TZHU6ioRwUZt/CNc6GHEw4vSwssSADZXfHHEVf5SwPwT/ChLm8GUflfQwa2iAD9c1AHUcMbMwdc7/ClFZ4G0iFiMw 6mhq_ignorechain_0001
LxRv/C1LCeHEBtXUwCW1/C5rrkHktdjVw3SDADZynvH0dOKVweYRADppE0H0L70Vw/0K/CVoCmHEgIUWwvzP/CJTJuHUDGcXwMG8+CJsSbHkQ+2WwVRR/C9UEcHU0jFUwcpGADhJ6gHkCSMWwqwy+CNqLpHU8UoVw9cx+ClfAvHkQz9XwWPZ/CNa21HEDdBXw/Po/CF7YrH0OWEYwrAe+CZ8TcHUxQZXwXQU/CNYIYHkbfiXwhd3+C54tVH0BICWw 6mhq_ignorechain_0001
L2I2/CJ9G0HE4rEUw6eFADBSK9HUCBcTw1dZAD9qg5HEyLsSw3ddADJi7vH0ldiSwqPs/CRMZBIUUKfSwveC/CR5kDIUYXFTwUWj+ClqHFI0i0+RwjBK/CVpQIIUajAUwBva/CRNOxHUUXrTw0TKADhjZBI0rjNUwWTj/Ct8N9Hk+psRw9z8/CdTxEIktBCSwJoy+CVybAIE+6pTw48F+C5BqGIkSNbSw+/b+ClQnBIExCYRwusx+C9eMII0unWRwbfr+CZ4pJIkV7ZUwWaZ/CZjfLIkqQdTwPne/CFLBHIkCQ1Uw 6mhq_ignorechain_0001
LiT8/Cx+OuGkk6oYw7yNADdFlqGUMpJYwuEIAD1GcfGkPv0XwgA8/CpHBeGkfQyWwyyOADdlRyG0W7GXwtqVAD99w9GEVvbXw/zSADNLxEHU10MWwB1sADRuy9GERt5Xw32x/CNqFpGEai/YwycdAD1UVqG0m8YYw1D+/Ch4oyG0BapWwdCaADFhFvG0CHYWw8dLADhN+AH0kGHYwasXADFx7MHUknbWwSDCADdhuEHkIi5VwyocADNLrBHU80YVwftxAD9a9FHkmREYwyC3ADJQm6GUOQHXwjWuADN614GUQaZYw 6mhq_ignorechain_0001
L0wOADVHhXG0sXTYwK9EADVe8MGU0SRYwoFEAD5E3IGkL0GXw9pl/CZ3XGG0BglWwscRAD9XBFGEuOtYwPCJADlE/yFkSXtYwwQl/Cp/hyFU+eAZwrPYADZp0kF0ptGZw01aADpazYGE5NoYw4Jp/CVFjNGUm+cYwgRRADJZ5HGEeHOZws/hADtS0EG0+PiYwO9HADZeItFkQkMYwWTZ/CBZJiFUtkAZwaCQ/C5wi8FEqXtYwFUm/CFuj4FETLhZwWRSADFgbUFEYyGZwSUZADxgpqF0thnZwvDoADBPOlFEKB4Yw 6mhq_ignorechain_0001
LRqWADBWHIGkHCdWw5lXADBlrDGUW7GVwGLIADpwZJGkCKLUw5U4/CldNEGEa6bTwHLuADNNfEGUaHjUwsGxADpXY/FE6dKTwmlHBDhnnAGU8jsSw/WKBDZjj4FEJ8WRwlqOBDl54jFEAfFRw8oQBDBJBWF0KPESw55QBDV7jdF0IjqPwiTkADROpKGU8I5WwoxSADZ5m2FE3uJVw3R5ADhedAG0pFOVw+6yAD5k3MG0kxfUwj1mADZX3DG0pAdSwh0sADFAeuFEW6LTwNESBDpve4F095XTweQMBDt5AJGkRcrSwM9IBDF5XBGUf+kQwZ7OBDJt2aFUNjBTwe3TBDx6hGFk9J3RwuYPBD1lOoFEeCKOwTIUBD1QFOFkqZQPw 6mhq_ignorechain_0001
LFGIADxHEUGkwKNUwM5z/C9UMaG0HcVTw3KF/Cl4CYG0ktqTwE1q+CZmIWGEGvxSwYC9/CpLRmGUSNcTwUuTADtqcoGEM59Swy9c/CFkmsGkkWnSwM7RAD1BAYGkMr1Uwxj5/CdXuXGEyeTSwSz6/C1lwoG0k5eUwJVVADpKAwGkRx0Swa6j/CZjH1GU+6sSwft8+CBICrGkNu+Sw6Qf/CB4MqGE6fkRw 6mhq_ignorechain_0001
LYe6+CVjSYG0rF9Uw8/N+CtidXGkVkYVwx879ChVYMGUQ4GVwfHX9CNgPLGk7QrUw7SL+Cd88ZGEka3Wwo1f9ClfncGURNYXwggL9CJj7lGkzj/WwWgL9Cdq/VGkHtIYwH2j8Ch1foGU3XeXwLgj8ChffYGEDYYYwa9P8C9XwhGk7iLYwtNo7CpKQkGUnJbYw0pR/CJSEZGUKtpVwPJ79ClCTdG0t90UwkDg+CpCugGEwQGXwVzW+C5XHTGUiCcXwlEb9CFKYrGUG1SWwj/a9C5JpOGEjSTYw8UU8CBj4vGUFKKXwiqT8CRuGTGEHyuYwAPh7CpkffGEQPyYw 6mhq_ignorechain_0001
LcZV+CxHFEGkEiXVwv5G+CF9YyF0RLGVwbo79Cd54vF08AoTwcUa9CZnymFUwMRTwnyp+CxuEiFkdceVwpfe+CRT/LFETS8UwMXv+CtzhhFUMI/Wwp5y+CVtOFGkRRwVwQ5p9Cp9bvFUhJrVw/1H/CJ5ymFEheAVwJg3+CVLqAFkkAOVwczb+C5poMFUwy2TwsHA+CFR0GFEtmXVw6FI/CZ/9VF0l0PXwKQR+CVY5cFkbGdXwHv4+ClyVxF0F2VXw 6mhq_ignorechain_0001
LvaX+CJJ13Fk+0vSwRoP+C1ea1Fk9dURwnxm9C1LeAGkuz6Qws1M9CVGZ4FEi7JQwpW1+CdSH+FEergQw6Ud/Cpk5wFEtToQwJHc/ClRtcFEHDNRwqGCADNtn4FEJvKQw0bAADRMiQF02FURwCgUADx9fsFUkwRQw5pTADlUbYF0Ve2QwPBy+CFGk/FkNmDTw0HL+CtPdkFEilGRw3s8+CtTKHGkTq1Qweks+Cl07+FEjm6Owzt9+C9QeWFEhikRwOxCADpNPEGUnabPwEd//C9VsAF0jFxRwmrjADlpwyFE3l0PwCJiADFw1OFEB87Qw 6mhq_ignorechain_0001
Lz+f9CFLDKGk9jdRwJ868Cp6gQGko6FRwXlR8C1SmLG09inRws8v7C9DHMGkQg9QwUBA9C5K5bGkAPmRwmTe9CpyXiGE/VwQwo+g9Cxs2gGUoqEPwxL19CRakpGUraYRwe309CJu6MGk2OJSwgt48C9HvQGk0PAQwy0L9C9bwbGUI7nSwn6g8CBw1fG0w2mRwO4J+CxaHuGkgz3Qw3+x9CdfhqGUomXSw 6mhq_ignorechain_0001
LSeT8CFMoGGE2yySwSRu7Cp0iAG0L5OTwuHn7CZmotFUhVWSwYWC7CRCmoFkbJBSw6Sz7CtK45FU6ksUw9R27CRgqGG0B1nVwyMO7ClmirFUtrGVwHIP7C1uwNGUYylVwImt8C5P7GGkDyYTw33R7CtBfFGk8XGTwDHR8CtSBxFkQwzUwB+R8CpmeLGEpKWVweF77CV9+DGkOipWw2PS7CJXmmFE5EJWwfgN7CRzcdFUTsdUwtNw6CtET0FUQCAVw7oT7CJYeUG0eaRWwaJz6CRkKJG0Hf5VwwUK7CZTxQG0cFlUw 6mhq_ignorechain_0001
LA9I8CJxZiFk067RwO/A8CtB9QF0op/QwY5t7CNcpZFEQfaPwSzQ7CxT4PFEsuROwGZq8CZ2lEF0gerQwWj58C9pN4E0mZ6RwWej8CZEg1EEdwAPwdtm9CRlvvE0v9yRwFPn8ClOVlFkzOPSwbto7C5scGFELzaRwfuD9C5J3PFk/QbQwUNk8Cx1uqEkT3FSwa+38Cl3jCFUnfySw3CB9CVn4sEULBmOweIa8Cxir+E0KTQNwsRK8C5XGqEEDRgPw/Jv9Cp1KnE0pVtSw3y89CxfD9E0OtpRw7yo9Clb5kEEsk8Qw 6mhq_ignorechain_0001
Lho97Cdb5rF0GFcOwzds7CVcv0FEtg9Lwvk86C5xU4Fko9MMwWUk6CRu5zFERzUKw2pC8Cdm6EGE0yQLwxOx8CVrsDGkBZlKwJ+B9C1EjzFk4t6JwBZM9CRCeMGEkCnKwb0s9CRhSxFUbvSJw6O39CdQXLGUJT/Jw3cH+Cl4bBGkqDVJwUZV8C5YwzF00HZPwPay7C9oWpFEJZWKwX//7CtDbKGE/T8Mw1ny7C1ImIGUx5jJwj6s8C96olFU2B5Jwnk/8C1/TUGUGXILwDj59CBcmhF0faxIwgPM+CtkUSG0rJBKwfNp+CpgjAGk0c1Iw 6mhq_ignorechain_0001
Lihu6CVTPAGk/egOw02A6CpyrBGEAh+Ow90o5CheauFkGpsOw34G5CZEctFUppbNwYA55CZDeGGEK+3QwQqG6CVCHSGUxCBRwNg/5C9EKWGEsvbSwpnL6CBp5hG0pHkSwY1I6CJRslG0nO+TwaeD7ClUXCGUN38PwWh05CljUHG08FgNw5RK6Cxa0BGk91nRwZCX5ClL+FGkaXHRwnR05Ch6CXGUfwUQwTeo6CBq3SG0qKxQwOzS6CJMeRG0DPITwI6d5CF6MVGkh3sSwOU25ClkumGUSv8Rw6Ps6CRVEjGkIUNSwLHR6ClvftG0HDBUwR8c6CNOXhGkBMjUwRkq5CtvykGUatTUw 6mhq_ignorechain_0001
L4H65ChggdFEuJ5Pwrlm5CdeaIFksdvPwTVk5C9viAFUFl3MwpJD5Cldp4EUMu9LwdU/5CRYH4EU2puQw/x+5CF1x+Ek/bGSweMr5CNICiEERUnQwTkV6CJLXfF0q5dQwm4F5CJNiJFUTnPQwDcg6CZ2U3EkDCZQwcVN6CtnPMFkizLSwMG95ClbuWEkdhORw04r5Cx81cE04eJPwgKK5C1EsiEUEb9Qw 6mhq_ignorechain_0001
LpVH6CBdwCFUZrYLws2H6CVIJ7EU6voIwrxm5C5utGF0Ev6FwMmR5CR5y8EUpQjCwNZ06CxAQ+EEHK0GwSNY7CR2gwEEkQnIw/FD8Cp8a3EUtH6GwdcP7CdbBZEkaHCIw12h6C9utJFE5SJMwdU/5C9fPqEUZVoIwVk96CBa9OFEP+QHwHoy6ClJn6EUWpjCwBaZ7CZiAzEUZTxKw0ic8CZVqtE0E7TIwx0I8C1dMIFEOU3HwRrC8C9oW1EkuOlCw84o7CdaQPEUSE5IwOSO7ChZgWE0iNwDwX4w6CVhcUEk0h6Iw 6mhq_ignorechain_0001
LoKh5CdnibFE2qyGw6xA5ClyFnF0M7vDw6SU4CRn1fFEvYUFwiN63CdzjaF0UM3BwQ+E5CdGO/FUuaoEwg/m5CNnxEGE0wQBwgnI6CFIRKG0h0nDwndl5ChhJEGEIS62vD8n6CZZBPGkwphAwlsE6CZn5IG0A09hvu+l6CV1VOGE0BH0vk2y5CdmijFEalwIw4OF5CxbijFETqB/vNVM5CFQLBGUeKaIwMkm4CFyeDGUtkvDwTJK6CxE0KGUNI+HwJLL5CRds/FE1NouvxLC7CB7TTGULtbCw4GD6C1kWIGUyK52Paq+6C1+ESGUbmWhv 6mhq_ignorechain_0001
LCSL4CBOseFUZMQJw1Lg3CttYZFEL6HKw0RT3ChnBDFEHWPJwWbu2CJQe/E0ZWcIwRvc3ChMMbF0SxKNwOMd3CZRCyFkYQOOw4lc3CNQJzF06OnQw8de3CdboiFE1LPRwSQa3CJCRCGk9vIRwkFi4CtCehF0FEpKw05J3CR8hkFkT+LJwAP33ChLnSFUJLGOw9K/2CZqpTFEOs1NwdUB3Cx5e6F0uqcNwFt53CRuG6F0GveNw 6mhq_ignorechain_0001
Lkzw3C15vzEkUhYJwo+m3CFmJeE0dZfIwDDd3CZkPeE0xRCDwU392CtWbUEESmOBwOzM4C5d/OEUYHDJwVzF4CpdFzDkAxWHwOXS4CFAEMEEFHDMwLRO4CBK92E0BEHKwnUK3CJHsYEkoCiJw41p4CxG6VEEyINIw61g4C1yDeDkG9FIwEED4CtE73DkoVDDw3ho3CFaekDE4rbIw9Kt4CFmVBE0BbbMw0P13Cx2OFEkFL5Mw6pY4CJzhbEk5h+Mw 6mhq_ignorechain_0001
LQO33CRQgpEUhj1/vo6v3CluXqE0CsywvnNF3CNBL0EUvl+kv4ps2CdMQrEUX2RxPHUQ4CBohxEE/NfBwNdx3CRdQaEUfhogvwPJ4CNupzEkXezZv 6mhq_ignorechain_0001
LDY72C5ibGFE8C30v1HU2CN6iRFEOLeuv5Ct1Cdr4FF0QDr3v8QM1Cx57EF0lwepvlyU2CNlZoF07h/3v3c12C9ak2Fk+/+qvMoU3CVPYAGEB9x4vtF12C1yu5Fkt6O4Posy3CNe5GGkqS1vvvET3C1jYDGkWsE9P96x3CdyZIG0Hm71P3yO3CZKzMFkRKD8vPUR2CdU2RF0WNKyP3ab2C1wBoF0RkRAwIa11CdRrvFkiF31vAOV3CtCZ+FkvetAwfuc2CF2yxFEssD9PSBL4C5b2KGEF7y4vDbS3CFDkEG0pu2CQwnJ4CtCiNGkQfx6P 6mhq_ignorechain_0001
LGev1C5P48E0PpuAwZmK1CZe+wEkVdtCw48A1CdRJeEkYwF+vRec0CJkMbEkcyi6vrQS1CB23oEU0SOIwVrT1CZxq7EEc0LKwCrv0C9EAZEEmoBJwZQm1Cd+A2EU6p4MwW4J2Ch0A+E0ElCDw2mu0CNoV7EEiBiCw3Tx1Cdb/gE0dRVIwdbz0CRH1BF04QfKwKxm1CFZlIFkrUVJwEk10CdXcTE0tuDLwZJw0CZcaLEUGvUHwaeQ0ChVxgEUis7IwGNm1ClZJEFEqeKOwZAH2C5MVwEEKmoMw5/S1CRcgpEEDszNw 6mhq_ignorechain_0001
Lddh1C59cREEJhb7vaXa1Chlf+D082zwv9gK1C5FYGEUuKC1Puit0ClzA5DkQNF7P1cD2CNZ1kDkpJOtvLP/1CBHSUEkSCP+v/wB1CN1WqDUOR/3vq991Ct6lJDkJSunPvcN2Cx3YZD0T5J7vrac2CdhE5DEO0K/O 6mhq_ignorechain_0001
LO1c1CBTeXE0Dt16PkTP1ClyBfEk4AoCQBOg0CZgtkEE72vCQ9pJ0C9YCgEkYboGQfT01CZ6XfEkPm31P0pV1C5UvSEkTdnFQACi1CFCDtEE80uDQ 6mhq_ignorechain_0001
LqpQ0CJ9tuEUBq98PZkjzCRlI0EEzNd8PCLIzCd+JgEk/057P5slyCBLVfE0v7VAQUgazChKfCFUt5KrPnJszCZpCZFkKPSvPx1nzC1WvlFEeY70vgZEzChOXrFUApy5vs9L0CppVqFUITk7vH3j0C5npyEkQli1P78azC9Hp8EUGM4BQnQozCJXT7E0abvwv2D4yCJjpDFk9xbkP3nazCxcahFUx2F6Pl/N0CxkIYF0b4wzPPIL0CtsryFExwMBwbBo0C95dlFUqol4v 6mhq_ignorechain_0001
LyBXzCJ+xPEkxNd0POa/yCB4V3D0pd0zPP3AzChk6gDUzGWAQ5ujyCp+iIDE9xtBQXLRzChRCaDUW0Vrv2TAzCVFAkDkfq59vcqbzC1a+zDU3n1Cw6fVyCRwKdDklwIAwgQMzCx8E9DEXC5HwGGGyCBNRmDUNIMFwmThyClOK2DUD0hIwo9RyCpZO/DEc3CLwXryzCplDREkN3XoPkAeyCR6V+DkAJMwPI/zzCB0lcDERZHsvrRJzCl154CkR6jfvVU9zCFNW5DU775Bw4//xCpapQDUIYK6vnvhzCRA0EEU5OeJwvbkxCxA7gDUTwHGwaPzxC1S5+DEw+ALw 6mhq_ignorechain_0001
LxxizCB1NoD0BDbDQRGmzCl7WUDUMnVIQoLKzCpoarDUDDXKQV40yCdU6WDkVFAMQlkU0ClrUUDkLJTJQQux0CZus4CUz7SHQGYi0C14GUCkm2zEQXic1C5DODD044qGQ4K90CFGV1BEWXxBQUY31CxD4pCkVboDQQqn1C93iFCUikLBQ3j6zCxsl7DkWmJCQBwazClmbzCktFMIQPBh0CtC40D0uHRJQy5V0CpxHJD0kDXLQzwA0ClehLCUcgRFQI9o1C9j6fDUFdTIQMsw0Cxx/7AUopr/Pv9Y2ChChyCEa3KDQaz81CJ3/iBU7Kl9P 6mhq_ignorechain_0001
L07JzCR08KE0goRKQDixyCVVPXEUnPOMQQkByCtAZUEUzg0LQogpxC1D6REEXHwNQ7G9yCVLCvEUoTBMQyXoyCNEr9EkvUHOQAg0yCxJD2Ek++cQQj12yCN9nUFkl7pNQJvazCdAySE00r2IQMX5yCNTZRE0Q1NOQmqfzCdhqwE0tXNMQJtzyC5/10EUjQDKQPpFyC9kw8EEu/7NQnwlyCJzcAFEfmMRQXOpyCNLtlEknMmQQJKXzChMi2E0pNkQQ3EoyCRECfFkoIJPQhjZzC5zjVFUVa1NQaQtyCNLwZFELMqLQ 6mhq_ignorechain_0001
LdTzxCNdwUEEKaUJQ48GxCNEmQEkiVlIQMCHxCRTlAE0QhnEQ5dgxCZ3eCEkkW4AQGuvwCJ4KlEEW3jHQTDzwCBT32EUPX1JQT4OxChN1HF0EraJQNSawC14H2EENjIMQC7RxC5e/XFUmtSLQ6UdwC9ASGFUqkAOQpA5wCdSKXF0XBmNQmC8wCBYQnF00kdPQIwIyC1TIYEUvEvHQtY2wCVUEKE0xgUKQyy8wCtwFrE051yDQ37NwCdkvhE0GF6GQXWixCteaIF0C8NHQScEwCdEyoEEbldMQCynxC5eUlFU0v9KQD4JwC5TsFFkTV0PQI1xwC1aIiFUYAlQQ 6mhq_ignorechain_0001
L5HqwClRjiDk3s2EQdNjwCp65FDU0eZAQNuNwCJrraDEe8k2PKZsvCJwwLD0DrTuPoZYwC9m6eD0meGIQjyBxCVB14CkgeK+PBjPwC97BrC0O9rBQ 6mhq_ignorechain_0001
LX7hwCZLR8Dkv3lsPBIQwC9oPNE0WPGxvTYgvC57JREEggbsv12IvCBzhTE0Sg86v6UYwCFkQFEEBz7/vOODwCdjegDEsHNBwu8YvClw9eDk1m4CwkkZwC1hX6CEXLsAw0fFvCNWT4Ck1hBEwnOGwCp2rTC0tK1BwLIcvCdzqSCUr5fDwWSAxCV/KAE011czPA0ewClc2cEUTy1svnxMwCxpERE0P40Cw4n6wCl9dDEERfmAw9DHvC14u8Dk8eTDw706wCJIL7C0Cgv+vlQkuChDl3CkpsVFwQKYwCpI7rBkRYaBwU0MvCZ+XoB0bDZEw 6mhq_ignorechain_0001
LMzRvCFq6REUalt1PT3kuCxIbVEE7DN5P72euC9mweE0haKCQ4E0uCJ2zXE00n7FQryLuCJmeAEE+VL4PRHctC58rCEEBjR6PoLEtC91rbDk3ol4PyE9sCN0ODDk/TEAQ9l3sCRzUTDU1UvivQlmvCN+/PEUOD+8PVLYuClH3gEks5vtPv6PuCVQB0DkWcSJP0iYuCFdgpD0hgy9PCWXtChMwHEUjCRBQj9OtCJLmOEU+uoxPMqnsCZaS4C0vuxrvmB+sC9SCoDUk7c2v 6mhq_ignorechain_0001
Li9BuCdHOuEUjwuCQwz2tC11H3EU/s6HQ9aKtCFhUvE0ZXsIQsnusChcQtEk0o6FQfB4tCtvpPFEHSzHQpFiuCpjoZFUA52FQhPfuC9m5xFkQ/QGQRDHvCFeCRFk26lIQdVztCJ/6zEkHA2+PbHOuCVjkxEE/DbJQRjetCJFVVFUBNMFQV6xtC1OmVFErf6JQxJnuCdejVFU8iqBQcI9uCBk/4FkHj4EQP8EuCFAp3FEgWyDQOpZuC5ld2F0jMNJQL9kvC98HYF0ASzHQjCCvCRRIVFUiFsKQDsIvCJrs/E0VbYIQ 6mhq_ignorechain_0001
LSFEtCVsoqEUHBNLQuSbsCNHqiEUPyGMQEU+rChqe1EEETxMQwtNsChbaGFkuukNQgxgsCdEBUEUlHiOQqP+sCJf+AEExGEOQ9StsC13LlD00Y2LQ4xItCZ0U9CEBwhLQ3v5sCZR2hCkRRSJQp8btClmlsEUkyiMQ4XNsCFQ8YEEpFhKQHotsC1RNdEEsgGQQtoBsCZp2NEktOJPQtAetCp9rGEENqgNQH+AtCJSYvDUDo5PQblMsCxOjbDknOUMQuDtsCNYv2D0e19JQ/yptCduqGD0McJLQx8HtCVwtqC0csXNQhwMtCtozHCEQ5IJQoTbsClHfYC0YqoJQA96sC1HkyCEQfHHQ 6mhq_ignorechain_0001
LhSUrC95IzEEagdMQn83qCpPeEFUb7TNQDd3qCxw/HF04ZJQQI2qqClVLZFktJnQQmmMqC5BP9E0wYQMQuEPqCJ/5mEE73JMQW36qC9DKhEUMFZLQHNUrC1yHzEEx5dMQSLCrCpOeTFEyrWMQc/ypCRA3CF0i2lNQ+nGqCVlXEF0Y6RKQ4sGqCN3AgEkiBHOQt03pC1HmgE0g/sKQsmDrC182REErRVMQoE9qCxx/fE0Y3MJQ 6mhq_ignorechain_0001
LKJFrCVoX4E0lR6QQY9CrC9RZ5E0NqWSQCLqrCdoTvEkXQ/SQwW0rCVcucEk+kuSQEcaqCpWGuEEzt2SQnHRqCBoWwEk3rWUQHhIqCJmvHF0P1rUQvBrpCBjZiEknYuUQkmRrCNVNrEETPeQQ4vBrChlJKFUSvpSQ1B/pC95c0EERAUSQkHdqChOFdEE/coSQwDtqCBKTrEUGR7UQp5BqCNJWJFEACwVQSgkqCBzTRFEjZbUQhAtpC1nVNFEgUHUQwakpCde/jEkWnyVQ2DPpCBIdnE055JUQDRypCxTvREEIqfUQ 6mhq_ignorechain_0001
LNGAsCVzq7E0Le0TQuansC53w0EEh8cUQIJesCJsuwE0C76VQAdDsCxBx7EEFogWQt6KtC5rZFFET3RUQuKftCJBUFFEw75SQsAOtC9QzRFUgD5RQx4CuCJwv4EUbLqSQYggtCpFuRFEtvoQQSYVuC5kq4E0V4ZRQ9TEuC9qFFF0qVZQQ3uWuCBhAFFEUtSOQku0rCBDeKFUU+AUQJFysCxrDmEEiD+TQVB+sChWWVFk7tdUQR/jtC9XjCF0x9AVQo7xsC9frbFkJcFSQTWQuCx66uEEAJdTQ3BTtCF6hbFkHkrPQacxuCFqxuEUueNRQ1sIuCl4YPF0qkLNQ 6mhq_ignorechain_0001
LZvzsCdj+gEUe6fWQUXvsCVQjbEUXw5XQ/WatCt+IeE0y4SYQQ45tCx8/TE09WGYQqVfsCVpuEEE5ZCYQMcasC5976DkQlwYQvcCsCFaBSDkFszYQIuVrCJmMXDkO9nYQJf5qCpD12C0eOkYQIzFrCtxPPCUDZrYQZaRqCNw3+CERXZYQQIItCNRdYEEYH7VQGwYsC5vpmEkweLYQzSAsC5aCDEk/3lXQFV1sClXazDUeXlXQL/5sC5mQ2D0ku+YQ2FJsCBenJEUBqCZQ2sQsCNBh6CUcPeYQI1DsCRmLGDklcUZQfDLrCpAN1D0PMiYQqbkrCpVGJCkeszYQ9owqCZp+tBUImoYQc8HqCFyTdD0o2TYQ+Q8pCNLomC0ckWYQ 6mhq_ignorechain_0001
LiSbtChYerEkw8zYQaJCuC5VRxEkonKZQPPAuCZ6CqEU814ZQIOftC120rEE97NaQsRJuCFadJF0jFJZQu8SuCJy2TFES8TYQEI/sCxzzxEU5e9YQGLduCVajpE0n36YQWVttChSnRFU+IWZQhlkuC9npNFkxFdZQ 6mhq_ignorechain_0001
LxgkuCl/KiEkVRIaQuXpuCVkHaE0VjzaQwDIvCRNynEEtoNbQEJevCxaufE0o5pbQgN5uCZo8CE04vyaQq1kvCxQkAEkekdaQK10vCRiJQEE8MNaQ4v1vCteYeD0v9daQN79uChW4hEk4T0ZQcTKuCd4vaEkxYDbQTQ7uCF+t5DkMYTbQIPiuCZ2ByDkpkhaQ 6mhq_ignorechain_0001
LozJvCtCf8Ek3tEbQyeqvCBC5JFU+bXbQFNdvCxhmQFUGTEcQOF4uCBWEPFkPkQcQgRyvCR6ndFkSA8aQh6AwChBAZF0UiOaQditwCVZ1QF06aNaQkFvwClPn5E0q0PaQGRTxChaDuEkbuTaQWi4xCJ1w3EkonVaQkSRxC188YEklpVaQIM0uCN1FDF0gpwaQeAIwCtWqAFkgrZbQi+UvC9iAnFEcC6aQYjKwCdwonF03CLbQSEsvCdV+MFUMQAaQpe/vCh+pnFEbp7ZQH08wCVIyVFEurvZQkV/wCFwSXFU7doaQECTwCJwkxE0BeOaQED6xCtI5HFUfJUaQppTyC1YGvE0ziYaQXo0wCNGfRE0YMUaQ5YsxCh0SQEUqkYaQ 6mhq_ignorechain_0001
LeX8vCRTAYFkxHdcQ6f0vChnTcFEUTKdQzBMvC5v3oFkU7SdQyvzuCpQriFEO4vdQmdawCN0eoF0lVddQbGUwCtfxuFUXLLeQp5ZwCp2HiFk5NueQJoGwCN1tBGETRbeQO+QwChNatF0e1SfQLLFwC5j6AGEL2HfQ+37vChhbLGEPtHeQiT5vCRydJGUydhfQzAwvCJfAUGEnZheQnyuvCJ5CTGkxHNfQ1zZwCNfuaFkC9QcQS8vvCZBGNFEyuadQsK3wCJ6neFkgQbdQPQgwCdR82FEwuKdQFIkwCJveRFktSteQjwSwCNHpnFkI+wfQD48vCJoPMGUiAldQKI4vC9A3IGk9HCgQUqnvCdjibGUo6ReQkWlvCp37ZGEdUgfQ 6mhq_ignorechain_0001
LSLDvCt4c6Fk7K9cQXjeuCx9sDGkY+JdQpu0tClmL+FUFF7cQV8StCpbSCGET8KdQNinuCZaeOGU+Y0cQ5g/uCpHmLGkFzMcQ4fcvC9GmCGkGZacQRqDvClst6FEHp8cQuEeuC1PaEGkrDtdQPQJuCRpoSGEgqtcQ1C6uCdVpTGUeCKdQuHpuCpHOJG0wWzbQWSRvCRvkSGEGzAcQaBivCx8Z6FkUI/bQ076vCVk5FG04ImcQ 6mhq_ignorechain_0001
L2E2tCZYPvF0EedcQFCQtCRhNoFEUgHcQD89sCx0jUFkF/dcQhyQtC5VSDFkcfacQW9ZtCVT9iFkLqZbQRMstCNXC4FErp4aQ/eSuChRhoFkW7VcQzp4sClnJ1FEZMIcQNkytC92mWFU9bYbQoc9sCtGicFUZOKbQ 6mhq_ignorechain_0001
LGfasC5ILWFUEo0cQZXKsCtVgDFUPMLdQYRzrCVghzEUfEvcQPPerCVVm5EkrDQcQIcrrCV/eNFUlvqdQ6XcrCBiefFkaDVdQfZAsChR4oFkNU+cQfLbsCZNFWFUdZ0cQRDlsCh1g7EkoqbdQMCSrCR+/BFUo3ydQyL8rClsZRFUrsIeQKtCrC1A7aFkVw+cQIaOrCFt8qFEhzrdQT20rC5L2wFUaIhcQ72QsCt6W0FETUTdQ 6mhq_ignorechain_0001
Llg2rCd1HfE0HC6cQnpdrCJXXOEU7klcQgBhrCRTAPEUJ30bQDbBrC9eVNEEjudbQIMvqCxf0PEUsazcQr2oqCx8yJEkEkhdQi4/qCNIZ4DEuvydQnDKqC9AqTEUz91dQ/KLsCpmLbEEkmRdQloqrCppz9DEtSvcQTnjqCl6GgEkFmucQWxbqCtUSFEkThfcQvXEqCZqSQE0pvUeQuN4pCNJjeEkIzmdQ 6mhq_ignorechain_0001
L7WIsCJHsRE09vlbQ1ETsCVDIQEUOY4aQuX1rCZv3dEEH8caQzJbrCJJIWE0VKEaQ0JRsCVUexDUMApaQOVmrCZ5mhDUpWtaQUXvsCdXqVDEfIDbQYxfsCBN+UEUkC7bQtQzsClLcWEkdtzaQUUasCta4vDUFZHaQI6TrC1UW4DkGu2aQqltsCdVu0CE9z3aQXAQtClJbhD0Pm/aQDLmsCVi4WD03ukbQ 6mhq_ignorechain_0001
L016rC5ttyEUlfiaQuNfrC1YbCFUqcOaQmkhrCdugAFkcIeZQWKEsCVzO+EEiyLZQhKsrCJhNZF01DcaQsLSrCZexpFkumDaQAGmrChU3bF07DMbQkFTsC9iw3EkTV1aQwY+qCJ4b/EENrYaQ/rNsCtyybFkX6TaQiwbrCtMy5FkknNaQd6XrCNu8nFkhZhZQqQwqC5XfnFESSKaQTVvrChRAsF0qdVbQfmErCNIMZFEbOUbQ3/5rCRpSQF0g8cbQ 6mhq_ignorechain_0001
LZu8qClNMCF0FVJZQ2+5qCRirBFkBGbYQzx0qC9TRYFUSTKYQEvZqCZ1IkFk1EaYQzjUqCxPtzEEyVMYQs8cqCdL5bEk5USYQ2NBrC9wGWEUxEZYQwA/pCtPuPEEAGQYQBphqCB54DFUsoaZQ4UXrCVen6EklkOYQY23pCxrA4EUgMeYQAHOqC9nu2EU/KVXQ 6mhq_ignorechain_0001
L4IOrC56EeFErkUXQBUPrCRDwzFUXzzWQlHLrCR7MzF0OfTVQdEhrCBpzmFEmCpUQDN4rCp2x+FkzNNXQWQDsClE/+FkWveYQlRhrCxj4SFEj85WQnh0qC9xm8F0xCPXQTLTsClpD3FUXhtWQtW3rCdtrHGEQx3WQ 6mhq_ignorechain_0001
LUhvqCBYXAGkmbxUQTokqCprdAG0LiXTQwVDrCRBiHGUWtlSQgkTrC1eePGEsvGTQvr2pCBVYEGE84KTQKUVpCh4D5F0b+nTQ8zIpCNIO4FkGF9UQYYCpCZKGrF0JWuSQeHqoCh9xpFkf6XVQ2qjoCRWqcF0l9ITQkiXoCBZAcFkK4dUQzghqChctFGEi/YVQ5FnqC5powFEW++SQ8AypCdT0LGEr/tTQ/PxpC1HFGGU+YHSQleXpCtFkBGU19qVQd+LpCVHnrF0NRrRQPmgoCZmSpF0m+aWQZBVoCF6xRF0VAbSQ/X/nCZJnQFUb+yUQ 6mhq_ignorechain_0001
LpAKrCB8qEGUbgVRQZvhrCx9BLGUk7XQQUMGrC5w/MGUWgTOQm2uqCBp6FGElSZNQrqLsCREeFGU4+6PQnxlsCdytMG0IcEOQvQCsC9bp1FE7jkOQetTtCFYMJG00/tNQfk9qCRgK7FEy+CRQVWprC9xtSGU6E1QQVOfsCFaCEGkhE2QQOwWsC1m+MG0qqGMQ11lsCZQ2UG0U62OQbPgsCpcAuF0d8/NQx9wrCJnTrF0E68PQQ1urCZ9W4FE0tyMQMJktCVOuOGEcYYMQXtjtCBXJJGEpDqPQmdUtC9hLBGEMX3MQ 6mhq_ignorechain_0001
LtDJrC9RtWGk0LPNQR4xqCNo8ZGE0S3KQpEKrCRl0WGkwOXIQbUxrCVMJWG02NYIQMVqqC1d7lGECL5KQWERrCxzhrGkUptKQ8hcrChsBcGkwhJOQPySqClu+VGEAf3KQFsVqCVLIoGEzZOJQ7zZqCBsJoGU+quMQLnLrCBHgyGUSVcLQ 6mhq_ignorechain_0001
L8XyqCF6HVGURaaEQmVErCZ01SG0BUV+Pm6irC9rUJG0YPU+Pz8EsCZhuJGUoaU5Py2brCRbocGkhuH6Po3/qCxjamG0swT4PVGYrCtqQvGk17usPSO8qCVeA4GUHDhwuse6qCxCmBHEZ3xxPMITrC1kiDHEU+L9PT/fqC1uCJH0Mo4iP4QSqC59cVGET41EQfWqqC9YjQGE1s+4PD/0rCFl4eGkFJu/PkLrrCN3raGEPUIqPkJlqCt7SkGELzdsPZnzqCd2QpGkOz9/PYrvrCZiYyG0azy4PuVorCNQRsGUXpsvvqxoqCt3z2GEbov0vKYnrCRM29GEln4/Pj0RrCZZuKH0QpbAQPCNqCB+iHH0sjCyvtreqCxSOQHkfhEyP 6mhq_ignorechain_0001
LH1XrClGqAGU+b1BQA8zrC5x2uFkVzsBQyf4rCdN/kFkT4d4Pb3YsC5AwaFUUeP0PfYerClJ6fFEcTmFQlxzqCZFLmFkfTjFQ7bzqCZoL9FUFZOFQLrYrCxf3AG0U7xBQz6TsCFslzFkL1GDQO2irC5OOPFURLUEQ8LtrCVqbhFU6TyIQCEjqCRB5eFU9jICQpgjqCBsfgFEv9lIQoTVqCBNRBGUXrYDQkC3qCV3/BGkmNoIQ 6mhq_ignorechain_0001
LHrYrC5hnnFkLpLlPY+arCVmbeFUeLA5vJ82rCpB0rF0daKAwvjSsCJIZjFEM8/CwvDuqCdPHcF03379v6dVqCZcKNFEmOk3vTJxqChsRUF0cvtEwUb+qC1hCwFUwyEvPFjprCBCoOF0nla4vO4dqCltjrFEE3z9v7TEqC5VyUF0Gwsqv0GRqCpSvSFU+JZGwGhDrCp/sfFU2yEHwlBBrCNBxEFUjJzEw 6mhq_ignorechain_0001
LifvrC9mUAGkk1OAwAkIsCN3iHGU2BiDwTp3sCNHEHGUqVHCwgbTtCp8dHG0vhoFwvQ4rChtBTGUFs7CwhRNsCJdCbG0jNsGwT02rCFFrlGUapxGwRzmrCZO5oGUr3rCwUr1rCNXlqGU+/dJwqyXrC5NVDGkLj37vXPFsCNnGFGkQusHwB4VrC1zOTGEUPqDwNn9rCZJwVGU5Ls9vpUusCJeQcGEnPcFw5oNsClotXG018WJw 6mhq_ignorechain_0001
LgTBtC97TGG0Sh95vWWttCpRVFGELgO1vgcAuC1cu1F0nwX6vCYkuCdaH1FkNpa+vL1wtC9+PGGE9UHzP3iotC9ybRGkmA75PuXttC57vRGU76ADQ7FotCl8DdG0OZKFQDm7sCxwEhGkQpeEQ7AqsClcaGG0BFuwvgt/tC1RyLGUzfR6v2AatCRQ0AGURVT5P0wQuCho0DG0eKG4P8J/tCF3CXG0G2t0PtOItC9q7TGkfdn3PBTVtC9TmMGU7G2EQ88MuCpQyOG091HEQVKwtCdUNdGE4xsIQw49tCRCbiGkSIEDQ8b5sCJWloGE7r8FQr9zsCZXHhG00QjAQuInsCRQQcG0FKeGQ 6mhq_ignorechain_0001
LIvotCJtWkFkdFJ5vqi4tChbpPF0vXl8vSRFuC9XBQF0pAIEwvUouCR6DJF03vlFw73WtCdUC+EEunv6vQMQtCReL7EE18LYPgnltC5YApEkwio/v/YLtC9cWlFEbhlzvG2UuCp0tLFEdcw3vks4sCpEyCFUSda+vUr9sCdCRGF0/shsPMbNtCFGwcEUrhQ+v+XqtCFCFrEk/qGEwHoDuCtaGkEUwQ87v 6mhq_ignorechain_0001
LA0otCZT9XFkWWgHwDGxtCNsVYFEWAnKwr8TuCVqVoF0JARLwetwuC1+1jFEgl2MwXRItC995dFE28LMwfHmsCprqMFkkNxLwDZStC1regFUUQJPwRO6rCBz+SFkY8wMwH3MtCZC3dF06RHGw9z8tChdpIF00kNLwb76sCx+1sF01xbLwWtvsClnD+EE44yMwOnjsC5X7IF0sQpJwxL1sCFoZkFUtWHQwToptCd6StFEXFaPwQnftChxkRF0M06Pw8wjrClR9FFEpeZMwdfvrClIShFULetLwss7rCpJQWFULv5Ow 6mhq_ignorechain_0001
LL8RuCNRL7FkoaFKwY8yuCFzbFGULDqKwV8evCp+RBGE0m7JwYZ9vChO6CGEB1cLwpLquCp90PGUqxIJwDMGvC5Z/YGUg5+JwCh7uCNbNfGUslLMwpQrvCpEabGUNXlIw2QVvClEpnG0zg9MwFCFwC9b1jG0E3WJwkA6vCxN9pG00KjLw/N6tCR9/+F0AHzIweozuCFt1GGkh1zMwe8IuCBkLSGklWbJwP5uuCFogOGEGhAGwzbeuCRnYdGU78SNwO+zvCBZkWG0rGtFw+fMvCxjdsG0tUsOw4EiwCRyplG05UPIwTVOwCdAmwG0XfKMw 6mhq_ignorechain_0001
LE9ivChfd3FkIWXHwnSMwCVXpuFERM1FwZxcwCpj1fFkq/EJw2bCxCFUZgF0AfzJwaXJwC5NciF0HofAwqgBwCV/AyFE39e3v/5xwCdEiVFESwE/vWMyvCVqVnFUrSppPSbJvC5CB1Fk3q9EwbDjwCluw7FEbPdFwhGuvC5UlXFEJdmAwb9ewC9ao6F0w95zvVqpvCRw09F088H6vqTvwCJ+ANF0RW/2vKJ2wCJiDKFEubxCwdXNxCJrRgFEpjz+vzUtvCd2ZzFkw5l4PmFUvCVgEfFEzu4dPvEKwChY2bFU+pNyP 6mhq_ignorechain_0001
LJ9AwCNbJSFUixGKwXIOwC5TRDFUEuLMwP1ewCBoAPFUC8nOwp69wCtdIIF0X/3PwjhovCNw30EU/L/Mwv5cvC1QLjE0OT/KwzgyuCFTCZEks1yLwehAwCJ7lSEkIj6Kw4VivCdM5RFk0XdJwGBowCFXZ5EUW4ZLwySMvCdT1+EkpFRNw3GwvCBMPtEEa54OwK4YvC93GqEUjPAJwDQquC5qdME0p8XKwkfZuCpHMlEEwwyLwXZ1uCJyLSEUGiyNwfR4vC5TBGEULkfJwuiEwClqoLEELg5Mw1TewCt8NaEEuJTKw 6mhq_ignorechain_0001
LsnKwCB9wgFE/XVPwRrYwCVZTtF0vwzQwqBHxCBtH0FENgpQw9uhxCFm5vFUSLhRwhh7vCdGTAGkZC+QwRSLwCpjiIG0FA6RwM7HwCNVKHGkWdQTwQRcwCda2RG0J5bRwgxVwCFq4OGEG8HUwGTqwCB5kZGEFWSSwg8mwCdhEYG0hBpTws9wvCVXulFE1fROwJiWwCRBWjFUF8sRwiQcvCNaX7Fk4pURw332vCBgHEG0xEAQw995vCZOl/FEWOpTwp4ewCFxATGEg6WQwl+SwCdTpNG0rvMVwIM4wCJP8gG0Ra5RwJGywCJGPeG067UUw 6mhq_ignorechain_0001
LhdRxCx1T+FkR3DPw7W8xCthaDGUDhvOwuHdyCpVG1FEv4bOwQCCzCt4i3Fks/QPwxB+xCxm8KGkMuVMwFKmxC5jcVGU4vuMw7HuxCNGqeGEQ5/JwckjyCh5GjGEqrpKwUC8wCtaIAG0yVkNwdsEyCl72HGE3ZRQwOewxCJk9GG0DQmKw1RfyC5J2MGUKE4Lw6+wxCR3QZGUeZkOwu/DxCt32TGkfl6MwqJtyCFa3oG0XHIJwFS5yCdsRcGkpMnKw23kyCVO5mGEiVnMw 6mhq_ignorechain_0001
LlNQyCBXJjFk11SNwPbsyCJKsQFEe1LNwiP1yC1UEIFUCt9PwRkZzCZTVCFkijTQwEpYyCx4D/EEjgcLwTwXyCFdiDFEuebIwxJ9xChJeyE0W1DGwTSFzCly7DF03LtGwFqyxCBnEiFUtOfMwZ1KzCJErVFUMgUMwwz3xCRjb8EEJIGMwYlqyCtNUwEU/cwLw0lIyC1e+SFE7HEIwHh8xCV5p1EEOgxBwplcxCBMwyEUqwnHw/QLyCBryiE0BkxGwBqEzCdTIHFkwyaCwldUzCdwf0EkicbHwMaXzCNddQFk9LXIw 6mhq_ignorechain_0001
LGmUyCZpYHF0170QwuyayCV0VAF0hbMSwiH5yCVSIPFkla7SwXhUzChS0HF0AHsTwhHwxClPN/EELH6SwPC3xCF6xLF09lhQwmBpyClBbwEEm3KSwFD1xCxo55EUO17TwQRbxCJe6zEEPIZSwbShxC9I+OFElT6Sw 6mhq_ignorechain_0001
LT50yCNc7jFk7TtSwkISzCdEOzFUMhUTwKn/zCRQIvF0uu2SwFwd0ChT6uFk/CqTw6JFzC9pJFGEHv9SwmtnzCxK/MGk9jZTw+jayCBm3HG0SinTw1OdyCRwXpF0rCHSwkiRzCRV3wF08qZUwUKCzCx+0FGECc4Rw6AezChsGVGkl8ITwGnF0C9TELG0yG5SwURszCxCbMGkFkeUwokRyCVXCQG0fHXTw5gdyClVJHGUO0sUwsBCyCNhXCGkbqQTw 6mhq_ignorechain_0001
LIfF0C5E6rFkr5jRwWFw0CZaTnF0LLDRwtpB1CFOnSFU9WoRwZXo1C53tQFEsZ3RwJEv0C9ZHmF0evEPwwpszCNSmsFE9n6QwDRF1C1HS0FUVlWRwSFP1CRcqiFUswUOwqJk0CZjX1F0+BROwEQZ0CJZeZFEA9cOw 6mhq_ignorechain_0001
LNAm0CVB6CFUP52RwSb00CJx/uEE52dSw/9D1C1MtyEUTs4TwV3j1CZjTpEUDEUUwsXQ0CZudeEU11eSwwtA0C98HVE0111Qwp0G0CxqjEFk2NnRwHPP1Clz0oEEMr4RwoO0zCFrTlEUMs9SwHNa0CpRoQE0ndETwHhwzC1NpnEk2WbQw 6mhq_ignorechain_0001
LqOu0CNolAFkrtnUwb790CRL7GFksj7Vw8eo1CJ/ZSFUIPzVw2QF2CVWbPF0cznWwwbd0Cl2pVFEyhoWw4ww0CpNIfFEjd5XwM30zCtWOJFEMC9WwCkS0CNA6GFUi2RUwVgD1Cxkh4Ek7XhWwjvV0CBO+iFk6L+VwOXZ0Cx+fpFUVNMYwxFN1CpdboFka/oXw0p50CpCRSFUQiSYwhBezCxUvTFUlxcXw5l8zCRg27EUEFnXw/2mzCJ9JDFU96BWw 6mhq_ignorechain_0001
LZBt1CBL9fF09syUwEgV2C1PFrFErCnUwq+52CpaTbF0W7bUwJUd3CNdleFEKK9UwZHT2CFBy5FkX/ZTwHX11C56GFGkaXnTwa3U1CxYviFUiOJUwADc2CFYe0FkmagVwvEK2CpujwFUzohSw9jy2CZnUAGUQvNTwEza1CB9oBGUo70Tw 6mhq_ignorechain_0001
L55x2CRj8JF0MstTw1US3CZyX5EkPmlTwlIg3ClHGxE0B88UwugG4CBA1uEUpEOVwLRB3CxSzmEkDPvSw64/2C9UxqEU4YORwEbq2CBy4XEEFQiQwiJt3CJgEuEEjBtQw5fV2CxKBIF0m1PTwdXu3CFyQAF0zqGTw83g2Cl3EjEkkHETweTV3CpczYEkua6SwK0s2CxDA5EkXMBRwAcp2C5YtaEkV36Owh5J2CxqFWEUza6Qwbh82CpKWJEUZMvQwqKs3CB55wEUMYQPwKPA4Cdy1fEk2G6QwTh73CNU17E0J0MRw 6mhq_ignorechain_0001
LNZB3CtfZsEkH20Vw1ZM3CJL2kEkVMKXw6zp3C9kh0Ekb/2XwO4J4CVjKuEk9qOYwG0j2ChkhhEU+w/XwcCr2CB+baE0mUuYwU7B3CVl7EE000uYwNOA2CF1FZEEwVFZw6Pi2CJfAuEEk0kVwUGd3CJlnVEU/KEXwKGQ2Cd5bVEkevgXwf7R2CZefwEk1lAYwwf/2CNIBmEkTh+YwOEH3Cxry/DE20PZwttg3CZtbGEEDteYw3bu2CxVHyDkjWeYwBXF2CBLEUEk8WmZwewr1CZ4fNE0XM1Yw80w1CZcvoEEj/EZw 6mhq_ignorechain_0001
Lycf3CRBGJFkX2yXwJT53CNXHZFENEPYwQpm4CFbPZFEpv7XwhWF5C1bGbFklUWYwHTl3C5XXvF0VsJYw2X62CZY1yFkTegYwP7n2ChPOEG0VmTYw67A3Cl7ixF0VpQZwIbF3C1WzNFkBeRXwyf63CtjMVF05AxYw7Vg3C5EVyF0AcPXwot73ChQR7Fkv0VYwsxj2CV1gmFEzfWYw0aJ2CJFdFGkFyjYwY+i2C17ZEGU6JiXwAH+2CpCjKGUbtcYwuai2C97/zFUs1gZwffX3CN/39FEUqaZwamN3CB21hFUkAZZw 6mhq_ignorechain_0001
LBnr4C9wIXFkl2nWwKcW5CFzlXFUHUDWwRRv5C1rQDFkglXWwwYV6CBBMEFEw9sWwvOU5ChIHbF05TjUweNH5C9pixFUhQMUw2YO5C5eTAGU3e9UwXM04ClVD0FUYUCTwRNS4CNCOVFEZoAWwIEo5CdW1kFUBGgWwoV94C988PFUxSHUw5Yz5CdrxXFEG7GUwU0q4C1CUBGUjnvSwOCv4C9NanFEzhcSw 6mhq_ignorechain_0001
LZFa5CByywEUgXTWwS7u5CxMncEEHLoWwVo95CFqVcEkzeCYwsRh6C1DPVEE2GMYwUMQ5C5RwJEUiZYWwLei5CV2bqDUJx9Wwg6H5CRmSHE0h+4Uw5B74CZctwEkkdBWwdqL6CJbHbEELBBWwiFy4C1P5MEU3U5WwMVM5C9KHQDUbDyWwXDn5ClaTuDETPBYwXGB6C9/YjD0QifWwJJy4C583zD0PTuUwTDm5CliPEEkIBYUw6m54Cd77VE0YIgUw 6mhq_ignorechain_0001
Lw4i5CRjwjEkF4fYwwgv5ChxqkEkJrMZwD4V6CxpRzE01nSZw8Lz6CJXUuEkmRrZwAKK5CVdksE0JUoZwAEk4CtgNdEkjMsZwwV/3CZdboEUKDDawQ1x4CFYNJEUXSEawnaF5CJK3oE0gZXYwYf45CtLoUEks8WZwjU+4CR5h7E0s8aZwVBW5CdHuvEUEgIawu9Y4CdfxYE0KVMZwKRk3C9BhdEUVzFawhu13CZyf2EkpzwZwsqJ4CpUTtEEu4iawowW4CVlk8DUhBHawK584CRIoNEkBLkawytL5CB/WBEkF9yZw 6mhq_ignorechain_0001
LYEW6ChEKFF0a17YwOj56CduHUFUqP+YwSti7Ch+GKFk1LuYwZ1E8C5GUNFUg+AZwDlv6Cl1ToFUQZkYw9iR7CFhs5FEhfnYw86Y7C9PmAG0lmUZwShE7CVY/4FkjBxZwz/y7CJ2kHGUrpaZwZI95CJ4fIFkAZoYw4P+6C5ulYFEfpfZwOVR6C9rGvF0pOvYwW2r6CJpIkFk5uCYwRqH7CdopDGEmDUYw5cv7Cd8kzF0qbaYw 6mhq_ignorechain_0001
LICg7CVy39EULXLYwijF8CZCWyE0/33XwKOW8CZK9iEEx0dYwuD98Ch/JhEUXRkYwAQ77CBZ5lEkQYlWwPKz7CJnY1E07NbVw+cf8C5VkWEU8oPWw6wf7C9A7qEUyFNUwXHE7Cxqc8EEKq2XwjFf8Clw29E0RWsXwF5d7CdvwcEkLTuWwwMR8C1C48E0CZIVwvrd7CVlFCFEpQwVw6pX8ChK6NEkZJVVwCvj8CxyOLEUb4DXwH988Ct1kfEUUQGWw49a7CNW62E0iUbTwjDB7CxuyjEknAeUwCP17C9sheE0Fh1Tw 6mhq_ignorechain_0001
LEk57CZr5XEE2c0YwcYH8CBHiJEU5fWZwkZc8C5SvVE0l/6Zwcp78ClbBOEkSkNawUfh7C1G94DE4PnZwGLP7CJxEaD0HyGZwy5l6CllgKD06xLZwCpn7CdtUNDkZBkYwJLV6CliTuC0PIuYwj6W7Cd6HxCk/XGYw+2t6CJ6ohCEIWLYwrMd6CZKjFC0QobXwk/Z7CFmYZEkrMuYwS8e8CFV68DE9ZJZwW/H7C1HSHE0oUxZwCar7CZcsmDEuPDawyqS6C5FiUD0xGnZwwDI8CpHlZDk+EgYwYw05CtBFiCEdDyYwAJq7CNtHnCkQEWXwrNA6CBpf9Bkq1qXw 6mhq_ignorechain_0001
LiuL8CRPqoE0vhFaw/ob8CBnl0EE9TqawRZG9CF9J/E0+qgawWBh9CJRoBFk7f9awoN77CRfnFFEPL4awxqU7C1eo8EkNPObwVSX7CBURxEUw+zbw+nq6CB9V9EkR6DbwIdw6ChTXrEEf5/bwn0U6C5nfyEEtSjbwKtz7CZe5uEEe3zZwv6g8CRMqpEUh9Ebwjcw7CVOkOFE+NcawEnK8CpM7QFUuyNbwYLy7Cxf3sEEL8CcwaPZ6CRFfEFEoPpaw4rr6C1mJiEEkHdcw 6mhq_ignorechain_0001
L7rN9Cx4QFFkYq4ZwK209CdcNQFknfsZweOa+C1HnAFEDrrZwwdg+CZZE1EUlYMZww/x+ClKe/EUrvJaw/pv9C9ewaFUueAZwoPQ9CV9ltFk9f+YwJAI9C1+hzFE79PYwPji9CB2OAG0nNXZw7Y38C5tNCFEvEiZwSb79CpxncFUkEEawxuk9CZDtOFEk0pYwV0O+CFCkgFku91Ywkyx8Cxz2oFUZpMZwRrx8CVPdAGU1jOYwzV68CFD2lF0qa+Xw3Bm9CRKG4FE1yAYwcNM9CpK7GGk40VZw5+A+ChRnCG0BEJZwwln9CdE37F0se4Zw 6mhq_ignorechain_0001
LTfW0CZSEZIUwmGCQ5sT0CdrzeI0y85CQjFr0CBIAiIUSsV9P0440CBW2fI0+GYyP9fG0CxCMXI0F7AFQTtJ0CBUHYIkZ8H9PvL10CVE8XIkJgLCQ0MyzCJgBgIE696CQz5g0CxX1fIUUjzGQ 6mhq_ignorechain_0001
LYhv0CdpLnIEfOX/PPo/0CRe8qIEATu2P4Ww1CtroqIUTUd1PsnH2ChwWuIEGPc5Pywx0CFjqwIEDLB6PTmB0CprexIEzAJ5PphszCRqCuIUw7sxPQWyzCB/h1I0nKx8Pjdn0CtmjoIkCDWDQa9y0CtGzpI0048VvDx70CBOqxI0mREBQopB1Ch+czIknXOxP 6mhq_ignorechain_0001
L2d/1C9zDmIU5t1rPa7s2CpbElI04/ckP0182Cti/lI0eM05vFJj3CxrUlIkxm07vIS32C1oUfI0UYvxPJk22C5qdeI0chXAQboT2C1nWdI0p3bDQJpa3Ch1oeI0n8/DQ7Yf2C9S1cIUEcWIQPvK3CxZmdIUWzjIQhfG4C1xkfI0BuUDQxFl3C1ZedI04byKQN7g4CBbcfIUcvyHQYoQ4ClxaeIEzHZKQBXq1CZUKjIUXu/fPUm+2CFkynIEwEf1PaRg2CdVmcIUfcyhP65W3CRGPeIkfdPnPvHz1CFM8cIUAZ7BQHbL2CZTBcI09s4JQInT4CZVYgIEz+u+PgwY3CdyqcIknZyMQSBD5ChlLgI0v6OHQmRm4CJCWeI0YjGMQ 6mhq_ignorechain_0001
Lk1g2Cp0gnIE9BpAwoVt2C9NynIkO7QGwlCQ3CJ/8rI0nEOHwVft3C5BDrIUg3MJwXqG2C5aDpIkgZ2Iwz7o1CZB3kIETGyIwBnC2CtgfoIEarM/vqX62CFQ6jIU3AcHwwp31CdGusIUjxIIw83Q2CR6vpIk105KwfQX1CZZTlIUlnVKw 6mhq_ignorechain_0001
LQMN3CF8gwIEyQhEw5Fr3C1O30IE8QmFwwjY4C5GTzIUbWGEwp/24CtCe0I0ZHDHw9Fe3CNb55I0qahCwDM13C1A3+Ikh+SEwItr3CtFPBJkOXlIwncU4CdOKBJEWiGBwC8A4CpRzFJEivZJwSsp4CJZuFJ0kauCwy6f4CR+CIJ0DZlHwFZ22C1cBxIkI6sBwchq3CZKu1IUUB8IwT372Cdkk6IkAh/CwPSk3CpbU5IkJDj8vTLT3Cdmd/IU4y2JwMLc4CpwU/I0U1h6vDL53CNFoHJ0xiULwpLC5CZofHJkZOLAwCsw4CRDpLJk96bIw 6mhq_ignorechain_0001
L2qd4CBaywIUl/6+v3eH5CZozuIka+t7vdDZ5Ch37qIUPx/Bwgm/5CZb6qIUmYIDwUqE5C5UCsIEIercvZHv5C909pIUKHFvP9QO6CB6muI0bMCyPFAn5ChrOnIE00c+P0bE4C51OwIEg0/5vrUd5C5LMyIkYKI7vSS34CpJ2uIEkG7xPC9u4Cp/ooI0hTtjvMP95CZAHnIkTjXmv3bs6ClvItIkEgQ4PK+T6C1ScwIUAxDrvdwA6CZWkxI06sc6PSLF6CFUwlIUSG2AQ+6Y5CRYFqIEM0ACQ6FR5Cdq4jI0hNT9P 6mhq_ignorechain_0001
LKD94CZmsnI0BqWEwAOK5CZQWkIUvjZIweEj5ChnanIEGgfKwmZG6C9p2lIUViPLw7Ze4ClKinI0FJFDwx8d5CBjEhIE4RUHwAGu4C5akiIEPHVJw 6mhq_ignorechain_0001
LPJR5C5v1rI0iIcLwZWn5Cx7FvIEFJbNwT9R6ChdHxI0wKVMwmly6CF1GxIksfvNw83L5ClE1zIE4zQOwe8k4C1kZyI0cN8Pw2CK4CdiK3IkQRQQw9Jh4CJdL7IEjPBRwxJl4CJXK7I0PGXSwxcT4CxzU3I0ucETwv364ChJA/I0Vu9Swd8z4Cxz/sI0l5yKw+Qu5ChYmsI04RKPwtjA5CNX71IkRWfMwRMf5C1lo2IkhkaPwaWv4Cx6swI0d66QwOdR4CVqevIUf03OwUBu3C9a91IEWA1Qw20/3ChK+4IUiaoOw+Nv4CFjM+I00jgQwQ2C4CV7Y0I0C7mSwecW4CV/T3IkkyEUw/eI5CN+8BJ0Z2aSwW394CFV/+I02B+Tw 6mhq_ignorechain_0001
LERS6CJ93yIkzN0Jwqr46CNOX1IUYbuIwc5c7Cp7VxI075fIwMVB8CtGbyIEslTJwEUv6CdTy3Ik6+7DwOXP6Cpac8I08x3Dw4IF6C1f89IUU7N8v7Ii6CZNLBJkgT5GwOI45CVngyIk6EpIwL4C7CRhh4IE6UFKwcui6CN+p0IUjZWBwmQN7CpZO5IUuiOCwZnx5Cd1M7IUoByFwgbu5CtTQBJUD9H8vqL35CNzg6I01EI4vEbi6CZVJ/IkcRJ4vraL6CdDfEJEdf2GwS3/6C1NbCJ0ID/Ewxmo6CpsAAJU8mgJw 6mhq_ignorechain_0001
LZdT7CF1nsIUDc6GwmE17CZpsoIkjMGGwjyB8C9z5lIEpYoJwVEn8C1ybkIEVb9Jwqfm7C5bhkI0iK/Bwx9i7CdSgmI0BKZ4vuRQ7C50FiI0FUWjvP8O8C1IMoIUDqzwvRI16CNRsrIEu33FwNhR8CdmwqIkDkpEw7MH7CxQBjIUwILDwLD97C5oMhIUHfCCwUQN7Cxh6pIUtjD4v1wN7CF/fjIUSwn1P5kw6CtLBhIUX1twvVEl7CNKmeIENVnlvZbM8CJgmpIEYmTvPcqk8CR/xkIk4EdxvaSb8CNUZrIkAec5v 6mhq_ignorechain_0001
L8xj7CVVIlI08yeLwU9u7Cxl0iIE+2DOw4kP8ClLTmI05ZfPwLDt8CRfPkI0bDZQw3CH7CNtJiIUiTzPwVDP7Ct9WfIEEuORwsum6CF3ceI0SJBSw1YF6CReGgIkUWkRweRp6C5nGcI0ZkETwjBF7CJmImIEqbHLwkI97C9L5eI0pOuNwrEv6Cha2fIUCptOwnS56CZVEmIU2OHQwb4k7CBXyhIEux0Rw2de7CprhbI00jCRw 6mhq_ignorechain_0001
L2kK8C1zlrI0djTPwK9q8CNTKvIkjVNQwb7V9CV9SuIkjaDPwuR39CF7HuI0LFMQwzBd8CdN90IEDlFQwFv57Cd3X2IEL7CRwU/y7CFjnzI0VPDSwLFj7Cxmn6IU4TwQwEmw7ClaLtIkC1ZOw8iu8CJWRuIE2URRwVES8CFuu1I0b7IOwhT48CZXk3IkUnRQwHLL7CxJw7I041WRwXqp7CJru8IUzM3Pw 6mhq_ignorechain_0001
LXuV9CZQvtIkMvZMwBS99CddrsIUQv7KwpIT+CNIhnI0qUzLwff6+CNaMnI0PmtLwXn09C9wZsI0c14HwE858ChDDuIkvcYLwUaT+CpX9vIU2lULwvbS+CFInrIEHMxFwMUn9CtuMwIUIHiGwm5d9CV+MpIk7kEHw 6mhq_ignorechain_0001
Lur69CJ/djIkWtmMw58N+CtjeeIEK7gNwgut+CRiafIkB8wPw3KO/CxrmcIkvq8Pw5Sr9Cp1jaIEu3bOwGiQ9C1pPYIUMcLMwYZt8CR+kUI0aEMNw86y8C9hvRIEjfLPww+I8CVHnUIEub0Lw+ea9CVP0jIUn2lMwdzf+ClvucIEG72LwqvV9CJdkcIE/v0Pw5G69C9mPXIEQXgPwLSl9CZc8VIUY12KwxrB9CFEhbIED6ELwvow7CJhRSIUIBZMw32F8ChL+WI0u1NKw 6mhq_ignorechain_0001
L5Pl+CVwUjIEuRvQwyeA/CJiQkIEFR5RwRKt/CBDHmIUGGgRwOgFADBQhlI0sHTSwl4r+Cl2ZoIEEZ0SwjdD+CJ4emI0XNhTwqDy9ChtfqIU61fUw+9B+CxT5uIEP6hUwfzU9CBLKpI0XsNVw2iL+CF4slIk70lQwx9D/C9SggIENIcSwKwj+CVA+rIkopPSwAxC/CBDmpIU3elTwTiK+C99xiIEDNDUwfLr9C5anlIE3KxSw 6mhq_ignorechain_0001
LBPy/C55UoIk8BTQwKXNADtIhqI0uVrPwyuWADNKinI0HNTNwRtoADl7xoIU4KeMwhoKADBZbwI0mS8OwnIDADNs1zIU99mQwBPQADFbP1IELXqRw31f/C1TI2I0I82Qw3XFADJ4P4IETugSwQfj/CFK24IEj+CSw6jY/C95doIUHqXPwhGZADlhSqIECGpQwbP+/Ct5ywI0NDUNwC1ZADVVByIUltOOwVVD/CNr31IkI7OQwPkLAD1X85IkwAcTwL1L/C1H96IU0SfSw 6mhq_ignorechain_0001
LvILADpusjI0XCLMw3hTAD54mgI0Gt8JwubiADpkOcI08+7KwK8kAD9eTbIULwVNwWVBAD9JLeIEhpWIw04o/C9UKiI0DTcGw2j4/Cxi5iI06/2MwEqcADF2RjIUa4pIwwXv/CdOpbIE/9pJwR1HAD94obIksyjFwURf/CxxVkI0ywrIw 6mhq_ignorechain_0001
LbKsAD9vdZIUY3BJwgM6ADJv/UIUH9oJwV2sADFqHQIUBJXKwsSZADtUCQIEjRDKwWFJBD57rTI02LjGwhh8ADVmMSIkFS/BwA1WBDlWgYI0qBJFwGwpAD5tfaIEQuMGwa8DBDlgDWI0DnXLwNcTBDpIWQIEefnHwQv6ADVrPVIk23Y/v8PhBDVYgXI0eryBwKigBDZrnZIEXySIwCkMBDRQ2bIkrICEw 6mhq_ignorechain_0001
Lig3AD93+LIUMtWLwJVsADpJJHI0oNLMwPGgADV1xEIEB70JwVbNADd7NDI0wbEKwvQ8ADxh+CIkP4QNwgIxAD1ES7HU47tNw5SGBDpfAFIEQ71Pw5kHBDpdKMIUyMjLwvtgADtrMIIEVxtNwTvIBDZ4TCIUevxLwVo8ADRMf1HUHJfOwzkqADF6Y4HkMQ1Lw/OkADNxT8HEwWKPwJjRBDFzCCI06MTQwdz5ADVisFIErZqQw4uOBDpmvIIUY+cPw 6mhq_ignorechain_0001
LMjqADRLgEI0lECHwfHgADBPeCIEQ3PCwLXOADBNOGI0YfeAwNl5/C1pbEI0BuK+vHTwADJavBIk5xU7vIXABD9+p6HEhPF+vEwkADVidAIUx8yevcSTBDZFJ6HUe8I1vX85ADlmtFIkxB0GwncYADFYX9Hk9IODwjd5ADFXaFIE8YS6vCV4ADFA7yH0Tr89vJZGBDN047H0RjFDwMbwADdK6/HEfS8yPp8ZADhouDI0JWsgPOmbADF1j5HUfE+mvG9dBDFrszHknsC5vM6bBD9K3AIk1dl1vqrNBDlXo4HkYXUkP 6mhq_ignorechain_0001
LnJSADRZdLIkIHqAwgPBADxHOPIUgTt+vkzb/CN9jOI0Yd8CwvO3+CV/CPIU/4JBwatgAD9y3MIUDksBwuy4/CxqqOIEOpz0veSHADpoSTI08+b/v 6mhq_ignorechain_0001
LhWj/CBRYNIUzDBIw/LA/CVNYMIUPF3JwFrm+CdkgHIEC0/IwnN/9C9HdHI0sjKJwz6Q/C5knLIk1ctMwi9g/ChcuQIUhICOwJT5/CRrgPIEvHTQwYvDADVunUI0Wx/QwobTADBgiTI05RFSwk3AADFdKNIUYlsIwv0q+CF70PI0vI1JwNLr/C9wvIIUpqsMwBm3+CJ89JI0rl9NwP2F/CNsTTIUhIgOwcD2/CNS2SIE8RqMwouKAD9tGNIE2PEQwG3k/CxHPNIkKY+Qw0tr/C95nWI0oGbRwWELAD5iTXIE0RRQwnuXAD5YBXI0FNhSwghgADZxvRIEjbsRwwtMADNTHRI0RcxSw 6mhq_ignorechain_0001
LWA9+CZyXDIE2pEIwbsn+CpTJ9HEjXMGwfSP+CZ7i/HEy9FBwnwq9ChSD8H0zgXAwcfI/CZoM0HkQOIFw7Lz+C1jxqHkHHWCwK+c/CdaswHEmmLJwvSd/C1ziDIkeyCIw1fQ+CRWk6HkX/lIwmHh/CRDO3HE/2bCwY1K/C1ohkH0d2nBwzwl+Ct3ZtH0WgF9vnuZ+Cp/nnH0a+3Ew6I0/C5uXqHUViyIw+TE/CtxttH0pCiKwHKt/ChNf3HEZdGKw 6mhq_ignorechain_0001
LTNj+CxTwCI0NE86vhCP+Cd4+DIk0Apbvv4k9Cph4GIUZzVpvpZE9CVIfFIEYhKqPLxs+C1vZHI04gX0P69a+CxPnII0lnhAQp1c+ChbaFIU7n7EQ9YE+C5gZNI0RoKCQ+CJ+Cx/2HIE9xlIQS859CxIwMIkd+jHQ6a49CF6GSIk8iD/Pz7j9Cx3oQI0+1MJQ1Yi9CJfAWIkcFYCQPcY9C1iSVI0RHrHQpvA/CB/MEIULqe8v4TI+ClFPAI0vcmtPDSL/C5aWFIUBNZ2PzMz+C5ZLLI08eioPS2r+C5GfBI0r8DFQ8CG+CFFUGI0zmcKQLUA+C1/sSIEgHT1Pjub9CRJJQIE/iTLQSKZ9CtRqZIkIrSAQ0IH9CNmbYIE9O5IQ 6mhq_ignorechain_0001
Lqok9CFS6KIEheO5vBD98ClNvNIU0/h7vxEc8ClTDKI0txSAw8117CBtRKI0B/99vk0F9CpzeSIU07fBwW7d9C53MXIkjs+9vMHr9CJSHbI001WDwfiB9CxI6ZI03UazvW1/9CtqDMIEtK88vopv8ClmLPIE3pCwvfiY9CdYERIEZ84Ew/Vn8CtA/TI0Dl/Cw0+69CV9vVI0YsH6v3P89CV6deIU3ukBwI5/9Ch8FZIkg5NGwgsO9CpjlcI0cAaFwyrS9CNvQdI01Qiov1fk8CldXbIkLyj5vbE58CVnCXIkmxNYP 6mhq_ignorechain_0001
LKDq8CFQoGIkkX8Dw3fM8CNoyCIUWpRGw0L57CVeW+H0BFCCwwXS7C5bm8H0aAACwY0i8CpQu+HkZESJw3iy8CF3vCIUtHYLwexD8CpAn2H03GdKwC6I9CpNoGI0KRJFwdNy7CV0+EIkqBEIwBx98CJFg6HU+zYIwYKI9C5fFFI0bBrKwqGU8CJT1xHkxz9LwYC47CF3YxH0Su3IwE6o7C1Uy6H0EoXLw 6mhq_ignorechain_0001
LRqT8CxPG6HUkF58vOUD8CVDUzH0b5rwv72k7CNnm5HE05tqPLJC7Cdmz1H0udBzPcRo8CZ55uHUg3DqP1/W8CVmopHkebm8PkoC9C53AnHEyh+vvhaz8Chsi7HEGQU9vBXx7CBuvsH0Nm23v1h88CZai1H0ODGyPajx8ClMkmHElUrAQVOF8C5CgvHEV0oAQF4B8ChRDjHUCVa6P6tc9Ctv7jHkm1beP3Uu8CF5ZgHUWSI1vZxP9CBzCrHkCy/6v 6mhq_ignorechain_0001
Lgmx7ClMpBIEYtSzPJ5W7Cpl8EIkuti8PxZp6CBqOFI0YpV4PMnK6CBVkEIkrvW+P+gp7C50mKIkvaa9P8SQ7CFEhOI0Z0OCQXTS7CVdrMIEmDBIQSri7CphHUIUGCnBQ0EO8CRUFDIUTchsP+wV7CZfHDIEcUOCQdzJ8C1BVKI0VaUAQear7CFvUMIk+y0yPqyu6CpahOI046ABQFYA7CNQdPIEpNRJQrYE7CVgsII08+LIQ/hz7CNdkMIkSErIQ6uQ7CVc5WI0KQHEQqKE8CphHUIEZN1CQJUg7Cp3WVIEdT46P 6mhq_ignorechain_0001
Lukk6ChCNGIUgDCov3v55CtM/GIELjr0vN+g5C9KxBIUMJ11v6S+4CZRSBIU0zIpv9M85CVTfJIkPwvAww8+5CxOfPIESjsAwRdl6CloDSI0Q4sBw2Db5CBwkSIERHS/vdBo6CR3kXIUW9pBwLhd5CJzFYIE6iM/vIEE6Cp8laIkxvmAwPA+6CxpaGIkmB91voMo5ClKqJIUaNHgvQJY6CJc8HIk681CwfDg5CFPWIIkVEDDw24B7CJ7qPIU6UiCwPn84CtMmQI0ZCs9vGfG7ChtiZIka4cCwIEB5ChEeaIkNCi9vAEG6CFS8eIEtIkAw 6mhq_ignorechain_0001
Lr5x5CNOo7HE4+n8v5mY5C5cNyHkzEM/vZSN5C5OCsH00bTyvrLs4CB+rmHU4qkxv9sw5ChP1qHk+7fDwT+S5ChtBiHUwvkFwKzX6C9x/lHEJPzAwOBj5ClWkcHUZqSJwwbQ6CdyE8HEyJP/vjr64CZvz0HUxXaBw+B75ChdbvHkrC+GwauO5CZ39bH0aMfCwYjz4CdZalHkeabGwRco6ChOzgH03YnDwaOt6CZwXsH0SJC/vDxN6C56VhHUXkq6vZPM5CNubWHEb55JwYbm5ChIdiHE2x4Kwg7B6CZ93YHk7H5Iw 6mhq_ignorechain_0001
LHEo5C50msHEO+VsPOmg5CxsEnHU5gI9P5XK5CVfJuHUbWqCQfln4CdOerHUV9gEQZ+K6CZtCjH0Q53AQMbb6CRcEZH0oyc8Prv66Ch6oZH0J8NxPDnL6CtgGPHUbiS/Pn5J7C1/dQHEmqqQvMua6C5C7FH0Pxb6P0556CNKnGH04JkqPtsC6Cx0GxHkVv/oPvpL5CdnQgHk3En7PrPj6CltPpHUnYeAQEHH6Cd7ZhHErAIFQEbH7CdzbhH0G+PpP59y5CtvjOHEmMuCQsgi7CFGCRHEi510vQCO6CdvI+GE8kv8PWzF7C5dY/GU5Bphv 6mhq_ignorechain_0001
LHod5CxtI3H0BMIEQXAP5C9g88HEqKaIQTPq4C10LCI0a7cHQyTH4CRptBIUFT2IQiZz5ChatBIkCtnJQ+1Y6Cda08HE4MpKQXWN6Chmt2HEMsFNQygE6CNCv9H0EzVPQyji6CNU6AIkdYfQQ9IL7CJQh/HE1CTQQJPX6CJtEEI0PRfRQOl25C1FC6HUFhACQzaD5C1kL3HUEH4JQjy/5CZffEIkqlIIQ1Tn5CRdEEIEPmSLQ4ui6CtaJ3HU51GJQRhz6ChWDBIkyAILQm2w5CVs7xHE/AtMQrvn6ChadxHUUyoNQ9ol5CRDs/Hk42sPQ4yT7Cd1r6H0paEPQGqh7ChpSBIkEY6QQ/B45CxX9EIEdwoRQevt6CFrmFIkElGSQ 6mhq_ignorechain_0001
LQbx4CZ65FI0iDzDQqIR4CNJ5JIEefkCQpsq3ClvXHIEgQy/PKDG3CB2oIIETrNBQmej4CJsTOIEfS49P6uF5CJ5gRI0w56BQi7/3CZN+RIEEh95PCRg5C1KFVIEoIr8PFnN5CJ4/FIU9p0BQe1F4CRIoLIUb0TGQeIz4CVTfMIkuC/1PVk24CpaAUIUR38EQHTb5C1qxOIkW++DQLdN4C1fEVIUULsxPZqo3C9ipPIUse3yPFLw3CdA1TIkBlZAQk135ClGOXIUhLvAQlqw5CdWpSI0Lja1PsfL5Cxx8XI0S+q4P 6mhq_ignorechain_0001
LXOy3Cd33DI0AuD4PR7O3CtgWBI0waspP+ox2C1Jz8HUNYG6P9rK2CdpU+H05875PfBg3CNS66H0OtE0vxI+2CxvN0HkLk37v/Oe2C5nn7H0S6qAwU6T3CZc6sHUtK+Bw3iQ4CZD7CIEElA0PyL82CdUdEIEu5AkvLix3CJKd/H02nC8vOO23CBXZ1HkC9vovUms2CpiYvH0kEK0vqJG2CZG32HkYevCwAsO2CxeUAIknPX7vM9u2Cx8UAIkFEjDw0072ClhJoHUFrCEw7al3CZLvxHUew3EwuGq3CtQnnHU5Dz/v 6mhq_ignorechain_0001
LPwD3CJ3z1H0GgWAQ9Kq2C1S7vH05NNEQ3PW2CN9b3H04rHIQvBx1CFcK2HkGT4IQl2F3CRsmnHkZrJHQnBt2CxzqiHEsk4JQ4mU3CRXBfHUILQDQKpj3CJ5h0H01ENAQTHQ2ClP+rHEvOFCQZph3CJGnrHEhnbIQ6EB3C9rzcHUXx5KQlyj2Cxu6oHETkSLQRcQ2CVxueH0haHJQkLo3ClxKZH0eHXFQZz42CxCDbHkLihBQebn3CRWsiHUVrEAQ 6mhq_ignorechain_0001
L7Qu2CBvU/HElbBJQKgd2CJweDIEGI8KQnqz1Cxk2FIEmd+JQJLU1C5hAGIkLqdLQWF+2Ctr9HIEpbbLQ/Gx2Ct5KMIkjogNQG+q2CRAfJIki6GQQsST3CtnfQIUb6pNQivM3ChaDAIkpRYIQmBX2C9wYBIEtpzMQgDc3C1KLGI0AiFMQj1D3CNSCKIEE3iJQtqS2CBv9NIk617MQqvh2ClTeMIUUP2QQ56R2CFydGI0+CCQQZzI3CR/lHI0NjaQQoDK3ChGfTIkthIPQGvx3C5GtOIUw3OOQCnW3CVQZSIkOCtLQ 6mhq_ignorechain_0001
LDdy1CJ4oHIUAD/GQ+MM1C9iAKIUYsyEQgwr0CNLFGIUjKuCQ9KF0Cpn9GIkxjODQWzM2CxEWHIUifqEQbo80CBhcMIkcv1HQAwU1C5wqMI0IpgBQ 6mhq_ignorechain_0001
L6160ClAtBIkspZAQqXf0CRxk7HEXVq7PdRJ0C1vS0HEAmzBQNPlzCRpywH0uR1AQVU50C5C20HENeevPtya1C5EGBI0EEcAQToG0C9i3/HEEch2PCfk0CNP/uH06xl7OTYH1C1uA6HU7i2ovjrS1CRZtwHUXZL4P 6mhq_ignorechain_0001
LNce0Cxj6xHEXzPGQPRO0CN7iqHUjFIJQ/YK0CZNlvH0WH4LQoknzCpizvHkLiBNQOir0C5G5gHUJKTJQ7I70C9cc1HEkA1GQncuzCBg9nH0HpgIQ/Xf0CtHXbHkDczKQ2ps0CpA5cH0KiuGQomL1CdTejHEis2JQ 6mhq_ignorechain_0001
Lbpt0C1nmzHkqn9MQnxv0CdW91H0pIzPQslP0C5sa+HkZ5TQQvw7zCdyh9H0gxXRQBbc1CZnf5HUaxQQQGfH1Cd9D1Hk/izLQCEo0CJkquHkEkcQQv5d1CpdQ7Hk4BVRQdCz1CxaIzHUHmBQQ/ok1CxnUAI0AEZPQ 6mhq_ignorechain_0001
Lc6J0CpsUDI0aM/OQflqzC9GcHIkwznPQku9yC13KFIUqJ2PQEyiyC9OeHIUhXnQQ7YrzCp61LIEoxfNQxCS0CFJiPIkA5pNQbAU0C9hdTIkaZYLQGb4zCVeSTIkQSsJQtIx0Cp8oWIUIXVLQ9Nb0CBVpDI0rfSNQyvyzCZILJIU00xQQSBrzChSCKIkRygLQYtOzC5CTOI0AYrNQp1Q0CBOvRIk5HiPQbCv0CZcHNIkEDqNQ 6mhq_ignorechain_0001
LvE1yCZlwAIEh3eOQ0ZLyChub8HkEBrOQubJyCxJu0HUEZgQQQKoxCde1zH0KKKRQo8AyCl6g2H0suEMQo28xC9pt9H04coJQwAXxCtpjCIUMPyJQHT0wCV1qAIkBRRKQ50cxCF3RHIkZpaJQqoLzCJhP+HENkSNQiVzxCJ9TBIkIL/OQL3ZyClwowHkgWqLQE6ixCFiLyHkNlTMQo4ZyCZZPBI0uLcJQdB6xCh9u4HUPPtHQ 6mhq_ignorechain_0001
LjjsyCZUIvH0Z1xQQQYtyC54InHkJm1RQnvlyCpYTsH0qHMTQXiNyCJZPoHE1YBUQBsYzCtfQhH0Kk2RQmGczCZuGaHkUDFTQL4dzChhwaH0J7kQQqVHzCZJdwHEiPPQQHdTyClvdhHkBfqRQCWyzChDJnH0q56RQg66zC5wAWHEvtETQXdZzCpn9eHkqu+TQHcCzCRBNUHU1+DTQzk8zClGoWHEjBmQQDHEzC5+5UH00agQQPqczCJRFgHkvbbPQ 6mhq_ignorechain_0001
Ljb6yCZAR1HEogbTQrg1yCpqM7H0CZqUQhZUyCZm/BI0JIlUQ7WJyCVIVEIUw6mVQGbgzC1h1/HkegFVQKZ9zCBqe4HEvqwVQzJB0C5KC3H0pzFXQO8b0CtHpxHUnLKVQ25f0C96rvHUh7WXQP3w0CxcPsHEzhLWQGin0CtpgvHUem2TQdbQ1CxM/kH0mM8VQtzG1CF2ToHE8BoTQ6ra1CJiGjHkf2pUQfgOzCxSE4HENFuSQmSqyC1yu1H0W4bVQAOxzC1UcBIUgbNUQ0LbzCt2RDIEHrwVQdOuzCN9K7HkdB2XQxvo0CdbMtHUB6IYQarX0CNFjzHk2jBTQd7g1CtC0gHEI0vWQy3P1C1EwmHk7zlSQLiz1C5VRdH0V6aUQ 6mhq_ignorechain_0001
LLIEyCFQODIEAOZTQVZqxC1X/HIkz5NTQ6XCxCJfEIIEylDUQF11wCBTVMIk4tiUQinJyCxp0AIUKZmSQVZ9xCNmgLI080dTQoLhxChCXIIEN7KSQ 6mhq_ignorechain_0001
LALuwC9xdDIEo+OUQDZFwCxj4CIUHl6UQybLwCx9zAI0+RVWQy5svCtem+HksYAXQOBovC91M+H0LxIUQGcbvCNVSBIkfWxSQddTvCN9/FIEqHrSQi7ZvC9gc8HEWq1RQXv8wCtlLAIUJJ3TQmN2vCJczGIkgY+UQi/3vCJsh2HUX5/TQg/KvCdAv8HEPrtUQ 6mhq_ignorechain_0001
LKOzwCdtlAI074xWQz98wCdoO8Hke2BYQZqjwCVXjAIkHQmYQl5VwCp2W7HEYLDZQm2sxCNKK9HEJZLYQ9P7xCJQS3H0qjzYQRAryClNY3HkBX5YQlD9yCNF6/H0dN7YQid9yCNC6uHUh87YQ5SLxCFtJCIkpvOWQC6zwChA0zH0+SAYQtG/xClCA6H0l9gXQcb1xCdByCIkSAPYQuasxCF8B7HUXVPZQHJwxCVWCvHUc7xYQ 6mhq_ignorechain_0001
LLEdwCF8yFIE0VlYQAZEwCdklIIkK3FZQFyWvC59rGI0twHZQcGEvCN4cGIkJaqZQmKFwCpDoOIktv9YQ5LuvCdG6RIE+lfZQOUFwCNS2RIU/QKaQ+lqwCRwbTIUlTNaQzTvvCN+AQIkQiraQh1pwCl+5HIEp6MYQ7ITwC9m2HI0m6kZQUOmwCZLAQIksL8YQ1X2vCV+ePI0q6eYQtAsvClmCWIElsUZQmOOvCd5QQIktUkZQh58vChU4PI0ShIbQhJRvCJNxOI0rpnaQ 6mhq_ignorechain_0001
LzrEvCpGRFIEdPjYQ+BYuCtwuDI0+mhYQAvRuCNEC8Hk4IwYQhjvtClaG5H0oHAZQf5GuCp7ZEIkmEpXQN9GuChNzJI0GxQXQREWvCduPFI0o/HYQOAGuCh1VGI07/2YQmeauCpTGCIkUt8WQ0cmtCFD1CIU9qlXQmH+tCRnxLI0YNBYQ 6mhq_ignorechain_0001
LxayuCJlb1Hk0gqYQ13xuCRxaqHUAy4YQ8n/uClm+oHkg9mZQwB7uC9XOgH0gW4ZQxvOvCllpjHUg7bYQQD+uC9JyiHU+jcXQCqYuCB+nkHUyiPXQV2WvC1jSgH01ukWQauMvCpyR4HEdlbYQ3ERuCZLenHUYE3YQSuuvC1ZInHk7FbYQEqRvC1fnbHkGOpYQ 6mhq_ignorechain_0001
LcLQvCpKTxHktF7ZQLKgvCNW2wHEg3maQvU5uCJ5dwH0spDbQzsjuCZne4HUmTKbQQL8vCJ7g6HUPrxaQEiTwCl7f5HkpfbbQ+H4wCxSRzHEFrebQk9EwCNww+H0Av/bQxoNxCJEVyHEoIFcQnaawCVB29HEINmcQAz+wCJan3HEM5ocQXpRvClaS4H0p7qZQzczvCxWopH0BcqaQAxTwCZ9r7H0ucYaQvaovCF71AI0Y/yaQc4DxC9KGvHUdYCbQlNovCFv1BIkBn9bQGWqxCNDatHklLHcQwoOwCh2ABIUmcCdQWtPxCh132HUHOHdQ 6mhq_ignorechain_0001
LwKwuCpCFnHEWbUbQjtIuCBkAlHkILrbQ0GTuCR1GiHk3/YcQGiruCdoqaH0NBhcQRqutCps/bHE79VbQRNktC5l9eHkB6qaQOoFtCxF7ZHkKzubQsvFvCdpHhHEAJRbQFX1tCp+QsHU5sqbQ7rBuCxNsUHE/NVbQ298tCRpFeHE1CZaQCpzsCx1hTHE6WfbQseNtCN4kXH0QdPcQ+UysCFYLhHkbZvbQ 6mhq_ignorechain_0001
Ll6AuCVkGoHU2q2cQucHuCZ9amH0q0jdQJIetCNImiHEZz4dQjO7sCFhjmHk/+vdQsBYuCt3mwH0023dQuuLvCNse0HEyCmdQxnttClRHuHkr9scQhJfuCdxGgHE37ndQzACuC9kJ3Hkp8wdQ8SZuCZ+qvHUZgaeQ 6mhq_ignorechain_0001
L/qitC1y2aHE1dVeQAU/sCFm9VHk8SseQa+wsCVi2cH01mRfQxq3sCBp4ZHUcj2fQmbLtCR71KHUnk7eQTklsC5plEHkJjLfQyPBsCtpWGHkbi9eQTVtsCxuT9Gk8nofQuxAuCJCUYH0LXbeQbZksCxqIVH0MTWeQmWatCtpbGHEMaheQM6itCx8dLHk9PVfQzWVsC9r54GUbb0fQ6NLtCNpJ8GEaCzfQ 6mhq_ignorechain_0001
LK4esCRiMmHkUbIfQl4QsCNJktHEQZpfQc7trCdN50HEn1YfQICorChNR2HkPUyeQli2sCx+S0HEGS6fQ8PosClT46HUqgOgQvfItC9YX7HUD+WfQ+yasCdtMoH0eYpeQTvDsCxh8oHkG9BgQ3sPtCVRAvHk38CgQlZqsClk82HEiqbgQPFjtC19BAIU6ejfQhuTtCNMY2HERq8eQDkvsCtTXAIkpbLfQ 6mhq_ignorechain_0001
L0LWrCdte5HE5I3fQwg2qChG1AIEY6ufQAEJrCdgbGIU2VwfQlRyqCRNRKIUwpmfQQ2RqCFiXAIkZmHgQ1s5pCBzM2HUylGgQxNipCpiu0H0FHjfQ3OqpCVrEtHkLfLfQ7AFpCBBE8HEXfZfQ0BbrCZq/2HURwKgQdzpqCBRPAI06xOfQQZeqCR+0AIkKxXgQd+6pCVxlDIkD7EgQmaQqC9PpvH0cZIgQIRipClT/1H0GgTgQDf0oCBxg7HkHJ+eQYh/oCRhEBIk4jtfQ 6mhq_ignorechain_0001
LCIxrCZy+GI0Rn8fQhSFsClXLMIEoB+fQvWMsCBHIOIUzgQfQfElsCl0pLIEXu4eQatvsCda8LI0+OLgQvmMtChqvQIE3lHgQmy5sCRp3VIEgjQgQ2DssCddZZIEjkEgQ4C5sCV2TWIklulgQiLCsC1OuDIUGnCgQJOwrCJ76OIkliHgQwVpsC5ppLIkzVcgQkSBtChYXIIEUjGgQROrtCRlBQIkwbPgQqWRtCNcRRIkw4sfQMAtsCpkmZIkVksgQ3gEtCdlWTIEf2ugQ 6mhq_ignorechain_0001
LcY3rCdcaSIk/uCfQBm7rCVC/TI00AWeQ1dnsChaGWI0NALeQduzsCRFIWI0hWldQz9YrCdQPYIEY4ReQ3pUrC9aMaI0bo7eQ46XrC5ptVIkLDYfQG03rCBeSSIUzkCfQ530rCNqgQIEXfBeQC/irChVUbIkh06dQhY7qCNKcWIEqWFeQfqtrChOLdIUTUCfQVu1qC5iPcIUgV/eQkJjrChZFXIUlj3fQNi4qCpGwTIUq0afQ 6mhq_ignorechain_0001
LuW/sCh83XIEHoqeQxoptClX9ZIkWUjeQyrNuCp4CWIkF2leQNLyuCBaiXIkoodeQEwzsCVXxXIU9xIfQ5FrtCNBybIkNqDeQMawtChUGdI0Sh6eQ 6mhq_ignorechain_0001
LQDFuCRRDRI07sweQunnuClvVNIEEi5eQdpAvCNi6LIEGmReQpDovCRDsLIkr0SeQLcWuCZYUIIERCOfQCe+uCxv8DI0m3ffQxfmtCh9wPIUL+yeQ349uCdYPPIkVqPfQLYCuCpWYJIUKSpfQPYCuC9zLGIUlL3eQ 6mhq_ignorechain_0001
LPrquCt26KIEfVudQ0AAvCl+FJIkpwHdQPBgvCtsONIUA/3cQ+ECwC9AzLIklbncQLNfuCNN5HIEWskcQH6DuCBU9CIkQ8scQh9gtCdcPCIUZYMcQzTXtCBuAGIk9O2bQ+4PtCdY17HEspJcQVnKuC5abLIk2AudQ6NSvCpxfFIkaZPdQcwJuCFWTLIUTChcQmqvuCV9UHI0iRGcQuaYuCZd3+HErhscQhu1tCRYRDIEarMdQ 6mhq_ignorechain_0001
LG3VvC9UYSIkP98cQjeyvCJ+mWIU0sucQAJbwC5nqWIkEuIdQBp+wC9oDXIUlh3cQGecvCt5AcIkr0wcQay8uCBC0cIUwLNcQ2U+uC9RCaIU6esbQ2EguCVpjgIEs2ScQvy5uCB5XTI0z3KdQ/S6vCVz6VIkvHNcQY2LvCh7ZcIE6WPdQqZ0vCFkLfIE+RvcQWLKuCNERhIk3M8bQiBguC1RtiIkS0tcQ 6mhq_ignorechain_0001
LOaWwC99JWIkldydQrk6wCx6zWIEc1OeQCLWxCxX2RIEpuPeQFe9xCtvMSIEpNOeQKFrwCN5EYIEFh8eQa7QxCxwiYIUa6afQ35QwChLNdIECb8eQ3a5vC1PTVIEcA/dQloOxCpMCaIkpjCeQjUXwCBsxUIUH5HfQAZFxCV+bZIkiD7fQshixCx6xUIUBWbfQ++lxCJ9vbIEMMQfQUCGwChwEeIkP0cfQhnkwCZEggI0m3weQ8Q1vCtPucIEdfneQ 6mhq_ignorechain_0001
LnqCxCl/LNI0eUTeQCBcxCN6WIIksXUeQEgyxCtDaHI0T+pdQ8kWyC9IaFIkHfpdQq3/wCpLiDIEH9eeQjVuwC9uRDI0CFWfQJfiwChM6MI0hWVeQlz0xCNY0IIEdoseQphjwCx0kDIkanKeQEWRxCFKu/H0dFYeQ 6mhq_ignorechain_0001
LXYexCxlzII09OGdQKn0xCVDdIIE1fdcQQscyCND2LIkbDecQzM/yC9kAKIUezRcQvRXxCxuKKIklw4bQylsxCxVCKIk8TNbQbDzxCFJMFIEMs4aQ4q5xCxxwOIk9F6aQPhGyCpeEFIEjARaQhINyCZHpOIUraSaQAkTyC1h0JIkx59ZQz8myCZ5sJIEaYWZQ2z/wCpYHKIE0yGdQz19xC9OTEIkkMYcQ4W7wCJRjHIEPt3bQY1LxCpMOOI0Ef+bQYxoxCRZeBIEFzHbQwn0xCFgkSIk7TKbQKmLyCF0QBIE3zAaQIcXyCx2WSI0fUDaQQLryCZUDGI0byNZQ 6mhq_ignorechain_0001
LtuYyChZ1QIUAJscQWu9yCdPYUIUIhscQmCizC9cGSI0f9GdQDWH0CZWqSIk3C7cQaWxyCVz4ZIkt89cQYPUzCNEEeIERi3cQaZbzCNsnfI02oTcQSZnzC5/pfIU0lWdQOR8xCBTOSIkhr2cQ0cJzCl7yUI0w0LcQDSUyClHRbIUHIucQfaqyCd3kZIkcDgdQ 6mhq_ignorechain_0001
LzNYzCJoiPI0OXqdQfo5zCZbHNIk39DeQP9M0ChhUIIUl1tdQuH00Cx9xHIUATtdQgMozClbaLI0nVveQivI0C93yIIEe0MfQE9r0CZqhMI0+JYfQZKK1CNfHKIUu11fQ/hw1CB0NMIkOCAgQh481ChTwQIkgyufQGwJ2ClitJIESvNgQof5yCN+OPI0LG0dQ5BT0CNKDQI0PpIeQ8RbzCZv4OIkz7/eQYAOzCVvlIIkPyqeQU/4zCxRiHI0eRqfQdnW0C1SUFIUq98eQmS90CpBqNIUiS7eQ2pe0CR8FQIk+HnfQDyB1CprnGIUL5BgQrmp1CZ0qSIEq1ZfQzoZ2CJ+USIULd2fQNQA2CJKOGIUgYUgQVfm2ClJSLIkekRgQ 6mhq_ignorechain_0001
LWiyzCN33EI0oibdQW2C0ClUMAI0LbFdQsqb0CpQtBIkK4dcQjj60CVVB+HUMAScQjGezC5FN5HEk64cQ+mSzCRoeFI0W2cdQT8X0ClFG8HElRbdQkaqzCZiLyHE/TocQ05MzCdYs2H0UjVdQmbIzCxmi9H0z2jcQ 6mhq_ignorechain_0001
LuuN0CF39FIUKxIcQ3Te0ChLuHIk/ufbQoCo0CFPrNIkp/hbQKCQ0Cts8QI0ChQbQ3R+zC1dlGIkQ27aQQL0zCpLwAIktO2aQKGRzChl98H0/cKbQbuN0CVSD7H0pvcaQfxHzCNuOyHU5TFbQwdE0CN2UwHk9gXaQRchzCJZ6rHk81raQ791zC1xEII0BwWcQNk70Cx2fFIk07YbQkegzCBjsII0LTCbQp2K0CJaGIIUyrdaQjx8yCZw+AIkPkebQqZp0CRci+HkqsMaQOHsyCJ4wuHkLZVbQ3yY0Cl3VrHUNYDaQ5IazCBBdjHUGznaQ 6mhq_ignorechain_0001
L4yK1CRgOPIESI3bQXFW1C5t3UIktA4bQeAi1CdM/WIky9MbQzAh1CNa2bIEjwFbQCZ81C1ABVIUOlWcQfGP2CR1iPIEGkTcQz7o1CJT6LIUrKPcQBXK1CxJPPIk+82bQR960CpdLXI0lvEcQS6S2C1hKYIEktMcQKmx1CdOBWI0BH3cQ46k2CRrSPIEAB4bQpQi2ChkqOIkmPwcQvKy1CJHTIIkMU9bQy3c1C9h2KI0cIvcQ 6mhq_ignorechain_0001
LVet1C5FcTI0j9vaQsk11C930UIUttDaQvAt1CRe1PIkygpZQXR41CJvYLIE+O2ZQqsj2C5lzWIk1t8ZQPjp2CxvxYIUJtOZQ9jD3CZyYSI0h5GaQCFS3CZq9bIkqyHZQ6qw1Ct6lPIkEU5aQ06e1C9o6XI05L6ZQX8p2CxbNaIU2kRaQe+p2C1aXVIk+A5YQ7bO2C9CSbI0RuFZQ2/j3Cxo2TIk2wBaQU4/2C9uKRIE7JoaQ/q92ChB+OIEgDyZQP9T3C5NOdI0JcmYQLzR3Ct1efIE7acZQ9tt3CJbfZI0pfPZQ 6mhq_ignorechain_0001
LC1X1CRsiQIErfFZQxRR1CNdKMIE6QoYQMT61CRO5KIkakQYQaaX2C9BLOI0THNYQTAu0CJDhNIURwIYQgJ50C1B9RIEddfXQ/8L1CBuLUI0rE+YQV+H1C1BpIIEsp6YQf/n0CZVFKI0PQoXQaiQ0CZlWOIU7HaYQAAv0CtPCVIEuA+XQ 6mhq_ignorechain_0001
LWs81CJu/FIULnAYQ8wg2ClZfEIUCwMXQCjh2CNUhHIEM04VQ57D3CVC5IIUNQZVQnFg2CFX78HENB7WQuHv2C5KS2HUhbCYQxsZ3CZ+b1H0OiNYQtSZ2Cx3KwH0tveYQBZd3CpcFvH03JvYQDz22CNWyrHU7L6YQfjl1CNfRDIEEhGYQ5Y+2CZqcFIkFMuXQWn/1CF6c6H0p2qWQjV02CBVK7Hk9BEWQxBy3Chqd5HE2XAYQuX31ClNYuH0RqiYQvs83C1HZtHkR88YQ 6mhq_ignorechain_0001
LCY81Cl6pII0DPUVQry61CNCWLIET1BUQC4P2CFTzQIkwZIUQAbr2CNiNSIk0gUTQtKM1Cti/LI0KmjTQCGK1C5MkPI0Y4USQt040ClIiGIEv5QTQBtg1CtxpHI09hxVQtSN2C9qAJI0S6TTQxy50Chh9NIUI2VUQC6o0C9z+PIUNZASQmCX1CtufTIUgYkSQfyc1C5ByNIkfYhRQn2X0CxaBHIkpm7SQOUL1CpljEIUM6eSQvb50C5kGEIER0KUQ 6mhq_ignorechain_0001
LGID2Ct48TIk+3HVQGZU2C1XVZIE/DQVQmJE3CR1IZI05pgVQH3c3CVIQcIEq57UQ/b+1ChXWcIEEXYWQafP1CtundI0K5IWQYK90CxZ5gIEAOPXQoJK1CtCemI0OOJXQ9Q30CV3IqI0wmWWQAsW0C9ExoI06GmVQYfF1C5dHvIkYtVWQyZt1Ch8pSI0sAzVQ0mO2CZbebIUJYUUQNfA2CBIBaIUnFTXQr/O2C53HgIUAjjWQNMM1CxJ2fIUAQNVQMV90CF75ZIEgmEWQcWa0CltugI0oYMXQ4AI1CpkVfIU/SGYQcHj1CZQrnI0xmtXQE0L0CRi9kI0xymVQNiI0CtDhrI0MLAVQqie1CR+KwIkKA7WQGW30CRW3xIECzvVQ 6mhq_ignorechain_0001
L6uR3C1OcVIUcwWWQdB/3C9wtUI06amWQWqW4ClzoTIkHpTVQGI44CtkBWI0uwCVQxcG4CxsGQI00DlXQmwz4CtlsPIkNQCYQs2/4CBiDSI09joYQMYS5CVT9MI0RjVXQQip5CFtrRI0pD3YQ/C85CNzkMIUlZyXQHoH6ClV8OIUDZfYQLi82C9YFTIUCu1WQdvL4CJPZYI0mBCXQflx3CBblQIE3LOYQkD+3CVeVMIkDZGXQ8Co4Cp+NUI0/S7YQpOJ5CJsFLI0gMZWQlmy5CZkjTIUhNVZQLzT6C5IaKIUZ5MXQ/eo6ClppOI0YxqYQ 6mhq_ignorechain_0001
LxUF4C16GQIUzjeUQWCa4CJpyOI0CXOTQ/Ib4CZfiTI0gASSQwW64Ch/RUI0XRjRQWAD4CVZHKIESJjSQn6I4Ctz4EIU6kQTQV7r4Ch3TDIkKC+TQ6wq3Cd4fAI06OVTQ8tl4Cl8h8HkRceUQh/93C9H+4Hk+LGUQcnB3C1iV/HkJU0SQukp3CBFXvHE5MXUQ5Ht2CZCt1HErcFTQhmA3CZZ7tHkMq1TQ5ap3CJZTOIUhttUQV/64CZcoNIEcsbTQZ1g3CB19KIEtqfSQ6pO4C5JrJIEQyhRQmpI5C5GtFIULSHUQW664Ch7Y4H0/QCVQ79x2ChxvCIEEJOSQ3g43C5ZFpH0+V9UQwGN2C5Ne0HEPirSQ2mv2CxydmHE/4BUQ 6mhq_ignorechain_0001
Lld53CF2wWIUdPRSQ/m53CVClbI015cRQzOf4CJTHfIUR40RQjJ34CpKChIkrr9QQllP3CNxteIE3ioRQy6S3CB2MkIET6+QQHeq2CJvjbIEe7CRQ7Yf3ClW6VIEb70SQ8p93CZjaaIUtHaQQMGK3ChFXfIUcqsSQU802ClOXmIUWxHRQL8s3CdUcmIExZcRQFNZ3Cd8ujIUYb1PQO3M2CRFzdI0XbLRQyDw2C5K5aIUbx9PQY3n2CVztXIkufjRQ 6mhq_ignorechain_0001
L+yk4CZjDgIEyiHTQZKG5Ch5sjI0FejTQ2Py5CdXXhIETuUTQUTP6CZhNkIUx84SQ/hA5CtHClIkfoCVQpuk4Cx97pIU8ZWVQ4B43CVBGpIEVCyUQnJj4CNp0qIUEs2WQXGS4CVMReI0E2zTQkAE5CdPWnI0mh9SQhJy4CxcmhI03ciVQpAg5CNRulIEIkeVQIZy4CRJdtI0th3UQlRk3CBElsIU5EAVQMD63CZIjoIk97sTQNup3C1ojlIUEAPVQGaP4CJ3TuI0avEXQxcV4CZwTnIUknVXQ9cD5CNCfrIkJzOXQ 6mhq_ignorechain_0001
LG435CRfNcIk2tlTQafh6CBOvZIUtcaTQfAx6Cp1aaIUvJ/RQeoV7CJDAcIUqkvRQbtf6C9syTIkIrxTQYQJ7CxyyQI01+hTQf0H7CRrGLI0PmDUQRHr6Ch4oJI03g0UQL2m7CdC3HIUrhpTQHLf5Cha9ZIUZs6TQzL46CtxsbIkCHFUQNfX6CRFXTIEZH1UQanG6C5D2RIkUlMTQHTP7C9LpQIkZUdSQQOj7CFO5SIkuOCUQykn7CRwDEIEtl9TQDg97CxmNJIEb1BTQ 6mhq_ignorechain_0001
LK8U6CtCXZIkrBCRQ4Mg6CV+uZIk9qPPQqpt6CREZfIET8jOQOLM7CxASgI0uLENQ7i65CJ6CYIESpcNQCJy5ClWCSIE35tNQCfD6C5zgZIkWIjKQqII5Cl9PQI0g2gMQb725CV4QYIUMZSRQQk76CJ9IXIEbz3OQshd5CJKFaIUuSGOQx2L6CVZ0PIEfBwMQ0My5CJj7QIkv50PQ7jo5CBfSYIkVmTJQE7H6CFk0dIELnYKQSZg6CFieXIkfD4JQWdE5CRk8LIEoJyMQW0t4CpgUSI0hMgNQnyH5Cp+LRIkkuYKQ 6mhq_ignorechain_0001
L7rW6C9DTjIUUNoPQBWh6ClP3oIEUwFPQc0O7CdBHqIUd5+PQcXn7CNsvsI0RxjOQ02B6CJXqsIUfJQQQspV5CxdWsIUXbMPQqrS6CFpXyI0ZcOQQ9uy4C9MFvI0L9YQQIj95CRFdiI0WbaQQhGg6CV5gpI0X+7MQ4295C5harIE1eSRQ67W5CZSLuIUu5NNQ1qM5CV9KoIUXM7OQ8B85ClFA1Ik2quQQMcx6CRniyIUFHvQQaoW6C5WqzIErjYOQbXU4CFHsuI01WuPQ5Hw4C1+NtIkk2XRQ/d64CtYTzIkOdgQQ 6mhq_ignorechain_0001
L+ca7CpUToI00xLRQu0D8CJdppIE9tvRQWBo8CRyRnIkU77QQBKI9C1o/pIUUitQQ53G8ClOsnIULSMTQu5z7CdbfrIksXMUQJ4M7CdCZqI0H0yUQtAJ8CVELwI05TiUQ8Y76C9o4tIU6xtVQco37Ct2qzIUkRdVQqwQ7CBdhyIUtBDWQ0VG7C598lIEyptRQufH8CBI/tIU2YuRQwf27CBS3jIE/VSTQNUo8CBDDnIEcAdTQk/76CFJumI0FEiUQqtn8CFFFxIEjdEUQusc6CdL+sIURfLWQ/jI8ChbV3IEL/tVQX/C7Ct6R1IUvbxWQ 6mhq_ignorechain_0001
Lbgj8CpoSiI0y/fQQEDF9CJfpfI0DcfPQxzE9C9YWhIUfjkMQT4l9CpI8gIElgOLQMq/8CFLiZIEFhqPQQIC9C9lrXIEB4RRQWVV8CJ04XI0AGaOQjJI8CZfSgIEClsQQf6j9CBt3gIkxxJQQN8Z9CR6nXIUUGmOQGR+8C9YWTIkEmURQ2Hh9C9ixYIESpsRQVwo8CZUlZI0Kz2RQ4vR8Ct1jTIEvSiOQQE77CxS0ZIEoEePQL0U8Ch2GZIUnIUMQ 6mhq_ignorechain_0001
LKzg8CRVSjIEoyjLQqpd8CZfFlI0z1zIQV5u8CFwrqIEtMYIQ1CD9CRRqrIUkSoEQ0Uv7Clr3kIkiF1HQANg7ClAmfIkHmxHQIwG8ClmgjIUp/vMQ2bw8CdVZiIkhIHHQ2wb7CRnRnI0WnQJQ7es7C9DmmIk+C2DQBwS7CtVCfI0D2lJQ 6mhq_ignorechain_0001
LF7m8CdtXuIkpVOKQj9y8CdI8zI0VmwJQUch9CBQu0IkKA7IQqBp9CNr43I0reHGQYSq8ClxT3Ikl6RMQyI+7CRG12IklUBNQWw08CpWK9Ik2KxLQChY8CZ1XtI0ak9LQxyf8C5Qf1IklDHIQS/98ChH21IkCE7NQc937ClCLzIkupdNQYcu8CJze/IUWjkNQgZW9CB4i9IkEhOLQ07g8CtHq+IUR9IKQ 6mhq_ignorechain_0001
LdUB+C53MyIEYrLKQGgt+ChE+yIUyRRJQ6yz+C5MFyIUTHoEQmnQ/CxSf0IEg5PCQ6GG/ClVyuI08a5KQ62s+ChDPuI0CVaNQs7+9C5vhuIk03gMQGGB+CNHMyI0tBNKQAx3+C9XE3IU+5vJQGUI/C9gBrIkp+wJQWDn/CBdKwIE6LQLQTj0+CdfbqIEW8ZOQGV1+CVbcxIEZg0OQP5z9C5/gqIEZh7LQfGr9CpkIwIEOOJOQ 6mhq_ignorechain_0001
LOBa+CB6ouI0bqLCQfBe+CBiptI0LZ94Pr/T+CVNryI06saqPaMq+Cdw+zIEV3UyvXYA+CdaEpIUYQuyPqxM+ClHNkI0lcl6Pg8C+CZrToIk6zY1v/TD+CBDrsIUU4REQf9++CxJfsIUVEi2PSff9C9MAqI0LxJ3PDt09CVvwiIko4Y+PNyt9CxmDlIUB2F5v9L59CRC/rI04Ls6v9sj+CFbVnIE4s84v 6mhq_ignorechain_0001
L0Lz9ClSn1I0Y25zPbCl9CFuN6IUTRqMvmAB+CR9D/I0439nPb2F+C1DhCJk5v8xvVS28CR6h7IUj00pPpTV8Ct/S3IUeNqdvgjo7CxdP5Ikpp6nPJNZ8C9fN2IEUky8vQxj9CBYr0IEzWz8P7Qo9CtGS5IEBHr4vnez8C9/G8IUl4D7PYvt8CZ+Q/IEm1/jvVKb8C9/mzI0VdRuPrHR7Cd7O2I0mzjTvBfm7C5W65IEt0l6P+9h7C9598I0EQ4ov3xB8CRxMzI0JFJ/v+TT8CNQ55IUqBnAwFU58CVkw0IUAyk+v 6mhq_ignorechain_0001
LNVU+C5vU/IkA2d7Poqz+CxbgDJUzAr9PkaZ/CJOBDJE6FC0PY0o/CVo/GJElxckPTpD/CpiNDJ0f3pEQLsf+CJgtEJ0DFRIQVIq/Chh2GJkIHcFQB0p+CJMgDJEKTKLQcdN+C16n8I0YNnAQFlk+CNLYHJESlV8Pu5M/CdXH/IElslFQMyY+Cx99IJUw5FIQ/nC+ClTjCJk4QdHQ+/0/C1LmGJUAWyIQU7BADV4mFJkyqxCQbIh/CN29KJ0LHiEQY0O+ClGrEJUzYaMQAvv+CtrO/IEmQZLQiJG/Cp0uFJkEBxLQ 6mhq_ignorechain_0001
LS1o/ChrH+IEk+4wPn5EADFeK9IEuuOuvKY7/CBVA/Ik7wj+vlNJADxz9BJkXsACwQxKADJ6P3I04jlvvczYADNN01IU1VN9v7SuADZJN3IkJpT9vfpQAD1kIzIkmR9CwLD7ADB291IUy85CwgbdADhd2xIU84PHwVqyAD14SzI0F7MHway/ADx4CyIUeKuJwYwd/CF3A7Ikskz4P7FTADt6c/IE+19ivQDTADd7J2IEw83tPgd4/Clo20IEQrqwvYP1ADtkU5I0hKC1vSo//Clz/xI0AuCDwM5LBDtyF3IEU13CwYtWADhRtvIkQ8UJwW13ADNpCwIEjgBLw 6mhq_ignorechain_0001
LieV/Cp8P9IU6IABw5jE/CBvA/IU0TJGw4XE/CdQFFJUAMiGwB4Q/C1nWHJknaUJwtCX+ClS38IEQM9Gw8BB+CJlh+IkW3FKwrIb+CBvh8IE1gdMwE1T9CFHR8IUC9JKw6IE/Ctnr6I0eJh9vjYZ/C1Yg9IEulpIwQFY+Cpwg4IEYk2GwEID+CtWP+IUnvpDwJr/9CJF4CJEFdNKwzfL+CpTt9IkEYUOw1G7+C17Q+IEKwYMwHgd+C1sL4IUAOYMwGLE9Cl1c9IU9zAMwwJV9CBn63IUdjCKwXuB9CRO09IE/ddIw 6mhq_ignorechain_0001
L2A3+CRgyHJUcwQCwOJ5+CpUlNJUZ4MCwHRm/C1RqPJEK15CwSDt/CFq7TJ0AlNFwwTr+CJk2FJkfHE+vwEl+CNGMPJEZtYFwfWs+CtsEPJkDR38v 6mhq_ignorechain_0001
LQ5CADNZoMJkq0+AwtDZADRmWOJUfkhBw/GiADN/wMJUa66GwwlyADVG6OJUKBUIwm6mADpq+LJ041H6viihADpuDOJkCTicPXQuADJfHNJExhm5Pt1QADRjBRJEePmwPGmlADd/aPJUrfCBQ2vTADtJ0RJ0NoE/P6Y//CZIIJJ0ahR+vE4ZADNwsSJE/ORBwzGlADBApHJ07VC6vxs3AD9X2MJUHwt7vZf8AD1dSLJEZ9m5P93CADlFtSJE76ZRP/RtADRHJPJ0vR8EQ 6mhq_ignorechain_0001
LxlXADhnCJJUsg1IwBMdADBu7HJUgVnLw8zXADR5tMJU/9XNw6HkADZEOOJ05OKPwEIRADJp9CJkDpoMwdNUADdbUCJ0itoPwY0YADxtA+I0muJLwmoLAD5i8GJ04L8HwrbuADl9THJEFKvLwGDAADJwgDJEsXSMwrkLADdby+IkaWKQwaEOAD5J2FJkCLVQw8LlADxt2BJ0QcCQwwNQADd2g6Ikue4Lwo6pADhge9IUyafLwH2VADxdf+IEyFBJw 6mhq_ignorechain_0001
LOaFADheMPJEEd5MwfcAADV+QUJUZxKOwRYMADx5zYJUUpyMw10XADR6+XJkF/0KwT1Q/CJ0SVJk3WHOwuK0+CBGTRJkPCnPwuPF+CFDrSJkQiNPwsi++CtL/QJkFqRRwQT1/C5HjNJEhpoLwYrFADplFUJkU1HQwvMG/CVTVVJUYpCMw1rK/CRXOZJE9e+Ow0W4+CRSUNJUPlwOwDdx9CJ7yPJEHJJQwbh99C5hhSJkUjFNwdC/9ClcrWJEVc+PwdXp+CFmGOJUHcwRwgF6+CZN6UJkm0uRwMrf/C9SuPJUM3ZRw 6mhq_ignorechain_0001
LPH6BDJZg1Iktz/EwDICCD1I85IkZnyBwjmECDtBM4IUmHC4vPe2BD1c/4I0gHVjvu7yBD9wv+I0mLICw0wvBDt7HBJUJpuHwz1dBDNyPFJk9mkHw2mECD1MoDJUuH0Iw1FBCDdQ4xIUIcpEwJtRCDl0H7IEjMWDwATjBDpPi9IkB1oAwWD5BD1S6BJUHOG/vyArBDh+99I0N2PJwelbBDd47GJUDrxJwnDPBD5KVDJU7nRGwnBiBDpSbIJ0kEyEw1WCCDJMUFJkbkzKwAXJCDhbyGJUAk3Gw5DRCDFClAJk4q4Iw 6mhq_ignorechain_0001
Lu/WCD9Oy1IUqzdzvZgZCDh4qyIUv4HwP2UVCD5TF2IUfI79P86LCD5CN0I0qO5CQMGwCDtmSwIkxOTxPIF1CDFa4rIURNDuvPmMDDV5VqIE461qvLtmCDFJFnIUH5hjvYfjCD1yG2IEXQ06vbxNCDdpcvIElZBwPAq7CDtsfzIUk94tPhfyCDZonuIEtRn8PqOyCDpqYtIkTzk7v7IQDDZZNnIUAyg4vqgWDDVM1tIErwwwv//PDDtb4oI0TPpyPVPqCDpn8jIUJtf2v5jpCDFeklIE6uO1PUAWCDtyRoI0qt0ov 6mhq_ignorechain_0001
LgPcCDVoI7IkIno9P+SYCDV2w+I006QDQQABCD9Vl+I0YsAFQTW8BDxmk+IUXN6IQCLeCDJAeEJUtLvBQ2NbCDtqkIJESgKGQqjhCDZQBOJ0IbZEQHLeCDlC/RJ0yJSIQSMiCD5JQXJEW+AIQqtpCDdvHZJ0ATfDQokeCD9niaJkPOCKQRVkCD51e8IkW/W2PMCiCDZjf9IUfzpGQ42uCDBLnEJUfWfAQEeUCDBNvFJU48r8PocKCDl1rIJ0rDXHQnDlCDhSeHJEXCzIQEeyCDFICOJ0vyVDQvFYCDlxKPJkZH7AQdZYCDdtsQJk12DKQvesCD52mWJUzsZAQZusCDdYEdJkHjFDQeyYCDhqGZJEX+xLQQlhCDxHfeJ0wW1JQ 6mhq_ignorechain_0001
LjNyBDFiW+IUERLBQEgbBD1RG+IkFYfCQ7EUBD5jU4Ik9FCDQo0IBDtc52IEsd1GQ05NBDZl+AJk1Se8PygTBDRUiGJEuUM8PRN2ADVYbAJ0nHB/PMt2BDRfW+IkN0l6PBAZBDRAGAJk6SUGQCERBDhIP/I0NtRxPQegBDdG/GJEHmK4PN2sADxEfCJkk664Pj2xAD5PN8IEqXJ/PD7yADFkMCJUE7ZDQ 6mhq_ignorechain_0001
LuYaBDpm80IU25c+PJHRBDpYnvIEsGe9POPXBD9iFsIUhrcDQC4JBD5AIpIUS7lFQvqYBDRSHtI053WsPJzLBDBKfoIUVOmcv2R4ADt8QpIkVxczvgZTBDVaWjIEMCaLP3hsADFMClIEy2b5vkuHBDxGEfIkHeIuvAU0ADND8fI0LHW4vTtoADphrbIUiSD8vt1lBDdGG2IEGAP5PHv/AD5z/vI0KdU9P5kYBDB4HwIEhN7svRGpBDt1urI0HjBwPQ/xADxTTtI0oRc1vj3iBDl6niIEPFvvPVKdADtyulIUByT9vL7NBDJzAbI0fkhqv11vAD5ZaYIkkHK6v 6mhq_ignorechain_0001
LwhrBDpsSsIUMUEFQ8EzBDh7xoIEKNqIQ4zmBDBz2pI065OLQArfBD9oJmI0hHnMQoLLCDJGnpIkTdJJQ4QSCDxdqmIEDJqLQS1XCDN/tnIkUGdFQD41BDxp4uIkPPXDQo6vBD1npkIEm/EIQCNOCDhn2tIEMxeJQyVjCDh5SnIEUT+LQkaJCD1sLoIEpEYNQSJPCDdlZiIUYSbLQA3oCD5gUoIk1/KGQDvUCDBzejIUGpxEQP+SCDtz/pIEJN8BQ 6mhq_ignorechain_0001
LXWkBDdd9uI0KR7LQvAZBDxDUwIEZLYOQd0BBDRnhuIE/oNOQ2C5ADlCXsIU7rEQQeCaBDNhV2IEnz5OQIjvBD5YP4IUfN2PQ6d8BDpN+0IUV2sQQ652BDxWT9IE2yLPQqQQCDBGu2I0lrIRQ5rKCDlvD/IUcjBQQ2XXCDdvw7IUDCzQQ1PqBDRs7xIE1gxKQqagBDx7JuI0GDBQQ4BWBDVlf4IkBAFNQHNOBDFia3IkEFNQQY22BD56+wIUL69QQL4sBDNE6/IUZq9NQuPaCDZGH0I0ZvvRQHSQCDV6CDJ0MzgPQY9mCDlNJ9IEN/IRQ 6mhq_ignorechain_0001
LC53ADJ7OvIkck4LQDkhADVIstIEpvgLQNoeADV0qnIEUG1LQCkPADxJ0lIE4yJNQufZAD1ghvIk6KzIQwTUADBSZ1I04WvIQVCSADlt83IUeq1KQEZSADlel3I05/vEQb9/AD973wIkHoVKQc+XADlMovIkhnDNQ8klADdAsuIEGDkGQSLLAD1VRtIkzQRIQ68OADZwe7IkQTbEQTXUADNhX1IULedBQ 6mhq_ignorechain_0001
LNHtADFPikIE69qKQ3qrAD5HyeIk8MGLQPJvADFIYdIk6PBOQnHkAD5o3ZIkcaFPQ8G8ADp8xbIkJQXJQB7yADZJsaIE69JFQWvCBDxMlWIkJTtKQVeoADtmgfIkXqmCQu/4ADt9/lIUJ8gJQzXbADtlgdI0ERqKQxOKBDdhReIkLYFJQ7o/ADBZTZIk6HhCQqCnADdXgXIEtzZFQnWOBDxjgUIUcIdJQW5JBDpEdXIUiTpMQ5t0ADdGDUI0cI/KQOWiADlAbeIkDiV9PUTbADdY4gIE1WHFQeN0ADB7siI0c0LCQ 6mhq_ignorechain_0001
LDH+ADVvAgIkwbZPQoDABD1wxeIE3zHRQZLrADVo/fI0Yx1RQEHkADd+2cI07trSQ5YSBDRJ+hIUWTxRQgCoBDxZCgIUofPRQqdRBDRCfhIUiQSTQSe6BDNEtjIkvblRQq9HBDh+wiIkyIlOQrhCBDNIfaIUHzORQn+QBDhILmIUbvfRQygrBDBmFcIUedpRQGTnBDRtpfIkKDKQQYieBDp2wjI0VjuTQDQCBDRDDjIkPTpTQs8SBDpsSdI0DfkTQ7QJCDFXEiIExSLRQrl3BDVtpnI08DKRQs47BDhhCkI0jsqSQ 6mhq_ignorechain_0001
L3+gAD90hkIECHiRQmKNAD5H6lIEf+NSQ9T4/CFRshIEAi9RQBQf/CVqVgIUq72SQaDFADFmYrI0GuwRQE+PADNYAwI0s8bSQpmbADJeszI0ZusRQDpOADJFrwIEt4zTQBqlADJs83IUrbUSQ5pYAD1C70IEBvbUQkLkADdDk4IUY6rTQYzmADtOCnI0wE1QQoWQAD1gGmIULjSTQbXHADlbyrIUg7rQQh5n/CJ5rrIUoL9RQWwcAD1fNzI0zhnQQniFADB7ytIEZqZUQ5vuADZR06IkTjuRQgeXADZwZ1Ikk5gVQCHsADtU67IUyQLUQ 6mhq_ignorechain_0001
LJ/2/CtemfIEjEvQQQOY/C1nabI0cGaQQIsc/CJZqWIU40VRQT28+CFgaUIUs0zRQ7sd/C1AnZIEPc6NQyoN/CF9mdIEPL2LQjAV/CxYlbIUu6AJQnUD/CBCefIEbe5FQVVM/CRnrdIkKVVAQoqFADpt5gIU+WBQQAD4+CtgDdIkjngQQ8d//CFE3YIkOvgNQBnM/CZ92VIEZomNQKfr+C1lSeIED+IMQ6Ve/CBmZhIE3eGMQBP3/CROEbI0kCrIQ0VF/CtKuXIEp3wIQ31g+C1o1fIEsMaGQXnR/CVqZjI0btfGQJIA/CBEXgI0OSc7P6Ss/CRbZdIU3Hl/Pot++CBoEaIU8Va/P 6mhq_ignorechain_0001
LGNCADJaFVI0QDnRQzjGADVXtQIEkHiSQmMAADVvLSIEB/8TQrer/C5JDPI0JnpUQwWeADxfHPIEe/fSQY+jAD1xXNI0giLRQ0viADRfoKIksYfTQhlOADR79WIUHdKRQi+5/C93QNIEcBPSQ2KoAD1dkSIkJfwSQw6lADNnbQIEbNnQQ7ozADF8jJIUCBdTQZqeADZq9LIUDxfUQ3FZAD59JHIUx2OTQ 6mhq_ignorechain_0001
LALGADd59WIkmTZUQ1PBADZakYIkPlwVQmhS/C9zuYIUrg/VQySD/Ch9BXI0sMDXQ+9KADZuEeIERvDWQYfjADpkTeI0FwFWQstqADhoGkIU7QNWQjvrADpM/aI0pZQXQeJOADpCiZI0X4yTQZ0HADxmlVIUVHcWQUfFADps4gIkFQTVQ1IFAD5EbfIkV1BXQe3pADNftcI0dBKVQ7I8ADBMRkIUsrOWQo2kADldXmIEobWVQTWkADBI1lIUz/HXQML9ADllJbIUSzRXQMZlAD5SlcIEUFGYQklmAD5V2WIkdzIXQ 6mhq_ignorechain_0001
LfE6+CNlraIUX/AVQY2L+C9p2aIUDmMVQ4C59C5SRVI0eaKVQX1h9CxCtTIU0AFWQU629CxFTeI0OWHUQyU79C9QNkIUYaWUQ46N+CZsenIUmIZTQE7s9C1VgmIUj3hVQHAS+C9q6sIUn7mTQI7w9CxD8rIUUzvVQHgD+CZYJvIE/OyUQPzG/CZuCcIEstJUQ1BF+CprkcIkGTLWQpFF+CxcXdIUzbJTQq8U9CVbWdIEQdDUQsWZ+CN3tlIU/idSQlQe9CxF+jIU3gSWQrrg+CtOcvIklP2SQBdl9C9dstIU+XrWQ+uG+CVgbzIEEM9UQ 6mhq_ignorechain_0001
LUzD+CBwISIEfVJUQJnv9CNe7MI0AP/TQwh39CF5XJI01iMVQuVa9C9QkGIEw2pVQ3FA+CRwKKIEuRuSQTFq9C994EIUtwZSQSv88CRgmFIkEt7RQ1tv8CRhFKIEsnvRQrFn8Cx3pBIE4zwRQA/Z+CtZUTI0+SeTQoGN9CRhgNIEpi6TQX379ClX0MIUUh3RQcQi+ClxYJIkev0SQwM89CJf1CIUsDoRQ8Sq9CZgYCIEvwSTQ 6mhq_ignorechain_0001
Lsoe+CdMYJIUU2tVQ8no+Chz/FIUVG3WQKWO+CJwuHIke8BYQqG79CliaEIU6MYYQnmY/CdCUGIU1FNXQzkh/Ct/hDIkC6QYQf4y/CxL1DI0xaFWQmz1+CJEuLIUwzUVQzcf+Cxa5BI0K2nWQ+lh/CZ5fKIU80UXQS0BADJ1yDIU1LYYQmUP/C1vdFI02RqYQ+QY/Cter+H0BpOYQrYKADNjEEI09XVWQQwp/CtbT/HUoc9VQy9s/CBX/FIE09JVQ 6mhq_ignorechain_0001
L71M+C1p8MI0jEKYQsZ19CNY6OIkW+uYQxTG9CVDlNIUmtsYQwYz8CN0wLIU3AMZQv4b+CRzlPI06mtXQ62C+C1CMNIEiDMZQgL59CF/OTIUHTxYQ 6mhq_ignorechain_0001
LgFz8C96VOI0cZHYQ5XF8ClVbNIkneDYQSz67CdOgHIEqjEYQ3uY7CVC+FIUxNUYQfe07CFq4PIkM6zWQkky7C944VI0gO1WQ7FL8CNH5YI0D+8VQgSY7Ct5iYIkLuuXQnXJ8CppaeI0cI+VQJeW7CJLEeIEr+vXQ4Dv7CJMAhIEvm3WQNwD9CdqjPI047aXQeb17C57PPIUp5eYQkzI8CF6qOI0cu+VQPaU7CZEYOIU1InWQ03f8CRL2WIUwdPVQ/3E7C1VOWIUuoNYQA0c8CphugIEBlRVQfqB7C1pGgIE9uOYQMtt7CVwWlIEHn4WQ 6mhq_ignorechain_0001
L5SX8CpSGEIkRDpXQzcP8CF1w8HE7ayXQToM8C5/x5H0CZoYQKwu7CtlQ0HE6B2YQd4y8CZ7J2H0K6GXQjCw8Cx3Q3HU7flVQSwv8Cl6dqHk8OhXQN2X9CdtnzHUD52UQ3By8CFkVFIU6mKXQTPw7C9l76HkLDXXQcFS9ChtP5HU7yZXQDCV8CNKnyHki2NVQUKq8Cdvm/HEL1UVQABJ9CZW6lHE23BXQuTz8CNE0pHEHMTYQgrQ8CliSnHEWSOXQlZT9Cp2p0HkXLyTQ+Iz9CRBY4H0D/LVQZvd9ChhNrH0FzEVQ 6mhq_ignorechain_0001
Ltuq8Cxam9HkhTCZQBEo8C9tv7HEHIwZQI2+7CZ1IAIUhiCaQX/q7C5GX7HUufeaQurO9C5aUAIEnRGaQaqD9Cp+5AI0mg2YQSAo8CJXIzHEmi1ZQ4gM9CxRO/H0CooaQ61r9C54+8Hks65ZQvbP9CN0mEIEqMAaQ 6mhq_ignorechain_0001
Lpax7CRKzEIkOVzZQUbJ7ChdEHIEsSCaQ2Ak6CxeUDIkeL7ZQnWI6CNstCIU8/WaQ/vC8Cl4zGIkcTdZQc+L7CpQ/HIkITkaQ8XD7C170KIUZtxZQ 6mhq_ignorechain_0001
Ltwi6CVkvAIkAGWZQEMA6CV+E6HERFNZQxkA6CJuywHEAQsZQHre5CpkNtHkqo6ZQnWD6CNc61H0aHfYQcq65CZbU+H0+M6XQpm45CRnl5Hkp5gWQ1yk5C9hOxHEs6SWQGGN6Cdm6+HEv1jVQtt56CdzUBIkj0/YQr4h5CdOR+Hk2MRZQ6Rj6Cd3ryHETlZYQNms5CR2ZvHE4kaYQ5Ec5CNxEBIkZ6DYQjSU6CdbHCI02k7XQh3M6CtfL8H0qonUQAxc6CZQ1CIU/9xVQ 6mhq_ignorechain_0001
LFdm6C9a3sHUem3ZQs8o6CFOFkHU+IWaQ9Sf6ClB8nH0GQDbQ+wP6C5QyhHkX9dbQ5FV7C1BzeH08eUaQhIc7CBZ7XH0qQtZQJ957Cx29aH0WtOZQfxE7Cp4lOHU+1nZQuYA8ClUsUHEp4qYQANL7CBaUIHElBEZQt3o7CF3VLHUbolYQnRv7C18FFHE/8BYQFxB7CZh5vHU5SrZQi6Q6CxQIeH08mNaQW1t7Ct+8kHkzHVaQUfZ7ClIzZH0RtwaQZUM8CljTiHU59SZQPUt6ChWNMHkX1/ZQ+zX8C5EFXHUu4SYQe046C55+AHEMw/YQ3Ab7CpVU/GEy5BYQ 6mhq_ignorechain_0001
L13o6CNlCyHkIeMbQhqe6CBWc2H02Z2bQisu5Cl+h3HUbP8bQBHe5C9T01H0lbfcQa/z6CtarAIk4Y8bQJ6j7CBmaAI0hm/bQL937Ctfz3H0A3PcQ/B97CZerEI08ZybQqCk8CtAU3HUd1ScQLGp8CpWcEIEgT1bQKn88CVX2/HkhjFcQsS36Clmw2H0dj2aQTgq6CJ/8wH0j0OcQDyr6CRQRDIEQmhbQsyn6CNrjCIE0XZcQihk7CFKDxHECVacQ/mt7C58PIIkKllbQ/Xz8C5+KwHUcrfcQXe88C9j0HIUSzqbQYWf9C9Ne/Hkv6HcQ 6mhq_ignorechain_0001
LV6X5CpbX6HEeLabQgxp4CFdv7HktQdbQoOT4CtgIxH0OalbQCc53CRoLwHUSDDcQObY4CJFaAIEwE0aQK/j4ChoTGIktFtaQGeY4CRp7HI0Hk/ZQ8aM4CZlvJIUcoNbQPfm5ChEm7H0Tw9aQW6i4CdcfAIkbQ4bQ3jk4CpxT8H0o1YaQwo13CpNGAIExP0aQDZG5Cxx1GIkdBxaQRsg4CF7HMIUVm6ZQlPq4CJodFI0u9oZQER23CZMYHIkzf6ZQMqU4Ct87NIUtrIbQ3Aq3Cp5NJIEfsJbQhrV4C1ziIIUZ3tbQ 6mhq_ignorechain_0001
[truncated: 1,450,686 more chars]
