# Supplementary material for: Modeling membrane geometries implicitly in Rosetta
Source: Protein Sci. 2024 Feb 15;33(3):e4908. doi: 10.1002/pro.4908 (PMC10868433; doi:10.1002/pro.4908)
Supplement: Supplementary file 2 — Data S2. Supporting Information [file PRO-33-e4908-s001.gz › mp_geo_demos/refinement_in_two_membranes/slab/output/relax_slab_frkln_1.sc]

SEQUENCE: 
SCORE: total_score       score dslf_fa13    fa_atr    fa_dun   fa_elec fa_intra_rep fa_intra_sol_xover4              fa_rep              fa_sol fa_water_to_bilayer hbond_bb_sc hbond_lr_bb    hbond_sc hbond_sr_bb lk_ball_wtd       omega     p_aa_pp pro_close rama_prepro         ref        time yhh_planarity description 
SCORE:   -5582.756   -5582.756   -33.260 -13965.420  2471.405 -3530.857       29.770             389.105            1755.653            7895.592            -379.917    -272.508    -154.089    -273.096   -1305.358    -355.389     290.049    -154.809     7.966     428.283    1572.366   14141.000         1.758 6mhq_ignorechain_0001
SCORE:   -5582.136   -5582.136   -33.680 -13952.853  2477.866 -3542.727       29.671             383.745            1741.138            7910.996            -385.933    -257.183    -157.268    -256.204   -1305.900    -367.801     289.536    -161.453     9.779     422.110    1572.366   13780.000         1.662 6mhq_ignorechain_0002
SCORE:   -5580.492   -5580.492   -32.093 -14022.335  2485.420 -3530.542       29.696             388.129            1750.110            7928.011            -388.379    -264.860    -153.597    -256.737   -1301.411    -365.149     293.336    -156.951     9.068     433.169    1572.366   13747.000         2.257 6mhq_ignorechain_0003
