# Supplementary material for: Modeling membrane geometries implicitly in Rosetta
Source: Protein Sci. 2024 Feb 15;33(3):e4908. doi: 10.1002/pro.4908 (PMC10868433; doi:10.1002/pro.4908)
Supplement: Supplementary file 2 — Data S2. Supporting Information [file PRO-33-e4908-s001.gz › mp_geo_demos/refinement_in_two_membranes/slab/output/relax_slab_frkln_1rms.sc]

SEQUENCE: 
SCORE: total_score       score         rms dslf_fa13    fa_atr    fa_dun   fa_elec fa_intra_rep fa_intra_sol_xover4              fa_rep              fa_sol fa_water_to_bilayer hbond_bb_sc hbond_lr_bb    hbond_sc hbond_sr_bb linear_chainbreak lk_ball_wtd      maxsub       omega overlap_chainbreak            p_aa_pp pro_close rama_prepro         ref        time yhh_planarity description 
SCORE:   -5582.755   -5582.755       3.331   -33.260 -13965.415  2471.405 -3530.857       29.770             389.105            1755.651            7895.589            -379.916    -272.507    -154.089    -273.095   -1305.358             0.000    -355.389    2099.000     290.049              0.000           -154.809     7.966     428.283    1572.366      10.000         1.758 6mhq_ignorechain_0001_0001
SCORE:   -5582.137   -5582.137       2.700   -33.680 -13952.868  2477.866 -3542.728       29.671             383.745            1741.145            7911.004            -385.934    -257.184    -157.268    -256.204   -1305.900             0.000    -367.801    2122.000     289.535              0.000           -161.453     9.778     422.109    1572.366      10.000         1.662 6mhq_ignorechain_0002_0001
SCORE:   -5580.492   -5580.492       2.249   -32.093 -14022.323  2485.420 -3530.539       29.696             388.129            1750.101            7928.004            -388.379    -264.859    -153.596    -256.737   -1301.411             0.000    -365.150    2124.000     293.336              0.000           -156.951     9.068     433.169    1572.366      10.000         2.257 6mhq_ignorechain_0003_0001
SCORE:   -5582.755   -5582.755       3.331   -33.260 -13965.415  2471.405 -3530.857       29.770             389.105            1755.651            7895.589            -379.916    -272.507    -154.089    -273.095   -1305.358             0.000    -355.389    2099.000     290.049              0.000           -154.809     7.966     428.283    1572.366      19.000         1.758 6mhq_ignorechain_0001_0001
SCORE:   -5582.137   -5582.137       2.700   -33.680 -13952.868  2477.866 -3542.728       29.671             383.745            1741.145            7911.004            -385.934    -257.184    -157.268    -256.204   -1305.900             0.000    -367.801    2122.000     289.535              0.000           -161.453     9.778     422.109    1572.366      17.000         1.662 6mhq_ignorechain_0002_0001
SCORE:   -5580.492   -5580.492       2.249   -32.093 -14022.323  2485.420 -3530.539       29.696             388.129            1750.101            7928.004            -388.379    -264.859    -153.596    -256.737   -1301.411             0.000    -365.150    2124.000     293.336              0.000           -156.951     9.068     433.169    1572.366      16.000         2.257 6mhq_ignorechain_0003_0001
