# Supplementary material for: Modeling membrane geometries implicitly in Rosetta
Source: Protein Sci. 2024 Feb 15;33(3):e4908. doi: 10.1002/pro.4908 (PMC10868433; doi:10.1002/pro.4908)
Supplement: Supplementary file 2 — Data S2. Supporting Information [file PRO-33-e4908-s001.gz › mp_geo_demos/refinement_in_two_membranes/6mhq_ignorechain.span]

Rosetta-generated spanfile from SpanningTopology object
30 2124
antiparallel
n2c
	1066	1070
	1085	1107
	1135	1151
	1165	1184
	1213	1234
	1243	1247
	1262	1284
	1312	1328
	1342	1361
	1390	1411
	1420	1424
	1439	1461
	1489	1505
	1519	1538
	1567	1588
	1597	1601
	1616	1638
	1666	1682
	1696	1715
	1744	1765
	1774	1778
	1793	1815
	1843	1859
	1873	1892
	1921	1942
	1951	1955
	1970	1992
	2020	2036
	2050	2069
	2098	2119
