# Supplementary material for: Modeling membrane geometries implicitly in Rosetta
Source: Protein Sci. 2024 Feb 15;33(3):e4908. doi: 10.1002/pro.4908 (PMC10868433; doi:10.1002/pro.4908)
Supplement: Supplementary file 2 — Data S2. Supporting Information [file PRO-33-e4908-s001.gz › mp_geo_demos/membrane_relax.xml]

<ROSETTASCRIPTS>
	<SCOREFXNS>
		<ScoreFunction name="memb_hires" weights="%%scorefxn%%" />
	</SCOREFXNS>
	<MOVERS>
		<AddMembraneMover name="add_memb"/>
		<MembranePositionFromTopologyMover name="init_pos"/>
		<FastRelax name="fast_relax" scorefxn="memb_hires" repeats="1"/> 
	</MOVERS>
	<PROTOCOLS>
		<Add mover="add_memb"/>
		<Add mover="init_pos"/>
		<Add mover="fast_relax"/>
	</PROTOCOLS>
	<OUTPUT scorefxn="memb_hires" />
</ROSETTASCRIPTS>
