# Supplementary material for: Modeling membrane geometries implicitly in Rosetta
Source: Protein Sci. 2024 Feb 15;33(3):e4908. doi: 10.1002/pro.4908 (PMC10868433; doi:10.1002/pro.4908)
Supplement: Supplementary file 2 — Data S2. Supporting Information [file PRO-33-e4908-s001.gz › mp_geo_demos/protien_protein_docking_micelle/slab/1afo_mpdock_slab_1.sc]

SEQUENCE: 
SCORE: total_score       score         rms CAPRI_rank       Fnat       I_sc       Irms   Irms_leg    cen_rms dslf_fa13    fa_atr    fa_dun   fa_elec fa_intra_rep fa_intra_sol_xover4              fa_rep              fa_sol fa_water_to_bilayer hbond_bb_sc hbond_lr_bb    hbond_sc hbond_sr_bb     hs_pair interchain_contact interchain_env interchain_pair interchain_vdw lk_ball_wtd      maxsub    mp_cbeta      mp_env     mp_pair       omega     p_aa_pp pro_close      rama rama_prepro         ref      rsigma       sheet     ss_pair     st_rmsd        time yhh_planarity description 
SCORE:     120.887     146.377       7.359      0.000      0.000      0.000      7.698      6.590      3.898     0.000  -338.191    83.761   -92.223        1.220              11.625             122.958             276.020             -30.954      -1.344       0.000       0.000     -54.241       0.000             -0.400          1.426           0.216          0.000      -9.733      40.000      -1.210     -26.974      -4.433      -0.190       0.375     0.396     5.885     104.611      72.289       0.000       0.000       0.000       9.772      15.000         0.000 1afo_prepack_topscore_0001
SCORE:     398.502     426.622      13.060      0.000      0.000      0.000     12.288     11.650      4.953     0.000  -345.131    87.859   -93.187        1.236              12.656             410.290             278.494             -38.030      -1.344       0.000       0.000     -54.241       0.000             -0.900          1.380           0.218          0.000      -9.459      45.000      -2.412     -25.642      -6.648      -0.190       0.375     0.396     5.885     104.611      72.289       0.000       0.000       0.000       7.545       9.000         0.000 1afo_prepack_topscore_0002
SCORE:     106.688     135.723       3.365      1.000      0.152    -11.517      3.520      3.227      5.053     0.000  -348.939    83.111   -92.935        1.224              12.235             124.414             274.882             -30.552      -1.344       0.000       0.000     -54.241       0.000             -1.000          1.256           0.216          0.714      -9.611      80.000      -3.035     -25.973      -7.099      -0.190       0.375     0.396     5.885     104.611      72.289       0.000       0.000       0.000       5.135      11.000         0.000 1afo_prepack_topscore_0003
SCORE:      94.751     119.975       1.683      2.000      0.606    -22.830      1.802      1.042      4.848     0.000  -369.664    85.256   -93.428        1.160              11.796             128.784             278.806             -34.227      -1.344       0.000       0.000     -54.241       0.000             -0.400          1.310           0.141          1.311     -10.404      80.000      -0.031     -25.539      -7.901      -0.190       0.375     0.396     5.885     104.611      72.289       0.000       0.000       0.000       3.526      13.000         0.000 1afo_prepack_topscore_0004
SCORE:     130.202     125.610       5.360      0.000      0.121    -12.120      4.874      4.672     10.423     0.000  -346.799    83.487   -94.000        1.148              12.518             118.340             272.843             -34.620      -0.614       0.000       0.000     -54.241       0.000              1.000          1.505           0.025          0.019      -9.932      63.000      14.163     -14.270      -3.734      -0.190       0.375     0.396     5.885     104.611      72.289       0.000       0.000       0.000      13.880      10.000         0.000 1afo_prepack_topscore_0005
SCORE:     102.493     129.909       2.363      2.000      0.364    -13.835      2.609      2.059      4.431     0.000  -349.321    83.576   -93.815        1.250              13.182             118.446             276.703             -32.435      -0.614       0.000       0.000     -54.241       0.000             -0.600          1.284           0.211          0.186     -10.304      80.000      -1.721     -25.974      -6.689      -0.190       0.375     0.396     5.885     104.611      72.289       0.000       0.000       0.000       9.941      12.000         0.000 1afo_prepack_topscore_0006
SCORE:      93.262     117.472       1.590      3.000      0.606    -24.032      1.726      0.993      3.893     0.000  -363.355    84.775   -93.747        1.178              12.340             118.968             280.050             -34.391      -0.614       0.000       0.000     -54.241       0.000             -0.400          1.361           0.172          0.185     -10.972      80.000      -0.568     -25.968      -4.877      -0.190       0.375     0.396     5.885     104.611      72.289       0.000       0.000       0.000       5.610      13.000         0.000 1afo_prepack_topscore_0007
SCORE:      90.849     116.734       1.560      3.000      0.576    -20.894      1.721      0.998      5.633     0.000  -363.968    86.553   -93.890        1.162              11.637             120.238             276.988             -33.942      -0.614       0.000       0.000     -54.241       0.000             -0.400          1.436           0.145          1.459     -10.668      80.000       1.152     -28.593      -6.968      -0.190       0.375     0.396     5.885     104.611      72.289       0.000       0.000       0.000       4.940      13.000         0.000 1afo_prepack_topscore_0008
SCORE:     130.005     131.254       7.879      0.000      0.091    -10.678      7.267      6.178     11.098     0.000  -345.051    79.816   -92.715        1.167              11.362             125.117             270.143             -31.160      -1.344       0.000       0.000     -54.241       0.000              0.600          1.483          -0.117          0.411      -9.320      50.000       6.536     -15.812      -0.234      -0.190       0.375     0.396     5.885     104.611      72.289       0.000       0.000       0.000       8.440      11.000         0.000 1afo_prepack_topscore_0009
SCORE:     125.459     138.284       5.531      0.000      0.091    -14.694      4.307      3.559     11.797     0.000  -358.621    85.248   -91.152        1.220              11.991             134.623             274.804             -32.109      -0.614       0.000      -1.247     -54.241       0.000             -1.000          1.120           0.161          1.012      -9.097      65.000      -1.233     -15.772      -2.997      -0.190       0.375     0.396     5.885     104.611      72.289       0.000       0.000       0.000       7.966      13.000         0.000 1afo_prepack_topscore_0010
SCORE:     139.007     128.771       9.634      0.000      0.000     -8.128      8.312      8.536     20.365     0.000  -346.321    84.270   -93.471        1.133              11.408             120.911             273.756             -35.174      -0.614       0.000       0.000     -54.241       0.000              1.300          1.802          -0.010          0.000     -10.366      40.000      18.160     -13.150      -3.750      -0.190       0.375     0.396     5.885     104.611      72.289       0.000       0.000       0.000      21.389      10.000         0.000 1afo_prepack_topscore_0011
SCORE:      93.384     121.406       1.866      2.000      0.545    -21.979      1.850      1.056      4.834     0.000  -368.000    91.645   -93.847        1.179              11.636             123.566             278.167             -34.233      -1.344       0.000       0.000     -54.241       0.000             -0.900          1.252           0.211          0.248     -10.601      80.000      -1.573     -25.208      -7.936      -0.190       0.375     0.396     5.885     104.611      72.289       0.000       0.000       0.000       4.278      14.000         0.000 1afo_prepack_topscore_0012
SCORE:     100.818     124.464       1.501      2.000      0.485    -16.843      1.716      0.983      3.057     0.000  -361.430    80.386   -93.056        1.178              11.812             130.832             276.377             -33.603      -0.614       0.000      -0.546     -54.241       0.000             -0.300          1.390           0.202          0.206     -10.111      80.000       4.748     -25.030     -10.746      -0.190       0.375     0.396     5.885     104.611      72.289       0.000       0.000       0.000       5.355      13.000         0.000 1afo_prepack_topscore_0013
SCORE:     101.859     131.095       3.257      1.000      0.273    -16.325      2.989      2.584      5.573     0.000  -355.272    88.029   -94.102        1.171              12.835             120.100             275.018             -29.210      -0.614       0.000       0.000     -54.241       0.000             -1.000          1.144           0.133          1.797     -10.099      71.000      -3.425     -24.903      -8.866      -0.190       0.375     0.396     5.885     104.611      72.289       0.000       0.000       0.000       7.326      14.000         0.000 1afo_prepack_topscore_0014
SCORE:     134.717     129.021       5.029      0.000      0.061    -15.278      4.641      4.023     12.110     0.000  -351.479    82.410   -92.443        1.139              11.510             130.402             270.714             -35.197      -1.344       0.000       0.000     -54.241       0.000              0.700          1.525          -0.024          0.000      -9.930      61.000      12.135     -12.694      -1.831      -0.190       0.375     0.396     5.885     104.611      72.289       0.000       0.000       0.000      10.536      11.000         0.000 1afo_prepack_topscore_0015
SCORE:     147.572     138.874       7.338      0.000      0.061     -2.546      6.306      6.300     13.333     0.000  -336.690    80.970   -92.363        1.169              13.523             120.471             275.728             -36.659      -0.614       0.000       0.000     -54.241       0.000              1.100          1.762           0.044          0.029      -9.900      55.000      15.179     -13.949      -1.351      -0.190       0.375     0.396     5.885     104.611      72.289       0.000       0.000       0.000      13.155       9.000         0.000 1afo_prepack_topscore_0016
SCORE:     110.842     135.348       3.056      1.000      0.364    -15.290      2.966      2.260      6.282     0.000  -355.756    91.441   -94.341        1.250              12.224             128.163             273.425             -33.988      -1.344       0.000       0.000     -54.241       0.000             -1.200          1.307           0.074          2.043      -8.965      80.000      -1.236     -26.049      -5.329      -0.190       0.375     0.396     5.885     104.611      72.289       0.000       0.000       0.000       6.217      13.000         0.000 1afo_prepack_topscore_0017
SCORE:      98.795     123.872       1.789      2.000      0.636    -23.045      1.834      1.064      4.547     0.000  -367.053    89.546   -93.507        1.199              13.800             119.811             282.027             -34.330      -0.646       0.000       0.000     -54.241       0.000             -0.500          1.421           0.186          0.473     -10.214      80.000       0.365     -25.213      -7.694      -0.190       0.375     0.396     5.885     104.611      72.289       0.000       0.000       0.000       3.484      13.000         0.000 1afo_prepack_topscore_0018
SCORE:     104.972     132.382       2.250      2.000      0.333    -14.548      2.511      2.123      5.095     0.000  -354.068    84.497   -93.692        1.173              11.561             125.508             276.216             -30.734      -1.344       0.000       0.000     -54.241       0.000             -0.800          1.184           0.228          0.000      -9.973      80.000      -2.339     -24.340      -7.228      -0.190       0.375     0.396     5.885     104.611      72.289       0.000       0.000       0.000       9.505      13.000         0.000 1afo_prepack_topscore_0019
SCORE:     105.985     132.558       3.685      1.000      0.121    -16.018      3.925      3.533      5.796     0.000  -352.361    92.745   -95.307        1.207              12.614             121.637             271.475             -31.585      -0.614       0.000      -1.017     -54.241       0.000             -1.100          1.263           0.207          0.000      -9.474      75.000      -2.554     -24.398      -5.875      -0.190       0.375     0.396     5.885     104.611      72.289       0.000       0.000       0.000       4.690      13.000         0.000 1afo_prepack_topscore_0020
SCORE:     124.374     134.491       3.912      1.000      0.121    -14.516      3.856      3.559      6.722     0.000  -352.496    88.492   -93.653        1.249              11.626             126.856             271.368             -31.378      -1.344       0.000       0.000     -54.241       0.000              0.100          1.410           0.008          1.634      -9.468      79.000       6.064     -21.221      -3.997      -0.190       0.375     0.396     5.885     104.611      72.289       0.000       0.000       0.000       9.324      12.000         0.000 1afo_prepack_topscore_0021
SCORE:     121.131     125.807       5.403      1.000      0.182    -13.838      4.100      3.626     11.098     0.000  -350.789    84.590   -94.556        1.176              12.164             121.496             273.364             -33.813      -1.344       0.000       0.000     -54.241       0.000              0.400          1.579           0.073          1.917      -9.718      62.000       9.200     -20.404      -3.326      -0.190       0.375     0.396     5.885     104.611      72.289       0.000       0.000       0.000      10.984      11.000         0.000 1afo_prepack_topscore_0022
SCORE:     102.245     125.932       3.807      1.000      0.182    -11.850      3.218      2.259      7.955     0.000  -344.805    83.525   -92.154        1.181              12.704             116.545             272.536             -36.363      -0.614       0.000       0.000     -54.241       0.000             -0.800          1.346           0.196          0.230      -9.862      80.000      -1.633     -23.565      -5.345      -0.190       0.375     0.396     5.885     104.611      72.289       0.000       0.000       0.000       4.384      13.000         0.000 1afo_prepack_topscore_0023
SCORE:     105.121     128.325       6.246      1.000      0.242     -7.439      4.304      3.571      5.049     0.000  -347.286    82.442   -93.205        1.152              11.438             124.744             273.930             -37.141      -1.344       0.000       0.000     -54.241       0.000             -0.200          1.430           0.113          0.366      -9.644      63.000       2.211     -27.133      -5.875      -0.190       0.375     0.396     5.885     104.611      72.289       0.000       0.000       0.000       2.252      12.000         0.000 1afo_prepack_topscore_0024
SCORE:     111.651     134.355       2.375      1.000      0.212    -13.285      2.763      2.284      5.535     0.000  -355.729    88.711   -93.464        1.184              12.076             126.273             276.414             -32.996      -1.344       0.000       0.000     -54.241       0.000             -0.900          1.227           0.302          0.104     -10.009      80.000      -1.085     -24.038      -4.199      -0.190       0.375     0.396     5.885     104.611      72.289       0.000       0.000       0.000       9.048      13.000         0.000 1afo_prepack_topscore_0025
SCORE:     108.343     127.764       4.938      0.000      0.030    -13.027      5.255      4.832      6.114     0.000  -351.207    80.300   -94.783        1.157              12.440             124.795             272.951             -30.750      -0.614       0.000       0.000     -54.241       0.000              0.000          1.433          -0.055          0.638      -9.764      65.000       4.863     -23.786      -8.399      -0.190       0.375     0.396     5.885     104.611      72.289       0.000       0.000       0.000       5.148      13.000         0.000 1afo_prepack_topscore_0026
SCORE:     110.095     132.302       2.247      1.000      0.212    -11.698      2.676      2.195      5.036     0.000  -351.652    84.641   -94.397        1.180              11.756             125.307             275.667             -33.362      -1.344       0.000       0.000     -54.241       0.000             -0.600          1.188           0.223          0.280      -8.732      80.000      -0.252     -24.022      -4.908      -0.190       0.375     0.396     5.885     104.611      72.289       0.000       0.000       0.000       1.529      13.000         0.000 1afo_prepack_topscore_0027
SCORE:     106.063     134.899       3.000      1.000      0.273    -15.693      3.105      2.635      4.803     0.000  -357.136    88.702   -91.892        1.232              12.597             124.334             274.826             -29.005      -0.614       0.000      -0.994     -54.241       0.000             -0.800          1.285           0.175          0.000     -10.390      80.000      -2.719     -25.791      -6.871      -0.190       0.375     0.396     5.885     104.611      72.289       0.000       0.000       0.000       4.173      13.000         0.000 1afo_prepack_topscore_0028
SCORE:     104.174     131.485       4.573      0.000      0.030    -16.812      4.559      4.155      5.277     0.000  -355.497    86.176   -92.696        1.186              12.425             125.849             272.562             -30.966      -1.344       0.000      -0.356     -54.241       0.000             -0.800          1.235           0.228          0.472      -9.093      55.000      -2.347     -25.572      -6.411      -0.190       0.375     0.396     5.885     104.611      72.289       0.000       0.000       0.000       6.002      13.000         0.000 1afo_prepack_topscore_0029
SCORE:     132.157     131.344       5.287      0.000      0.091    -13.445      5.419      4.517      8.722     0.000  -346.841    84.951   -94.302        1.177              12.214             119.580             272.210             -30.220      -0.614       0.000       0.000     -54.241       0.000              0.900          1.443          -0.027          0.000     -10.050      54.000      10.603     -13.267      -4.723      -0.190       0.375     0.396     5.885     104.611      72.289       0.000       0.000       0.000      17.360      12.000         0.000 1afo_prepack_topscore_0030
SCORE:     101.338     126.597       4.338      1.000      0.242     -8.215      3.259      2.508      9.315     0.000  -345.557    84.723   -93.930        1.150              12.030             117.161             274.896             -36.455      -0.614       0.000       0.000     -54.241       0.000              0.000          1.399           0.143          0.000     -10.047      69.000       3.835     -27.937      -8.584      -0.190       0.375     0.396     5.885     104.611      72.289       0.000       0.000       0.000       3.799      12.000         0.000 1afo_prepack_topscore_0031
SCORE:     113.525     136.386       3.139      0.000      0.091     -6.902      3.190      2.647      6.220     0.000  -345.698    86.872   -93.812        1.190              11.334             120.541             275.878             -32.408      -1.344       0.000       0.000     -54.241       0.000             -0.900          1.272           0.287          0.302      -9.407      80.000      -1.147     -24.169      -4.392      -0.190       0.375     0.396     5.885     104.611      72.289       0.000       0.000       0.000       5.514      12.000         0.000 1afo_prepack_topscore_0032
SCORE:     108.069     133.498       2.255      2.000      0.333    -14.182      2.530      1.958      4.563     0.000  -353.867    83.223   -92.140        1.272              12.789             126.132             276.018             -32.037      -0.614       0.000      -0.546     -54.241       0.000             -0.500          1.429           0.251          0.155      -9.971      80.000      -0.972     -27.256      -4.420      -0.190       0.375     0.396     5.885     104.611      72.289       0.000       0.000       0.000       3.637      12.000         0.000 1afo_prepack_topscore_0033
SCORE:      98.777     123.798       1.560      3.000      0.576    -20.782      1.731      0.999      4.287     0.000  -364.683    85.926   -92.934        1.174              12.153             127.740             277.149             -34.452      -1.344       0.000       0.000     -54.241       0.000             -0.400          1.361           0.212          0.001     -10.169      80.000      -1.312     -26.498      -4.270      -0.190       0.375     0.396     5.885     104.611      72.289       0.000       0.000       0.000       7.611      13.000         0.000 1afo_prepack_topscore_0034
SCORE:     107.100     128.756       3.309      2.000      0.333    -14.145      2.721      1.885      8.578     0.000  -356.385    90.018   -95.208        1.230              11.886             122.865             278.157             -35.279      -1.344       0.000      -0.438     -54.241       0.000              0.200          1.350           0.149          0.000      -9.985      79.000       4.624     -25.980      -7.883      -0.190       0.375     0.396     5.885     104.611      72.289       0.000       0.000       0.000       5.713      12.000         0.000 1afo_prepack_topscore_0035
SCORE:      92.585     117.899       1.578      3.000      0.667    -22.718      1.719      0.999      4.792     0.000  -367.605    88.652   -95.060        1.173              10.839             124.460             278.401             -34.241      -1.344       0.000       0.000     -54.241       0.000             -0.100          1.460           0.115          0.000     -10.615      80.000       1.926     -27.783      -6.816      -0.190       0.375     0.396     5.885     104.611      72.289       0.000       0.000       0.000       3.055      13.000         0.000 1afo_prepack_topscore_0036
SCORE:     120.725     138.545       3.068      1.000      0.242    -10.282      3.021      2.368      6.316     0.000  -355.015    90.106   -93.846        1.189              12.071             124.646             279.932             -32.564      -1.344       0.000       0.000     -54.241       0.000             -0.700          1.225           0.086          0.517      -9.868      80.000       0.006     -19.066      -5.773      -0.190       0.375     0.396     5.885     104.611      72.289       0.000       0.000       0.000       6.005      13.000         0.000 1afo_prepack_topscore_0037
SCORE:     133.768     127.827       5.225      0.000      0.061    -11.234      4.729      4.188     12.976     0.000  -346.914    79.355   -94.505        1.167              13.594             123.329             274.527             -35.576      -0.614       0.000       0.000     -54.241       0.000              0.700          1.525          -0.050          0.000      -9.774      62.000      11.285     -11.774      -1.631      -0.190       0.375     0.396     5.885     104.611      72.289       0.000       0.000       0.000      10.233      11.000         0.000 1afo_prepack_topscore_0038
SCORE:      96.880     121.493       1.776      2.000      0.636    -23.067      1.831      1.062      4.974     0.000  -369.711    85.940   -91.427        1.184              13.349             122.775             281.842             -33.774      -0.614       0.000      -0.994     -54.241       0.000             -0.600          1.393           0.139          1.054     -10.316      80.000      -0.514     -24.829      -7.141      -0.190       0.375     0.396     5.885     104.611      72.289       0.000       0.000       0.000       5.481      13.000         0.000 1afo_prepack_topscore_0039
SCORE:     121.369     127.385       3.184      1.000      0.364    -15.735      3.063      2.276      5.109     0.000  -354.407    82.250   -93.889        1.139              11.394             130.356             272.483             -34.313      -1.344       0.000       0.000     -54.241       0.000              0.400          1.471           0.120          0.468      -9.522      80.000       6.999     -16.484      -4.875      -0.190       0.375     0.396     5.885     104.611      72.289       0.000       0.000       0.000      10.489      11.000         0.000 1afo_prepack_topscore_0040
SCORE:     113.268     137.394       2.472      1.000      0.182     -8.871      2.644      1.999      6.233     0.000  -348.965    87.245   -94.362        1.204              13.987             119.256             278.518             -32.079      -0.614       0.000       0.000     -54.241       0.000             -0.800          1.435           0.285          0.000     -10.035      80.000      -1.069     -25.023      -4.839      -0.190       0.375     0.396     5.885     104.611      72.289       0.000       0.000       0.000       4.809      13.000         0.000 1afo_prepack_topscore_0041
SCORE:     149.457     142.305       9.233      0.000      0.000     -6.747      7.864      6.856     18.511     0.000  -350.627    78.845   -93.309        1.189              11.271             136.506             278.132             -31.754      -1.344       0.000       0.000     -54.241       0.000              0.000          1.597           0.213          0.916      -9.842      40.000       4.369      -7.595       1.766      -0.190       0.375     0.396     5.885     104.611      72.289       0.000       0.000       0.000      17.160      12.000         0.000 1afo_prepack_topscore_0042
SCORE:     107.222     133.191       2.829      1.000      0.242    -15.327      2.768      2.230      6.882     0.000  -356.504    85.586   -91.772        1.248              12.200             124.895             274.743             -29.313      -0.614       0.000      -0.546     -54.241       0.000             -0.500          1.335           0.104          0.120      -9.971      79.000       1.795     -25.381      -9.326      -0.190       0.375     0.396     5.885     104.611      72.289       0.000       0.000       0.000       5.398      13.000         0.000 1afo_prepack_topscore_0043
SCORE:     135.539     131.515       4.734      0.000      0.091    -12.051      4.513      4.411     10.530     0.000  -348.718    85.218   -94.421        1.171              11.995             122.901             274.958             -33.681      -1.344       0.000       0.000     -54.241       0.000              1.000          1.556           0.040          0.155      -9.803      66.000      13.817     -14.364      -4.065      -0.190       0.375     0.396     5.885     104.611      72.289       0.000       0.000       0.000      13.965      11.000         0.000 1afo_prepack_topscore_0044
SCORE:     123.567     140.159       3.049      1.000      0.182    -12.945      3.196      2.608      6.027     0.000  -356.008    91.246   -92.629        1.308              13.165             126.399             276.981             -32.786      -1.344       0.000       0.000     -54.241       0.000             -1.000          1.176           0.172          0.679      -9.414      80.000       0.068     -20.076      -3.495      -0.190       0.375     0.396     5.885     104.611      72.289       0.000       0.000       0.000       5.028      13.000         0.000 1afo_prepack_topscore_0045
SCORE:     101.943     122.933       1.670      2.000      0.515    -17.743      1.789      1.067      3.565     0.000  -361.535    83.081   -93.944        1.158              11.365             127.031             278.658             -34.561      -1.344       0.000       0.000     -54.241       0.000             -0.300          1.405           0.110          0.000     -10.216      80.000       3.311     -23.104      -8.296      -0.190       0.375     0.396     5.885     104.611      72.289       0.000       0.000       0.000       9.492      12.000         0.000 1afo_prepack_topscore_0046
SCORE:     104.768     133.314       1.553      2.000      0.364    -14.937      1.941      1.356      4.691     0.000  -355.521    87.141   -94.197        1.232              12.292             126.151             274.809             -31.205      -0.614       0.000       0.000     -54.241       0.000             -0.800          1.235           0.175          0.338     -10.014      80.000      -2.856     -26.274      -6.249      -0.190       0.375     0.396     5.885     104.611      72.289       0.000       0.000       0.000       5.915      12.000         0.000 1afo_prepack_topscore_0047
SCORE:      93.122     117.531       1.767      2.000      0.576    -22.120      1.838      1.096      4.134     0.000  -365.447    79.821   -92.330        1.184              12.714             126.942             277.113             -34.654      -0.614       0.000      -0.546     -54.241       0.000             -0.400          1.412           0.102          0.000      -9.890      80.000       0.696     -25.254      -6.850      -0.190       0.375     0.396     5.885     104.611      72.289       0.000       0.000       0.000       7.578      13.000         0.000 1afo_prepack_topscore_0048
SCORE:     141.529     136.246       8.168      0.000      0.182    -13.553      6.702      5.638     10.324     0.000  -365.214    91.819   -95.530        1.210              13.362             125.862             282.863             -30.990      -0.614       0.000      -1.017     -54.241       0.000              1.000          1.706          -0.031          0.000      -8.745      48.000      14.112     -14.671      -2.718      -0.190       0.375     0.396     5.885     104.611      72.289       0.000       0.000       0.000      10.220      11.000         0.000 1afo_prepack_topscore_0049
SCORE:     104.927     129.384       2.837      1.000      0.273    -17.383      2.861      2.311      6.945     0.000  -359.207    85.822   -92.844        1.202              12.742             121.176             277.352             -29.196      -0.614       0.000      -0.546     -54.241       0.000             -0.700          1.408           0.020          0.000      -9.742      80.000       1.742     -26.843      -5.969      -0.190       0.375     0.396     5.885     104.611      72.289       0.000       0.000       0.000       7.655      14.000         0.000 1afo_prepack_topscore_0050
SCORE:      94.663     120.362       1.648      3.000      0.545    -22.246      1.794      0.986      5.430     0.000  -368.921    89.237   -92.445        1.182              11.951             121.629             280.065             -33.262      -0.614       0.000      -0.546     -54.241       0.000             -0.400          1.463           0.147          0.238     -11.152      80.000       0.479     -27.365      -6.146      -0.190       0.375     0.396     5.885     104.611      72.289       0.000       0.000       0.000       2.226      13.000         0.000 1afo_prepack_topscore_0051
SCORE:     135.981     130.898       3.903      0.000      0.030     -9.417      4.326      4.022      9.973     0.000  -344.520    82.750   -93.729        1.174              11.900             121.270             273.906             -33.830      -1.344       0.000       0.000     -54.241       0.000              0.900          1.615          -0.018          0.000      -9.916      80.000      13.216     -11.985      -4.529      -0.190       0.375     0.396     5.885     104.611      72.289       0.000       0.000       0.000       8.114      11.000         0.000 1afo_prepack_topscore_0052
SCORE:     130.779     140.562       4.648      0.000      0.091     -6.921      5.014      4.039      8.398     0.000  -341.867    88.006   -94.925        1.245              11.864             121.468             273.362             -31.444      -1.344       0.000      -1.017     -54.241       0.000             -0.300          1.299           0.042          0.120      -8.025      68.000       3.614     -13.963      -6.479      -0.190       0.375     0.396     5.885     104.611      72.289       0.000       0.000       0.000       6.262      11.000         0.000 1afo_prepack_topscore_0053
SCORE:     130.824     127.925       4.861      0.000      0.000    -15.434      5.587      4.875     12.259     0.000  -355.282    87.786   -93.302        1.256              12.081             121.504             273.643             -32.597      -0.614       0.000      -0.906     -54.241       0.000              0.400          1.499           0.123          0.987      -8.883      64.000       8.472     -16.070       1.602      -0.190       0.375     0.396     5.885     104.611      72.289       0.000       0.000       0.000      13.535      12.000         0.000 1afo_prepack_topscore_0054
SCORE:     106.944     134.930       2.685      1.000      0.303    -12.380      2.792      2.391      4.698     0.000  -353.603    90.029   -95.230        1.208              12.818             119.460             278.243             -30.499      -0.646       0.000       0.000     -54.241       0.000             -0.700          1.274           0.197          0.115     -10.089      80.000      -2.012     -25.894      -6.850      -0.190       0.375     0.396     5.885     104.611      72.289       0.000       0.000       0.000       6.635      13.000         0.000 1afo_prepack_topscore_0055
SCORE:     129.692     123.828       8.672      0.000      0.000    -11.910      9.703      8.685     17.492     0.000  -349.425    83.515   -93.210        1.174              11.695             118.057             274.989             -35.478      -0.614       0.000      -0.902     -54.241       0.000              0.700          1.501           0.122          0.000      -9.211      47.000      11.630     -17.710       3.736      -0.190       0.375     0.396     5.885     104.611      72.289       0.000       0.000       0.000      18.874      11.000         0.000 1afo_prepack_topscore_0056
SCORE:     133.403     134.545       3.020      1.000      0.212     -7.931      3.232      2.408      6.928     0.000  -343.553    84.567   -92.722        1.248              11.663             123.210             270.152             -33.112      -0.614       0.000      -0.546     -54.241       0.000              0.100          1.368           0.119          0.067      -8.986      75.000       7.033     -10.481      -5.232      -0.190       0.375     0.396     5.885     104.611      72.289       0.000       0.000       0.000       7.083      11.000         0.000 1afo_prepack_topscore_0057
SCORE:     106.832     129.469       2.771      1.000      0.303    -17.576      2.863      2.327      6.492     0.000  -360.214    87.964   -94.188        1.173              11.715             122.602             277.500             -29.431      -1.344       0.000       0.000     -54.241       0.000             -0.300          1.483           0.109          0.001      -9.544      80.000       3.535     -26.003      -7.347      -0.190       0.375     0.396     5.885     104.611      72.289       0.000       0.000       0.000       5.215      13.000         0.000 1afo_prepack_topscore_0058
SCORE:     124.915     151.591      11.247      0.000      0.030     -2.790      8.756      8.782      4.450     0.000  -344.095    84.164   -93.473        1.242              12.829             124.286             278.362             -23.770      -0.016       0.000      -1.489     -54.241       0.000             -0.500          1.318           0.229          0.289      -9.688      46.000      -1.130     -26.066      -6.701      -0.190       0.375     0.396     5.885     104.611      72.289       0.000       0.000       0.000       7.647      11.000         0.000 1afo_prepack_topscore_0059
SCORE:     117.066     129.523       4.083      1.000      0.333    -13.177      2.935      2.464      8.888     0.000  -353.070    83.342   -92.516        1.188              12.665             125.159             275.699             -34.736      -0.614       0.000      -0.546     -54.241       0.000              0.200          1.446           0.110          0.000     -10.286      68.000       7.359     -24.841      -2.617      -0.190       0.375     0.396     5.885     104.611      72.289       0.000       0.000       0.000       7.135      12.000         0.000 1afo_prepack_topscore_0060
SCORE:     133.326     138.842       5.411      0.000      0.000     -5.328      6.484      5.470     15.198     0.000  -344.474    82.388   -93.538        1.162              13.229             122.806             276.481             -32.076      -0.614       0.000       0.000     -54.241       0.000              0.200          1.643           0.123          0.115      -9.761      57.000       6.924     -18.962      -1.444      -0.190       0.375     0.396     5.885     104.611      72.289       0.000       0.000       0.000      11.535      12.000         0.000 1afo_prepack_topscore_0061
SCORE:     100.574     128.235       2.920      1.000      0.273    -15.350      2.993      2.618      4.779     0.000  -355.039    79.315   -92.127        1.179              12.710             121.153             278.788             -29.931      -0.614       0.000      -0.546     -54.241       0.000             -0.800          1.235           0.228          0.000      -9.892      80.000      -2.043     -25.454      -6.712      -0.190       0.375     0.396     5.885     104.611      72.289       0.000       0.000       0.000       8.416      14.000         0.000 1afo_prepack_topscore_0062
SCORE:     109.801     137.147       1.464      1.000      0.273    -12.100      1.955      1.366      4.915     0.000  -353.646    93.490   -94.137        1.200              12.804             119.357             276.429             -31.947      -0.646       0.000       0.000     -54.241       0.000             -0.800          1.235           0.228          0.000      -8.996      80.000      -2.081     -24.812      -7.001      -0.190       0.375     0.396     5.885     104.611      72.289       0.000       0.000       0.000       7.740      13.000         0.000 1afo_prepack_topscore_0063
SCORE:     130.920     133.584       5.017      0.000      0.030    -11.808      5.688      4.360      8.363     0.000  -346.644    85.161   -93.961        1.179              13.163             121.176             272.768             -32.139      -0.614       0.000       0.000     -54.241       0.000              0.300          1.236          -0.005          0.352      -9.744      60.000       6.238     -11.428      -5.241      -0.190       0.375     0.396     5.885     104.611      72.289       0.000       0.000       0.000      12.981      11.000         0.000 1afo_prepack_topscore_0064
SCORE:      96.903     122.200       1.773      2.000      0.636    -22.238      1.838      1.057      4.532     0.000  -367.522    83.550   -94.071        1.179              13.501             126.823             280.328             -33.737      -0.614       0.000       0.000     -54.241       0.000             -0.700          1.250           0.186          0.947     -10.475      80.000       0.071     -25.837      -7.101      -0.190       0.375     0.396     5.885     104.611      72.289       0.000       0.000       0.000       4.640      13.000         0.000 1afo_prepack_topscore_0065
SCORE:     127.077     149.588      19.040      0.000      0.000    -10.547     13.275     11.608      8.226     0.000  -355.350    87.239   -95.678        1.224              13.479             134.625             284.654             -33.603      -1.742       0.000       0.000     -54.241       0.000             -0.800          1.368           0.205          0.000      -8.500      44.000      -0.981     -24.075      -4.114      -0.190       0.375     0.396     5.885     104.611      72.289       0.000       0.000       0.000       7.407      13.000         0.000 1afo_prepack_topscore_0066
SCORE:     113.077     129.101       7.272      0.000      0.000    -19.523      7.701      6.231     15.685     0.000  -351.285    87.643   -92.397        1.241              12.359             121.075             269.170             -31.557      -1.344       0.000       0.000     -54.241       0.000             -0.700          0.719           0.010          0.053      -9.050      53.000      -2.673     -17.793      -1.525      -0.190       0.375     0.403     5.885     104.611      72.289       0.000       0.000       0.000      17.152      13.000         0.000 1afo_prepack_topscore_0067
SCORE:      98.839     126.878       4.024      1.000      0.273    -16.662      3.223      2.383     10.454     0.000  -351.485    87.906   -94.951        1.261              13.262             117.005             277.318             -34.162      -0.614       0.000      -2.001     -54.241       0.000              0.000          1.407           0.138          1.045      -9.899      75.000       3.350     -29.282     -10.582      -0.190       0.375     0.396     5.885     104.611      72.289       0.000       0.000       0.000      11.106      12.000         0.000 1afo_prepack_topscore_0068
SCORE:      97.275     121.143       1.667      2.000      0.576    -22.029      1.821      1.014      4.748     0.000  -365.947    90.725   -96.169        1.197              12.393             120.112             281.486             -33.948      -0.614       0.000       0.000     -54.241       0.000             -0.500          1.513           0.103          0.000     -11.331      80.000       3.346     -24.918      -9.296      -0.190       0.375     0.396     5.885     104.611      72.289       0.000       0.000       0.000       5.916      13.000         0.000 1afo_prepack_topscore_0069
SCORE:     120.787     135.314       2.220      0.000      0.091    -11.137      2.582      2.060      5.416     0.000  -347.425    84.804   -91.970        1.239              12.643             122.626             272.683             -31.550      -0.614       0.000      -1.367     -54.241       0.000              0.100          1.500          -0.074          0.497      -8.995      80.000       7.500     -19.284     -10.649      -0.190       0.375     0.396     5.885     104.611      72.289       0.000       0.000       0.000      10.051      13.000         0.000 1afo_prepack_topscore_0070
SCORE:     123.679     118.962       6.210      0.000      0.000    -16.217      6.219      5.349     16.858     0.000  -352.870    82.012   -92.882        1.177              11.698             122.604             269.403             -34.345      -0.614       0.000      -0.546     -54.241       0.000              1.100          1.684          -0.010          0.000      -9.915      56.000      15.201     -14.416      -4.727      -0.190       0.375     0.396     5.885     104.611      72.289       0.000       0.000       0.000      16.298      11.000         0.000 1afo_prepack_topscore_0071
SCORE:     108.773     134.164       3.899      1.000      0.121    -15.171      3.744      3.472      6.018     0.000  -357.276    89.576   -93.420        1.191              11.642             123.653             276.266             -29.260      -1.344       0.000       0.000     -54.241       0.000             -0.800          1.574           0.058          1.461     -10.102      71.000      -2.002     -26.620      -4.946      -0.190       0.375     0.396     5.885     104.611      72.289       0.000       0.000       0.000       5.788      14.000         0.000 1afo_prepack_topscore_0072
SCORE:     100.680     129.385       5.180      1.000      0.212    -12.501      3.938      3.583      4.059     0.000  -352.687    84.380   -93.700        1.162              10.995             125.822             273.734             -32.095      -1.344       0.000       0.000     -54.241       0.000             -0.600          1.335           0.177          0.317     -10.121      64.000      -1.760     -26.095      -7.963      -0.190       0.375     0.396     5.885     104.611      72.289       0.000       0.000       0.000       6.341      13.000         0.000 1afo_prepack_topscore_0073
SCORE:     110.683     132.950       4.887      0.000      0.091     -8.812      4.089      3.347      9.657     0.000  -345.525    85.152   -93.118        1.260              12.115             124.260             273.836             -37.419      -1.344       0.000       0.000     -54.241       0.000             -0.600          1.580           0.155          0.472      -9.505      65.000       0.874     -24.336      -6.296      -0.190       0.375     0.396     5.885     104.611      72.289       0.000       0.000       0.000       6.226      11.000         0.000 1afo_prepack_topscore_0074
SCORE:     143.980     132.255      13.577      0.000      0.000     -7.308     15.798     14.810     22.813     0.000  -349.425    83.570   -94.999        1.181              11.950             124.513             282.000             -36.610      -1.344       0.000      -1.687     -54.241       0.000              1.000          1.728           0.116          0.246     -10.132      40.000      16.269     -13.790       0.270      -0.190       0.375     0.396     5.885     104.611      72.289       0.000       0.000       0.000      24.854      11.000         0.000 1afo_prepack_topscore_0075
SCORE:     103.045     131.267       2.050      2.000      0.303    -14.939      2.369      1.867      4.539     0.000  -353.569    87.124   -94.031        1.253              12.795             120.436             275.848             -31.107      -0.614       0.000       0.000     -54.241       0.000             -0.900          1.318           0.199          0.456     -10.109      80.000      -3.376     -25.180      -6.622      -0.190       0.375     0.396     5.885     104.611      72.289       0.000       0.000       0.000       3.083      13.000         0.000 1afo_prepack_topscore_0076
SCORE:      91.863     119.118       1.580      3.000      0.636    -23.990      1.751      0.989      5.599     0.000  -369.476    89.884   -94.279        1.177              11.118             123.572             279.817             -34.023      -1.344       0.000       0.000     -54.241       0.000             -0.800          1.184           0.228          0.004     -10.567      80.000      -1.318     -24.966      -7.471      -0.190       0.375     0.396     5.885     104.611      72.289       0.000       0.000       0.000       4.385      12.000         0.000 1afo_prepack_topscore_0077
SCORE:     102.628     130.316       1.387      2.000      0.455    -12.885      1.776      1.201      4.516     0.000  -352.262    89.041   -93.963        1.182              11.886             117.715             275.944             -32.007      -0.614       0.000       0.000     -54.241       0.000             -0.700          1.274           0.173          0.000      -9.843      80.000      -1.905     -25.656      -6.758      -0.190       0.375     0.396     5.885     104.611      72.289       0.000       0.000       0.000       5.956      13.000         0.000 1afo_prepack_topscore_0078
SCORE:     135.341     130.415       4.842      0.000      0.091    -10.831      4.502      4.438     10.049     0.000  -348.544    86.489   -95.469        1.147              11.509             120.117             275.406             -32.231      -0.614       0.000       0.000     -54.241       0.000              1.000          1.684           0.025          0.000     -10.633      65.000      14.174     -14.145      -3.697      -0.190       0.375     0.396     5.885     104.611      72.289       0.000       0.000       0.000      11.262      11.000         0.000 1afo_prepack_topscore_0079
SCORE:     101.977     131.417       2.960      1.000      0.303    -13.838      2.840      2.453      4.920     0.000  -355.039    85.464   -91.731        1.171              12.142             122.106             275.675             -30.137      -1.344       0.000       0.000     -54.241       0.000             -1.000          1.250           0.125          0.494     -10.128      80.000      -2.601     -25.522      -8.071      -0.190       0.375     0.396     5.885     104.611      72.289       0.000       0.000       0.000       6.024      14.000         0.000 1afo_prepack_topscore_0080
SCORE:      96.352     123.262       1.788      2.000      0.515    -22.976      1.813      1.034      5.522     0.000  -368.659    88.607   -93.200        1.179              12.379             126.806             278.865             -34.276      -1.344       0.000       0.000     -54.241       0.000             -0.900          1.252           0.210          0.000     -10.333      80.000      -1.978     -24.587      -6.792      -0.190       0.375     0.396     5.885     104.611      72.289       0.000       0.000       0.000       3.629      13.000         0.000 1afo_prepack_topscore_0081
SCORE:     106.819     134.611       2.215      0.000      0.091     -9.271      2.578      2.036      4.990     0.000  -343.148    83.688   -92.334        1.164              13.524             116.806             275.301             -32.543      -0.614       0.000      -0.966     -54.241       0.000             -1.100          1.377           0.089          0.308      -9.504      80.000      -1.771     -24.516      -8.062      -0.190       0.375     0.396     5.885     104.611      72.289       0.000       0.000       0.000       4.198      12.000         0.000 1afo_prepack_topscore_0082
SCORE:     130.253     127.411       5.430      0.000      0.121    -16.682      4.931      4.563      9.899     0.000  -353.379    85.206   -93.957        1.142              12.287             127.758             270.431             -34.368      -0.614       0.000       0.000     -54.241       0.000              0.900          1.616           0.007          0.000     -10.334      61.000      12.468     -14.711      -3.323      -0.190       0.375     0.396     5.885     104.611      72.289       0.000       0.000       0.000      10.386      12.000         0.000 1afo_prepack_topscore_0083
SCORE:      99.491     127.798       1.611      2.000      0.333    -13.155      2.067      1.549      4.540     0.000  -353.489    86.979   -94.402        1.170              11.901             119.423             275.795             -31.694      -0.614       0.000       0.000     -54.241       0.000             -0.800          1.285           0.189          0.000     -10.510      80.000      -2.384     -25.069      -7.413      -0.190       0.375     0.396     5.885     104.611      72.289       0.000       0.000       0.000       4.424      13.000         0.000 1afo_prepack_topscore_0084
SCORE:      95.788     120.118       1.525      3.000      0.636    -23.430      1.724      0.961      4.393     0.000  -368.725    86.801   -93.786        1.203              12.772             122.105             282.248             -33.604      -0.614       0.000      -0.546     -54.241       0.000             -0.400          1.361           0.200          0.133     -10.974      80.000      -0.624     -27.029      -3.856      -0.190       0.375     0.396     5.885     104.611      72.289       0.000       0.000       0.000       4.574      13.000         0.000 1afo_prepack_topscore_0085
SCORE:     129.802     133.958       5.459      0.000      0.091    -13.148      6.154      4.701      7.892     0.000  -347.203    85.866   -93.686        1.174              10.923             126.266             269.647             -31.585      -1.344       0.000       0.000     -54.241       0.000             -0.100          1.142           0.000          0.327      -9.338      63.000       4.491     -11.785      -4.115      -0.190       0.375     0.396     5.885     104.611      72.289       0.000       0.000       0.000       8.485      12.000         0.000 1afo_prepack_topscore_0086
SCORE:     104.323     125.057       3.808      1.000      0.333    -14.482      2.842      2.114      2.448     0.000  -351.491    86.247   -92.817        1.194              11.959             120.673             273.166             -35.675      -0.614       0.000      -0.546     -54.241       0.000             -0.800          1.288           0.207          0.494     -10.279      70.000      -0.290     -21.825      -5.692      -0.190       0.375     0.396     5.885     104.611      72.289       0.000       0.000       0.000       2.603      13.000         0.000 1afo_prepack_topscore_0087
SCORE:     135.663     130.944       4.823      0.000      0.091    -10.134      4.647      4.282     10.706     0.000  -346.020    82.889   -94.763        1.166              12.379             123.224             274.214             -34.424      -1.344       0.000       0.000     -54.241       0.000              1.000          1.582           0.025          0.721      -9.616      61.000      14.551     -14.380      -4.665      -0.190       0.375     0.396     5.885     104.611      72.289       0.000       0.000       0.000       8.672      11.000         0.000 1afo_prepack_topscore_0088
SCORE:     103.447     125.555       1.815      2.000      0.545    -16.873      1.945      1.169      4.851     0.000  -358.014    89.067   -94.853        1.232              11.670             120.192             277.621             -33.720      -0.614       0.000       0.000     -54.241       0.000             -0.300          1.358           0.108          0.076     -10.264      80.000       4.532     -24.517      -9.249      -0.190       0.375     0.396     5.885     104.611      72.289       0.000       0.000       0.000       4.696      12.000         0.000 1afo_prepack_topscore_0089
SCORE:     125.704     149.231       4.926      0.000      0.030     -2.121      4.664      4.380      5.224     0.000  -342.074    84.077   -93.412        1.220              12.390             124.585             277.683             -27.406      -1.344       0.000       0.000     -54.241       0.000             -0.600          1.589           0.025          0.161      -9.728      57.000       2.126     -25.603      -7.110      -0.190       0.375     0.396     5.885     104.611      72.289       0.000       0.000       0.000       6.606      11.000         0.000 1afo_prepack_topscore_0090
SCORE:     135.965     133.168       5.224      0.000      0.030    -13.256      5.862      4.585      8.784     0.000  -344.426    82.661   -93.938        1.183              12.710             119.708             274.778             -31.938      -0.614       0.000       0.000     -54.241       0.000              0.900          1.406          -0.043          0.004     -10.195      62.000       9.655     -11.907      -3.103      -0.190       0.375     0.396     5.885     104.611      72.289       0.000       0.000       0.000       8.817      11.000         0.000 1afo_prepack_topscore_0091
SCORE:     136.658     134.198       4.913      0.000      0.152    -13.845      4.836      4.327     14.402     0.000  -350.243    80.463   -93.342        1.168              12.453             133.975             271.596             -33.847      -1.344       0.000       0.000     -54.241       0.000              0.800          1.488           0.001          0.045      -9.919      63.000      12.267     -16.013      -2.012      -0.190       0.375     0.396     5.885     104.611      72.289       0.000       0.000       0.000      14.244      11.000         0.000 1afo_prepack_topscore_0092
SCORE:     105.326     132.833       2.909      1.000      0.303    -13.257      2.947      2.527      4.685     0.000  -355.338    81.809   -93.851        1.162              11.673             130.942             275.472             -30.591      -1.344       0.000       0.000     -54.241       0.000             -0.700          1.274           0.213          0.000     -10.339      80.000      -1.753     -25.621      -6.804      -0.190       0.375     0.396     5.885     104.611      72.289       0.000       0.000       0.000       6.977      13.000         0.000 1afo_prepack_topscore_0093
SCORE:     139.311     134.222       5.496      0.000      0.061    -11.704      4.761      4.180     10.487     0.000  -351.062    85.014   -92.736        1.199              12.351             125.561             272.174             -30.410      -0.614       0.000      -0.546     -54.241       0.000              1.000          1.709           0.025          0.139      -9.947      58.000      14.242     -14.521      -3.389      -0.190       0.375     0.396     5.885     104.611      72.289       0.000       0.000       0.000      10.108      10.000         0.000 1afo_prepack_topscore_0094
SCORE:      98.471     121.879       1.424      3.000      0.515    -17.680      1.683      0.940      3.301     0.000  -359.454    87.445   -94.903        1.176              11.779             120.595             276.747             -33.661      -0.614       0.000       0.000     -54.241       0.000             -0.200          1.370           0.202          0.374     -10.470      80.000       4.101     -25.147      -9.992      -0.190       0.375     0.396     5.885     104.611      72.289       0.000       0.000       0.000       6.110      13.000         0.000 1afo_prepack_topscore_0095
SCORE:     114.086     134.208       3.798      0.000      0.091    -12.365      4.339      3.882      6.584     0.000  -347.339    81.926   -93.742        1.239              12.477             125.064             273.433             -31.587      -1.344       0.000       0.000     -54.241       0.000              0.000          1.501           0.003          0.000      -9.158      78.000       4.956     -24.410      -8.057      -0.190       0.375     0.396     5.885     104.611      72.289       0.000       0.000       0.000       9.980      13.000         0.000 1afo_prepack_topscore_0096
SCORE:     119.021     121.797       3.847      1.000      0.273    -13.894      3.182      2.788      5.721     0.000  -348.087    78.945   -94.378        1.165              12.689             117.181             274.673             -33.692      -0.614       0.000       0.000     -54.241       0.000              0.700          1.589           0.105          0.000      -9.325      72.000       9.893     -19.695      -1.253      -0.190       0.375     0.396     5.885     104.611      72.289       0.000       0.000       0.000       8.903      12.000         0.000 1afo_prepack_topscore_0097
SCORE:     103.787     126.886       1.756      2.000      0.606    -19.446      1.840      1.121      4.575     0.000  -363.866    85.202   -92.939        1.228              12.603             127.479             279.764             -35.096      -1.344       0.000       0.000     -54.241       0.000             -0.300          1.340           0.174          0.113      -9.384      80.000       1.637     -28.252      -3.696      -0.190       0.375     0.396     5.885     104.611      72.289       0.000       0.000       0.000      10.840      13.000         0.000 1afo_prepack_topscore_0098
SCORE:     123.010     129.807       3.536      1.000      0.364    -15.522      3.303      2.440      4.626     0.000  -354.505    82.955   -92.329        1.177              12.038             130.095             271.977             -33.997      -0.614       0.000      -0.546     -54.241       0.000              0.200          1.505           0.124          0.265      -9.684      75.000       6.668     -16.590      -4.853      -0.190       0.375     0.396     5.885     104.611      72.289       0.000       0.000       0.000      10.806      12.000         0.000 1afo_prepack_topscore_0099
SCORE:     104.596     134.448       2.924      1.000      0.152     -9.377      3.056      2.641      5.433     0.000  -350.872    77.652   -92.021        1.155              12.138             129.089             277.019             -32.023      -1.344       0.000       0.000     -54.241       0.000             -1.400          1.087           0.051          0.877      -9.585      80.000      -4.435     -25.013      -6.904      -0.190       0.375     0.396     5.885     104.611      72.289       0.000       0.000       0.000       5.305      13.000         0.000 1afo_prepack_topscore_0100
