# Supplementary material for: Modeling membrane geometries implicitly in Rosetta
Source: Protein Sci. 2024 Feb 15;33(3):e4908. doi: 10.1002/pro.4908 (PMC10868433; doi:10.1002/pro.4908)
Supplement: Supplementary file 2 — Data S2. Supporting Information [file PRO-33-e4908-s001.gz › mp_geo_demos/protien_protein_docking_micelle/slab/prepack_output/1afo_prepack_topscore.pdb]

HEADER                                            16-JUN-23   XXXX              
EXPDTA    THEORETICAL MODEL                                                     
REMARK 220                                                                      
REMARK 220 EXPERIMENTAL DETAILS                                                 
REMARK 220  EXPERIMENT TYPE                : THEORETICAL MODELLING              
REMARK 220  DATE OF DATA COLLECTION        : 16-JUN-23                          
REMARK 220                                                                      
REMARK 220 REMARK: MODEL GENERATED BY ROSETTA                                   
REMARK 220  VERSION 2021.16+release.8ee4f02                                     
ATOM      1  N   VAL A   1      11.755  16.984   0.896  1.00  0.00           N  
ATOM      2  CA  VAL A   1      11.216  16.025   1.902  1.00  0.00           C  
ATOM      3  C   VAL A   1      11.658  16.455   3.305  1.00  0.00           C  
ATOM      4  O   VAL A   1      12.686  16.034   3.797  1.00  0.00           O  
ATOM      5  CB  VAL A   1      11.711  14.593   1.625  1.00  0.00           C  
ATOM      6  CG1 VAL A   1      11.103  13.617   2.621  1.00  0.00           C  
ATOM      7  CG2 VAL A   1      11.367  14.193   0.198  1.00  0.00           C  
ATOM      8 1H   VAL A   1      11.467  16.704  -0.020  1.00  0.00           H  
ATOM      9 2H   VAL A   1      11.406  17.901   1.089  1.00  0.00           H  
ATOM     10 3H   VAL A   1      12.754  16.991   0.943  1.00  0.00           H  
ATOM     11  HA  VAL A   1      10.127  16.030   1.836  1.00  0.00           H  
ATOM     12  HB  VAL A   1      12.792  14.560   1.761  1.00  0.00           H  
ATOM     13 1HG1 VAL A   1      11.464  12.610   2.410  1.00  0.00           H  
ATOM     14 2HG1 VAL A   1      11.392  13.902   3.632  1.00  0.00           H  
ATOM     15 3HG1 VAL A   1      10.017  13.638   2.534  1.00  0.00           H  
ATOM     16 1HG2 VAL A   1      11.720  13.180   0.009  1.00  0.00           H  
ATOM     17 2HG2 VAL A   1      10.286  14.232   0.061  1.00  0.00           H  
ATOM     18 3HG2 VAL A   1      11.846  14.881  -0.498  1.00  0.00           H  
ATOM     19  N   GLN A   2      10.890  17.291   3.952  1.00  0.00           N  
ATOM     20  CA  GLN A   2      11.270  17.746   5.320  1.00  0.00           C  
ATOM     21  C   GLN A   2      10.392  17.042   6.356  1.00  0.00           C  
ATOM     22  O   GLN A   2      10.340  17.427   7.507  1.00  0.00           O  
ATOM     23  CB  GLN A   2      11.131  19.264   5.461  1.00  0.00           C  
ATOM     24  CG  GLN A   2      12.059  20.061   4.560  1.00  0.00           C  
ATOM     25  CD  GLN A   2      11.880  21.558   4.724  1.00  0.00           C  
ATOM     26  OE1 GLN A   2      10.778  22.088   4.555  1.00  0.00           O  
ATOM     27  NE2 GLN A   2      12.964  22.250   5.056  1.00  0.00           N  
ATOM     28  H   GLN A   2      10.066  17.621   3.538  1.00  0.00           H  
ATOM     29  HA  GLN A   2      12.313  17.482   5.495  1.00  0.00           H  
ATOM     30 1HB  GLN A   2      10.106  19.558   5.234  1.00  0.00           H  
ATOM     31 2HB  GLN A   2      11.333  19.554   6.492  1.00  0.00           H  
ATOM     32 1HG  GLN A   2      13.090  19.811   4.806  1.00  0.00           H  
ATOM     33 2HG  GLN A   2      11.849  19.803   3.522  1.00  0.00           H  
ATOM     34 1HE2 GLN A   2      12.907  23.242   5.178  1.00  0.00           H  
ATOM     35 2HE2 GLN A   2      13.838  21.780   5.184  1.00  0.00           H  
ATOM     36  N   LEU A   3       9.705  16.010   5.955  1.00  0.00           N  
ATOM     37  CA  LEU A   3       8.832  15.277   6.916  1.00  0.00           C  
ATOM     38  C   LEU A   3       8.008  16.279   7.728  1.00  0.00           C  
ATOM     39  O   LEU A   3       7.919  17.442   7.389  1.00  0.00           O  
ATOM     40  CB  LEU A   3       9.666  14.405   7.863  1.00  0.00           C  
ATOM     41  CG  LEU A   3      10.444  13.260   7.201  1.00  0.00           C  
ATOM     42  CD1 LEU A   3      11.322  12.575   8.239  1.00  0.00           C  
ATOM     43  CD2 LEU A   3       9.465  12.275   6.577  1.00  0.00           C  
ATOM     44  H   LEU A   3       9.766  15.715   5.023  1.00  0.00           H  
ATOM     45  HA  LEU A   3       8.164  14.628   6.351  1.00  0.00           H  
ATOM     46 1HB  LEU A   3      10.386  15.040   8.377  1.00  0.00           H  
ATOM     47 2HB  LEU A   3       9.002  13.967   8.608  1.00  0.00           H  
ATOM     48  HG  LEU A   3      11.096  13.663   6.426  1.00  0.00           H  
ATOM     49 1HD1 LEU A   3      11.875  11.762   7.768  1.00  0.00           H  
ATOM     50 2HD1 LEU A   3      12.025  13.298   8.654  1.00  0.00           H  
ATOM     51 3HD1 LEU A   3      10.698  12.175   9.037  1.00  0.00           H  
ATOM     52 1HD2 LEU A   3      10.018  11.462   6.106  1.00  0.00           H  
ATOM     53 2HD2 LEU A   3       8.814  11.870   7.352  1.00  0.00           H  
ATOM     54 3HD2 LEU A   3       8.863  12.787   5.827  1.00  0.00           H  
ATOM     55  N   ALA A   4       7.407  15.837   8.799  1.00  0.00           N  
ATOM     56  CA  ALA A   4       6.591  16.764   9.633  1.00  0.00           C  
ATOM     57  C   ALA A   4       6.356  16.137  11.009  1.00  0.00           C  
ATOM     58  O   ALA A   4       5.340  16.360  11.639  1.00  0.00           O  
ATOM     59  CB  ALA A   4       5.245  17.016   8.950  1.00  0.00           C  
ATOM     60  H   ALA A   4       7.492  14.895   9.055  1.00  0.00           H  
ATOM     61  HA  ALA A   4       7.150  17.692   9.754  1.00  0.00           H  
ATOM     62 1HB  ALA A   4       5.183  16.428   8.047  1.00  0.00           H  
ATOM     63 2HB  ALA A   4       4.444  16.736   9.618  1.00  0.00           H  
ATOM     64 3HB  ALA A   4       5.156  18.064   8.703  1.00  0.00           H  
ATOM     65  N   HIS A   5       7.288  15.355  11.480  1.00  0.00           N  
ATOM     66  CA  HIS A   5       7.123  14.713  12.815  1.00  0.00           C  
ATOM     67  C   HIS A   5       8.500  14.349  13.375  1.00  0.00           C  
ATOM     68  O   HIS A   5       9.516  14.593  12.754  1.00  0.00           O  
ATOM     69  CB  HIS A   5       6.248  13.458  12.733  1.00  0.00           C  
ATOM     70  CG  HIS A   5       6.817  12.384  11.859  1.00  0.00           C  
ATOM     71  ND1 HIS A   5       6.702  12.404  10.485  1.00  0.00           N  
ATOM     72  CD2 HIS A   5       7.505  11.258  12.163  1.00  0.00           C  
ATOM     73  CE1 HIS A   5       7.296  11.335   9.981  1.00  0.00           C  
ATOM     74  NE2 HIS A   5       7.790  10.625  10.979  1.00  0.00           N  
ATOM     75  H   HIS A   5       8.099  15.191  10.954  1.00  0.00           H  
ATOM     76  HA  HIS A   5       6.636  15.410  13.496  1.00  0.00           H  
ATOM     77 1HB  HIS A   5       6.107  13.046  13.733  1.00  0.00           H  
ATOM     78 2HB  HIS A   5       5.264  13.725  12.348  1.00  0.00           H  
ATOM     79  HD2 HIS A   5       7.780  10.917  13.162  1.00  0.00           H  
ATOM     80  HE1 HIS A   5       7.366  11.084   8.923  1.00  0.00           H  
ATOM     81  HE2 HIS A   5       8.297   9.756  10.890  1.00  0.00           H  
ATOM     82  N   HIS A   6       8.545  13.767  14.542  1.00  0.00           N  
ATOM     83  CA  HIS A   6       9.862  13.392  15.132  1.00  0.00           C  
ATOM     84  C   HIS A   6       9.676  12.957  16.587  1.00  0.00           C  
ATOM     85  O   HIS A   6      10.106  11.894  16.986  1.00  0.00           O  
ATOM     86  CB  HIS A   6      10.857  14.555  15.066  1.00  0.00           C  
ATOM     87  CG  HIS A   6      12.228  14.202  15.552  1.00  0.00           C  
ATOM     88  ND1 HIS A   6      13.080  13.380  14.844  1.00  0.00           N  
ATOM     89  CD2 HIS A   6      12.895  14.558  16.675  1.00  0.00           C  
ATOM     90  CE1 HIS A   6      14.213  13.247  15.511  1.00  0.00           C  
ATOM     91  NE2 HIS A   6      14.126  13.951  16.625  1.00  0.00           N  
ATOM     92  H   HIS A   6       7.716  13.576  15.030  1.00  0.00           H  
ATOM     93  HA  HIS A   6      10.288  12.560  14.572  1.00  0.00           H  
ATOM     94 1HB  HIS A   6      10.940  14.906  14.036  1.00  0.00           H  
ATOM     95 2HB  HIS A   6      10.486  15.386  15.665  1.00  0.00           H  
ATOM     96  HD1 HIS A   6      12.917  13.006  13.931  1.00  0.00           H  
ATOM     97  HD2 HIS A   6      12.631  15.188  17.525  1.00  0.00           H  
ATOM     98  HE1 HIS A   6      15.021  12.633  15.115  1.00  0.00           H  
ATOM     99  N   PHE A   7       9.048  13.775  17.386  1.00  0.00           N  
ATOM    100  CA  PHE A   7       8.846  13.411  18.817  1.00  0.00           C  
ATOM    101  C   PHE A   7       7.884  12.224  18.924  1.00  0.00           C  
ATOM    102  O   PHE A   7       6.977  12.075  18.129  1.00  0.00           O  
ATOM    103  CB  PHE A   7       8.293  14.594  19.615  1.00  0.00           C  
ATOM    104  CG  PHE A   7       9.293  15.691  19.842  1.00  0.00           C  
ATOM    105  CD1 PHE A   7       9.336  16.795  19.004  1.00  0.00           C  
ATOM    106  CD2 PHE A   7      10.194  15.622  20.895  1.00  0.00           C  
ATOM    107  CE1 PHE A   7      10.256  17.806  19.213  1.00  0.00           C  
ATOM    108  CE2 PHE A   7      11.113  16.631  21.106  1.00  0.00           C  
ATOM    109  CZ  PHE A   7      11.144  17.724  20.264  1.00  0.00           C  
ATOM    110  H   PHE A   7       8.715  14.632  17.046  1.00  0.00           H  
ATOM    111  HA  PHE A   7       9.811  13.131  19.243  1.00  0.00           H  
ATOM    112 1HB  PHE A   7       7.437  15.017  19.091  1.00  0.00           H  
ATOM    113 2HB  PHE A   7       7.943  14.246  20.585  1.00  0.00           H  
ATOM    114  HD1 PHE A   7       8.632  16.861  18.174  1.00  0.00           H  
ATOM    115  HD2 PHE A   7      10.170  14.758  21.560  1.00  0.00           H  
ATOM    116  HE1 PHE A   7      10.278  18.668  18.546  1.00  0.00           H  
ATOM    117  HE2 PHE A   7      11.815  16.564  21.937  1.00  0.00           H  
ATOM    118  HZ  PHE A   7      11.870  18.519  20.428  1.00  0.00           H  
ATOM    119  N   SER A   8       8.074  11.381  19.903  1.00  0.00           N  
ATOM    120  CA  SER A   8       7.171  10.206  20.070  1.00  0.00           C  
ATOM    121  C   SER A   8       7.059   9.441  18.749  1.00  0.00           C  
ATOM    122  O   SER A   8       7.577   9.856  17.731  1.00  0.00           O  
ATOM    123  CB  SER A   8       5.793  10.644  20.527  1.00  0.00           C  
ATOM    124  OG  SER A   8       5.153  11.401  19.536  1.00  0.00           O  
ATOM    125  H   SER A   8       8.809  11.523  20.537  1.00  0.00           H  
ATOM    126  HA  SER A   8       7.595   9.549  20.831  1.00  0.00           H  
ATOM    127 1HB  SER A   8       5.192   9.767  20.764  1.00  0.00           H  
ATOM    128 2HB  SER A   8       5.883  11.235  21.438  1.00  0.00           H  
ATOM    129  HG  SER A   8       5.600  11.191  18.713  1.00  0.00           H  
ATOM    130  N   GLU A   9       6.381   8.326  18.761  1.00  0.00           N  
ATOM    131  CA  GLU A   9       6.225   7.528  17.513  1.00  0.00           C  
ATOM    132  C   GLU A   9       4.733   7.356  17.207  1.00  0.00           C  
ATOM    133  O   GLU A   9       4.101   6.451  17.715  1.00  0.00           O  
ATOM    134  CB  GLU A   9       6.895   6.158  17.642  1.00  0.00           C  
ATOM    135  CG  GLU A   9       8.403   6.211  17.839  1.00  0.00           C  
ATOM    136  CD  GLU A   9       9.026   4.849  17.962  1.00  0.00           C  
ATOM    137  OE1 GLU A   9       8.299   3.884  17.982  1.00  0.00           O  
ATOM    138  OE2 GLU A   9      10.229   4.772  18.036  1.00  0.00           O  
ATOM    139  H   GLU A   9       5.971   8.013  19.595  1.00  0.00           H  
ATOM    140  HA  GLU A   9       6.705   8.067  16.695  1.00  0.00           H  
ATOM    141 1HB  GLU A   9       6.466   5.622  18.489  1.00  0.00           H  
ATOM    142 2HB  GLU A   9       6.694   5.569  16.747  1.00  0.00           H  
ATOM    143 1HG  GLU A   9       8.851   6.728  16.990  1.00  0.00           H  
ATOM    144 2HG  GLU A   9       8.622   6.788  18.736  1.00  0.00           H  
ATOM    145  N   PRO A  10       4.215   8.234  16.386  1.00  0.00           N  
ATOM    146  CA  PRO A  10       2.793   8.201  16.000  1.00  0.00           C  
ATOM    147  C   PRO A  10       2.458   6.879  15.302  1.00  0.00           C  
ATOM    148  O   PRO A  10       2.800   6.664  14.154  1.00  0.00           O  
ATOM    149  CB  PRO A  10       2.658   9.394  15.048  1.00  0.00           C  
ATOM    150  CG  PRO A  10       3.766  10.308  15.448  1.00  0.00           C  
ATOM    151  CD  PRO A  10       4.898   9.385  15.816  1.00  0.00           C  
ATOM    152  HA  PRO A  10       2.171   8.343  16.896  1.00  0.00           H  
ATOM    153 1HB  PRO A  10       2.741   9.054  14.005  1.00  0.00           H  
ATOM    154 2HB  PRO A  10       1.665   9.853  15.159  1.00  0.00           H  
ATOM    155 1HG  PRO A  10       4.022  10.981  14.617  1.00  0.00           H  
ATOM    156 2HG  PRO A  10       3.449  10.944  16.287  1.00  0.00           H  
ATOM    157 1HD  PRO A  10       5.465   9.121  14.911  1.00  0.00           H  
ATOM    158 2HD  PRO A  10       5.550   9.879  16.552  1.00  0.00           H  
ATOM    159  N   GLU A  11       1.786   5.993  15.985  1.00  0.00           N  
ATOM    160  CA  GLU A  11       1.426   4.691  15.360  1.00  0.00           C  
ATOM    161  C   GLU A  11       0.710   4.951  14.034  1.00  0.00           C  
ATOM    162  O   GLU A  11       0.915   4.258  13.058  1.00  0.00           O  
ATOM    163  CB  GLU A  11       0.533   3.859  16.283  1.00  0.00           C  
ATOM    164  CG  GLU A  11       0.185   2.478  15.744  1.00  0.00           C  
ATOM    165  CD  GLU A  11      -0.636   1.665  16.705  1.00  0.00           C  
ATOM    166  OE1 GLU A  11      -0.921   2.152  17.773  1.00  0.00           O  
ATOM    167  OE2 GLU A  11      -0.979   0.555  16.371  1.00  0.00           O  
ATOM    168  H   GLU A  11       1.518   6.186  16.908  1.00  0.00           H  
ATOM    169  HA  GLU A  11       2.343   4.130  15.176  1.00  0.00           H  
ATOM    170 1HB  GLU A  11       1.026   3.728  17.246  1.00  0.00           H  
ATOM    171 2HB  GLU A  11      -0.401   4.392  16.463  1.00  0.00           H  
ATOM    172 1HG  GLU A  11      -0.372   2.592  14.814  1.00  0.00           H  
ATOM    173 2HG  GLU A  11       1.108   1.945  15.520  1.00  0.00           H  
ATOM    174  N   ILE A  12      -0.132   5.948  13.991  1.00  0.00           N  
ATOM    175  CA  ILE A  12      -0.860   6.258  12.739  1.00  0.00           C  
ATOM    176  C   ILE A  12       0.132   6.679  11.652  1.00  0.00           C  
ATOM    177  O   ILE A  12       0.049   6.243  10.524  1.00  0.00           O  
ATOM    178  CB  ILE A  12      -1.898   7.375  12.951  1.00  0.00           C  
ATOM    179  CG1 ILE A  12      -3.028   6.887  13.862  1.00  0.00           C  
ATOM    180  CG2 ILE A  12      -2.453   7.846  11.616  1.00  0.00           C  
ATOM    181  CD1 ILE A  12      -3.941   7.990  14.347  1.00  0.00           C  
ATOM    182  H   ILE A  12      -0.287   6.495  14.787  1.00  0.00           H  
ATOM    183  HA  ILE A  12      -1.387   5.362  12.415  1.00  0.00           H  
ATOM    184  HB  ILE A  12      -1.428   8.218  13.456  1.00  0.00           H  
ATOM    185 1HG1 ILE A  12      -3.632   6.153  13.331  1.00  0.00           H  
ATOM    186 2HG1 ILE A  12      -2.603   6.390  14.735  1.00  0.00           H  
ATOM    187 1HG2 ILE A  12      -3.186   8.635  11.784  1.00  0.00           H  
ATOM    188 2HG2 ILE A  12      -1.641   8.231  11.000  1.00  0.00           H  
ATOM    189 3HG2 ILE A  12      -2.931   7.010  11.105  1.00  0.00           H  
ATOM    190 1HD1 ILE A  12      -4.715   7.567  14.987  1.00  0.00           H  
ATOM    191 2HD1 ILE A  12      -3.361   8.720  14.913  1.00  0.00           H  
ATOM    192 3HD1 ILE A  12      -4.405   8.480  13.492  1.00  0.00           H  
ATOM    193  N   THR A  13       1.068   7.527  11.982  1.00  0.00           N  
ATOM    194  CA  THR A  13       2.055   7.972  10.959  1.00  0.00           C  
ATOM    195  C   THR A  13       2.769   6.752  10.372  1.00  0.00           C  
ATOM    196  O   THR A  13       2.912   6.627   9.173  1.00  0.00           O  
ATOM    197  CB  THR A  13       3.092   8.947  11.546  1.00  0.00           C  
ATOM    198  OG1 THR A  13       2.427  10.122  12.030  1.00  0.00           O  
ATOM    199  CG2 THR A  13       4.110   9.344  10.488  1.00  0.00           C  
ATOM    200  H   THR A  13       1.119   7.873  12.897  1.00  0.00           H  
ATOM    201  HA  THR A  13       1.519   8.491  10.164  1.00  0.00           H  
ATOM    202  HB  THR A  13       3.609   8.470  12.379  1.00  0.00           H  
ATOM    203  HG1 THR A  13       3.061  10.840  12.102  1.00  0.00           H  
ATOM    204 1HG2 THR A  13       4.835  10.033  10.921  1.00  0.00           H  
ATOM    205 2HG2 THR A  13       4.625   8.454  10.127  1.00  0.00           H  
ATOM    206 3HG2 THR A  13       3.600   9.830   9.657  1.00  0.00           H  
ATOM    207  N   LEU A  14       3.223   5.852  11.203  1.00  0.00           N  
ATOM    208  CA  LEU A  14       3.928   4.649  10.667  1.00  0.00           C  
ATOM    209  C   LEU A  14       2.938   3.780   9.892  1.00  0.00           C  
ATOM    210  O   LEU A  14       3.213   3.357   8.788  1.00  0.00           O  
ATOM    211  CB  LEU A  14       4.560   3.829  11.799  1.00  0.00           C  
ATOM    212  CG  LEU A  14       5.749   4.484  12.511  1.00  0.00           C  
ATOM    213  CD1 LEU A  14       6.140   3.649  13.723  1.00  0.00           C  
ATOM    214  CD2 LEU A  14       6.913   4.617  11.541  1.00  0.00           C  
ATOM    215  H   LEU A  14       3.103   5.965  12.171  1.00  0.00           H  
ATOM    216  HA  LEU A  14       4.723   4.982  10.001  1.00  0.00           H  
ATOM    217 1HB  LEU A  14       3.797   3.624  12.548  1.00  0.00           H  
ATOM    218 2HB  LEU A  14       4.902   2.878  11.390  1.00  0.00           H  
ATOM    219  HG  LEU A  14       5.460   5.473  12.868  1.00  0.00           H  
ATOM    220 1HD1 LEU A  14       6.985   4.115  14.230  1.00  0.00           H  
ATOM    221 2HD1 LEU A  14       5.295   3.587  14.410  1.00  0.00           H  
ATOM    222 3HD1 LEU A  14       6.419   2.647  13.399  1.00  0.00           H  
ATOM    223 1HD2 LEU A  14       7.759   5.084  12.047  1.00  0.00           H  
ATOM    224 2HD2 LEU A  14       7.204   3.628  11.185  1.00  0.00           H  
ATOM    225 3HD2 LEU A  14       6.612   5.233  10.694  1.00  0.00           H  
ATOM    226  N   ILE A  15       1.785   3.513  10.445  1.00  0.00           N  
ATOM    227  CA  ILE A  15       0.806   2.678   9.699  1.00  0.00           C  
ATOM    228  C   ILE A  15       0.522   3.357   8.359  1.00  0.00           C  
ATOM    229  O   ILE A  15       0.570   2.739   7.313  1.00  0.00           O  
ATOM    230  CB  ILE A  15      -0.507   2.489  10.480  1.00  0.00           C  
ATOM    231  CG1 ILE A  15      -0.270   1.628  11.723  1.00  0.00           C  
ATOM    232  CG2 ILE A  15      -1.570   1.864   9.590  1.00  0.00           C  
ATOM    233  CD1 ILE A  15      -1.427   1.629  12.696  1.00  0.00           C  
ATOM    234  H   ILE A  15       1.565   3.864  11.334  1.00  0.00           H  
ATOM    235  HA  ILE A  15       1.243   1.693   9.538  1.00  0.00           H  
ATOM    236  HB  ILE A  15      -0.864   3.457  10.830  1.00  0.00           H  
ATOM    237 1HG1 ILE A  15      -0.079   0.599  11.422  1.00  0.00           H  
ATOM    238 2HG1 ILE A  15       0.616   1.984  12.249  1.00  0.00           H  
ATOM    239 1HG2 ILE A  15      -2.492   1.737  10.158  1.00  0.00           H  
ATOM    240 2HG2 ILE A  15      -1.757   2.513   8.736  1.00  0.00           H  
ATOM    241 3HG2 ILE A  15      -1.224   0.892   9.238  1.00  0.00           H  
ATOM    242 1HD1 ILE A  15      -1.184   0.998  13.551  1.00  0.00           H  
ATOM    243 2HD1 ILE A  15      -1.614   2.648  13.039  1.00  0.00           H  
ATOM    244 3HD1 ILE A  15      -2.318   1.244  12.203  1.00  0.00           H  
ATOM    245  N   ILE A  16       0.260   4.636   8.384  1.00  0.00           N  
ATOM    246  CA  ILE A  16       0.011   5.371   7.116  1.00  0.00           C  
ATOM    247  C   ILE A  16       1.229   5.205   6.208  1.00  0.00           C  
ATOM    248  O   ILE A  16       1.113   4.909   5.035  1.00  0.00           O  
ATOM    249  CB  ILE A  16      -0.257   6.867   7.361  1.00  0.00           C  
ATOM    250  CG1 ILE A  16      -1.552   7.055   8.155  1.00  0.00           C  
ATOM    251  CG2 ILE A  16      -0.325   7.618   6.040  1.00  0.00           C  
ATOM    252  CD1 ILE A  16      -2.786   6.557   7.438  1.00  0.00           C  
ATOM    253  H   ILE A  16       0.250   5.117   9.237  1.00  0.00           H  
ATOM    254  HA  ILE A  16      -0.871   4.946   6.638  1.00  0.00           H  
ATOM    255  HB  ILE A  16       0.547   7.286   7.965  1.00  0.00           H  
ATOM    256 1HG1 ILE A  16      -1.475   6.529   9.106  1.00  0.00           H  
ATOM    257 2HG1 ILE A  16      -1.692   8.113   8.378  1.00  0.00           H  
ATOM    258 1HG2 ILE A  16      -0.516   8.674   6.232  1.00  0.00           H  
ATOM    259 2HG2 ILE A  16       0.621   7.511   5.511  1.00  0.00           H  
ATOM    260 3HG2 ILE A  16      -1.131   7.209   5.430  1.00  0.00           H  
ATOM    261 1HD1 ILE A  16      -3.663   6.724   8.063  1.00  0.00           H  
ATOM    262 2HD1 ILE A  16      -2.903   7.096   6.497  1.00  0.00           H  
ATOM    263 3HD1 ILE A  16      -2.684   5.491   7.236  1.00  0.00           H  
ATOM    264  N   PHE A  17       2.401   5.402   6.752  1.00  0.00           N  
ATOM    265  CA  PHE A  17       3.640   5.264   5.937  1.00  0.00           C  
ATOM    266  C   PHE A  17       3.691   3.868   5.321  1.00  0.00           C  
ATOM    267  O   PHE A  17       3.952   3.710   4.147  1.00  0.00           O  
ATOM    268  CB  PHE A  17       4.892   5.500   6.784  1.00  0.00           C  
ATOM    269  CG  PHE A  17       6.177   5.334   6.024  1.00  0.00           C  
ATOM    270  CD1 PHE A  17       6.398   6.029   4.844  1.00  0.00           C  
ATOM    271  CD2 PHE A  17       7.168   4.481   6.486  1.00  0.00           C  
ATOM    272  CE1 PHE A  17       7.580   5.877   4.145  1.00  0.00           C  
ATOM    273  CE2 PHE A  17       8.351   4.327   5.789  1.00  0.00           C  
ATOM    274  CZ  PHE A  17       8.557   5.026   4.617  1.00  0.00           C  
ATOM    275  H   PHE A  17       2.462   5.643   7.700  1.00  0.00           H  
ATOM    276  HA  PHE A  17       3.618   6.013   5.144  1.00  0.00           H  
ATOM    277 1HB  PHE A  17       4.868   6.508   7.195  1.00  0.00           H  
ATOM    278 2HB  PHE A  17       4.900   4.805   7.622  1.00  0.00           H  
ATOM    279  HD1 PHE A  17       5.626   6.703   4.472  1.00  0.00           H  
ATOM    280  HD2 PHE A  17       7.006   3.928   7.412  1.00  0.00           H  
ATOM    281  HE1 PHE A  17       7.740   6.430   3.219  1.00  0.00           H  
ATOM    282  HE2 PHE A  17       9.122   3.654   6.164  1.00  0.00           H  
ATOM    283  HZ  PHE A  17       9.488   4.905   4.066  1.00  0.00           H  
ATOM    284  N   GLY A  18       3.443   2.849   6.099  1.00  0.00           N  
ATOM    285  CA  GLY A  18       3.482   1.472   5.533  1.00  0.00           C  
ATOM    286  C   GLY A  18       2.499   1.385   4.364  1.00  0.00           C  
ATOM    287  O   GLY A  18       2.830   0.906   3.298  1.00  0.00           O  
ATOM    288  H   GLY A  18       3.234   2.990   7.048  1.00  0.00           H  
ATOM    289 1HA  GLY A  18       4.496   1.242   5.205  1.00  0.00           H  
ATOM    290 2HA  GLY A  18       3.225   0.752   6.309  1.00  0.00           H  
ATOM    291  N   VAL A  19       1.295   1.863   4.546  1.00  0.00           N  
ATOM    292  CA  VAL A  19       0.309   1.822   3.431  1.00  0.00           C  
ATOM    293  C   VAL A  19       0.894   2.566   2.230  1.00  0.00           C  
ATOM    294  O   VAL A  19       0.885   2.083   1.114  1.00  0.00           O  
ATOM    295  CB  VAL A  19      -1.027   2.471   3.840  1.00  0.00           C  
ATOM    296  CG1 VAL A  19      -1.940   2.616   2.632  1.00  0.00           C  
ATOM    297  CG2 VAL A  19      -1.695   1.640   4.925  1.00  0.00           C  
ATOM    298  H   VAL A  19       1.048   2.260   5.408  1.00  0.00           H  
ATOM    299  HA  VAL A  19       0.118   0.779   3.176  1.00  0.00           H  
ATOM    300  HB  VAL A  19      -0.832   3.475   4.218  1.00  0.00           H  
ATOM    301 1HG1 VAL A  19      -2.880   3.076   2.939  1.00  0.00           H  
ATOM    302 2HG1 VAL A  19      -1.457   3.244   1.884  1.00  0.00           H  
ATOM    303 3HG1 VAL A  19      -2.141   1.632   2.208  1.00  0.00           H  
ATOM    304 1HG2 VAL A  19      -2.638   2.105   5.210  1.00  0.00           H  
ATOM    305 2HG2 VAL A  19      -1.884   0.635   4.549  1.00  0.00           H  
ATOM    306 3HG2 VAL A  19      -1.041   1.585   5.795  1.00  0.00           H  
ATOM    307  N   MET A  20       1.422   3.737   2.462  1.00  0.00           N  
ATOM    308  CA  MET A  20       2.032   4.520   1.353  1.00  0.00           C  
ATOM    309  C   MET A  20       3.138   3.693   0.697  1.00  0.00           C  
ATOM    310  O   MET A  20       3.222   3.594  -0.512  1.00  0.00           O  
ATOM    311  CB  MET A  20       2.587   5.850   1.859  1.00  0.00           C  
ATOM    312  CG  MET A  20       1.525   6.854   2.284  1.00  0.00           C  
ATOM    313  SD  MET A  20       2.228   8.327   3.052  1.00  0.00           S  
ATOM    314  CE  MET A  20       3.027   9.093   1.645  1.00  0.00           C  
ATOM    315  H   MET A  20       1.428   4.097   3.374  1.00  0.00           H  
ATOM    316  HA  MET A  20       1.260   4.730   0.613  1.00  0.00           H  
ATOM    317 1HB  MET A  20       3.238   5.671   2.714  1.00  0.00           H  
ATOM    318 2HB  MET A  20       3.191   6.313   1.078  1.00  0.00           H  
ATOM    319 1HG  MET A  20       0.946   7.162   1.414  1.00  0.00           H  
ATOM    320 2HG  MET A  20       0.845   6.386   2.996  1.00  0.00           H  
ATOM    321 1HE  MET A  20       3.510  10.019   1.960  1.00  0.00           H  
ATOM    322 2HE  MET A  20       3.776   8.413   1.237  1.00  0.00           H  
ATOM    323 3HE  MET A  20       2.283   9.315   0.879  1.00  0.00           H  
ATOM    324  N   ALA A  21       3.993   3.105   1.489  1.00  0.00           N  
ATOM    325  CA  ALA A  21       5.102   2.291   0.922  1.00  0.00           C  
ATOM    326  C   ALA A  21       4.528   1.184   0.029  1.00  0.00           C  
ATOM    327  O   ALA A  21       4.992   0.974  -1.074  1.00  0.00           O  
ATOM    328  CB  ALA A  21       5.944   1.685   2.055  1.00  0.00           C  
ATOM    329  H   ALA A  21       3.907   3.204   2.460  1.00  0.00           H  
ATOM    330  HA  ALA A  21       5.727   2.946   0.314  1.00  0.00           H  
ATOM    331 1HB  ALA A  21       5.409   1.762   2.990  1.00  0.00           H  
ATOM    332 2HB  ALA A  21       6.155   0.647   1.841  1.00  0.00           H  
ATOM    333 3HB  ALA A  21       6.876   2.228   2.135  1.00  0.00           H  
ATOM    334  N   GLY A  22       3.521   0.473   0.478  1.00  0.00           N  
ATOM    335  CA  GLY A  22       2.949  -0.598  -0.383  1.00  0.00           C  
ATOM    336  C   GLY A  22       2.505   0.020  -1.707  1.00  0.00           C  
ATOM    337  O   GLY A  22       2.810  -0.478  -2.773  1.00  0.00           O  
ATOM    338  H   GLY A  22       3.138   0.648   1.362  1.00  0.00           H  
ATOM    339 1HA  GLY A  22       3.698  -1.373  -0.546  1.00  0.00           H  
ATOM    340 2HA  GLY A  22       2.109  -1.067   0.129  1.00  0.00           H  
ATOM    341  N   VAL A  23       1.798   1.117  -1.647  1.00  0.00           N  
ATOM    342  CA  VAL A  23       1.349   1.776  -2.904  1.00  0.00           C  
ATOM    343  C   VAL A  23       2.571   2.104  -3.767  1.00  0.00           C  
ATOM    344  O   VAL A  23       2.594   1.840  -4.954  1.00  0.00           O  
ATOM    345  CB  VAL A  23       0.568   3.070  -2.605  1.00  0.00           C  
ATOM    346  CG1 VAL A  23       0.306   3.842  -3.889  1.00  0.00           C  
ATOM    347  CG2 VAL A  23      -0.737   2.735  -1.900  1.00  0.00           C  
ATOM    348  H   VAL A  23       1.569   1.508  -0.776  1.00  0.00           H  
ATOM    349  HA  VAL A  23       0.687   1.092  -3.436  1.00  0.00           H  
ATOM    350  HB  VAL A  23       1.175   3.709  -1.964  1.00  0.00           H  
ATOM    351 1HG1 VAL A  23      -0.247   4.753  -3.660  1.00  0.00           H  
ATOM    352 2HG1 VAL A  23       1.255   4.102  -4.358  1.00  0.00           H  
ATOM    353 3HG1 VAL A  23      -0.280   3.226  -4.571  1.00  0.00           H  
ATOM    354 1HG2 VAL A  23      -1.284   3.654  -1.691  1.00  0.00           H  
ATOM    355 2HG2 VAL A  23      -1.341   2.091  -2.539  1.00  0.00           H  
ATOM    356 3HG2 VAL A  23      -0.524   2.220  -0.964  1.00  0.00           H  
ATOM    357  N   ILE A  24       3.588   2.683  -3.182  1.00  0.00           N  
ATOM    358  CA  ILE A  24       4.806   3.032  -3.968  1.00  0.00           C  
ATOM    359  C   ILE A  24       5.375   1.778  -4.638  1.00  0.00           C  
ATOM    360  O   ILE A  24       5.696   1.785  -5.809  1.00  0.00           O  
ATOM    361  CB  ILE A  24       5.888   3.674  -3.081  1.00  0.00           C  
ATOM    362  CG1 ILE A  24       5.434   5.055  -2.600  1.00  0.00           C  
ATOM    363  CG2 ILE A  24       7.204   3.776  -3.837  1.00  0.00           C  
ATOM    364  CD1 ILE A  24       6.297   5.633  -1.502  1.00  0.00           C  
ATOM    365  H   ILE A  24       3.548   2.894  -2.225  1.00  0.00           H  
ATOM    366  HA  ILE A  24       4.527   3.752  -4.736  1.00  0.00           H  
ATOM    367  HB  ILE A  24       6.038   3.064  -2.191  1.00  0.00           H  
ATOM    368 1HG1 ILE A  24       5.437   5.751  -3.438  1.00  0.00           H  
ATOM    369 2HG1 ILE A  24       4.410   4.993  -2.231  1.00  0.00           H  
ATOM    370 1HG2 ILE A  24       7.957   4.233  -3.196  1.00  0.00           H  
ATOM    371 2HG2 ILE A  24       7.533   2.780  -4.130  1.00  0.00           H  
ATOM    372 3HG2 ILE A  24       7.065   4.390  -4.727  1.00  0.00           H  
ATOM    373 1HD1 ILE A  24       5.912   6.612  -1.214  1.00  0.00           H  
ATOM    374 2HD1 ILE A  24       6.280   4.968  -0.638  1.00  0.00           H  
ATOM    375 3HD1 ILE A  24       7.320   5.737  -1.860  1.00  0.00           H  
ATOM    376  N   GLY A  25       5.507   0.701  -3.910  1.00  0.00           N  
ATOM    377  CA  GLY A  25       6.060  -0.537  -4.526  1.00  0.00           C  
ATOM    378  C   GLY A  25       5.203  -0.930  -5.727  1.00  0.00           C  
ATOM    379  O   GLY A  25       5.708  -1.212  -6.796  1.00  0.00           O  
ATOM    380  H   GLY A  25       5.249   0.707  -2.966  1.00  0.00           H  
ATOM    381 1HA  GLY A  25       7.092  -0.362  -4.830  1.00  0.00           H  
ATOM    382 2HA  GLY A  25       6.074  -1.336  -3.786  1.00  0.00           H  
ATOM    383  N   THR A  26       3.908  -0.938  -5.567  1.00  0.00           N  
ATOM    384  CA  THR A  26       3.024  -1.300  -6.709  1.00  0.00           C  
ATOM    385  C   THR A  26       3.304  -0.354  -7.876  1.00  0.00           C  
ATOM    386  O   THR A  26       3.466  -0.771  -9.006  1.00  0.00           O  
ATOM    387  CB  THR A  26       1.533  -1.234  -6.331  1.00  0.00           C  
ATOM    388  OG1 THR A  26       1.262  -2.170  -5.280  1.00  0.00           O  
ATOM    389  CG2 THR A  26       0.662  -1.562  -7.534  1.00  0.00           C  
ATOM    390  H   THR A  26       3.518  -0.698  -4.699  1.00  0.00           H  
ATOM    391  HA  THR A  26       3.248  -2.324  -7.009  1.00  0.00           H  
ATOM    392  HB  THR A  26       1.291  -0.232  -5.977  1.00  0.00           H  
ATOM    393  HG1 THR A  26       1.171  -3.051  -5.652  1.00  0.00           H  
ATOM    394 1HG2 THR A  26      -0.388  -1.509  -7.248  1.00  0.00           H  
ATOM    395 2HG2 THR A  26       0.857  -0.844  -8.331  1.00  0.00           H  
ATOM    396 3HG2 THR A  26       0.892  -2.566  -7.886  1.00  0.00           H  
ATOM    397  N   ILE A  27       3.363   0.922  -7.606  1.00  0.00           N  
ATOM    398  CA  ILE A  27       3.635   1.907  -8.690  1.00  0.00           C  
ATOM    399  C   ILE A  27       4.960   1.561  -9.370  1.00  0.00           C  
ATOM    400  O   ILE A  27       5.056   1.530 -10.581  1.00  0.00           O  
ATOM    401  CB  ILE A  27       3.693   3.348  -8.151  1.00  0.00           C  
ATOM    402  CG1 ILE A  27       2.308   3.798  -7.680  1.00  0.00           C  
ATOM    403  CG2 ILE A  27       4.229   4.293  -9.216  1.00  0.00           C  
ATOM    404  CD1 ILE A  27       2.322   5.079  -6.878  1.00  0.00           C  
ATOM    405  H   ILE A  27       3.230   1.233  -6.686  1.00  0.00           H  
ATOM    406  HA  ILE A  27       2.827   1.852  -9.418  1.00  0.00           H  
ATOM    407  HB  ILE A  27       4.349   3.385  -7.282  1.00  0.00           H  
ATOM    408 1HG1 ILE A  27       1.659   3.942  -8.543  1.00  0.00           H  
ATOM    409 2HG1 ILE A  27       1.861   3.016  -7.064  1.00  0.00           H  
ATOM    410 1HG2 ILE A  27       4.262   5.307  -8.819  1.00  0.00           H  
ATOM    411 2HG2 ILE A  27       5.232   3.983  -9.505  1.00  0.00           H  
ATOM    412 3HG2 ILE A  27       3.575   4.266 -10.088  1.00  0.00           H  
ATOM    413 1HD1 ILE A  27       1.304   5.333  -6.579  1.00  0.00           H  
ATOM    414 2HD1 ILE A  27       2.938   4.945  -5.988  1.00  0.00           H  
ATOM    415 3HD1 ILE A  27       2.732   5.884  -7.486  1.00  0.00           H  
ATOM    416  N   LEU A  28       5.983   1.301  -8.602  1.00  0.00           N  
ATOM    417  CA  LEU A  28       7.297   0.958  -9.206  1.00  0.00           C  
ATOM    418  C   LEU A  28       7.115  -0.259 -10.123  1.00  0.00           C  
ATOM    419  O   LEU A  28       7.574  -0.273 -11.249  1.00  0.00           O  
ATOM    420  CB  LEU A  28       8.340   0.651  -8.124  1.00  0.00           C  
ATOM    421  CG  LEU A  28       8.816   1.853  -7.299  1.00  0.00           C  
ATOM    422  CD1 LEU A  28       9.687   1.367  -6.148  1.00  0.00           C  
ATOM    423  CD2 LEU A  28       9.581   2.815  -8.196  1.00  0.00           C  
ATOM    424  H   LEU A  28       5.884   1.329  -7.627  1.00  0.00           H  
ATOM    425  HA  LEU A  28       7.645   1.813  -9.785  1.00  0.00           H  
ATOM    426 1HB  LEU A  28       7.920  -0.079  -7.434  1.00  0.00           H  
ATOM    427 2HB  LEU A  28       9.215   0.209  -8.601  1.00  0.00           H  
ATOM    428  HG  LEU A  28       7.954   2.365  -6.871  1.00  0.00           H  
ATOM    429 1HD1 LEU A  28      10.025   2.221  -5.562  1.00  0.00           H  
ATOM    430 2HD1 LEU A  28       9.109   0.697  -5.512  1.00  0.00           H  
ATOM    431 3HD1 LEU A  28      10.551   0.836  -6.546  1.00  0.00           H  
ATOM    432 1HD2 LEU A  28       9.919   3.669  -7.609  1.00  0.00           H  
ATOM    433 2HD2 LEU A  28      10.445   2.304  -8.623  1.00  0.00           H  
ATOM    434 3HD2 LEU A  28       8.930   3.160  -8.999  1.00  0.00           H  
ATOM    435  N   LEU A  29       6.440  -1.276  -9.658  1.00  0.00           N  
ATOM    436  CA  LEU A  29       6.229  -2.476 -10.520  1.00  0.00           C  
ATOM    437  C   LEU A  29       5.532  -2.043 -11.811  1.00  0.00           C  
ATOM    438  O   LEU A  29       5.932  -2.408 -12.898  1.00  0.00           O  
ATOM    439  CB  LEU A  29       5.384  -3.535  -9.801  1.00  0.00           C  
ATOM    440  CG  LEU A  29       6.168  -4.561  -8.972  1.00  0.00           C  
ATOM    441  CD1 LEU A  29       7.130  -5.318  -9.878  1.00  0.00           C  
ATOM    442  CD2 LEU A  29       6.915  -3.848  -7.856  1.00  0.00           C  
ATOM    443  H   LEU A  29       6.068  -1.245  -8.750  1.00  0.00           H  
ATOM    444  HA  LEU A  29       7.201  -2.912 -10.749  1.00  0.00           H  
ATOM    445 1HB  LEU A  29       4.689  -3.030  -9.132  1.00  0.00           H  
ATOM    446 2HB  LEU A  29       4.806  -4.083 -10.546  1.00  0.00           H  
ATOM    447  HG  LEU A  29       5.476  -5.285  -8.541  1.00  0.00           H  
ATOM    448 1HD1 LEU A  29       7.686  -6.047  -9.289  1.00  0.00           H  
ATOM    449 2HD1 LEU A  29       6.567  -5.835 -10.656  1.00  0.00           H  
ATOM    450 3HD1 LEU A  29       7.825  -4.617 -10.337  1.00  0.00           H  
ATOM    451 1HD2 LEU A  29       7.471  -4.577  -7.266  1.00  0.00           H  
ATOM    452 2HD2 LEU A  29       7.608  -3.124  -8.286  1.00  0.00           H  
ATOM    453 3HD2 LEU A  29       6.202  -3.330  -7.214  1.00  0.00           H  
ATOM    454  N   ILE A  30       4.497  -1.257 -11.696  1.00  0.00           N  
ATOM    455  CA  ILE A  30       3.776  -0.786 -12.912  1.00  0.00           C  
ATOM    456  C   ILE A  30       4.750  -0.059 -13.836  1.00  0.00           C  
ATOM    457  O   ILE A  30       4.781  -0.295 -15.027  1.00  0.00           O  
ATOM    458  CB  ILE A  30       2.609   0.153 -12.556  1.00  0.00           C  
ATOM    459  CG1 ILE A  30       1.540  -0.602 -11.761  1.00  0.00           C  
ATOM    460  CG2 ILE A  30       2.010   0.759 -13.816  1.00  0.00           C  
ATOM    461  CD1 ILE A  30       0.900  -1.739 -12.525  1.00  0.00           C  
ATOM    462  H   ILE A  30       4.197  -0.969 -10.809  1.00  0.00           H  
ATOM    463  HA  ILE A  30       3.366  -1.653 -13.428  1.00  0.00           H  
ATOM    464  HB  ILE A  30       2.970   0.955 -11.914  1.00  0.00           H  
ATOM    465 1HG1 ILE A  30       1.982  -1.008 -10.852  1.00  0.00           H  
ATOM    466 2HG1 ILE A  30       0.753   0.090 -11.460  1.00  0.00           H  
ATOM    467 1HG2 ILE A  30       1.187   1.419 -13.546  1.00  0.00           H  
ATOM    468 2HG2 ILE A  30       2.774   1.329 -14.343  1.00  0.00           H  
ATOM    469 3HG2 ILE A  30       1.641  -0.037 -14.463  1.00  0.00           H  
ATOM    470 1HD1 ILE A  30       0.153  -2.225 -11.897  1.00  0.00           H  
ATOM    471 2HD1 ILE A  30       0.420  -1.349 -13.423  1.00  0.00           H  
ATOM    472 3HD1 ILE A  30       1.663  -2.463 -12.807  1.00  0.00           H  
ATOM    473  N   SER A  31       5.546   0.829 -13.304  1.00  0.00           N  
ATOM    474  CA  SER A  31       6.502   1.559 -14.177  1.00  0.00           C  
ATOM    475  C   SER A  31       7.384   0.545 -14.902  1.00  0.00           C  
ATOM    476  O   SER A  31       7.568   0.616 -16.100  1.00  0.00           O  
ATOM    477  CB  SER A  31       7.362   2.512 -13.369  1.00  0.00           C  
ATOM    478  OG  SER A  31       6.587   3.540 -12.815  1.00  0.00           O  
ATOM    479  H   SER A  31       5.511   1.014 -12.343  1.00  0.00           H  
ATOM    480  HA  SER A  31       5.933   2.142 -14.903  1.00  0.00           H  
ATOM    481 1HB  SER A  31       7.865   1.963 -12.574  1.00  0.00           H  
ATOM    482 2HB  SER A  31       8.132   2.939 -14.010  1.00  0.00           H  
ATOM    483  HG  SER A  31       5.941   3.109 -12.250  1.00  0.00           H  
ATOM    484  N   TYR A  32       7.920  -0.413 -14.195  1.00  0.00           N  
ATOM    485  CA  TYR A  32       8.769  -1.429 -14.875  1.00  0.00           C  
ATOM    486  C   TYR A  32       7.951  -2.112 -15.977  1.00  0.00           C  
ATOM    487  O   TYR A  32       8.397  -2.250 -17.099  1.00  0.00           O  
ATOM    488  CB  TYR A  32       9.301  -2.465 -13.883  1.00  0.00           C  
ATOM    489  CG  TYR A  32      10.406  -1.945 -12.990  1.00  0.00           C  
ATOM    490  CD1 TYR A  32      10.236  -1.931 -11.613  1.00  0.00           C  
ATOM    491  CD2 TYR A  32      11.588  -1.481 -13.547  1.00  0.00           C  
ATOM    492  CE1 TYR A  32      11.244  -1.455 -10.797  1.00  0.00           C  
ATOM    493  CE2 TYR A  32      12.596  -1.005 -12.732  1.00  0.00           C  
ATOM    494  CZ  TYR A  32      12.427  -0.992 -11.362  1.00  0.00           C  
ATOM    495  OH  TYR A  32      13.432  -0.518 -10.550  1.00  0.00           O  
ATOM    496  H   TYR A  32       7.758  -0.466 -13.230  1.00  0.00           H  
ATOM    497  HA  TYR A  32       9.621  -0.921 -15.327  1.00  0.00           H  
ATOM    498 1HB  TYR A  32       8.486  -2.814 -13.247  1.00  0.00           H  
ATOM    499 2HB  TYR A  32       9.683  -3.328 -14.428  1.00  0.00           H  
ATOM    500  HD1 TYR A  32       9.307  -2.295 -11.175  1.00  0.00           H  
ATOM    501  HD2 TYR A  32      11.721  -1.491 -14.629  1.00  0.00           H  
ATOM    502  HE1 TYR A  32      11.111  -1.444  -9.716  1.00  0.00           H  
ATOM    503  HE2 TYR A  32      13.525  -0.640 -13.170  1.00  0.00           H  
ATOM    504  HH  TYR A  32      13.155  -0.578  -9.633  1.00  0.00           H  
ATOM    505  N   GLY A  33       6.750  -2.532 -15.666  1.00  0.00           N  
ATOM    506  CA  GLY A  33       5.901  -3.193 -16.697  1.00  0.00           C  
ATOM    507  C   GLY A  33       5.711  -2.252 -17.885  1.00  0.00           C  
ATOM    508  O   GLY A  33       5.863  -2.636 -19.027  1.00  0.00           O  
ATOM    509  H   GLY A  33       6.405  -2.406 -14.759  1.00  0.00           H  
ATOM    510 1HA  GLY A  33       6.374  -4.122 -17.017  1.00  0.00           H  
ATOM    511 2HA  GLY A  33       4.938  -3.457 -16.261  1.00  0.00           H  
ATOM    512  N   ILE A  34       5.378  -1.016 -17.621  1.00  0.00           N  
ATOM    513  CA  ILE A  34       5.177  -0.046 -18.738  1.00  0.00           C  
ATOM    514  C   ILE A  34       6.455   0.024 -19.582  1.00  0.00           C  
ATOM    515  O   ILE A  34       6.413  -0.033 -20.794  1.00  0.00           O  
ATOM    516  CB  ILE A  34       4.823   1.359 -18.219  1.00  0.00           C  
ATOM    517  CG1 ILE A  34       3.434   1.356 -17.573  1.00  0.00           C  
ATOM    518  CG2 ILE A  34       4.885   2.375 -19.349  1.00  0.00           C  
ATOM    519  CD1 ILE A  34       3.123   2.609 -16.787  1.00  0.00           C  
ATOM    520  H   ILE A  34       5.258  -0.731 -16.688  1.00  0.00           H  
ATOM    521  HA  ILE A  34       4.350  -0.395 -19.355  1.00  0.00           H  
ATOM    522  HB  ILE A  34       5.530   1.649 -17.442  1.00  0.00           H  
ATOM    523 1HG1 ILE A  34       2.675   1.240 -18.346  1.00  0.00           H  
ATOM    524 2HG1 ILE A  34       3.348   0.502 -16.901  1.00  0.00           H  
ATOM    525 1HG2 ILE A  34       4.632   3.363 -18.964  1.00  0.00           H  
ATOM    526 2HG2 ILE A  34       5.892   2.396 -19.764  1.00  0.00           H  
ATOM    527 3HG2 ILE A  34       4.177   2.096 -20.129  1.00  0.00           H  
ATOM    528 1HD1 ILE A  34       2.123   2.531 -16.360  1.00  0.00           H  
ATOM    529 2HD1 ILE A  34       3.853   2.725 -15.984  1.00  0.00           H  
ATOM    530 3HD1 ILE A  34       3.169   3.473 -17.447  1.00  0.00           H  
ATOM    531  N   ARG A  35       7.591   0.143 -18.948  1.00  0.00           N  
ATOM    532  CA  ARG A  35       8.870   0.214 -19.711  1.00  0.00           C  
ATOM    533  C   ARG A  35       8.993  -1.024 -20.596  1.00  0.00           C  
ATOM    534  O   ARG A  35       9.316  -0.940 -21.763  1.00  0.00           O  
ATOM    535  CB  ARG A  35      10.073   0.294 -18.782  1.00  0.00           C  
ATOM    536  CG  ARG A  35      10.226   1.617 -18.048  1.00  0.00           C  
ATOM    537  CD  ARG A  35      11.383   1.596 -17.116  1.00  0.00           C  
ATOM    538  NE  ARG A  35      11.534   2.859 -16.411  1.00  0.00           N  
ATOM    539  CZ  ARG A  35      12.396   3.071 -15.398  1.00  0.00           C  
ATOM    540  NH1 ARG A  35      13.175   2.097 -14.983  1.00  0.00           N  
ATOM    541  NH2 ARG A  35      12.458   4.258 -14.820  1.00  0.00           N  
ATOM    542  H   ARG A  35       7.604   0.182 -17.970  1.00  0.00           H  
ATOM    543  HA  ARG A  35       8.856   1.114 -20.326  1.00  0.00           H  
ATOM    544 1HB  ARG A  35      10.007  -0.493 -18.033  1.00  0.00           H  
ATOM    545 2HB  ARG A  35      10.986   0.126 -19.354  1.00  0.00           H  
ATOM    546 1HG  ARG A  35      10.382   2.418 -18.770  1.00  0.00           H  
ATOM    547 2HG  ARG A  35       9.324   1.819 -17.470  1.00  0.00           H  
ATOM    548 1HD  ARG A  35      11.240   0.808 -16.377  1.00  0.00           H  
ATOM    549 2HD  ARG A  35      12.298   1.407 -17.676  1.00  0.00           H  
ATOM    550  HE  ARG A  35      10.951   3.632 -16.702  1.00  0.00           H  
ATOM    551 1HH1 ARG A  35      13.128   1.189 -15.424  1.00  0.00           H  
ATOM    552 2HH1 ARG A  35      13.821   2.256 -14.223  1.00  0.00           H  
ATOM    553 1HH2 ARG A  35      11.858   5.007 -15.139  1.00  0.00           H  
ATOM    554 2HH2 ARG A  35      13.104   4.417 -14.061  1.00  0.00           H  
ATOM    555  N   ARG A  36       8.738  -2.179 -20.059  1.00  0.00           N  
ATOM    556  CA  ARG A  36       8.839  -3.405 -20.890  1.00  0.00           C  
ATOM    557  C   ARG A  36       7.912  -3.271 -22.100  1.00  0.00           C  
ATOM    558  O   ARG A  36       8.292  -3.547 -23.220  1.00  0.00           O  
ATOM    559  CB  ARG A  36       8.464  -4.647 -20.096  1.00  0.00           C  
ATOM    560  CG  ARG A  36       9.470  -5.055 -19.032  1.00  0.00           C  
ATOM    561  CD  ARG A  36       9.006  -6.236 -18.260  1.00  0.00           C  
ATOM    562  NE  ARG A  36       8.934  -7.430 -19.087  1.00  0.00           N  
ATOM    563  CZ  ARG A  36       8.291  -8.563 -18.741  1.00  0.00           C  
ATOM    564  NH1 ARG A  36       7.673  -8.640 -17.584  1.00  0.00           N  
ATOM    565  NH2 ARG A  36       8.283  -9.596 -19.565  1.00  0.00           N  
ATOM    566  H   ARG A  36       8.478  -2.239 -19.117  1.00  0.00           H  
ATOM    567  HA  ARG A  36       9.872  -3.513 -21.223  1.00  0.00           H  
ATOM    568 1HB  ARG A  36       7.507  -4.487 -19.601  1.00  0.00           H  
ATOM    569 2HB  ARG A  36       8.343  -5.491 -20.776  1.00  0.00           H  
ATOM    570 1HG  ARG A  36      10.419  -5.306 -19.506  1.00  0.00           H  
ATOM    571 2HG  ARG A  36       9.620  -4.228 -18.336  1.00  0.00           H  
ATOM    572 1HD  ARG A  36       9.698  -6.431 -17.441  1.00  0.00           H  
ATOM    573 2HD  ARG A  36       8.013  -6.040 -17.857  1.00  0.00           H  
ATOM    574  HE  ARG A  36       9.398  -7.408 -19.986  1.00  0.00           H  
ATOM    575 1HH1 ARG A  36       7.679  -7.850 -16.954  1.00  0.00           H  
ATOM    576 2HH1 ARG A  36       7.192  -9.489 -17.324  1.00  0.00           H  
ATOM    577 1HH2 ARG A  36       8.759  -9.536 -20.455  1.00  0.00           H  
ATOM    578 2HH2 ARG A  36       7.802 -10.444 -19.306  1.00  0.00           H  
ATOM    579  N   LEU A  37       6.695  -2.852 -21.883  1.00  0.00           N  
ATOM    580  CA  LEU A  37       5.744  -2.703 -23.021  1.00  0.00           C  
ATOM    581  C   LEU A  37       6.342  -1.759 -24.069  1.00  0.00           C  
ATOM    582  O   LEU A  37       6.335  -2.046 -25.249  1.00  0.00           O  
ATOM    583  CB  LEU A  37       4.393  -2.157 -22.541  1.00  0.00           C  
ATOM    584  CG  LEU A  37       3.295  -2.069 -23.608  1.00  0.00           C  
ATOM    585  CD1 LEU A  37       1.929  -2.120 -22.937  1.00  0.00           C  
ATOM    586  CD2 LEU A  37       3.464  -0.785 -24.407  1.00  0.00           C  
ATOM    587  H   LEU A  37       6.405  -2.635 -20.972  1.00  0.00           H  
ATOM    588  HA  LEU A  37       5.580  -3.684 -23.465  1.00  0.00           H  
ATOM    589 1HB  LEU A  37       4.026  -2.795 -21.739  1.00  0.00           H  
ATOM    590 2HB  LEU A  37       4.546  -1.155 -22.140  1.00  0.00           H  
ATOM    591  HG  LEU A  37       3.368  -2.926 -24.278  1.00  0.00           H  
ATOM    592 1HD1 LEU A  37       1.148  -2.057 -23.695  1.00  0.00           H  
ATOM    593 2HD1 LEU A  37       1.827  -3.056 -22.389  1.00  0.00           H  
ATOM    594 3HD1 LEU A  37       1.832  -1.282 -22.247  1.00  0.00           H  
ATOM    595 1HD2 LEU A  37       2.683  -0.723 -25.166  1.00  0.00           H  
ATOM    596 2HD2 LEU A  37       3.389   0.072 -23.738  1.00  0.00           H  
ATOM    597 3HD2 LEU A  37       4.441  -0.784 -24.891  1.00  0.00           H  
ATOM    598  N   ILE A  38       6.861  -0.637 -23.648  1.00  0.00           N  
ATOM    599  CA  ILE A  38       7.458   0.315 -24.625  1.00  0.00           C  
ATOM    600  C   ILE A  38       8.894  -0.128 -24.945  1.00  0.00           C  
ATOM    601  O   ILE A  38       9.105  -1.166 -25.541  1.00  0.00           O  
ATOM    602  CB  ILE A  38       7.466   1.757 -24.085  1.00  0.00           C  
ATOM    603  CG1 ILE A  38       6.039   2.224 -23.788  1.00  0.00           C  
ATOM    604  CG2 ILE A  38       8.140   2.692 -25.077  1.00  0.00           C  
ATOM    605  CD1 ILE A  38       5.135   2.232 -25.000  1.00  0.00           C  
ATOM    606  H   ILE A  38       6.861  -0.423 -22.692  1.00  0.00           H  
ATOM    607  HA  ILE A  38       6.858   0.299 -25.534  1.00  0.00           H  
ATOM    608  HB  ILE A  38       8.010   1.789 -23.142  1.00  0.00           H  
ATOM    609 1HG1 ILE A  38       5.593   1.575 -23.035  1.00  0.00           H  
ATOM    610 2HG1 ILE A  38       6.064   3.233 -23.376  1.00  0.00           H  
ATOM    611 1HG2 ILE A  38       8.137   3.707 -24.679  1.00  0.00           H  
ATOM    612 2HG2 ILE A  38       9.168   2.370 -25.239  1.00  0.00           H  
ATOM    613 3HG2 ILE A  38       7.599   2.671 -26.023  1.00  0.00           H  
ATOM    614 1HD1 ILE A  38       4.141   2.575 -24.710  1.00  0.00           H  
ATOM    615 2HD1 ILE A  38       5.544   2.904 -25.755  1.00  0.00           H  
ATOM    616 3HD1 ILE A  38       5.066   1.225 -25.409  1.00  0.00           H  
ATOM    617  N   LYS A  39       9.884   0.633 -24.555  1.00  0.00           N  
ATOM    618  CA  LYS A  39      11.289   0.229 -24.843  1.00  0.00           C  
ATOM    619  C   LYS A  39      11.411  -0.188 -26.311  1.00  0.00           C  
ATOM    620  O   LYS A  39      10.478  -0.075 -27.079  1.00  0.00           O  
ATOM    621  CB  LYS A  39      11.737  -0.914 -23.931  1.00  0.00           C  
ATOM    622  CG  LYS A  39      11.892  -0.527 -22.466  1.00  0.00           C  
ATOM    623  CD  LYS A  39      12.240  -1.734 -21.609  1.00  0.00           C  
ATOM    624  CE  LYS A  39      13.649  -2.232 -21.897  1.00  0.00           C  
ATOM    625  NZ  LYS A  39      14.040  -3.349 -20.996  1.00  0.00           N  
ATOM    626  H   LYS A  39       9.708   1.464 -24.070  1.00  0.00           H  
ATOM    627  HA  LYS A  39      11.939   1.085 -24.662  1.00  0.00           H  
ATOM    628 1HB  LYS A  39      11.015  -1.729 -23.987  1.00  0.00           H  
ATOM    629 2HB  LYS A  39      12.696  -1.301 -24.278  1.00  0.00           H  
ATOM    630 1HG  LYS A  39      12.683   0.218 -22.368  1.00  0.00           H  
ATOM    631 2HG  LYS A  39      10.961  -0.091 -22.105  1.00  0.00           H  
ATOM    632 1HD  LYS A  39      12.167  -1.465 -20.554  1.00  0.00           H  
ATOM    633 2HD  LYS A  39      11.533  -2.539 -21.810  1.00  0.00           H  
ATOM    634 1HE  LYS A  39      13.709  -2.576 -22.929  1.00  0.00           H  
ATOM    635 2HE  LYS A  39      14.357  -1.413 -21.769  1.00  0.00           H  
ATOM    636 1HZ  LYS A  39      14.979  -3.649 -21.218  1.00  0.00           H  
ATOM    637 2HZ  LYS A  39      14.006  -3.035 -20.036  1.00  0.00           H  
ATOM    638 3HZ  LYS A  39      13.402  -4.122 -21.119  1.00  0.00           H  
ATOM    639  N   LYS A  40      12.558  -0.672 -26.705  1.00  0.00           N  
ATOM    640  CA  LYS A  40      12.739  -1.096 -28.123  1.00  0.00           C  
ATOM    641  C   LYS A  40      12.668   0.129 -29.037  1.00  0.00           C  
ATOM    642  O   LYS A  40      12.845  -0.037 -30.232  1.00  0.00           O  
ATOM    643  OXT LYS A  40      12.444   1.212 -28.572  1.00  0.00           O  
ATOM    644  CB  LYS A  40      11.684  -2.123 -28.536  1.00  0.00           C  
ATOM    645  CG  LYS A  40      11.800  -3.465 -27.826  1.00  0.00           C  
ATOM    646  CD  LYS A  40      10.822  -4.480 -28.399  1.00  0.00           C  
ATOM    647  CE  LYS A  40       9.390  -4.154 -28.005  1.00  0.00           C  
ATOM    648  NZ  LYS A  40       8.436  -5.207 -28.449  1.00  0.00           N  
ATOM    649  H   LYS A  40      13.300  -0.755 -26.070  1.00  0.00           H  
ATOM    650  HA  LYS A  40      13.722  -1.558 -28.223  1.00  0.00           H  
ATOM    651 1HB  LYS A  40      10.689  -1.724 -28.336  1.00  0.00           H  
ATOM    652 2HB  LYS A  40      11.754  -2.305 -29.609  1.00  0.00           H  
ATOM    653 1HG  LYS A  40      12.815  -3.849 -27.936  1.00  0.00           H  
ATOM    654 2HG  LYS A  40      11.593  -3.334 -26.764  1.00  0.00           H  
ATOM    655 1HD  LYS A  40      10.899  -4.485 -29.487  1.00  0.00           H  
ATOM    656 2HD  LYS A  40      11.073  -5.475 -28.030  1.00  0.00           H  
ATOM    657 1HE  LYS A  40       9.324  -4.055 -26.923  1.00  0.00           H  
ATOM    658 2HE  LYS A  40       9.096  -3.205 -28.453  1.00  0.00           H  
ATOM    659 1HZ  LYS A  40       7.499  -4.953 -28.169  1.00  0.00           H  
ATOM    660 2HZ  LYS A  40       8.475  -5.295 -29.455  1.00  0.00           H  
ATOM    661 3HZ  LYS A  40       8.687  -6.089 -28.025  1.00  0.00           H  
TER                                                                             
ATOM    663  N   VAL B  41      -5.123  -1.449  -8.950  1.00  0.00           N  
ATOM    664  CA  VAL B  41      -4.374  -0.493  -8.087  1.00  0.00           C  
ATOM    665  C   VAL B  41      -5.364   0.318  -7.247  1.00  0.00           C  
ATOM    666  O   VAL B  41      -5.410   1.529  -7.325  1.00  0.00           O  
ATOM    667  CB  VAL B  41      -3.516   0.465  -8.934  1.00  0.00           C  
ATOM    668  CG1 VAL B  41      -2.702   1.385  -8.036  1.00  0.00           C  
ATOM    669  CG2 VAL B  41      -2.605  -0.333  -9.855  1.00  0.00           C  
ATOM    670 1H   VAL B  41      -4.477  -1.979  -9.499  1.00  0.00           H  
ATOM    671 2H   VAL B  41      -5.659  -2.068  -8.376  1.00  0.00           H  
ATOM    672 3H   VAL B  41      -5.736  -0.941  -9.556  1.00  0.00           H  
ATOM    673  HA  VAL B  41      -3.711  -1.062  -7.434  1.00  0.00           H  
ATOM    674  HB  VAL B  41      -4.174   1.097  -9.530  1.00  0.00           H  
ATOM    675 1HG1 VAL B  41      -2.101   2.056  -8.651  1.00  0.00           H  
ATOM    676 2HG1 VAL B  41      -3.375   1.972  -7.412  1.00  0.00           H  
ATOM    677 3HG1 VAL B  41      -2.045   0.789  -7.403  1.00  0.00           H  
ATOM    678 1HG2 VAL B  41      -2.001   0.350 -10.451  1.00  0.00           H  
ATOM    679 2HG2 VAL B  41      -1.951  -0.970  -9.258  1.00  0.00           H  
ATOM    680 3HG2 VAL B  41      -3.210  -0.954 -10.516  1.00  0.00           H  
ATOM    681  N   GLN B  42      -6.156  -0.339  -6.443  1.00  0.00           N  
ATOM    682  CA  GLN B  42      -7.140   0.398  -5.600  1.00  0.00           C  
ATOM    683  C   GLN B  42      -6.390   1.275  -4.595  1.00  0.00           C  
ATOM    684  O   GLN B  42      -5.330   0.920  -4.117  1.00  0.00           O  
ATOM    685  CB  GLN B  42      -8.074  -0.564  -4.863  1.00  0.00           C  
ATOM    686  CG  GLN B  42      -8.979  -1.375  -5.776  1.00  0.00           C  
ATOM    687  CD  GLN B  42      -9.980  -0.509  -6.516  1.00  0.00           C  
ATOM    688  OE1 GLN B  42     -10.760   0.225  -5.903  1.00  0.00           O  
ATOM    689  NE2 GLN B  42      -9.964  -0.588  -7.842  1.00  0.00           N  
ATOM    690  H   GLN B  42      -6.103  -1.317  -6.395  1.00  0.00           H  
ATOM    691  HA  GLN B  42      -7.745   1.031  -6.249  1.00  0.00           H  
ATOM    692 1HB  GLN B  42      -7.484  -1.262  -4.269  1.00  0.00           H  
ATOM    693 2HB  GLN B  42      -8.706  -0.003  -4.175  1.00  0.00           H  
ATOM    694 1HG  GLN B  42      -8.365  -1.893  -6.512  1.00  0.00           H  
ATOM    695 2HG  GLN B  42      -9.531  -2.097  -5.174  1.00  0.00           H  
ATOM    696 1HE2 GLN B  42     -10.602  -0.040  -8.384  1.00  0.00           H  
ATOM    697 2HE2 GLN B  42      -9.315  -1.196  -8.299  1.00  0.00           H  
ATOM    698  N   LEU B  43      -6.930   2.419  -4.270  1.00  0.00           N  
ATOM    699  CA  LEU B  43      -6.245   3.315  -3.297  1.00  0.00           C  
ATOM    700  C   LEU B  43      -7.273   3.902  -2.328  1.00  0.00           C  
ATOM    701  O   LEU B  43      -6.963   4.760  -1.525  1.00  0.00           O  
ATOM    702  CB  LEU B  43      -5.507   4.450  -4.019  1.00  0.00           C  
ATOM    703  CG  LEU B  43      -4.358   4.017  -4.938  1.00  0.00           C  
ATOM    704  CD1 LEU B  43      -3.857   5.220  -5.726  1.00  0.00           C  
ATOM    705  CD2 LEU B  43      -3.243   3.406  -4.104  1.00  0.00           C  
ATOM    706  H   LEU B  43      -7.784   2.687  -4.668  1.00  0.00           H  
ATOM    707  HA  LEU B  43      -5.514   2.729  -2.742  1.00  0.00           H  
ATOM    708 1HB  LEU B  43      -6.225   5.002  -4.623  1.00  0.00           H  
ATOM    709 2HB  LEU B  43      -5.096   5.128  -3.271  1.00  0.00           H  
ATOM    710  HG  LEU B  43      -4.723   3.279  -5.653  1.00  0.00           H  
ATOM    711 1HD1 LEU B  43      -3.041   4.913  -6.379  1.00  0.00           H  
ATOM    712 2HD1 LEU B  43      -4.670   5.626  -6.328  1.00  0.00           H  
ATOM    713 3HD1 LEU B  43      -3.501   5.984  -5.035  1.00  0.00           H  
ATOM    714 1HD2 LEU B  43      -2.426   3.098  -4.758  1.00  0.00           H  
ATOM    715 2HD2 LEU B  43      -2.877   4.144  -3.389  1.00  0.00           H  
ATOM    716 3HD2 LEU B  43      -3.624   2.538  -3.566  1.00  0.00           H  
ATOM    717  N   ALA B  44      -8.495   3.451  -2.394  1.00  0.00           N  
ATOM    718  CA  ALA B  44      -9.537   3.987  -1.474  1.00  0.00           C  
ATOM    719  C   ALA B  44      -9.408   3.313  -0.106  1.00  0.00           C  
ATOM    720  O   ALA B  44      -9.985   3.753   0.869  1.00  0.00           O  
ATOM    721  CB  ALA B  44     -10.925   3.707  -2.054  1.00  0.00           C  
ATOM    722  H   ALA B  44      -8.728   2.759  -3.049  1.00  0.00           H  
ATOM    723  HA  ALA B  44      -9.369   5.058  -1.361  1.00  0.00           H  
ATOM    724 1HB  ALA B  44     -10.884   2.824  -2.673  1.00  0.00           H  
ATOM    725 2HB  ALA B  44     -11.627   3.550  -1.247  1.00  0.00           H  
ATOM    726 3HB  ALA B  44     -11.244   4.550  -2.648  1.00  0.00           H  
ATOM    727  N   HIS B  45      -8.656   2.250  -0.028  1.00  0.00           N  
ATOM    728  CA  HIS B  45      -8.484   1.543   1.276  1.00  0.00           C  
ATOM    729  C   HIS B  45      -9.722   0.691   1.566  1.00  0.00           C  
ATOM    730  O   HIS B  45     -10.805   1.200   1.772  1.00  0.00           O  
ATOM    731  CB  HIS B  45      -8.256   2.530   2.425  1.00  0.00           C  
ATOM    732  CG  HIS B  45      -6.982   3.307   2.308  1.00  0.00           C  
ATOM    733  ND1 HIS B  45      -6.439   4.009   3.363  1.00  0.00           N  
ATOM    734  CD2 HIS B  45      -6.144   3.493   1.261  1.00  0.00           C  
ATOM    735  CE1 HIS B  45      -5.320   4.593   2.970  1.00  0.00           C  
ATOM    736  NE2 HIS B  45      -5.120   4.296   1.699  1.00  0.00           N  
ATOM    737  H   HIS B  45      -8.200   1.913  -0.827  1.00  0.00           H  
ATOM    738  HA  HIS B  45      -7.612   0.891   1.224  1.00  0.00           H  
ATOM    739 1HB  HIS B  45      -9.085   3.238   2.466  1.00  0.00           H  
ATOM    740 2HB  HIS B  45      -8.241   1.990   3.371  1.00  0.00           H  
ATOM    741  HD2 HIS B  45      -6.261   3.083   0.257  1.00  0.00           H  
ATOM    742  HE1 HIS B  45      -4.673   5.214   3.589  1.00  0.00           H  
ATOM    743  HE2 HIS B  45      -4.341   4.606   1.135  1.00  0.00           H  
ATOM    744  N   HIS B  46      -9.567  -0.606   1.586  1.00  0.00           N  
ATOM    745  CA  HIS B  46     -10.733  -1.492   1.863  1.00  0.00           C  
ATOM    746  C   HIS B  46     -10.359  -2.941   1.543  1.00  0.00           C  
ATOM    747  O   HIS B  46     -11.159  -3.699   1.031  1.00  0.00           O  
ATOM    748  CB  HIS B  46     -11.960  -1.081   1.044  1.00  0.00           C  
ATOM    749  CG  HIS B  46     -11.773  -1.226  -0.435  1.00  0.00           C  
ATOM    750  ND1 HIS B  46     -11.812  -2.448  -1.073  1.00  0.00           N  
ATOM    751  CD2 HIS B  46     -11.544  -0.304  -1.399  1.00  0.00           C  
ATOM    752  CE1 HIS B  46     -11.616  -2.270  -2.368  1.00  0.00           C  
ATOM    753  NE2 HIS B  46     -11.450  -0.979  -2.591  1.00  0.00           N  
ATOM    754  H   HIS B  46      -8.684  -0.997   1.418  1.00  0.00           H  
ATOM    755  HA  HIS B  46     -11.001  -1.421   2.917  1.00  0.00           H  
ATOM    756 1HB  HIS B  46     -12.816  -1.688   1.340  1.00  0.00           H  
ATOM    757 2HB  HIS B  46     -12.207  -0.041   1.256  1.00  0.00           H  
ATOM    758  HD2 HIS B  46     -11.450   0.773  -1.256  1.00  0.00           H  
ATOM    759  HE1 HIS B  46     -11.595  -3.055  -3.124  1.00  0.00           H  
ATOM    760  HE2 HIS B  46     -11.282  -0.552  -3.491  1.00  0.00           H  
ATOM    761  N   PHE B  47      -9.150  -3.331   1.837  1.00  0.00           N  
ATOM    762  CA  PHE B  47      -8.728  -4.730   1.546  1.00  0.00           C  
ATOM    763  C   PHE B  47      -7.830  -5.238   2.676  1.00  0.00           C  
ATOM    764  O   PHE B  47      -8.293  -5.831   3.631  1.00  0.00           O  
ATOM    765  CB  PHE B  47      -7.981  -4.820   0.214  1.00  0.00           C  
ATOM    766  CG  PHE B  47      -7.548  -6.212  -0.146  1.00  0.00           C  
ATOM    767  CD1 PHE B  47      -8.461  -7.132  -0.640  1.00  0.00           C  
ATOM    768  CD2 PHE B  47      -6.228  -6.606   0.010  1.00  0.00           C  
ATOM    769  CE1 PHE B  47      -8.064  -8.414  -0.971  1.00  0.00           C  
ATOM    770  CE2 PHE B  47      -5.828  -7.886  -0.321  1.00  0.00           C  
ATOM    771  CZ  PHE B  47      -6.748  -8.791  -0.812  1.00  0.00           C  
ATOM    772  H   PHE B  47      -8.519  -2.704   2.248  1.00  0.00           H  
ATOM    773  HA  PHE B  47      -9.620  -5.354   1.480  1.00  0.00           H  
ATOM    774 1HB  PHE B  47      -8.618  -4.444  -0.586  1.00  0.00           H  
ATOM    775 2HB  PHE B  47      -7.095  -4.187   0.251  1.00  0.00           H  
ATOM    776  HD1 PHE B  47      -9.502  -6.833  -0.766  1.00  0.00           H  
ATOM    777  HD2 PHE B  47      -5.501  -5.892   0.398  1.00  0.00           H  
ATOM    778  HE1 PHE B  47      -8.792  -9.126  -1.358  1.00  0.00           H  
ATOM    779  HE2 PHE B  47      -4.787  -8.183  -0.195  1.00  0.00           H  
ATOM    780  HZ  PHE B  47      -6.434  -9.801  -1.072  1.00  0.00           H  
ATOM    781  N   SER B  48      -6.548  -5.010   2.578  1.00  0.00           N  
ATOM    782  CA  SER B  48      -5.624  -5.480   3.648  1.00  0.00           C  
ATOM    783  C   SER B  48      -5.515  -4.409   4.734  1.00  0.00           C  
ATOM    784  O   SER B  48      -4.881  -3.389   4.553  1.00  0.00           O  
ATOM    785  CB  SER B  48      -4.250  -5.785   3.084  1.00  0.00           C  
ATOM    786  OG  SER B  48      -4.300  -6.873   2.201  1.00  0.00           O  
ATOM    787  H   SER B  48      -6.195  -4.530   1.800  1.00  0.00           H  
ATOM    788  HA  SER B  48      -6.031  -6.397   4.078  1.00  0.00           H  
ATOM    789 1HB  SER B  48      -3.868  -4.908   2.563  1.00  0.00           H  
ATOM    790 2HB  SER B  48      -3.563  -6.007   3.900  1.00  0.00           H  
ATOM    791  HG  SER B  48      -3.400  -7.002   1.890  1.00  0.00           H  
ATOM    792  N   GLU B  49      -6.129  -4.633   5.864  1.00  0.00           N  
ATOM    793  CA  GLU B  49      -6.063  -3.630   6.962  1.00  0.00           C  
ATOM    794  C   GLU B  49      -4.636  -3.556   7.521  1.00  0.00           C  
ATOM    795  O   GLU B  49      -4.050  -2.495   7.568  1.00  0.00           O  
ATOM    796  CB  GLU B  49      -7.031  -4.029   8.078  1.00  0.00           C  
ATOM    797  CG  GLU B  49      -8.261  -3.119   8.036  1.00  0.00           C  
ATOM    798  CD  GLU B  49      -9.358  -3.779   7.198  1.00  0.00           C  
ATOM    799  OE1 GLU B  49      -9.711  -4.906   7.504  1.00  0.00           O  
ATOM    800  OE2 GLU B  49      -9.825  -3.146   6.265  1.00  0.00           O  
ATOM    801  H   GLU B  49      -6.635  -5.463   5.989  1.00  0.00           H  
ATOM    802  HA  GLU B  49      -6.337  -2.655   6.557  1.00  0.00           H  
ATOM    803 1HB  GLU B  49      -7.337  -5.056   7.938  1.00  0.00           H  
ATOM    804 2HB  GLU B  49      -6.541  -3.924   9.034  1.00  0.00           H  
ATOM    805 1HG  GLU B  49      -8.624  -2.957   9.041  1.00  0.00           H  
ATOM    806 2HG  GLU B  49      -7.993  -2.171   7.593  1.00  0.00           H  
ATOM    807  N   PRO B  50      -4.118  -4.689   7.931  1.00  0.00           N  
ATOM    808  CA  PRO B  50      -2.757  -4.766   8.496  1.00  0.00           C  
ATOM    809  C   PRO B  50      -1.723  -4.292   7.470  1.00  0.00           C  
ATOM    810  O   PRO B  50      -1.956  -4.320   6.276  1.00  0.00           O  
ATOM    811  CB  PRO B  50      -2.592  -6.254   8.819  1.00  0.00           C  
ATOM    812  CG  PRO B  50      -3.989  -6.754   8.965  1.00  0.00           C  
ATOM    813  CD  PRO B  50      -4.777  -5.964   7.954  1.00  0.00           C  
ATOM    814  HA  PRO B  50      -2.711  -4.159   9.412  1.00  0.00           H  
ATOM    815 1HB  PRO B  50      -2.041  -6.756   8.010  1.00  0.00           H  
ATOM    816 2HB  PRO B  50      -1.998  -6.377   9.737  1.00  0.00           H  
ATOM    817 1HG  PRO B  50      -4.027  -7.837   8.778  1.00  0.00           H  
ATOM    818 2HG  PRO B  50      -4.343  -6.597   9.994  1.00  0.00           H  
ATOM    819 1HD  PRO B  50      -4.729  -6.467   6.977  1.00  0.00           H  
ATOM    820 2HD  PRO B  50      -5.818  -5.870   8.292  1.00  0.00           H  
ATOM    821  N   GLU B  51      -0.580  -3.859   7.928  1.00  0.00           N  
ATOM    822  CA  GLU B  51       0.471  -3.381   6.985  1.00  0.00           C  
ATOM    823  C   GLU B  51       0.979  -4.551   6.139  1.00  0.00           C  
ATOM    824  O   GLU B  51       0.676  -4.657   4.968  1.00  0.00           O  
ATOM    825  CB  GLU B  51       1.638  -2.739   7.737  1.00  0.00           C  
ATOM    826  CG  GLU B  51       1.304  -1.410   8.400  1.00  0.00           C  
ATOM    827  CD  GLU B  51       2.454  -0.842   9.184  1.00  0.00           C  
ATOM    828  OE1 GLU B  51       3.515  -0.697   8.626  1.00  0.00           O  
ATOM    829  OE2 GLU B  51       2.271  -0.551  10.343  1.00  0.00           O  
ATOM    830  H   GLU B  51      -0.412  -3.846   8.892  1.00  0.00           H  
ATOM    831  HA  GLU B  51       0.031  -2.629   6.329  1.00  0.00           H  
ATOM    832 1HB  GLU B  51       1.991  -3.420   8.512  1.00  0.00           H  
ATOM    833 2HB  GLU B  51       2.466  -2.570   7.048  1.00  0.00           H  
ATOM    834 1HG  GLU B  51       1.015  -0.694   7.630  1.00  0.00           H  
ATOM    835 2HG  GLU B  51       0.452  -1.551   9.063  1.00  0.00           H  
ATOM    836  N   ILE B  52       1.757  -5.425   6.724  1.00  0.00           N  
ATOM    837  CA  ILE B  52       2.297  -6.585   5.965  1.00  0.00           C  
ATOM    838  C   ILE B  52       1.229  -7.141   5.020  1.00  0.00           C  
ATOM    839  O   ILE B  52       1.505  -7.481   3.887  1.00  0.00           O  
ATOM    840  CB  ILE B  52       2.779  -7.703   6.908  1.00  0.00           C  
ATOM    841  CG1 ILE B  52       3.955  -7.215   7.757  1.00  0.00           C  
ATOM    842  CG2 ILE B  52       3.169  -8.939   6.112  1.00  0.00           C  
ATOM    843  CD1 ILE B  52       5.168  -6.815   6.948  1.00  0.00           C  
ATOM    844  H   ILE B  52       1.992  -5.315   7.667  1.00  0.00           H  
ATOM    845  HA  ILE B  52       3.150  -6.247   5.377  1.00  0.00           H  
ATOM    846  HB  ILE B  52       1.979  -7.965   7.599  1.00  0.00           H  
ATOM    847 1HG1 ILE B  52       3.643  -6.357   8.352  1.00  0.00           H  
ATOM    848 2HG1 ILE B  52       4.254  -8.001   8.451  1.00  0.00           H  
ATOM    849 1HG2 ILE B  52       3.507  -9.718   6.794  1.00  0.00           H  
ATOM    850 2HG2 ILE B  52       2.307  -9.297   5.551  1.00  0.00           H  
ATOM    851 3HG2 ILE B  52       3.973  -8.687   5.420  1.00  0.00           H  
ATOM    852 1HD1 ILE B  52       5.959  -6.481   7.619  1.00  0.00           H  
ATOM    853 2HD1 ILE B  52       5.519  -7.671   6.371  1.00  0.00           H  
ATOM    854 3HD1 ILE B  52       4.902  -6.004   6.271  1.00  0.00           H  
ATOM    855  N   THR B  53       0.012  -7.237   5.477  1.00  0.00           N  
ATOM    856  CA  THR B  53      -1.070  -7.769   4.602  1.00  0.00           C  
ATOM    857  C   THR B  53      -1.230  -6.862   3.379  1.00  0.00           C  
ATOM    858  O   THR B  53      -1.324  -7.324   2.258  1.00  0.00           O  
ATOM    859  CB  THR B  53      -2.389  -7.828   5.383  1.00  0.00           C  
ATOM    860  OG1 THR B  53      -2.496  -6.694   6.234  1.00  0.00           O  
ATOM    861  CG2 THR B  53      -2.426  -9.103   6.224  1.00  0.00           C  
ATOM    862  H   THR B  53      -0.193  -6.956   6.392  1.00  0.00           H  
ATOM    863  HA  THR B  53      -0.789  -8.769   4.273  1.00  0.00           H  
ATOM    864  HB  THR B  53      -3.217  -7.835   4.691  1.00  0.00           H  
ATOM    865  HG1 THR B  53      -1.800  -6.078   6.000  1.00  0.00           H  
ATOM    866 1HG2 THR B  53      -1.727  -9.821   5.821  1.00  0.00           H  
ATOM    867 2HG2 THR B  53      -2.155  -8.870   7.244  1.00  0.00           H  
ATOM    868 3HG2 THR B  53      -3.422  -9.519   6.205  1.00  0.00           H  
ATOM    869  N   LEU B  54      -1.275  -5.573   3.577  1.00  0.00           N  
ATOM    870  CA  LEU B  54      -1.437  -4.660   2.411  1.00  0.00           C  
ATOM    871  C   LEU B  54      -0.129  -4.582   1.624  1.00  0.00           C  
ATOM    872  O   LEU B  54      -0.125  -4.687   0.415  1.00  0.00           O  
ATOM    873  CB  LEU B  54      -1.848  -3.255   2.867  1.00  0.00           C  
ATOM    874  CG  LEU B  54      -2.167  -2.258   1.745  1.00  0.00           C  
ATOM    875  CD1 LEU B  54      -3.120  -1.192   2.268  1.00  0.00           C  
ATOM    876  CD2 LEU B  54      -0.875  -1.634   1.238  1.00  0.00           C  
ATOM    877  H   LEU B  54      -1.207  -5.209   4.485  1.00  0.00           H  
ATOM    878  HA  LEU B  54      -2.222  -5.057   1.768  1.00  0.00           H  
ATOM    879 1HB  LEU B  54      -2.732  -3.339   3.496  1.00  0.00           H  
ATOM    880 2HB  LEU B  54      -1.040  -2.833   3.465  1.00  0.00           H  
ATOM    881  HG  LEU B  54      -2.665  -2.778   0.927  1.00  0.00           H  
ATOM    882 1HD1 LEU B  54      -3.347  -0.484   1.471  1.00  0.00           H  
ATOM    883 2HD1 LEU B  54      -4.043  -1.664   2.607  1.00  0.00           H  
ATOM    884 3HD1 LEU B  54      -2.655  -0.665   3.100  1.00  0.00           H  
ATOM    885 1HD2 LEU B  54      -1.102  -0.926   0.440  1.00  0.00           H  
ATOM    886 2HD2 LEU B  54      -0.377  -1.113   2.055  1.00  0.00           H  
ATOM    887 3HD2 LEU B  54      -0.220  -2.416   0.853  1.00  0.00           H  
ATOM    888  N   ILE B  55       0.985  -4.389   2.281  1.00  0.00           N  
ATOM    889  CA  ILE B  55       2.263  -4.304   1.518  1.00  0.00           C  
ATOM    890  C   ILE B  55       2.456  -5.585   0.702  1.00  0.00           C  
ATOM    891  O   ILE B  55       2.727  -5.537  -0.482  1.00  0.00           O  
ATOM    892  CB  ILE B  55       3.471  -4.099   2.449  1.00  0.00           C  
ATOM    893  CG1 ILE B  55       3.415  -2.714   3.099  1.00  0.00           C  
ATOM    894  CG2 ILE B  55       4.771  -4.278   1.681  1.00  0.00           C  
ATOM    895  CD1 ILE B  55       4.391  -2.535   4.240  1.00  0.00           C  
ATOM    896  H   ILE B  55       0.980  -4.298   3.256  1.00  0.00           H  
ATOM    897  HA  ILE B  55       2.207  -3.449   0.845  1.00  0.00           H  
ATOM    898  HB  ILE B  55       3.435  -4.828   3.258  1.00  0.00           H  
ATOM    899 1HG1 ILE B  55       3.623  -1.951   2.349  1.00  0.00           H  
ATOM    900 2HG1 ILE B  55       2.410  -2.531   3.480  1.00  0.00           H  
ATOM    901 1HG2 ILE B  55       5.615  -4.129   2.354  1.00  0.00           H  
ATOM    902 2HG2 ILE B  55       4.813  -5.283   1.265  1.00  0.00           H  
ATOM    903 3HG2 ILE B  55       4.819  -3.548   0.872  1.00  0.00           H  
ATOM    904 1HD1 ILE B  55       4.292  -1.529   4.649  1.00  0.00           H  
ATOM    905 2HD1 ILE B  55       4.178  -3.267   5.019  1.00  0.00           H  
ATOM    906 3HD1 ILE B  55       5.407  -2.678   3.874  1.00  0.00           H  
ATOM    907  N   ILE B  56       2.292  -6.730   1.313  1.00  0.00           N  
ATOM    908  CA  ILE B  56       2.440  -7.997   0.543  1.00  0.00           C  
ATOM    909  C   ILE B  56       1.440  -7.987  -0.613  1.00  0.00           C  
ATOM    910  O   ILE B  56       1.772  -8.279  -1.746  1.00  0.00           O  
ATOM    911  CB  ILE B  56       2.203  -9.237   1.424  1.00  0.00           C  
ATOM    912  CG1 ILE B  56       3.281  -9.337   2.507  1.00  0.00           C  
ATOM    913  CG2 ILE B  56       2.181 -10.498   0.573  1.00  0.00           C  
ATOM    914  CD1 ILE B  56       4.680  -9.515   1.961  1.00  0.00           C  
ATOM    915  H   ILE B  56       2.052  -6.754   2.263  1.00  0.00           H  
ATOM    916  HA  ILE B  56       3.456  -8.050   0.156  1.00  0.00           H  
ATOM    917  HB  ILE B  56       1.248  -9.141   1.939  1.00  0.00           H  
ATOM    918 1HG1 ILE B  56       3.266  -8.436   3.119  1.00  0.00           H  
ATOM    919 2HG1 ILE B  56       3.062 -10.180   3.162  1.00  0.00           H  
ATOM    920 1HG2 ILE B  56       2.014 -11.365   1.212  1.00  0.00           H  
ATOM    921 2HG2 ILE B  56       1.379 -10.427  -0.160  1.00  0.00           H  
ATOM    922 3HG2 ILE B  56       3.135 -10.606   0.058  1.00  0.00           H  
ATOM    923 1HD1 ILE B  56       5.388  -9.578   2.788  1.00  0.00           H  
ATOM    924 2HD1 ILE B  56       4.727 -10.432   1.373  1.00  0.00           H  
ATOM    925 3HD1 ILE B  56       4.935  -8.665   1.330  1.00  0.00           H  
ATOM    926  N   PHE B  57       0.212  -7.642  -0.325  1.00  0.00           N  
ATOM    927  CA  PHE B  57      -0.830  -7.598  -1.391  1.00  0.00           C  
ATOM    928  C   PHE B  57      -0.385  -6.649  -2.500  1.00  0.00           C  
ATOM    929  O   PHE B  57      -0.470  -6.963  -3.670  1.00  0.00           O  
ATOM    930  CB  PHE B  57      -2.179  -7.140  -0.833  1.00  0.00           C  
ATOM    931  CG  PHE B  57      -3.262  -7.042  -1.869  1.00  0.00           C  
ATOM    932  CD1 PHE B  57      -3.910  -8.180  -2.325  1.00  0.00           C  
ATOM    933  CD2 PHE B  57      -3.634  -5.813  -2.391  1.00  0.00           C  
ATOM    934  CE1 PHE B  57      -4.907  -8.091  -3.279  1.00  0.00           C  
ATOM    935  CE2 PHE B  57      -4.630  -5.720  -3.343  1.00  0.00           C  
ATOM    936  CZ  PHE B  57      -5.267  -6.862  -3.788  1.00  0.00           C  
ATOM    937  H   PHE B  57      -0.021  -7.411   0.600  1.00  0.00           H  
ATOM    938  HA  PHE B  57      -0.953  -8.603  -1.797  1.00  0.00           H  
ATOM    939 1HB  PHE B  57      -2.508  -7.835  -0.062  1.00  0.00           H  
ATOM    940 2HB  PHE B  57      -2.066  -6.163  -0.365  1.00  0.00           H  
ATOM    941  HD1 PHE B  57      -3.626  -9.153  -1.922  1.00  0.00           H  
ATOM    942  HD2 PHE B  57      -3.131  -4.911  -2.040  1.00  0.00           H  
ATOM    943  HE1 PHE B  57      -5.408  -8.994  -3.629  1.00  0.00           H  
ATOM    944  HE2 PHE B  57      -4.914  -4.748  -3.745  1.00  0.00           H  
ATOM    945  HZ  PHE B  57      -6.051  -6.791  -4.540  1.00  0.00           H  
ATOM    946  N   GLY B  58       0.084  -5.484  -2.147  1.00  0.00           N  
ATOM    947  CA  GLY B  58       0.526  -4.515  -3.187  1.00  0.00           C  
ATOM    948  C   GLY B  58       1.594  -5.166  -4.064  1.00  0.00           C  
ATOM    949  O   GLY B  58       1.533  -5.102  -5.274  1.00  0.00           O  
ATOM    950  H   GLY B  58       0.137  -5.244  -1.196  1.00  0.00           H  
ATOM    951 1HA  GLY B  58      -0.332  -4.210  -3.788  1.00  0.00           H  
ATOM    952 2HA  GLY B  58       0.916  -3.618  -2.707  1.00  0.00           H  
ATOM    953  N   VAL B  59       2.569  -5.802  -3.472  1.00  0.00           N  
ATOM    954  CA  VAL B  59       3.619  -6.457  -4.299  1.00  0.00           C  
ATOM    955  C   VAL B  59       2.946  -7.451  -5.247  1.00  0.00           C  
ATOM    956  O   VAL B  59       3.197  -7.461  -6.439  1.00  0.00           O  
ATOM    957  CB  VAL B  59       4.647  -7.194  -3.421  1.00  0.00           C  
ATOM    958  CG1 VAL B  59       5.580  -8.033  -4.281  1.00  0.00           C  
ATOM    959  CG2 VAL B  59       5.434  -6.191  -2.592  1.00  0.00           C  
ATOM    960  H   VAL B  59       2.606  -5.853  -2.494  1.00  0.00           H  
ATOM    961  HA  VAL B  59       4.144  -5.686  -4.865  1.00  0.00           H  
ATOM    962  HB  VAL B  59       4.119  -7.879  -2.757  1.00  0.00           H  
ATOM    963 1HG1 VAL B  59       6.299  -8.547  -3.644  1.00  0.00           H  
ATOM    964 2HG1 VAL B  59       4.999  -8.768  -4.838  1.00  0.00           H  
ATOM    965 3HG1 VAL B  59       6.112  -7.386  -4.979  1.00  0.00           H  
ATOM    966 1HG2 VAL B  59       6.158  -6.719  -1.972  1.00  0.00           H  
ATOM    967 2HG2 VAL B  59       5.957  -5.502  -3.255  1.00  0.00           H  
ATOM    968 3HG2 VAL B  59       4.751  -5.630  -1.953  1.00  0.00           H  
ATOM    969  N   MET B  60       2.067  -8.268  -4.735  1.00  0.00           N  
ATOM    970  CA  MET B  60       1.351  -9.235  -5.612  1.00  0.00           C  
ATOM    971  C   MET B  60       0.621  -8.455  -6.706  1.00  0.00           C  
ATOM    972  O   MET B  60       0.690  -8.778  -7.876  1.00  0.00           O  
ATOM    973  CB  MET B  60       0.370 -10.089  -4.810  1.00  0.00           C  
ATOM    974  CG  MET B  60      -0.410 -11.098  -5.641  1.00  0.00           C  
ATOM    975  SD  MET B  60      -1.623 -12.012  -4.667  1.00  0.00           S  
ATOM    976  CE  MET B  60      -2.842 -10.737  -4.363  1.00  0.00           C  
ATOM    977  H   MET B  60       1.860  -8.229  -3.776  1.00  0.00           H  
ATOM    978  HA  MET B  60       2.086  -9.897  -6.068  1.00  0.00           H  
ATOM    979 1HB  MET B  60       0.909 -10.636  -4.039  1.00  0.00           H  
ATOM    980 2HB  MET B  60      -0.351  -9.441  -4.309  1.00  0.00           H  
ATOM    981 1HG  MET B  60      -0.933 -10.582  -6.445  1.00  0.00           H  
ATOM    982 2HG  MET B  60       0.281 -11.813  -6.087  1.00  0.00           H  
ATOM    983 1HE  MET B  60      -3.659 -11.148  -3.770  1.00  0.00           H  
ATOM    984 2HE  MET B  60      -2.379  -9.911  -3.822  1.00  0.00           H  
ATOM    985 3HE  MET B  60      -3.233 -10.372  -5.314  1.00  0.00           H  
ATOM    986  N   ALA B  61      -0.076  -7.421  -6.319  1.00  0.00           N  
ATOM    987  CA  ALA B  61      -0.820  -6.591  -7.306  1.00  0.00           C  
ATOM    988  C   ALA B  61       0.148  -6.054  -8.367  1.00  0.00           C  
ATOM    989  O   ALA B  61      -0.135  -6.102  -9.548  1.00  0.00           O  
ATOM    990  CB  ALA B  61      -1.530  -5.432  -6.592  1.00  0.00           C  
ATOM    991  H   ALA B  61      -0.107  -7.185  -5.370  1.00  0.00           H  
ATOM    992  HA  ALA B  61      -1.559  -7.227  -7.793  1.00  0.00           H  
ATOM    993 1HB  ALA B  61      -1.161  -5.347  -5.579  1.00  0.00           H  
ATOM    994 2HB  ALA B  61      -1.349  -4.509  -7.123  1.00  0.00           H  
ATOM    995 3HB  ALA B  61      -2.592  -5.627  -6.567  1.00  0.00           H  
ATOM    996  N   GLY B  62       1.282  -5.532  -7.969  1.00  0.00           N  
ATOM    997  CA  GLY B  62       2.232  -4.993  -8.979  1.00  0.00           C  
ATOM    998  C   GLY B  62       2.577  -6.089  -9.984  1.00  0.00           C  
ATOM    999  O   GLY B  62       2.542  -5.877 -11.179  1.00  0.00           O  
ATOM   1000  H   GLY B  62       1.507  -5.493  -7.017  1.00  0.00           H  
ATOM   1001 1HA  GLY B  62       1.780  -4.138  -9.483  1.00  0.00           H  
ATOM   1002 2HA  GLY B  62       3.130  -4.633  -8.478  1.00  0.00           H  
ATOM   1003  N   VAL B  63       2.902  -7.266  -9.518  1.00  0.00           N  
ATOM   1004  CA  VAL B  63       3.230  -8.359 -10.478  1.00  0.00           C  
ATOM   1005  C   VAL B  63       2.041  -8.567 -11.423  1.00  0.00           C  
ATOM   1006  O   VAL B  63       2.196  -8.639 -12.627  1.00  0.00           O  
ATOM   1007  CB  VAL B  63       3.537  -9.676  -9.739  1.00  0.00           C  
ATOM   1008  CG1 VAL B  63       3.654 -10.826 -10.728  1.00  0.00           C  
ATOM   1009  CG2 VAL B  63       4.816  -9.528  -8.929  1.00  0.00           C  
ATOM   1010  H   VAL B  63       2.923  -7.430  -8.550  1.00  0.00           H  
ATOM   1011  HA  VAL B  63       4.116  -8.069 -11.043  1.00  0.00           H  
ATOM   1012  HB  VAL B  63       2.708  -9.909  -9.071  1.00  0.00           H  
ATOM   1013 1HG1 VAL B  63       3.872 -11.748 -10.189  1.00  0.00           H  
ATOM   1014 2HG1 VAL B  63       2.716 -10.936 -11.271  1.00  0.00           H  
ATOM   1015 3HG1 VAL B  63       4.460 -10.620 -11.432  1.00  0.00           H  
ATOM   1016 1HG2 VAL B  63       5.027 -10.462  -8.410  1.00  0.00           H  
ATOM   1017 2HG2 VAL B  63       5.644  -9.289  -9.597  1.00  0.00           H  
ATOM   1018 3HG2 VAL B  63       4.695  -8.727  -8.200  1.00  0.00           H  
ATOM   1019  N   ILE B  64       0.853  -8.653 -10.884  1.00  0.00           N  
ATOM   1020  CA  ILE B  64      -0.349  -8.846 -11.746  1.00  0.00           C  
ATOM   1021  C   ILE B  64      -0.445  -7.709 -12.767  1.00  0.00           C  
ATOM   1022  O   ILE B  64      -0.667  -7.933 -13.941  1.00  0.00           O  
ATOM   1023  CB  ILE B  64      -1.643  -8.899 -10.913  1.00  0.00           C  
ATOM   1024  CG1 ILE B  64      -1.676 -10.170 -10.060  1.00  0.00           C  
ATOM   1025  CG2 ILE B  64      -2.862  -8.829 -11.819  1.00  0.00           C  
ATOM   1026  CD1 ILE B  64      -2.760 -10.167  -9.005  1.00  0.00           C  
ATOM   1027  H   ILE B  64       0.748  -8.591  -9.912  1.00  0.00           H  
ATOM   1028  HA  ILE B  64      -0.247  -9.794 -12.273  1.00  0.00           H  
ATOM   1029  HB  ILE B  64      -1.666  -8.055 -10.224  1.00  0.00           H  
ATOM   1030 1HG1 ILE B  64      -1.829 -11.035 -10.703  1.00  0.00           H  
ATOM   1031 2HG1 ILE B  64      -0.716 -10.299  -9.560  1.00  0.00           H  
ATOM   1032 1HG2 ILE B  64      -3.767  -8.868 -11.214  1.00  0.00           H  
ATOM   1033 2HG2 ILE B  64      -2.843  -7.898 -12.384  1.00  0.00           H  
ATOM   1034 3HG2 ILE B  64      -2.850  -9.672 -12.510  1.00  0.00           H  
ATOM   1035 1HD1 ILE B  64      -2.720 -11.100  -8.441  1.00  0.00           H  
ATOM   1036 2HD1 ILE B  64      -2.605  -9.327  -8.327  1.00  0.00           H  
ATOM   1037 3HD1 ILE B  64      -3.733 -10.074  -9.484  1.00  0.00           H  
ATOM   1038  N   GLY B  65      -0.290  -6.487 -12.330  1.00  0.00           N  
ATOM   1039  CA  GLY B  65      -0.383  -5.338 -13.275  1.00  0.00           C  
ATOM   1040  C   GLY B  65       0.633  -5.514 -14.403  1.00  0.00           C  
ATOM   1041  O   GLY B  65       0.314  -5.357 -15.565  1.00  0.00           O  
ATOM   1042  H   GLY B  65      -0.119  -6.324 -11.380  1.00  0.00           H  
ATOM   1043 1HA  GLY B  65      -1.394  -5.279 -13.679  1.00  0.00           H  
ATOM   1044 2HA  GLY B  65      -0.198  -4.408 -12.738  1.00  0.00           H  
ATOM   1045  N   THR B  66       1.854  -5.840 -14.076  1.00  0.00           N  
ATOM   1046  CA  THR B  66       2.876  -6.024 -15.141  1.00  0.00           C  
ATOM   1047  C   THR B  66       2.389  -7.089 -16.125  1.00  0.00           C  
ATOM   1048  O   THR B  66       2.435  -6.907 -17.326  1.00  0.00           O  
ATOM   1049  CB  THR B  66       4.244  -6.432 -14.565  1.00  0.00           C  
ATOM   1050  OG1 THR B  66       4.726  -5.401 -13.694  1.00  0.00           O  
ATOM   1051  CG2 THR B  66       5.249  -6.656 -15.685  1.00  0.00           C  
ATOM   1052  H   THR B  66       2.094  -5.965 -13.134  1.00  0.00           H  
ATOM   1053  HA  THR B  66       3.003  -5.076 -15.666  1.00  0.00           H  
ATOM   1054  HB  THR B  66       4.137  -7.353 -13.991  1.00  0.00           H  
ATOM   1055  HG1 THR B  66       4.297  -5.478 -12.839  1.00  0.00           H  
ATOM   1056 1HG2 THR B  66       6.210  -6.945 -15.259  1.00  0.00           H  
ATOM   1057 2HG2 THR B  66       4.891  -7.448 -16.342  1.00  0.00           H  
ATOM   1058 3HG2 THR B  66       5.368  -5.737 -16.256  1.00  0.00           H  
ATOM   1059  N   ILE B  67       1.914  -8.198 -15.626  1.00  0.00           N  
ATOM   1060  CA  ILE B  67       1.415  -9.266 -16.538  1.00  0.00           C  
ATOM   1061  C   ILE B  67       0.315  -8.688 -17.433  1.00  0.00           C  
ATOM   1062  O   ILE B  67       0.313  -8.878 -18.633  1.00  0.00           O  
ATOM   1063  CB  ILE B  67       0.866 -10.475 -15.757  1.00  0.00           C  
ATOM   1064  CG1 ILE B  67       2.001 -11.205 -15.036  1.00  0.00           C  
ATOM   1065  CG2 ILE B  67       0.129 -11.420 -16.692  1.00  0.00           C  
ATOM   1066  CD1 ILE B  67       1.527 -12.221 -14.023  1.00  0.00           C  
ATOM   1067  H   ILE B  67       1.878  -8.325 -14.654  1.00  0.00           H  
ATOM   1068  HA  ILE B  67       2.245  -9.612 -17.152  1.00  0.00           H  
ATOM   1069  HB  ILE B  67       0.176 -10.127 -14.988  1.00  0.00           H  
ATOM   1070 1HG1 ILE B  67       2.626 -11.718 -15.767  1.00  0.00           H  
ATOM   1071 2HG1 ILE B  67       2.631 -10.479 -14.520  1.00  0.00           H  
ATOM   1072 1HG2 ILE B  67      -0.252 -12.269 -16.125  1.00  0.00           H  
ATOM   1073 2HG2 ILE B  67      -0.703 -10.895 -17.161  1.00  0.00           H  
ATOM   1074 3HG2 ILE B  67       0.813 -11.777 -17.462  1.00  0.00           H  
ATOM   1075 1HD1 ILE B  67       2.388 -12.696 -13.553  1.00  0.00           H  
ATOM   1076 2HD1 ILE B  67       0.927 -11.722 -13.260  1.00  0.00           H  
ATOM   1077 3HD1 ILE B  67       0.923 -12.977 -14.521  1.00  0.00           H  
ATOM   1078  N   LEU B  68      -0.615  -7.979 -16.853  1.00  0.00           N  
ATOM   1079  CA  LEU B  68      -1.713  -7.379 -17.660  1.00  0.00           C  
ATOM   1080  C   LEU B  68      -1.102  -6.482 -18.746  1.00  0.00           C  
ATOM   1081  O   LEU B  68      -1.481  -6.541 -19.898  1.00  0.00           O  
ATOM   1082  CB  LEU B  68      -2.663  -6.561 -16.776  1.00  0.00           C  
ATOM   1083  CG  LEU B  68      -3.546  -7.372 -15.819  1.00  0.00           C  
ATOM   1084  CD1 LEU B  68      -4.280  -6.425 -14.880  1.00  0.00           C  
ATOM   1085  CD2 LEU B  68      -4.526  -8.214 -16.623  1.00  0.00           C  
ATOM   1086  H   LEU B  68      -0.588  -7.834 -15.885  1.00  0.00           H  
ATOM   1087  HA  LEU B  68      -2.283  -8.185 -18.121  1.00  0.00           H  
ATOM   1088 1HB  LEU B  68      -2.072  -5.871 -16.177  1.00  0.00           H  
ATOM   1089 2HB  LEU B  68      -3.321  -5.978 -17.420  1.00  0.00           H  
ATOM   1090  HG  LEU B  68      -2.919  -8.025 -15.211  1.00  0.00           H  
ATOM   1091 1HD1 LEU B  68      -4.908  -7.001 -14.199  1.00  0.00           H  
ATOM   1092 2HD1 LEU B  68      -3.556  -5.849 -14.304  1.00  0.00           H  
ATOM   1093 3HD1 LEU B  68      -4.904  -5.747 -15.461  1.00  0.00           H  
ATOM   1094 1HD2 LEU B  68      -5.153  -8.791 -15.942  1.00  0.00           H  
ATOM   1095 2HD2 LEU B  68      -5.154  -7.561 -17.230  1.00  0.00           H  
ATOM   1096 3HD2 LEU B  68      -3.974  -8.894 -17.272  1.00  0.00           H  
ATOM   1097  N   LEU B  69      -0.162  -5.651 -18.383  1.00  0.00           N  
ATOM   1098  CA  LEU B  69       0.466  -4.751 -19.394  1.00  0.00           C  
ATOM   1099  C   LEU B  69       1.054  -5.589 -20.530  1.00  0.00           C  
ATOM   1100  O   LEU B  69       0.850  -5.302 -21.693  1.00  0.00           O  
ATOM   1101  CB  LEU B  69       1.568  -3.894 -18.760  1.00  0.00           C  
ATOM   1102  CG  LEU B  69       1.089  -2.798 -17.799  1.00  0.00           C  
ATOM   1103  CD1 LEU B  69       2.290  -2.171 -17.104  1.00  0.00           C  
ATOM   1104  CD2 LEU B  69       0.297  -1.754 -18.573  1.00  0.00           C  
ATOM   1105  H   LEU B  69       0.128  -5.619 -17.445  1.00  0.00           H  
ATOM   1106  HA  LEU B  69      -0.301  -4.087 -19.789  1.00  0.00           H  
ATOM   1107 1HB  LEU B  69       2.242  -4.547 -18.208  1.00  0.00           H  
ATOM   1108 2HB  LEU B  69       2.134  -3.411 -19.557  1.00  0.00           H  
ATOM   1109  HG  LEU B  69       0.453  -3.240 -17.031  1.00  0.00           H  
ATOM   1110 1HD1 LEU B  69       1.949  -1.392 -16.421  1.00  0.00           H  
ATOM   1111 2HD1 LEU B  69       2.826  -2.936 -16.543  1.00  0.00           H  
ATOM   1112 3HD1 LEU B  69       2.953  -1.734 -17.849  1.00  0.00           H  
ATOM   1113 1HD2 LEU B  69      -0.044  -0.976 -17.889  1.00  0.00           H  
ATOM   1114 2HD2 LEU B  69       0.933  -1.311 -19.340  1.00  0.00           H  
ATOM   1115 3HD2 LEU B  69      -0.564  -2.227 -19.044  1.00  0.00           H  
ATOM   1116  N   ILE B  70       1.778  -6.626 -20.209  1.00  0.00           N  
ATOM   1117  CA  ILE B  70       2.370  -7.476 -21.280  1.00  0.00           C  
ATOM   1118  C   ILE B  70       1.259  -7.998 -22.185  1.00  0.00           C  
ATOM   1119  O   ILE B  70       1.353  -7.929 -23.394  1.00  0.00           O  
ATOM   1120  CB  ILE B  70       3.160  -8.662 -20.698  1.00  0.00           C  
ATOM   1121  CG1 ILE B  70       4.374  -8.161 -19.912  1.00  0.00           C  
ATOM   1122  CG2 ILE B  70       3.593  -9.608 -21.808  1.00  0.00           C  
ATOM   1123  CD1 ILE B  70       5.378  -7.408 -20.754  1.00  0.00           C  
ATOM   1124  H   ILE B  70       1.932  -6.845 -19.265  1.00  0.00           H  
ATOM   1125  HA  ILE B  70       3.059  -6.866 -21.864  1.00  0.00           H  
ATOM   1126  HB  ILE B  70       2.531  -9.207 -19.994  1.00  0.00           H  
ATOM   1127 1HG1 ILE B  70       4.041  -7.504 -19.109  1.00  0.00           H  
ATOM   1128 2HG1 ILE B  70       4.883  -9.007 -19.451  1.00  0.00           H  
ATOM   1129 1HG2 ILE B  70       4.151 -10.440 -21.379  1.00  0.00           H  
ATOM   1130 2HG2 ILE B  70       2.714  -9.988 -22.325  1.00  0.00           H  
ATOM   1131 3HG2 ILE B  70       4.227  -9.072 -22.515  1.00  0.00           H  
ATOM   1132 1HD1 ILE B  70       6.210  -7.085 -20.127  1.00  0.00           H  
ATOM   1133 2HD1 ILE B  70       5.752  -8.059 -21.545  1.00  0.00           H  
ATOM   1134 3HD1 ILE B  70       4.900  -6.536 -21.198  1.00  0.00           H  
ATOM   1135  N   SER B  71       0.202  -8.511 -21.621  1.00  0.00           N  
ATOM   1136  CA  SER B  71      -0.902  -9.017 -22.478  1.00  0.00           C  
ATOM   1137  C   SER B  71      -1.375  -7.878 -23.376  1.00  0.00           C  
ATOM   1138  O   SER B  71      -1.524  -8.033 -24.572  1.00  0.00           O  
ATOM   1139  CB  SER B  71      -2.055  -9.537 -21.642  1.00  0.00           C  
ATOM   1140  OG  SER B  71      -1.675 -10.671 -20.912  1.00  0.00           O  
ATOM   1141  H   SER B  71       0.132  -8.557 -20.644  1.00  0.00           H  
ATOM   1142  HA  SER B  71      -0.520  -9.841 -23.083  1.00  0.00           H  
ATOM   1143 1HB  SER B  71      -2.389  -8.757 -20.959  1.00  0.00           H  
ATOM   1144 2HB  SER B  71      -2.893  -9.784 -22.292  1.00  0.00           H  
ATOM   1145  HG  SER B  71      -0.950 -10.392 -20.348  1.00  0.00           H  
ATOM   1146  N   TYR B  72      -1.596  -6.725 -22.806  1.00  0.00           N  
ATOM   1147  CA  TYR B  72      -2.039  -5.567 -23.626  1.00  0.00           C  
ATOM   1148  C   TYR B  72      -1.009  -5.303 -24.728  1.00  0.00           C  
ATOM   1149  O   TYR B  72      -1.351  -5.136 -25.882  1.00  0.00           O  
ATOM   1150  CB  TYR B  72      -2.233  -4.318 -22.764  1.00  0.00           C  
ATOM   1151  CG  TYR B  72      -2.645  -3.092 -23.549  1.00  0.00           C  
ATOM   1152  CD1 TYR B  72      -3.767  -3.135 -24.363  1.00  0.00           C  
ATOM   1153  CD2 TYR B  72      -1.900  -1.926 -23.456  1.00  0.00           C  
ATOM   1154  CE1 TYR B  72      -4.143  -2.015 -25.080  1.00  0.00           C  
ATOM   1155  CE2 TYR B  72      -2.275  -0.807 -24.173  1.00  0.00           C  
ATOM   1156  CZ  TYR B  72      -3.392  -0.849 -24.982  1.00  0.00           C  
ATOM   1157  OH  TYR B  72      -3.767   0.266 -25.697  1.00  0.00           O  
ATOM   1158  H   TYR B  72      -1.461  -6.621 -21.840  1.00  0.00           H  
ATOM   1159  HA  TYR B  72      -2.996  -5.816 -24.087  1.00  0.00           H  
ATOM   1160 1HB  TYR B  72      -2.997  -4.511 -22.009  1.00  0.00           H  
ATOM   1161 2HB  TYR B  72      -1.306  -4.090 -22.239  1.00  0.00           H  
ATOM   1162  HD1 TYR B  72      -4.353  -4.051 -24.436  1.00  0.00           H  
ATOM   1163  HD2 TYR B  72      -1.017  -1.893 -22.817  1.00  0.00           H  
ATOM   1164  HE1 TYR B  72      -5.025  -2.048 -25.719  1.00  0.00           H  
ATOM   1165  HE2 TYR B  72      -1.689   0.109 -24.100  1.00  0.00           H  
ATOM   1166  HH  TYR B  72      -4.557   0.068 -26.204  1.00  0.00           H  
ATOM   1167  N   GLY B  73       0.253  -5.268 -24.382  1.00  0.00           N  
ATOM   1168  CA  GLY B  73       1.300  -5.021 -25.413  1.00  0.00           C  
ATOM   1169  C   GLY B  73       1.190  -6.081 -26.508  1.00  0.00           C  
ATOM   1170  O   GLY B  73       1.190  -5.777 -27.684  1.00  0.00           O  
ATOM   1171  H   GLY B  73       0.512  -5.407 -23.449  1.00  0.00           H  
ATOM   1172 1HA  GLY B  73       1.171  -4.021 -25.830  1.00  0.00           H  
ATOM   1173 2HA  GLY B  73       2.284  -5.049 -24.947  1.00  0.00           H  
ATOM   1174  N   ILE B  74       1.085  -7.326 -26.128  1.00  0.00           N  
ATOM   1175  CA  ILE B  74       0.964  -8.401 -27.154  1.00  0.00           C  
ATOM   1176  C   ILE B  74      -0.256  -8.107 -28.036  1.00  0.00           C  
ATOM   1177  O   ILE B  74      -0.186  -8.170 -29.245  1.00  0.00           O  
ATOM   1178  CB  ILE B  74       0.819  -9.793 -26.512  1.00  0.00           C  
ATOM   1179  CG1 ILE B  74       2.119 -10.196 -25.812  1.00  0.00           C  
ATOM   1180  CG2 ILE B  74       0.434 -10.825 -27.562  1.00  0.00           C  
ATOM   1181  CD1 ILE B  74       1.981 -11.407 -24.917  1.00  0.00           C  
ATOM   1182  H   ILE B  74       1.083  -7.550 -25.171  1.00  0.00           H  
ATOM   1183  HA  ILE B  74       1.868  -8.403 -27.761  1.00  0.00           H  
ATOM   1184  HB  ILE B  74       0.045  -9.762 -25.746  1.00  0.00           H  
ATOM   1185 1HG1 ILE B  74       2.883 -10.408 -26.558  1.00  0.00           H  
ATOM   1186 2HG1 ILE B  74       2.478  -9.365 -25.205  1.00  0.00           H  
ATOM   1187 1HG2 ILE B  74       0.337 -11.803 -27.091  1.00  0.00           H  
ATOM   1188 2HG2 ILE B  74      -0.515 -10.545 -28.016  1.00  0.00           H  
ATOM   1189 3HG2 ILE B  74       1.205 -10.867 -28.331  1.00  0.00           H  
ATOM   1190 1HD1 ILE B  74       2.943 -11.630 -24.456  1.00  0.00           H  
ATOM   1191 2HD1 ILE B  74       1.245 -11.203 -24.140  1.00  0.00           H  
ATOM   1192 3HD1 ILE B  74       1.657 -12.261 -25.509  1.00  0.00           H  
ATOM   1193  N   ARG B  75      -1.370  -7.788 -27.435  1.00  0.00           N  
ATOM   1194  CA  ARG B  75      -2.594  -7.487 -28.236  1.00  0.00           C  
ATOM   1195  C   ARG B  75      -2.302  -6.346 -29.210  1.00  0.00           C  
ATOM   1196  O   ARG B  75      -2.630  -6.423 -30.377  1.00  0.00           O  
ATOM   1197  CB  ARG B  75      -3.763  -7.099 -27.343  1.00  0.00           C  
ATOM   1198  CG  ARG B  75      -4.353  -8.240 -26.530  1.00  0.00           C  
ATOM   1199  CD  ARG B  75      -5.444  -7.772 -25.638  1.00  0.00           C  
ATOM   1200  NE  ARG B  75      -6.011  -8.860 -24.858  1.00  0.00           N  
ATOM   1201  CZ  ARG B  75      -6.904  -8.703 -23.861  1.00  0.00           C  
ATOM   1202  NH1 ARG B  75      -7.321  -7.499 -23.536  1.00  0.00           N  
ATOM   1203  NH2 ARG B  75      -7.361  -9.758 -23.210  1.00  0.00           N  
ATOM   1204  H   ARG B  75      -1.401  -7.744 -26.457  1.00  0.00           H  
ATOM   1205  HA  ARG B  75      -2.873  -8.383 -28.792  1.00  0.00           H  
ATOM   1206 1HB  ARG B  75      -3.446  -6.326 -26.645  1.00  0.00           H  
ATOM   1207 2HB  ARG B  75      -4.564  -6.681 -27.953  1.00  0.00           H  
ATOM   1208 1HG  ARG B  75      -4.760  -8.995 -27.203  1.00  0.00           H  
ATOM   1209 2HG  ARG B  75      -3.573  -8.687 -25.912  1.00  0.00           H  
ATOM   1210 1HD  ARG B  75      -5.055  -7.025 -24.948  1.00  0.00           H  
ATOM   1211 2HD  ARG B  75      -6.240  -7.332 -26.238  1.00  0.00           H  
ATOM   1212  HE  ARG B  75      -5.715  -9.802 -25.078  1.00  0.00           H  
ATOM   1213 1HH1 ARG B  75      -6.972  -6.692 -24.034  1.00  0.00           H  
ATOM   1214 2HH1 ARG B  75      -7.990  -7.381 -22.789  1.00  0.00           H  
ATOM   1215 1HH2 ARG B  75      -7.041 -10.684 -23.460  1.00  0.00           H  
ATOM   1216 2HH2 ARG B  75      -8.030  -9.640 -22.463  1.00  0.00           H  
ATOM   1217  N   ARG B  76      -1.687  -5.289 -28.751  1.00  0.00           N  
ATOM   1218  CA  ARG B  76      -1.386  -4.166 -29.680  1.00  0.00           C  
ATOM   1219  C   ARG B  76      -0.564  -4.725 -30.836  1.00  0.00           C  
ATOM   1220  O   ARG B  76      -0.858  -4.496 -31.992  1.00  0.00           O  
ATOM   1221  CB  ARG B  76      -0.613  -3.050 -28.991  1.00  0.00           C  
ATOM   1222  CG  ARG B  76      -1.419  -2.239 -27.988  1.00  0.00           C  
ATOM   1223  CD  ARG B  76      -0.577  -1.229 -27.297  1.00  0.00           C  
ATOM   1224  NE  ARG B  76      -0.049  -0.239 -28.222  1.00  0.00           N  
ATOM   1225  CZ  ARG B  76      -0.708   0.869 -28.616  1.00  0.00           C  
ATOM   1226  NH1 ARG B  76      -1.915   1.113 -28.158  1.00  0.00           N  
ATOM   1227  NH2 ARG B  76      -0.139   1.709 -29.463  1.00  0.00           N  
ATOM   1228  H   ARG B  76      -1.423  -5.238 -27.808  1.00  0.00           H  
ATOM   1229  HA  ARG B  76      -2.328  -3.750 -30.037  1.00  0.00           H  
ATOM   1230 1HB  ARG B  76       0.241  -3.472 -28.463  1.00  0.00           H  
ATOM   1231 2HB  ARG B  76      -0.227  -2.359 -29.740  1.00  0.00           H  
ATOM   1232 1HG  ARG B  76      -2.225  -1.719 -28.505  1.00  0.00           H  
ATOM   1233 2HG  ARG B  76      -1.841  -2.906 -27.236  1.00  0.00           H  
ATOM   1234 1HD  ARG B  76      -1.174  -0.710 -26.548  1.00  0.00           H  
ATOM   1235 2HD  ARG B  76       0.263  -1.725 -26.813  1.00  0.00           H  
ATOM   1236  HE  ARG B  76       0.878  -0.393 -28.597  1.00  0.00           H  
ATOM   1237 1HH1 ARG B  76      -2.350   0.471 -27.511  1.00  0.00           H  
ATOM   1238 2HH1 ARG B  76      -2.409   1.943 -28.453  1.00  0.00           H  
ATOM   1239 1HH2 ARG B  76       0.789   1.521 -29.816  1.00  0.00           H  
ATOM   1240 2HH2 ARG B  76      -0.633   2.539 -29.758  1.00  0.00           H  
ATOM   1241  N   LEU B  77       0.438  -5.498 -30.530  1.00  0.00           N  
ATOM   1242  CA  LEU B  77       1.252  -6.120 -31.605  1.00  0.00           C  
ATOM   1243  C   LEU B  77       0.312  -6.937 -32.491  1.00  0.00           C  
ATOM   1244  O   LEU B  77       0.368  -6.869 -33.700  1.00  0.00           O  
ATOM   1245  CB  LEU B  77       2.352  -7.019 -31.028  1.00  0.00           C  
ATOM   1246  CG  LEU B  77       3.500  -6.293 -30.316  1.00  0.00           C  
ATOM   1247  CD1 LEU B  77       4.401  -7.311 -29.631  1.00  0.00           C  
ATOM   1248  CD2 LEU B  77       4.281  -5.466 -31.328  1.00  0.00           C  
ATOM   1249  H   LEU B  77       0.636  -5.695 -29.591  1.00  0.00           H  
ATOM   1250  HA  LEU B  77       1.728  -5.327 -32.181  1.00  0.00           H  
ATOM   1251 1HB  LEU B  77       1.900  -7.704 -30.312  1.00  0.00           H  
ATOM   1252 2HB  LEU B  77       2.783  -7.607 -31.838  1.00  0.00           H  
ATOM   1253  HG  LEU B  77       3.094  -5.635 -29.547  1.00  0.00           H  
ATOM   1254 1HD1 LEU B  77       5.216  -6.795 -29.126  1.00  0.00           H  
ATOM   1255 2HD1 LEU B  77       3.821  -7.875 -28.900  1.00  0.00           H  
ATOM   1256 3HD1 LEU B  77       4.809  -7.994 -30.375  1.00  0.00           H  
ATOM   1257 1HD2 LEU B  77       5.097  -4.948 -30.822  1.00  0.00           H  
ATOM   1258 2HD2 LEU B  77       4.689  -6.121 -32.097  1.00  0.00           H  
ATOM   1259 3HD2 LEU B  77       3.618  -4.734 -31.789  1.00  0.00           H  
ATOM   1260  N   ILE B  78      -0.542  -7.714 -31.863  1.00  0.00           N  
ATOM   1261  CA  ILE B  78      -1.525  -8.578 -32.585  1.00  0.00           C  
ATOM   1262  C   ILE B  78      -0.937  -9.976 -32.756  1.00  0.00           C  
ATOM   1263  O   ILE B  78      -0.099 -10.219 -33.600  1.00  0.00           O  
ATOM   1264  CB  ILE B  78      -1.892  -8.003 -33.965  1.00  0.00           C  
ATOM   1265  CG1 ILE B  78      -2.596  -6.653 -33.811  1.00  0.00           C  
ATOM   1266  CG2 ILE B  78      -2.769  -8.980 -34.732  1.00  0.00           C  
ATOM   1267  CD1 ILE B  78      -2.773  -5.905 -35.112  1.00  0.00           C  
ATOM   1268  H   ILE B  78      -0.532  -7.728 -30.886  1.00  0.00           H  
ATOM   1269  HA  ILE B  78      -2.437  -8.634 -31.992  1.00  0.00           H  
ATOM   1270  HB  ILE B  78      -0.982  -7.821 -34.536  1.00  0.00           H  
ATOM   1271 1HG1 ILE B  78      -3.579  -6.804 -33.367  1.00  0.00           H  
ATOM   1272 2HG1 ILE B  78      -2.025  -6.021 -33.130  1.00  0.00           H  
ATOM   1273 1HG2 ILE B  78      -3.019  -8.558 -35.705  1.00  0.00           H  
ATOM   1274 2HG2 ILE B  78      -2.233  -9.919 -34.871  1.00  0.00           H  
ATOM   1275 3HG2 ILE B  78      -3.685  -9.165 -34.171  1.00  0.00           H  
ATOM   1276 1HD1 ILE B  78      -3.279  -4.958 -34.921  1.00  0.00           H  
ATOM   1277 2HD1 ILE B  78      -1.796  -5.711 -35.557  1.00  0.00           H  
ATOM   1278 3HD1 ILE B  78      -3.371  -6.503 -35.797  1.00  0.00           H  
ATOM   1279  N   LYS B  79      -1.375 -10.897 -31.940  1.00  0.00           N  
ATOM   1280  CA  LYS B  79      -0.852 -12.288 -32.022  1.00  0.00           C  
ATOM   1281  C   LYS B  79      -1.634 -13.070 -33.080  1.00  0.00           C  
ATOM   1282  O   LYS B  79      -2.845 -13.150 -33.036  1.00  0.00           O  
ATOM   1283  CB  LYS B  79      -0.944 -12.996 -30.670  1.00  0.00           C  
ATOM   1284  CG  LYS B  79      -0.346 -14.397 -30.650  1.00  0.00           C  
ATOM   1285  CD  LYS B  79      -0.421 -15.011 -29.261  1.00  0.00           C  
ATOM   1286  CE  LYS B  79       0.161 -16.418 -29.244  1.00  0.00           C  
ATOM   1287  NZ  LYS B  79       0.094 -17.030 -27.889  1.00  0.00           N  
ATOM   1288  H   LYS B  79      -2.048 -10.668 -31.266  1.00  0.00           H  
ATOM   1289  HA  LYS B  79       0.197 -12.247 -32.315  1.00  0.00           H  
ATOM   1290 1HB  LYS B  79      -0.431 -12.403 -29.912  1.00  0.00           H  
ATOM   1291 2HB  LYS B  79      -1.990 -13.074 -30.370  1.00  0.00           H  
ATOM   1292 1HG  LYS B  79      -0.889 -15.034 -31.349  1.00  0.00           H  
ATOM   1293 2HG  LYS B  79       0.696 -14.351 -30.963  1.00  0.00           H  
ATOM   1294 1HD  LYS B  79       0.134 -14.389 -28.557  1.00  0.00           H  
ATOM   1295 2HD  LYS B  79      -1.460 -15.055 -28.937  1.00  0.00           H  
ATOM   1296 1HE  LYS B  79      -0.390 -17.047 -29.941  1.00  0.00           H  
ATOM   1297 2HE  LYS B  79       1.202 -16.384 -29.563  1.00  0.00           H  
ATOM   1298 1HZ  LYS B  79       0.489 -17.960 -27.920  1.00  0.00           H  
ATOM   1299 2HZ  LYS B  79       0.618 -16.465 -27.237  1.00  0.00           H  
ATOM   1300 3HZ  LYS B  79      -0.869 -17.084 -27.590  1.00  0.00           H  
ATOM   1301  N   LYS B  80      -0.948 -13.641 -34.034  1.00  0.00           N  
ATOM   1302  CA  LYS B  80      -1.647 -14.416 -35.100  1.00  0.00           C  
ATOM   1303  C   LYS B  80      -2.525 -13.470 -35.923  1.00  0.00           C  
ATOM   1304  O   LYS B  80      -3.544 -13.921 -36.417  1.00  0.00           O  
ATOM   1305  OXT LYS B  80      -2.202 -12.323 -36.065  1.00  0.00           O  
ATOM   1306  CB  LYS B  80      -2.497 -15.541 -34.507  1.00  0.00           C  
ATOM   1307  CG  LYS B  80      -1.694 -16.649 -33.838  1.00  0.00           C  
ATOM   1308  CD  LYS B  80      -2.591 -17.803 -33.415  1.00  0.00           C  
ATOM   1309  CE  LYS B  80      -3.461 -17.421 -32.226  1.00  0.00           C  
ATOM   1310  NZ  LYS B  80      -4.249 -18.577 -31.720  1.00  0.00           N  
ATOM   1311  H   LYS B  80       0.029 -13.554 -34.051  1.00  0.00           H  
ATOM   1312  HA  LYS B  80      -0.896 -14.863 -35.751  1.00  0.00           H  
ATOM   1313 1HB  LYS B  80      -3.181 -15.128 -33.765  1.00  0.00           H  
ATOM   1314 2HB  LYS B  80      -3.101 -15.994 -35.294  1.00  0.00           H  
ATOM   1315 1HG  LYS B  80      -0.940 -17.022 -34.532  1.00  0.00           H  
ATOM   1316 2HG  LYS B  80      -1.189 -16.251 -32.958  1.00  0.00           H  
ATOM   1317 1HD  LYS B  80      -3.234 -18.088 -34.248  1.00  0.00           H  
ATOM   1318 2HD  LYS B  80      -1.976 -18.660 -33.142  1.00  0.00           H  
ATOM   1319 1HE  LYS B  80      -2.832 -17.046 -31.421  1.00  0.00           H  
ATOM   1320 2HE  LYS B  80      -4.150 -16.629 -32.518  1.00  0.00           H  
ATOM   1321 1HZ  LYS B  80      -4.812 -18.284 -30.934  1.00  0.00           H  
ATOM   1322 2HZ  LYS B  80      -4.852 -18.922 -32.454  1.00  0.00           H  
ATOM   1323 3HZ  LYS B  80      -3.621 -19.312 -31.427  1.00  0.00           H  
TER                                                                             
HETATM 1325 THKN MEM C  81      15.000   0.000   0.000  1.00  0.00           X  
HETATM 1326 CNTR MEM C  81       0.000   0.000   0.000  1.00  0.00           X  
HETATM 1327 NORM MEM C  81       0.000   0.000   1.000  1.00  0.00           X  
TER                                                                             
CONECT 1325 1326                                                                
CONECT 1326 1325 1327                                                           
CONECT 1327 1326                                                                
CAPRI_rank 0
Fnat 0.091
I_sc -28.475
Irms 5.332
Irms_leg 4.896
cen_rms 7.025
maxsub 43
rms 5.817
score 130.6
silent_score 130.6
st_rmsd 4.857
time 13
