# Supplementary material for: Modeling membrane geometries implicitly in Rosetta
Source: Protein Sci. 2024 Feb 15;33(3):e4908. doi: 10.1002/pro.4908 (PMC10868433; doi:10.1002/pro.4908)
Supplement: Supplementary file 2 — Data S2. Supporting Information [file PRO-33-e4908-s001.gz › mp_geo_demos/protien_protein_docking_micelle/slab/1afo_mpdock_slab_1.out]

SEQUENCE: VQLAHHFSEPEITLIIFGVMAGVIGTILLISYGIRRLIKKVQLAHHFSEPEITLIIFGVMAGVIGTILLISYGIRRLIKKZ
SCORE:     score     fa_atr     fa_rep     fa_sol    fa_intra_rep    fa_intra_sol_xover4    lk_ball_wtd    fa_elec    pro_close    hbond_sr_bb    hbond_lr_bb    hbond_bb_sc    hbond_sc    dslf_fa13      omega     fa_dun    p_aa_pp    yhh_planarity        ref    fa_water_to_bilayer    rama_prepro    CAPRI_rank       Fnat       I_sc       Irms    Irms_leg    cen_rms    hs_pair    interchain_contact    interchain_env    interchain_pair    interchain_vdw    mp_cbeta     mp_env    mp_pair       rama        rms     rsigma      sheet    ss_pair    st_rmsd     maxsub       time                description
REMARK BINARY SILENTFILE
SCORE:   146.377   -338.191    122.958    276.020           1.220                 11.625         -9.733    -92.223        0.396        -54.241          0.000         -1.344       0.000        0.000     -0.190     83.761      0.375            0.000     72.289                -30.954        104.611         0.000      0.000      0.000      7.698       6.590      3.898      0.000                -0.400             1.426              0.216             0.000      -1.210    -26.974     -4.433      5.885      7.359      0.000      0.000      0.000      9.772     40.000     15.000 1afo_prepack_topscore_0001
RES_NUM A:1-40 B:41-80 C:81 1afo_prepack_topscore_0001
FOLD_TREE  EDGE 81 1 2  EDGE 1 40 -1  EDGE 1 41 1  EDGE 41 80 -1  1afo_prepack_topscore_0001
RT 0.555891 -0.769645 0.314056 -0.684039 -0.208872 0.698902 -0.472309 -0.60334 -0.642577 34.9219 20.5405 -3.58526   1afo_prepack_topscore_0001
RT -0.361571 -0.433569 0.8254 0.674843 -0.732553 -0.0891793 0.643314 0.52477 0.557461 -3.784 1.902 -16.025   1afo_prepack_topscore_0001
ANNOTATED_SEQUENCE: V[VAL:NtermProteinFull]QLAHH[HIS_D]FSEPEITLIIFGVMAGVIGTILLISYGIRRLIKK[LYS:CtermProteinFull]V[VAL:NtermProteinFull]QLAH[HIS_D]H[HIS_D]FSEPEITLIIFGVMAGVIGTILLISYGIRRLIKK[LYS:CtermProteinFull]Z[MEM] 1afo_prepack_topscore_0001
CHAIN_ENDINGS  40 80 1afo_prepack_topscore_0001
L7RBPBtz3HGkQgV2P8S3MBNzMAGEv0N/PrcoOBd9oDG0HFOFQbnvSBJaRAGEDCMHQCB2OB5OfpFEAAA9PjXaMBtz3ZF0d+eCQ78dNBdoFjF0gArkPQj3NBFfoFGEK4IKvq/nNBRZNPGU3dt4PR/ATB5Y7HG0d1F3PUmgIBFcPAG0UQs+PIwKTBNc9oF0coF+PLy2NB9owJFUc9oBQiWkNBhpbeFEsyhGQiWEIB9TNaFkDtICQfU4OBhU4SFEv0NBP1NJJBZktjF0IbnXP3kYPBNJGuF0257vv 1afo_prepack_topscore_0001
Lx1jLBh/UKGUktzHQsHFNB989NGUc9oKQiWkJBRgVIGkWktMQkCXJB9naLGEW5APQTihMBxKHaG0gA7KQqGPQB5OfgGUhrHJQ7RhPBlsdsGkArcJQwKHLBlDtwG0jCHJQLy2TBBAAyGUwKHKQW5QIB989MGEmuJGQyDQRBpo2LGESY/KQtIbIBlsdcGk78dKQ4PVNBhpbcG0d++MQkCXUB5OfeGUwKnJQBWZPBtIbeG0coFGQSMoTB5575GULyWKQzhWXBFXPuGEVjXKQ 1afo_prepack_topscore_0001
Lue0GBtHFAGEXP6LQf/UDBhpb0F03P1NQFDCABR2OCG0xLdPQzhW/AdTiLGEsyxOQVgqGB5WemF0kauPQFkxJBNMKUFEDrZOQnhSNBtINJF0gRPQQcJ3FBhBaEFUd4JNQJGEHBRKc7Fka8CKQ/7pABZdDqFk+3sMQxtiJBRxowFE6GYQQydAEBR8dfFEr4mQQAiYMBFZnaFEVe2MQ8AgPBlTM8EErUiPQabGQBJ7wUFUo2pQQjsyKBRdzCF0TWCRQ5pEIBZNZ3E0fjNMQeTQDBpJ79EEMAtOQj1cDBtAmMFU+0pLQ 1afo_prepack_topscore_0001
LlYQ7ApFZ9FEtIzQQ5lu0AxKHGGUxgoRQaR2yANJGBGU3kATQIFuqAhU4CGEW5oTQKc9pAVMIIG0Mz8QQ3577AxeUuFEShDRQK9M5AVMiNGE5QwRQjsdpAtIbDG0gADQQ/UjjAR14FGEVjnRQ03PpAJxgQGUf/sQQ 1afo_prepack_topscore_0001
LMdT6ARhr1FEFueTQe++4ANHarFUPK0UQAAACBFYllFEAAYVQJGEGB5OfpFkYQwUQe++xAh/UXFkX6uUQdTi2A1NJGF0d+2TQJbn1AlsdGF0jCfSQ2jC8AVMI0EkpbKUQVjX6AlCX1EULy+RQueU+ABAAqEE/p+SQBWZABZlDzFklD9SQAdF1A95j2Fk6vfVQLy2wApGvQFkX6uVQwKHqApZmbFEaRWUQDXP+AhAruEUjXKVQGZ76ABBWxEEnE7QQDCMBBNJGcEUc94SQ 1afo_prepack_topscore_0001
LShLCBJaRcFECsiWQBrcHBJaRWFErcIXQlDtGB99TPFULySYQtIbIBNdT+EEVjfYQGZbLBhU4oFkVOEXQjX6QBR2OjFk/UjXQueUUBtHFWFkBB2WQsHlTBFZ7oFkZmVYQzh2YBZ78TFkDtgXQZQgYBx0NfFEAAUYQ5lu9Ax0NZFU46BXQcvJJBxy9IFEIlkWQ9owLBpvfuFUdTCWQoa8JB5QL2F01jqXQIwqTBNJGQFEYl7VQTihSBxgAzF0MzwYQEYFcBVMIKFkCXHXQ 1afo_prepack_topscore_0001
LcSMEBZmZcF0hWsYQ3kYDBV3kWF0NJaZQ6mE/AFYlDFkWkdZQWO03ANzMBFUMIEZQhALBBZQgpFUhrzZQhALFBZlD7Fka86ZQCBWFBlCXGGUMIgZQgqxIBZ785Fk9ocaQTiBJBBrcOGUO0mZQZ7cMBpEDFG0FZjaQT3kMBFsyNGErcIaQkC3CBxKHqFUNehYQpjPHBRjGSFExwnZQnvf7AJaRwFkX6iZQO0i/A557jFEFuSaQsyhCBR14GGkWkFZQShrIBVMIsFU46xaQwKHJBBBWVGUNeRZQ9oQPBJxgEGk++9aQFuePBluJUG0isNaQ 1afo_prepack_topscore_0001
Lb8SABNJG2EEW58ZQVjX5Ad8SjEEXPCaQUNe4AZlDXEE99XZQJbn8A1isdE0FZ3YQbJWuAxxTqE0F3QaQnNOpAFPa2EEiKxZQqGPDBVjX4E0xLRaQNcw8AVfyYE0SmaaQ8cipA9HRcE0KcYaQDHEvARXwzEEiAuaQWBzsApbDzEE7zWZQ 1afo_prepack_topscore_0001
LnEDzAx0NFE0hWYZQzMzxABW5wDEoawYQ8S3lApFZrDE8nmYQktzgAhpbODkU42YQWAK3AhoDFDEuj0YQh5oBBJHsGDE844YQd/YEB9NoTD0fHQYQW++BB5R5PDUBpdXQC/5IBlIRhDkWRSYQvJxvA9TNAE0jCzZQI8o1A5gEBEkPQWYQO8+zAxMf0CUqgQZQ3bQ1AJPsxC0ujYYQLprCBVufdDEd6RZQ2EFDBtnSnC0BsCZQ 1afo_prepack_topscore_0001
LIFuhAdnvDE0hWMYQDCsMAx0NDEEAAAYQf/UHAVMIcDk/UTXQzMzMA13PVDUy2JWQsyhKANdTWEEnEDXQlYQcAFZ7kEkArcXQqxLnAZPKWEkVO0XQIvjhAdUkDE0MjMYQNkvCABpfFEUrrcYQLy2LA9S3QE0eUAWQ46R1/MepdEERLKXQ5QLgA1isvE0OfnWQqxLXABqGvE0xLJYQIFurA557REUdT6WQamZsAJGEeE0fqRYQ 1afo_prepack_topscore_0001
LmuJ5/gqx/C0jC/XQrcot/wKHWC0jCXXQPKcN/gpbeCERLCWQx1ja/kYQICUktDVQwKHC/sd+2BklDJYQgqxn/UO0SBUMIwYQv0Np+MdTiAUHaNZQjX6W/eTihAE7RFZQEtIT/0257/z57rZQT3kw/Y78FDklDdYQTNfFAhjKEC0aRLXQHaRm++mEPCkYQUYQCBW59UNeBBUgVuXQY6mAAJGEoAkTilYQjsd2/MepDCEsyBZQ 1afo_prepack_topscore_0001
LCsyB+SgV+C0Ib/VQ2jCX/mYQIDk8SvUQCsyB+4luVDEmupTQ5QLS9gqxHDkTihSQqGv8/CAAsDET38UQBrcQA7kYcDUwK3VQ03PHA/mE7D0IbnTQYlDfAThr/DEUNWWQqGvk+qw1PDUjXyWQKPZs/epkrCk+iaUQ0ist/6OfDE0xLdVQwKHaADW5ED0xLVVQNepJAHueMD0jCvWQtd+SAbPKKEERLyTQKxg0/2isDEEAAATQBW5OAzeUgDEFuGTQIFulA3NJyDUwK/WQgqxVA/RhLEkpb6WQDXPjAThrHE0OffVQ 1afo_prepack_topscore_0001
L5QLi/8S3wDkR2+TQfU4AABqG/DEEY9SQMdTMAJGEYDktzXSQ14lOAJGEUDEnELRQUNeRAluJPEka8iTQ4P1GAZ78hEU46BUQfU4gAZQgVEU2OfSQktzj/4577DUHa5UQp9mw/sg2HE0AfKSQbnvZA9RhHEkYQYUQtd+QARKctE0yhGUQShrmAtyhgEka86SQAAAlAZ5QHEUMIISQmZmZA56RdEkEDqRQ 1afo_prepack_topscore_0001
LiWkTAZ5Q7CUf/MTQaR2eAxJxUCECsqSQxgAPAV46xBkoF5RQLHaTAdR2WBkpbyQQPrekAV6B1BUtGzTQRt/tAd8fPCU8ugUQBeHxA5SgpB0KRuVQNoT3Ah6uTCUUmiTQNepRAhU4+Cka8KUQ7AylAV+bfCUJCASQfqvcAJn9nBUzCjUQarNnAJzL4Akp7YTQMgrrAFPJvC0Ij3UQQM43AdsqDCkwsOWQbIXqAd2ilBEeNaWQ3cWzA9tYpA0qhZVQHbE+ABEriC0QBDUQSso5AJCNoBkO0LTQ6g50A5sdnCEuYsSQ 1afo_prepack_topscore_0001
LhrH5/4P1gBEuecSQEYlT/oFZrA0GvsRQLHaB/cR2WB0d+WQQFueE/c8SvAUGEoOQaSeA/i0UfA09teSQaSmi+yxbQ/j4SuTQl1Py/28ju/jrwlRQSsqt/mRkQ/z2ksUQsHFy/c8S3BEEYVTQIZyn/QZwY/jfbiRQfCUX/aeRdBkrJ1SQlaVo9SVYZ8z1/aTQYEcH/sk/9/Tm7PUQ3c3HAbUVe/jtGKSQQxO4/+s0gA0JFvQQeJLn/K2Qk9zHQPRQ2G5l/SIc/9jTSjVQvtoz/+edpAkegCVQOcFFAb0Kf+Ds+MUQ 1afo_prepack_topscore_0001
L46Rh+0hWUCU3kYQQYlDN8sz3rCkR2OOQf/Un/w1jmCE8naMQJbnj/coFdCEueEKQBW5g+envbDEUNuOQwfqx/+owhDU46JQQmZmp+iqxzDkrHFMQT3kMALv0RDUGE4OQAAAg+cnvjCUwKPRQiFvX/qPSeCk+oRNQxgAD/kuJpDESh7PQNzMv/GZ7QDULyGRQ1NJ2/mtzBEkSMYQQTiBB/SLyKE0isdMQbnvH/0hWwDUHaBLQcSMk/GCsmD0jC3KQY6maALwKXDEDCEQQBrcOA/mEjDUbn/MQoa8KAbktvCEUNeOQ 1afo_prepack_topscore_0001
L8naGA9S3sCkYQgNQDXPaABrcoC0573LQYlDbABVj3BkoFpKQR2OfARKctBUO0SIQ1zInAd2/vCEmSkNQT3axAlHrqCkUDDMQMSG1ApzvKDk9XXKQ+jb3AZAmFCEk8SMQnoj+A1X4FDEH19IQ9gcABxBqAC0Zv5KQ+hOCB5e2gCkCBPJQoFZHAV3k0CkZmZPQO14ZAFkaADU1cSKQ6n8mAV4QQDEj7YOQsCNnANWwZCU4nPPQMEcwAZHDoDUZ5JKQ+Pn0ARCUYBENOnNQLSrAB5eVfD0RSTHQNXxCBxAuGBEDcHLQA78FBhb+cCURaIIQ 1afo_prepack_topscore_0001
LdoFXARgV2AkArMMQXktXA9na8+jVOELQe++HA56Rx+z4luIQ46RNA557n9zbSMFQbnvTAlCX/A0NJGOQd29jAJQ/e+DeMaKQWYmTABImA9jGmnMQ 1afo_prepack_topscore_0001
LPKcp/ksdu/T14FJQ/Ujn+w0Np/TgVuFQv0NZ/gVOkAkU46AQc9oY/89TFAUjX64P8S3g/2NJeA0jCXHQsHF+/uIbnAEsyhCQDXP2/W46R/jmZ2JQdTih/c9oQAkVO0KQOrS898VZH9j9ItEQ03PV/amZeB025bIQsHFOA/S3EB0kYwDQ67nu/KbnPBU6mE/PlYQCADW5Q/z3P1AQ+TNKALFuGAkU4aKQpbS8/y1ji8DaRGJQ99Th/iU4K/DpwlLQ 1afo_prepack_topscore_0001
LZQgt/IwKvBEaR2BQKxgAAd9oQC0Gv06P+TNSA1hWsBEmuJzP/UjTAlBBmB0bSMwvoFZJANzM7Cktz3+PktzTAJFuWD0w1j0PCBWfAFYlDEkmZm7Pe++qA1NJyDkVOUBQ0ist/AqGDCknvfFQbLVo/YeWXCEtPzxPYlD5/EsyNDUbnPBQb8SVAx0N1CUdTiCQcSMgAR0iEDE99TpPQ14HAxLdfDEUNeRP3kYvAZPKGEEDCMDQW5QoA125bDkoFZEQ+TNwANHahD01jC9P 1afo_prepack_topscore_0001
LQ14fAJFuGBUjX67PWO0oA57nSAUMIw2PgVOkABVjX+DaR2OP357nABBW59T14l4v/UjvARhrX/zHFOAQKxgeAZlDNBEpw1BQu/ztAh/i8AUJ/DqPHaRrAdTih/TKc9DQDXPxAtcol8z4lu+PxgA3A14lOA01jiAQ 1afo_prepack_topscore_0001
LQgVYA5QLy7ja8SvPqxLPAdoFZ87kYQsvsHFIApw1jyj++p9vKc9MApGv07b14FDw+TNSAR14l8DBW56PkOLbAxmsv+LvjvwvQ+vBARHhI+rZYQgP 1afo_prepack_topscore_0001
LdTi5/sd+O+T5QL9vIwKr/g/Uj/zIbnDwEtIJAB/pGA0hWEHwZQgJA9Rhr/zKH6JwjsdG/0hWEBEW5QCwiWkt+sIb3BEBWZHw2OfP/amZuAkBBW/v+TNy/UiBB/D8na0vro/L/oMuL+jzsvFw+TNm/4QLqBEYlD/vzhWk9obSMBUdTSJwktz3+67nSC04luGwueUo/8naMCUMIQIwdTiZ/iVOU/zgAr/vIwKP/GtIDB0bSM2vmuJx/uyhOBECsyBw 1afo_prepack_topscore_0001
LLHaZAZktrA04luEwBrcmApEDCBktz3HwAAArAFYlj/zfqRJwiWktAFuek/DVjnLw/pGvAFtIrB0GvUEwUNerA9owhCkZmZCwrco5AxfqxBEaRWHwGEYyAlYQ0CUiBB8vvJxYAx0N5AkZm5Awf0NkAJZIwBE9PeJwMdTwANJGEBEW5wAwnvfrAFDC4CUMIwFw46RjAhqxfCEtI7Aw++p/AxLdHCERLyEwW5Q8AV46xAk9oQIw7Rh4AFueMCklDdJwb8SvAFYlTDkWkt5vDXPyAtd+eCE+TNyvx1j6AFYl3C0eU4+v 1afo_prepack_topscore_0001
LYlDsAxLdz8Tc9oHwFuewAVNeJ8r/UDJw67npAtHFu9rlDdLwwfqtAFtIb+b14lNwPf/pARf/08j8S3DwYKv4A9ce56r0SqJwKImwAdVCr+LdMJHw 1afo_prepack_topscore_0001
LsyheAVMIw9b3kILw3kYQAZmZm+bIwaNw8S3UA13P16bMIwPwyLdXAJEYF97kYARwDIDx/w/6d+r3TqMwnCYo/QD6KAsZzjKwdlXK/gx3H/rwUEPwpbSYAFCsy8bNeZJw/u9TAVlvUAciGBOwp1Up/kVNt577A9LwKKGx/Qmvl/r8L4Iw0Etx+WMNB/LWtfOwWP4W/wiEY9r6JVQwkAGZ/IzOkAcYcxPw 1afo_prepack_topscore_0001
LktzVAFDCs9jWkNPwXPKaANJG0/TPKsQwShrnAltzH/ThrXRwBrcoApw1D/zxLlSw3dFbAd6RWBUYrJQwD86EAVoDzBUt+WPwSI1hAVwXJCUF0NRwHbJFAt9hiCUzUwNwShrTAJv0d+jtzXNwJZONApGCt/jMwaRwMryiA1zqYBksHkOwnCF1/ENU8BEzuiQwOFk7/Y/CBBEcKIOwwWGiAR30pCU7Y0Qwz22pAp+6+BESUgRwTMNZA5khICk0oFSw+Lvp/MPpqCkjEKNw07APAZgPeCkse+LwhKtLANtS8CkQL+Ow 1afo_prepack_topscore_0001
L8S3vAtyhm+zyhmQwGEY6A13P19zxLNRwU464AZ6mE67z3HSw14l8AhqxL6757PTwkCXBBB/pm8z57HQwW5QDBtxLt/DaRmOw03vGBtd+u+ja8SMwHvUGBZPK0AU0iMQw6mEvAxKHq+jYQQPwUVK9A5GDo/D5NyRwkCX/AFsyh2LVj3OwkC3EBlBBW5jsdmQwrco/AlCXXA0OfvNwmZGIB1NJOA057HLw35bEBhpby8jTiBLwlDNKBlBBW9T14FNw5QrHBVO0qBk78NPw46xJBxLdTA0z3nQwIFuDBFXPKB057/Qw 1afo_prepack_topscore_0001
L7RhzAh/Uj+7KHqRw4P1xAlsdeAM7RhSwlYQsANIwCA825zTwyLdvAxKHaAcNe5UwpnErAphQiBM1RzRwiGlwA94NICcUroQw//coAph6jCc5gzPwOwy5ANRGjCMbtKRwO0iwAlCXf+LAAwQwKvm5A5EY6Ac38vSwsI5jABZsDBMwUaRwFSqoAJJTJCMEuhSwJkpzAFUXhB8Gy2PwMdXsAhPU0CsUeJOwRPCiA93yPCcRDCPwE6IlApOe7CM+xlQwjkt9AdXfzC8ErVQwKvu2A9Br6Ccn73RwfGj/AdUbOCsj7qRw 1afo_prepack_topscore_0001
Ltd+jABW5g+b0isTw8nacAx0NJ9bjX6UwAAAmAxfqx1rQg1Vw03PmA1jCX6LmuBXwXVvJAhQUc4jnkjUwIyFw/8V/e8bMV1TwhGBBAxLfS9TDtzVwFWU6+Y9tG6j4gMTwT3khAJGE49rqxzSwRe2VApTmT/bqZbVwBTUPAZJ1r9T6d3Twn0Jg/sHrk+rIaiUwxKM+/0eEf+L1aDTwORpn/4wo9+DEciVwtTpNApztz+TJDSWwQSo2/syG51jzHgWw7Ikl+CK6267x+sSwuSab/08Hq9zladSwdFdx8uUne9D9l9Tw 1afo_prepack_topscore_0001
LVjXsAhVOU9zLdTVwiBB0ABVjH/j/ULWw6mE7A9RhL8Dmu5WwO0i8A1isd8TzMDYwBW56AxJxgAUbnXVw0is0Ax1jiBUPK0UwdoFsAFsyB+j78VUwLhdvAZCEJAUIx5WwU46+AZ5Q7/zGvkUwsyhABNJG8Ak9oAWwsyhvAtd+GBEAAQUw 1afo_prepack_topscore_0001
LkCX/AxLdT7LueMWwT3EDBlX62+LAA4WwY6m/AJwKHA8yh+XwdolBBBAAQAcwKjYwlDNFB9owdAcxg4VwnEjIBZ5QjBsTihWwQg1NBZ5QTBMqG3WwHvUGBZQgZCsTixWwQ14QBJEYJCc0icXwGEYJB13P5C8d+WXwEtoOB56RxCMuesXw5QrRBBW5QDMW5IYwJGE+A14lu7LFuOVwuCfGBdcyr9r+7UXw1NpHBhqx7/rSMIVw8S3BBFDC8AMVjXVwEYlPBZ6mUAsvfqWwIwKCBhqxfCs9ogWwO0CVBBqGDCsQgtXwSMoHBV3kYDcepjXwnEjPBJaRqDcPKMYw 1afo_prepack_topscore_0001
LAAA2ApEDiAM8nqXw+TNvA1hWMBcdTWYwDCstAVMIQA8eU8Ywy25uAlDtoAMT3gZwDXPzAd++ZAc3kwWw2Z/yA1T5DCspigYwXXgnAJBOdBMHWIYw 1afo_prepack_topscore_0001
LTiBrApEDC+7z3zYw8napA9na80bbnXZwc9ozAZ6mEzD8nyZwMdTzAJwKH0bHaZawEYlmAZ78t+zgAHZwoa8WAhWkt+TgVyYwsHFnABAAYAUwKrZw789RAtd+mA0xLZYwJGEqAFtI78rBBWYw6BziAxtbK7bDWrZwDXPsA9mET/zNJuYwzMzKAJFue+DnELZwiWkVAJxgA8zP1cYwYlDlAR2OXBkR2eZwEtIvABBWZAErc4Zw8nahA1NJGAUMIEaw789BAd++hAEShLYwNepdAZmZuA0d++XwlDtSAJaReBUdTuYw 1afo_prepack_topscore_0001
L5lu8AhpbS4TgVeZwFueDBFtIb5TIw2ZwUN+DB9mED+LnETawW5QFBd9ow9Loa4awQmSIB17rW6TRCZZwR85IBVo7O/z+hBZwv+hNBtwSM/jOtjYwKpIOB9u92A0lJNYwlVlRB1piEBERcZXwp4sUBdINGAkx5+Ww3N1RB15QICU9f0Ww4P18AVjX64zjC/Yw6ObDB1onO+TBcKawJrBIBlhf877mDBZwRT8LBNtcB4jyUrZwF5hJBp+waA0WpYZwd4SFBhP3o/jzCvYw6g9MB9c4O9T1DMYw1OMRBZvE0+jGo1YwzXzLB5ydoB0VdWYwyvgUBVZPY+jEJbXwwRSXBVUYQAEATOWwPxbPB50OgCkD6IXwBhaUBFUWNCE86DWw 1afo_prepack_topscore_0001
LZ78CBxLdLAc14BawLyWDBV46ZBMuecawb8S/ABBWRBczMDbwIwKBBxgAjB8jCnbw1r2BBNDuUCshEDawohSCBlaj+CcwqbawohbABtbfjDcstBawxjk1AZeHgDMfA3ZwlfftAtwppDc65RawHDlvAJsE3DcB54awoAejAp6glD8IGFawjX6BBd8SPAsnvjZwsJfHBZA2gBcqInawx4aEBxYPXCcUBnZw4Zf7ARu0RCcJx3ZwLir/AhZy8CMre4awnzcGBtCGEDMBlkawLwBBBJBgAEMJqTawS7sCBlB6kD8EAkZw2hpzA9I5VDs6RZZw2ZP3A5IP6DcqrCbwLjhpANDO+DsFDNbwyT3hA9aMbDcdHnZwVd1aANBqsDsePZaw 1afo_prepack_topscore_0001
Lx1j1Atyh2AsYQ8awZ78tARf/sAsArgbwqGvyAluJh/LUNCcwShryApa8CAM99ncw9WJjAJuCKAcuURbwZmtYA5a2HBs+i2awLobFA9odYAsyfkawBKwRAtAfJCcFOSbwDXPzAd9ooAMqGfaw41osAlhyrB8T4ubwY+kkABTMi+78E+awpy4cA1oOv/bhNtbw8ZEhAlEXfB8GpbawVQk3/UaYEB8qdRaw783KAJAtH/LvVQawi7o3/4/f+/b8s+awYBHIAlydfC8bL/awSqTIA9Ri7Bc6Gtbwz51fAFRLaCMeOebw 1afo_prepack_topscore_0001
LQ142A9mEj87Gv0bwwfq7A56Rh6DAAUcwT3kDB9mED4LXPecwU4aEB13PV+L+Txcwknu7Apt3g/TDuCcw+wTwAVsUOAUnO5bwd8jABN3TsA0tcicwu/EpAh53OAUIAgcwQ142AV3kY77NJWbwrT32ANvDZ6TxFxcw3pCABtI+k/jLikbwwovsAlrpJ/zHHhbwkygwAdC6OBkhCsbw/BjABlkQtB0bvVcwCBrEBZZsXAk9pncwd3y8AZB9qAUeuAdwCOIhAxWzkA0+uWcwkxWsAt035AUdK4cw/ihoA152c+D2Ftcw 1afo_prepack_topscore_0001
LdTiHBpEDi8DpwRcw++JNBpvfq5zd+acw1NpNBJxgA5r78JdwjX6JBpZmZ27yhidwBr8OBd++p9Lsy9bwiWkPBlX6G8rX6ObwKc9QBZ78d/7OfzawOJmWBdR2OAsDt8awXPKYBRgVWB8z3faw4P1GBpFZ7+DXPCcwLfwPBl+6K+jyKVcwx1DMB99Td/LYl/bwRLySBtyhm+LW5IcwR2uSBR2Of5jqxLbwCB2LBVjX62rCXDbwIwqQB9Rh7+LmuRawrcIOBpvfiAc465awQg1WB9S3kAMmudbwGZbZB9S30+b6m4aw8n6bBdTipB8d+mawTiBYBFXPCBsuJBawY6mVB125DCstzjaw 1afo_prepack_topscore_0001
LR2OSBFDCs871jWdwyL9SBpbSM+757DewhArSBNJGE4zxLhewfUYTBBVjX07IbHfwekxRBBFLb+DpTSewqGvOBtz3HAsuJRewNzMPB9owdBspb6dwpbSLBlCXPC8JxMewx1jFBFZ7ECcPKAewbnvBB57nmCcjXOewNzMVB56RB9LXPCdwdy4WBtPZH/rYJHewlYwKBhArc/bIwKewiBBPB9RhTA8Ofzew9oQTBRgV2Bs789dwuzXOBJEYVBMrcYdwOJmLB9RhPCMYlvewCsSMBNzMvCcc9Aewb8SFB9owBCsTiddw3kYEBhrHNBsvfOewPf/7ApvfeCcHaFewam5BBRKcpC81juew03vCBdR2CD8MzAew 1afo_prepack_topscore_0001
LQYWTBPH25FcQ6XRQdlGVBbdizFMNdvSQYS9UBHqjDGceUqTQ9q9YBbhsGGMMaOUQoczaBD0MqFMTJuSQyKbcBzwwiFMMKHUQPuGbB7v1XFMfbuRQnZcTBLMEtF8vbxQQ6vnPBbum/F8tZaRQPjzVBzZjCGsYCBRQUpYSB3ARnFcFXHTQYcmdBTxu2FcZXbSQ13OgBLmNcFsVDFUQhcUcBr2RwFMJMzUQ8IqZBPlcWFMdDdUQVbJfBfpURFsbztRQ2nSYBjgWLFcJBBSQi0FaBLPrdF8ntuQQ 1afo_prepack_topscore_0001
L57XQBLOZIGMCW0TQ/V/PBHk9RGc/6sUQYDLRB/FrOGcLXJWQ863PBf87FG8+ZkWQgGdKBnBKXGcrSnUQYnzJBrjEhGMUjeVQJkINB/kZqGMOm+UQWitRBvs6rG8yjZVQvZ2KBjttwGMy0EUQBzLNBH3uFGMeoWTQF48SBrszXGcOHYUQTjoJBnpZZGcJLlTQXiaHBL1YRGMch6UQSXnFBDNejGc2JeVQpVELBfkMfGc3nfWQPg2MBD//2GcOYtTQfRIHBHZMvGsatwTQ 1afo_prepack_topscore_0001
LTloTBbAmVGsK/5WQwe5UB/J1SG8ZRKYQwptTBXrbcGsEFnYQqr6UBvdYcGsOwMZQb2xaBPIjPGsuHPYQc85eBv9JYGs3gDYQMZafBDNFgGctSoYQTGIiB3D4SG8hozXQO7pUB/tlcGsz7iWQGxZSBrEGMG8hzTYQ1iebBDUONG8tOwYQBohbBb4nIG8Ml1XQAvidBbYjcGc91OXQ1ALhBDsMmG8qCgYQaIjbBfg2jGMKIuYQpqWgBDq4bG8GCFZQB8ljBzl/YG8OFjXQs5ziBXHfOGcz5VYQyR5hBHIXNG8LG+WQ 1afo_prepack_topscore_0001
LmyXRBvyskGcIzVYQfBIQB7mRuGsbWwYQLUALBXyQsGsX/JZQrTuJB/EFyG8danZQA5VPB3MA4Gs9STYQS1bQBbQnkG8EquXQS3bTB7DivGMlfGZQBj8NB3DZ1Gc9qoXQfPbMBDdU9G8rahYQYXGTBb/K8GMKuPYQ 1afo_prepack_topscore_0001
L95EIB3DEkGcSA/YQFGCDBvpnhG8GrWZQtRM9ALjNpGcC8HZQunq9AfnwyG8V6OZQ+GzDBDsoiGMaJHaQ7xoHBPBqaG8WaZaQanjJBX6UbGM4sCbQrl6JB7G2RG8LCIaQhd2MBfSQTGsf7JbQjwINBXNZNGsh2maQ2/LJB77efGMFMnYQ+A0BBz2aZGsT/PZQFfQFBHkoqGMYxOaQxp6/AvUohGM+IXaQN3aIBfVngGM87YbQZWnJBbiIOGMWjoZQS6yOBnSWSGcg7obQ 1afo_prepack_topscore_0001
LkSF1APLBlGMxnzYQrELsA7W+rGc4bkYQNt/kA/gnlG8l/FYQylFhAP3wpGs/ANXQfiYwAHW/1GcRvNYQkjxnAj4p9GsCuAYQqkKiATzvDHsd4dYQP1zjAXeNAHcKdzWQUQPWAvzuJHsmVJYQrc6XA/zuHH8H+/WQEu20AD7SdGcxVuYQrZbnAD6muGMPu/YQCK81AnWM6G8kviYQu9y0A3fpzGs3UiXQu4jjAr0LEHMdW9YQhCtlAzEf9G8+6yVQtCwLAX1JPHct0aYQ 1afo_prepack_topscore_0001
LYKQjAHOlbGsnDPYQ8KsYA/y+UG8ZGlXQSyHLAztYNGMOrNYQ1guy/CF7PGcf5ZYQx2CjADfiOGM+ZlWQ9hAZArE2HGc1FpVQHZkOAPPfMGsQIkUQnoGXA/0y5FseM1VQqthCAjkVGGcZmsTQxLGLAzNdtFc1w9UQauyAArz62F8EZ5TQZmfmAvXYYGseloYQAtPOAzgUaGs5+AXQ7q8nAD09TGM7g/VQ7OcoAPUQJG83KIXQhJ9PALwFVG8I+ZUQvTPfAzlUyFMhOrWQv2z0/OvFKGsjr2SQxNvJAHsQcF8c+HVQXslu/axNtFcUtNTQ 1afo_prepack_topscore_0001
LR9TTADNFEG8+QXYQZy1GAbAs4FcomxYQZFJLA7h38FM4DhZQeU/bAbPy3FctkxZQkBvMAnj0hFMtemYQuHmGAz0zcF8DH5XQk00gAbYMCG8eFNYQ4yur/ea+6Fch4qYQwK8dAzRpfFcDBqYQ1u6EAT/7WF8hx8YQTLAGAPkeNFMwS2XQ 1afo_prepack_topscore_0001
LBnA4/+WDDG8qI3ZQwIX+/yhUFGccflaQ/x+//u1m1F84v+aQCnJPAnNoxFc4rVbQIG5S/eoOMGcu71aQcmAp/u7uXGcIL8aQQGZf/eDQeGMLyTaQ7YMI+YmceGcllGaQOZe9/+96iGcfxCaQjVIa/GdCFG8LLpZQgzVOAfqhJGMcbpaQOSgQ8ItHMGMH+eaQrHK5++3GJG8dIUbQgsOR/27RbGcgGXbQSZiFALFuXGcyKCbQ 1afo_prepack_topscore_0001
LB2Xe/GMvoFMI45aQAC0Y/uNBUFM0WQbQ9DCBAPFnFFsY8DbQrqnKAnkGIF8FbiaQHtO5+4u0KFsx4AbQjITn/4X9dF8pOzaQB/iS+Qm4sFMEugaQQupf/K4VoF8DB7aQ/7fX/OY3WF8jFzbQ7wSj+ALb/E8XpmaQUTwb/kE5BFsK7abQaX4//YbWZF810baQvJO4/Uv6kFcexObQx6IJ9U+CpF8du+ZQPcSC/QBh9FcMekaQ 1afo_prepack_topscore_0001
Lw2XGAvKh2E8mxebQk/jYAjB8nEciuUbQrD9SATUDaE8X/taQ0TGbAP+QdEsXTLaQkYAeAnirZE8YA7bQdQ8jAbTflEMougcQBdBmAbQMXE8pgGdQLcDjAPT0EEcAtEdQaykqA3WoeEMnLldQ0A48/yhx0Es2j5bQqBSjAjWpxE83MNbQXKjPAv7uREcRUGcQCSmkATUQNE8LCxbQ4BfrArZosEMslWcQhTMdAfOYyEs3WqcQ 1afo_prepack_topscore_0001
L6fMFAPOjKE8PyzaQUUG+/Cqk4DssrPaQJji5/GiRJEsVamZQrdkDADkkCEcciEZQZ8uH/mg7gD8K5YaQrzQS/+K2CDsnM/aQBEJK+SjOIDsSlxZQolO6/6COgCMac4aQC529/G9NIEcPEQbQVVlLAn7ugDMOZLaQdSHG+YsC4DseihaQ4gOi/qBUVDcZVbbQH6LL+ALfzCMdOGbQV8NR/0Ss3CMDq4ZQ/YSG8OzWeDclHXZQxXTb/un4wCs0xoZQ9PH8/uSMMCM08UbQ/5Ix/+cmMCsODdaQwkpMA7H1uC8ceyaQ 1afo_prepack_topscore_0001
Lprim/KJzbEsa8oZQI0Qh/+LLpEMq1BZQUQrGADi3uEMdyvYQichKAzORtEMxwJYQ+Ipi+ecr9E8W6MZQjWNL/u7QFFcaz1ZQzZUn/gN+4EsObNZQ/YtX/GL9gEMmhEaQ/CJ++668fEchHqYQqj+8+CavJFMiH1YQ9xUu/ivT9Eceh+ZQzSot/wpnqEcsN7YQr52x/oBt2E8SCuZQAYc4/AYPGFcqa/YQ 1afo_prepack_topscore_0001
LAaNVAbNu1EcubKZQN/ZlAHmh7E8b85YQyzrrAvvRnEsr9uYQbFdwAzzwlEMYTNYQkcorAv0tIFcRAbZQhn52AXatPFMrfNZQGeL2A3xpdFMIplYQfaN8A3YtbF8WJyZQFR7RA7lF3EMw/oZQpuakA/+KFFsZLdYQ5JEnAD5FXFMgUiZQzFZsADcU/EMkO4ZQWzp7AbFpBFsYeFZQw8L+AnrniFsgCcYQqnfyArnkUF87wLYQUhWxA/6vrFcjisYQzGHCBb2qgFMVjoZQ5Ae3AjrypFMRK6ZQ39v8Av3RRFsYBOaQ 1afo_prepack_topscore_0001
LX83rADjqXEsO0KZQMqCyAHH7DE8UZAZQI62tAfnt0DsjhWYQNv8zAvk/qDsTmzXQyCPxAfqSmDsRUkZQ0FE3Arc61Dc5cMaQV5x1Ajap7Cs7cVZQVSw0A3FjbDsy8zaQyFEoAza7YE8zEmZQS1b6ATTOIEM8p8YQo93oArX4hDMBKtZQ2lq/Afsf1Dcv0GaQ4Kz0A7JeLEsJETaQeZJ1AjgTkC8jPvZQerSxALTXwCshz5YQcJK+Arls/CMWsMZQJGL5APxmoD8uDPbQ4MNsAPCfcDsc06aQHMO3AL6j6CsleuaQ 1afo_prepack_topscore_0001
LzfgjALLBwDMXTSYQU/PeAnofeDsYLTXQKHriADyT7D8ZcJWQbSemAPbqsD87DIVQ8bqFADyjbD8Q3UXQFft8/qmY7C8AXMYQk0Q6/axJPD8VJ9VQP0xFA/tGOCM6BEYQ6HWdAvhp4DsHdpYQlWRiA7ST+Cs1JKXQjW+9/iqe6D8R5mXQ4AUEAPiNFDcXnrYQbOuT/e8Q7CMPDOYQkg7O/m8MND8bf/VQ+O4BADMLnDMQWOVQYUqDAXnJwCcgrqVQr57//uWXyBsoadYQpXB//aeMDCsyrKXQlbMXAXeONCcGVDYQ 1afo_prepack_topscore_0001
LpcehA/uQSEsSUUWQA+wkA71jhEc76PVQFXlwADCTeEMrE7UQjIszA7XNdE8ujxTQ2q3iATIw4E8nTrVQ7PTmAzZ8IFcLxpUQby7fA/ZMNF8T5iTQld3vAvn8TF8mzyUQTdHjALiFcFsMjmSQN7BzADm2iFcPp2TQ3OpsALx6mF8wawSQxxycAX0oXEcl9JXQ4u6fAPlbeEcUAXUQmjyUAvKK7EMSW4VQ4RNnATt87EMWZmWQur2QAn9oEFMUIbTQGZ60ALruQFskRqVQwFIcAHERfFcYKvRQANk6A/hZrFc4h+TQ3tIvAXNpyFMk3ASQ 1afo_prepack_topscore_0001
L4dP3AbA1cE80G7VQXBcBB3mxZEMahqVQjiPCB/mtFEMVJ0UQkgHFBvP/FEssj1TQkAm0ATX5dEcmH2WQXsBDBj20nEMp6JVQcojDBXLXYE8fLnWQ 1afo_prepack_topscore_0001
LIib/AfbpoDcqqKVQdmYABnyHBDc2hWUQ+Zh9Afo8KDcZL6SQqAoBB7XTBD88L+RQCj35AT5OcCcdg5UQsq+5APsCtBsk27TQ+e59ALM1OCsZURWQSQx6A/HloDsMH9VQtXkEB//V3CMfcZUQmWmxAzgCnCcQm+UQNkD1A/+e5AswkVUQ4Uy2AnrkACsCK+SQpFFBBTlYWBsfyzTQTJ/4A/eepBMzopWQsxFDBHvKECs1SMWQU3b9A/m7pC8BD9WQ 1afo_prepack_topscore_0001
LrWf0A70BfDsxTuSQ0uBxA7ThqDskHWRQCor5AjwLDEstDtQQVFA9AbwZ/D8/hKPQqPSmAPW6AE8E7WRQ9zOiArleHEMbz9PQax3LAPBiWE8N0DQQHOQVA7fWvEsU9uQQutEwAbCOnDcBmfTQHyGwAT7JNDMQOxQQekPgADWctDMBP0RQt37mAzDWPEsZ69RQ6GQoAH7OREsVA+OQf12gA3ocyDMPZwOQYd3HA3NZ6Esq11QQM4hcAXWisE8FctRQG9jgAnGR2Ec06DQQ 1afo_prepack_topscore_0001
LlnW9Ajf9SE8wTbRQNN6CB/gahE8dc5QQdx1HBjnSUEcFFgQQXiGKBLSdXEMkt4OQsmZEB7UPyEM1B9RQUTi6AfVSVEMk/USQE2VBB7KYpEcGrAQQSgtCB/oytEM/K6SQdisIBDiWzEMXaCSQr2zCBLClBFMz6pRQ 1afo_prepack_topscore_0001
LAflJBvasFEstYVRQ8RZOB70xxDc2i+QQUfcNB7zabDswDSPQ4/xQBfulcDcZEhNQp1wHB3+LDEMJ+LSQf23RBL2XDE8Q46QQgAMPBL1daDsbzwRQ 1afo_prepack_topscore_0001
LN26IBDaQHDsvY8OQCS3HB/CixCsP3VMQLuTIBDQcSDMXCFKQej6KBLsILDc/+EIQWuQCBXXCdCMlKTMQ2L6AB/kLNCsoMgJQBcACBrELxB857TOQo/OGBXymGD8lHMQQbm0KBPfPYCsnrEMQKvm+AzYR1C8ed0MQZv35AXTm9B8hogJQjU+ABPl/nC8QBHIQj31DBvysqB8zn4IQ2WE8AXZhUBc/ZROQ41+EBzu4AB8aCzNQdu0CBzT6ECMt6JQQ 1afo_prepack_topscore_0001
LXOzFBfE12DMTQZKQo3FGBrxMMEs39RIQFK8LBPfKSE8vZgHQxCrNB/blTEsvs+CQoP8CBXHZgEMz1EJQNW35AjjqbE8+dIJQ78JEBHDpyEsEDUGQSCSzAzjEtEMr+bKQHYuDBX4J8DMoiBMQXdVEBTa0FEMOC6EQ/VEEBn9NlEs+5FLQ++92AHEdZEMbWMGQ8Lc4AruxMEsgfNKQpU5BBPbxAF8UvfHQouaIB7GP2EcmSbGQBmBDB3X/tEMuJRCQts2qAf6joEMBwZKQ7j31AzSKvEcvQgMQb/W0A38/7E8WUWJQ 1afo_prepack_topscore_0001
L5o/OBfP1VEMf00JQGjtUBDt2bEci6bJQ0ijXBHinKE8GpmHQTaZaBPNTPEMip1DQDnhNBL3uUE83ooLQBG8UBDwQrE8l5aIQcXoWBfwxdEMxJYLQ 1afo_prepack_topscore_0001
Lvp0WB/BZtDMnnfIQGmgZB/QvKD8dc6FQVm5XBj7JODcknBAQBNObBn+hMDMir94PyIFYBbPBeC8KKCIQRI1ZB/ZQaCsGQwKQElvaBfp22BsaltEQo2gUBnmXmDsV+AKQgw0dBrZ2ODs58RGQzhwTBvunZC8k77HQI8FYB78pvCcQo0LQQHsZBHBF4AsDzSGQ0qYZBfJ87BsPelAQhUEfBjx6+BMBD3EQ 1afo_prepack_topscore_0001
LI90SB/zHTD8JC69PqSCRBP+/WDsTTTqPm48TBbvk8Dsn7wqvcsCWBrFA5DMJ2a7vxt8KBDCwdD8P69lP629HBnlZ1CMIJkyPgZZJBDEAqDcx9m5vUOCCBn3A8Cc/B21P9GNQBH0kUD8Wf3BQ1lBSB/Rb5CMiTvkvfNvJBrjT3DMUcV2PphgIBXtWcCsKFGbvpqqJBzZspCclPx8P8VFFBLVouD89kD6vxqaLBrSyDEssB27v92kKBXZiQD8yfF/v7sMABniAeC8fHb5PtjZBB3sNUDs0ZF9PvMOABPrpGDsvnmYv 1afo_prepack_topscore_0001
LaiHUBjORQEMTdcqPz95WBTtNjEsMPxnvnTvcBXPMdEsN4vwvaY0eB7GzhEsFK28vOGuWBHzP2Es+IizPWFORBzQuAFsUXe2P1MgRB7eGRFMGmHAQPwfPB3OJLFc2R1svMZbSBrwTRE8ieq5PMX4UBfrznEsurV5vKXFYBXQ5wEMvCm9PM7dZBPxgCF8V+lrPgZTOBzQl0EMRJh5P0CmNBLyiYFMOEpAQZzqSBzQKJFcrl0DQ8UcUB7RVdF8cYP+PtblLBfIlSFc2IqovDFaSBDZTXF8ps+yvThQPBf+B/E8oud5v 1afo_prepack_topscore_0001
LikYfB3Z/SE8L3NsPPPiiBjqxME8NRdhP1duiBXa+9Dc9a54vi1ZkBLRhCEcHqs/v1kqjB39aAEs9bx6P/QIkB7CnNEcWjeCQ1Y3kB7Dd9DMGbEHQ59UmBTU9dEsakeBQVBodBPybPEM/Q25POntjB7YSbEcIDtHP1kSiBDlBnDsgzw8PjwklBzDxyDMbtd4PlZSiBjL4VEM6IkDQldMlBzUGIEMO/VJQGfPjB7F0mDMN3vHQA4rmBzCDsD8cWEGQHAqmBL4VnE8EIGFQv7KoBbKtVEcdUZAQN8ulBvxjoEsM2c8P 1afo_prepack_topscore_0001
L2QBhBbereD8nl95vxoHhB7T/CDMY90BwE20gBrJpeDMci0GwtdViBn9faDct6SJwWU0dBP0tgC8SqwBwC23eB7L9/B8F/p6vfdcdBXxpKCMwILHw0BMaBP/bFBMC2b4v2PWfBDIbZD8/dzwvy0CjBPHryC8Na6BwNJ/ZB/KsvC8fM3AwPqJhB3dkYB89H08vjz3fBnVrQCc+eDtviNTaB73ClBcPqDHwazgcBbuOiCsbwHJw4HogBnVz2B8cSDIwdPPbBvH5YAs/nOovGivWB3NarBMCG+zvLINZB/uohAsnnp/v 1afo_prepack_topscore_0001
Lsg1dB/PF7DsNU5Gwb5MdBPJYLE8jD2JwelOhBfPNXE8qaUKw6qQiBXE0XEsgFhMw5/qYBTkPbEcOreJwL7uTBTbuQE8xGUJwN8bbBTbW+DcFs0DwGgQcBfuOBEslljLw03VZB34hkEcRLVHwdEoYBTUZmEs1yJLwAn+TBPqYHE8wrlHw 1afo_prepack_topscore_0001
LfYViBPJagE8nRQIwrk6kBXN7rEs3XkIwZNBnBPKicEMoSsJw03boBnYohEMF2jLwf/2lBz/Y1EsOP0Dw14SkBjv4IF8lIECwVK6iB7toIFM2Gh6vG0PkBHxAbFcR3QFw9uehBbUcaF8eqo2viZ0iBfN0sFcYfqDwiIchBLRksFM+Ax9v1EBgBrQT+FMYEl6vfPehBfmlfEcKP/EwwIokBfaB5Ec8s+JwnyslBflTpEMJvrAwJZ9nB/z35EMQZIEw/k8iBf0Y6Esgd+yvObVlBL/MbFMsVhIwbCZgBvuPaFMTr4OPS5xiBT2D7FcbiLGwGXXeB37e7F8aEOvv 1afo_prepack_topscore_0001
LxeOnB7IrJE8omkIwgtOpBfVB0D8oolJwiAuoBnoyrDM5ljMwpuhqBz6vsD8LZLOwyKEmBrA0FEMRHJGwCUPrBDfTAEc2rRJwgLFpB3GaWDsHscIw 1afo_prepack_topscore_0001
L4eQmBzL/jD8/FSNwsCplBnjEcDsIDFQwlFlmBzFWBEscn5QwDn3nBfBE+D8oq6RwkkoiBzGjUD8W8TQwftwhB3mJqCcxNXPw7EAiBH1BVDM+JzRwyehdBT0fkCsA3NPwlp0kBHuejD82F8LwsStmBL9b/Cs1cZQwXdfhB3UstDsf8oPwvnliBTGoPC8eQQQw91jiB/Y3nCsFtVNwr5ufBLZpPDMwf8RwdRjiBrk8zDswDOSw6PIjBzb27CsjKTSw1SmcBvEvFCM6KTOw86ybBHXI+CcVFBOwJG2bBn2glCMHOnQw 1afo_prepack_topscore_0001
LV87lB7qVUEMsndQwfyymBzR0nE8ttNRwKh1pBXe5nE8K7WRw/q4qBrQorEsSZbSwmI6lBL7M8Ec7ogQwhv6iBPtiAF8awjQw9fMiBHkHUFcFImPwEGreBTdVYFsMurPwu7KcB7SgnF8B/OOwre7eBjKvzFM4WmMwdV8WBbmFqFcvMdOwVN5kBnQyVEcssRPwVc3lBvUenE8R3MSwppfmBXjg7EcCJ7Owh06mB3K6JFc4L9QwU2SiBP1tCFMXDmRwa81hB/BCzEMrCIQwN9xiBfSMSFcErgNwpzOjBPA3hFciROQwqqacBLfPPFsMZdQw9ndhBfzwxFMffbMw4cDdBruG/Fc82gLw2k0UB7lrgFs6ptPw/XEVBTwc1FMUvXNw 1afo_prepack_topscore_0001
LnaRrBzVyjEcFDTQwtZPuBbQrjEs3VaQw49/uBX4lTEcfofRwhciwBHgPYEc7wYSwPGlvBzymdEcRrMOwYzZvBbZfuEcI/AMwK/owBTzAnE861eJwTaewBrrG3EMxsxGwAoJxBXwyzEsBxnBwnzByBnS8gE87tFAwdZ7wBfbgDFchjO8vfHaqBrZvgE8jI4OwUy5uBfJvzEsEfrQw2YruBzl/OEcuHbNwdQsxBPxUaEMULjOwEVcwB/t68EsFVqMwbyTtB/NPyEcO8nLwfHnvBPArYEs4YyIwqfvyBD5WjEc3t0JwKwzvBnY0FFMVczHwqpMyBPX8UEM2kxCwWJiyBLwdeEscMd4v1OQwBv1/RFc2Ql+vMvbxBD5BBFsMoAxv 1afo_prepack_topscore_0001
Ltb2tB/m6AEM7ccRwxfauBPHehDcnpfSwE3stBXgM1DMYM2TwwWMvB/NNyDMmCzUwnKzsB7DY4CscJRSw7yptBT7JdC8IJERwbDprB7UcyBMhi2Qw7gcwBTCZLCcbjTRwEJksB3Qb7Ds44uQwbCiwBz1XZDspJdSwJNtqBzf7AD8NRISw0O9sB/mckCsIJKTwchqtBvS6wCc0oKQwg3PsBX7xLBcnr/Pw+2qpBrJ2GCMieqQwi8jrBrwZKBcflvRwlcDxBrsHwBcK1cQwaAcwB/mNvBcL/MSwxW2xBPgwlCMq6bRw 1afo_prepack_topscore_0001
Lx2YrBvphEEMSQ6TwQbZqB/M9OEceUKVwm9moBT/p+Dse06VwC6hpB/gbhDcstkWwCctsBL3JWEc9oEWw7JZuBzsUnEcWKYVwUyorBPkZeEMvfZXw7b+wBXZfsE8LAGWwvWRqBrKFFEMRCHTw1AQpBHzGdEcau4UwNNCuBnOpIEM/2QWwGwOtBjKA2EMglSVwRg4uBXEFiE8PeXUw7ATtBDVbjEMi+AYwRghqBL1uREMyg5XwbTUqBzi/rE899NXwGpDyBvDy4EsiliVwVANyBvhGeEcFRKWwgDiwBDgTyEsZIGXw 1afo_prepack_topscore_0001
LYECmBr0XCEsTd0VwsBIkB3qrnD8Z2gWwq0ujBXYn2DcYQ9XwTMCjBbNfNEM5rGYws0bhBPlCmDMpcyVwnV3eBrHvGDMI1YWwvptZBvUgFD86ElVw7grVBzFpmCc8CMWwWpnQBHOHlC8U+ZVwqhWlB/LROEsM3RVwbI+kB36gHDcQUhWwIGwhBjUDdD8bxvUwjmhgBr93CE8W2yVwz47dB/SSQDsaSaXw7aTgBPwymC8UTaWw6CmaBDmb7C8ywjUwuH9XB3bYlDMe+iVws/wUBjLgwCsOPNXwxXZXB7SmGC8oMOWwolDOBv0UQCMtz1VwzFaRBXeZbC8epdUw1t8OBfbgCD8cgYVw 1afo_prepack_topscore_0001
L15LkBzS1aDsS+cYwJO2jBXOTnDsGwKZwMB6lBre0EEMgQWZwleTlB//5REcKjxZwjXCoBbVHFEsjlEZwnMBhBLOu3DsdkTZw/hrdBjb7VDMnVPZwNhRYBPpRnDcJbdZw/rEWBDmpDEM2P9YwiKkQBD9tKEcUeIZwdxwkBzbv9CchnVYwY7LkBjMILDsineZwmOjgBDB1IE8wd9Ywx56gBzcXCEcr5zZwpdseBvcS6CsmCjZwN/ZdBbSkLDsrHuYwztrYBfM92D8Gc8ZwQncVBT+6MDMyrgZwpEAWB/w04D8cjdYwgDrYBP1oRE8IG8Yw8QQPBDnTVEsjayYwZPmQB7IvREcnmlZw7XGOBT617DclCJZw 1afo_prepack_topscore_0001
LAAAcBBAAAAAAAAAAAAAAAAAAAAAAAAAAAAAAAAAAAsAAAA4P 1afo_prepack_topscore_0001
SCORE:   426.622   -345.131    410.290    278.494           1.236                 12.656         -9.459    -93.187        0.396        -54.241          0.000         -1.344       0.000        0.000     -0.190     87.859      0.375            0.000     72.289                -38.030        104.611         0.000      0.000      0.000     12.288      11.650      4.953      0.000                -0.900             1.380              0.218             0.000      -2.412    -25.642     -6.648      5.885     13.060      0.000      0.000      0.000      7.545     45.000      9.000 1afo_prepack_topscore_0002
RES_NUM A:1-40 B:41-80 C:81 1afo_prepack_topscore_0002
FOLD_TREE  EDGE 81 1 2  EDGE 1 40 -1  EDGE 1 41 1  EDGE 41 80 -1  1afo_prepack_topscore_0002
RT 0.551057 0.717477 0.426102 -0.797005 0.60381 0.0140245 -0.247222 -0.347334 0.904567 20.2167 22.2422 -11.9954   1afo_prepack_topscore_0002
RT -0.361571 -0.433569 0.8254 0.674843 -0.732553 -0.0891793 0.643314 0.52477 0.557461 -3.784 1.902 -16.025   1afo_prepack_topscore_0002
ANNOTATED_SEQUENCE: V[VAL:NtermProteinFull]QLAHH[HIS_D]FSEPEITLIIFGVMAGVIGTILLISYGIRRLIKK[LYS:CtermProteinFull]V[VAL:NtermProteinFull]QLAH[HIS_D]H[HIS_D]FSEPEITLIIFGVMAGVIGTILLISYGIRRLIKK[LYS:CtermProteinFull]Z[MEM] 1afo_prepack_topscore_0002
CHAIN_ENDINGS  40 80 1afo_prepack_topscore_0002
L7RBPBtz3HGkQgV2P8S3MBNzMAGEv0N/PrcoOBd9oDG0HFOFQbnvSBJaRAGEDCMHQCB2OB5OfpFEAAA9PjXaMBtz3ZF0d+eCQ78dNBdoFjF0gArkPQj3NBFfoFGEK4IKvq/nNBRZNPGU3dt4PR/ATB5Y7HG0d1F3PUmgIBFcPAG0UQs+PIwKTBNc9oF0coF+PLy2NB9owJFUc9oBQiWkNBhpbeFEsyhGQiWEIB9TNaFkDtICQfU4OBhU4SFEv0NBP1NJJBZktjF0IbnXP3kYPBNJGuF0257vv 1afo_prepack_topscore_0002
Lx1jLBh/UKGUktzHQsHFNB989NGUc9oKQiWkJBRgVIGkWktMQkCXJB9naLGEW5APQTihMBxKHaG0gA7KQqGPQB5OfgGUhrHJQ7RhPBlsdsGkArcJQwKHLBlDtwG0jCHJQLy2TBBAAyGUwKHKQW5QIB989MGEmuJGQyDQRBpo2LGESY/KQtIbIBlsdcGk78dKQ4PVNBhpbcG0d++MQkCXUB5OfeGUwKnJQBWZPBtIbeG0coFGQSMoTB5575GULyWKQzhWXBFXPuGEVjXKQ 1afo_prepack_topscore_0002
Lue0GBtHFAGEXP6LQf/UDBhpb0F03P1NQFDCABR2OCG0xLdPQzhW/AdTiLGEsyxOQVgqGB5WemF0kauPQFkxJBNMKUFEDrZOQnhSNBtINJF0gRPQQcJ3FBhBaEFUd4JNQJGEHBRKc7Fka8CKQ/7pABZdDqFk+3sMQxtiJBRxowFE6GYQQydAEBR8dfFEr4mQQAiYMBFZnaFEVe2MQ8AgPBlTM8EErUiPQabGQBJ7wUFUo2pQQjsyKBRdzCF0TWCRQ5pEIBZNZ3E0fjNMQeTQDBpJ79EEMAtOQj1cDBtAmMFU+0pLQ 1afo_prepack_topscore_0002
LlYQ7ApFZ9FEtIzQQ5lu0AxKHGGUxgoRQaR2yANJGBGU3kATQIFuqAhU4CGEW5oTQKc9pAVMIIG0Mz8QQ3577AxeUuFEShDRQK9M5AVMiNGE5QwRQjsdpAtIbDG0gADQQ/UjjAR14FGEVjnRQ03PpAJxgQGUf/sQQ 1afo_prepack_topscore_0002
LMdT6ARhr1FEFueTQe++4ANHarFUPK0UQAAACBFYllFEAAYVQJGEGB5OfpFkYQwUQe++xAh/UXFkX6uUQdTi2A1NJGF0d+2TQJbn1AlsdGF0jCfSQ2jC8AVMI0EkpbKUQVjX6AlCX1EULy+RQueU+ABAAqEE/p+SQBWZABZlDzFklD9SQAdF1A95j2Fk6vfVQLy2wApGvQFkX6uVQwKHqApZmbFEaRWUQDXP+AhAruEUjXKVQGZ76ABBWxEEnE7QQDCMBBNJGcEUc94SQ 1afo_prepack_topscore_0002
LShLCBJaRcFECsiWQBrcHBJaRWFErcIXQlDtGB99TPFULySYQtIbIBNdT+EEVjfYQGZbLBhU4oFkVOEXQjX6QBR2OjFk/UjXQueUUBtHFWFkBB2WQsHlTBFZ7oFkZmVYQzh2YBZ78TFkDtgXQZQgYBx0NfFEAAUYQ5lu9Ax0NZFU46BXQcvJJBxy9IFEIlkWQ9owLBpvfuFUdTCWQoa8JB5QL2F01jqXQIwqTBNJGQFEYl7VQTihSBxgAzF0MzwYQEYFcBVMIKFkCXHXQ 1afo_prepack_topscore_0002
LcSMEBZmZcF0hWsYQ3kYDBV3kWF0NJaZQ6mE/AFYlDFkWkdZQWO03ANzMBFUMIEZQhALBBZQgpFUhrzZQhALFBZlD7Fka86ZQCBWFBlCXGGUMIgZQgqxIBZ785Fk9ocaQTiBJBBrcOGUO0mZQZ7cMBpEDFG0FZjaQT3kMBFsyNGErcIaQkC3CBxKHqFUNehYQpjPHBRjGSFExwnZQnvf7AJaRwFkX6iZQO0i/A557jFEFuSaQsyhCBR14GGkWkFZQShrIBVMIsFU46xaQwKHJBBBWVGUNeRZQ9oQPBJxgEGk++9aQFuePBluJUG0isNaQ 1afo_prepack_topscore_0002
Lb8SABNJG2EEW58ZQVjX5Ad8SjEEXPCaQUNe4AZlDXEE99XZQJbn8A1isdE0FZ3YQbJWuAxxTqE0F3QaQnNOpAFPa2EEiKxZQqGPDBVjX4E0xLRaQNcw8AVfyYE0SmaaQ8cipA9HRcE0KcYaQDHEvARXwzEEiAuaQWBzsApbDzEE7zWZQ 1afo_prepack_topscore_0002
LnEDzAx0NFE0hWYZQzMzxABW5wDEoawYQ8S3lApFZrDE8nmYQktzgAhpbODkU42YQWAK3AhoDFDEuj0YQh5oBBJHsGDE844YQd/YEB9NoTD0fHQYQW++BB5R5PDUBpdXQC/5IBlIRhDkWRSYQvJxvA9TNAE0jCzZQI8o1A5gEBEkPQWYQO8+zAxMf0CUqgQZQ3bQ1AJPsxC0ujYYQLprCBVufdDEd6RZQ2EFDBtnSnC0BsCZQ 1afo_prepack_topscore_0002
LIFuhAdnvDE0hWMYQDCsMAx0NDEEAAAYQf/UHAVMIcDk/UTXQzMzMA13PVDUy2JWQsyhKANdTWEEnEDXQlYQcAFZ7kEkArcXQqxLnAZPKWEkVO0XQIvjhAdUkDE0MjMYQNkvCABpfFEUrrcYQLy2LA9S3QE0eUAWQ46R1/MepdEERLKXQ5QLgA1isvE0OfnWQqxLXABqGvE0xLJYQIFurA557REUdT6WQamZsAJGEeE0fqRYQ 1afo_prepack_topscore_0002
LmuJ5/gqx/C0jC/XQrcot/wKHWC0jCXXQPKcN/gpbeCERLCWQx1ja/kYQICUktDVQduFC/4A+2BU/CJYQafxR/yBDRCUyQVYQq0LJ/+IGuCUkX7YQu5X6+8G+6CU60EZQeGj0/CTb3CUNDPZQT3kw/Y78FDklDdYQTNfFAhjKEC0aRLXQUIil+4mU6AERMzXQH0Si/0NXoBUPemYQdeUk/2RtjCkpO0XQTqnw/2Y9wBEOLcYQ 1afo_prepack_topscore_0002
LCsyB+SgV+C0Ib/VQ2jCX/mYQIDk8SvUQCsyB+4luVDEmupTQ5QLS9gqxHDkTihSQeGw8/KV/rDUY48UQvYqPAX/ZdD0w37VQcwUIAXcB5D0Z9nTQoSMcArY12C0+6dVQqGvk+qw1PDUjXyWQKPZs/epkrCk+iaUQSPOt/Su4DEkGWZVQ2BUIAfFqVDkzK5WQ445aAHjg3DkZ6GWQiVCUAbNJJE0MvyTQT8v3/OLVCE0SG9SQ9iNQAz0cdDk1HLTQqaEkAjxbuCUp6NWQ7HFiA/5R+C04ohUQMJWRADV9bCkanUVQ 1afo_prepack_topscore_0002
L5QLi/8S3wDkR2+TQfU4AABqG/DEEY9SQMdTMAJGEYDktzXSQ14lOAJGEUDEnELRQETeRA11JPEE09iTQno1GABp8hEUG5BUQAU4gA5ggVEE1PfSQktzj/4577DUHa5UQp9mw/sg2HE0AfKSQyqvZANnhHEk7PYUQJWKMAVYRuEU5/jTQ4grmAp6hgEEs96SQ3HAlA5URHE0FIISQicmZARESdEEqEqRQ 1afo_prepack_topscore_0002
LiWkTAZ5Q7CUf/MTQaR2eAxJxUCECsqSQxgAPAV46xBkoF5RQLHaTAdR2WBkpbyQQPrekAV6B1BUtGzTQRt/tAd8fPCU8ugUQBeHxA5SgpB0KRuVQNoT3Ah6uTCUUmiTQNepRAhU4+Cka8KUQ7AylAV+bfCUJCASQfqvcAJn9nBUzCjUQarNnAJzL4Akp7YTQMgrrAFPJvC0Ij3UQQM43AdsqDCkwsOWQbIXqAd2ilBEeNaWQ3cWzA9tYpA0qhZVQHbE+ABEriC0QBDUQSso5AJCNoBkO0LTQ6g50A5sdnCEuYsSQ 1afo_prepack_topscore_0002
LhrH5/4P1gBEuecSQEYlT/oFZrA0GvsRQLHaB/cR2WB0d+WQQFueE/c8SvAUGEoOQBrcA/e8SfAEFueSQx1ji+6kYQ/DaRuTQDXPy/24lu/DpwlRQwfqt/KxgQ/T0isUQsHFy/c8S3BEEYVTQIZyn/QZwY/jfbiRQb8SX/23PdBkrH1SQBrco9CBWZ8zgAbTQtIbH/Y789/z57PUQuz3HATgVe/zKHKSQgVO4/6P1gAEqGvQQIwKn/2hWk9T2OPRQQ14l/6Of/9T5QjVQNepz/WNepAkvfCVQdoFFAT2Of+Tf/MUQ 1afo_prepack_topscore_0002
L46Rh+0hWUCU3kYQQYlDN8sz3rCkR2OOQf/Un/w1jmCE8naMQJbnj/coFdCEueEKQBW5g+envbDEUNuOQwfqx/+owhDU46JQQmZmp+iqxzDkrHFMQT3kMALv0RDUGE4OQAAAg+cnvjCUwKPRQiFvX/qPSeCk+oRNQxgAD/kuJpDESh7PQNzMv/GZ7QDULyGRQ1NJ2/mtzBEkSMYQQTiBB/SLyKE0isdMQbnvH/0hWwDUHaBLQcSMk/GCsmD0jC3KQY6maALwKXDEDCEQQBrcOA/mEjDUbn/MQoa8KAbktvCEUNeOQ 1afo_prepack_topscore_0002
L8naGA9S3sCkYQgNQDXPaABrcoC0573LQYlDbABVj3BkoFpKQR2OfARKctBUO0SIQ1zInAd2/vCEmSkNQT3axAlHrqCkUDDMQMSG1ApzvKDk9XXKQ+jb3AZAmFCEk8SMQnoj+A1X4FDEH19IQ9gcABxBqAC0Zv5KQ+hOCB5e2gCkCBPJQoFZHAV3k0CkZmZPQO14ZAFkaADU1cSKQ6n8mAV4QQDEj7YOQsCNnANWwZCU4nPPQMEcwAZHDoDUZ5JKQ+Pn0ARCUYBENOnNQLSrAB5eVfD0RSTHQNXxCBxAuGBEDcHLQA78FBhb+cCURaIIQ 1afo_prepack_topscore_0002
LdoFXARgV2AkArMMQXktXA9na8+jVOELQe++HA56Rx+z4luIQ46RNA557n9zbSMFQbnvTAlCX/A0NJGOQd29jAJQ/e+DeMaKQWYmTABImA9jGmnMQ 1afo_prepack_topscore_0002
LPKcp/ksdu/T14FJQ/Ujn+w0Np/TgVuFQv0NZ/gVOkAkU46AQc9oY/89TFAUjX64P8S3g/2NJeA0jCXHQsHF+/uIbnAEsyhCQDXP2/W46R/jmZ2JQdTih/c9oQAkVO0KQOrS898VZH9j9ItEQ03PV/amZeB025bIQsHFOA/S3EB0kYwDQ67nu/KbnPBU6mE/PlYQCADW5Q/z3P1AQ+TNKALFuGAkU4aKQpbS8/y1ji8DaRGJQ99Th/iU4K/DpwlLQ 1afo_prepack_topscore_0002
LZQgt/IwKvBEaR2BQKxgAAd9oQC0Gv06P+TNSA1hWsBEmuJzP/UjTAlBBmB0bSMwvoFZJANzM7Cktz3+PktzTAJFuWD0w1j0PCBWfAFYlDEkmZm7Pe++qA1NJyDkVOUBQ0ist/AqGDCknvfFQbLVo/YeWXCEtPzxPYlD5/EsyNDUbnPBQb8SVAx0N1CUdTiCQcSMgAR0iEDE99TpPQ14HAxLdfDEUNeRP3kYvAZPKGEEDCMDQW5QoA125bDkoFZEQ+TNwANHahD01jC9P 1afo_prepack_topscore_0002
LQ14fAJFuGBUjX67PWO0oA57nSAUMIw2PgVOkABVjX+DaR2OP357nABBW59T14l4v/UjvARhrX/zHFOAQKxgeAZlDNBEpw1BQu/ztAh/i8AUJ/DqPHaRrAdTih/TKc9DQDXPxAtcol8z4lu+PxgA3A14lOA01jiAQ 1afo_prepack_topscore_0002
LQgVYA5QLy7ja8SvPqxLPAdoFZ87kYQsvsHFIApw1jyj++p9vKc9MApGv07b14FDw+TNSAR14l8DBW56PkOLbAxmsv+LvjvwvQ+vBARHhI+rZYQgP 1afo_prepack_topscore_0002
LdTi5/sd+O+T5QL9vIwKr/g/Uj/zIbnDwEtIJAB/pGA0hWEHwZQgJA9Rhr/zKH6JwjsdG/0hWEBEW5QCwiWkt+sIb3BEBWZHw2OfP/amZuAkBBW/v+TNy/UiBB/D8na0vro/L/oMuL+jzsvFw+TNm/4QLqBEYlD/vzhWk9obSMBUdTSJwktz3+67nSC04luGwueUo/8naMCUMIQIwdTiZ/iVOU/zgAr/vIwKP/GtIDB0bSM2vmuJx/uyhOBECsyBw 1afo_prepack_topscore_0002
LLHaZAZktrA04luEwBrcmApEDCBktz3HwAAArAFYlj/zfqRJwiWktAFuek/DVjnLw/pGvAFtIrB0GvUEwUNerA9owhCkZmZCwrco5AxfqxBEaRWHwGEYyAlYQ0CUiBB8vvJxYAx0N5AkZm5Awf0NkAJZIwBE9PeJwMdTwANJGEBEW5wAwnvfrAFDC4CUMIwFw46RjAhqxfCEtI7Aw++p/AxLdHCERLyEwW5Q8AV46xAk9oQIw7Rh4AFueMCklDdJwb8SvAFYlTDkWkt5vDXPyAtd+eCE+TNyvx1j6AFYl3C0eU4+v 1afo_prepack_topscore_0002
LYlDsAxLdz8Tc9oHwFuewAVNeJ8r/UDJw67npAtHFu9rlDdLwwfqtAFtIb+b14lNwPf/pARf/08j8S3DwYKv4A9ce56r0SqJwKImwAdVCr+LdMJHw 1afo_prepack_topscore_0002
LsyheAVMIw9b3kILw3kYQAZmZm+bIwaNw8S3UA13P16bMIwPwyLdXAJEYF97kYARwDIDx/w/6d+r3TqMwnCYo/QD6KAsZzjKwdlXK/gx3H/rwUEPwpbSYAFCsy8bNeZJw/u9TAVlvUAciGBOwp1Up/kVNt577A9LwKKGx/Qmvl/r8L4Iw0Etx+WMNB/LWtfOwWP4W/wiEY9r6JVQwkAGZ/IzOkAcYcxPw 1afo_prepack_topscore_0002
LktzVAFDCs9jWkNPwXPKaANJG0/TPKsQwShrnAltzH/ThrXRwBrcoApw1D/zxLlSw3dFbAd6RWBUYrJQwD86EAVoDzBUt+WPwSI1hAVwXJCUF0NRwHbJFAt9hiCUzUwNwShrTAJv0d+jtzXNwJZONApGCt/jMwaRwMryiA1zqYBksHkOwnCF1/ENU8BEzuiQwOFk7/Y/CBBEcKIOwwWGiAR30pCU7Y0Qwz22pAp+6+BESUgRwTMNZA5khICk0oFSw+Lvp/MPpqCkjEKNw07APAZgPeCkse+LwhKtLANtS8CkQL+Ow 1afo_prepack_topscore_0002
L8S3vAtyhm+zyhmQwGEY6A13P19zxLNRwU464AZ6mE67z3HSw14l8AhqxL6757PTwkCXBBB/pm8z57HQwW5QDBtxLt/DaRmOw03vGBtd+u+ja8SMwHvUGBZPK0AU0iMQw6mEvAxKHq+jYQQPwUVK9A5GDo/D5NyRwkCX/AFsyh2LVj3OwkC3EBlBBW5jsdmQwrco/AlCXXA0OfvNwmZGIB1NJOA057HLw35bEBhpby8jTiBLwlDNKBlBBW9T14FNw5QrHBVO0qBk78NPw46xJBxLdTA0z3nQwIFuDBFXPKB057/Qw 1afo_prepack_topscore_0002
L7RhzAh/Uj+7KHqRw4P1xAlsdeAM7RhSwlYQsANIwCA825zTwyLdvAxKHaAcNe5UwpnErAphQiBM1RzRwiGlwA94NICcUroQw//coAph6jCc5gzPwOwy5ANRGjCMbtKRwO0iwAlCXf+LAAwQwKvm5A5EY6Ac38vSwsI5jABZsDBMwUaRwFSqoAJJTJCMEuhSwJkpzAFUXhB8Gy2PwMdXsAhPU0CsUeJOwRPCiA93yPCcRDCPwE6IlApOe7CM+xlQwjkt9AdXfzC8ErVQwKvu2A9Br6Ccn73RwfGj/AdUbOCsj7qRw 1afo_prepack_topscore_0002
Ltd+jABW5g+b0isTw8nacAx0NJ9bjX6UwAAAmAxfqx1rQg1Vw03PmA1jCX6LmuBXwXVvJAhQUc4jnkjUwIyFw/8V/e8bMV1TwhGBBAxLfS9TDtzVwFWU6+Y9tG6j4gMTwT3khAJGE49rqxzSwRe2VApTmT/bqZbVwBTUPAZJ1r9T6d3Twn0Jg/sHrk+rIaiUwxKM+/0eEf+L1aDTwORpn/4wo9+DEciVwtTpNApztz+TJDSWwQSo2/syG51jzHgWw7Ikl+CK6267x+sSwuSab/08Hq9zladSwdFdx8uUne9D9l9Tw 1afo_prepack_topscore_0002
LVjXsAhVOU9zLdTVwiBB0ABVjH/j/ULWw6mE7A9RhL8Dmu5WwO0i8A1isd8TzMDYwBW56AxJxgAUbnXVw0is0Ax1jiBUPK0UwdoFsAFsyB+j78VUwLhdvAZCEJAUIx5WwU46+AZ5Q7/zGvkUwsyhABNJG8Ak9oAWwsyhvAtd+GBEAAQUw 1afo_prepack_topscore_0002
LkCX/AxLdT7LueMWwT3EDBlX62+LAA4WwY6m/AJwKHA8yh+XwdolBBBAAQAcwKjYwlDNFB9owdAcxg4VwnEjIBZ5QjBsTihWwQg1NBZ5QTBMqG3WwHvUGBZQgZCsTixWwQ14QBJEYJCc0icXwGEYJB13P5C8d+WXwEtoOB56RxCMuesXw5QrRBBW5QDMW5IYwJGE+A14lu7LFuOVwuCfGBdcyr9r+7UXw1NpHBhqx7/rSMIVw8S3BBFDC8AMVjXVwEYlPBZ6mUAsvfqWwIwKCBhqxfCs9ogWwO0CVBBqGDCsQgtXwSMoHBV3kYDcepjXwnEjPBJaRqDcPKMYw 1afo_prepack_topscore_0002
LAAA2ApEDiAM8nqXw+TNvA1hWMBcdTWYwDCstAVMIQA8eU8Ywy25uAlDtoAMT3gZwDXPzAd++ZAc3kwWw2Z/yA1T5DCspigYwXXgnAJBOdBMHWIYw 1afo_prepack_topscore_0002
LTiBrApEDC+7z3zYw8napA9na80bbnXZwc9ozAZ6mEzD8nyZwMdTzAJwKH0bHaZawEYlmAZ78t+zgAHZwoa8WAhWkt+TgVyYwsHFnABAAYAUwKrZw789RAtd+mA0xLZYwJGEqAFtI78rBBWYw6BziAxtbK7bDWrZwDXPsA9mET/zNJuYwzMzKAJFue+DnELZwiWkVAJxgA8zP1cYwYlDlAR2OXBkR2eZwEtIvABBWZAErc4Zw8nahA1NJGAUMIEaw789BAd++hAEShLYwNepdAZmZuA0d++XwlDtSAJaReBUdTuYw 1afo_prepack_topscore_0002
L5lu8AhpbS4TgVeZwFueDBFtIb5TIw2ZwUN+DB9mED+LnETawW5QFBd9ow9Loa4awQmSIB17rW6TRCZZwR85IBVo7O/z+hBZwv+hNBtwSM/jOtjYwKpIOB9u92A0lJNYwlVlRB1piEBERcZXwp4sUBdINGAkx5+Ww3N1RB15QICU9f0Ww4P18AVjX64zjC/Yw6ObDB1onO+TBcKawJrBIBlhf877mDBZwRT8LBNtcB4jyUrZwF5hJBp+waA0WpYZwd4SFBhP3o/jzCvYw6g9MB9c4O9T1DMYw1OMRBZvE0+jGo1YwzXzLB5ydoB0VdWYwyvgUBVZPY+jEJbXwwRSXBVUYQAEATOWwPxbPB50OgCkD6IXwBhaUBFUWNCE86DWw 1afo_prepack_topscore_0002
LZ78CBxLdLAc14BawLyWDBV46ZBMuecawb8S/ABBWRBczMDbwIwKBBxgAjB8jCnbw1r2BBNDuUCshEDawohSCBlaj+CcwqbawohbABtbfjDcstBawxjk1AZeHgDMfA3ZwlfftAtwppDc65RawHDlvAJsE3DcB54awoAejAp6glD8IGFawjX6BBd8SPAsnvjZwsJfHBZA2gBcqInawx4aEBxYPXCcUBnZw4Zf7ARu0RCcJx3ZwLir/AhZy8CMre4awnzcGBtCGEDMBlkawLwBBBJBgAEMJqTawS7sCBlB6kD8EAkZw2hpzA9I5VDs6RZZw2ZP3A5IP6DcqrCbwLjhpANDO+DsFDNbwyT3hA9aMbDcdHnZwVd1aANBqsDsePZaw 1afo_prepack_topscore_0002
Lx1j1Atyh2AsYQ8awZ78tARf/sAsArgbwqGvyAluJh/LUNCcwShryApa8CAM99ncw9WJjAJuCKAcuURbwZmtYA5a2HBs+i2awLobFA9odYAsyfkawBKwRAtAfJCcFOSbwDXPzAd9ooAMqGfaw41osAlhyrB8T4ubwY+kkABTMi+78E+awpy4cA1oOv/bhNtbw8ZEhAlEXfB8GpbawVQk3/UaYEB8qdRaw783KAJAtH/LvVQawi7o3/4/f+/b8s+awYBHIAlydfC8bL/awSqTIA9Ri7Bc6Gtbwz51fAFRLaCMeOebw 1afo_prepack_topscore_0002
LQ142A9mEj87Gv0bwwfq7A56Rh6DAAUcwT3kDB9mED4LXPecwU4aEB13PV+L+Txcwknu7Apt3g/TDuCcw+wTwAVsUOAUnO5bwd8jABN3TsA0tcicwu/EpAh53OAUIAgcwQ142AV3kY77NJWbwrT32ANvDZ6TxFxcw3pCABtI+k/jLikbwwovsAlrpJ/zHHhbwkygwAdC6OBkhCsbw/BjABlkQtB0bvVcwCBrEBZZsXAk9pncwd3y8AZB9qAUeuAdwCOIhAxWzkA0+uWcwkxWsAt035AUdK4cw/ihoA152c+D2Ftcw 1afo_prepack_topscore_0002
LdTiHBpEDi8DpwRcw++JNBpvfq5zd+acw1NpNBJxgA5r78JdwjX6JBpZmZ27yhidwBr8OBd++p9Lsy9bwiWkPBlX6G8rX6ObwKc9QBZ78d/7OfzawOJmWBdR2OAsDt8awXPKYBRgVWB8z3faw4P1GBpFZ7+DXPCcwLfwPBl+6K+jyKVcwx1DMB99Td/LYl/bwRLySBtyhm+LW5IcwR2uSBR2Of5jqxLbwCB2LBVjX62rCXDbwIwqQB9Rh7+LmuRawrcIOBpvfiAc465awQg1WB9S3kAMmudbwGZbZB9S30+b6m4aw8n6bBdTipB8d+mawTiBYBFXPCBsuJBawY6mVB125DCstzjaw 1afo_prepack_topscore_0002
LR2OSBFDCs871jWdwyL9SBpbSM+757DewhArSBNJGE4zxLhewfUYTBBVjX07IbHfwekxRBBFLb+DpTSewqGvOBtz3HAsuJRewNzMPB9owdBspb6dwpbSLBlCXPC8JxMewx1jFBFZ7ECcPKAewbnvBB57nmCcjXOewNzMVB56RB9LXPCdwdy4WBtPZH/rYJHewlYwKBhArc/bIwKewiBBPB9RhTA8Ofzew9oQTBRgV2Bs789dwuzXOBJEYVBMrcYdwOJmLB9RhPCMYlvewCsSMBNzMvCcc9Aewb8SFB9owBCsTiddw3kYEBhrHNBsvfOewPf/7ApvfeCcHaFewam5BBRKcpC81juew03vCBdR2CD8MzAew 1afo_prepack_topscore_0002
LnYNeBPSBRA8WNF5v4ZjeB/Hn7/bZ5RqPgYAaBDDZC+7fFczPtjuWB3l4q+LjVb8PGrLeB3VRQBcV6R5PDU1eBr7H8AsqujCQo/MhBDC8HC8kfNzPGtlgBX0m4AMmKJ7vWiheBfIR1+bqEQ9v0ZsaBbOvsA8+tr6vc/MhBzSV/+rBuVwPKBOaBLqKsBcf+P4P2xjeB3kI3BM/r3EQLurbBTwUQAcRY0DQzJXhBf6keAMS+ODQEzDhBPSBlCc/SY6PyxLjBzj0zBM56L1PrY4gB3osPCcSoMrv 1afo_prepack_topscore_0002
LXQyZBD91P4jVZFfPgucVBruSN+D+DwuPvWFWBfOWG/jlSV/PeneaBbe0V/TF6rBQEUiVBXBnUAEG46uvWcKRBPRqVBkFfzjvs7oLB32E0AE9ndwvz83IB/iePAk3WMqPs5/JBrOVAB0aEO+v/OecB/GEB7T865wv6BnRBDjAa8TIC6qPsqHVBbtO//DBQA8vZVYZBDJC1A0XvHsvQ55RBPWZHCknlg0vVeORBTgslB0FSB2Pi0YGBrnjrA0tOQAwsmXMBDrUeBEfyuBw 1afo_prepack_topscore_0002
LtwuRB7+fl/T2ZYCQDdGSBHdoOAESQCIQm8FOBPksWBEnWjIQLvUNBT4AyBUF5yKQ3S/QBXjnH+TBR8JQcWaLBvmxb7j9SuJQjbXHBjQ1m+jOnLLQlIiLBTxq59r1D5KQ2ZOOBfzAY/jyrrAQSNJWB/mxlAUiBaIQTqfRBDsR0+DbS/LQ9G7TBLqKN6DCNkJQOiOKB/FmC7jbQQHQkxZDBDJCb9TlqBLQ/mTHBLr7SA0U7RKQKBfIBTERx+jb+RNQsckHB/CO2+7YCvKQYktMBD2Ut9LZR/MQG5ZOBLeoK/bohyJQ 1afo_prepack_topscore_0002
LEChLBLSz1BUCQAFQFCkHB3vAeCEz2xFQhdgKB/xzIDELnPGQzPPIBPOwoD01h1HQQMvDBbjcfCkJTABQOeLMBHO7eBEQXaBQDzZFBHo6XCUJqvIQgQvFBHaLTCUQIA7PsygCBz2HADEJ7SAQIhQABT6HMCEBu2BQ 1afo_prepack_topscore_0002
LitiPBfCnJDU0U3EQQUqSBDQRyDUOWOFQo3RRBL8iHEUyGeAQZZ1MBroGPE0uf4/PnphRBDNBFEUpzOJQMPUTBD+TyDkKIrLQ0dYQBP+dRD0TeyMQNJvXB38n2DETsNNQ4L7SBfhnCDUQb6OQnQZXBb2mYDkDmNPQwgSRBndevCE87lDQaL7WBjOFrDkgYHFQuhPNBz7AIEkUBaJQA9hTB73fUEko8MJQErvMBbQ1HDUsnNMQs/KbBzICGEERkHNQlqPRBveboCUOnCQQ 1afo_prepack_topscore_0002
LhbEVBf9aLEEnIB6Pe/+TB3uVZEkafTZPVfnYBLSiXEk/Av2vG40XB3sbXEkPjeAwKvuOBrRPTE0Cm4xvrvPNBnmxhEk8M/9vYChLBDUf2EkkFa8vtFPNBT3meEEIaWEwTHgKBDtb/E08w4CwH7gLB/HSxEkEQrGwWMoYBT/KFE02eB7PwpoTBTB7pE0pEusP8BfLBzYcTE0cBMePo3BPB/p/CEEmRD4vJryKBrnc9E0Gosyvs7ROBjH6QEEEy1Gw+8EJBTs4PFEQuHDw 1afo_prepack_topscore_0002
LrScdBTBEWEkSM3tvClDhBLjOUE0nF06v/vZjBzWFhEUcsn0v8HwjBzlrzEU3Fz4vbA5hBDyv5DUAnU8vTnNkBDd6zDEJ25Bw082jBXtr2DklTZHwPVwmBvArrD0Lt4/v9l/lBj4UxDUE+aJwUG5oBfBRmDk6OYDwXogoBHHHpDkyvaIwYs/dBTIJWEESBmwPnKfgBPiqaEU9MTBwzNNgB/rcnD0YEb/vVkbiBDcCsDUcwNxvmj3hBnNJ9DUzcfIw8pDnBbEcpD0rsh2vR+rlBD4lzDUOxkLwUV4qBHHyfD0yRyBwdZMqBHw6kDUYkxJw 1afo_prepack_topscore_0002
LR+AlBHaXXEEbYBSPHkVnBvtEjEkN46xP3tdmBjccuEEABO/PEAEmBzBkkE0N2tDQPKopBza6TEkoRt2PPBrqBrYMLEUOEXovvqskBHoXIEkFU2oPolBoBHF3uEE74vdvdN7oBfxFHE0nLj8PEgMrBL1dcEUOdo7PMsbsBP4KGE0xTfSv 1afo_prepack_topscore_0002
LryKmBPmLDFEkpz+PkiUlBP+NPFEUfQEQDQjnBTwrOF0OFPIQH/FnBruPIFksteKQFgtkBTJbmFUYZvCQmjrhBzR4pFUKorCQyMngBXbdmF07PB6PdJnhBPN3wFEI+LrPlZodBfDfZFU62w4PdMgmBj11KF0AIG4PbgijBTKlHFE5T5FQGJhlBbXwpFkBEp9Pm3mlBb9BxF0NuoFQ61OhBHB/5FkfC+DQCPvgBHGmeFENJXFQ 1afo_prepack_topscore_0002
Le35pBHehVFkU/5GQ0kOsB3V/VFkSaRJQpq3sBfjb/EkTFSKQJHMsBjtmvE0fgCJQ7ZeuBb52eFUMVBHQLSDtBHx4qFEkwuCQu5iqBvMIeFkmevBQyV7pBz4dVFkM0FHQmTzrBzj4gFENl8KQ13svBjhqRFEo+cFQ4uzvBfnFpFUHLtIQTdUuBLrKsF0DwT+POUosBzfU7FE/0DEQai9qB7pcRF097m9PtN9oBbizoF0KYSAQ 1afo_prepack_topscore_0002
L3iLuB3G39EExDiMQXj3uBXDZoEEueoNQcw3wBX2OdEkCWyLQpSMwBHqaOEUTrXKQpdCwBXqNqEUQcOQQOhCuB/OKxEE0cSRQLbSvBfkzzEkeVpSQqOiwBzlAlE0q9GTQXo/uBnnpEF00IOTQehtuBzAzKFkVBgNQD1CtBLQ3eEE+fvNQ7QrxB3ru1EU5POQQHM3wB7gzaEEpwhQQUKdsB3mOlEEvoWRQRwItBPIQAFEV9+QQ 1afo_prepack_topscore_0002
LCtVzBDALkEEEyzLQA5Z1B7BCaEkwJFKQp0N0B7viUEUYEsGQbKu0BTJsDEUWFfEQnI23BzTvoEECCtJQibQ5B3ycsE0CZYMQYTx5BHtNfEkX5VHQuCV6BngPYEk1npNQlx1zBr+DwEkhf+MQWFF2B7kWLE0trCLQXzL3BHTW4EkPm/IQBz33BvZ6zE0B/xNQKE76BrPe3E0wMGMQcBf7BDnzpEk1B3GQPZw4BrRYdE074gDQd7c6BzcnPEkGpXIQ5RT7B/vKcEUWhiPQzox7B3zyQEki0TMQv6r4BX5LNEUnOBOQ 1afo_prepack_topscore_0002
L3+oyBPSniE0poeEQN4axBXeIeE0OWU+PugpvBz9NKEU4OG/P4VwvBvOS4DkQ6Y4PQlvvBLBYxE0bHt6P/MZuB3CZ6E0ql0BQlnkxB3nMCFEb6XzPKJQyBzvFwEkHTUGQgaBzBXCMbE0Lml4PT1SuBjbOsEkTUtxPHhluB3rywE0OSyEQC+azBDFw6Ek+b1sP6x/xBn1jOFUx8e7PhHmwBTWMJFUkkahv 1afo_prepack_topscore_0002
L/p/tBzh4IEUthkDQOrOsBLhjrDEi4DEQ7N3tBXu5EDE364FQfrotB7nliCEBzqDQSA9pBff1zDkkVBIQBq4nBrfsKEU+qUGQ9q9lBXj+OEEqmdJQrTZmBH0wCEU+qZBQHQ6tBvmXUEEGNPGQnuWrBH04kDkDDKAQ6T0qBvOW+DUvJ6JQhK5oBrj3VDUlgXIQhk5oBDBrZEUsZYFQ1ofkBft5aEExh2IQG9EnBLV7UEE/sLLQwQ8kBDyMAE0NFAKQDT7kBjcsOEUuWLAQ6MYlBrMmnD0wxVCQF+znBbyGAEEDsT8P 1afo_prepack_topscore_0002
LK1fvBnEiJDEi09IQ4XFxBHa3jCUSL4JQ0zwyBHs2SC0gPGHQ0BwyB37HaBE0h8FQPc7yBXpQvCkLNPMQAnRxBThI5CkLQvOQEp40Bv2/KCkw6xMQAc3yBrveNDU3IfQQP+qvBH2LlDEFs3JQyAtvBjiGLCUd3iKQGWD0BnVKMDEx2wLQgqYwBjUsbCUtnfPQjCpvBjfqODU+2NOQpFL2Bf0lTC0SFdOQBtG2BjedFCULnALQE5xzBjo7bBkuFRNQImjxBD7gTDUpnVRQP3tzBP+nrDE56IQQ9Le0BX/+3CkBfyQQ 1afo_prepack_topscore_0002
LPiK0BjnauCkX9UEQITx1BbPMfC0xfX/P+c5zBz3WJC0Vuy2PaNb0BbnXNBUmVEuPPCR3BnxEEDU70z5PbXW5BPPeXDkSlrAQOTl4Bzwb0CEKzAWvaVh7BPUh4CkKaVCQEyH0B/g6MD0+sPFQbQQ3BTgbICE9KIBQP921B31gdDkm/s3PjMX4BzcIjDUqESEQg6S6BH33yDEHng9Pgdo5Bvf5ODkfVhwvdxD3Bn6GoCkqjszv1OA6BbZEbCEjWkjP8868BLcmIDkSYAFQOWl8BDoStC0ngl9PpLo6BLzWdCkZdZEQ 1afo_prepack_topscore_0002
L5TsxBH3sdCkvg/xPuPvvBrMvKCEE4sqvPB3uBXln9AU8kxiPgrxuBL7NAAEI1MxvObStBvEinCUu5JwvwnNrBH7gVCU9ug7vaKjrBnP0XC00OQDwyC7oBzqQCCUnLD3v1HppBDlPHCkbhrGwuvAnBPtcjBEiWW+vg4XnBr1coBUr4oEwL5UxBDQn5CEDcS4PiotwBTcYHCEIBc6vTf6tBX0iGDUPqV2vxlWsBLJ9sCEr5ruPM+VtB3b5mCUDS3EwpxooBHCSACkeQ4gPQl7pBPAQJCUIvfJwuEOlBf5TFBk/IH7v5s3lBvTROBktVVHw 1afo_prepack_topscore_0002
LGCMuB7i82AUIdZ7PCGTtBPmvF/Dodv/PgbevB7NZA8DL3w9PMr7uBfX3V8LF3B6Pr/PuBjrbpBEcNCAQZsbrB3m7f+DwW57PW54sBjwNS/DFgIEQ 1afo_prepack_topscore_0002
LXC8xB/EeR9DEVEAQI2G0Bv4tx4LUvN+PDnE0BLFvR8bsJkpPqXG0BzZXe/rPyYTv/b32BbBkP7DXSkAQWVF5BnntI87YZg9PHnB3BPmZm8jN6jGQW4WyBj0sZ/jlXjBQPkvzBjptF+bRToBQhaJ3B3ifs+DvE58P5SB7BTnne3rCTo/P+Z+4Bz7Oq87VguxPSM24BLI5/+bc7tAQ5x+4BX5gH+DnHkHQEBv2Bn/NV67Y4VIQeXe1Bf7nt+TBgvHQ 1afo_prepack_topscore_0002
LOe8zBTKfJ7DPiRxvOR1zBvIRT2ziHIAwjtZxBDoCS97G3JBwQ6jxBzU2q/7SN0DwK+rzBrSrr+Tw4gDw58izBT3DM+DZewIwOgLzBPhhnAEv2pKwaezvBPbAEBU+82JwYD4zBbNBq+DGXCpvTfp1BrUBv7rKUNBw+3b1B7J56/TrsuCwBM7xBHwm1/jbzXCw1n2xB3pPk7TeBNJwjcX1Bb5dX8zejaJw2vRvBzHN/BUTl4KwUUnvBDODNBk29ZHwybduBfVCRA0bGgKw 1afo_prepack_topscore_0002
LtcJvBzxqg7rFVA+vdkqsBPXpe+rD4e/vFYHtBbD4qAMEsd7v/6YsBThBoBs/gXAwEIVqB3ojV871Nd5vgsFvB/x4C7jF6u5v0jNsBbUzi+7eRAEw/lFrBrco24TXiQwv71QpBH5Uq+roA0xv+D/oBvVIG4r+ZK/v 1afo_prepack_topscore_0002
LBCSuBjAs1AMyKtovb8tuBny9GCcdZhnPkUVwB7IfgCMqwc0v1OpvBj0KEDcBV74v6I3uB3TWEAsZ4QoPHqysBPLMWC8CkstPACxvBjieFCM5ik5P 1afo_prepack_topscore_0002
Lb7dyBz+qOCcb2R6v9OE0BjXtmCcJeLBw7+PyB7huyCs5q4FwfXNyBzy4WDclPrHwI6b2BvgzLCckWODwA8x3BXN1hCsdF8HwFLb4B75WEC8Igb9vJUAzBvIdjBs9+E4vKF30BPBfDDs8Hl+vZ8r1B3/PaBswMqEwz0c5BPqXOCsOsqIwWtV2BvhylCcxflJwALh4B/GGBDcQXsGwCBG6BnBmiB8qDMAwvjK5BfTDjCMi5h6veMc3BLjwmB8bC01v 1afo_prepack_topscore_0002
L/yuwBTklUC8hA4HwFw5uBr4HeCsW1NKwej/sBDGdCDM29cJw3ilsBD6RgDczR9KwIXRtBn47sB8ZpCLwdnGvBfKGpA89wRMwZQErBv55CCs4O/MwSXytBLATl+LcYnMwIhywBL6QvB84zXGwPuGwBnPAoCcHL7LwWoXsBbMMQB81dRJw2EyvB7fz+A8p6OOwep3wBfZ5gAsSnBLw717pBjnANBcBMjNww/upBXF8ZC8liCMw0z8rBHMMRC8QMxOwCdNvBz/+X8r7EgNwK0JtBr9oq97EtqKwWfDsBzZux+bc16Nw 1afo_prepack_topscore_0002
L8KzrBfDFADM2wQGwV35pB3nViD8wrkEwvUUrBjc1GEsz9qEw6DSqBHrVWEMc5vGwp3IsBLosnCMng5DwwmLoBnYliDcauPHwHSKpBTmYbDsNhkAw 1afo_prepack_topscore_0002
LzQrtBTlHIEsBMdCwQMIvBH25cEsiqdCwWBdvBHZmkE8BiHIw6M7uBn642EMxHwIwA+4xB7QKbEc6Dj/vlNkxB368UE8vwKxvsdWzBr5ewEsbkBAw5BfuBrD72DcgczAwRz8tBzihoEcYJOAwoBFzBfKCPEMtH0BwCerwBvnVHE8kDhwvMIT1Bnh8uEMDoN8vtvnzBvLK1Es3HMEwlmLyBP+o8Esjj67v 1afo_prepack_topscore_0002
LnkTwBXtvWE85C4Jws3owBvGUdE8PNuMw3D+tBfg1lEM8zxNwU21tB/ci2Esj8APwT5lxBDDnKEsTDfOwkMd0Br1REE8SNwNwbxZxBX9iQEsdstQwMTW1Bj0neDMWz9OwectwBTLBIEsoHVJwFTJyBPX4pE8KR0Mwt2VwBnIR5DMnOHOwJN11BzQwQEcaTaOwk1o0BjkBDEc2ZlLwTcFyB/SKDEc/pURwoaVvBHNSUEs/x9Qwm+pyBzNeeEsdR6QwPbZ3BP7zXDcMxWOwYdC0BHv9EDMKuROwuCQ1BPPvgDMkYkQw 1afo_prepack_topscore_0002
L+j1rBXOdaEcwKSNw5wKpBrhxhE8EDPOwnQnoBrgM4EsY3GNwG/wnBjPdGFMPahOwuX9mBvTQSE8SAXNweE9mB3u04D8AkwOwzG7kBHzkbDccfaNwtmTmBLNx+DsJr2Qw2G/rBLAGNEcyTRMwmlMpBfvUiEcRNNQwhxJnBribPEsuCOLwbnBlBT4vZEcyiuNwp06oBLUCqD8ptjOwO66kB74h8CseHaOwyQdlB/ZYXDMCQULwVI8iB3kzpD8acjNwbfTmBX6tfD8AhWRwRzVkBHawGEM4K9QwewznB7pqJE85EURw 1afo_prepack_topscore_0002
LsGFpBXjU7EMaSkKwqikoBv8wQFcv6WJw5nLqBbmwhFMe62KwN1JpBX+YyFckIlLwXPVpBbUBRFMldxEwuLgnBH/FEFs7eDBwjYuoBruPDFsTw61vyWvkBb3ROFMIN7Awo5wpBP9jvEsEadJw2acmBLQTUFcLthJw0dWrBzrtKFcvxWEwL8UpBT2ihF8/RYDww4VnBrLuzEs5phCwsNbnB/pD6EMwcZlvVqrqBX5m7EsKlt2vPQ8oBXEcTFM6WavvfHcjBXSFFFsEZk8vTf5kB/MpeFsFd5+vuj5jBLwaOF82r8Ew 1afo_prepack_topscore_0002
L6issBDlwdFMMAWLwNOWuBDLytFMDlzMwmDEtBLmkyFcRggPwi6vsBnsbCGsxcIQw6wOxB/q3lFc4+ONwfvtyBLfmkFsV3jKw5LtyB3Yf0FcJ3KPwOAW1BLUuYF83ctKwCwftBj1OQFMwAwKwflbuB7sY8F8zonLwjeMxBLzuVF8FlDOwF6GzBnMt0F8c40JwEDdxBHQncFMsoFJwWbv0B/pquFMjzcPw28qxBnom0FcmviQw+0wyBjsVCGsZGXOw3rR2BX9eYF8ITvIwcV/0BDKXIFcxAYLwDoq2Bb2wgF8DtHMw 1afo_prepack_topscore_0002
LH6SsBH/aiFMWAfQw59ArBvbnmFs0MzRwzokoB3wy0FMMqkRwMoLoBnPWCGsOlPSwSbMqB3r8RFMxseSwUEcsBjZrFF8Qf0SwU3isBH7tTFMUwKQwTUdsB7jwuFsZNcSwls5oBXPzIF8FH0Rw69CpBP3lVFcAIYTwVSWtBrmuCFs9q/Rw 1afo_prepack_topscore_0002
LNL8mBzlPvFc1ZnQwiyikBjxh8F8F+UQwpKblBfUuJG8llAQw6+VkBnGXRGsF+hQwaw6iBbjPzFsygVOwlxWhBPiWfFMuGEPwLT2hBz5QMF8RKvNwQL3eBTuMgFM+3hQw8+agBDOG6EcwtZOwakAcB3MCOFchJ3QwpS/cBn6C7EMb5MQwdZJaBz78oE8pFiQw6kTnBrKaiFMkLFQwDwRjBfbv8FclxNRwFYQkBb5RvFca2rMw2wghBr9O/FcRJnNwwIXjBnTmLF8b0KMwU0FeBbZMvF8xSDRwyvzgBHnGrEMX/WNwOC/YBLmsOF88WpRwR5TbBnkPdE8l29Pw 1afo_prepack_topscore_0002
Lh9YnB/k+KGsnTUOwtrVoBzB8VG8NUoNw7UMpBHssbGMe8FQwjlcoBTevkGMTeVQwGgPoBv7uEGMp6fNwEdvmBXxTaGcMDoMwlJAqBHIZVGsqsOMw 1afo_prepack_topscore_0002
L9avqBD8eWGccy6QwZhnrBHJsbGs36LSwHlIpBP0AfGsT/+Swj18oBDC3nGsgOeTwT0XtBDSNUGMCdCTwq7DwB7CQSGcVVWSw/iytB/F5YGsCTbUwMDrxBrURJG8tn9SwNMUrBnLKPG88GtQwWNzsB/wuiGc177Rw0hZsB76cMGcXdITwuiQxB3bhZGMQtYSwjjuvBfRWQG8rFTRwRRCvBr4fTGMx9AVw2J3rBrW4ZGM3u6UwXbxuBnLpgG8i8VUw4KjzBDXXIG8q5aSwHeiwBjr1BGM135Sw9CGyBn9HLGs7XAUw 1afo_prepack_topscore_0002
LDoOnBzE9XG8MfHTw1NwkB/JsaGsgT4TwjKcjBnpkkGMj9QTwXAsiBTS7rGsBq9TwGCxiBLKeRGctA4TwdPljB3/3HGMfztUwj8mhBfJE+FM0EnUw4VYiB36qrFcIbaVwZsIhB7ijYFcYwYVwp1IeBXUlVFMGImUwsi/hBrtyIFsNBKWw8JbnBj82QG8mmtSwHqTlBDiVcGsbg6UwnEeiB/3rOGc/p2SwRo1gBHCRUGcOrPUw0fujB74PKGMaywVwNHhlB7P6EGc+CYUwv6chBDc84Fc5mkTwR4UfBHjzBG8CS9Uw5m9jBz+VtFs9LCWwC/0cBjeohF8CeAUwVdRcBzfQHFMG4kUwgQljBn/ELFM68wWws4DhBLae6EcQxIWw 1afo_prepack_topscore_0002
LAGKjBrZ4kGc149RwyQ5hBL8buGsr4VRwayfjBf7P4GszFxRw9HaiBrZJAHco4NSwCI2hBHiptGsBdpPwLNzfB76blGsc8hOwcwDgBLwxkGM4ZkLwZ5ZcBvd7cGsvcfKwvKRcBXZxZGcc+0HwT+pfBjs2dGMpTXEwXpuYBTnkSG8y2QGwJuxjBb16eGcgRaRwDnqfBDE/uG8jMsRwfc1jBzUmrGMw66OwaWUhBXqZ1G8fPzOwRpubB/jpnGc6/EPwxYXgBfpkdG88jWPwD9EiBjPeiGMAq+Kw50JfBbdisGssItKwFBvZBfFnZGM56wLwjfLhBv+WjGs+IkFwnajfBrOfbG8EPgAw/9HWBDzbPG8CndIwrFoYBbJNQG8OyZCw 1afo_prepack_topscore_0002
L+qFmBTOo3G8s3qRw/EynBX3tAHsSQHSwo1InBjN9CHs+KlTw2FxmBzZ/LHc9u+TwzDxqBDzM+Gcfu8RwacyrBTMr9GMgPgQw3/puBTfl5GcMjfQwNhmrB/ytIH8+SvPwAO7mBnUExGcHZVRwdFUnBT2pHH8TzfRwVbLrB3Wg2GcJpaSw936rBT1TEHMyDeSwmgkqBjnD4Gs5j3PwBbYvBrnN5GMnt7OwLZuuBXinxGsu27Qw2u6vB7F/+GsiiERw34UsBbLWIHM/zrNwId0sBv3VOHsz+bQwCqhpBrhYLHcm3vPw 1afo_prepack_topscore_0002
LdICnBv7j6G8spXUwhybmBPMa7GcIK1Vw+aDpBDp87Gc9EnWwzuXqBvJGEHMXyqWwIcukBblUFHcQ4JWwFH/hBfPfEHsireVwJoakBTjnGH8MHqXwgcXgBb7rOHsHliVwmUXnBPtfzGMvL/Twg3TlB/LW0GMahIWwwNslBzTcMH8hDwVw3L1gBvUI+GMX18VwP1PiBrHVCH8IlbUw3+MjB3EqNHszq3XwuVYmB3PkHHs+qDYwMNcjBr5i/G8HRCYww55cBvtdNHM5mCVwpUdhBfkGVHcrqCVwdRBgBnh2QH8oJlWw 1afo_prepack_topscore_0002
LnX0pBzcKzGMFJNXwe7WsBr23yGc4v+XwUu2rBT942Gs16sYwKLJqBTY4yGM/XDZwkRitBHglnGM3gAYwT3OwBnWxmGsY7WYwQ7UxBvSbbGsOFVYwKZA0BPpkaGMb+rYwOdG1BbhgPGs1YqYw6vtoB7NtsG8IpIXw2LztBTHJ4GMmqfXwpLytBH3okG8W0/WwnjJsBvCOiGs6xQYwv5AwBH1IpGsMV4YwktpxB/6KsGsvqHYw/clxBnlCZGs3inXw+d6vB/s9VGs+HkYwHFxzBrs6cG8STNZwZCc1BzR/fGsTEdYw8/32BDuRPG8y35YwajX1BbKTNGMtmLYwOyzzBDdbKG8Rp4Yw 1afo_prepack_topscore_0002
L78UtBr/z+G8lk6YwM/7sBnFJDHsqomZwn6JqBnlKIH8JDqZwZwCpB3e+HHMXxMaw8kIpBLLIMHswHLZwAhRtB3Ra6GM+fIawZmGwBvr/1G8tLMawkhWwBDcTuG88sxawKk6uBH1zjGMevoaw9yWvBrJ1bGcpXLbwB5ruBDs8BHsotnYwEbcuBrGSJHsXZsZw9M8rB7/vzG8qPBawL2ssBfGj9Gc4unawjagxB7Il8G8TqQawEFowBjEzxGs2yuZwRifvBrT9xGMCRObwtTdyBzSpsGs0y3awZYovBbUegGMDqKawelxsB7GSlGMIvlawezXuBXFAVGsXPEbwWhquBbNyeGMFXnbwmNVxBDDSaG8bDObw 1afo_prepack_topscore_0002
LAAAcBBAAAAAAAAAAAAAAAAAAAAAAAAAAAAAAAAAAAsAAAA4P 1afo_prepack_topscore_0002
SCORE:   135.723   -348.939    124.414    274.882           1.224                 12.235         -9.611    -92.935        0.396        -54.241          0.000         -1.344       0.000        0.000     -0.190     83.111      0.375            0.000     72.289                -30.552        104.611         1.000      0.152    -11.517      3.520       3.227      5.053      0.000                -1.000             1.256              0.216             0.714      -3.035    -25.973     -7.099      5.885      3.365      0.000      0.000      0.000      5.135     80.000     11.000 1afo_prepack_topscore_0003
RES_NUM A:1-40 B:41-80 C:81 1afo_prepack_topscore_0003
FOLD_TREE  EDGE 81 1 2  EDGE 1 40 -1  EDGE 1 41 1  EDGE 41 80 -1  1afo_prepack_topscore_0003
RT -0.0890941 -0.427153 -0.899779 -0.899188 0.42304 -0.111795 0.428396 0.79911 -0.421781 19.7897 8.4033 -9.60763   1afo_prepack_topscore_0003
RT -0.361571 -0.433569 0.8254 0.674843 -0.732553 -0.0891793 0.643314 0.52477 0.557461 -3.784 1.902 -16.025   1afo_prepack_topscore_0003
ANNOTATED_SEQUENCE: V[VAL:NtermProteinFull]QLAHH[HIS_D]FSEPEITLIIFGVMAGVIGTILLISYGIRRLIKK[LYS:CtermProteinFull]V[VAL:NtermProteinFull]QLAHH[HIS_D]FSEPEITLIIFGVMAGVIGTILLISYGIRRLIKK[LYS:CtermProteinFull]Z[MEM] 1afo_prepack_topscore_0003
CHAIN_ENDINGS  40 80 1afo_prepack_topscore_0003
L7RBPBtz3HGkQgV2P8S3MBNzMAGEv0N/PrcoOBd9oDG0HFOFQbnvSBJaRAGEDCMHQCB2OB5OfpFEAAA9PjXaMBtz3ZF0d+eCQ78dNBdoFjF0gArkPQj3NBFfoFGEK4IKvq/nNBRZNPGU3dt4PR/ATB5Y7HG0d1F3PUmgIBFcPAG0UQs+PIwKTBNc9oF0coF+PLy2NB9owJFUc9oBQiWkNBhpbeFEsyhGQiWEIB9TNaFkDtICQfU4OBhU4SFEv0NBP1NJJBZktjF0IbnXP3kYPBNJGuF0257vv 1afo_prepack_topscore_0003
Lx1jLBh/UKGUktzHQsHFNB989NGUc9oKQiWkJBRgVIGkWktMQkCXJB9naLGEW5APQTihMBxKHaG0gA7KQqGPQB5OfgGUhrHJQ7RhPBlsdsGkArcJQwKHLBlDtwG0jCHJQLy2TBBAAyGUwKHKQW5QIB989MGEmuJGQyDQRBpo2LGESY/KQtIbIBlsdcGk78dKQ4PVNBhpbcG0d++MQkCXUB5OfeGUwKnJQBWZPBtIbeG0coFGQSMoTB5575GULyWKQzhWXBFXPuGEVjXKQ 1afo_prepack_topscore_0003
Lue0GBtHFAGEXP6LQf/UDBhpb0F03P1NQFDCABR2OCG0xLdPQzhW/AdTiLGEsyxOQVgqGB5WemF0kauPQFkxJBNMKUFEDrZOQnhSNBtINJF0gRPQQcJ3FBhBaEFUd4JNQJGEHBRKc7Fka8CKQ/7pABZdDqFk+3sMQxtiJBRxowFE6GYQQydAEBR8dfFEr4mQQAiYMBFZnaFEVe2MQ8AgPBlTM8EErUiPQabGQBJ7wUFUo2pQQjsyKBRdzCF0TWCRQ5pEIBZNZ3E0fjNMQeTQDBpJ79EEMAtOQj1cDBtAmMFU+0pLQ 1afo_prepack_topscore_0003
LlYQ7ApFZ9FEtIzQQ5lu0AxKHGGUxgoRQaR2yANJGBGU3kATQIFuqAhU4CGEW5oTQKc9pAVMIIG0Mz8QQ3577AxeUuFEShDRQK9M5AVMiNGE5QwRQjsdpAtIbDG0gADQQ/UjjAR14FGEVjnRQ03PpAJxgQGUf/sQQ 1afo_prepack_topscore_0003
LMdT6ARhr1FEFueTQe++4ANHarFUPK0UQAAACBFYllFEAAYVQJGEGB5OfpFkYQwUQe++xAh/UXFkX6uUQdTi2A1NJGF0d+2TQJbn1AlsdGF0jCfSQ2jC8AVMI0EkpbKUQVjX6AlCX1EULy+RQueU+ABAAqEE/p+SQBWZABZlDzFklD9SQAdF1A95j2Fk6vfVQLy2wApGvQFkX6uVQwKHqApZmbFEaRWUQDXP+AhAruEUjXKVQGZ76ABBWxEEnE7QQDCMBBNJGcEUc94SQ 1afo_prepack_topscore_0003
LShLCBJaRcFECsiWQBrcHBJaRWFErcIXQlDtGB99TPFULySYQtIbIBNdT+EEVjfYQGZbLBhU4oFkVOEXQjX6QBR2OjFk/UjXQueUUBtHFWFkBB2WQsHlTBFZ7oFkZmVYQzh2YBZ78TFkDtgXQZQgYBx0NfFEAAUYQ5lu9Ax0NZFU46BXQcvJJBxy9IFEIlkWQ9owLBpvfuFUdTCWQoa8JB5QL2F01jqXQIwqTBNJGQFEYl7VQTihSBxgAzF0MzwYQEYFcBVMIKFkCXHXQ 1afo_prepack_topscore_0003
LcSMEBZmZcF0hWsYQ3kYDBV3kWF0NJaZQ6mE/AFYlDFkWkdZQWO03ANzMBFUMIEZQhALBBZQgpFUhrzZQhALFBZlD7Fka86ZQCBWFBlCXGGUMIgZQgqxIBZ785Fk9ocaQTiBJBBrcOGUO0mZQZ7cMBpEDFG0FZjaQT3kMBFsyNGErcIaQkC3CBxKHqFUNehYQpjPHBRjGSFExwnZQnvf7AJaRwFkX6iZQO0i/A557jFEFuSaQsyhCBR14GGkWkFZQShrIBVMIsFU46xaQwKHJBBBWVGUNeRZQ9oQPBJxgEGk++9aQFuePBluJUG0isNaQ 1afo_prepack_topscore_0003
Lb8SABNJG2EEW58ZQVjX5Ad8SjEEXPCaQUNe4AZlDXEE99XZQJbn8A1isdE0FZ3YQbJWuAxxTqE0F3QaQnNOpAFPa2EEiKxZQqGPDBVjX4E0xLRaQNcw8AVfyYE0SmaaQ8cipA9HRcE0KcYaQDHEvARXwzEEiAuaQWBzsApbDzEE7zWZQ 1afo_prepack_topscore_0003
LnEDzAx0NFE0hWYZQzMzxABW5wDEoawYQ8S3lApFZrDE8nmYQktzgAhpbODkU42YQWAK3AhoDFDEuj0YQh5oBBJHsGDE844YQd/YEB9NoTD0fHQYQ/sqBBJ1xcD0QFjXQeSOJBZRXUDE9iPYQvJxvA9TNAE0jCzZQI8o1A5gEBEkPQWYQO8+zAxMf0CUqgQZQ3bQ1AJPsxC0ujYYQLprCBVufdDEd6RZQ2EFDBtnSnC0BsCZQ 1afo_prepack_topscore_0003
LIFuhAdnvDE0hWMYQDCsMAx0NDEEAAAYQf/UHAVMIcDk/UTXQzMzMA13PVDUy2JWQsyhKANdTWEEnEDXQlYQcAFZ7kEkArcXQqxLnAZPKWEkVO0XQIvjhAdUkDE0MjMYQNkvCABpfFEUrrcYQLy2LA9S3QE0eUAWQ46R1/MepdEERLKXQ5QLgA1isvE0OfnWQqxLXABqGvE0xLJYQIFurA557REUdT6WQamZsAJGEeE0fqRYQ 1afo_prepack_topscore_0003
LmuJ5/gqx/C0jC/XQrcot/wKHWC0jCXXQPKcN/gpbeCERLCWQx1ja/kYQICUktDVQduFC/4A+2BU/CJYQwqyn/ET1SBkKJwYQiiOp+UEUiA0HaNZQIG8W/a1hhAU/RFZQxuKT/gC97/jH8rZQT3kw/Y78FDklDdYQTNfFAhjKEC0aRLXQXKSm+KzDPCklPUYQ+MM59kjcBBkXXuXQJGnAAJcFoAEqilYQgVd2/MQpDC04yBZQ 1afo_prepack_topscore_0003
LCsyB+SgV+C0Ib/VQ2jCX/mYQIDk8SvUQCsyB+4luVDEmupTQ5QLS9gqxHDkTihSQeGw8/KV/rDUY48UQvYqPAX/ZdD0w37VQcwUIAXcB5D0Z9nTQoSMcArY12C0+6dVQqGvk+qw1PDUjXyWQKPZs/epkrCk+iaUQSPOt/Su4DEkGWZVQ2BUIAfFqVDkzK5WQ445aAHjg3DkZ6GWQiVCUAbNJJE0MvyTQT8v3/OLVCE0SG9SQ9iNQAz0cdDk1HLTQqaEkAjxbuCUp6NWQ7HFiA/5R+C04ohUQMJWRADV9bCkanUVQ 1afo_prepack_topscore_0003
L5QLi/8S3wDkR2+TQfU4AABqG/DEEY9SQMdTMAJGEYDktzXSQ14lOAJGEUDEnELRQETeRA11JPEE09iTQno1GABp8hEUG5BUQAU4gA5ggVEE1PfSQktzj/4577DUHa5UQp9mw/sg2HE0AfKSQyqvZANnhHEk7PYUQDoNPAFjWuE0IA0TQ4grmAp6hgEEs96SQ3HAlA5URHE0FIISQicmZARESdEEqEqRQ 1afo_prepack_topscore_0003
LiWkTAZ5Q7CUf/MTQaR2eAxJxUCECsqSQxgAPAV46xBkoF5RQLHaTAdR2WBkpbyQQFuekAZlD1BEtIzTQPf/tA5OfPCkDtgUQhrHxAdTipBEaRuVQMdT3AdnvTCE8niTQNepRAhU4+Cka8KUQ7AylAV+bfCUJCASQMIwcA557nBEnEjUQv0NnAdSM4AUc9YTQShrrAFtIvCEVj3UQfU43ARhrDCEFuOWQkCXqAhWklBEXPaWQzhWzANHapAkTiZVQ6mE+AFCsiC0gADUQrco5AdSMoB0w1LTQBW50AxLdnCEoasSQ 1afo_prepack_topscore_0003
LhrH5/4P1gBEuecSQEYlT/oFZrA0GvsRQLHaB/cR2WB0d+WQQFueE/c8SvAUGEoOQaSeA/i0UfA09teSQaSmi+yxbQ/j4SuTQl1Py/28ju/jrwlRQSsqt/mRkQ/z2ksUQsHFy/c8S3BEEYVTQIZyn/QZwY/jfbiRQfCUX/aeRdBkrJ1SQlaVo9SVYZ8z1/aTQYEcH/sk/9/Tm7PUQ3c3HAbUVe/jtGKSQQxO4/+s0gA0JFvQQeJLn/K2Qk9zHQPRQ2G5l/SIc/9jTSjVQvtoz/+edpAkegCVQOcFFAb0Kf+Ds+MUQ 1afo_prepack_topscore_0003
L46Rh+0hWUCU3kYQQYlDN8sz3rCkR2OOQf/Un/w1jmCE8naMQJbnj/coFdCEueEKQLi4g+KGwbDUmMuOQWM+y/yH5hDEvVFQQ5Eke+uNO0DEQ7FMQcsr5/KdUHEkrjnQQAAAg+cnvjCUwKPRQiFvX/qPSeCk+oRNQh/+A/g6uoD0G4AQQ6BlGArRfaDUZgzOQiRD1/yDmLD0a26QQOpz3+SBALEkyaeMQrLpO/kBqwD0e+ILQTxkg/eHknDUKpxKQ01UMALaPIEU8eHRQ3SZg/S6JLE0aJVRQba34/OXtSEkhqlPQ 1afo_prepack_topscore_0003
L8naGA9S3sCkYQgNQDXPaABrcoC0573LQYlDbABVj3BkoFpKQR2OfARKctBUO0SIQ1zInAd2/vCEmSkNQT3axAlHrqCkUDDMQMSG1ApzvKDk9XXKQ+jb3AZAmFCEk8SMQnoj+A1X4FDEH19IQ9gcABxBqAC0Zv5KQ+hOCB5e2gCkCBPJQoFZHAV3k0CkZmZPQO14ZAFkaADU1cSKQ6n8mAV4QQDEj7YOQsCNnANWwZCU4nPPQMEcwAZHDoDUZ5JKQ+Pn0ARCUYBENOnNQLSrAB5eVfD0RSTHQNXxCBxAuGBEDcHLQA78FBhb+cCURaIIQ 1afo_prepack_topscore_0003
LdoFXARgV2AkArMMQXktXA9na8+jVOELQe++HA56Rx+z4luIQ46RNA557n9zbSMFQbnvTAlCX/A0NJGOQd29jAJQ/e+DeMaKQWYmTABImA9jGmnMQ 1afo_prepack_topscore_0003
LPKcp/ksdu/T14FJQ/Ujn+w0Np/TgVuFQv0NZ/gVOkAkU46AQc9oY/89TFAUjX64Pir2g/CbIeAEgDXHQGsF+/iranAEG1hCQgHP2/Wv8R/jUa2JQdTih/c9oQAkVO0KQOrS898VZH9j9ItEQV8OV/O0XeB0d5bIQQtEOAHH5EBULgwDQTunu/idlPBE4dE/PjjQCAvv8Q/T2L1AQtjNKAvzuGAE53aKQ0TT8/yvfi8j/PGJQ0eTh/io0K/zK0lLQ 1afo_prepack_topscore_0003
LZQgt/IwKvBEaR2BQKxgAAd9oQC0Gv06P+TNSA1hWsBEmuJzP/UjTAlBBmB0bSMwvoFZJANzM7Cktz3+PktzTAJFuWD0w1j0PCBWfAFYlDEkmZm7Pe++qA1NJyDkVOUBQ0ist/AqGDCknvfFQbLVo/YeWXCEtPzxPYlD5/EsyNDUbnPBQb8SVAx0N1CUdTiCQcSMgAR0iEDE99TpPQ14HAxLdfDEUNeRP3kYvAZPKGEEDCMDQW5QoA125bDkoFZEQ+TNwANHahD01jC9P 1afo_prepack_topscore_0003
LQ14fAJFuGBUjX67PWO0oA57nSAUMIw2PgVOkABVjX+DaR2OP357nABBW59T14l4v/UjvARhrX/zHFOAQKxgeAZlDNBEpw1BQu/ztAh/i8AUJ/DqPHaRrAdTih/TKc9DQDXPxAtcol8z4lu+PxgA3A14lOA01jiAQ 1afo_prepack_topscore_0003
LQgVYA5QLy7ja8SvPqxLPAdoFZ87kYQsvsHFIApw1jyj++p9vKc9MApGv07b14FDw+TNSAR14l8DBW56PkOLbAxmsv+LvjvwvQ+vBARHhI+rZYQgP 1afo_prepack_topscore_0003
LdTi5/sd+O+T5QL9vIwKr/g/Uj/zIbnDwEtIJAB/pGA0hWEHwZQgJA9Rhr/zKH6JwjsdG/0hWEBEW5QCwiWkt+sIb3BEBWZHw2OfP/amZuAkBBW/v+TNy/UiBB/D8na0vro/L/oMuL+jzsvFw+TNm/4QLqBEYlD/vzhWk9obSMBUdTSJwktz3+67nSC04luGwueUo/8naMCUMIQIwdTiZ/iVOU/zgAr/vIwKP/GtIDB0bSM2vmuJx/uyhOBECsyBw 1afo_prepack_topscore_0003
LLHaZAZktrA04luEwBrcmApEDCBktz3HwAAArAFYlj/zfqRJwiWktAFuek/DVjnLw/pGvAFtIrB0GvUEwUNerA9owhCkZmZCwrco5AxfqxBEaRWHwGEYyAlYQ0CUiBB8vvJxYAx0N5AkZm5Awf0NkAJZIwBE9PeJwMdTwANJGEBEW5wAwnvfrAFDC4CUMIwFw46RjAhqxfCEtI7Aw++p/AxLdHCERLyEwW5Q8AV46xAk9oQIw7Rh4AFueMCklDdJwb8SvAFYlTDkWkt5vDXPyAtd+eCE+TNyvx1j6AFYl3C0eU4+v 1afo_prepack_topscore_0003
LYlDsAxLdz8Tc9oHwFuewAVNeJ8r/UDJw67npAtHFu9rlDdLwwfqtAFtIb+b14lNwPf/pARf/08j8S3DwYKv4A9ce56r0SqJwKImwAdVCr+LdMJHw 1afo_prepack_topscore_0003
LsyheAVMIw9b3kILw3kYQAZmZm+bIwaNw8S3UA13P16bMIwPwyLdXAJEYF97kYARwDIDx/w/6d+r3TqMwnCYo/QD6KAsZzjKwdlXK/gx3H/rwUEPwpbSYAFCsy8bNeZJw/u9TAVlvUAciGBOwp1Up/kVNt577A9LwKKGx/Qmvl/r8L4Iw0Etx+WMNB/LWtfOwWP4W/wiEY9r6JVQwkAGZ/IzOkAcYcxPw 1afo_prepack_topscore_0003
LktzVAFDCs9jWkNPwXPKaANJG0/TPKsQwShrnAltzH/ThrXRwBrcoApw1D/zxLlSw3dFbAd6RWBUYrJQwD86EAVoDzBUt+WPwSI1hAVwXJCUF0NRwHbJFAt9hiCUzUwNwShrTAJv0d+jtzXNwJZONApGCt/jMwaRwMryiA1zqYBksHkOwnCF1/ENU8BEzuiQwOFk7/Y/CBBEcKIOwwWGiAR30pCU7Y0Qwz22pAp+6+BESUgRwTMNZA5khICk0oFSw+Lvp/MPpqCkjEKNw07APAZgPeCkse+LwhKtLANtS8CkQL+Ow 1afo_prepack_topscore_0003
L8S3vAtyhm+zyhmQwGEY6A13P19zxLNRwU464AZ6mE67z3HSw14l8AhqxL6757PTwkCXBBB/pm8z57HQwW5QDBtxLt/DaRmOw03vGBtd+u+ja8SMwHvUGBZPK0AU0iMQw6mEvAxKHq+jYQQPwUVK9A5GDo/D5NyRwkCX/AFsyh2LVj3OwkC3EBlBBW5jsdmQwrco/AlCXXA0OfvNwmZGIB1NJOA057HLw35bEBhpby8jTiBLwlDNKBlBBW9T14FNw5QrHBVO0qBk78NPw46xJBxLdTA0z3nQwIFuDBFXPKB057/Qw 1afo_prepack_topscore_0003
L7RhzAh/Uj+7KHqRw4P1xAlsdeAM7RhSwlYQsANIwCA825zTwyLdvAxKHaAcNe5UwpnErAphQiBM1RzRwiGlwA94NICcUroQw//coAph6jCc5gzPwOwy5ANRGjCMbtKRwO0iwAlCXf+LAAwQwKvm5A5EY6Ac38vSwsI5jABZsDBMwUaRwFSqoAJJTJCMEuhSwJkpzAFUXhB8Gy2PwMdXsAhPU0CsUeJOwRPCiA93yPCcRDCPwE6IlApOe7CM+xlQwjkt9AdXfzC8ErVQwKvu2A9Br6Ccn73RwfGj/AdUbOCsj7qRw 1afo_prepack_topscore_0003
Ltd+jABW5g+b0isTw8nacAx0NJ9bjX6UwAAAmAxfqx1rQg1Vw03PmA1jCX6LmuBXwXVvJAhQUc4jnkjUwIyFw/8V/e8bMV1TwhGBBAxLfS9TDtzVwFWU6+Y9tG6j4gMTwT3khAJGE49rqxzSwRe2VApTmT/bqZbVwBTUPAZJ1r9T6d3Twn0Jg/sHrk+rIaiUwxKM+/0eEf+L1aDTwORpn/4wo9+DEciVwtTpNApztz+TJDSWwQSo2/syG51jzHgWw7Ikl+CK6267x+sSwuSab/08Hq9zladSwdFdx8uUne9D9l9Tw 1afo_prepack_topscore_0003
LVjXsAhVOU9zLdTVwiBB0ABVjH/j/ULWw6mE7A9RhL8Dmu5WwO0i8A1isd8TzMDYwBW56AxJxgAUbnXVw0is0Ax1jiBUPK0UwdoFsAFsyB+j78VUwLhdvAZCEJAUIx5WwU46+AZ5Q7/zGvkUwsyhABNJG8Ak9oAWwsyhvAtd+GBEAAQUw 1afo_prepack_topscore_0003
LkCX/AxLdT7LueMWwT3EDBlX62+LAA4WwY6m/AJwKHA8yh+XwdolBBBAAQAcwKjYwlDNFB9owdAcxg4VwnEjIBZ5QjBsTihWwQg1NBZ5QTBMqG3WwHvUGBZQgZCsTixWwQ14QBJEYJCc0icXwGEYJB13P5C8d+WXwEtoOB56RxCMuesXw5QrRBBW5QDMW5IYwJGE+A14lu7LFuOVwuCfGBdcyr9r+7UXw1NpHBhqx7/rSMIVw8S3BBFDC8AMVjXVwEYlPBZ6mUAsvfqWwIwKCBhqxfCs9ogWwO0CVBBqGDCsQgtXwSMoHBV3kYDcepjXwnEjPBJaRqDcPKMYw 1afo_prepack_topscore_0003
LAAA2ApEDiAM8nqXw+TNvA1hWMBcdTWYwDCstAVMIQA8eU8Ywy25uAlDtoAMT3gZwDXPzAd++ZAc3kwWw2Z/yA1T5DCspigYwXXgnAJBOdBMHWIYw 1afo_prepack_topscore_0003
LTiBrApEDC+7z3zYw8napA9na80bbnXZwc9ozAZ6mEzD8nyZwMdTzAJwKH0bHaZawEYlmAZ78t+zgAHZwoa8WAhWkt+TgVyYwsHFnABAAYAUwKrZw789RAtd+mA0xLZYwJGEqAFtI78rBBWYw6BziAxtbK7bDWrZwDXPsA9mET/zNJuYwzMzKAJFue+DnELZwiWkVAJxgA8zP1cYwYlDlAR2OXBkR2eZwEtIvABBWZAErc4Zw8nahA1NJGAUMIEaw789BAd++hAEShLYwNepdAZmZuA0d++XwlDtSAJaReBUdTuYw 1afo_prepack_topscore_0003
L5lu8AhpbS4TgVeZwFueDBFtIb5TIw2ZwUN+DB9mED+LnETawW5QFBd9ow9Loa4awQmSIB17rW6TRCZZwR85IBVo7O/z+hBZwv+hNBtwSM/jOtjYwKpIOB9u92A0lJNYwlVlRB1piEBERcZXwp4sUBdINGAkx5+Ww3N1RB15QICU9f0Ww4P18AVjX64zjC/Yw6ObDB1onO+TBcKawJrBIBlhf877mDBZwRT8LBNtcB4jyUrZwF5hJBp+waA0WpYZwd4SFBhP3o/jzCvYw6g9MB9c4O9T1DMYw1OMRBZvE0+jGo1YwzXzLB5ydoB0VdWYwyvgUBVZPY+jEJbXwwRSXBVUYQAEATOWwPxbPB50OgCkD6IXwBhaUBFUWNCE86DWw 1afo_prepack_topscore_0003
LZ78CBxLdLAc14BawLyWDBV46ZBMuecawb8S/ABBWRBczMDbwIwKBBxgAjB8jCnbw1r2BBNDuUCshEDawohSCBlaj+CcwqbawohbABtbfjDcstBawxjk1AZeHgDMfA3ZwlfftAtwppDc65RawHDlvAJsE3DcB54awoAejAp6glD8IGFawjX6BBd8SPAsnvjZwsJfHBZA2gBcqInawx4aEBxYPXCcUBnZw4Zf7ARu0RCcJx3ZwLir/AhZy8CMre4awnzcGBtCGEDMBlkawLwBBBJBgAEMJqTawS7sCBlB6kD8EAkZw2hpzA9I5VDs6RZZw2ZP3A5IP6DcqrCbwLjhpANDO+DsFDNbwyT3hA9aMbDcdHnZwVd1aANBqsDsePZaw 1afo_prepack_topscore_0003
Lx1j1Atyh2AsYQ8awZ78tARf/sAsArgbwqGvyAluJh/LUNCcwShryApa8CAM99ncw9WJjAJuCKAcuURbwZmtYA5a2HBs+i2awLobFA9odYAsyfkawBKwRAtAfJCcFOSbwDXPzAd9ooAMqGfaw41osAlhyrB8T4ubwY+kkABTMi+78E+awpy4cA1oOv/bhNtbw8ZEhAlEXfB8GpbawVQk3/UaYEB8qdRaw783KAJAtH/LvVQawi7o3/4/f+/b8s+awYBHIAlydfC8bL/awSqTIA9Ri7Bc6Gtbwz51fAFRLaCMeOebw 1afo_prepack_topscore_0003
LQ142A9mEj87Gv0bwwfq7A56Rh6DAAUcwT3kDB9mED4LXPecwU4aEB13PV+L+Txcwknu7Apt3g/TDuCcw+wTwAVsUOAUnO5bwd8jABN3TsA0tcicwu/EpAh53OAUIAgcwQ142AV3kY77NJWbwrT32ANvDZ6TxFxcw3pCABtI+k/jLikbwwovsAlrpJ/zHHhbwkygwAdC6OBkhCsbw/BjABlkQtB0bvVcwCBrEBZZsXAk9pncwd3y8AZB9qAUeuAdwCOIhAxWzkA0+uWcwkxWsAt035AUdK4cw/ihoA152c+D2Ftcw 1afo_prepack_topscore_0003
LdTiHBpEDi8DpwRcw++JNBpvfq5zd+acw1NpNBJxgA5r78JdwjX6JBpZmZ27yhidwBr8OBd++p9Lsy9bwiWkPBlX6G8rX6ObwKc9QBZ78d/7OfzawOJmWBdR2OAsDt8awXPKYBRgVWB8z3faw4P1GBpFZ7+DXPCcwLfwPBl+6K+jyKVcwx1DMB99Td/LYl/bwRLySBtyhm+LW5IcwR2uSBR2Of5jqxLbwCB2LBVjX62rCXDbwIwqQB9Rh7+LmuRawrcIOBpvfiAc465awQg1WB9S3kAMmudbwGZbZB9S30+b6m4aw8n6bBdTipB8d+mawTiBYBFXPCBsuJBawY6mVB125DCstzjaw 1afo_prepack_topscore_0003
LR2OSBFDCs871jWdwyL9SBpbSM+757DewhArSBNJGE4zxLhewfUYTBBVjX07IbHfwekxRBBFLb+DpTSewqGvOBtz3HAsuJRewNzMPB9owdBspb6dwpbSLBlCXPC8JxMewx1jFBFZ7ECcPKAewbnvBB57nmCcjXOewNzMVB56RB9LXPCdwdy4WBtPZH/rYJHewlYwKBhArc/bIwKewiBBPB9RhTA8Ofzew9oQTBRgV2Bs789dwuzXOBJEYVBMrcYdwOJmLB9RhPCMYlvewCsSMBNzMvCcc9Aewb8SFB9owBCsTiddw3kYEBhrHNBsvfOewPf/7ApvfeCcHaFewam5BBRKcpC81juew03vCBdR2CD8MzAew 1afo_prepack_topscore_0003
LkFrCBHsrzBUq4HRQsnG8A/nrHCEjT9RQODHABL8jeCExcNTQzOv9Ar9VDDUXycTQmKr0AnD8lCkuELRQfl+qAPv6xCkC1ASQqoPxAjB3QC0VdvPQbMVBBfhyVBkyhTQQx0+EBD3uLBEllpRQLG0EBrUdTCEEo2QQs6h3AXlxWBEcgPSQEL+4AzkeDDUFG9QQxK0lADkUHD02VcRQ07mtAv/+BD0FD7SQ0CjmAfmEVCUakRSQ56/rAjHcmC0WDpOQNO/sAzzcmBE5tFQQ1lS4AjxxJCkwQiOQ 1afo_prepack_topscore_0003
LcaPDBjGGJCkKrAUQEVXFBjOtdCURsPVQTWuABf7ynCUqUMWQWhq5ALTmQC0KlQWQ8+cJBfn+AC0xp8VQsB2LB3KUUCkxONXQqxcPBnVL6CECM6WQZjqNBP0/eDkqa5WQhhjUBrZWxC0trqWQ0gMEB7s0WBEVJzTQ/yWHBnoZ7CkOu9UQwHuMBzQdzBUkzQVQpXkHBL/fFBUmAOWQQYNOBjt93BUs4tXQI/mIBHVNfCkan2XQmCIXBrRCJDEqtdWQPa1VBrPCTC0I9rWQ 1afo_prepack_topscore_0003
L7aGBBrhQKDkNK7WQYwZ5ADWvVDULT3XQbUJ+Ajk/kDEjGmYQwfg4A3P4zDkNECZQ0OQyAn124DkYcRXQiVz3A3+zREkAr+WQqiE5AnGYeEUbxIYQTnRxADtVeEkqh9VQxHREBn6kcD0Hs2WQV0g0AX6Z5C02HBYQWrurAvYH/D0e49XQxP2uAHIMtD0unVWQMox/A3I0OEkoClWQD+A9ALiktEUoGCYQ7n59AvjLVEUJQfYQACOxA3LZhE0LpWYQKQO1AjMitEUOJwVQheTpADVXhE0cIXWQIbnwArLHVEUojCVQ 1afo_prepack_topscore_0003
LY9OEB7PjhDEzQrYQLkwGBDd7vDEq9TZQGhCGBv4XNDEmN2ZQUx5GBP52UDUhvbaQ6kuMB/d63DUEpMZQP3cGB/XhVD01VUYQqjvEBT3hGEkdXeZQLMIOBjm0jD004yYQmY6OB7qdwD0fipZQBpWNBnajMEUNbEZQ 1afo_prepack_topscore_0003
LMtdEBz/nnCkzgpZQqGrDBfMbECkrNJaQ5rGJBvZbjB046VaQCnXMBTEyGCkkipaQaIvABHjQUCEVPxaQUZQ2AHEviC01voaQgEFuAjznGCk8YfaQw62xA/jTKDUJPoaQpzHlAPTVcC0sbZaQlyMnAjXbFDkYpeaQsqyDB7ZUiCUpGLZQBPQBB7XaWBEU56ZQ6/7CBL65uCUfT/aQLnmABX+a1BE38IbQ2W/1An9aoD0eTuaQNDtaAXKpOCEFkRaQwy2hADCgdD0CDcaQ 1afo_prepack_topscore_0003
LdoFKBXjXUAU04KaQCSTPBXiOY/TkTWaQ5k6PBXUB96TXC+ZQyzNUB3k6pyj9yvZQW9AUBL2OnA0h6LaQLkUZBvLhEAUUxZaQlb0aBv06+/z6KEbQamedBfTNK/zm4CaQjUrfB7438+zovGbQg/rgBbpyb+zWmfaQMhZHBXa+m/DQF7ZQbvZPBXKU++Dpj4aQpvaTBvX/kBEMdbaQqtKUBbqjyAU6hpZQbfwYBLw6VAktMdbQlkIeB/0m4+DCrgZQI6ygBrlYq+z7ulbQ 1afo_prepack_topscore_0003
LqhpLBDhT76bTI5ZQw3/LBzqjU/LTthZQjHZIBXCVsAMfc3ZQnpGKBb4ebBc9MTaQgZWKB/Y//+LC2yYQxKtKBrpRxAs8UZYQRPnPB7+xPBsEVLYQzxIGB/nafB8gSPYQof8PB7BSNC8RtnXQsMdGBfIEVC8hmvXQvkXLBzQ3jCMZKUXQHrNIBnxAH2bxzEaQMxIQBDNUAAccmiZQP64MBjuCB9bCmjYQVzPGBz1kR+LtMxYQL4OTB3VBsAMwBTYQbcQCBfoCIBsDJaYQN80TBD35YCsEISXQeZ1CBfl4mCcIOgXQdGoLBzJWBD8dOvWQ 1afo_prepack_topscore_0003
LOFaDBXjLwA8wIrZQxGa/A7jRvBM3J/ZQpwT6AryoHBcq/maQtLYzATobRAccIkaQkEx2Ar/QFCct8fZQKLJ7AHUCcCsIh9YQv+GCB3rmJAsNtUZQ2KACBnk4TCsmPIaQbalyALLJSBMQEUZQ0r6wAzrIZCcFdwZQZeV1ATb6rCsTLxYQ 1afo_prepack_topscore_0003
LYRs9AnFViBshMMbQR+D5AP+R+AsfP0bQioXtArDnaBc284bQezVmADP1lAsUo9bQJFi/AX0rdBMxtacQwGSDBXE0UAcccrcQh60IBrsWaA8F4WcQqvRLBLEidBMxIacQiLhKB3qn2+7kNEcQKZpBB/2DHC8yxNbQ3YX5AzpRx/LwTybQQzQCBTRXJCMKHRcQaSJ6ArcEyBMkszcQnTqDBXt9ZAMWyNdQaVeBBn4Iw+LaajcQ 1afo_prepack_topscore_0003
LV2nrAnCrWCcrq3bQuqxgAHT0oCsm97bQde/SAnzUYC8iJYbQICTaAHEZLCMDd2aQCfqiAPzGZDsyV4bQnCFuA7S0eD8/6EcQobmzAL4e3C8BA0bQAHRrAT9SWCsOF4bQ7LFbA7MggCM6nbcQbfBhA/A6jD8xfXbQlxNaA/qZqDMEeNcQgASxAfAi8DMFJ3bQM0vuAva3hDch4ncQz8+1An718CM+hSbQc8n6AThSwCMs6HcQ 1afo_prepack_topscore_0003
LJA08/irvYC8rNfbQZNSd/GRGJCcIw9aQjsEg/mh3mCMs5WaQoxYx/qG8bCsE41ZQm/c8+kWgGC8jAPbQyMUM/U+DHBsyKwbQFkbBAVaoGBMQ8BcQeyPQAFl3CBMbNpbQrVsDAhiEKBs4TocQVktx/iPUjCcTi6bQBiho/qJJSB8SC0aQpEnP/E8+kC8eldbQ6RNl/wt1ACMin0aQST9++w6IJAc6dhbQ6Sei8S06PBsjPKcQ 1afo_prepack_topscore_0003
LUH42+egTMDsTlaaQ8mR2+qH5qDc7E2ZQKIt4/WVxpDMH6eZQ5Px6/undqDMXF4YQnk1B+CYcMEsOEFaQhC5o/oU8NEsI6XaQHhEm+OqGcEsTMgZQLU/FABsiIEsJa4ZQHvuw7MATUDcKc1aQbkIu+0VbhDcc0fZQ5GyU/ajxQE8MjeaQddmr/gQIDEsjHzaQZPdu/UyHeE8ltjaQnecs9SzRsEsrVrZQe+Mq/qjUbEsaMUZQp3py+gt8XEcQlGZQqMgVAhG+JE8vGIaQcCSFAJ6jTEctYdZQbS3DABYbwDcaAtZQ 1afo_prepack_topscore_0003
LL8kNAvtBoDMaX2ZQ5tghAzVxmDM1lhZQBoYiALml+CMMzFZQin8lArRPADMGnhYQGiSqAXzcmDcB5DaQz6AnALI0MDMnHnaQ/QXsAnDFKEcrJTaQJwbMAjuanD8gmVaQ3fWiADLhBEMxaNZQiVjxAjygZD8+d2ZQq0rgAv7j9CcI9eaQj8gpAzFQVEsoW7ZQyaMoAXUzMEcE8waQts10AT7XMEsW+XaQ 1afo_prepack_topscore_0003
LsmkeA74SaC8tSWZQwAFgAXy+kB8PP8YQTbsOAXEOkBM8AaYQc33SAzANSBcrZqXQ2HDeAbiNVAMIiYZQDggfAH2O89bMLBZQBMmqAf+ae9LISrYQFzJcAD4bW4z0/gZQwT+YAXKOZC8ilzZQlT5nA/wnjBMm1sYQ8jUlATOrWA8GmwZQCjpOA7VgXAs92oZQurNTAn75v97+doYQCVHrAHajz2TfraYQAMhrA/d+W/7ZQUYQXD7wADcLu9rfLDZQiXLdADVSN+D3YQZQfeOkAz+zN3jPs5ZQBIbMAzVMJ1TfvvZQ 1afo_prepack_topscore_0003
L48L2/Gtx2BcWWlYQt22H/Wbn1B8sJEYQrQTf/uRxZCsXGAXQuJ2c/abhOCsbq1VQA+yP/QeMHCMS7WYQNJun/4LGJBMgt1YQ7AP4/YAgOCsTjmXQs/0GApdGkBM1hQZQVEav/+4dCCM/GDZQxe4C/mm70AstxuXQHDdJ/YfhkCsYhpYQVhrw/QaPQAMynjYQV8b3+0032AcVRLZQUHhLAZKOXCs2HBYQsiHt/YiPoCsWM9WQPgw7/IHiiB8qKBXQI+fLARylvA8EilZQ7pfCAJ70NCM2xjZQqxKUAh5e0Bsoo7YQ 1afo_prepack_topscore_0003
L6y5r/68ZAD8OLVXQIFl4/yKFfDMQwQWQR0uOAjPrLDM2mdVQ+BtOAn0XLDcJyPUQd3HDAvfVFE85p1WQGVVg/i+RQEcGohXQ2pNMATDiTEMIdvVQuGdC+YmaVE8E5lWQ8Lbt/6b1ID8fxIYQ3DRa/GlYkDslGnVQHrUPALv6CE8/gmXQr0eI/6OCGE81SKYQYHBr/+cKfEs0G/XQl98QAj93iEMooKWQpIHaATJzLEs29SVQ1aFAAvWHWEc8Y+UQ7A5b/4iJdEMTtJXQnfwW+2uIgEMoizVQ1BkA/cNsGE8mVJWQ 1afo_prepack_topscore_0003
L5vfeAjwM7C8UrJWQackoADUXnCcALdVQ03pkAPhnDCMuaiUQ5M3nA7AfACstUZTQGNqwA3EXVCMSNdWQUyG6Ajb3/Bs5B0VQRmFABP8MVC8SG3UQfK88A718sAcHFKWQiwbEBnDhBCsaKRUQPH0CBPBeFAcXVkVQIFzFBT8lwA8xxnUQJe/dAzw67CsBdIXQegjsAHD9/CM6O3UQDXnzAzVGvCcY1FXQSBusA3WQ8BsFhGXQZaB+AXQ01C8DRlUQsQO4AfS4KAMq55WQFGyGBfSmSCsoXhTQuw4DBHskI+bMR2VQvDOJBHvfRAM43JUQ 1afo_prepack_topscore_0003
LmBjbAXNzQBM7sBVQksdTAPAbJAMAbLUQ5EZJA3TOuA8dR6SQ4/uNA3bNRAc7V0RQE3pWALlhWB8SJ9VQcZUgA3/F9+L5g7TQVyyHAHRTI/LvXvUQ 1afo_prepack_topscore_0003
Lk0N4/+IMuBcxYCTQcwVk/Kj8JC8Pa0RQaO/DAjbpYCsIC4QQKD+DA7s1OCsEQZPQapJb+erMwCsmDLSQ60zX+wmPHD8lP6QQuz+d/Qw4gCMUf+SQDQjx/q0sCCcnH7TQ2oUB/mKDjBciyVRQMXcT/KcEHDM+4wSQSCzW/odMiD8hcLRQ4/6J/WT7SDsVpXQQpArR/QiLxCceuRQQQXTz/QYG8CcTUOTQ3cNx/A/3JCc5xYSQbu+H/clrRC8YT5TQ 1afo_prepack_topscore_0003
LJ0fTAHhPvCcb9YRQP6yiAnkh9CMzAiQQokCoAL+FWCM1+zPQkiHqAbjWUCMBIcNQvJ9qAbRVXDM5SVRQnnBnA3BlBEcT7xRQ4dUwA/P2OEclg4SQ9IE7AHpiUEctPwRQaLbTA3LL2CsUOWSQUMQfAPu9RDMnAfPQdJQtAPSdFD8CPOSQ0xJyAfBCcD8a9uQQejwlA/usLEsTE6QQqs0eAXBv/DcqNTSQfiuABrPxcEsWfSSQTII+ALWnFEchnVRQpYK4A/mteEsSg8QQ 1afo_prepack_topscore_0003
LsRIqAbInsBcamtQQbIMvAX2wcA8dBNQQrdToA/ass/LYCLOQ26WsAjZW6+rnzGMQhVkwAnZU4+7oTWRQzpUoAPAWxBshWqRQZgA3ATcRtAM/ylPQlpCsADYGi/LEbNSQPAztAr7Lv7rOLCRQwh74AHfcw+73NnRQ 1afo_prepack_topscore_0003
LZb6bAbeTh/rbKjOQWGPOAPOtV+rH3aMQiHhRAHW34/bck0JQYrtUATmxu+70fcHQBdaVAzM2EA857GQQL3XSArXlz3rbzJMQoZE7/yjca+7YdCNQ 1afo_prepack_topscore_0003
LXe8QAT86PBcoR7JQUUVUAXf+ACsQF2GQJQAlATGVpBci/aEQgy4lAb0vXBseWa/PwC3TALFdxCMt38HQo4waA3NRKDMUgADQYNG7/i52+CMnw2IQDjbOAvTYtBMEmoLQBVcHALs0yB8c4DEQXrTfAH4z4Cc7gjJQvxVaAjZesD89I3DQOlflAvfABDsT/5BQrT6PAfeLDDMCRb/PC2q6/maKhD80pPJQ5iLk/u9U3CM55jGQapay/ifrtCcDJrKQ 1afo_prepack_topscore_0003
LdLQtAzOanB805oHQ8RB4AnzaPBM7ojFQWaj3AnG9s/LPb/CQRVk7AnShR/7YDT9PVgQABfj0PBciiAJQIQRBBLcpVCc9++JQwNbFBX+NnA8xhBIQiifEBruBYCsaeiMQGMYsA/Hr1Bs30tJQsfY6A3WK+BM7CjCQKlk9ALMprA8eDuKQJyYDBf6gnCsuTcIQBe66ArRrlCcEuUKQGXYIB/5DoAsG+nJQIDqEBPrpK/7vX2GQyH8GBDyJLBMfioEQXoCFBnwc5C8nnGNQfwXCBjUQHCcCXIOQDbYIBfvLJCM8cOMQ 1afo_prepack_topscore_0003
L/7vyA/Xhm9LgHqFQVHHyArvPz7zVZYDQ85ssA3Skb7D80z7PgnfwAbHpB+TEaWwPsBnvAHlXL+7ETlIQU5I6APqgk9DSuCDQ47otATIFP+TvPGGQ 1afo_prepack_topscore_0003
LcS4jArDeF6bIb76Pq0rcAz2ar6rrz+UPFsFmAHoSk9L8N63vR6JnAjqX36rp/TAw15dIAr4Pb+LFcQePu8Hz/mtfm8bC0W4PUMC8/Cyzm+LqvE6vxq7gArNM68LQFlAQpYzXA3t7r8DcJKnvZJxMADxuNA8N5RuPSqBAArucc8rBaU/PWGDf/aXw2/L1/k5vA8PJAnn3e/b47v/vPdFz/GGbc6bbww8v 1afo_prepack_topscore_0003
LvbjrAzri6/7/OzyvEYSzAb3WiAMY/M9v/Oe7AP2u7+b1DKAwR1z9ALvuh+7JczEw2UH5A319wBs1Cm4v8bTxAvUvdCMZeT2v2hLBBLtZFCsLrz/vRkv1ATQSCDsfUiZv/KoqAnWvXA87FQlPye4uAHT12AsRwICwJ3O8APLmhB8An2av1CBvAj4LqC8WT++vKRCqAPYSSC8QRCtvLZMDBjgOhCMwBc8vzbAEBHQ+VBsm/NAwy2T/AfWTNC8hl3DwCuvvAXDdbD8vRwBP8K13AbSw2Cc65v2P2G38ALQAPD8Wl9wv 1afo_prepack_topscore_0003
LJ5y/Aj2EH9bpZk4ve94DBfj5R6jae+6v78WBBrWbn+TGqTBwv+uDBzgNa/jVFPFweewFBnzy79TyVXbvmETJBz3mT4T0id1PoUKKBjSgk9juUmAQfVmOBTrCY4bEq1hPDyv9AfcM09r9qFhvjjWHBfy/147ciw+vV5PCBbqTl+DQqSvP2JAIBnsMw/jaoorvJLSHBHMcL9bFol4PcTrMBHtjX6jLjPDQt+TGBTUJJ+jdLhCQJRHMBvfMs/z5El/PSVHRBbF8+8r6JC1PbmnQBf3JK9DvU7Zvek3NBHkBz87+gT0v 1afo_prepack_topscore_0003
Lk5H5Azrhe/zxMKAwdB0zAvNGvA0y2tDwe/NzAj5wLAU+PtIw9v11AH9D3AUcWnKw/UhoADcUEBUmwtBw6x8nAb/s4BUaPE5vOrxYAbDr9B0F8jyvA9gsAnFzoCUziB7v6eb1APN0z+TGB75vcOi4ADzspB06NsDwlWOkAbCqIAUz6CBwLnWkAPzOoBkfV0EwDTlsAfbzYBEQAYrvfw9XATYcRC0GqVoP/GwSArwS9A027Kvv4+CPAflMOC0oFa7vKWHsAjIa7CUDynuvJW4nAvqy4CE4lnAwFx00ArAGmCUkSl9v 1afo_prepack_topscore_0003
LtV1vAbmp19TSLBJwDGJvAjOAA7DrNwLw6iG6A3zlg7D/qFNwUgG7AP5Cc9TMnWPwgsOrAzpwK+7cHsLwLiCfAfN5S+LnOzKwjSnsAPB2d/7f5aOwambXAPvtiAsbLIKwalwtALPvZ7DFY6Gw39apAjf/09zKe6Mw2C2vAjQrS/r6NOKwCA2UAncIA9LaPYMwlYzcAnYDF8bhjCJwu0zpADD6wAc+vVOwxUC1AP8Bc/76a+Ow9W/nAbuOX+rGy5Pwo2sGAjKagAsG4gJwwRigAL5m8AMRHgIwuS/YAbCkLB8Qf4Lw 1afo_prepack_topscore_0003
LHwLBBPfdZ0D8wtLweGlGBbd8M3DuO9MwV2pHBrWSF/TkZzNwumUJBffhn/zBsAQwFh3KB7Jg96rN3BLwk0QKBb8qd/7fQcKwHtvABLdiW6LQk4Jwe+nGBPNpO8b2qsOwK5oKBfPwY5DyJMJwbGzOBfjMJ57ft5LwyAyGBb1Pp/rTqpJw 1afo_prepack_topscore_0003
Lb1oGBXNZeA0WWDMwRIhHBPdr5BkZswMwcCNEBPo9HCkJjPPwY4KGB34BbCUlxjQwTmDGBzIbaCU6wbKwXatGBH6eJDECAELwW8vLB3RCcDE8PALwgSRCB/JFiD0FpsLweIWMBfggDE03/kLwSe3CBXwhGEksYRMwCV4HBzWwPEU2pNMwQXeIBTKKlEURQyMwFkQFBL4FPAE/zRKwFpvLBb0VBCE4/NNwItjIBzK5SCkUYtIwHa6BBPi5UCU4m2JwtSPPBjwsIDkPTgKwYxn8AvrfTDU/tvLwBfTQBv2yKEkRDiLw6Rw+ArWMQEELcxMw24LMB/s+oEUCAqMw 1afo_prepack_topscore_0003
LFnX+AD7D4BE/bRPwgDj3Afk0FCUkb0QwPCp8Afs2kB0SZESwN7t9AD7LHCUPkFTwKUV7A/FPZBEfwvNwBau2Aj4YoC0BJ7Qw6YjvAjBzxBUFVqQw 1afo_prepack_topscore_0003
LEH3/Ab+dVAUis/Rwi+eCBTpNZ/T8nLTwl/WHBbK7hAU2ImTwK8GIBjhf1AEOQwUwPIOEBPl1+5TW+4SwGeo+AXwcl8bdbsSw+EuHBbKqP67mCBUwhEnABPakAA8T+HSwwQ8+AnsKq/jiQKRwkYK/AXdKW/TBm/TwUeeGBPb+f5TRZ9RwcWm6AXldJ9LzipTwbe/4A3Zag4LCbBSwHN6IBTnIn+77yyTwHkRLBP4Cv6zzAHUwfPfFBnhfE6b168UwWu35A7YalAsp5ASwohgCBPDQy/bYnJRwCSUDBbkIiAM0DzSw 1afo_prepack_topscore_0003
LNkqKBXVY5A0Q4pSwrFfPBr0ktBk5X/SwqywNBj29fCkjVsTwos+PB7f5rC0TOtUwh6rSBLPBCC0ZpvRwCNpVB7wW5AEOAHRw6bdYBTtZTBkz5uPw43SbBrJLMAkBsgOwkgqdBP01OAEy4FMwLTgdB/scVBkbhqKwpwEgBjh8U+Tw4JLwQE+JBvtxoAUmcuRwx8CSBjCKIBEGtpTwGgBQBX8YPC0pZ/QwxzoVBTKeaCU9T/RwIbmYBvMjgA0f5zRwfPzSBvG6GAE+82QwEHkVBzOtrB09sSOwr9WbBHzpCCEDQGQwXLgbBrydp+zcKjPwBwmbBLt2ECkxYYLwE8RfBnmcXB0vg2Iw3rIgBvyah6jOJQMwCj9gBjL8Y+jQ8VJw 1afo_prepack_topscore_0003
LUB1JBT621CUFBLTwdjDIBLMAeDE2v1Tw9BkGB3n+SDkKzRVwBmRIBnVinD01vNWwmOSDBzqHyDUymITw0wVBBbt9NEUvcvTwnM74AHfAWE0juDTwjH8vALdcHEU8sNTwda0pATgBGEE1cUUwM/zrAnqWSEEKuWVwn6zhAb1dwD0iOXUw0WDIBPu7rCEcuWSwkAWLBbN60D0y9zTwgWTEB/XW4Dkd/FSw3C4/An6wbDkiEJTwjaZAB7ggLE0K3yUwnkdEBHLEaE0oopTwE9q2AL+blEE1teTwt7h6Ajs1XEEBm/RwyJKuAzMZ7D0jCcSwqv7xAnU5cEEUmUVw7bOnAXgSREkcvLWwI0RgAHJgdDUERkTw3DdaAzlVuDE7NMVw 1afo_prepack_topscore_0003
LanhDBvmoxC0cVdVwU9ECBXzAkC08X1WwH1QHBvw5bC0QkmXwD95HBngopCEYMXYwjSP9AH/82Bk6f0WwOOzxAnqGBCEuvSWwutfsADC9qAED2JWwXuhrAHqvdC0wcPXwsKTCBvc6gCUiCsUwT3j/AHdj9CE9YTXw0VlABjWAHBU42MWwn9s8AjLLeBkZi1Xww2CyA/3xPC0jeTVwJwXkAPO9yAUf3xVwuIExAb1vDA0rKdVwjtQsAj/iLA0jFIXwfgZjAzhxhC0Ve3Ww1IRrA3+GPCkFXHYwXbavAD658CEyuTXw 1afo_prepack_topscore_0003
LC/5KB/EJFC0Jk+Ww9wLQBLro0BE4BmXwYm0PBnQ9cAEEUIYwKCpNBL5CTAkorqYwp/6RBPG3bCUlTUYwoaySBb/WHDUbx9Xw8R+WBX7ZNCEhNrYwX7iTBPvyrD0dHeYwogIKBDzp1BUM4EWwxlMTBrtHzBE/rzWw3wvOB3mJgCkQ0rYw0FTWBv10FDU6jUXw8MXPBjq2ODU0PVXwfgJYBfKelCktnCZwZSOWBLuSeB0pd7YwdyLaBThMJC0L9TYwDnIUBrixEEENhMYwNfAQBLdnuD0UWyYwDQCXBP5hlDEu/xYw 1afo_prepack_topscore_0003
L9b8RBvny5+T0CnXwc5vRBfvyY2jGiFYwQpbWBT2FE4r1XkYwBCBbB79FK2ThGZYwIC6RBHkw69L4NEXwNHXRBPugaA8FtjXw5CURBrxdZBctcZWwpu1QBTqraC8664Ww+PyQBfw05C8S3wVwvFqTBHf7N/DohvWwCjAOBn5sq0byGXYwgsrOBL0vK9bjwWWwA/qVBvlcm97GXhWwR2sUB3T1pAMz8GYwtIqNB/WNhAs+6DYw5S8NB75ULBMmevVwaq/UBTN8SBc3u0VwklMUB3iEiCMuviXwGDKNB3PUeC8LjdXwRydQB/72XDspVIWwD7oNBnsqzCMMQKVw3hNUBvsM3CcbGPVw 1afo_prepack_topscore_0003
LXdTVBjx8D87zPLZwoerZBfUz68LDArZwuOccBDAua8j4T0Zw0mlgBzfVV8Dzr9Zwq78ZBDRcQ/zdRyZwGiwdBnhPg/rn2aZw09lbBLf2KBc0uWZwrfAgBH65ECsHcLZw/H8gBnpL+Bs/cdYwgt6iBTvSgCcBqQYwrPkRBLK5o8bEnTZwyE7XBv1gO+7XfIaw4IPfBr264+bOi7Yw2elgBPQ1j/rPjwZwjFxZBHdNeBcc60ZwZziYBPEtMBcw19YwmBthBPyHACM/3gZwUbjeBrxglCsLgPZwZ3ceBP02AC8gBIYwfx2hBnNT/Acp2ZYwuAfjBbPUbCMAEkXw0NikBjdjeC8I+jYw9/EiB7kk9CsWRTYw 1afo_prepack_topscore_0003
LAAAcBBAAAAAAAAAAAAAAAAAAAAAAAAAAAAAAAAAAAsAAAA4P 1afo_prepack_topscore_0003
SCORE:   119.975   -369.664    128.784    278.806           1.160                 11.796        -10.404    -93.428        0.396        -54.241          0.000         -1.344       0.000        0.000     -0.190     85.256      0.375            0.000     72.289                -34.227        104.611         2.000      0.606    -22.830      1.802       1.042      4.848      0.000                -0.400             1.310              0.141             1.311      -0.031    -25.539     -7.901      5.885      1.683      0.000      0.000      0.000      3.526     80.000     13.000 1afo_prepack_topscore_0004
RES_NUM A:1-40 B:41-80 C:81 1afo_prepack_topscore_0004
FOLD_TREE  EDGE 81 1 2  EDGE 1 40 -1  EDGE 1 41 1  EDGE 41 80 -1  1afo_prepack_topscore_0004
RT -0.294919 -0.826213 -0.479994 -0.948341 0.314564 0.0412227 0.11693 0.467355 -0.876303 19.313 12.5479 -6.71038   1afo_prepack_topscore_0004
RT -0.361571 -0.433569 0.8254 0.674843 -0.732553 -0.0891793 0.643314 0.52477 0.557461 -3.784 1.902 -16.025   1afo_prepack_topscore_0004
ANNOTATED_SEQUENCE: V[VAL:NtermProteinFull]QLAHH[HIS_D]FSEPEITLIIFGVMAGVIGTILLISYGIRRLIKK[LYS:CtermProteinFull]V[VAL:NtermProteinFull]QLAH[HIS_D]H[HIS_D]FSEPEITLIIFGVMAGVIGTILLISYGIRRLIKK[LYS:CtermProteinFull]Z[MEM] 1afo_prepack_topscore_0004
CHAIN_ENDINGS  40 80 1afo_prepack_topscore_0004
L7RBPBtz3HGkQgV2P8S3MBNzMAGEv0N/PrcoOBd9oDG0HFOFQbnvSBJaRAGEDCMHQCB2OB5OfpFEAAA9PjXaMBtz3ZF0d+eCQ78dNBdoFjF0gArkPQj3NBFfoFGEK4IKvq/nNBRZNPGU3dt4PR/ATB5Y7HG0d1F3PUmgIBFcPAG0UQs+PIwKTBNc9oF0coF+PLy2NB9owJFUc9oBQiWkNBhpbeFEsyhGQiWEIB9TNaFkDtICQfU4OBhU4SFEv0NBP1NJJBZktjF0IbnXP3kYPBNJGuF0257vv 1afo_prepack_topscore_0004
Lx1jLBh/UKGUktzHQsHFNB989NGUc9oKQiWkJBRgVIGkWktMQkCXJB9naLGEW5APQTihMBxKHaG0gA7KQqGPQB5OfgGUhrHJQ7RhPBlsdsGkArcJQwKHLBlDtwG0jCHJQLy2TBBAAyGUwKHKQW5QIB989MGEmuJGQyDQRBpo2LGESY/KQtIbIBlsdcGk78dKQ4PVNBhpbcG0d++MQkCXUB5OfeGUwKnJQBWZPBtIbeG0coFGQSMoTB5575GULyWKQzhWXBFXPuGEVjXKQ 1afo_prepack_topscore_0004
Lue0GBtHFAGEXP6LQf/UDBhpb0F03P1NQFDCABR2OCG0xLdPQzhW/AdTiLGEsyxOQVgqGB5WemF0kauPQFkxJBNMKUFEDrZOQnhSNBtINJF0gRPQQcJ3FBhBaEFUd4JNQJGEHBRKc7Fka8CKQ/7pABZdDqFk+3sMQxtiJBRxowFE6GYQQydAEBR8dfFEr4mQQAiYMBFZnaFEVe2MQ8AgPBlTM8EErUiPQabGQBJ7wUFUo2pQQjsyKBRdzCF0TWCRQ5pEIBZNZ3E0fjNMQeTQDBpJ79EEMAtOQj1cDBtAmMFU+0pLQ 1afo_prepack_topscore_0004
LlYQ7ApFZ9FEtIzQQ5lu0AxKHGGUxgoRQaR2yANJGBGU3kATQIFuqAhU4CGEW5oTQKc9pAVMIIG0Mz8QQ3577AxeUuFEShDRQK9M5AVMiNGE5QwRQjsdpAtIbDG0gADQQ/UjjAR14FGEVjnRQ03PpAJxgQGUf/sQQ 1afo_prepack_topscore_0004
LMdT6ARhr1FEFueTQe++4ANHarFUPK0UQAAACBFYllFEAAYVQJGEGB5OfpFkYQwUQe++xAh/UXFkX6uUQdTi2A1NJGF0d+2TQJbn1AlsdGF0jCfSQ2jC8AVMI0EkpbKUQVjX6AlCX1EULy+RQueU+ABAAqEE/p+SQBWZABZlDzFklD9SQAdF1A95j2Fk6vfVQLy2wApGvQFkX6uVQwKHqApZmbFEaRWUQDXP+AhAruEUjXKVQGZ76ABBWxEEnE7QQDCMBBNJGcEUc94SQ 1afo_prepack_topscore_0004
LShLCBJaRcFECsiWQBrcHBJaRWFErcIXQlDtGB99TPFULySYQtIbIBNdT+EEVjfYQGZbLBhU4oFkVOEXQjX6QBR2OjFk/UjXQueUUBtHFWFkBB2WQsHlTBFZ7oFkZmVYQzh2YBZ78TFkDtgXQZQgYBx0NfFEAAUYQ5lu9Ax0NZFU46BXQcvJJBxy9IFEIlkWQ9owLBpvfuFUdTCWQoa8JB5QL2F01jqXQIwqTBNJGQFEYl7VQTihSBxgAzF0MzwYQEYFcBVMIKFkCXHXQ 1afo_prepack_topscore_0004
LcSMEBZmZcF0hWsYQ3kYDBV3kWF0NJaZQ6mE/AFYlDFkWkdZQWO03ANzMBFUMIEZQhALBBZQgpFUhrzZQhALFBZlD7Fka86ZQCBWFBlCXGGUMIgZQgqxIBZ785Fk9ocaQTiBJBBrcOGUO0mZQZ7cMBpEDFG0FZjaQT3kMBFsyNGErcIaQkC3CBxKHqFUNehYQpjPHBRjGSFExwnZQnvf7AJaRwFkX6iZQO0i/A557jFEFuSaQsyhCBR14GGkWkFZQShrIBVMIsFU46xaQwKHJBBBWVGUNeRZQ9oQPBJxgEGk++9aQFuePBluJUG0isNaQ 1afo_prepack_topscore_0004
Lb8SABNJG2EEW58ZQVjX5Ad8SjEEXPCaQUNe4AZlDXEE99XZQJbn8A1isdE0FZ3YQbJWuAxxTqE0F3QaQnNOpAFPa2EEiKxZQqGPDBVjX4E0xLRaQNcw8AVfyYE0SmaaQ8cipA9HRcE0KcYaQDHEvARXwzEEiAuaQWBzsApbDzEE7zWZQ 1afo_prepack_topscore_0004
LnEDzAx0NFE0hWYZQzMzxABW5wDEoawYQ8S3lApFZrDE8nmYQktzgAhpbODkU42YQWAK3AhoDFDEuj0YQh5oBBJHsGDE844YQd/YEB9NoTD0fHQYQW++BB5R5PDUBpdXQC/5IBlIRhDkWRSYQvJxvA9TNAE0jCzZQI8o1A5gEBEkPQWYQO8+zAxMf0CUqgQZQ3bQ1AJPsxC0ujYYQLprCBVufdDEd6RZQ2EFDBtnSnC0BsCZQ 1afo_prepack_topscore_0004
LIFuhAdnvDE0hWMYQDCsMAx0NDEEAAAYQf/UHAVMIcDk/UTXQzMzMA13PVDUy2JWQsyhKANdTWEEnEDXQlYQcAFZ7kEkArcXQqxLnAZPKWEkVO0XQIvjhAdUkDE0MjMYQNkvCABpfFEUrrcYQLy2LA9S3QE0eUAWQ46R1/MepdEERLKXQ5QLgA1isvE0OfnWQqxLXABqGvE0xLJYQIFurA557REUdT6WQamZsAJGEeE0fqRYQ 1afo_prepack_topscore_0004
LmuJ5/gqx/C0jC/XQrcot/wKHWC0jCXXQPKcN/gpbeCERLCWQx1ja/kYQICUktDVQduFC/4A+2BU/CJYQxzGn/IDQXBkMexYQRZ3n/grjMCkDiUZQDKxQ/o1QvCUnhNZQh983/ol/CCkBY2ZQT3kw/Y78FDklDdYQTNfFAhjKEC0aRLXQVRcq+uNcOCkerSYQsvHJ+ckS/Ak9cvXQCh6M/IZgeAUVC9YQjq5DA945EBEbopYQ 1afo_prepack_topscore_0004
LCsyB+SgV+C0Ib/VQ2jCX/mYQIDk8SvUQCsyB+4luVDEmupTQ5QLS9gqxHDkTihSQqGv8/CAAsDET38UQBrcQA7kYcDUwK3VQ03PHA/mE7D0IbnTQYlDfAThr/DEUNWWQqGvk+qw1PDUjXyWQKPZs/epkrCk+iaUQ0ist/6OfDE0xLdVQwKHaADW5ED0xLVVQNepJAHueMD0jCvWQtd+SAbPKKEERLyTQKxg0/2isDEEAAATQBW5OAzeUgDEFuGTQIFulA3NJyDUwK/WQgqxVA/RhLEkpb6WQDXPjAThrHE0OffVQ 1afo_prepack_topscore_0004
L5QLi/8S3wDkR2+TQfU4AABqG/DEEY9SQMdTMAJGEYDktzXSQ14lOAJGEUDEnELRQUNeRAluJPEka8iTQ4P1GAZ78hEU46BUQfU4gAZQgVEU2OfSQktzj/4577DUHa5UQp9mw/sg2HE0AfKSQbnvZA9RhHEkYQYUQtd+QARKctE0yhGUQShrmAtyhgEka86SQAAAlAZ5QHEUMIISQmZmZA56RdEkEDqRQ 1afo_prepack_topscore_0004
LiWkTAZ5Q7CUf/MTQaR2eAxJxUCECsqSQxgAPAV46xBkoF5RQLHaTAdR2WBkpbyQQPrekAV6B1BUtGzTQRt/tAd8fPCU8ugUQBeHxA5SgpB0KRuVQNoT3Ah6uTCUUmiTQNepRAhU4+Cka8KUQ7AylAV+bfCUJCASQfqvcAJn9nBUzCjUQarNnAJzL4Akp7YTQMgrrAFPJvC0Ij3UQQM43AdsqDCkwsOWQbIXqAd2ilBEeNaWQ3cWzA9tYpA0qhZVQHbE+ABEriC0QBDUQSso5AJCNoBkO0LTQ6g50A5sdnCEuYsSQ 1afo_prepack_topscore_0004
LhrH5/4P1gBEuecSQEYlT/oFZrA0GvsRQLHaB/cR2WB0d+WQQFueE/c8SvAUGEoOQaSeA/i0UfA09teSQaSmi+yxbQ/j4SuTQl1Py/28ju/jrwlRQSsqt/mRkQ/z2ksUQsHFy/c8S3BEEYVTQIZyn/QZwY/jfbiRQfCUX/aeRdBkrJ1SQlaVo9SVYZ8z1/aTQYEcH/sk/9/Tm7PUQ3c3HAbUVe/jtGKSQQxO4/+s0gA0JFvQQeJLn/K2Qk9zHQPRQ2G5l/SIc/9jTSjVQvtoz/+edpAkegCVQOcFFAb0Kf+Ds+MUQ 1afo_prepack_topscore_0004
L46Rh+0hWUCU3kYQQYlDN8sz3rCkR2OOQf/Un/w1jmCE8naMQJbnj/coFdCEueEKQBW5g+envbDEUNuOQwfqx/+owhDU46JQQmZmp+iqxzDkrHFMQT3kMALv0RDUGE4OQAAAg+cnvjCUwKPRQiFvX/qPSeCk+oRNQxgAD/kuJpDESh7PQNzMv/GZ7QDULyGRQ1NJ2/mtzBEkSMYQQTiBB/SLyKE0isdMQbnvH/0hWwDUHaBLQcSMk/GCsmD0jC3KQY6maALwKXDEDCEQQBrcOA/mEjDUbn/MQoa8KAbktvCEUNeOQ 1afo_prepack_topscore_0004
L8naGA9S3sCkYQgNQDXPaABrcoC0573LQYlDbABVj3BkoFpKQR2OfARKctBUO0SIQ1zInAd2/vCEmSkNQT3axAlHrqCkUDDMQMSG1ApzvKDk9XXKQ+jb3AZAmFCEk8SMQnoj+A1X4FDEH19IQ9gcABxBqAC0Zv5KQ+hOCB5e2gCkCBPJQoFZHAV3k0CkZmZPQO14ZAFkaADU1cSKQ6n8mAV4QQDEj7YOQsCNnANWwZCU4nPPQMEcwAZHDoDUZ5JKQ+Pn0ARCUYBENOnNQLSrAB5eVfD0RSTHQNXxCBxAuGBEDcHLQA78FBhb+cCURaIIQ 1afo_prepack_topscore_0004
LdoFXARgV2AkArMMQXktXA9na8+jVOELQe++HA56Rx+z4luIQ46RNA557n9zbSMFQbnvTAlCX/A0NJGOQd29jAJQ/e+DeMaKQWYmTABImA9jGmnMQ 1afo_prepack_topscore_0004
LPKcp/ksdu/T14FJQ/Ujn+w0Np/TgVuFQv0NZ/gVOkAkU46AQc9oY/89TFAUjX64Pir2g/CbIeAEgDXHQGsF+/iranAEG1hCQgHP2/Wv8R/jUa2JQdTih/c9oQAkVO0KQOrS898VZH9j9ItEQV8OV/O0XeB0d5bIQQtEOAHH5EBULgwDQTunu/idlPBE4dE/PjjQCAvv8Q/T2L1AQtjNKAvzuGAE53aKQ0TT8/yvfi8j/PGJQ0eTh/io0K/zK0lLQ 1afo_prepack_topscore_0004
LZQgt/IwKvBEaR2BQKxgAAd9oQC0Gv06P+TNSA1hWsBEmuJzP/UjTAlBBmB0bSMwvoFZJANzM7Cktz3+PktzTAJFuWD0w1j0PCBWfAFYlDEkmZm7Pe++qA1NJyDkVOUBQ0ist/AqGDCknvfFQbLVo/YeWXCEtPzxPYlD5/EsyNDUbnPBQb8SVAx0N1CUdTiCQcSMgAR0iEDE99TpPQ14HAxLdfDEUNeRP3kYvAZPKGEEDCMDQW5QoA125bDkoFZEQ+TNwANHahD01jC9P 1afo_prepack_topscore_0004
LQ14fAJFuGBUjX67PWO0oA57nSAUMIw2PgVOkABVjX+DaR2OP357nABBW59T14l4v/UjvARhrX/zHFOAQKxgeAZlDNBEpw1BQu/ztAh/i8AUJ/DqPHaRrAdTih/TKc9DQDXPxAtcol8z4lu+PxgA3A14lOA01jiAQ 1afo_prepack_topscore_0004
LQgVYA5QLy7ja8SvPqxLPAdoFZ87kYQsvsHFIApw1jyj++p9vKc9MApGv07b14FDw+TNSAR14l8DBW56PkOLbAxmsv+LvjvwvQ+vBARHhI+rZYQgP 1afo_prepack_topscore_0004
LdTi5/sd+O+T5QL9vIwKr/g/Uj/zIbnDwEtIJAB/pGA0hWEHwZQgJA9Rhr/zKH6JwjsdG/0hWEBEW5QCwiWkt+sIb3BEBWZHw2OfP/amZuAkBBW/v+TNy/UiBB/D8na0vro/L/oMuL+jzsvFw+TNm/4QLqBEYlD/vzhWk9obSMBUdTSJwktz3+67nSC04luGwueUo/8naMCUMIQIwdTiZ/iVOU/zgAr/vIwKP/GtIDB0bSM2vmuJx/uyhOBECsyBw 1afo_prepack_topscore_0004
LLHaZAZktrA04luEwBrcmApEDCBktz3HwAAArAFYlj/zfqRJwiWktAFuek/DVjnLw/pGvAFtIrB0GvUEwUNerA9owhCkZmZCwrco5AxfqxBEaRWHwGEYyAlYQ0CUiBB8vvJxYAx0N5AkZm5Awf0NkAJZIwBE9PeJwMdTwANJGEBEW5wAwnvfrAFDC4CUMIwFw46RjAhqxfCEtI7Aw++p/AxLdHCERLyEwW5Q8AV46xAk9oQIw7Rh4AFueMCklDdJwb8SvAFYlTDkWkt5vDXPyAtd+eCE+TNyvx1j6AFYl3C0eU4+v 1afo_prepack_topscore_0004
LYlDsAxLdz8Tc9oHwFuewAVNeJ8r/UDJw67npAtHFu9rlDdLwwfqtAFtIb+b14lNwPf/pARf/08j8S3DwYKv4A9ce56r0SqJwKImwAdVCr+LdMJHw 1afo_prepack_topscore_0004
LsyheAVMIw9b3kILw3kYQAZmZm+bIwaNw8S3UA13P16bMIwPwyLdXAJEYF97kYARwDIDx/w/6d+r3TqMwnCYo/QD6KAsZzjKwdlXK/gx3H/rwUEPwpbSYAFCsy8bNeZJw/u9TAVlvUAciGBOwp1Up/kVNt577A9LwKKGx/Qmvl/r8L4Iw0Etx+WMNB/LWtfOwWP4W/wiEY9r6JVQwkAGZ/IzOkAcYcxPw 1afo_prepack_topscore_0004
LktzVAFDCs9jWkNPwXPKaANJG0/TPKsQwShrnAltzH/ThrXRwBrcoApw1D/zxLlSw3dFbAd6RWBUYrJQwD86EAVoDzBUt+WPwSI1hAVwXJCUF0NRwHbJFAt9hiCUzUwNwShrTAJv0d+jtzXNwJZONApGCt/jMwaRwMryiA1zqYBksHkOwnCF1/ENU8BEzuiQwOFk7/Y/CBBEcKIOwwWGiAR30pCU7Y0Qwz22pAp+6+BESUgRwTMNZA5khICk0oFSw+Lvp/MPpqCkjEKNw07APAZgPeCkse+LwhKtLANtS8CkQL+Ow 1afo_prepack_topscore_0004
L8S3vAtyhm+zyhmQwGEY6A13P19zxLNRwU464AZ6mE67z3HSw14l8AhqxL6757PTw3FXBBdMqm8D68HQww5QDB9eNt/zsOmOwP8vGB1x+u+Tv/SMwC0UGBFOI0A0XiMQw6mEvAxKHq+jYQQPwUVK9A5GDo/D5NyRw1QX/AthIi2LOl3OwYF3EBlf6V5j7bmQw4Ro/AlvWXAEUbvNwjdGIBlgKOAk54HLwd8bEBBuYy8DQjBLwJHNKB558V9Dl4FNwkOrHBNL2qBUj+NPw90xJB53dTAke5nQwVAuDBNyOKBUn6/Qw 1afo_prepack_topscore_0004
L7RhzAh/Uj+7KHqRw4P1xAlsdeAM7RhSwlYQsANIwCA825zTwyLdvAxKHaAcNe5UwpnErAphQiBM1RzRwiGlwA94NICcUroQw//coAph6jCc5gzPwOwy5ANRGjCMbtKRwO0iwAlCXf+LAAwQwKvm5A5EY6Ac38vSwsI5jABZsDBMwUaRwFSqoAJJTJCMEuhSwJkpzAFUXhB8Gy2PwMdXsAhPU0CsUeJOwRPCiA93yPCcRDCPwE6IlApOe7CM+xlQwjkt9AdXfzC8ErVQwKvu2A9Br6Ccn73RwfGj/AdUbOCsj7qRw 1afo_prepack_topscore_0004
Ltd+jABW5g+b0isTw8nacAx0NJ9bjX6UwAAAmAxfqx1rQg1Vw03PmA1jCX6LmuBXwbnvJAhArc4DYljUwOJGw/sd+e8L+T1TwTiBBAhpbS9TktzVwVjX6+A/pG6T0iMTwT3khAJGE49rqxzSwRe2VApTmT/bqZbVw99TPAhqxr9zOf3TwXPKg/oGvk+rpbiUw5QL+/AqGf+7FZDTwNepn/0is9+jpbiVwNepNAZktz+jEDSWw67n2/My251TMIgWwZQgl+SLy26bf/sSwoFZb/EXPq9TKcdSwmuJx8KFue9jWk9Tw 1afo_prepack_topscore_0004
LVjXsAhVOU9zLdTVwiBB0ABVjH/j/ULWw6mE7A9RhL8Dmu5WwO0i8A1isd8TzMDYwBW56AxJxgAUbnXVw0is0Ax1jiBUPK0UwdoFsAFsyB+j78VUwLhdvAZCEJAUIx5WwU46+AZ5Q7/zGvkUwsyhABNJG8Ak9oAWwsyhvAtd+GBEAAQUw 1afo_prepack_topscore_0004
LkCX/AxLdT7LueMWwT3EDBlX62+LAA4WwY6m/AJwKHA8yh+XwdolBBBAAQAcwKjYwnHNFB9BydAsef4Vwv0nJBdy54/73V/UwvY8IBNqI3/73OnTw4cWOBtVj9+LICjVwul+MBpJQ6+7RCzSwjnYSBxXrA+7/1uUwAatRBRq199rSMXTwJkuVBdKkE8bNNjSwJGE+A14lu7LFuOVwuCfGBdcyr9r+7UXwuT8BBtWF0A8s1PVwu2uGB1FAVBsmXbWwafOFBJU5SA8NLLTwue4OBdZ0++LWRoWw/dcMBVS34+Lx0tRwRcGWBxz1j8775KVwnsnUB5F4T8LCfoRw 1afo_prepack_topscore_0004
LAAA2ApEDiAM8nqXw+TNvA1hWMBcdTWYwDCstAVMIQA8eU8Ywy25uAlDtoAMT3gZwDXPzAd++ZAc3kwWw2Z/yA1T5DCspigYwXXgnAJBOdBMHWIYw 1afo_prepack_topscore_0004
LTiBrApEDC+7z3zYw8napA9na80bbnXZwc9ozAZ6mEzD8nyZwMdTzAJwKH0bHaZawEYlmAZ78t+zgAHZwoa8WAhWkt+TgVyYwsHFnABAAYAUwKrZw789RAtd+mA0xLZYwJGEqAFtI78rBBWYw6BziAxtbK7bDWrZwDXPsA9mET/zNJuYwzMzKAJFue+DnELZwiWkVAJxgA8zP1cYwYlDlAR2OXBkR2eZwEtIvABBWZAErc4Zw8nahA1NJGAUMIEaw789BAd++hAEShLYwNepdAZmZuA0d++XwlDtSAJaReBUdTuYw 1afo_prepack_topscore_0004
L5lu8AhpbS4TgVeZwFueDBFtIb5TIw2ZwUN+DB9mED+LnETawW5QFBd9ow9Loa4awQmSIB17rW6TRCZZwR85IBVo7O/z+hBZwv+hNBtwSM/jOtjYwKpIOB9u92A0lJNYwlVlRB1piEBERcZXwp4sUBdINGAkx5+Ww3N1RB15QICU9f0Ww4P18AVjX64zjC/Yw6ObDB1onO+TBcKawJrBIBlhf877mDBZwRT8LBNtcB4jyUrZwF5hJBp+waA0WpYZwd4SFBhP3o/jzCvYw6g9MB9c4O9T1DMYw1OMRBZvE0+jGo1YwzXzLB5ydoB0VdWYwyvgUBVZPY+jEJbXwwRSXBVUYQAEATOWwPxbPB50OgCkD6IXwBhaUBFUWNCE86DWw 1afo_prepack_topscore_0004
LZ78CBxLdLAc14BawLyWDBV46ZBMuecawb8S/ABBWRBczMDbwIwKBBxgAjB8jCnbw1r2BBNDuUCshEDawCW5FBFU5hCM3LhZwrUCEBtkpHD82bIZwJ64HBdyXUDc7+nYwgV/GBVURyD8FxJYwcIXCBJ8FDE84RIYwIpwKBBDl7DcmPbXwjX6BBd8SPAsnvjZwsJfHBZA2gBcqInawqEF8AtOhPCseEzZwITWBBp4qvCs91Yaw3brJBxaDqC8qgwZwFThGBZ2dHCsl8KZw/wRABZTBADsXh4YwCzbDBllkiD8MDeZwE4fLBp4vFDciGoYwcW9+A5fE/D8zydYwG/rBBR9SOE8QRjXwoaUOBN8QsDMBidXwVhFKB1I/IEMu+tWw 1afo_prepack_topscore_0004
Lx1j1Atyh2AsYQ8awZ78tARf/sAsArgbwqGvyAluJh/LUNCcwShryApa8CAM99ncw9WJjAJuCKAcuURbwZmtYA5a2HBs+i2awLobFA9odYAsyfkawBKwRAtAfJCcFOSbwDXPzAd9ooAMqGfaw41osAlhyrB8T4ubwY+kkABTMi+78E+awpy4cA1oOv/bhNtbw8ZEhAlEXfB8GpbawVQk3/UaYEB8qdRaw783KAJAtH/LvVQawi7o3/4/f+/b8s+awYBHIAlydfC8bL/awSqTIA9Ri7Bc6Gtbwz51fAFRLaCMeOebw 1afo_prepack_topscore_0004
LQ142A9mEj87Gv0bwwfq7A56Rh6DAAUcwT3kDB9mED4LXPecwU4aEB13PV+L+Txcwknu7Apt3g/TDuCcw+wTwAVsUOAUnO5bwd8jABN3TsA0tcicwu/EpAh53OAUIAgcwQ142AV3kY77NJWbwrT32ANvDZ6TxFxcw3pCABtI+k/jLikbwwovsAlrpJ/zHHhbwkygwAdC6OBkhCsbw/BjABlkQtB0bvVcwCBrEBZZsXAk9pncwd3y8AZB9qAUeuAdwCOIhAxWzkA0+uWcwkxWsAt035AUdK4cw/ihoA152c+D2Ftcw 1afo_prepack_topscore_0004
LdTiHBpEDi8DpwRcw++JNBpvfq5zd+acw1NpNBJxgA5r78JdwjX6JBpZmZ27yhidwBr8OBd++p9Lsy9bwiWkPBlX6G8rX6ObwKc9QBZ78d/7OfzawOJmWBdR2OAsDt8awXPKYBRgVWB8z3faw4P1GBpFZ7+DXPCcwLfwPBl+6K+jyKVcwx1DMB99Td/LYl/bwRLySBtyhm+LW5IcwR2uSBR2Of5jqxLbwCB2LBVjX62rCXDbwIwqQB9Rh7+LmuRawrcIOBpvfiAc465awQg1WB9S3kAMmudbwGZbZB9S30+b6m4aw8n6bBdTipB8d+mawTiBYBFXPCBsuJBawY6mVB125DCstzjaw 1afo_prepack_topscore_0004
LR2OSBFDCs871jWdwyL9SBpbSM+757DewhArSBNJGE4zxLhewfUYTBBVjX07IbHfwekxRBBFLb+DpTSewqGvOBtz3HAsuJRewNzMPB9owdBspb6dwpbSLBlCXPC8JxMewx1jFBFZ7ECcPKAewbnvBB57nmCcjXOewNzMVB56RB9LXPCdwdy4WBtPZH/rYJHewlYwKBhArc/bIwKewiBBPB9RhTA8Ofzew9oQTBRgV2Bs789dwuzXOBJEYVBMrcYdwOJmLB9RhPCMYlvewCsSMBNzMvCcc9Aewb8SFB9owBCsTiddw3kYEBhrHNBsvfOewPf/7ApvfeCcHaFewam5BBRKcpC81juew03vCBdR2CD8MzAew 1afo_prepack_topscore_0004
L8hS9AHqNu4bsNPLQ5B+1ArAtB9j4urMQDry5AD60r9zfukPQ/XM8AzpvAAUVrOQQ40l1Ar8rIAE/IULQ8WptAvv/CBUUguMQZhqyAfCl8/zqTYIQY/y6A/OVO6L3XWJQjiS9AHVzH+7uXJMQQhWCBPgZS5jmsPLQ+t7tAzrBq6DJ7pMQM3b9AfdumAEEheLQH9etAjZjACk47uLQVvDwA7cYLBEPgzOQFuslA/wamAUUvpMQmuayA7078AE/U2GQCw1qAzW0/+jk9NIQt4o4APiCt+TFAyGQ 1afo_prepack_topscore_0004
LxWX6ALh2b47gphQQ/tB+AnLKZ1LpM8RQ5q81AD++E9zvpvSQFLcsAvRq58T4rfSQITY/AbiE4+7OikSQiJoBBDYu0+LxqAUQVDXHB/CBu9bRVIUQWWYIBbjVH6TG1TUQFHJLB/ott/LDACUQNzY4A3QCD+72kJQQLf4CB3r0l7DxO9RQewiCBTbOBAMNI/RQnzw3ADr47/7y7iSQblZBBDV5aAsP6aUQ4fK+A/HH98bublUQw//OBffoM/7ejGUQm4IKBDDH0A8gr4TQ 1afo_prepack_topscore_0004
Ljwp5AL5sC/T1MtTQAgKyArTHWA0+ZhUQX5U1Abl3QA0uz/VQFi+wAf2N9AE8Y1WQ7LRyALqxzB0OCEUQ2lUuA3iACCEHhoSQZFWwAzkhwC0oiQSQupeiADiRuB05diSQHHrABf+rF/TX+4TQQQGqAHuF6/jWHZUQ38a6A/F+FCEMjIUQAePtA/MfMC0MQvUQ7uzyADK8bB0wD8RQntitAr0S2CUMdPRQfF54A7aQ3CEULUSQajDsAbXZFDU9l8SQZfWfAT9v5BUGYhRQFS+bAXjLLCkT2OTQDJShAbzJrAkE2ySQ 1afo_prepack_topscore_0004
LoF48ArzZ2+j04UWQsAJABrm9m+zy5vXQlIW4ATaEW7jINQYQIfW4AXXg86z0D3YQeZuFBvhcu8zvH0XQSCKABvX7f9DO0oVQDsHABbZSTAEoDGYQHmVGBf1yP1zh88WQH1EGB/t232jT3WYQtxsIB3Qd7+za20XQ 1afo_prepack_topscore_0004
LKilxADvhP6b+CzXQmKnpAH/GV+L9FPYQ+kFvAbVHdAsnxdYQTo61AjgacAMRb5YQTjbkAz9Pw7b6i1YQ5BrbA/Am58D3vpYQk4ONAPttm+zXiFZQoovaAXlr5+jmOFYQuW+DA3ESVAU+jyYQDb5LAbDYcAEhjLYQ4fuxA7Yxl5ref0WQMhQjAb2k1+rfSxXQDqoqAvLpW47uzLZQgsneAPifW+b2bGZQelMJATtn19jBgiZQZHkhALBAw+TEdNXQdL8v/qNL7A0YUDZQ 1afo_prepack_topscore_0004
LRhHsAvVXkBcecLYQ8mIxA7zfbCcMTYYQ6EDuA3mU+CcqVwXQBma0Aj0kZDckfaXQH0V9AzXzXCMMyaYQYGXBB3ph/CMZuqYQdiDBBLJrMD8HyUZQ4mZEBzV+cD85RWYQDFzDBT6hwDcngZZQ3N3FBj4E7Ds8E0YQY0lmAvMhjB8ubqXQJmQuAX3rkC8G63YQg0f/AHk56B8U+vYQrzQAB34aQC8dW2XQqzr+AH1o8C802sZQSVuFBPMHgD8gXqXQMUDEBHSEAEsYo4ZQ 1afo_prepack_topscore_0004
LUvVkA7pl9CcHxRXQVS4gA7YoeDcW2SWQ19jKAf1VrDMy3kWQ8hSGAXPlEE8d1TXQVS4hAHBOOD8L92UQwkVdAv0buDsbY0TQXHdlAPX6HEMOpeTQt0tJAPRcrDsiZLTQHigiATjvWEcCahSQ5pyDAXegEE8uHOSQqwdRA3qCVEspI5RQbupeA/SSnC8RHkXQFsCmAbBk6DM9xZWQqAIqA3txEDMupqUQoSzZAnd5xCMe7uUQLMMtADyPJEcXc+TQ9x09/GtURDsMAcTQEv6nArFyjE8H9QSQz5po/qIJDEc3WuRQmRzMA3sugEsA7IRQ 1afo_prepack_topscore_0004
LFXB3/qJ+UDcGDAWQ6s3k+yw2fDcBMPWQTvqW+48EIDsrgeXQvTS4+oD5hC8ttcXQK+/D/YvJUDcrVCVQCKGa+I7PtDcYP7TQJRm+/GIE9C8XaaVQZ0zV+SLJBEcwkZWQCaC2+gbbyCc+FzUQQ0qz/UetYDsg8RVQBHpe/49vrDs/JVTQ 1afo_prepack_topscore_0004
LGf2x+gRaeDM5GSYQCkAY/A6LJDsc25YQbWQFANtl6Cs6+zYQwjLKA5WhVCMlH6YQPYeS/0amoDs4SfZQV5ey+6bkcD8l87ZQuOM0/CzA2D8HXuZQeaUx/GDdOE8W7sZQrdUKArtHiDsEnlZQi2XT+sSM9DsdISYQ+eAg+USRtCcwCAZQNOkJ/knUEEs9ITZQCfa2/UMKnDMOtxZQC6tH+CF2jDsX3caQTuRG/ibv6C8q24ZQ 1afo_prepack_topscore_0004
LZ76SA9GPYDMDVoYQmC6kAxaxODM5rhYQIQUmAVvItCsb98XQCnAfAN9gnC8ZeGXQa6kpA57G6DsMdUYQ9t6hAJ5ANEs4SmYQCLTOAxzZCEMUTiYQzncTA5VKXD8BmoYQyOboA1XzDDMxBAZQkGQqANi47DM70iXQiRtxA5Ns9DsEdhYQdKaiAJzFcEcKTUYQsTAkARqxQEMepHZQX5nHARxnFEsNXCYQ9nkDAV5dIEMIa7YQ 1afo_prepack_topscore_0004
LsiIvA5+vWCMKs9XQyEBxABo4qBsPG7WQ0EOyA5GpKC8LWjVQSALrA1zQICM7EuUQuSA7AhQD2AcJZPXQIq45AVdP3/bKZOYQ0MACBBIyX+rAsYYQoR+FBJTt3+7pIEYQex5BBZ0F86LLG1YQMGh0ABVzbCM+BVYQhLJqA116/Asi65WQlw3ABppxgB8FBbXQpfC9AZ7UOAMAXYWQNKizAFuza+LoPIYQ3Hj3ApV6hAcJ+pYQ 1afo_prepack_topscore_0004
Lk+I7AZBHfCsi3TVQf668Ap/T0C8Xx/TQ+wlyA9GoJDMy+gTQZGzvAlsdHDcKnWSQlF8CB1+BWDsJ9EUQPrSIBdurADcq9ZUQ5SUDB1D5uD8mfxSQJVHKB5kugC8WcXTQP/WABtVagC8Sp/VQTKU/Ad4DcCsFgRTQbmFCBRwRsD8/44UQsb/HBtqOwCczPXVQXZYLBxoGZD82VgUQPOgGB1NSDEcAQ2SQZIE/AtCB/DMZLlSQRJMEBNG6YDcsJ9RQi37NBpM+SC8RzqTQbElKBZIzwCs37ZSQvpJHB9xWHCMXkRTQ 1afo_prepack_topscore_0004
LYL5sAFKLeD8CgZUQOzviAVtezD8ST/TQX92VAR14RDcGEdTQDg8LA5ctXDsOFbSQXrlbA5AVFEccPMVQVMieAtm0xD8DkXWQc5KjAtrGbEcQgXVQWkQvAh9gfDclKVVQnAjkAluNFE8dwMTQzctKAtRpHEcENBVQ4K1hAtCJWDML9GWQ0n7mA99xfE8pHcUQq5JpA91EaEc5NJWQCEfaAFr3mE8MJpVQ 1afo_prepack_topscore_0004
LNYTTA1F4uCc6XJUQptHEAlVlNCcPNqTQ9bxNAhf5rB8eydSQjoUDAtBUfB8xmdRQOIn9/k69aBMOXxUQYYyc/QCTTAcIyYUQF5tw+ixM6Asvs9TQ3RPR/cQ3t+bpTkVQ2sQbABgkqC8Sx+UQxotq/cESdCckgWTQ1oxv/0cr9B84EnVQyznNAVUD9AMfxGVQuqJr/o0of/7VYiTQjGXi/6URHA8JOsTQ8roZ+mjGkBsI0GTQlD/S/+7BfBMgkyUQSiKn9E20P8rV0SVQZGSv+gHq0/butaWQpAc3/Iwus9b+k1VQ 1afo_prepack_topscore_0004
LiWwgAlorQBMnVjSQjEflApYDiAcFMZRQlb8kAhyqaBstWJQQuKVhAZwb/AcY6MOQTMLxAx2IIAcUOqRQx0txAxuiH+rwOwSQ3Pa2ABVJQ/bpYYQQYB48AtlAQ9LGDSTQ1P9kAF0faB8oTXTQz63gAZEwP/LteORQ5jn1AhTW/A8ZuBSQ39luAxXWx3L8gXSQevpsAZbXt+bOylTQAzq+AVVCs+rtmlQQCtR2AJTlaAsVyQPQx1CyAh2YC9b7iAQQemm8A5Lav0rScDUQgaBABt1Ie/L8MtTQjxABB51T27rK8dSQ 1afo_prepack_topscore_0004
LG8RoA1M5UC8g8PQQ0NonAB4sxCsIWIOQfz8XAB7S0C8vLONQim8SAltGwC8/s4KQ301rAB45eD8VXwOQQgz3AhBZdD8C2ZPQF7tpAtL58DcY2aMQV7q+AdH6ND81FHNQezArABCrfC8arGRQtUjsAFzTkCs4hiMQlt0nAljTrD8J4QQQD5I5AVPWIDssejQQZ1i6A5eP9DckP+PQQ/vsA9KWOEs+P5MQMJJhAhtq+DsCIDMQLlvtAlQ1wDsz2oKQiXhDBp1uNDMTPuNQtBr9AFLOjDsztZLQo1Q8AtEotCcQZjMQ 1afo_prepack_topscore_0004
L2ooJAxFB7CMxQFPQwn8k/Ys09CM5gYOQaXNO/AXyUCMxI+MQWsGZ9EP3VCMuP8KQP0el+UmxEDco8bQQfAyl/m/uGDMbpJQQC2H4/uvlrDMs8QPQUn4//qavjCcegZQQ7CwRA/SbtD8JNvOQ8DoVA/uflCMKyIQQHJieAXSZKDM5hPPQ7OOOAdzL+CMdYeQQgnVg/8lDZDsuHDNQ8cXF/0HjiDsbC7QQlI87+886qCMBVJRQDI6j/W3pDEMZh3OQ+ezx/2llGC8TkzQQZuvYADxSFEMsD7NQGWtfAHVxJCMAlVQQ16znAjVzLDMF30OQ 1afo_prepack_topscore_0004
LZo0i/wt9gBMS+BOQbY+L/8/2OA801vMQ0Evl/4wyNAcos2JQJWd4+0W9x/7YnCIQVZzz/85dgB8QurPQHV4y+OrRIAst00MQPPfj/AB+y+rKe3NQ 1afo_prepack_topscore_0004
LdxnGAVPjkA8nDZJQYWtOAhA2kAcCjLFQLQZAAl5VfBssi0BQTCBy/wttHBMkJI7PhZAjAlEkEBsnB6EQ7FamAlrsRB8tHP+PnfWqAxEGFAcwWsHQLXAQABmm1AsJn3KQkfNOA1vAH/LgopDQtXjjA1LSBCcl14GQwfquA92KoBsz+/9P4SOhA5hjACMLzf6P7yylAllSVA82c75P4ukyAN85bAMB4eHQauxpAxQ/N+rGVuFQHn+nAp+a9/77x7JQ 1afo_prepack_topscore_0004
LSr83/0/aVCcxlwDQDsrW/Ao6yC8Z6vAQm1r++uKrcCsTAu/PuU9g/60KcC8F7A2PWvfK/ENJdDMuwuDQ38kf+yY+8D8Dr6AQzGNB/6qeWE86xxEQCWIy/aSeMEMYjAJQfRxBAtyEeCcCnPHQ+XCq/Qr15CsSEy5P6nM0/MmdsDsKBUEQ9phe+YA0WD87rrHQfT3m/SfGuDMhcJAQWF1Q+wr/CE8YHL6PHVR6/6AdZE861XKQAQOh/mD5/Ds+fGKQH+rHAzh4FEsFjJIQ 1afo_prepack_topscore_0004
Lzxxg/SsFKCsuTBEQtVQFAHHzmBshBlDQSeyDAn75gAsjZl+PMv4RAbzLYAM5D83PH4aLArpu/Ac+EgIQHK7D/aX9KC894dHQWMWRAHFoKC8sFYCQY8p7/avsBB87h1JQldgQA/Tk8/bwpOIQjDYYA/aTkBMn+WJQ 1afo_prepack_topscore_0004
L8hIm/uwrc/rymm+Pntwi/ixAm8LKO20P92bl/aOJi+rjUcxvKW/8/uifN9rgTg7vmP79+y0wq/bFW+BQrza8/ynjZ2jutO3PaAHF+6Lks3bw452P 1afo_prepack_topscore_0004
LLge3+qjOUAMmFc1vw5aA/Opt8A8nJwAw8ps+/eZFWBMBu5BwtM6HADULEB8szHGwjAay+s0QGCMt0EBwmB2E+UWZeCsC/QGw2aW7/U3ayB8snnAwmO0H+IFCsAcYQYhvghnI+6OiOAsnotDwRKmD+sv1bC8C8m7vyTdS/Irg6CsMSbGwgGiZ/iPboCcrIcGwWgpu+4qmJCMo30Iw2ExHAJUlVCMqP2AwmOuBAZI+GBceK4DwHpTAAlhWSBMrum5v 1afo_prepack_topscore_0004
LnBqJADzQ/BcglS8vnZLgAjGsMCcXk99vZaBnAzejKB8vrOAw3jYtAjXqKBMs15DwssvkA/XyjCsR9Kwv5smeA3GSPD80UaqvgxywA3HLpC8+iRyvJEmhAb3AkD8AYF4PMWfCAjigGCcs7DzvmaggArDuiCsHpWCwbNCjA7yERC8AHRsPYc6hAPtBlDMNH54vTSVNArsiLD8r6ftvii4zAXXj5CsQsQnP+3i0A/C1JCMruozvlYlyAzB/7CMnRQ8v206aADFWBEcJdi4P59jdATdOPDsIOg+PJzKqALFHpDsCl64P 1afo_prepack_topscore_0004
LlY1lAPIUHAMNWW6v5SVsAzIqj97/4V8vpQjqADnEP77UZ5DwPlCyAbnqQ37d9vGwKttgAzjfIAcfX2wv6/w0AnmQO+b8OA7v07EqAHKVr3LvRS1v 1afo_prepack_topscore_0004
LivtgAnzAo6bu1nFwbDNdA3i8M4TqplJwbJnkAbnVD9btWjLwzq8pAH/zW6bXvWNwx+JFAT3yJ4zSaQKw18N0/a+0D+jbmfIwhchBAXy9R8jRwINw32hVAPv0T8bnjRDwoAghA3gqU+DC+xJwbKe9/WQie9r34+JwU2P4/qyr+8DfzWFwmC4g/616P8ztrkNwvivJAP2wr37C2eOw82wHAr13J/j0vaNw 1afo_prepack_topscore_0004
Les1jAnKbDA8EZNLwubmpAjgo+AsaMDNwssj1ADrhpAME//MwvBr6AT1FiA8pYDPwL/5nAfqgOCsdbRMwCMjYAr7sbCM+HwMwNMfvAPNNrCsWW1NwMdqSAXIRGDcyThLwGuEfAHqeaA8WBvJwsnemAT8l1AMHHEPwCzbpAjdhSCsV+IKwDPhVALPgdCsNY5Ow0O4NAPwXDCMLw7LwBmLuAD4bMDcxtQNwPju3AbhRiCceQZNw2Q/tAzMhnCcoC+Pwu/7BA3naNDMJe8LwTUDVADW0ED8QFXJw0BwcAruSfDceEXMw 1afo_prepack_topscore_0004
Lm3A6AbmdfAcaNqKwOIzCBj4ZKAcP4cKw4y5DBnOHf9LmUBMwnhqHBvNhJ9bEFjNwEVfEBLKY+/7+9CHwacnEBblQRBcrlrDwp5kFBLKd6AssPr7vWT+IBr7MGC8WoxFw4Du1ArAUlAMG9BJw6zFFBfIE/AstaTLwfCvBBfRll+77LIFwd5eIBvieG/bH58GwwVwAB7tbxBsGj8DwnnqFBblx0BchQy1vZGXCBzBJRA8lB24vbwYJBTDMZA8WP66v47DJBbgYjCM7pYDwWj1MBvvUsBMXcgFwEiJIBXcSOC8V99Iw 1afo_prepack_topscore_0004
Lt1pABDmzI4zuKpLwFWiBBbnF1+jm5GNwBdkBB7vKT+zi2DQwXbCFBvMOO/jjkxQwkSW6AzlEcAkbgbMwjNv6AHLFBBEhvlJwoOxwAX/v2BU/sFJwAvaCBDSZ2BEgeQJwOyR7ALtmz0DkdZKwBtYFBbFop/DuAgMwMckyAj8w7/jxbsMwku86AXFWRBkVD1Nwgpx6Azm8MA0f+IIwF5CxA7PhICE+DJGwsPrpAvgvOBUSTTJwfPcwArzcVCEZGiKwZsjCBjKVICUUeeGwwlZCB7KTVCk+DtKwax6FBTVMOBkn1lJw 1afo_prepack_topscore_0004
LGog7A7WlQ7DUTjQwbkP7A7Qxv3ziyASwuI3CBfqOL87nebSw0+TFBf/gh4L+3ZTwJozxAfQWM97nuYSwGQLnA/cm71L8sMSwaA8yATaAl+LKe0Twlo9aAjMb29LB2QSwiL+1A/Q/l0Tl+6Pwl9R6A7FWH+DmIjSwNmpxATEVU/reAuRw+pWmAT1Z08ji09Swk+JnAfCTi7D5zORwe6MsADTq3/bgWEUw+SX6AXUrs/b3+6TwDzDzALP7e7Lx0fUwzogMATSz86rAuHSwnz/bADW1b/rRteRwAsWaA7Yr5+LPIPTw 1afo_prepack_topscore_0004
LhYpEBn2oD/rr0sRwHNxJB3atLAMg2ESw/mIOBXSBP+LObHSwvbLRBT+MD+rJvDTwODQLBbYhRBcawFRwHLkHBXYgKC8+1IRw2/pCBzlDq/74U6QwSoSJBL11oA8z1DTwuqXLB7X+2Ac2SFQwURPPBnHdpBsZbURwiMKEBXLk8BM0Y6Qw 1afo_prepack_topscore_0004
LnVaOBzHFZ6LdiGRwyKhSBDidG9j+jFRwp/1RBDK4T/zZGVSw9ypVBXLW6/jFXBTwh4HSB3TcP/DQVoPwADMUBj8Ks9jOyJNwb5yQBTW+y8DrOALwtUeZBzCgB8Te8BNwzmrSBH5/71zGbvIwABXbBHczG4bMKxKwo/+XBX4M16bYUoIwxN3ZBriK997lMwEw6w4LBf3GG7bKyWQwMsdWBHGdf6TzNHRwQY9NBn1yy/jvFSPwEqYUBrtuiA0BJ5Pwj+oMBvfaD+zGZGLwn4IcBLZNu8jYFuOwECBQBHpbp3bmvGGwF5gfBv7fr77bCrKwkrBXBnDGI+LpiLCw 1afo_prepack_topscore_0004
L0uANBbFSEAkdwnSwBHHMB/C86AE6j0TwydJOBXPIMA0L+DVww6/QBH1pvAkT93VwVA/JBHMGo/DjeDSww1LOB7Qx3BkZasTw2N3HB7zPJBUlh6Tw 1afo_prepack_topscore_0004
LO6uMBbT3w9TzaNVwLGpOBDa9z4TgZZWw3hxUBf6HQ5Tx2aWwQQNXBTQzs7zl4bXwTnqMBrzIk+beHYWwZamGB/Azq+bOElWw6mgPBbPWGAMjecXwBnKEBrkAsAsogSWwe4bKBHtbC8zodiUwipENBXjrm8Tb4SXwegeNBLkWc/7DsZVwyJpFBHvdI+7j2mXwQorEB3X2Z87Ak7VwO8DOBnhJIBsnqaXwlMzTBvqnFA8KeQXwlGtOBPDuV/7LoNYwIFu/AvgTpAs9EdWwKJ9EB7Yf9AsALQVwI26FBj+tbBc438Ww 1afo_prepack_topscore_0004
LyDRXB/LxA2rAdTVwWLPdBnu+L1bEeQVwTITfBPgdo+jJXtVw5PdhBreD0+TZ7gWwtWTfBLANw67y02TwI7jeBjs+j/LOUZTwbBOgBngx8/rd+/RwGMvfBnnQWBc0djRwUUQgB7kcxB85kSQw/HAhBLT+6Ac7JuOw9AxfBDIchC8oF+Pw1WNVBvlsJ67wvfUwF5ueB7LJT97kV7VwymRdBz1lZ6zo7ITwx9xhBDQ3t3LHlzTwXyagBvhpcAcy0CUwLRVaBTg3CAsZRcTw6PLeBf5np+rVRVRw0kViBLALd/bTz7RwNtleBblBBCMwcPSw0UShBH6c5/rEBMPwxpShBjQWPBMk60MwWfneBnjY2C8BzsQwmBLgBPvnrCcp6EOw 1afo_prepack_topscore_0004
LUIDdBXMcYAk2GNVwg29eBvdZuB0KcoVw4WfeBvYQzBUHpJXw5JGhBHknFCUjz1XwyEvbBP/EbCUNs/UwW7rcBHvQhCEUXgTw0qNZBHVZDDEaf8SwF3GaBPIaJD0/UhRwtOGXB3skiDUtZuQw1qBTBfDw3DkMoORwclPYB3L6lDkbP4Ow76HaBHnKTA0cqjUwtwjhBrUp1BU/RUVwS7eXBrf7UC0OyIVw1WqcBjWP5CkbbfVwDBbgBDAOqCEWiVTwxi0bBfqfDCkqq+SwWvBVB7J26CkJ/FTwhJDaBTUihDUOzcTwtMNdBfNo5CUgOGRwM4JSBPhL1DkkiNSwWaxQBb9SFEUUeoQwa4XbBTroVDEesGOw8U/VBLDw4DUr7rNw 1afo_prepack_topscore_0004
LsHAaBDErZBkCSrXwXzUZBnyeZBk/1kYwPTwdB7K9hAk483YwefKgBTou5A0fmWZwvm0TBvfv2AEg1xYwYpCPBrXowBkzXnYwJx2JBn7sABEfNwYwILYPBXZBhCUe9BZwhdHXBrJmEBU3bGXwoUpZB/XjNCksVwYw5vLTB/Sfz/DHxhYwuH0TBnUgrA0uPUZwZHHPBrajAC0ieFYwHedGBbz0pBEpxoYwz9rJB7RaHAUoVcYwgItJBjmZuA0p1RZwO5+LBjXn1C0ch6YwhfTPBna2YCk32jZwLnFTBHA0xC0tl6Yw 1afo_prepack_topscore_0004
LhBjeBjqNv+zjXlYwJ7WhBr0qO7z9S0Yw05FgBrzgY8bdITZwI4LfBLQib6rv/3ZwjFtjBLj3O+DpmKZwKSKlBPWOCA06GrYwDJolB/P7N3DvrdZwdLLnBTcD9AUJ//YwTgUcBjGCQ+j55MYwTlJiB7LD93L7iYYwmD8iB7ALg/DOKkZwuyMmBT6M3+j8TTYwxHtjB/QlpAEBJaYw+iRnBDL1e8DXUtZw33kkBXiYD87xE1ZwVhamB/CcJ8L7TEZwC2HoBnctkB0OnnYwwUKmBPW9lBEqKXZw5OsoBDzCXAEkOQZw 1afo_prepack_topscore_0004
LP3GfBb10j/bSwDZwoxlcBvKa0AceRfZwEadgBHRgjBMOp4Zw9yViBHqoCC8TvmZwhUWZBrUB0BMznEZw7qWWBP0ZbCsuzeZwOsCTBjcm4CM1QCZwBlGQBXpWaD8KXcZwY71MB31I3DsozAZwIa8fBbNx9/7jzlYwrX4ZBXa4UAsyn1ZwWBbWBDabRBsyXxYwESAcBvn1KCsipuYwAkNZBXnvuC8LuwZwpxtTBfHdLC8Rg1Zwe4HQB3ollC8UowYwGipVBHVjIDsaVrYwKK/SB7iktDM6AuZw4AeNBbLtKD8WVzZwjZ9KBvQgGEclRTZwJTGKBHjulDc+twYwk3PPBfhJDEMbwrYw 1afo_prepack_topscore_0004
LTdNgBXCmlB8FOiawuNQiBTKIJCcV78awL77kBL/3jBsv14awTX+mBPyGHCciL8awdS/kBviIYAsqiyawEljiBDMB4CMvwvawj3GgBHllTDMYt4awTqqgBXkRBEs1gvawNc4gB3RdFEM6q/Zw9+KhBT5pcE8Z/1Zw1EXdBrsZJBcO6vaw8qmhBTqLIC8qOebwe3+iBTM45C8EmNawZ7PkBvUHGDMjoAbwWgDfBziIQDsRLabwck5cBXN9IDsoukawESiiBXC+FEMG4+aw6MHeBH0CLE8jl8awznMeBfa5+DcQrvZwtEniBjF+5DMa2yZwewThBHzveEssAWZwN61iBjyViE8dMEawQ4HfB7UpkEM4LBaw 1afo_prepack_topscore_0004
LAAAcBBAAAAAAAAAAAAAAAAAAAAAAAAAAAAAAAAAAAsAAAA4P 1afo_prepack_topscore_0004
SCORE:   125.610   -346.799    118.340    272.843           1.148                 12.518         -9.932    -94.000        0.396        -54.241          0.000         -0.614       0.000        0.000     -0.190     83.487      0.375            0.000     72.289                -34.620        104.611         0.000      0.121    -12.120      4.874       4.672     10.423      0.000                 1.000             1.505              0.025             0.019      14.163    -14.270     -3.734      5.885      5.360      0.000      0.000      0.000     13.880     63.000     10.000 1afo_prepack_topscore_0005
RES_NUM A:1-40 B:41-80 C:81 1afo_prepack_topscore_0005
FOLD_TREE  EDGE 81 1 2  EDGE 1 40 -1  EDGE 1 41 1  EDGE 41 80 -1  1afo_prepack_topscore_0005
RT -0.0105864 -0.878103 -0.478355 -0.985753 0.0894721 -0.142426 0.167864 0.470032 -0.86654 20.1228 12.2367 -19.4085   1afo_prepack_topscore_0005
RT -0.361571 -0.433569 0.8254 0.674843 -0.732553 -0.0891793 0.643314 0.52477 0.557461 -3.784 1.902 -16.025   1afo_prepack_topscore_0005
ANNOTATED_SEQUENCE: V[VAL:NtermProteinFull]QLAHH[HIS_D]FSEPEITLIIFGVMAGVIGTILLISYGIRRLIKK[LYS:CtermProteinFull]V[VAL:NtermProteinFull]QLAHH[HIS_D]FSEPEITLIIFGVMAGVIGTILLISYGIRRLIKK[LYS:CtermProteinFull]Z[MEM] 1afo_prepack_topscore_0005
CHAIN_ENDINGS  40 80 1afo_prepack_topscore_0005
L7RBPBtz3HGkQgV2P8S3MBNzMAGEv0N/PrcoOBd9oDG0HFOFQbnvSBJaRAGEDCMHQCB2OB5OfpFEAAA9PjXaMBtz3ZF0d+eCQ78dNBdoFjF0gArkPQj3NBFfoFGEK4IKvq/nNBRZNPGU3dt4PR/ATB5Y7HG0d1F3PUmgIBFcPAG0UQs+PIwKTBNc9oF0coF+PLy2NB9owJFUc9oBQiWkNBhpbeFEsyhGQiWEIB9TNaFkDtICQfU4OBhU4SFEv0NBP1NJJBZktjF0IbnXP3kYPBNJGuF0257vv 1afo_prepack_topscore_0005
Lx1jLBh/UKGUktzHQsHFNB989NGUc9oKQiWkJBRgVIGkWktMQkCXJB9naLGEW5APQTihMBxKHaG0gA7KQqGPQB5OfgGUhrHJQ7RhPBlsdsGkArcJQwKHLBlDtwG0jCHJQLy2TBBAAyGUwKHKQW5QIB989MGEmuJGQyDQRBpo2LGESY/KQtIbIBlsdcGk78dKQ4PVNBhpbcG0d++MQkCXUB5OfeGUwKnJQBWZPBtIbeG0coFGQSMoTB5575GULyWKQzhWXBFXPuGEVjXKQ 1afo_prepack_topscore_0005
Lue0GBtHFAGEXP6LQf/UDBhpb0F03P1NQFDCABR2OCG0xLdPQzhW/AdTiLGEsyxOQVgqGB5WemF0kauPQFkxJBNMKUFEDrZOQnhSNBtINJF0gRPQQcJ3FBhBaEFUd4JNQJGEHBRKc7Fka8CKQ/7pABZdDqFk+3sMQxtiJBRxowFE6GYQQydAEBR8dfFEr4mQQAiYMBFZnaFEVe2MQ8AgPBlTM8EErUiPQabGQBJ7wUFUo2pQQjsyKBRdzCF0TWCRQ5pEIBZNZ3E0fjNMQeTQDBpJ79EEMAtOQj1cDBtAmMFU+0pLQ 1afo_prepack_topscore_0005
LlYQ7ApFZ9FEtIzQQ5lu0AxKHGGUxgoRQaR2yANJGBGU3kATQIFuqAhU4CGEW5oTQKc9pAVMIIG0Mz8QQ3577AxeUuFEShDRQK9M5AVMiNGE5QwRQjsdpAtIbDG0gADQQ/UjjAR14FGEVjnRQ03PpAJxgQGUf/sQQ 1afo_prepack_topscore_0005
LMdT6ARhr1FEFueTQe++4ANHarFUPK0UQAAACBFYllFEAAYVQJGEGB5OfpFkYQwUQe++xAh/UXFkX6uUQdTi2A1NJGF0d+2TQJbn1AlsdGF0jCfSQ2jC8AVMI0EkpbKUQVjX6AlCX1EULy+RQueU+ABAAqEE/p+SQBWZABZlDzFklD9SQAdF1A95j2Fk6vfVQLy2wApGvQFkX6uVQwKHqApZmbFEaRWUQDXP+AhAruEUjXKVQGZ76ABBWxEEnE7QQDCMBBNJGcEUc94SQ 1afo_prepack_topscore_0005
LShLCBJaRcFECsiWQBrcHBJaRWFErcIXQlDtGB99TPFULySYQtIbIBNdT+EEVjfYQGZbLBhU4oFkVOEXQjX6QBR2OjFk/UjXQueUUBtHFWFkBB2WQsHlTBFZ7oFkZmVYQzh2YBZ78TFkDtgXQZQgYBx0NfFEAAUYQ5lu9Ax0NZFU46BXQcvJJBxy9IFEIlkWQ9owLBpvfuFUdTCWQoa8JB5QL2F01jqXQIwqTBNJGQFEYl7VQTihSBxgAzF0MzwYQEYFcBVMIKFkCXHXQ 1afo_prepack_topscore_0005
LcSMEBZmZcF0hWsYQ3kYDBV3kWF0NJaZQ6mE/AFYlDFkWkdZQWO03ANzMBFUMIEZQhALBBZQgpFUhrzZQhALFBZlD7Fka86ZQCBWFBlCXGGUMIgZQgqxIBZ785Fk9ocaQTiBJBBrcOGUO0mZQZ7cMBpEDFG0FZjaQT3kMBFsyNGErcIaQkC3CBxKHqFUNehYQpjPHBRjGSFExwnZQnvf7AJaRwFkX6iZQO0i/A557jFEFuSaQsyhCBR14GGkWkFZQShrIBVMIsFU46xaQwKHJBBBWVGUNeRZQ9oQPBJxgEGk++9aQFuePBluJUG0isNaQ 1afo_prepack_topscore_0005
Lb8SABNJG2EEW58ZQVjX5Ad8SjEEXPCaQUNe4AZlDXEE99XZQJbn8A1isdE0FZ3YQbJWuAxxTqE0F3QaQnNOpAFPa2EEiKxZQqGPDBVjX4E0xLRaQNcw8AVfyYE0SmaaQ8cipA9HRcE0KcYaQDHEvARXwzEEiAuaQWBzsApbDzEE7zWZQ 1afo_prepack_topscore_0005
LnEDzAx0NFE0hWYZQzMzxABW5wDEoawYQ8S3lApFZrDE8nmYQktzgAhpbODkU42YQWAK3AhoDFDEuj0YQuKnBBBIxGDko16YQ5iGEBBCKbCk0x+YQdmMBBRdl4BETb/YQlu6IB19sYCkOJBZQvJxvA9TNAE0jCzZQI8o1A5gEBEkPQWYQcguzA575zCUTqPZQuhj1AVpNyCUU6XYQK7ZDBNNSXD0wrfYQzKfCBRLOZDU+jXZQ 1afo_prepack_topscore_0005
LIFuhAdnvDE0hWMYQDCsMAx0NDEEAAAYQf/UHAVMIcDk/UTXQzMzMA13PVDUy2JWQsyhKANdTWEEnEDXQlYQcAFZ7kEkArcXQqxLnAZPKWEkVO0XQIvjhAdUkDE0MjMYQNkvCABpfFEUrrcYQLy2LA9S3QE0eUAWQ46R1/MepdEERLKXQ5QLgA1isvE0OfnWQqxLXABqGvE0xLJYQIFurA557REUdT6WQamZsAJGEeE0fqRYQ 1afo_prepack_topscore_0005
LmuJ5/gqx/C0jC/XQrcot/wKHWC0jCXXQPKcN/gpbeCERLCWQx1ja/kYQICUktDVQduFC/4A+2BU/CJYQVnbP+IHneAkxnvXQERtI/mdHV/zhkWYQTV16/+rTi/jSRVYQaLgd9WOgw9zIavYQT3kw/Y78FDklDdYQTNfFAhjKEC0aRLXQdt1g/MxkuBEd3nYQifTz+O9iMCEv0OYQQxjv+ax4lAUgH0WQh5cj/8z64/joRhXQ 1afo_prepack_topscore_0005
LCsyB+SgV+C0Ib/VQ2jCX/mYQIDk8SvUQCsyB+4luVDEmupTQ5QLS9gqxHDkTihSQeGw8/KV/rDUY48UQFrcQA/5YcDEdM3VQfLQHAvTE7DUianTQtQDfA/Ts/DUZOWWQqGvk+qw1PDUjXyWQKPZs/epkrCk+iaUQ4gst/O6eDE0DNdVQYrHaAX64ED0bMVVQZepJADQeMDULBvWQyp+SADzJKE0mMyTQTlh0/SQsDEEFBATQFf5OA7+TgDkxtGTQfHulAHYJyDEsM/WQFbxVArehLEk/c6WQ8ePjA3XrHEUNhfVQ 1afo_prepack_topscore_0005
L5QLi/8S3wDkR2+TQfU4AABqG/DEEY9SQMdTMAJGEYDktzXSQ14lOAJGEUDEnELRQUNeRAluJPEka8iTQ4P1GAZ78hEU46BUQfU4gAZQgVEU2OfSQktzj/4577DUHa5UQp9mw/sg2HE0AfKSQbnvZA9RhHEkYQYUQtd+QARKctE0yhGUQShrmAtyhgEka86SQAAAlAZ5QHEUMIISQmZmZA56RdEkEDqRQ 1afo_prepack_topscore_0005
LiWkTAZ5Q7CUf/MTQaR2eAxJxUCECsqSQxgAPAV46xBkoF5RQLHaTAdR2WBkpbyQQPrekAV6B1BUtGzTQRt/tAd8fPCU8ugUQBeHxA5SgpB0KRuVQNoT3Ah6uTCUUmiTQNepRAhU4+Cka8KUQ7AylAV+bfCUJCASQfqvcAJn9nBUzCjUQarNnAJzL4Akp7YTQMgrrAFPJvC0Ij3UQQM43AdsqDCkwsOWQbIXqAd2ilBEeNaWQ3cWzA9tYpA0qhZVQHbE+ABEriC0QBDUQSso5AJCNoBkO0LTQ6g50A5sdnCEuYsSQ 1afo_prepack_topscore_0005
LhrH5/4P1gBEuecSQEYlT/oFZrA0GvsRQLHaB/cR2WB0d+WQQFueE/c8SvAUGEoOQaSeA/i0UfA09teSQaSmi+yxbQ/j4SuTQl1Py/28ju/jrwlRQSsqt/mRkQ/z2ksUQsHFy/c8S3BEEYVTQIZyn/QZwY/jfbiRQfCUX/aeRdBkrJ1SQlaVo9SVYZ8z1/aTQYEcH/sk/9/Tm7PUQ3c3HAbUVe/jtGKSQQxO4/+s0gA0JFvQQeJLn/K2Qk9zHQPRQ2G5l/SIc/9jTSjVQvtoz/+edpAkegCVQOcFFAb0Kf+Ds+MUQ 1afo_prepack_topscore_0005
L46Rh+0hWUCU3kYQQYlDN8sz3rCkR2OOQf/Un/w1jmCE8naMQJbnj/coFdCEueEKQLi4g+KGwbDUmMuOQusqx/a/vhDU97JQQg/np++myzDkvJFMQS0kMALA0RD0kC4OQAAAg+cnvjCUwKPRQiFvX/qPSeCk+oRNQ4z/C/8oKpDkfk7PQxNMv/iY7QD0tzGRQiIK2/KbzBE0ENYQQshAB/6YyKE0OqdMQY9uH/wHWwDUYdBLQngLk/CpsmDkOD3KQ6EnaAbOLXDUBDEQQMTcOALZEjDEPo/MQTK8KAjcuvCEbJeOQ 1afo_prepack_topscore_0005
L8naGA9S3sCkYQgNQDXPaABrcoC0573LQYlDbABVj3BkoFpKQR2OfARKctBUO0SIQ1zInAd2/vCEmSkNQT3axAlHrqCkUDDMQMSG1ApzvKDk9XXKQ+jb3AZAmFCEk8SMQnoj+A1X4FDEH19IQ9gcABxBqAC0Zv5KQ+hOCB5e2gCkCBPJQoFZHAV3k0CkZmZPQO14ZAFkaADU1cSKQ6n8mAV4QQDEj7YOQsCNnANWwZCU4nPPQMEcwAZHDoDUZ5JKQ+Pn0ARCUYBENOnNQLSrAB5eVfD0RSTHQNXxCBxAuGBEDcHLQA78FBhb+cCURaIIQ 1afo_prepack_topscore_0005
LdoFXARgV2AkArMMQXktXA9na8+jVOELQe++HA56Rx+z4luIQ46RNA557n9zbSMFQbnvTAlCX/A0NJGOQd29jAJQ/e+DeMaKQWYmTABImA9jGmnMQ 1afo_prepack_topscore_0005
LPKcp/ksdu/T14FJQ/Ujn+w0Np/TgVuFQv0NZ/gVOkAkU46AQc9oY/89TFAUjX64Pir2g/CbIeAEgDXHQGsF+/iranAEG1hCQgHP2/Wv8R/jUa2JQdTih/c9oQAkVO0KQOrS898VZH9j9ItEQV8OV/O0XeB0d5bIQQtEOAHH5EBULgwDQTunu/idlPBE4dE/PjjQCAvv8Q/T2L1AQtjNKAvzuGAE53aKQ0TT8/yvfi8j/PGJQ0eTh/io0K/zK0lLQ 1afo_prepack_topscore_0005
LZQgt/IwKvBEaR2BQKxgAAd9oQC0Gv06P+TNSA1hWsBEmuJzP/UjTAlBBmB0bSMwvoFZJANzM7Cktz3+PktzTAJFuWD0w1j0PCBWfAFYlDEkmZm7Pe++qA1NJyDkVOUBQ0ist/AqGDCknvfFQbLVo/YeWXCEtPzxPYlD5/EsyNDUbnPBQb8SVAx0N1CUdTiCQcSMgAR0iEDE99TpPQ14HAxLdfDEUNeRP3kYvAZPKGEEDCMDQW5QoA125bDkoFZEQ+TNwANHahD01jC9P 1afo_prepack_topscore_0005
LQ14fAJFuGBUjX67PWO0oA57nSAUMIw2PgVOkABVjX+DaR2OP357nABBW59T14l4v/UjvARhrX/zHFOAQKxgeAZlDNBEpw1BQu/ztAh/i8AUJ/DqPHaRrAdTih/TKc9DQDXPxAtcol8z4lu+PxgA3A14lOA01jiAQ 1afo_prepack_topscore_0005
LQgVYA5QLy7ja8SvPqxLPAdoFZ87kYQsvsHFIApw1jyj++p9vKc9MApGv07b14FDw+TNSAR14l8DBW56PkOLbAxmsv+LvjvwvQ+vBARHhI+rZYQgP 1afo_prepack_topscore_0005
LdTi5/sd+O+T5QL9vIwKr/g/Uj/zIbnDwEtIJAB/pGA0hWEHwZQgJA9Rhr/zKH6JwjsdG/0hWEBEW5QCwiWkt+sIb3BEBWZHw2OfP/amZuAkBBW/v+TNy/UiBB/D8na0vro/L/oMuL+jzsvFw+TNm/4QLqBEYlD/vzhWk9obSMBUdTSJwktz3+67nSC04luGwueUo/8naMCUMIQIwdTiZ/iVOU/zgAr/vIwKP/GtIDB0bSM2vmuJx/uyhOBECsyBw 1afo_prepack_topscore_0005
LLHaZAZktrA04luEwBrcmApEDCBktz3HwAAArAFYlj/zfqRJwiWktAFuek/DVjnLw/pGvAFtIrB0GvUEwUNerA9owhCkZmZCwrco5AxfqxBEaRWHwGEYyAlYQ0CUiBB8vvJxYAx0N5AkZm5Awf0NkAJZIwBE9PeJwMdTwANJGEBEW5wAwnvfrAFDC4CUMIwFw46RjAhqxfCEtI7Aw++p/AxLdHCERLyEwW5Q8AV46xAk9oQIw7Rh4AFueMCklDdJwb8SvAFYlTDkWkt5vDXPyAtd+eCE+TNyvx1j6AFYl3C0eU4+v 1afo_prepack_topscore_0005
LYlDsAxLdz8Tc9oHwFuewAVNeJ8r/UDJw67npAtHFu9rlDdLwwfqtAFtIb+b14lNwPf/pARf/08j8S3DwYKv4A9ce56r0SqJwKImwAdVCr+LdMJHw 1afo_prepack_topscore_0005
LsyheAVMIw9b3kILw3kYQAZmZm+bIwaNw8S3UA13P16bMIwPwyLdXAJEYF97kYARwDIDx/w/6d+r3TqMwnCYo/QD6KAsZzjKwdlXK/gx3H/rwUEPwpbSYAFCsy8bNeZJw/u9TAVlvUAciGBOwp1Up/kVNt577A9LwHqe5/kU95/7ljBJw0Etx+WMNB/LWtfOwWP4W/wiEY9r6JVQwkAGZ/IzOkAcYcxPw 1afo_prepack_topscore_0005
LktzVAFDCs9jWkNPwXPKaANJG0/TPKsQwShrnAltzH/ThrXRwBrcoApw1D/zxLlSw3dFbAd6RWBUYrJQwD86EAVoDzBUt+WPwSI1hAVwXJCUF0NRwHbJFAt9hiCUzUwNwShrTAJv0d+jtzXNwJZONApGCt/jMwaRwMryiA1zqYBksHkOwnCF1/ENU8BEzuiQwOFk7/Y/CBBEcKIOwwWGiAR30pCU7Y0Qwz22pAp+6+BESUgRwTMNZA5khICk0oFSw+Lvp/MPpqCkjEKNw07APAZgPeCkse+LwhKtLANtS8CkQL+Ow 1afo_prepack_topscore_0005
L8S3vAtyhm+zyhmQwGEY6A13P19zxLNRwU464AZ6mE67z3HSw14l8AhqxL6757PTwkCXBBB/pm8z57HQwW5QDBtxLt/DaRmOw03vGBtd+u+ja8SMwHvUGBZPK0AU0iMQw6mEvAxKHq+jYQQPwUVK9A5GDo/D5NyRwkCX/AFsyh2LVj3OwkC3EBlBBW5jsdmQwrco/AlCXXA0OfvNwmZGIB1NJOA057HLw35bEBhpby8jTiBLwlDNKBlBBW9T14FNw5QrHBVO0qBk78NPw46xJBxLdTA0z3nQwIFuDBFXPKB057/Qw 1afo_prepack_topscore_0005
L7RhzAh/Uj+7KHqRw4P1xAlsdeAM7RhSwlYQsANIwCA825zTwyLdvAxKHaAcNe5UwpnErAphQiBM1RzRwiGlwA94NICcUroQw//coAph6jCc5gzPwOwy5ANRGjCMbtKRwO0iwAlCXf+LAAwQwKvm5A5EY6Ac38vSwsI5jABZsDBMwUaRwFSqoAJJTJCMEuhSwJkpzAFUXhB8Gy2PwMdXsAhPU0CsUeJOwRPCiA93yPCcRDCPwE6IlApOe7CM+xlQwjkt9AdXfzC8ErVQwKvu2A9Br6Ccn73RwfGj/AdUbOCsj7qRw 1afo_prepack_topscore_0005
Ltd+jABW5g+b0isTw8nacAx0NJ9bjX6UwAAAmAxfqx1rQg1Vw03PmA1jCX6LmuBXwXVvJAhQUc4jnkjUwIyFw/8V/e8bMV1TwhGBBAxLfS9TDtzVwFWU6+Y9tG6j4gMTwT3khAJGE49rqxzSwRe2VApTmT/bqZbVwBTUPAZJ1r9T6d3Twn0Jg/sHrk+rIaiUwxKM+/0eEf+L1aDTwORpn/4wo9+DEciVwtTpNApztz+TJDSWwQSo2/syG51jzHgWw7Ikl+CK6267x+sSwuSab/08Hq9zladSwdFdx8uUne9D9l9Tw 1afo_prepack_topscore_0005
LVjXsAhVOU9zLdTVwiBB0ABVjH/j/ULWw6mE7A9RhL8Dmu5WwO0i8A1isd8TzMDYwBW56AxJxgAUbnXVw0is0Ax1jiBUPK0UwdoFsAFsyB+j78VUwLhdvAZCEJAUIx5WwU46+AZ5Q7/zGvkUwsyhABNJG8Ak9oAWwsyhvAtd+GBEAAQUw 1afo_prepack_topscore_0005
LkCX/AxLdT7LueMWwT3EDBlX62+LAA4WwY6m/AJwKHA8yh+XwdolBBBAAQAcwKjYwlDNFB9owdAcxg4VwnEjIBZ5QjBsTihWwQg1NBZ5QTBMqG3WwHvUGBZQgZCsTixWwQ14QBJEYJCc0icXwGEYJB13P5C8d+WXwEtoOB56RxCMuesXw5QrRBBW5QDMW5IYwJGE+A14lu7LFuOVwuCfGBdcyr9r+7UXw1NpHBhqx7/rSMIVw8S3BBFDC8AMVjXVwEYlPBZ6mUAsvfqWwIwKCBhqxfCs9ogWwO0CVBBqGDCsQgtXwSMoHBV3kYDcepjXwnEjPBJaRqDcPKMYw 1afo_prepack_topscore_0005
LAAA2ApEDiAM8nqXw+TNvA1hWMBcdTWYwDCstAVMIQA8eU8Ywy25uAlDtoAMT3gZwDXPzAd++ZAc3kwWw2Z/yA1T5DCspigYwXXgnAJBOdBMHWIYw 1afo_prepack_topscore_0005
LTiBrApEDC+7z3zYw8napA9na80bbnXZwc9ozAZ6mEzD8nyZwMdTzAJwKH0bHaZawEYlmAZ78t+zgAHZwoa8WAhWkt+TgVyYwsHFnABAAYAUwKrZw789RAtd+mA0xLZYwJGEqAFtI78rBBWYw6BziAxtbK7bDWrZwDXPsA9mET/zNJuYwzMzKAJFue+DnELZwiWkVAJxgA8zP1cYwYlDlAR2OXBkR2eZwEtIvABBWZAErc4Zw8nahA1NJGAUMIEaw789BAd++hAEShLYwNepdAZmZuA0d++XwlDtSAJaReBUdTuYw 1afo_prepack_topscore_0005
L5lu8AhpbS4TgVeZwFueDBFtIb5TIw2ZwUN+DB9mED+LnETawW5QFBd9ow9Loa4awQmSIB17rW6TRCZZwR85IBVo7O/z+hBZwv+hNBtwSM/jOtjYwKpIOB9u92A0lJNYwlVlRB1piEBERcZXwp4sUBdINGAkx5+Ww3N1RB15QICU9f0Ww4P18AVjX64zjC/Yw6ObDB1onO+TBcKawJrBIBlhf877mDBZwRT8LBNtcB4jyUrZwF5hJBp+waA0WpYZwd4SFBhP3o/jzCvYw6g9MB9c4O9T1DMYw1OMRBZvE0+jGo1YwzXzLB5ydoB0VdWYwyvgUBVZPY+jEJbXwwRSXBVUYQAEATOWwPxbPB50OgCkD6IXwBhaUBFUWNCE86DWw 1afo_prepack_topscore_0005
LZ78CBxLdLAc14BawLyWDBV46ZBMuecawb8S/ABBWRBczMDbwIwKBBxgAjB8jCnbw1r2BBNDuUCshEDawohSCBlaj+CcwqbawohbABtbfjDcstBawxjk1AZeHgDMfA3ZwlfftAtwppDc65RawHDlvAJsE3DcB54awoAejAp6glD8IGFawjX6BBd8SPAsnvjZwsJfHBZA2gBcqInawx4aEBxYPXCcUBnZw4Zf7ARu0RCcJx3ZwLir/AhZy8CMre4awnzcGBtCGEDMBlkawLwBBBJBgAEMJqTawS7sCBlB6kD8EAkZw2hpzA9I5VDs6RZZw2ZP3A5IP6DcqrCbwLjhpANDO+DsFDNbwyT3hA9aMbDcdHnZwVd1aANBqsDsePZaw 1afo_prepack_topscore_0005
Lx1j1Atyh2AsYQ8awZ78tARf/sAsArgbwqGvyAluJh/LUNCcwShryApa8CAM99ncw9WJjAJuCKAcuURbwZmtYA5a2HBs+i2awLobFA9odYAsyfkawBKwRAtAfJCcFOSbwDXPzAd9ooAMqGfaw41osAlhyrB8T4ubwY+kkABTMi+78E+awpy4cA1oOv/bhNtbw8ZEhAlEXfB8GpbawVQk3/UaYEB8qdRaw783KAJAtH/LvVQawi7o3/4/f+/b8s+awYBHIAlydfC8bL/awSqTIA9Ri7Bc6Gtbwz51fAFRLaCMeOebw 1afo_prepack_topscore_0005
LQ142A9mEj87Gv0bwwfq7A56Rh6DAAUcwT3kDB9mED4LXPecwU4aEB13PV+L+Txcwknu7Apt3g/TDuCcw+wTwAVsUOAUnO5bwd8jABN3TsA0tcicwu/EpAh53OAUIAgcwQ142AV3kY77NJWbwrT32ANvDZ6TxFxcw3pCABtI+k/jLikbwwovsAlrpJ/zHHhbwkygwAdC6OBkhCsbw/BjABlkQtB0bvVcwCBrEBZZsXAk9pncwd3y8AZB9qAUeuAdwCOIhAxWzkA0+uWcwkxWsAt035AUdK4cw/ihoA152c+D2Ftcw 1afo_prepack_topscore_0005
LdTiHBpEDi8DpwRcw++JNBpvfq5zd+acw1NpNBJxgA5r78JdwjX6JBpZmZ27yhidwBr8OBd++p9Lsy9bwiWkPBlX6G8rX6ObwKc9QBZ78d/7OfzawOJmWBdR2OAsDt8awXPKYBRgVWB8z3faw4P1GBpFZ7+DXPCcwLfwPBl+6K+jyKVcwx1DMB99Td/LYl/bwRLySBtyhm+LW5IcwR2uSBR2Of5jqxLbwCB2LBVjX62rCXDbwIwqQB9Rh7+LmuRawrcIOBpvfiAc465awQg1WB9S3kAMmudbwGZbZB9S30+b6m4aw8n6bBdTipB8d+mawTiBYBFXPCBsuJBawY6mVB125DCstzjaw 1afo_prepack_topscore_0005
LR2OSBFDCs871jWdwyL9SBpbSM+757DewhArSBNJGE4zxLhewfUYTBBVjX07IbHfwekxRBBFLb+DpTSewqGvOBtz3HAsuJRewNzMPB9owdBspb6dwpbSLBlCXPC8JxMewx1jFBFZ7ECcPKAewbnvBB57nmCcjXOewNzMVB56RB9LXPCdwdy4WBtPZH/rYJHewlYwKBhArc/bIwKewiBBPB9RhTA8Ofzew9oQTBRgV2Bs789dwuzXOBJEYVBMrcYdwOJmLB9RhPCMYlvewCsSMBNzMvCcc9Aewb8SFB9owBCsTiddw3kYEBhrHNBsvfOewPf/7ApvfeCcHaFewam5BBRKcpC81juew03vCBdR2CD8MzAew 1afo_prepack_topscore_0005
Lo6dkB7DxaDUgWaOQKSxiBnZSvDUB6PQQuQHkBrnfqDUDcnRQ1EukBfrzEEUJwRSQ9cViBXHjPEUKB5PQqwegBf6hZEE0l+QQ4PNhBjIOSEkahFNQn0ljBHz4dDkg+nMQLRskBPos7CEhb1OQVsQmBTy6oD066XOQ8z0gBTHffDE3UQQQXzPkBn92XE0eGBQQBjMgBnVbqEUQ3vQQmMXhBLi8XEk4D+RQM4GdBjTZREkBH9QQ+65gBjELjEUS0qMQ5SmeB/p1JEU+B8MQ7smiBHMkLE0AooLQ 1afo_prepack_topscore_0005
LHJlkBvZxDDEG7CSQRd4lBzzI9CEesXTQwBCkBjpiNDUyfeUQeZnhBDQ0KD0ZFYUQRwimBj+4NC02smTQdoqoBD/L4B0B9qSQ7GgnBP35YBUd8WRQE+PlBPzSvB0So/QQVBCpBnO2kAU76oQQbyEkBLcDrCE0xfRQZvvnBPhNPDEm8YTQGOvkB7md1B0P4eTQuNPnBHkgJCk9OoUQ29ppBfHdCBE9MKTQCWHqBvFNVCEh+cSQxqXoB3dIOAE7xhPQxH2qBnyTUA0mN+QQ 1afo_prepack_topscore_0005
LXSJlBnFneDUv6hVQWZcjBTCMvDk63oWQ4IqkBPAUiD0X7+XQBKwjBPmvvDkD9gYQgxLjBLLBQEEdLkWQuTxhBvUzYEkLdUVQPpAiBzFFxEEm1SVQdMtdBDa3RE0EKVVQvLGnBvckgD0fzlVQRGdhBbYShDkBxiWQTcLlBnm/WEETWmWQE2EiBDHhVE0dGcXQ6oviB3tlSEkmKbUQAYAhB/vU3E0hIaUQmaHkBb2l1EEaERVQwIFhBTOw3EkT9LWQhpsbBTGGYEErbcUQbTwbB7ZFYEkcYOWQJ5edBP5cAEUKLVVQ 1afo_prepack_topscore_0005
LHNtmBHUcIDUv/9XQeE+nBbZ36CEz9nYQ4gUmBre1WCE3G8YQaUrmBvU4LCkz+gZQ5C0qBrP9qCUVUfYQBjanBjD99CEKXHXQy2+nB31QWDUjj9YQ9v7qBT9jeCUmS+XQIsTrBzO7RCUI11YQYENsBvKJFDkC+iYQ 1afo_prepack_topscore_0005
LiQhkB3LZECEpIkYQDi1iBjyGCBECv1YQZNdkBbMAe/j4p2YQYCZmBHDBO/TU0NZQBG1hBrS6WB012iZQZD8fBrY9QC09fkZQbtxaBP0QPC09AVZQ/BUgBrBH5C0+yzZQQ1cYBzm00CEUtaZQlc6bBv8uODUiUtZQGFRkBT+vNCkXgGYQw1FhBXc54AUdXhYQS3hjBL2VkB0Lr3ZQpmygBDRffAET9vZQJxHiBPF5FDUUhCaQ/pXUBLUA9CkBlRZQZrObBfygtDUTi1ZQ 1afo_prepack_topscore_0005
LZKrjBfy5D9jKmdYQOjKlBXsgG8rF/cYQhiOkBnIAv+LS5tXQmoylBDNeCAM4wEXQ5MMoBXC7Z679HaYQfyypBrZBI/LPscYQ6GEqBvZOSAsrCCZQYSNrB70zOAcjK9XQCFlrB38AWBsSx6YQ2ATsBDqZVBMCHSYQ04GiBb08i9z/KLYQZOxkBnmYJ+79c6YQs+0oBnfV36jHA0YQyyqoBXwxI5z2F4XQicYpBvORBA8W6eZQcvkrBXVADAsXZ5WQLTCsBP1cBC8VcUZQ 1afo_prepack_topscore_0005
LJFshBT+yq+bZwaXQFLqgB7UaIAcpPRWQfS1bBD2XtAsn3nWQtSZbBTg3zB8SEIXQ2EcgB7Oej+bSVAVQ8xFjBD3QU9bfYdUQR5JkB/ToN7jnE0UQAshkB3lkR/buzlTQPCmmB7tkQ9jk9TUQyr9mBDCAd+rkjFTQX6/nB7o4TqjBtcTQ2adgBf+1I9Lrq8XQfpDiBz9f8AMbmEWQ6HfeBzaWI7rT0NVQQe0eBDour/rXoOUQVvCjBPc1F+DAufVQPYtjBzn3mAcCjTTQUEanBDGYk/jXVmUQEmEoBr1fv/bK5ZSQzA7pBzEmm6D+aDTQ 1afo_prepack_topscore_0005
LRuoXB7t28/rCbXWQ+5LSBL1DfAMSDsWQnvwQBDbGHAsTGEYQ8emPBL8d49rTxNYQAkDOBfPE1/rSGvVQrA6OBz+8XAsghbUQy6EYBrmlL+bEc9VQCoMSBDUjkBcVTlWQMJQOBTqiT9rtUwVQsSEKB368MA8vSEWQkPlLBrh/PAsx09TQ 1afo_prepack_topscore_0005
Lew1QBfBIEBs+ngYQbyfPBnYDxAMXEOZQIQjJBLGDaA8z/RZQb6MIB/+Ku+b1diZQN+tQB7mb/Bs1upZQhO1VB3ngvB8sdDaQ/DpaBTCoJCcBBrZQeAhaBDOHvCsONgZQbKXeB7x8iBsrhjZQmcyRBnRl+BMYIYYQfW5RBjvR1/rsgYZQMnQRBjcWbC81bVZQS7bNBLxTFCczc/ZQdrhVB7GbHCcwLiaQtAXWBXQgrAMXMIaQ 1afo_prepack_topscore_0005
LHMKGB7gbSB8fzCZQ4mUABvG2EBswmEZQ0vi9Avrgn/LyAsYQ0BnBBvr8t+rB2PYQ2tH8AritKCcAXvYQg/XCBTiOrCM3j0YQf/eHBvmBSCsGowYQIuBGBHgqQBcodDZQ/ZH+AHIyABcqQmZQnxN6A/5KECsboNYQQdm0ATyIUCcqC/YQDXACBbPLEDcq8bYQXk/BBLRT7CMNuTZQrcmIB3dWPCcCrOYQInqKB7G+hCsm8CZQ 1afo_prepack_topscore_0005
LpMj0Arlid+7jd2YQUcDxALfMdvT52fYQTBkuALM6g6b1DiXQHZi0AHlWR0jGBpWQ44MnAHgue8zST1YQEDTpAjCna+DLchZQ1+ywADyfYAEFYgZQDoyxAHSY/AU9N/YQPci1AjQFrAkexAaQkEGwADkBO/bwMNZQOxi3AvH/78jVOhYQkDAhAXaIP4bFk4YQN2/jAn360+TsGhYQp8tsA7Ike7Db21ZQIothA3ZRC/T2bvZQ 1afo_prepack_topscore_0005
L4LvlAbtY49bI7RXQheviAjX3n+L3W4VQSNrsAbzBd/7AoFVQ6QEuAjGxs+bTi8TQFd2UAjqjcAcIa1VQZ25+/mp+7/Lw/ZWQ1qCSAzqv8AMHPaUQiade/uDVFB8PDqWQy7BhA3VKe+rRdAYQKzceA7zEc7LlmaVQFyMaAfwXRBMYmdWQHWVw/uGwg+LsCuVQ3JNCATSZ5+76UWXQfZOGAHXBwBMwTZUQdhogA3c4UBcQaCUQ8ymMAr4YIAcTkxTQFRuW9KFqqAcW+DXQRvvs/6hpyBs+uXXQr1sQ/+oJmBMzHuVQ 1afo_prepack_topscore_0005
LS1lzA/a+fA8QvrVQpNb9A/4x7AMim9UQjADCB7LTa/r8wlUQbL8DBXB+J/7lgeTQNQACBPOy3B8Gv2VQdqyBB3jDbB8VANXQ3/d/ATDNpC8rCxVQQGWyAXNqyAs8smWQkXC7ALjIdBMiXDUQCtGGBPOO4BcfRhVQRbMABLyTjA8/mNXQXiz6ALaWsCMNK3UQlEb6AzzTvCMN1nWQ1d+CBPxBADMXHwVQ 1afo_prepack_topscore_0005
LYR2CB3hVN970ngVQLaGGBjgiO7j0zLVQ533CBbeVt+T1RTUQKf1EBbo/r/zLlTTQp+1HBzZ6Q+z/jdWQ0lPLBToEZA0nIQWQ2sYQB7QaBAkLlhVQIGcMBb6GCBkzVmXQqZVBBTF0q9rKDaWQyErJBnpgr2DFipUQ0kJKBPyWi7zv2EXQFyREB3NG2+zrIBXQh9DJBfDVGBkcGoVQOUzSBnus6AU0BYVQUiaPB/UtK/DCojUQEIoSBnPom+DgqHWQWn2OBrTc7B0qycXQXCoOBH57UA0cMHYQImsIBf4ZTBUS2CYQ 1afo_prepack_topscore_0005
L1j67AHOlR/DacpUQQcm1ADjikAEP1yTQ9aE1AD+iBAUTbXSQZdQ3ArwkuAEZcaRQkyLqAHRXxAkjhVUQuzdqAzJHiBk/eqVQYDVjAL9hgBkDZUTQG24fAjebhBkQLaWQR1w4ADLnf+TcFdVQlYl5AH+iiBU1iyTQsFlmALTgm/TXriUQUVtsAv5OSCExxeVQdujwATzVGBUU/TWQX8kWAHyFpBES9tTQrf7iArrc7AkEdZSQxf2mATVePCUwDHTQ5vxgArDnCCEEtVXQpdXbAHpkfA02koWQN5jTA/K/+BELxyVQ 1afo_prepack_topscore_0005
LQMayAzIvE9znMNSQLREyAbiFF5TzU1QQM8F9AfxVz6zxUMQQkhK+AzUbJ9D5YIOQny2uAPpnl+r6A2QQOyYjAbsY6+r+xWRQFGAwAD8Xy/bEE6OQFEKWAX5+I97DIfQQQf1wAfKNT5D8C/SQKAHsADAg88zWNQQQblA0Ajqdr/bUGiRQ+nxiAvBVF+r8EXSQeMbhAvnDhAcC+aRQhfstADVb8AsDV9OQkNS4AbAnn/LXKQOQ4s1qAratt+rZ/gNQo6TGAnnxx9L1d6QQgEuWA7l/a+7Q09OQZWbZAjqFR6z80bQQ 1afo_prepack_topscore_0005
LDbqCBv8bsorm06QQf6MIB/cI/3zTOYQQZHPJBHTQJ/j2E8PQnsSLBbe8r/TIlzNQV3XMBbhGg6rENaRQ65CSBrC1y47+t7QQ2HQUBrxaO+bAuEQQPpLVB3zbk9T8+VRQVGeZBDor897UKRPQIkZaB/LiC+DrF6QQ0yicBDigh2z2UDQQ9oFCBrv0x6rD40RQ/KkIBrZEG8byvAPQBosLB7Tat+7qYrRQvx6LBrG5P6TKKUSQVf0RBj/V6/rIWfPQlMfTBTgYR/DwPBSQvAKbB3Eid/LAv6NQ3q0cBzeju/DGNPRQ06UgBXmt34zgVaPQ 1afo_prepack_topscore_0005
LVz2HBPAjgAUX1zQQ6ZzIBHyD8Bkc3dQQvWBGBDVZICEXmSOQsSWIBHxhbC0iwhMQs6OGBnxRRAEF/qRQu1FNBzY6DCUqIZQQwHSHBr8TSC0qFRRQ 1afo_prepack_topscore_0005
LwQFBBzWj3BUvr+NQkoj8A7/FFCkDtaLQibhBBXtojBE4mHJQoBqCB76wGCUspSGQP5KxAn9gkBE31ZLQ3tOsA7F6rB0meoIQ7/SqAbaAJCU+PeNQSZf+ATwXYB01TaPQNy77AzutnCEHJMLQr9mxATIjgAE+i4LQj0LkALJ9QBExMqIQEAIxArD9IBEGPZGQxp0rAfZiXCEBdDIQGoQiArXB3BkBAdNQNd5pAnXBrCUu7/MQzjztAjG0ECEQ5cPQ 1afo_prepack_topscore_0005
LwAJDBzVsUAUBnYJQoxbGBf6nY/Dg+fGQtSeLBnIMiA02qqFQ/l+MBfxC3AkguOBQcI5HBzbjB6jR17HQuVTLBHO6q7rUXxDQrdPNBLdkHA8eA1FQLbASBfMze/rbkeJQqHRCBfN6o/TsvALQa8GEBbyrW/TtB0CQ8PQEBTANo6L3AQIQ8FFKBTb+25jc12JQfb6OBLB423zg0ADQNvEJBzgfJ8LNPCAQXzkTB3NvqA8+CUKQBaEQBPMwU+7jeDLQiPSVBf5ZU+r2RoIQ 1afo_prepack_topscore_0005
L1FEOBjM84AUQK/IQRbATBDqutBkpVzIQLFzRBbFsgCkE3oGQvqxUBzNwtCk9AKDQ3sLVB78SACE8TnLQWGvMB/ZVnA0UmvKQmQ+VBjzrJBkslVHQh0NSBnaovBk2DGNQrZJWB/m2hCUeayLQoBwYBTVFbBU9c8LQ 1afo_prepack_topscore_0005
LfLgNBDPN2C0NO+HQcZRMBzkGfDkq2LFQ8d7LBHCBXDEcNW+PPMQOBjm+tDkC2B4PtNHLBnkqrCECFZJQYBYPB/ki2DUsHFGQ02gIBLu+rD0ASsGQ 1afo_prepack_topscore_0005
L/BGJBHzd2CEa4D7PUUvIBvwjtC0yVLav9iZOBrSjnCkJKOyvrP2PBTX35CE46L9v5SZFBnNIFCk5lbrvSyyFBzhHxBUlul+vq6M/Ar8zMCUeILSPJmPHB3P9jCkdVHAQqVyGBrUpIDE6dBxv77AHBnTSVBU5DbmPDDaDBXe13AU5hAAwJN9JBH3LkBkfiTAwWETEBjrmSC0xyxBwvXh6A7eLgBUruJivDq+7Ab4anCkAznwvAny+ATAdUCksU04P 1afo_prepack_topscore_0005
L0xnRBvIKOC04ZlJP3cMXB3sFHCUiO2uv/1IaBnp9xCk34+wvwKwcBHDP7CEnZW8vmEUaBDojRBk5Z7uPSBBYBv5st/DWrasP8OHgBLohRB0+0wdP5cDaB/tou9z6yw7P7fYQBHVc/BkY6T1Px+AXB3t5wB0pNn7vBG3ZBXIrmBUuT/7PQt/YBDop1+DAnQxvkzqTBzcMz/DWBxuPbwLhBvxWmAEZOZ0PUa6gBjuAJCkEdplPvFXgBzEN8A07kw2v/oPYBvE1X1bsiy6PKW/YBP54q+zKxyBQ4iYeBDDiY9Tc5J7P 1afo_prepack_topscore_0005
LBWxZBDpHMDEUUjuPmOlcBvkL2D0nUftPtmxaBH90HEUF000vWFAeBjOkQEkwVO8va/qXB7TCEDULs75PQhcgBz07wDkPcksP6xtbBbV6DEE16r6P 1afo_prepack_topscore_0005
LpopVB3g+IE0W4U4vnYtTBXgMVEk/54Aw8STWB7dHME0Wh8FwThUYBPzxXEEaqoIwR1kNBDIXUEETlaBwVuKLBDe1dEU/Bk5v8cwLBzcXgEkLqYGwvdGTB7R0BEk37RuvCw3UBPk5lE0iQaAw84RMBbDwDEUaosBwd5PMB71EWEUCbLtv3aaHBzgmfEExUsGwC5iNBPgFZE0Uc9IwQiANBzfBxEkp9GGw 1afo_prepack_topscore_0005
LyfSWBbwuuDkYdiGwiKzYBTKQbD0evrJwyxpeBvUZpDUmO2JwRDSgBP6t2DU856LwosfYB/9CqCETHoJwelsSBfaIbCEYU7Jwir+bBzi/WC0JP0LwuD4RBfXaYB0KoUJwDeqUBXtYcDU4LzDwRapWBbRWmD03jcLwuA5ZB7tbeCUxpYHwA5VRBPeLhCkaw9LwBwIQBz8ntCUjwlIww2tbBTBboBUG7vLw+yDgBnpxgCUY9gLwWXmaBfRUiCE3owNwuxqNBLMGIB029kJw4BFTBT9SLB096hGwHjSUBTRDyAENorKw 1afo_prepack_topscore_0005
Lw2vgBXpumD0Y8UHwfumjBLzG0DkACVHwKhyjB/DcREU2ulIwR0alBzVAXE07BQKwDA2kBTHWvDEn0vBwqHSlBfbQBDUlxp/vmBJmBjTnBDE3C3vvncYnBfXwrC0pWUDw5L3fBXeGcDEwZBEwW3skBjXjfDEbpCJwhFjjBv+K/DUs+t9vNyxmBHlb/Dk/JuBwWLajBnTjvCkmUGAw6+cmBfN3gCkeI4hvSilkBrwmQDU/u2dPny/nBrXlTDUqklsvJXsnBvD/KC08F9BwNfQpBnPa9C0G0CDwK5smB/2brCEtddHw 1afo_prepack_topscore_0005
LbgIiBn3HfE0BACHwaVOiBz1E2EE4MVIwtY1hBrC13Ekb3WLwIzSjB3o7CFkowtMwFxDgBHPFDFESzxFwSOggB3dlGFUWmi/vFNDcBTv2QFkRzq6vuW9iBDbkUFEtS39vQQ1gBvxRaEU3bWEwC6KkBP6k8EUGekHwCATcBjG96EkzNRGwXk1fBTIxSFk3YqHwgpzgBjBM3EkC8n7vPorcBz5VTF0SShovJXnYBX8XGFE8L27vrSTbBrgMgFUqqh+vIpRjBXJDXFUuQpyvD/piBHo+jFkbk4Aw9LtkB/ytMFUhepAw 1afo_prepack_topscore_0005
LvWxfBT27sEUbtbMwv92eBLBEuEkQ7XPwC79hB/iRnEE/0aQw022iBvz3xEkdbVRwADLaBXjufEE1IIQwG73UBzQjoEUi7LPwsiAaBT+4dEk/NpRwmEPQBHMMZEUHUdPwf7cdBP5AkEEUxTLwMI4dBH9g+E0Pk5PwqPqaBfozPEEfuZPwTX3TB7qO3EET6HQwkMUVBLRlsEUT5ENwfDrWB77sTEkJD8Rw5IvdBra6WEEZAASw19fZBrJvtE0OLFSwK2nMBDZkgE0LCqOwUbGRBbnkKEUUfWOwWHoPB3WXVEkc+xQw 1afo_prepack_topscore_0005
LZaKjBL/1VE0DjBQww2plBb78OE0NhtQwQBsnB/FGhEESpnQwiS6oB7rOnEEvLmRwRNymBrkj1D0JkFQwF2DlB3MxSDkVESQw7BciBTJdNEkT0jOwFqLlBnGkLEk0UwRwbwFnBj/p6D0oiCOw3luoBv7huDEXvhQwuvZjBzKeaD09SuPw 1afo_prepack_topscore_0005
Lx+BoBrf6pEk6g5Ow868pBPr47EkPolOwuxKpBH5EOFE3kPQwTe0qBfQuWFUA68QwBNCqB384DFkMlsLwTBfrBPnA1EU6UzJwYCJqBjvNsE0zoRHwYFKuB7MKwEUYoOKw0zdrBf8neEEbJ0DwD2evBrhkiEEr5fIwuTJuBHl0ZEkcOsEwNvdvBPTSMEUZoPBwlfAnB/aykEUqfWNwxU8rBbjL2EkWuHPwG4/nBP4CGFU5e9KwZIBrBfAcTF01IoLwFkCoBbwBwEUbtmGwKnNvBHqD3Ekqi7LwMRaqBbztXEkDjaAw7SlxBv0veEkUb1IweZQuBjWqHE0y9+8v 1afo_prepack_topscore_0005
Ln1pmB/d5TF0/DRQwHhxlBLTclF0fKLRwP9fmB3gpfFkGRnSwLannBbdXsFE59VTwSRWlB7wuMF0wbYPwkEvmBDNX0FUHO4Qwa9njB3hynFU0rERw 1afo_prepack_topscore_0005
Ld34lBHObMFkKmBTw/ekmBL72FFEYsaUw0xlpBDpfIFkoDoUwHQeqBzKSRF0YMnVwzIwlBfXjuEk/9sUwu8siBbsbsE0O9tUwN27mBzDDnEkueBWw2YuhBLtiVEErCtUwLf/kB/8WCFE+raSw8GflB7WJQFUdAHVwHtemBDwQkE0qy5Twt75hBv6O0EkL0mVwZU3hBTAm0EUnb2TwleVmB3kiWEEtYNWws5GpB/0+nEUcd+Vw5bNmBflNxE0UK1WwrzFfBXFWVEUVytUw9SciBbwkNEUPZzTw+oeiBvHMNE0NQlVw 1afo_prepack_topscore_0005
L+8KrBvv6AFkh4sTwshIuBnZADFEH51TwbP4uBfrlaFEEx/TwPGbwBnSXgF0RG3UwTolvB/Yv5EEmzoSwLVgvBfrehEkFKiSwst2wBLRuZE0DXTRwK+xwBTlhCEUJuMRwOjkxBTlpuDkbhHQwQOfyBveZBEUfeHOwkLbxBnDbEDkXyHQw7JaqBzz45EEhb6SwwqwuBv1I6EUoiuUw8auuBb9NAF0ZSuRwotrxBXyi+E0soqSwyzgwB7beaE0XVZTwNhbtBnfHcE08rgSwZH3vBTaZgEkhVbQwmN8yBfPweEUp8TRwWlFwBXLb0D0Jo/RwpYmyBXZiREEmEHOwLIFzBvmAyDkjwfMwCEuwBrj70C0U67QwHEByBrTpzC0i6nOw 1afo_prepack_topscore_0005
LBPztB/aVoFUfFLTwZ/euBj4a/FUliTTwpaztBnHKDGETnuUwlQZvBbHCIGkFcaVwqC9sBTalGGEK1TSwUR1tBbyWFGkYL3QwioKsBXj6LGkjE5Pw94/sBHuwKGEmsHNw2GqrBzwxOGU+bALwTpbpBnjKUGUndYLwkWlsBjjSNG0x0jIweOjsB7ZijFkzueSwcTnwBrYsAG0fxGTwnP1qBr3oEGkEDXSwq3KtBLi/OGEk9kSwj/5vBrW6HGkOswQwa2ptBbT/5FEyFkQwtTFqBHZaJG00eBQwzbVsBjcUUG0vCOQwDAtuBriqGG0eIwMwyfuoBnFTVG02PQNwOaboBH9KXGkEJzJwT3SuBLmJJGkXWRIwgHlrBD9SQGUeA9Fw 1afo_prepack_topscore_0005
LFferB30TAGEFQMVwQ6tqBr0BDGUgglWw6y0sBHbf8FE6HhXwDBytB7zaDGEElNYwCD8nBbVV9FEYD8Wwm1klBvqMEG08tPWwfyAjBH7F8FUdQiWwDoXlB31sPGke6uWwZEQqBDBT4FElXoUwNjqqBjQtLG05rrWwkg3nBPgbsF0lSrWwaKpnBvMy+F0tcAYwF24lBDbJEG0wqKVwdZVhBHc+BGUtwCWwz5MjBnTyrFkjNKWwukqiBnUs7FU0FnXwQPsjBXzoTGEZZPWw4fDlBfFxPGUW7zXw4qNnBX+8TGkX0fWw 1afo_prepack_topscore_0005
LoWgtBjXjoFk3yRXwCEivBzX4cFE/NDYwB8GuBrZSQFEDTmYw/JQtBD/6YF0YTGZwp0kxBHVOsFUHoXYww5MzB/pn3FUt5pXwkPazBXeKgFknA2YwSF60BbL4EGElpFYwZqpsBjUDhF0ZRiWwUpnwB7m6RF014cXw6YhwBbDn4FEgepYwZYg0BrCIsF0CLKXwaf2xBLJE+FEci5WwO610B3GPrFUzJEZwQaOyBL6xYF0cRPZwy6e0B35xTFkZZkYws6/1BLRhIGEEYWXwrWozBjz3KGUAsUYwdnU2Bz4yBGEoFdYw 1afo_prepack_topscore_0005
LFr1tBvkv7EU2/fYwiMdsB/BJuEEnOAZwfZcuBPeVnE0b4iZw9NhwB37TeEExwZZwntMrBDEbaEE5YrYws7lpBPIbME0Q5JZwhwToBTJbzDEngyYwg2umBbGGXDEAFRZwkqdlBTMWyCk2l6YweviuBHXR1EEkvFYwtV3qBjuh3EkX9OZwko3pBD1bfE0fmRYw93wsBbMjQEk4OdYwDC6qBTQPGEkE2iZwMECoBny9VEU8+YZwXo9mBzPg/DkW2ZYwsv2pBnnQgD0oKjYwO6DoBvGzKDUfxpZwVDLlB/V9pD0xggZwpDckBHiYgCke6PZwegMkBr6X9CEk/jYw5B5mBD1QgCUZpsYw 1afo_prepack_topscore_0005
L750tBjcsrEEAiKawWarvBzgjlEkh6tawolSyBD0HyEUMlpaw5/V0BbbtpEkhP2awomRyBjYsDFEyGaawY9PwB/1gNE0KttawOu1tB/aK/DE4R4aw1OouBbAVQDUqa8awdKTvBz288CUnDRawVy0vB7JLOC0oCUawSTJsBzrGzEEOBRawe+uuBvKmpEUJUMbwy/+wBXWxIEkWQOawzQ0xB/x6JEEs3EbwrC9sBzx5EE0JWWbwLLWsB/lJBEU7EfawrjXwBLKkNDkfTRbw+8+sBbnY+CE4nKbw9EptBTEOCDUxE7ZwtUExBvOnMD0G/DawawQwBLpkCCUHs2ZwlpYxB3K8ICki6nawC3LuBHPb+BELjfaw 1afo_prepack_topscore_0005
LAAAcBBAAAAAAAAAAAAAAAAAAAAAAAAAAAAAAAAAAAsAAAA4P 1afo_prepack_topscore_0005
SCORE:   129.909   -349.321    118.446    276.703           1.250                 13.182        -10.304    -93.815        0.396        -54.241          0.000         -0.614       0.000        0.000     -0.190     83.576      0.375            0.000     72.289                -32.435        104.611         2.000      0.364    -13.835      2.609       2.059      4.431      0.000                -0.600             1.284              0.211             0.186      -1.721    -25.974     -6.689      5.885      2.363      0.000      0.000      0.000      9.941     80.000     12.000 1afo_prepack_topscore_0006
RES_NUM A:1-40 B:41-80 C:81 1afo_prepack_topscore_0006
FOLD_TREE  EDGE 81 1 2  EDGE 1 40 -1  EDGE 1 41 1  EDGE 41 80 -1  1afo_prepack_topscore_0006
RT -0.0771601 -0.28728 -0.954734 -0.880608 0.468669 -0.0698534 0.467521 0.835356 -0.289144 16.269 10.6139 -9.90219   1afo_prepack_topscore_0006
RT -0.361571 -0.433569 0.8254 0.674843 -0.732553 -0.0891793 0.643314 0.52477 0.557461 -3.784 1.902 -16.025   1afo_prepack_topscore_0006
ANNOTATED_SEQUENCE: V[VAL:NtermProteinFull]QLAHH[HIS_D]FSEPEITLIIFGVMAGVIGTILLISYGIRRLIKK[LYS:CtermProteinFull]V[VAL:NtermProteinFull]QLAH[HIS_D]H[HIS_D]FSEPEITLIIFGVMAGVIGTILLISYGIRRLIKK[LYS:CtermProteinFull]Z[MEM] 1afo_prepack_topscore_0006
CHAIN_ENDINGS  40 80 1afo_prepack_topscore_0006
L7RBPBtz3HGkQgV2P8S3MBNzMAGEv0N/PrcoOBd9oDG0HFOFQbnvSBJaRAGEDCMHQCB2OB5OfpFEAAA9PjXaMBtz3ZF0d+eCQ78dNBdoFjF0gArkPQj3NBFfoFGEK4IKvq/nNBRZNPGU3dt4PR/ATB5Y7HG0d1F3PUmgIBFcPAG0UQs+PIwKTBNc9oF0coF+PLy2NB9owJFUc9oBQiWkNBhpbeFEsyhGQiWEIB9TNaFkDtICQfU4OBhU4SFEv0NBP1NJJBZktjF0IbnXP3kYPBNJGuF0257vv 1afo_prepack_topscore_0006
Lx1jLBh/UKGUktzHQsHFNB989NGUc9oKQiWkJBRgVIGkWktMQkCXJB9naLGEW5APQTihMBxKHaG0gA7KQqGPQB5OfgGUhrHJQ7RhPBlsdsGkArcJQwKHLBlDtwG0jCHJQLy2TBBAAyGUwKHKQW5QIB989MGEmuJGQyDQRBpo2LGESY/KQtIbIBlsdcGk78dKQ4PVNBhpbcG0d++MQkCXUB5OfeGUwKnJQBWZPBtIbeG0coFGQSMoTB5575GULyWKQzhWXBFXPuGEVjXKQ 1afo_prepack_topscore_0006
Lue0GBtHFAGEXP6LQf/UDBhpb0F03P1NQFDCABR2OCG0xLdPQzhW/AdTiLGEsyxOQVgqGB5WemF0kauPQFkxJBNMKUFEDrZOQnhSNBtINJF0gRPQQcJ3FBhBaEFUd4JNQJGEHBRKc7Fka8CKQ/7pABZdDqFk+3sMQxtiJBRxowFE6GYQQydAEBR8dfFEr4mQQAiYMBFZnaFEVe2MQ8AgPBlTM8EErUiPQabGQBJ7wUFUo2pQQjsyKBRdzCF0TWCRQ5pEIBZNZ3E0fjNMQeTQDBpJ79EEMAtOQj1cDBtAmMFU+0pLQ 1afo_prepack_topscore_0006
LlYQ7ApFZ9FEtIzQQ5lu0AxKHGGUxgoRQaR2yANJGBGU3kATQIFuqAhU4CGEW5oTQKc9pAVMIIG0Mz8QQ3577AxeUuFEShDRQK9M5AVMiNGE5QwRQjsdpAtIbDG0gADQQ/UjjAR14FGEVjnRQ03PpAJxgQGUf/sQQ 1afo_prepack_topscore_0006
LMdT6ARhr1FEFueTQe++4ANHarFUPK0UQAAACBFYllFEAAYVQJGEGB5OfpFkYQwUQe++xAh/UXFkX6uUQdTi2A1NJGF0d+2TQJbn1AlsdGF0jCfSQ2jC8AVMI0EkpbKUQVjX6AlCX1EULy+RQueU+ABAAqEE/p+SQBWZABZlDzFklD9SQAdF1A95j2Fk6vfVQLy2wApGvQFkX6uVQwKHqApZmbFEaRWUQDXP+AhAruEUjXKVQGZ76ABBWxEEnE7QQDCMBBNJGcEUc94SQ 1afo_prepack_topscore_0006
LShLCBJaRcFECsiWQBrcHBJaRWFErcIXQlDtGB99TPFULySYQtIbIBNdT+EEVjfYQGZbLBhU4oFkVOEXQjX6QBR2OjFk/UjXQueUUBtHFWFkBB2WQsHlTBFZ7oFkZmVYQzh2YBZ78TFkDtgXQZQgYBx0NfFEAAUYQ5lu9Ax0NZFU46BXQcvJJBxy9IFEIlkWQ9owLBpvfuFUdTCWQoa8JB5QL2F01jqXQIwqTBNJGQFEYl7VQTihSBxgAzF0MzwYQEYFcBVMIKFkCXHXQ 1afo_prepack_topscore_0006
LcSMEBZmZcF0hWsYQ3kYDBV3kWF0NJaZQ6mE/AFYlDFkWkdZQWO03ANzMBFUMIEZQhALBBZQgpFUhrzZQhALFBZlD7Fka86ZQCBWFBlCXGGUMIgZQgqxIBZ785Fk9ocaQTiBJBBrcOGUO0mZQZ7cMBpEDFG0FZjaQT3kMBFsyNGErcIaQkC3CBxKHqFUNehYQpjPHBRjGSFExwnZQnvf7AJaRwFkX6iZQO0i/A557jFEFuSaQsyhCBR14GGkWkFZQShrIBVMIsFU46xaQwKHJBBBWVGUNeRZQ9oQPBJxgEGk++9aQFuePBluJUG0isNaQ 1afo_prepack_topscore_0006
Lb8SABNJG2EEW58ZQVjX5Ad8SjEEXPCaQUNe4AZlDXEE99XZQJbn8A1isdE0FZ3YQbJWuAxxTqE0F3QaQnNOpAFPa2EEiKxZQqGPDBVjX4E0xLRaQNcw8AVfyYE0SmaaQ8cipA9HRcE0KcYaQDHEvARXwzEEiAuaQWBzsApbDzEE7zWZQ 1afo_prepack_topscore_0006
LnEDzAx0NFE0hWYZQzMzxABW5wDEoawYQ8S3lApFZrDE8nmYQktzgAhpbODkU42YQWAK3AhoDFDEuj0YQh5oBBJHsGDE844YQd/YEB9NoTD0fHQYQW++BB5R5PDUBpdXQC/5IBlIRhDkWRSYQvJxvA9TNAE0jCzZQI8o1A5gEBEkPQWYQO8+zAxMf0CUqgQZQ3bQ1AJPsxC0ujYYQLprCBVufdDEd6RZQ2EFDBtnSnC0BsCZQ 1afo_prepack_topscore_0006
LIFuhAdnvDE0hWMYQDCsMAx0NDEEAAAYQf/UHAVMIcDk/UTXQzMzMA13PVDUy2JWQsyhKANdTWEEnEDXQlYQcAFZ7kEkArcXQqxLnAZPKWEkVO0XQIvjhAdUkDE0MjMYQNkvCABpfFEUrrcYQLy2LA9S3QE0eUAWQ46R1/MepdEERLKXQ5QLgA1isvE0OfnWQqxLXABqGvE0xLJYQIFurA557REUdT6WQamZsAJGEeE0fqRYQ 1afo_prepack_topscore_0006
LmuJ5/gqx/C0jC/XQrcot/wKHWC0jCXXQPKcN/gpbeCERLCWQx1ja/kYQICUktDVQduFC/4A+2BU/CJYQVnbP+IHneAkxnvXQERtI/mdHV/zhkWYQoN+a/OltJAkDv4YQKcoe/aRHO8zw4LYQT3kw/Y78FDklDdYQTNfFAhjKEC0aRLXQdt1g/MxkuBEd3nYQifTz+O9iMCEv0OYQQxjv+ax4lAUgH0WQh5cj/8z64/joRhXQ 1afo_prepack_topscore_0006
LCsyB+SgV+C0Ib/VQ2jCX/mYQIDk8SvUQCsyB+4luVDEmupTQ5QLS9gqxHDkTihSQeGw8/KV/rDUY48UQvYqPAX/ZdD0w37VQcwUIAXcB5D0Z9nTQoSMcArY12C0+6dVQqGvk+qw1PDUjXyWQKPZs/epkrCk+iaUQSPOt/Su4DEkGWZVQ2BUIAfFqVDkzK5WQ445aAHjg3DkZ6GWQiVCUAbNJJE0MvyTQT8v3/OLVCE0SG9SQ9iNQAz0cdDk1HLTQqaEkAjxbuCUp6NWQ7HFiA/5R+C04ohUQMJWRADV9bCkanUVQ 1afo_prepack_topscore_0006
L5QLi/8S3wDkR2+TQfU4AABqG/DEEY9SQMdTMAJGEYDktzXSQ14lOAJGEUDEnELRQUNeRAluJPEka8iTQ4P1GAZ78hEU46BUQfU4gAZQgVEU2OfSQktzj/4577DUHa5UQp9mw/sg2HE0AfKSQbnvZA9RhHEkYQYUQtd+QARKctE0yhGUQShrmAtyhgEka86SQAAAlAZ5QHEUMIISQmZmZA56RdEkEDqRQ 1afo_prepack_topscore_0006
LiWkTAZ5Q7CUf/MTQaR2eAxJxUCECsqSQxgAPAV46xBkoF5RQLHaTAdR2WBkpbyQQFuekAZlD1BEtIzTQPf/tA5OfPCkDtgUQhrHxAdTipBEaRuVQMdT3AdnvTCE8niTQNepRAhU4+Cka8KUQ7AylAV+bfCUJCASQMIwcA557nBEnEjUQv0NnAdSM4AUc9YTQShrrAFtIvCEVj3UQfU43ARhrDCEFuOWQkCXqAhWklBEXPaWQzhWzANHapAkTiZVQ6mE+AFCsiC0gADUQrco5AdSMoB0w1LTQBW50AxLdnCEoasSQ 1afo_prepack_topscore_0006
LhrH5/4P1gBEuecSQEYlT/oFZrA0GvsRQLHaB/cR2WB0d+WQQFueE/c8SvAUGEoOQaSeA/i0UfA09teSQaSmi+yxbQ/j4SuTQl1Py/28ju/jrwlRQSsqt/mRkQ/z2ksUQsHFy/c8S3BEEYVTQIZyn/QZwY/jfbiRQfCUX/aeRdBkrJ1SQlaVo9SVYZ8z1/aTQYEcH/sk/9/Tm7PUQ3c3HAbUVe/jtGKSQQxO4/+s0gA0JFvQQeJLn/K2Qk9zHQPRQ2G5l/SIc/9jTSjVQvtoz/+edpAkegCVQOcFFAb0Kf+Ds+MUQ 1afo_prepack_topscore_0006
L46Rh+0hWUCU3kYQQYlDN8sz3rCkR2OOQf/Un/w1jmCE8naMQJbnj/coFdCEueEKQBW5g+envbDEUNuOQwfqx/+owhDU46JQQmZmp+iqxzDkrHFMQT3kMALv0RDUGE4OQAAAg+cnvjCUwKPRQiFvX/qPSeCk+oRNQxgAD/kuJpDESh7PQNzMv/GZ7QDULyGRQ1NJ2/mtzBEkSMYQQTiBB/SLyKE0isdMQbnvH/0hWwDUHaBLQcSMk/GCsmD0jC3KQY6maALwKXDEDCEQQBrcOA/mEjDUbn/MQoa8KAbktvCEUNeOQ 1afo_prepack_topscore_0006
L8naGA9S3sCkYQgNQDXPaABrcoC0573LQYlDbABVj3BkoFpKQR2OfARKctBUO0SIQ1zInAd2/vCEmSkNQT3axAlHrqCkUDDMQMSG1ApzvKDk9XXKQ+jb3AZAmFCEk8SMQnoj+A1X4FDEH19IQ9gcABxBqAC0Zv5KQ+hOCB5e2gCkCBPJQoFZHAV3k0CkZmZPQO14ZAFkaADU1cSKQ6n8mAV4QQDEj7YOQsCNnANWwZCU4nPPQMEcwAZHDoDUZ5JKQ+Pn0ARCUYBENOnNQLSrAB5eVfD0RSTHQNXxCBxAuGBEDcHLQA78FBhb+cCURaIIQ 1afo_prepack_topscore_0006
LdoFXARgV2AkArMMQXktXA9na8+jVOELQe++HA56Rx+z4luIQ46RNA557n9zbSMFQbnvTAlCX/A0NJGOQd29jAJQ/e+DeMaKQWYmTABImA9jGmnMQ 1afo_prepack_topscore_0006
LPKcp/ksdu/T14FJQ/Ujn+w0Np/TgVuFQv0NZ/gVOkAkU46AQc9oY/89TFAUjX64Pir2g/CbIeAEgDXHQGsF+/iranAEG1hCQgHP2/Wv8R/jUa2JQdTih/c9oQAkVO0KQOrS898VZH9j9ItEQV8OV/O0XeB0d5bIQQtEOAHH5EBULgwDQTunu/idlPBE4dE/PjjQCAvv8Q/T2L1AQtjNKAvzuGAE53aKQ0TT8/yvfi8j/PGJQ0eTh/io0K/zK0lLQ 1afo_prepack_topscore_0006
LZQgt/IwKvBEaR2BQKxgAAd9oQC0Gv06P+TNSA1hWsBEmuJzP/UjTAlBBmB0bSMwvoFZJANzM7Cktz3+PktzTAJFuWD0w1j0PCBWfAFYlDEkmZm7Pe++qA1NJyDkVOUBQ0ist/AqGDCknvfFQbLVo/YeWXCEtPzxPYlD5/EsyNDUbnPBQb8SVAx0N1CUdTiCQcSMgAR0iEDE99TpPQ14HAxLdfDEUNeRP3kYvAZPKGEEDCMDQW5QoA125bDkoFZEQ+TNwANHahD01jC9P 1afo_prepack_topscore_0006
LQ14fAJFuGBUjX67PWO0oA57nSAUMIw2PgVOkABVjX+DaR2OP357nABBW59T14l4v/UjvARhrX/zHFOAQKxgeAZlDNBEpw1BQu/ztAh/i8AUJ/DqPHaRrAdTih/TKc9DQDXPxAtcol8z4lu+PxgA3A14lOA01jiAQ 1afo_prepack_topscore_0006
LQgVYA5QLy7ja8SvPqxLPAdoFZ87kYQsvsHFIApw1jyj++p9vKc9MApGv07b14FDw+TNSAR14l8DBW56PkOLbAxmsv+LvjvwvQ+vBARHhI+rZYQgP 1afo_prepack_topscore_0006
LdTi5/sd+O+T5QL9vIwKr/g/Uj/zIbnDwEtIJAB/pGA0hWEHwZQgJA9Rhr/zKH6Jw+eXE/sOdEBkq7aCw/zHn+IX41BUdtjHw2uMP/CZDvAkS9M/v+TNy/UiBB/D8na0vro/L/oMuL+jzsvFw3Cml/0LZtBk3ht/vZ3Lf++6GYCEO3oGwZYJo/8pQDCk51tIwzA4j+WacOBEDHJJwRcFp/+u4pB0hCi9vrL7q/y3zFAEWGKCwhbhB/GIEOAkG5a3v 1afo_prepack_topscore_0006
LLHaZAZktrA04luEwBrcmApEDCBktz3HwAAArAFYlj/zfqRJwiWktAFuek/DVjnLw/pGvAFtIrB0GvUEwUNerA9owhCkZmZCwrco5AxfqxBEaRWHwGEYyAlYQ0CUiBB8vvJxYAx0N5AkZm5Awf0NkAJZIwBE9PeJwMdTwANJGEBEW5wAwnvfrAFDC4CUMIwFw46RjAhqxfCEtI7Aw++p/AxLdHCERLyEwW5Q8AV46xAk9oQIw7Rh4AFueMCklDdJwb8SvAFYlTDkWkt5vDXPyAtd+eCE+TNyvx1j6AFYl3C0eU4+v 1afo_prepack_topscore_0006
LYlDsAxLdz8Tc9oHwFuewAVNeJ8r/UDJw67npAtHFu9rlDdLwwfqtAFtIb+b14lNwPf/pARf/08j8S3DwYKv4A9ce56r0SqJwKImwAdVCr+LdMJHw 1afo_prepack_topscore_0006
LsyheAVMIw9b3kILw3kYQAZmZm+bIwaNw8S3UA13P16bMIwPwyLdXAJEYF97kYARwDIDx/w/6d+r3TqMwnCYo/QD6KAsZzjKwdlXK/gx3H/rwUEPwpbSYAFCsy8bNeZJw/u9TAVlvUAciGBOwp1Up/kVNt577A9LwKKGx/Qmvl/r8L4Iw0Etx+WMNB/LWtfOwWP4W/wiEY9r6JVQwkAGZ/IzOkAcYcxPw 1afo_prepack_topscore_0006
LktzVAFDCs9jWkNPwXPKaANJG0/TPKsQwShrnAltzH/ThrXRwBrcoApw1D/zxLlSw3dFbAd6RWBUYrJQwD86EAVoDzBUt+WPwSI1hAVwXJCUF0NRwHbJFAt9hiCUzUwNwShrTAJv0d+jtzXNwJZONApGCt/jMwaRwMryiA1zqYBksHkOwnCF1/ENU8BEzuiQwOFk7/Y/CBBEcKIOwwWGiAR30pCU7Y0Qwz22pAp+6+BESUgRwTMNZA5khICk0oFSw+Lvp/MPpqCkjEKNw07APAZgPeCkse+LwhKtLANtS8CkQL+Ow 1afo_prepack_topscore_0006
L8S3vAtyhm+zyhmQwGEY6A13P19zxLNRwU464AZ6mE67z3HSw14l8AhqxL6757PTwkCXBBB/pm8z57HQwW5QDBtxLt/DaRmOw03vGBtd+u+ja8SMwHvUGBZPK0AU0iMQw6mEvAxKHq+jYQQPwUVK9A5GDo/D5NyRwkCX/AFsyh2LVj3OwkC3EBlBBW5jsdmQwrco/AlCXXA0OfvNwmZGIB1NJOA057HLw35bEBhpby8jTiBLwlDNKBlBBW9T14FNw5QrHBVO0qBk78NPw46xJBxLdTA0z3nQwIFuDBFXPKB057/Qw 1afo_prepack_topscore_0006
L7RhzAh/Uj+7KHqRw4P1xAlsdeAM7RhSwlYQsANIwCA825zTwyLdvAxKHaAcNe5UwpnErAphQiBM1RzRwiGlwA94NICcUroQw//coAph6jCc5gzPwOwy5ANRGjCMbtKRwO0iwAlCXf+LAAwQwKvm5A5EY6Ac38vSwsI5jABZsDBMwUaRwFSqoAJJTJCMEuhSwJkpzAFUXhB8Gy2PwMdXsAhPU0CsUeJOwRPCiA93yPCcRDCPwE6IlApOe7CM+xlQwjkt9AdXfzC8ErVQwKvu2A9Br6Ccn73RwfGj/AdUbOCsj7qRw 1afo_prepack_topscore_0006
Ltd+jABW5g+b0isTw8nacAx0NJ9bjX6UwAAAmAxfqx1rQg1Vw03PmA1jCX6LmuBXwXVvJAhQUc4jnkjUwIyFw/8V/e8bMV1TwhGBBAxLfS9TDtzVwFWU6+Y9tG6j4gMTwT3khAJGE49rqxzSwRe2VApTmT/bqZbVwBTUPAZJ1r9T6d3Twn0Jg/sHrk+rIaiUwxKM+/0eEf+L1aDTwORpn/4wo9+DEciVwtTpNApztz+TJDSWwQSo2/syG51jzHgWw7Ikl+CK6267x+sSwuSab/08Hq9zladSwdFdx8uUne9D9l9Tw 1afo_prepack_topscore_0006
LVjXsAhVOU9zLdTVwiBB0ABVjH/j/ULWw6mE7A9RhL8Dmu5WwO0i8A1isd8TzMDYwBW56AxJxgAUbnXVw0is0Ax1jiBUPK0UwdoFsAFsyB+j78VUwLhdvAZCEJAUIx5WwU46+AZ5Q7/zGvkUwsyhABNJG8Ak9oAWwsyhvAtd+GBEAAQUw 1afo_prepack_topscore_0006
LkCX/AxLdT7LueMWwT3EDBlX62+LAA4WwY6m/AJwKHA8yh+XwdolBBBAAQAcwKjYwlDNFB9owdAcxg4VwnEjIBZ5QjBsTihWwQg1NBZ5QTBMqG3WwHvUGBZQgZCsTixWwQ14QBJEYJCc0icXwGEYJB13P5C8d+WXwEtoOB56RxCMuesXw5QrRBBW5QDMW5IYwJGE+A14lu7LFuOVwuCfGBdcyr9r+7UXw1NpHBhqx7/rSMIVw8S3BBFDC8AMVjXVwEYlPBZ6mUAsvfqWwIwKCBhqxfCs9ogWwO0CVBBqGDCsQgtXwSMoHBV3kYDcepjXwnEjPBJaRqDcPKMYw 1afo_prepack_topscore_0006
LAAA2ApEDiAM8nqXw+TNvA1hWMBcdTWYwDCstAVMIQA8eU8Ywy25uAlDtoAMT3gZwDXPzAd++ZAc3kwWw2Z/yA1T5DCspigYwXXgnAJBOdBMHWIYw 1afo_prepack_topscore_0006
LTiBrApEDC+7z3zYw8napA9na80bbnXZwc9ozAZ6mEzD8nyZwMdTzAJwKH0bHaZawEYlmAZ78t+zgAHZwoa8WAhWkt+TgVyYwsHFnABAAYAUwKrZw789RAtd+mA0xLZYwJGEqAFtI78rBBWYw6BziAxtbK7bDWrZwDXPsA9mET/zNJuYwzMzKAJFue+DnELZwiWkVAJxgA8zP1cYwYlDlAR2OXBkR2eZwEtIvABBWZAErc4Zw8nahA1NJGAUMIEaw789BAd++hAEShLYwNepdAZmZuA0d++XwlDtSAJaReBUdTuYw 1afo_prepack_topscore_0006
L5lu8AhpbS4TgVeZwFueDBFtIb5TIw2ZwUN+DB9mED+LnETawW5QFBd9ow9Loa4awQmSIB17rW6TRCZZwR85IBVo7O/z+hBZwv+hNBtwSM/jOtjYwKpIOB9u92A0lJNYwlVlRB1piEBERcZXwp4sUBdINGAkx5+Ww3N1RB15QICU9f0Ww4P18AVjX64zjC/Yw6ObDB1onO+TBcKawJrBIBlhf877mDBZwRT8LBNtcB4jyUrZwF5hJBp+waA0WpYZwd4SFBhP3o/jzCvYw6g9MB9c4O9T1DMYw1OMRBZvE0+jGo1YwzXzLB5ydoB0VdWYwyvgUBVZPY+jEJbXwwRSXBVUYQAEATOWwPxbPB50OgCkD6IXwBhaUBFUWNCE86DWw 1afo_prepack_topscore_0006
LZ78CBxLdLAc14BawLyWDBV46ZBMuecawb8S/ABBWRBczMDbwIwKBBxgAjB8jCnbw1r2BBNDuUCshEDawohSCBlaj+CcwqbawohbABtbfjDcstBawxjk1AZeHgDMfA3ZwlfftAtwppDc65RawHDlvAJsE3DcB54awoAejAp6glD8IGFawjX6BBd8SPAsnvjZwsJfHBZA2gBcqInawx4aEBxYPXCcUBnZw4Zf7ARu0RCcJx3ZwLir/AhZy8CMre4awnzcGBtCGEDMBlkawLwBBBJBgAEMJqTawS7sCBlB6kD8EAkZw2hpzA9I5VDs6RZZw2ZP3A5IP6DcqrCbwLjhpANDO+DsFDNbwyT3hA9aMbDcdHnZwVd1aANBqsDsePZaw 1afo_prepack_topscore_0006
Lx1j1Atyh2AsYQ8awZ78tARf/sAsArgbwqGvyAluJh/LUNCcwShryApa8CAM99ncw9WJjAJuCKAcuURbwZmtYA5a2HBs+i2awLobFA9odYAsyfkawBKwRAtAfJCcFOSbwDXPzAd9ooAMqGfaw41osAlhyrB8T4ubwY+kkABTMi+78E+awpy4cA1oOv/bhNtbw8ZEhAlEXfB8GpbawVQk3/UaYEB8qdRaw783KAJAtH/LvVQawi7o3/4/f+/b8s+awYBHIAlydfC8bL/awSqTIA9Ri7Bc6Gtbwz51fAFRLaCMeOebw 1afo_prepack_topscore_0006
LQ142A9mEj87Gv0bwwfq7A56Rh6DAAUcwT3kDB9mED4LXPecwU4aEB13PV+L+Txcwknu7Apt3g/TDuCcw+wTwAVsUOAUnO5bwd8jABN3TsA0tcicwu/EpAh53OAUIAgcwQ142AV3kY77NJWbwrT32ANvDZ6TxFxcw3pCABtI+k/jLikbwwovsAlrpJ/zHHhbwkygwAdC6OBkhCsbw/BjABlkQtB0bvVcwCBrEBZZsXAk9pncwd3y8AZB9qAUeuAdwCOIhAxWzkA0+uWcwkxWsAt035AUdK4cw/ihoA152c+D2Ftcw 1afo_prepack_topscore_0006
LdTiHBpEDi8DpwRcw++JNBpvfq5zd+acw1NpNBJxgA5r78JdwjX6JBpZmZ27yhidwBr8OBd++p9Lsy9bwiWkPBlX6G8rX6ObwKc9QBZ78d/7OfzawOJmWBdR2OAsDt8awXPKYBRgVWB8z3faw4P1GBpFZ7+DXPCcwLfwPBl+6K+jyKVcwx1DMB99Td/LYl/bwRLySBtyhm+LW5IcwR2uSBR2Of5jqxLbwCB2LBVjX62rCXDbwIwqQB9Rh7+LmuRawrcIOBpvfiAc465awQg1WB9S3kAMmudbwGZbZB9S30+b6m4aw8n6bBdTipB8d+mawTiBYBFXPCBsuJBawY6mVB125DCstzjaw 1afo_prepack_topscore_0006
LR2OSBFDCs871jWdwyL9SBpbSM+757DewhArSBNJGE4zxLhewfUYTBBVjX07IbHfwekxRBBFLb+DpTSewqGvOBtz3HAsuJRewNzMPB9owdBspb6dwpbSLBlCXPC8JxMewx1jFBFZ7ECcPKAewbnvBB57nmCcjXOewNzMVB56RB9LXPCdwdy4WBtPZH/rYJHewlYwKBhArc/bIwKewiBBPB9RhTA8Ofzew9oQTBRgV2Bs789dwuzXOBJEYVBMrcYdwOJmLB9RhPCMYlvewCsSMBNzMvCcc9Aewb8SFB9owBCsTiddw3kYEBhrHNBsvfOewPf/7ApvfeCcHaFewam5BBRKcpC81juew03vCBdR2CD8MzAew 1afo_prepack_topscore_0006
LjZgCBTqUkC0PdVKQPDi7AnvSwCUok+LQ/bG/AXnuMDkgmTOQV1k7AzBrwDUDRlOQWJKzAjgSIDEKYSKQav/uAf7vrCUnWDIQIcB4A3RExD0N9JJQ79VBBP9vRCkEG0IQQMIFBv2XUCkfFeLQAAPEBDIz+CEShnJQNg33AnIFTCUvhvMQ/UWsAnNXQDECWjLQlYFpAP6N9CUuYwFQ9wSrAziUPCUVT6IQfbn1AjzRiCUpuhFQ9mDyArK8AEkMY7HQQF3+Art/oDkRLzHQzOp6Af5yCEUQtyKQ 1afo_prepack_topscore_0006
LxyBDBjK78CU58+PQuN6EBf6HXDkURJRQuqNAB/CufD0TuFSQVVZ5AjmXFDk8DQSQjIcJBvuuADU4q5RQGQlOBLcL8C0xrGRQoPnOBLZZUCE6DPQQP5aKBrMZBCUT27PQ7hWTB7OjHCUy/kPQPxZEBfS0fCUicuPQQbbGB3Kd1D004wQQPXJIB3A0gCU4uMSQQaWKBzUgSDU64zSQRK8RBrEN6CEQAzRQdFCPB/VBYDkWSdQQ33nTBn7+aBkJAbOQFxpWBby5XC0y7BQQ 1afo_prepack_topscore_0006
L81HABfNNCEkjotSQgiS3ALwSHEknOpTQ0zt7ALPASEEiy5UQ+dy1AfCaZEUu2vVQhyEvAb0DWEkpd+SQFvRzAvDCsEkhdiSQNP9zA/3w6E004vTQtH7rA3mT1Ek6TeRQIa/CBbKoMEk5UkSQUDTzAPS1wDUAk6TQXCgoA3otYEES7qTQN46rAPyCOEk74FSQldU7AffTqEUQWISQec82AnGYKFEd/bTQ9wY5AbQ5zEExDfUQrbCsALxl8E0ZEMUQvh6uAD46EFEpXKRQBc4jAr7D3EU5Y4RQ+usrAjPmqE0bRnQQ 1afo_prepack_topscore_0006
LWwCDB3c9SEkDdCVQHwaFB7XOdEUMoPWQCOSFBTpeNE0GqaXQGxGGBrDaTEExxRYQ5fNLBfPmjEEj78VQPIYFBbv7MEkUJWUQPWADBv8LrE0TsfWQ9P2MBjUEZE0t3MVQSEjNBD1ViEkl52WQitULBzL5zEkrAmVQ 1afo_prepack_topscore_0006
LNWQEB/R8yDEmOJXQFlDEBn8fSDU5qHYQEDwJBXrTGD0m5UYQc+tMBvfFgD0otlYQmE/ABvvSjD0touYQlqX2A3+irDk+CmYQy4duAfocODkfIwYQQeVxA3qyGEk5XUYQ+/DlAzlQeDE5+kYQrklmAnKQCEU6FUYQJxmDBPBHqDkeAOWQ47/BBDB71CUwr4XQeXzCBvshAEEZo5YQ41RBBbiPMDEdsIZQOAlvADb3wCUUh7YQH5N0Ar2+VEUiqHYQN1gbAjX/LDUnTqYQ 1afo_prepack_topscore_0006
LNqSLBXEFfC0BdNYQfeyQBnLKRC0UlZYQWf+RBn2OLBUYTFYQegYWBXHc6AUtfuXQ3lAVB/nwxC0MaLYQQAkaBPv5mCkqrZYQGALcBvU7pCkZyDZQIH4eBTpBZCUMfDYQG1ngB70YeCEe2GZQbMfhB/F/TCE0TgYQyX1IBnGyKCElv/XQuaDRBb1LOCEmQ8YQuU/TBDKPRDECFYYQUgAVBrrJ0CkqPRXQMjAaBXji1CkHFcZQblhfBHR9RCknbDXQ8zohBzwneCkVtlZQ 1afo_prepack_topscore_0006
LyGFOBPu0TAESlDYQZo/OBnoC49DIQgXQ3q8LBP5g42bTrJYQHWDOBrnGv8rLKnYQ5CMNBXv5v9DouCWQzVgQBPaNm/jxhIVQZn+OBvxfGB0Ka2UQPLKVBfYen+jt0jUQRxBSBT8R5BEG4AUQdjNYBLCUGAEXPuTQuIpWBjDNZBk9xcTQ7NjKBnWqiA0+CPYQpMRTB3ffA9TpTiXQOCDJBLgbi+jGY+VQrYWNBbjiw2rr/qVQh2ULB/x1fB0k5SVQXiZWBHZFS6zKpxUQAByQBHSWdCklMzTQ0B3bBvyuZ/TWxRTQMNDZBTMmAC0MpySQ 1afo_prepack_topscore_0006
LyLAHBzHJq67zZ9XQoX1DBH8Rt+7/aWYQfpFBBjB2x8r0v8YQ8te6A/+CG0DmF4YQMlX/Afmb//7hNzXQPDICBbdWvA84CyWQHgYFBv9Ih4zCrNXQ9ZjGBT7aIAcFphYQzRV6ADGZc+LgIXXQh1N6ADJPpAMfjMYQRE6+APjjWB85wdWQ 1afo_prepack_topscore_0006
LQjCDBv5xx97WqiZQaejAB3Urq6b4TJaQBG81AvzSt9LknQaQ3lMuAzY0M5rriTaQT3EEBzNZb87GYwaQ72DHB7c+r8TRz8aQXHkMBnWav8zhYnaQzHgPBb8tK6rpRtaQjSvNBL/XT/j6cRaQggJGB/BZE/7vslZQszLABfIo98TXDEaQRb7GBfp+w+LcyoaQ/kmBBHNos9rpyKbQEuiHBnlL18zxIfbQyDzEBvNME/D0UyaQ 1afo_prepack_topscore_0006
LMVb1ADj+OAM/cTaQcsNrAf/H8AcloaaQYpWjAzUSpA8nO2ZQkkdmA763SA8mETZQ4ZguA73QNCcpZbaQ5wD6ArEXMC8pNnaQZmT+ArAHJBcrCSaQYJE1Aj+eOAMn3TaQya4nA/tioA8Nt5aQpREtAHr5bCc567ZQxmlpAXE5eCMJryaQwJE+ATAlpC849baQU986AbJqLCMFOKbQiUWABLAAYBM6+wZQBqkCB7jdwA8TakaQ 1afo_prepack_topscore_0006
LTgWSAzwVyAcKb+ZQReLCA3W9gA87dcZQ1HWEA3cCjBcul4YQdyBMALC1PBc0NWYQcPzN/uFJjAMVpuZQ0LJx+uXYy+rWhMaQkNrf/MDd/+7MafaQG6x0/Y16eAcv5XaQJyns/AcvV8bVY1aQU9rNAfWgEBM06aaQu0GFATUeC/rifPZQLcPE/GDleBc0RAaQhuCh7kyOiAs1cUZQcu/6+2R0q77/x6ZQ8twj/isJv+7HRmaQ 1afo_prepack_topscore_0006
LII+6/WaTYCMcTAZQDj39/a5G6CsS4eYQSGGUA/dO2C8ZiGYQYd2UAvvc6Ccu0/WQ0yS6/WqMnDsSayYQhgn4+ikltDcerGZQ6eVBAzIkEEcpiQYQ9m7M/8XEqDcNRnYQJfiu/SaNfCcvKcZQX6dj/aH21C8QhIYQaZ3IA7csqDcE/LZQZGVl+aL4VDM8xfZQnRoy+WOiGEMTpVZQRz///6rZUEsl4eYQNzXRALEeCEMzjDYQZRQr/qz/CEc/vtXQIir0/cx+uDsiA4YQXUwF/kIKBEsbbOYQ6xmM/08ZKDcetYYQ 1afo_prepack_topscore_0006
LS9oiAX9MuCMgxcYQkkKtAX9+pCcuzGYQJrusAHJkECMufOXQL6KwALxDICsSAGWQTgA2Ar9OiCcz8nYQwuIyAbk/GCMz7IZQJ+e5AzW9MDceP7YQMdLiAL30qCcK37YQfewuAvlfHDcHpqXQ69x8ArcXTCsnkYYQBgXrAn7U3BMpDAZQlTO3APIsmDcX/lYQ+/n1A3qYRDsy2ZZQXuBBBjsEND8Jj/YQ 1afo_prepack_topscore_0006
LdFpoAvMEBBsgHpXQMMJoAzZbt/LyitWQT4peALLxEA8KRrVQmL/gAbGXw/rZ1fUQpuBmAL8XN8rrheXQaUYlA7Ux38jgtnWQ1l8vAHjos9DBE5VQaFxiAb2Y0/jyigXQUr8lAHX27Ach6RYQCq0vAfDKi/7YDNWQwXZsArE3R7rqlGYQUr9cAv5cm8bcdAYQy/QeAj9xZ8z4l3VQbIfvAPE1p/TeGSVQOiixA7sHI2jz8PVQHZY2AvooD+zJnnWQ0PTiAn+9zAkhk5WQs9ApAHTzBAEEUIYQZKOWAfsFf/DgGAYQ 1afo_prepack_topscore_0006
LBf1LA3vCeAstuFWQO3D1/WOWrAsBbFVQ2c5BALW2sB8LzCUQntUAA7dJeBMUq2SQ77Pt+iGaKBc7hvVQGADg+4skDAMrGnWQQ89I/gOVnBcBwrUQm/or/MQ5hAMKGhXQ8MIJAbn0nAcBrCXQXIju/+L9c/rlBmUQEheE/SHAACMv7ZWQpbKJ/k6Ai+7EN+VQV43B/CGsO/b+4OXQS/zx/4eC9B8MnKVQBGvV+c80NCsH1GUQt5fX/g9/xAsbLBUQaZs3/QlOY/7gODYQ4Q5e/cdDTBsQHGYQfovCA5sW8AMhj6WQ 1afo_prepack_topscore_0006
LV0WKAfFKaCMXbeUQWiMSADHV6C8kdfTQvxkhADwVlC8k3mSQbXZhADb1oCMsXZRQ5rtbA/oBiDsxsLUQPlXKAPO85Dsjr9UQFlEjAbuY/D8xOKTQPhGx/+poFE8CMGUQ8m2LAH4XfCsOBcVQjEuEAfHzEDcVh4SQEg3jAfcBYDshE6UQmnWDAvZnkD86KtVQTljRAjwVKEM1EgVQQ4YmA3LpNEc7kqTQNHdpAzwPuDccbpSQMlNaAzq2EEcgtbSQ3eiT/mt5NEMgKuUQ3LU+/GqzQEsciXTQ2Yfh/qs8wDcF2kTQ 1afo_prepack_topscore_0006
Lo9/oA79OPC8A4NTQ84kxAbb5yB8ZybSQIvgsAzsm1AMjZbRQ8SdvALSizAcbXRQQnMN5AvahBBs+UWTQpr7ABzYWSActMnSQ6TYFB7kd9AcwUISQaOkAB/Lcr9rRsZSQmeXJBzrKSAs/6cRQy7iEBnDN25bdduRQjy8IBrIfs9LaDQRQIV5oAzYANCcXiMUQQ9L2AzcvRCct05RQ3E/8AjostBsH/CUQQBs0Ar6QTA8c37TQiVtFBn2IBCsrmSSQFBL6ArieC77htxSQMy1MBnPy0Asb+ERQHWNEBD+oV9jzPkRQdgFMBLcmH7bI1tQQ 1afo_prepack_topscore_0006
La37kAHDLDAMF42RQCugfAfkWL+bq+6QQd3RWAr9St/bfodPQh0cZATjg9+bPAMNQZctiAf0UFAM4GzSQ2IolAXuo16rLplQQym9SALjHL8rwfcRQ 1afo_prepack_topscore_0006
LMWBLAvsR7AcK08PQpi9BAHHxsBMb8qNQxESUAjvsDCcLd0LQZYYTAn/W7BMUqaJQ5y5r/W0ceCMNupOQ3Xcf/io26C8sHTMQ+bSD+CaTRC88PHQQBLoIAP8POBMXb5QQjkPt/G4DEB8Q5mMQonjAAneFxC89s7PQJJJ7+2hCXDc/2BNQKrk8/WA1EDMpuPLQ8mLs+ahGpCc4K8KQw4qx+g5xtCcXNdQQABeB/8OE9B8Ot8OQ7j83+OZR8BMSR+QQ 1afo_prepack_topscore_0006
L13kiADD0UCMXK7MQYz3rA/rYhCcqQPLQJE1vATD1zBcIXuJQGEsxAv411BMnWrGQKx10AzAn0CMqj7MQG/r+AzuACDMCRWLQriqEBzwjVDMKKdNQ1t0GBDh8kCcWwAPQLk3iAXysYCsIv3OQTzOpAjlh5CM+3zJQ7N3xAvjqQDsdH/NQI6X3AbtZdCsXybOQAw1ABvSzmCsgdNKQMSh8ADJObDM4N8JQyDHKBrDwrCM+IMQQ6GgDBr92WC802DQQiCLIB3zgOCsY6eNQ 1afo_prepack_topscore_0006
LFDExAnLBuAMAHILQom10AfRG7+b661JQpfStAbD7J+rZrGHQ/uzwAjv868bjayCQYNZ1ArmMq6rB76LQAhdvAv1duAcTtCNQjty8ArLPS/7poBJQDfUxAHNHj87rjuNQGerxAzV4O8j6QILQV+q9APpB+3L/KYMQ 1afo_prepack_topscore_0006
LTJ9iAbfnP+Lyl9HQNE8WAL+1987A+lDQ+cVbAHwDO/LgvY9PDCJdAzK7O+LYYGxPapIgAHfNz+L/OuJQeEBZAzvyg6TstoCQ0agGAf5pe9bC/8EQ 1afo_prepack_topscore_0006
L+cQdAbWf5AM/Pz+P+H5gAXUKxBsN1wyPRZNrAncfSB8H9H3u/LrrAzooHB8adp5v8ZIiAnrvnCcdPv4PhvImArxgCD8V7sZvsPBPAXv04CMzS38P9l2bA3TdSB84d/CQEFXUA7ijsBsjEcKv+gIoAvv4pC8buC/Pu+9mADVwjDsGcRnPuT4tAnxb2CMGl9svIwbgA3emADc8fX2vYH5QArMLaDMdmO/PQt/CA3Zg2CsrRJ1P0G7JALkBmC8aJ4BQ 1afo_prepack_topscore_0006
LBSezA354DB8pDQ0P7Yv9AjNYlAcRGOjPMD47A/Szj+r7Yfxv8Nh/ADauO+7bNq9vxWKDBH85WAMtSD6PaD4EBfCZsBcXr9+PiZ9HBP7ZQ/rPMvyPzVMIBv9HjBc8YgEQn/7yAzS5MBcWg39Pm3VABLCEWBc9dMwvVJfBBL+Hh/L1dQAQxaMHBTCSICsjlI5PBtVBB3KEJCsW7cAQ528KBnoE9+rRql7PUFsGB3ofp8bxx+oPJLrJBHuNOAc31qgvJEQJBzKNRCMftAGQo34FBD69ABcMKiHQ4s0LBDMg/AceemDQ 1afo_prepack_topscore_0006
LfeS2A35rw6bHSs1uktR0A/kJz9TVwKzvlmxuALVJx8TumJAwyR3xAbyod+DyNOEwQodzAnet77reYX2PCv17AXTU8+zzpl1vMGUvALuAL/jo3rYv 1afo_prepack_topscore_0006
LrCqmADJ7D4r0NNAwQ9DhArYWS7LNqVFwSdJpAvAQz9L6ksIwl5jpA/0QD8L6j9Kw//uPA/px1+LGDoEwT2GAAj+wh9bxcBBwWjLFAP3Bc/bqO/IwKgRkAProO8rO1x5vHuSbAvMNF8z9M1Gwod/VAHLKWA8VU8Cw6BrGADoF28rmCP7vpadw/WPybAskosIwg1+QAXt5IAMiuWKwWBh9/SYVM9rhJ1Jw 1afo_prepack_topscore_0006
LyCovA3ERy/rsuyHw2pu3Av3pcAs68xJwaiy+Arofn+7sD0Kw1mYABbQ6X+LpgLNwxQw+AP8UhB8LOcIwyLI4AfXkYCMTbnHwccGEBrA33BMqNOKwZXu9APRE4Csx0+DwbjNvAXaqOA85KHEwr/izAjcg6AcGucLwu73ABXAEJBM36EFwneG2Ab4+oC8hhqJwXmowAbzHPCsgxtFwVhiGBPfPUCMrxPJwgpgGBzC3+As2ukKwe/oCBP8PIC83IIMwXwh4AjneTDMVFRDwARl/Az6loCM2lLAwwZjCB3O1CDsAI3Fw 1afo_prepack_topscore_0006
LaoRBBP7xw77/+CJw3ytEBnDxq8D7s5Jwz9pBBLbeB/T5g9LwF1wDBDuSw/TZgBOweeUGBvbuE/DFuAHw2vSKBnmpm9D8lFDwxN4KBLiil/TN7X8vdppPBPPBz8DX82Fw9sZAB3LeV8bqNTGwu6VIBv6eH6DqVzKwdeuCBbkpl/DisxEwh3GIBn1UdA0aKQIw6PwIB3IKB2LdJwBwd3sNBfwrr+Dx8l1vLLAHBreyz/Dtne4vffWMBrjaxAE/D0+vnVeSB/3a85jVfEDwSiMRBPf2U/jaKMHwYLIPBvTDz0DEspIw 1afo_prepack_topscore_0006
Laia5A3bnp/DU/ZLwqOFzAPGapAUmCVNwMX1yAbFH6/jcwBQwMAr0AfgWkA0/LDRwirnnAnG+2A0xYUMwyQcmAbRSyB0tD5JwCm5VAXQXvBk0q4IwF8npAHLcmC0NFrKw0oK2ATZeC/DmeuJwKr52A3jxnBEtZhNwbsQkA/kEy/jV4xLwYc2iA/uvRBkQL8Nw2SnrAjG7bB0p9RIwIdOUATIwMCkTjUGweF4RAXJFuAk+cTIwShILAbZNCCEo6dKw1tyoAPHh7CU3o8IwpvckA3tqxC0vCSMwcc6xA3UpmCkcbWLw 1afo_prepack_topscore_0006
LQYnwA7V8t8DQgDQwFyTwA3XFq0Le5WRw32C7AjMxt3T9MESwNhf7AbEdf7T2FPTwWG0tAzuzE/rsJLRw1jTiAfpJd/7h5rQwsUovALmrSAsyeeSwCsyfArnQIBM1LNQwybKvALz6J5zeHcOwlLAqA7bqJ7j/H+RwldBzAj+I6/rDCaQwUHiZArWQ++b9cfRwYjtgArQ1E+bZzuPwxH1tAT+QWBcQDVSwSW83A3LqLA8YFySw/7aqALhbx/LvBQTwpSMPAXn3LBcUCwPwe1KlAzpSYBMyAwOwubKhAn/X1BMTXBRw 1afo_prepack_topscore_0006
LIA3BBLcv+2Ln1XRwNbJHBr8RG2zgHCSwbKgHBfqd9+zJSmSwOf9IBHAtX/zyRvTw/FsLB7Ct447hwDRwuPwLBjK9B/LahoQwR+oBBDiVw6blUbQw5rcHBr24q8LPm1SwXqPLBDFg07zrnMQwpzePB/EuB2DdUiRw4ZXIBfYdV/rmRNQw 1afo_prepack_topscore_0006
Lc1GGBHUWdAkFwzRwa8RGBPhA3B0dWTSwdvvCBPTF/BENDjTwjvWEBTMTRC04OjUwlwdEBndAbC0AOORw0TZEBDnJJDElcrRwtBIJBT2RgDkWTvRwQKN/A7TVcDk5YCSwn9DJBXhNFE0y/JSwJCF/ALEPDEkGFdSwUqPEBvVvOEEm6gSwSnLEB3eujEEIg7Sw1F6EBfaLRA0KN5QwNTZKBTpLDCEnokSwBZHHBTWlYCUo9WQwM6cABThlSCUu34QwbJ5MB/vMRDkGRdRw1fx3A/iJKDEBb/RwFwxMBP5SOE0oBNSw80i3AXYxKEErKvSwDcwHB/XVpE08d6Sw 1afo_prepack_topscore_0006
LQL47AXoCeBU/hfTwhfq0A/aqjBkNPrUwquI6ADjS6AE+P4VwHYd6ALD/dBEhR9WwUya5ALzfBBE+VrSwyuzyAzZSTC0eS4UwhVItA7PpDBEJ/cUw 1afo_prepack_topscore_0006
LhSh+A7eke/TJwsVwxbBCBvTiI+zcj1Ww6McGBjX9+/jEIXXwwx9GBnJANA0/hRYwJ+cEBv0PS6bD+aWwRVBAB3lql+7K6GWwYyGIBDBDR9rOAhXwBT/BBHHEjAsl7aVwKcM+APePn+TfT0UwnxM+AXYJh9jw2nXwGAxGBXc4i4bCfgVwwID8Abr4K/rV/BXw9AE6AL6uT9rT2dVw8ayJBTpAj/rRINXwEWVLBTJza37yRsXwUf0FBj5fz9b33NYwbcP9AjYpNB8syOVwLV4DBzKGSAcbaeUwOc4EBvuYDB8yzDWw 1afo_prepack_topscore_0006
LB+mJBPisiAEL1eWw1H/NBzzLdBEwR7WwrpnLB30fTCEwEvXw4DlNBrzMeC0DcZYwE6ERB3yjACUDevVwi4mUBLpxABETPBVwkiSXBHGhnB0sx1Tw0+qaBPhNqAUSWJTwTNFdBvTz4AEXn9RwceccBvrXBC01xWRwQuCgBnEk5/DhXaRwGeGJBbjxWAk3zhVwE3wQBHs24A0a+iXwGHSOB38oNC0B1AVwkOoTBT7taCkD/EWwbprXB/sZpAU32sVwBNLSBLDLLA0YPrUwQ9RUB7Io+BUC8ITwRGyZBv4ZOCUKgKUwgYQbB7SIh/zlQlTwxhJaBT1TYCUOuxRwkDQeBTl1GCUdBeQwkYSgBrZ2H+j0O4Rwve8gBTctHAkLphQw 1afo_prepack_topscore_0006
LdCbHBPoFnCEJWQXw2iBFBDKCLDUg2AYwoSnDBL6Q6C0AStYw6t8EBzxQND0rbNZw9MCABLlqcDkigWXwr646AXGJBEEmHCYwAI0wAbc4HE0QpZXwfNvoAnNTuDEUFcXwVrmiAvWMlD0dTQYwUCujAXZR7DkW1zYwsw7WA3BEGDEgMOYwO92FBrtKeCkqpZWwj28HBn/0kDUx2CYw3MBBBX7AnDUG2VWwrdF6APNbDDELRRXwIzB5A3JR5DES/iYwaOMABrzsOEk/MCYwH4mtAXz8VEk+25XwH4byAPYuLEk64WWwkbpnAbjncDU9kmWwyNLpAHLiJEUhc1YwkuPeA7lc0DEsgNZw5AOVA3bF1CE4vlXw2vvNAHeP/CE62nYw 1afo_prepack_topscore_0006
LYMFBBXZ6VCEiMvYw7Ah/ADB0CCEIZZZw+i+EBHge6BUAPyZw7vVFBLa6HCkVaXawvp25A7QIvA05WUZwyeZuAr03yA0I2CZw/YcqALSGx+D4s5Yw0uMnAPmufBEBFjZwaVKABbEpGCkK0UYwsvI6AzEdYC0uPqZwp0i+AjrQHAUoy+YwByj5APmzPA0EfzZwbOVuAXPRWBELykYwvoTiAjub2+TvQtYwAppvALmop9jOHiYwwWjqA7b6M9TAKXZwAWHeADlciBkFpWZww9PnAnRZ8AUPJBawt7HqA/CRQCkmloZw 1afo_prepack_topscore_0006
LGM+IBTELYB0H+cZwtSVOBXzxIBUDvwZwMMlOBTula/zfsBawL8aMBjfex+Tv8iawwnfPBvD7DC0IbVawhFwPBbzzxCU+aEawHYrUBzzOwBk88rawuq5PBnJfTD0nHnawNjaIBnL9HBkvH/YwsqYRBXTzRB0jRYZwlxOMBzW6CC0BisawBPTTB3tk1CEgiwZwK7RMBTu/3CUAOwZwQOcVBnEuOC0SyFbwNYWUBHk2vA07F5awBY+XBPXbyBETHVawIFFQBbMKzDknjYawwlTMBrhARDkwv6awgyaTBrXnOD0hE7aw 1afo_prepack_topscore_0006
LgHNRBHx7X9zubqZweMoRB7v8T8bwI4Zw0BUWBPti88b6OXawyxyaBPMu/6rbnNaw3zWSBD88A/LOuRZwvtdSB7MU/Asv6cZwHT9SBvjZ2Bsg+0Yw9zITBXwlqCsTLAZw1hnTBTf6FDMDXZYw/v4SBHtER+jVqPZwm27NB3h9a9rAdIawkKHPB/oZs+L796YwG2FWBbRFi+bZcBZwPf2VBPqVMBcs6xZwAUzOBfDXQBsXxtZwoEjPBTGoqBcsBgYwHemWBLlglBcq0jYwydiWB3EzwC8WBVZw67fPBzjZzCMHQRZwXOuTBflClD83HiYwcRcQBLe4ADM1CGYwU5AXBHse+CsyjJYw 1afo_prepack_topscore_0006
LdITVB3cgi+r7f8awmlrZBXKq5+76ZcbwTWxbBPXPj2rgUqbw8yOgBLM3Swzsn0bwJW0YBPBvd9Ds2qbwb4PeBjSvSA8MIKbwC6xcBXvpvBsJQBbwIH1gBX2tRC86/zawffwhB/UwFCMhMHawuv+jBnvohC8fL4ZwF9oRB/v9F/rOkDbwQ4DYBvKP8/L9M4bwkeofBjn5s/L7NsawOazgB7xXSAMZYgbwxMDbBnOCGC8D+dbwaN0ZB3xUyBsiunawGOdiB3Z6LCcmhKbwp4VgBXFtzCMbo0awAzFgBfFnICMB9wZwiBciBPRPJB8s/GawUYikBXarYCsHbaZwicjlBnCyeCMbRMawsJXjBXUZADs4o3Zw 1afo_prepack_topscore_0006
LAAAcBBAAAAAAAAAAAAAAAAAAAAAAAAAAAAAAAAAAAsAAAA4P 1afo_prepack_topscore_0006
SCORE:   117.472   -363.355    118.968    280.050           1.178                 12.340        -10.972    -93.747        0.396        -54.241          0.000         -0.614       0.000        0.000     -0.190     84.775      0.375            0.000     72.289                -34.391        104.611         3.000      0.606    -24.032      1.726       0.993      3.893      0.000                -0.400             1.361              0.172             0.185      -0.568    -25.968     -4.877      5.885      1.590      0.000      0.000      0.000      5.610     80.000     13.000 1afo_prepack_topscore_0007
RES_NUM A:1-40 B:41-80 C:81 1afo_prepack_topscore_0007
FOLD_TREE  EDGE 81 1 2  EDGE 1 40 -1  EDGE 1 41 1  EDGE 41 80 -1  1afo_prepack_topscore_0007
RT -0.26837 -0.840201 -0.471212 -0.958628 0.28113 0.0446956 0.0949185 0.463712 -0.880887 19.3705 13.0301 -6.69799   1afo_prepack_topscore_0007
RT -0.361571 -0.433569 0.8254 0.674843 -0.732553 -0.0891793 0.643314 0.52477 0.557461 -3.784 1.902 -16.025   1afo_prepack_topscore_0007
ANNOTATED_SEQUENCE: V[VAL:NtermProteinFull]QLAHH[HIS_D]FSEPEITLIIFGVMAGVIGTILLISYGIRRLIKK[LYS:CtermProteinFull]V[VAL:NtermProteinFull]QLAHH[HIS_D]FSEPEITLIIFGVMAGVIGTILLISYGIRRLIKK[LYS:CtermProteinFull]Z[MEM] 1afo_prepack_topscore_0007
CHAIN_ENDINGS  40 80 1afo_prepack_topscore_0007
L7RBPBtz3HGkQgV2P8S3MBNzMAGEv0N/PrcoOBd9oDG0HFOFQbnvSBJaRAGEDCMHQCB2OB5OfpFEAAA9PjXaMBtz3ZF0d+eCQ78dNBdoFjF0gArkPQj3NBFfoFGEK4IKvq/nNBRZNPGU3dt4PR/ATB5Y7HG0d1F3PUmgIBFcPAG0UQs+PIwKTBNc9oF0coF+PLy2NB9owJFUc9oBQiWkNBhpbeFEsyhGQiWEIB9TNaFkDtICQfU4OBhU4SFEv0NBP1NJJBZktjF0IbnXP3kYPBNJGuF0257vv 1afo_prepack_topscore_0007
Lx1jLBh/UKGUktzHQsHFNB989NGUc9oKQiWkJBRgVIGkWktMQkCXJB9naLGEW5APQTihMBxKHaG0gA7KQqGPQB5OfgGUhrHJQ7RhPBlsdsGkArcJQwKHLBlDtwG0jCHJQLy2TBBAAyGUwKHKQW5QIB989MGEmuJGQyDQRBpo2LGESY/KQtIbIBlsdcGk78dKQ4PVNBhpbcG0d++MQkCXUB5OfeGUwKnJQBWZPBtIbeG0coFGQSMoTB5575GULyWKQzhWXBFXPuGEVjXKQ 1afo_prepack_topscore_0007
Lue0GBtHFAGEXP6LQf/UDBhpb0F03P1NQFDCABR2OCG0xLdPQzhW/AdTiLGEsyxOQVgqGB5WemF0kauPQFkxJBNMKUFEDrZOQnhSNBtINJF0gRPQQcJ3FBhBaEFUd4JNQJGEHBRKc7Fka8CKQ/7pABZdDqFk+3sMQxtiJBRxowFE6GYQQydAEBR8dfFEr4mQQAiYMBFZnaFEVe2MQ8AgPBlTM8EErUiPQabGQBJ7wUFUo2pQQjsyKBRdzCF0TWCRQ5pEIBZNZ3E0fjNMQeTQDBpJ79EEMAtOQj1cDBtAmMFU+0pLQ 1afo_prepack_topscore_0007
LlYQ7ApFZ9FEtIzQQ5lu0AxKHGGUxgoRQaR2yANJGBGU3kATQIFuqAhU4CGEW5oTQKc9pAVMIIG0Mz8QQ3577AxeUuFEShDRQK9M5AVMiNGE5QwRQjsdpAtIbDG0gADQQ/UjjAR14FGEVjnRQ03PpAJxgQGUf/sQQ 1afo_prepack_topscore_0007
LMdT6ARhr1FEFueTQe++4ANHarFUPK0UQAAACBFYllFEAAYVQJGEGB5OfpFkYQwUQe++xAh/UXFkX6uUQdTi2A1NJGF0d+2TQJbn1AlsdGF0jCfSQ2jC8AVMI0EkpbKUQVjX6AlCX1EULy+RQueU+ABAAqEE/p+SQBWZABZlDzFklD9SQAdF1A95j2Fk6vfVQLy2wApGvQFkX6uVQwKHqApZmbFEaRWUQDXP+AhAruEUjXKVQGZ76ABBWxEEnE7QQDCMBBNJGcEUc94SQ 1afo_prepack_topscore_0007
LShLCBJaRcFECsiWQBrcHBJaRWFErcIXQlDtGB99TPFULySYQtIbIBNdT+EEVjfYQGZbLBhU4oFkVOEXQjX6QBR2OjFk/UjXQueUUBtHFWFkBB2WQsHlTBFZ7oFkZmVYQzh2YBZ78TFkDtgXQZQgYBx0NfFEAAUYQ5lu9Ax0NZFU46BXQcvJJBxy9IFEIlkWQ9owLBpvfuFUdTCWQoa8JB5QL2F01jqXQIwqTBNJGQFEYl7VQTihSBxgAzF0MzwYQEYFcBVMIKFkCXHXQ 1afo_prepack_topscore_0007
LcSMEBZmZcF0hWsYQ3kYDBV3kWF0NJaZQ6mE/AFYlDFkWkdZQWO03ANzMBFUMIEZQhALBBZQgpFUhrzZQhALFBZlD7Fka86ZQCBWFBlCXGGUMIgZQgqxIBZ785Fk9ocaQTiBJBBrcOGUO0mZQZ7cMBpEDFG0FZjaQT3kMBFsyNGErcIaQkC3CBxKHqFUNehYQpjPHBRjGSFExwnZQnvf7AJaRwFkX6iZQO0i/A557jFEFuSaQsyhCBR14GGkWkFZQShrIBVMIsFU46xaQwKHJBBBWVGUNeRZQ9oQPBJxgEGk++9aQFuePBluJUG0isNaQ 1afo_prepack_topscore_0007
Lb8SABNJG2EEW58ZQVjX5Ad8SjEEXPCaQUNe4AZlDXEE99XZQJbn8A1isdE0FZ3YQbJWuAxxTqE0F3QaQnNOpAFPa2EEiKxZQqGPDBVjX4E0xLRaQNcw8AVfyYE0SmaaQ8cipA9HRcE0KcYaQDHEvARXwzEEiAuaQWBzsApbDzEE7zWZQ 1afo_prepack_topscore_0007
LnEDzAx0NFE0hWYZQzMzxABW5wDEoawYQ8S3lApFZrDE8nmYQktzgAhpbODkU42YQWAK3AhoDFDEuj0YQh5oBBJHsGDE844YQd/YEB9NoTD0fHQYQW++BB5R5PDUBpdXQC/5IBlIRhDkWRSYQvJxvA9TNAE0jCzZQI8o1A5gEBEkPQWYQO8+zAxMf0CUqgQZQ3bQ1AJPsxC0ujYYQLprCBVufdDEd6RZQ2EFDBtnSnC0BsCZQ 1afo_prepack_topscore_0007
LIFuhAdnvDE0hWMYQDCsMAx0NDEEAAAYQf/UHAVMIcDk/UTXQzMzMA13PVDUy2JWQsyhKANdTWEEnEDXQlYQcAFZ7kEkArcXQqxLnAZPKWEkVO0XQIvjhAdUkDE0MjMYQNkvCABpfFEUrrcYQLy2LA9S3QE0eUAWQ46R1/MepdEERLKXQ5QLgA1isvE0OfnWQqxLXABqGvE0xLJYQIFurA557REUdT6WQamZsAJGEeE0fqRYQ 1afo_prepack_topscore_0007
LmuJ5/gqx/C0jC/XQrcot/wKHWC0jCXXQPKcN/gpbeCERLCWQx1ja/kYQICUktDVQduFC/4A+2BU/CJYQwqyn/ET1SBkKJwYQiiOp+UEUiA0HaNZQB0HV/WS74A0O5PZQ1QWR/sXFN/jyThZQT3kw/Y78FDklDdYQTNfFAhjKEC0aRLXQXKSm+KzDPCklPUYQ+MM59kjcBBkXXuXQJGnAAJcFoAEqilYQgVd2/MQpDC04yBZQ 1afo_prepack_topscore_0007
LCsyB+SgV+C0Ib/VQ2jCX/mYQIDk8SvUQCsyB+4luVDEmupTQ5QLS9gqxHDkTihSQeGw8/KV/rDUY48UQvYqPAX/ZdD0w37VQcwUIAXcB5D0Z9nTQoSMcArY12C0+6dVQqGvk+qw1PDUjXyWQKPZs/epkrCk+iaUQSPOt/Su4DEkGWZVQ2BUIAfFqVDkzK5WQ445aAHjg3DkZ6GWQiVCUAbNJJE0MvyTQT8v3/OLVCE0SG9SQ9iNQAz0cdDk1HLTQqaEkAjxbuCUp6NWQ7HFiA/5R+C04ohUQMJWRADV9bCkanUVQ 1afo_prepack_topscore_0007
L5QLi/8S3wDkR2+TQfU4AABqG/DEEY9SQMdTMAJGEYDktzXSQ14lOAJGEUDEnELRQUNeRAluJPEka8iTQ4P1GAZ78hEU46BUQfU4gAZQgVEU2OfSQktzj/4577DUHa5UQp9mw/sg2HE0AfKSQbnvZA9RhHEkYQYUQtd+QARKctE0yhGUQShrmAtyhgEka86SQAAAlAZ5QHEUMIISQmZmZA56RdEkEDqRQ 1afo_prepack_topscore_0007
LiWkTAZ5Q7CUf/MTQaR2eAxJxUCECsqSQxgAPAV46xBkoF5RQLHaTAdR2WBkpbyQQPrekAV6B1BUtGzTQRt/tAd8fPCU8ugUQBeHxA5SgpB0KRuVQNoT3Ah6uTCUUmiTQNepRAhU4+Cka8KUQ7AylAV+bfCUJCASQfqvcAJn9nBUzCjUQarNnAJzL4Akp7YTQMgrrAFPJvC0Ij3UQQM43AdsqDCkwsOWQbIXqAd2ilBEeNaWQ3cWzA9tYpA0qhZVQHbE+ABEriC0QBDUQSso5AJCNoBkO0LTQ6g50A5sdnCEuYsSQ 1afo_prepack_topscore_0007
LhrH5/4P1gBEuecSQEYlT/oFZrA0GvsRQLHaB/cR2WB0d+WQQFueE/c8SvAUGEoOQaSeA/i0UfA09teSQaSmi+yxbQ/j4SuTQl1Py/28ju/jrwlRQSsqt/mRkQ/z2ksUQsHFy/c8S3BEEYVTQIZyn/QZwY/jfbiRQfCUX/aeRdBkrJ1SQlaVo9SVYZ8z1/aTQYEcH/sk/9/Tm7PUQ3c3HAbUVe/jtGKSQQxO4/+s0gA0JFvQQeJLn/K2Qk9zHQPRQ2G5l/SIc/9jTSjVQvtoz/+edpAkegCVQOcFFAb0Kf+Ds+MUQ 1afo_prepack_topscore_0007
L46Rh+0hWUCU3kYQQYlDN8sz3rCkR2OOQf/Un/w1jmCE8naMQJbnj/coFdCEueEKQBW5g+envbDEUNuOQwfqx/+owhDU46JQQmZmp+iqxzDkrHFMQT3kMALv0RDUGE4OQAAAg+cnvjCUwKPRQiFvX/qPSeCk+oRNQxgAD/kuJpDESh7PQNzMv/GZ7QDULyGRQ1NJ2/mtzBEkSMYQQTiBB/SLyKE0isdMQbnvH/0hWwDUHaBLQcSMk/GCsmD0jC3KQY6maALwKXDEDCEQQBrcOA/mEjDUbn/MQoa8KAbktvCEUNeOQ 1afo_prepack_topscore_0007
L8naGA9S3sCkYQgNQDXPaABrcoC0573LQYlDbABVj3BkoFpKQR2OfARKctBUO0SIQ1zInAd2/vCEmSkNQT3axAlHrqCkUDDMQMSG1ApzvKDk9XXKQ+jb3AZAmFCEk8SMQnoj+A1X4FDEH19IQ9gcABxBqAC0Zv5KQ+hOCB5e2gCkCBPJQoFZHAV3k0CkZmZPQO14ZAFkaADU1cSKQ6n8mAV4QQDEj7YOQsCNnANWwZCU4nPPQMEcwAZHDoDUZ5JKQ+Pn0ARCUYBENOnNQLSrAB5eVfD0RSTHQNXxCBxAuGBEDcHLQA78FBhb+cCURaIIQ 1afo_prepack_topscore_0007
LdoFXARgV2AkArMMQXktXA9na8+jVOELQe++HA56Rx+z4luIQ46RNA557n9zbSMFQbnvTAlCX/A0NJGOQd29jAJQ/e+DeMaKQWYmTABImA9jGmnMQ 1afo_prepack_topscore_0007
LPKcp/ksdu/T14FJQ/Ujn+w0Np/TgVuFQv0NZ/gVOkAkU46AQc9oY/89TFAUjX64Pir2g/CbIeAEgDXHQGsF+/iranAEG1hCQgHP2/Wv8R/jUa2JQdTih/c9oQAkVO0KQOrS898VZH9j9ItEQV8OV/O0XeB0d5bIQQtEOAHH5EBULgwDQTunu/idlPBE4dE/PjjQCAvv8Q/T2L1AQtjNKAvzuGAE53aKQ0TT8/yvfi8j/PGJQ0eTh/io0K/zK0lLQ 1afo_prepack_topscore_0007
LZQgt/IwKvBEaR2BQKxgAAd9oQC0Gv06P+TNSA1hWsBEmuJzP/UjTAlBBmB0bSMwvatYJAZ+M7CED43+Prbyw/EwVbDUgvIBQnnpDAFDPFE0JVNEQTCcQAdpfREU6RK9P0ist/AqGDCknvfFQbLVo/YeWXCEtPzxPJRzTApFe1CkNs2CQD0DTAZeBKDEUFo4PDbjc/wMMlDkz2T7PKgGW/MvWMD0QB/DQJ6JYA9iTgEEZir/P8FbcAtanGEkDV55PquhEA5JCVE02hE2P 1afo_prepack_topscore_0007
LQ14fAJFuGBUjX67PWO0oA57nSAUMIw2PgVOkABVjX+DaR2OP357nABBW59T14l4v/UjvARhrX/zHFOAQKxgeAZlDNBEpw1BQu/ztAh/i8AUJ/DqPHaRrAdTih/TKc9DQDXPxAtcol8z4lu+PxgA3A14lOA01jiAQ 1afo_prepack_topscore_0007
LQgVYA5QLy7ja8SvPqxLPAdoFZ87kYQsvsHFIApw1jyj++p9vKc9MApGv07b14FDw+TNSAR14l8DBW56PkOLbAxmsv+LvjvwvQ+vBARHhI+rZYQgP 1afo_prepack_topscore_0007
LdTi5/sd+O+T5QL9vIwKr/g/Uj/zIbnDwEtIJAB/pGA0hWEHwZQgJA9Rhr/zKH6JwjsdG/0hWEBEW5QCwiWkt+sIb3BEBWZHw2OfP/amZuAkBBW/v+TNy/UiBB/D8na0vro/L/oMuL+jzsvFw+TNm/4QLqBEYlD/vzhWk9obSMBUdTSJwktz3+67nSC04luGwueUo/8naMCUMIQIwdTiZ/iVOU/zgAr/vIwKP/GtIDB0bSM2vmuJx/uyhOBECsyBw 1afo_prepack_topscore_0007
LLHaZAZktrA04luEwBrcmApEDCBktz3HwAAArAFYlj/zfqRJwiWktAFuek/DVjnLw/pGvAFtIrB0GvUEwUNerA9owhCkZmZCwrco5AxfqxBEaRWHwGEYyAlYQ0CUiBB8vvJxYAx0N5AkZm5Awf0NkAJZIwBE9PeJwMdTwANJGEBEW5wAwnvfrAFDC4CUMIwFw46RjAhqxfCEtI7Aw++p/AxLdHCERLyEwW5Q8AV46xAk9oQIw7Rh4AFueMCklDdJwb8SvAFYlTDkWkt5vDXPyAtd+eCE+TNyvx1j6AFYl3C0eU4+v 1afo_prepack_topscore_0007
LYlDsAxLdz8Tc9oHwFuewAVNeJ8r/UDJw67npAtHFu9rlDdLwwfqtAFtIb+b14lNwPf/pARf/08j8S3DwYKv4A9ce56r0SqJwKImwAdVCr+LdMJHw 1afo_prepack_topscore_0007
LsyheAVMIw9b3kILw3kYQAZmZm+bIwaNw8S3UA13P16bMIwPwyLdXAJEYF97kYARwDIDx/w/6d+r3TqMwnCYo/QD6KAsZzjKwdlXK/gx3H/rwUEPwpbSYAFCsy8bNeZJw/u9TAVlvUAciGBOwp1Up/kVNt577A9LwKKGx/Qmvl/r8L4Iw0Etx+WMNB/LWtfOwWP4W/wiEY9r6JVQwkAGZ/IzOkAcYcxPw 1afo_prepack_topscore_0007
LktzVAFDCs9jWkNPwXPKaANJG0/TPKsQwShrnAltzH/ThrXRwBrcoApw1D/zxLlSw3dFbAd6RWBUYrJQwD86EAVoDzBUt+WPwSI1hAVwXJCUF0NRwHbJFAt9hiCUzUwNwShrTAJv0d+jtzXNwJZONApGCt/jMwaRwMryiA1zqYBksHkOwnCF1/ENU8BEzuiQwOFk7/Y/CBBEcKIOwwWGiAR30pCU7Y0Qwz22pAp+6+BESUgRwTMNZA5khICk0oFSw+Lvp/MPpqCkjEKNw07APAZgPeCkse+LwhKtLANtS8CkQL+Ow 1afo_prepack_topscore_0007
L8S3vAtyhm+zyhmQwGEY6A13P19zxLNRwU464AZ6mE67z3HSw14l8AhqxL6757PTwkCXBBB/pm8z57HQwW5QDBtxLt/DaRmOw03vGBtd+u+ja8SMwHvUGBZPK0AU0iMQw6mEvAxKHq+jYQQPwUVK9A5GDo/D5NyRwkCX/AFsyh2LVj3OwkC3EBlBBW5jsdmQwrco/AlCXXA0OfvNwmZGIB1NJOA057HLw35bEBhpby8jTiBLwlDNKBlBBW9T14FNw5QrHBVO0qBk78NPw46xJBxLdTA0z3nQwIFuDBFXPKB057/Qw 1afo_prepack_topscore_0007
L7RhzAh/Uj+7KHqRw4P1xAlsdeAM7RhSwlYQsANIwCA825zTwyLdvAxKHaAcNe5UwpnErAphQiBM1RzRwiGlwA94NICcUroQw//coAph6jCc5gzPwOwy5ANRGjCMbtKRwO0iwAlCXf+LAAwQwKvm5A5EY6Ac38vSwsI5jABZsDBMwUaRwFSqoAJJTJCMEuhSwJkpzAFUXhB8Gy2PwMdXsAhPU0CsUeJOwRPCiA93yPCcRDCPwE6IlApOe7CM+xlQwjkt9AdXfzC8ErVQwKvu2A9Br6Ccn73RwfGj/AdUbOCsj7qRw 1afo_prepack_topscore_0007
Ltd+jABW5g+b0isTw8nacAx0NJ9bjX6UwAAAmAxfqx1rQg1Vw03PmA1jCX6LmuBXwXVvJAhQUc4jnkjUwIyFw/8V/e8bMV1TwhGBBAxLfS9TDtzVwFWU6+Y9tG6j4gMTwT3khAJGE49rqxzSwRe2VApTmT/bqZbVwBTUPAZJ1r9T6d3Twn0Jg/sHrk+rIaiUwxKM+/0eEf+L1aDTwORpn/4wo9+DEciVwtTpNApztz+TJDSWwQSo2/syG51jzHgWw7Ikl+CK6267x+sSwuSab/08Hq9zladSwdFdx8uUne9D9l9Tw 1afo_prepack_topscore_0007
LVjXsAhVOU9zLdTVwiBB0ABVjH/j/ULWw6mE7A9RhL8Dmu5WwO0i8A1isd8TzMDYwBW56AxJxgAUbnXVw0is0Ax1jiBUPK0UwdoFsAFsyB+j78VUwLhdvAZCEJAUIx5WwU46+AZ5Q7/zGvkUwsyhABNJG8Ak9oAWwsyhvAtd+GBEAAQUw 1afo_prepack_topscore_0007
LkCX/AxLdT7LueMWwT3EDBlX62+LAA4WwY6m/AJwKHA8yh+XwdolBBBAAQAcwKjYwlDNFB9owdAcxg4VwnEjIBZ5QjBsTihWwQg1NBZ5QTBMqG3WwHvUGBZQgZCsTixWwQ14QBJEYJCc0icXwGEYJB13P5C8d+WXwEtoOB56RxCMuesXw5QrRBBW5QDMW5IYwJGE+A14lu7LFuOVwuCfGBdcyr9r+7UXw1NpHBhqx7/rSMIVw8S3BBFDC8AMVjXVwEYlPBZ6mUAsvfqWwIwKCBhqxfCs9ogWwO0CVBBqGDCsQgtXwSMoHBV3kYDcepjXwnEjPBJaRqDcPKMYw 1afo_prepack_topscore_0007
LAAA2ApEDiAM8nqXw+TNvA1hWMBcdTWYwDCstAVMIQA8eU8Ywy25uAlDtoAMT3gZwDXPzAd++ZAc3kwWw2Z/yA1T5DCspigYwXXgnAJBOdBMHWIYw 1afo_prepack_topscore_0007
LTiBrApEDC+7z3zYw8napA9na80bbnXZwc9ozAZ6mEzD8nyZwMdTzAJwKH0bHaZawEYlmAZ78t+zgAHZwoa8WAhWkt+TgVyYwsHFnABAAYAUwKrZw789RAtd+mA0xLZYwJGEqAFtI78rBBWYw6BziAxtbK7bDWrZwDXPsA9mET/zNJuYwzMzKAJFue+DnELZwiWkVAJxgA8zP1cYwYlDlAR2OXBkR2eZwEtIvABBWZAErc4Zw8nahA1NJGAUMIEaw789BAd++hAEShLYwNepdAZmZuA0d++XwlDtSAJaReBUdTuYw 1afo_prepack_topscore_0007
L5lu8AhpbS4TgVeZwFueDBFtIb5TIw2ZwUN+DB9mED+LnETawW5QFBd9ow9Loa4awQmSIB17rW6TRCZZwR85IBVo7O/z+hBZwv+hNBtwSM/jOtjYwKpIOB9u92A0lJNYwlVlRB1piEBERcZXwp4sUBdINGAkx5+Ww3N1RB15QICU9f0Ww4P18AVjX64zjC/Yw6ObDB1onO+TBcKawJrBIBlhf877mDBZwRT8LBNtcB4jyUrZwF5hJBp+waA0WpYZwd4SFBhP3o/jzCvYw6g9MB9c4O9T1DMYw1OMRBZvE0+jGo1YwzXzLB5ydoB0VdWYwyvgUBVZPY+jEJbXwwRSXBVUYQAEATOWwPxbPB50OgCkD6IXwBhaUBFUWNCE86DWw 1afo_prepack_topscore_0007
LZ78CBxLdLAc14BawLyWDBV46ZBMuecawb8S/ABBWRBczMDbwIwKBBxgAjB8jCnbw1r2BBNDuUCshEDawohSCBlaj+CcwqbawohbABtbfjDcstBawxjk1AZeHgDMfA3ZwlfftAtwppDc65RawHDlvAJsE3DcB54awoAejAp6glD8IGFawjX6BBd8SPAsnvjZwsJfHBZA2gBcqInawx4aEBxYPXCcUBnZw4Zf7ARu0RCcJx3ZwLir/AhZy8CMre4awnzcGBtCGEDMBlkawLwBBBJBgAEMJqTawS7sCBlB6kD8EAkZw2hpzA9I5VDs6RZZw2ZP3A5IP6DcqrCbwLjhpANDO+DsFDNbwyT3hA9aMbDcdHnZwVd1aANBqsDsePZaw 1afo_prepack_topscore_0007
Lx1j1Atyh2AsYQ8awZ78tARf/sAsArgbwqGvyAluJh/LUNCcwShryApa8CAM99ncw9WJjAJuCKAcuURbwZmtYA5a2HBs+i2awLobFA9odYAsyfkawBKwRAtAfJCcFOSbwDXPzAd9ooAMqGfaw41osAlhyrB8T4ubwY+kkABTMi+78E+awpy4cA1oOv/bhNtbw8ZEhAlEXfB8GpbawVQk3/UaYEB8qdRaw783KAJAtH/LvVQawi7o3/4/f+/b8s+awYBHIAlydfC8bL/awSqTIA9Ri7Bc6Gtbwz51fAFRLaCMeOebw 1afo_prepack_topscore_0007
LQ142A9mEj87Gv0bwwfq7A56Rh6DAAUcwT3kDB9mED4LXPecwU4aEB13PV+L+Txcwknu7Apt3g/TDuCcw+wTwAVsUOAUnO5bwd8jABN3TsA0tcicwu/EpAh53OAUIAgcwQ142AV3kY77NJWbwrT32ANvDZ6TxFxcw3pCABtI+k/jLikbwwovsAlrpJ/zHHhbwkygwAdC6OBkhCsbw/BjABlkQtB0bvVcwCBrEBZZsXAk9pncwd3y8AZB9qAUeuAdwCOIhAxWzkA0+uWcwkxWsAt035AUdK4cw/ihoA152c+D2Ftcw 1afo_prepack_topscore_0007
LdTiHBpEDi8DpwRcw++JNBpvfq5zd+acw1NpNBJxgA5r78JdwjX6JBpZmZ27yhidwBr8OBd++p9Lsy9bwiWkPBlX6G8rX6ObwKc9QBZ78d/7OfzawOJmWBdR2OAsDt8awXPKYBRgVWB8z3faw4P1GBpFZ7+DXPCcwLfwPBl+6K+jyKVcwx1DMB99Td/LYl/bwRLySBtyhm+LW5IcwR2uSBR2Of5jqxLbwCB2LBVjX62rCXDbwIwqQB9Rh7+LmuRawrcIOBpvfiAc465awQg1WB9S3kAMmudbwGZbZB9S30+b6m4aw8n6bBdTipB8d+mawTiBYBFXPCBsuJBawY6mVB125DCstzjaw 1afo_prepack_topscore_0007
LR2OSBFDCs871jWdwyL9SBpbSM+757DewhArSBNJGE4zxLhewfUYTBBVjX07IbHfwekxRBBFLb+DpTSewqGvOBtz3HAsuJRewNzMPB9owdBspb6dwpbSLBlCXPC8JxMewx1jFBFZ7ECcPKAewbnvBB57nmCcjXOewNzMVB56RB9LXPCdwdy4WBtPZH/rYJHewlYwKBhArc/bIwKewiBBPB9RhTA8Ofzew9oQTBRgV2Bs789dwuzXOBJEYVBMrcYdwOJmLB9RhPCMYlvewCsSMBNzMvCcc9Aewb8SFB9owBCsTiddw3kYEBhrHNBsvfOewPf/7ApvfeCcHaFewam5BBRKcpC81juew03vCBdR2CD8MzAew 1afo_prepack_topscore_0007
L3Mx+ALSlv7bomhKQaeu3ArVYr7jWWDMQ6b17A/KVV8TsS7OQw/e+AncNU/jYB2PQ39b3A3sVt/TjwvKQN8wvAzzJxAkfiPMQOFO0ALCld/DiTpHQQsF8AvwjM8blcpIQprt+ALAKv+L+QZLQPoHDB/5Th3LjYgKQ5BovAH7af1jsVDMQRXX/AjqZTAEwh4KQdXqvA3o9vB04vSLQHoYyAbJt3AEQ8TOQgrvnAXh1VA0reMMQCbC0A/rHuAkor0FQi5TsA/Vbj+jRyXHQcYA6Ar9qN+TR5iFQ 1afo_prepack_topscore_0007
L2EY8AbJ3B8LOULQQW4JAB3zWl7r4RlRQ9ag4ADYOA7T1VbSQ328uA3r236TGFNSQz9xABzIvs/LebLSQSqIFBTq1rAssuhRQJKKDBv2+aBMk+SQQO/99APFXFBsujdPQ+oJGB395NCcz5vPQelM6A37xu+LF1kPQU+DEBXqBQ0j1klRQwGC6A/AEZAMLfFSQYWsBBXafi/rhcPTQ1KkGBbeAbBsNwPSQR1ZIBbY1BAsujORQmFDFBzRqeCM/jIOQfbgJB7GmVCsGNXQQ 1afo_prepack_topscore_0007
LBBg8AvNZM+TrNZTQtmS1AT701/j06PUQvPt4A/NOm/T2ktVQxln0Ava6eAUN5kWQoPi1AncLZBUvl0TQrpXxATt/rBkWLaSQLJjzAXenkCUN1DSQOvdlADZMYBUU3VSQJUHCB7tiM+D0ljTQWNJtADNgG/TPlIUQ5Qw9AT1+vB0BH4TQ3buwAfuK+BkJghUQobo1A3zQEB09CsRQVylwAPQTrCEDlDRQ1hI8AzipqCUnMGSQYRfvADPT5CUHmxSQJUgiArWhlBUKlVRQqaMhAjT9/BkC6DTQHtJkAzv5UAEn/kSQ 1afo_prepack_topscore_0007
LS4FABvgdv9DnFAWQ3d6BBDogG9DrQaXQOU57AX4Te3bgfFYQbSH8ADRt94btSsYQ1/cHB7RAA4jGjbXQVGtBBDH7I7T/oSVQtoACBLMlh/DC23XQGD8HB38g67bSTjWQau1HBP5z57LtFKYQtOfKBLUvk9zsQcXQ 1afo_prepack_topscore_0007
Lww50AbDcG9LU7dXQRt6sAzu5T/rcpEYQiiRyAfs89AcG7RYQLjQ5A3wf/Ac77sYQpFEoArHd59LpCsYQ7wlhAftv45z6rhYQAZbPAfloy4DeIOYQ0gkjAnicH/ThLoYQvczHAbL1y+zXBJYQ6Q4VAjyOQAUKkYYQg630Ab+ry8rHdfWQBlZmAfgdw/bqPdXQ3ScuArLsu8bU8BZQer7iAbbEX/LD68YQhtrqA7dK+/zmC3YQq3Ax/KkvT/zJ50XQR4SUAD0jQBk++YYQ 1afo_prepack_topscore_0007
Lf5BvA/M9BCMnN+XQuv6zAPj6rC8OmKYQk3ewA3KyNDc7BUXQH0p2AT5QpDMu17WQw0EABngMpCMBCMYQostCBrJqRDc4maYQGwfCB/urfDsraEZQu2nFBzcGvDMU+EYQEiKFBPUBCEc72HZQtLGHBPLCHE8a1hYQRaYpAvIoACca0SXQOdLxAHJl1CsbQqYQ5tRBBD8ePCMMlhYQEFmBBX7WhCc5mYXQAB5ABHW7PDsFJdZQ/C2GB7OtxDcbKHXQKAeFBToLKEMGlmZQ 1afo_prepack_topscore_0007
LyesmAD5+LD8TT3WQOf5iAbpDsDcDo3VQBulOAHnF4D8APLWQ/BTKAXKILE86R5WQ41tjAnptaD8bTcUQioAvAH7BUD8gR+TQOE7zA/bdsCsOuGUQRtv0A3FS1D8skZTQJGU+AXqRmC86HrTQTKI/AP/LvDMP39SQKT9BBr9nHDc5rGTQM+1hAH8g1Cc+hLXQsX8nAPJOEEMAZ8VQokCfALQP8CsfGYUQl9nfA3GzwDM1VwTQCUfvA3zESCMXejUQro9wArRRKEcboSTQieCBBTPBHC8jKyTQvdxBBvwyEEsqFhSQ0ZDGBTkyCDMv+wSQ 1afo_prepack_topscore_0007
L/nG//CSwgDchyoVQhEkC/uI8qDcXk5VQZ6jp9SpvTD8znKXQSKu+9wyatCMC0KXQr2Rq+UZ4dDsbhuUQnTHE9goY2DsK4lTQ3wWDAzclIDsw2DVQDk+4+SktGE80kCWQdw0M+ooF8CcSigUQkoIs/8e+hD8xe/UQXSKT/02A0DMW/ATQ 1afo_prepack_topscore_0007
LRftq9czuqDcwyHYQGKyB/kaGWDMaVwYQCqO//kUgGDcF3rYQzBHEAhxZhCsbBzYQZ+h3+oSY2DcEBVZQLsrR/WrsrDsfCxZQNCm//KayCEcs/hZQqI87/yyLWE8YyfZQ61GQA/+GyDcc7YZQDwZs9upzEE8xAHYQcTg89GYt6C8jq2YQlQTp+MOHLE8lEIZQVbmq/E+y0Ds+HoZQz0lD/6YjzDce9RaQlP4f/CE8JDc2huZQ 1afo_prepack_topscore_0007
LvTsNA1jXjDc/MgYQM5RiAJn5YDc50aYQUdujAVVZ2Ccf/wXQeuFaAhCswCcJh5WQM1OnANZyBE8RGNYQleQfAhbOSEc4hdYQHnkJApv+HEcFAZYQWINOAd7RiDcAhgYQpkklApwVODczt5YQ4RHoAVzQCEMaMUXQNWTvAVlaDEs5waYQqhXgApCFhE857KYQr+jhApnRWEcV5+YQMtUDAxG+KEsrQxXQ+PX9/4ThOEsjVxYQ 1afo_prepack_topscore_0007
LkcbsAhOXfCciU0XQguVuAhuY6BsQjzWQpL5vAd1URCckJbVQEQ/oA974OCcLtkUQ3zI4AtOhEBc30KXQ4Hq2ABW/LAMmnMYQzOTABNFb2+7CXYYQOKWEBdVIS/rSYEYQbmDABhIjg8LXT1YQcWtxAd1fkCcUuQYQmmXnABpcQB8sByWQcV8+At+duBsDxWXQ7zO6A9pSbAcjDVWQa5OwAtE98+rpYGYQajQ0AVU1zAcXjnYQ 1afo_prepack_topscore_0007
L5984AhT8kCcWcMVQdrE7AVwE5CcQz3TQNA8wA9T0ODsXMWTQYQWuAR5CMD8EcLSQPlFCBlWKaDcjL9TQ8zWHBF8PEDcNFVUQyMpCBBMCyDM00oSQHhMJB5HTjC8ppUTQjQa+ARoTmC8HL5VQExe9A9FJgC87CLTQz1NBBZZGxDc/zvUQEe7GBRfh0Cc07SVQ5ofKB57QcDMvibUQ2Q4FBxyoEEs8utSQDY19ABwSBEcwaaSQXYiDBBdWbDcGy1RQAE9MBd+LVCsfAqTQ+TyJB1VnyCsppWSQViLGBZaUKC86xOTQ 1afo_prepack_topscore_0007
LbqLrAxJakDMgvMUQq6NhANgL6DsgwvTQ0TrSApA0YDc3iNTQysMJAlwReD8UbKSQdkUYABMSJE8Zv6UQnSmaAhtd6DcyXHWQsmthART6eEM7GFVQFkYtA5pOmDsawIVQMWRjAxoNIEMFl8SQdsjHAN02LEMq8tUQzNjfAd0aeDMac4VQe5rlA9bHjEM3CKUQexinAJo7dEMg/3VQ28sXAhe/qE8/nUVQ 1afo_prepack_topscore_0007
LQEiPAxpZ2CsDH7TQ4kNAAdWWVCcs/bTQPLEKAFZC5BM8hRSQBM2//k90rBs3rQRQHyX0/EwfsBMzAkUQPlgJ/YRflAcUjLUQc4OK/iPYNBM+qtTQ+5K2+kFEW/L4EYVQvGJXAptYyC8vZxUQ46bj/wTYlC8zQGTQmHRm/swcICMwTYVQVsuIAJ18NBceb7UQ7/xh/gDWAAsIiWTQGOlr/656aAsyRcTQTsd8+aa31B81I2SQzwqi/yI3zB8pGhUQ+spj+SyGi97ErGVQcDqc8ILGQAsVGNWQch4r/kCCd+7QXrVQ 1afo_prepack_topscore_0007
LIdodA5BecBsYfZSQuEpjA5wgrAMxQRRQmsdjA5HbiB8LJAQQK98fAZKRGBsdZ6NQ54NvAZSOQAcHAlRQeRcvAlqXi+rF/vSQnZZ0AlY1R/7qLWQQs+npA1YklzzDaeSQNF5iAB3ymBM5/NTQ/A2dAFkoj/7q9GRQE+1zAJ09HBMmo4RQT31rABY2d/b0FoTQZvt3AV+BE+7RFATQtlk8AJ+5r+7XRlQQISf0AlYsXA85AFPQbE2vAd4YD9bIPCQQp3IqAJOis8zIeWTQ0YStAlsPH8jtvnRQXcQhAFrl54LyWQSQ 1afo_prepack_topscore_0007
L3I+mA54kYCMwoFQQUGrmAVbl0CciExNQlZPWABAv3CcxZyMQe5nRAhL6yC8ybcKQK7CrAFDrhDs6tWOQyB82AhQffDc5uEPQX7RpAh/++Dcc59LQCz79A14rOD8q71MQQUmpAh6vjCsZY8QQHLrrARDRmC8QSOMQed7mApx/uDcvvCQQx9A4ApI9KDMbDaQQW0x5A9gU/DswXnPQS+asAltWPEcypaMQCGwgAxsoAE8C3iLQEGatApw/xDcnfOKQQ4HDBJHGODMDLgNQdcM9AVkdjDMgZGLQrCb7AZtZuC89JUMQ 1afo_prepack_topscore_0007
LvKqHABgp/C8TMmOQJuUh/kAFDD8K80NQbjaG/si0ZCMO4cMQ1gCL9GNlaC8M/YKQuDzH+sybLD8PjIQQeb6p/OPEOD878nPQvAJ7/2x4yDMg0gOQWHbCA3qwrC8KKEQQHzITA7NX1DM106NQQ/+XAHjJuCsKviPQ45KgAvx/SDMH6bOQt47LANRTDDcsGPQQ9Ddb/El6dD8rzcMQ2oB6+8cXpDM4wmQQWYSm+EZ/xCMdQ3QQXePm/q4BHEMM3GOQA9o3/aXpOCMiIgQQAOtZAvHPJEMh8CNQL0MhAzP8SCMxx8PQRjqoAvU5UDMd89NQ 1afo_prepack_topscore_0007
Lnvqb/ctXrB865kNQ9wWB/8H4YAcbLVMQWadh/IRLVA8UodJQQlOp+QV9//LQpQHQy7Mu/8rZrBsYMQPQMkNE/GFqTAs9OXMQsEga/wQnH/rIVgNQ 1afo_prepack_topscore_0007
L7yqEAxDHqAMGrCJQ2yQNAFS0nAMU7hEQlaF//8oLiBsHrABQ3P3w/oenJBcyTf5PKfXiABErFBMiSWEQ07DmAFxPQBs+xK9PAebpAV+GGA8IdTHQwN3NAJhf7AsdLiKQtplMAVeAM/L5hFDQCR+iAVmICCMAFQGQ16XuAlIblBsj+D9PyCFhARkw/BsKtL5PElZlAZjMTAsuyA5PDntxAlQmbAs2FKHQ71yoARf2O+7JcaFQNi2mANwjBAMVquJQ 1afo_prepack_topscore_0007
LY+n2/MZVXCMif0CQf0SW/gq00C8QCT/PDqOA/SjPfCctDZ9PhMng/S1SeCMjJLxP+SqK/YIrfDMm1fCQgozV+u0i/DcU3B/Pr0m8+2QLYEMzAODQwLAy/m78OEczNNIQo23AAVXYgCsCDUGQy6qq/QQy6CMXIR3PRMd0/8aguDckJIDQb1gY+E7SaD8zPbGQLtxl/W3HxDc2KZ9PHQwg+AszDE8k6z2PbjI6/enPcEsodhJQz8+h/SrdCEs82WJQXolHAvPfIE8VWpGQ 1afo_prepack_topscore_0007
LJAVi/qLuNCsMw2CQE0MGAH1fvBcKsWCQZrrEAznAoA80LW8P2AhSAn5LfAstNMzPfxCNAXq0KB80vyHQCbQI/a76OCsG0VGQx+8RAnWNPCsWTBBQMVY//OktMBckNRJQkRZSAPImJAcasTHQFQ+ZATn9wBcLRsIQ 1afo_prepack_topscore_0007
LMQbo/ONbo/brgs8Pni+k/C+U38ru3cxPbYQm/+QCn+LKoE1vZIe9/GMFW9rJ0X9vGyZE/ejr2/rsyEBQtcL//+Wu5wb/UyzPh+Ua+yzis4LxjC0P 1afo_prepack_topscore_0007
Lpye3+W8ZVAcOCl4vNAX7+KvD8AcIavBwwl28/mywWBM6uDDwg7rGAbEBEBMcTTHwC4J7+EdUFCcZpFCweb0g+4UrcCs9SXHwfnL9/gj8uBcbjdBwaKjF+sGetAcMZ9rvJ9659S3bMAMmvmEwq8sT+MknbCctRz9vCGya/kPX4CM/oiHwfp2R/qKTnC8UWqHwvx49+wcKHCsOhVJwLQ+IAtgaTCMMWtBwNOuCAB4DCB8IvoEw0EuAAZoCQB8FWL7v 1afo_prepack_topscore_0007
Loz3IAfzABCsvm1+vgAXfATYxOCsE7aAw63pmAT4VPBssBpBwZJ2sAzBHPBM6xYFwE1WkAfoEnCMEyZ2vqLfdAD6QSDsbtpzv2TWwAn0QtCM8uj4vH9KhA3jHoDsX3XxPWu8BAnrNIC87RC4vSzffALOOkCMlu2DwHV5iA/s4UCcE4jDPJaGhAjIqnDsEqS8vAHOMADizNDMGsw0vCghzAneg+C8AJblvgEP0A/VKOCc++J5vS84xAHsl/CcLU0/v+yzZAPTQDE8URJyPAJOdA7jsTDMVBS7PqUvpAnP8tD8TAmyP 1afo_prepack_topscore_0007
LXJxlAf6BNA8l198v2FasAnEK99riX5+v2QcqAX52v77q8GFwyE2xALV9r4rLpAIwgCygA76eOAsA/21vZT10AzgAe+rMsy9v/uZqAnJqm5rt4A5v 1afo_prepack_topscore_0007
L/wigA7MG46LxotGwvJgcArYCR4D8YGKwBN8jAzfSA9rzvIMwluLpA3rDN6bFw8NwdwVEAr3Ty4jEvsKwjHzz/WrCI+DXd3IwZaUAArgWl8TOAjNwR9UVAbqkb8bFaUEw6eShAnRhU+zI8QKwJGV7/qhLT9bfxcKw16pCAPRjr/TCImIwWepc/WUhp8j707NwFcFIAvvpM07jj8Ow/u0GA3u+S/TBZzNw 1afo_prepack_topscore_0007
LWAAjAjOwCAMOF2Lw7ucoATTg9AsFhwNwhNd0A/ePqAMf0wNwHnZ5AjVIiA8Wu1PwQRmmAnsEOCc6OCNw6ruVAPwNaCsHwdNwNU5tAXtxqCM9YrOwGIqPADd+EDMdkRMwdmjdAfSMaAMgKXKwvsKlAX4kyAMt0vPwCMToA768SC8jw6KwyxSSAXQJbCsDimPwVlcLALByBCM+UlMwE0esA/HGMDsmKJOwLwN2Ar3niCMmlROwEKOsAzUOmCcekZQwLll9/m4VLD8hPqMw86cSAfQYEDMnuHKwjLWZATsEeD8XVLNw 1afo_prepack_topscore_0007
LUaJ5A3WgiA8QVcLw6dZCBfNWPAMeYSLwO7hDBD26v9LJB0MwvhOHBLMja9boRYOws/OEB7ltGA8O2XIw6pVEBfX+ZB8dtfFwhVdFB/EiFB8nwS/vuxkIBzV1KCs6PxHweS/0A322oAM1yyJwjilEBLsEEBMf3MMwDAlBBjPX0+rsDtGw2vQIBzOBY/7ljWIwjybABrQ44Bc3utFwWBiFBHWWAC8tJr6vE4UCBDGxbAM19M8vdNUJBL7jlA8GTn+vxXpIBr+boC82hdFwSyeMBD722BcsAjHwEvoHB/rDSCcly9Jw 1afo_prepack_topscore_0007
LQIYABrXEh2zHsWMwEsSBBjXhv+zzexNw0uKBBPa2R+zTeZQwIvmEB7vzM/DG0HRwpSF6APHGaAkEDANwUb06ALnB9AUw6IKwf7BxA3Y0zB0r4iJwHSiCB3/jwBU4F1Jwt406Az1FuwLrCFLw5uMFBzL3g/TtUMNwgdNyA3Yj6/TSZPNw+zr6AHnPQB01dXOwxO36APl4HAk7duIwJYjxAfKUGCkKfBHwyu0pA36CNBkXlvJwsnswAPggUCk/28KwsIzCBfMrEC0MxlHw/9gCBzr4SCkBXPLwSJ+FBTxjHBkWxOKw 1afo_prepack_topscore_0007
LKWg6A7dNa7jhh4Qwic75A3M6s4TUUWSw+OHCBjx2B87I2zSwKQgEBze7j37SlyTw3XSwAruM387AxtSwTxzlAn+7q0zmweSw/MFxA7osW+beWKUwP57XAf5tV9boWiSw/SB1ADmlz1DqNSQwY7A5A7luP+zkK3SwGmHwAX+iL/rnOESwn29kAf0jT9TCpOTw1tCmAHYDG8jtMgRwCCNqAbrlm/by3ZUw+jZ4AnTSg/7eATUw0jNxALiXe6bgh0UwnXuJAnG2o5LxEXSwaUBZA3pzN/LfYxRwEs0WAfSdm+7eOhTw 1afo_prepack_topscore_0007
LHz4DBXECC/LLPHSwlD7IBzp5LAMeDiSwyXXNB/X+R+LExkSwsFVQB3VVF+r8CiTwgMaKBrYhTB8HDlRwc7oGBry5KCcwOoRwjk8BBTsdp/7dcURwghUIBHIfnAcxdhTwstpKBjac6AssFkQwuHWOBzlUsBMLt1Rw8PSDB/cq8Bcl/XRw 1afo_prepack_topscore_0007
L/BzNBXeMx6Lc4iRwUJ/RBTdQ18jD8hRwpHRRB7NJP/z/9vSw5RCVB/aQ1/j0MdTwXcxRB3McD/jERPQw5S5TBjnwK9TqhDOwhYlQBvimP8DdJ4Lw5tJZBnO2y6jPwAOwfdhSBP5th3bzkqJwwxFbBnRvk6b2MzLw19yXBvCON8L/ioJwsiuZBD7Kc+b9F3GwmbVLBfYjg77sVyQwKH5VBbw3n5jUslRwubpNBj0yo/DoOCQwu8FUB3WNcAEkOXQw96cMBXiso9D7U6Lw/JwbB/SrH8T7UuPwDA7PBzfXV6LuL6HwKMOfB36pr8rJExLwYd8WBbayl+bBvOEw 1afo_prepack_topscore_0007
LbVcMBbWxDAEmQATwK/fLBPpX8AEngLUwPdXNBn/tOAUWpcVwj2LQBXHhyA0H5QWwDvcJBDxTn/zpObSwSGqNBzwX4BkQ0CUw0xQHBzSFMBktlPUw 1afo_prepack_topscore_0007
LN61LBzU599zxSnVw+WlNBLwC65jBA1WwvntTBHRL55D+r4WwzpEWBzecD8zVO6Xwu1fLBflKa+raA1WwIYaFBfUmc+bwx/WwWgLOBb+rAAc+g7Xwxo5CBjMjkA8ANuWwytkJBjGfO8j0G8UwiF+LBnQH/8T1NtXwQNXMBzYmV/rGh3VwzfYEBXkmt9LyZAYwxCnDBLPx97rfkUWwd9pMBrJECBM6l6XwmHfSBTChBAMjFxXwjcUNB/rKH/L2rcYwN4K9ADVUgA8UH3Wwl0wDBrbu3A8ZksVwlSiEB/R1TBMdOaXw 1afo_prepack_topscore_0007
L4PSWBnOux1bFnyVwEiQcBbytZ2bb0xVwmjYeBTDMl+DZkNWwvy9gBbD4w+ziUCXwgVbeBvl3R7LAZZUwDgndBXLLt/rHn9TwRumfB3+gFAs0RlSw/r1eBPPxdBcIbKSw0WsfBzk96B8uc6QwSxqgBTkRGBsVt8PwWP4eBzJSmCMYaoQw+RSUBTM2L6bCd+UwreodB/wiX97nSeWw1/gcB/xIp5jQ4pTwzmWhBHRBQ5bDaXUwTByfBT2/gAMS3oUwKZXZBDpHGAscX/TwOFddBfBc4+b924Rw4p7hBbULu/bNViSwC3kdBHMHECcF62SwHs+gBTR5HAcEJMQwVQ/gBDvJcBsr1EOwyWndBfpi6Cs5nWRw9LhfB71NxCsaBZPw 1afo_prepack_topscore_0007
Lc0QcBnbvWA0cBrVwUpPeB3CssBkTMFWwqtodBvR1zBUIEmXw3spgBDN1FCUzhJYwHNKbBjqPaC01tZVwIpQcB7xOfCUZh6Tw+A7YBHleBDk75TTw5Y9ZBfPWGDU924Rw2WFXBHLZfDUYwDRwiQBTBf7h1D00ihRwsqWYBnbphDk2ljPwJDZZBv0bRAkboAVw1yNhBDRPyB0AbyVwtZ4WBDu1UCE7fhVwUPHcB/sm4Ckee4Vw6fOgBvGcnCUa2wTwmvXbBXDPBC0vzZTwZBtUBvqq5CU7NcTwdMyZBLh1fDkDNzTwWqDdBnwz1CUYmfRwaYDSB/RyzDUqNgSwOc3QB/BJEEkpw5QwBnebBLuoQD0wy1OwY2MWB/jZ0DEgBUOw 1afo_prepack_topscore_0007
LokEZBTnWcBUkSDYw6rQYBvsceBkJWyYwETkcBjMdmAUS3GZwYLFfBTAz+AU7tlZwgmrSBjD99AEJs+YwvJAOBD7y4BUIuyYwMHvIBHp1KBUUH7YwXIXOBj4nlCUleMZwotNWB30VHBkAJhXweLoYBvlOQCE3L9Yw/9ASBHxdAAU7KvYw+/jSBzgP0AE9MhZwEDMOB373DCUYrQYwHcaFBr0o0B0DnyYw3fjIBLqvQA0v1nYwd9dIBfrE6AUS5cZwveCLBHgj6C0G+DZwECLOBXsNeCUVhuZwYZISB74r1CEvbFZw 1afo_prepack_topscore_0007
LRoUdBnNK2+jZP1YwQ7rgBDB5l7TbmFZwvVreBnWTE8rOpkZw9LmdBjAhH57kGJawewBjBP1xT+zXRcZw1CkkBD2YCAkcs8Yw5g4kBrpoJ4zWwwZwkQlmBDu58AE+qRZwYaJbBLHLW+z8icYw0xfhBPWJW3bXhqYw5/PiBDgOo/D3F1ZwTMnlB7eN0+TktlYwB/JjB332pAEZxqYwNvhmBbIPm8jcoAawjoxjBXm+n7L9KIawVmrlBn2EH8rOIYZwIplnBzS5iBE1O5YwI6jlBTCbnBEcBoZw4UDoBHitWA0E4iZw 1afo_prepack_topscore_0007
LUXjdBXYXa/rP5VZwnN4aBHcrtA8xpxZwd4EfB7A8cBsiUMawSGbhBjmTACMHf7ZwqxoXB7sdtBMnGXZw6SfUBDSFXCsecxZwSFMRB3hZ0C8s7UZwRGGOBvpHVDcINvZwMG2KB/kAyD8urTZwqUdeBjdc3/LXQ4YwuQJYBnNXMAMfJHawnuzUB3s2KB8o8CZwXDUaB/9bICcy/BZwS3PXBrycqCM9SEawV00RBniPGCM/SHaw1fXOB/AWhCc5WCZwLj0TBTePFDc91+Yw7a4QB34XoD8CzBawq2bLB3ykED8vVFaw242IBbulDEcERmZwIKMIBfCjgDcAuCZwwcRNBro/AEspa/Yw 1afo_prepack_topscore_0007
LQSdeBDtCdBMoz1awNMNhBri3ECsSvRbwM/6jBD7KdB8PJObwgb7lBzOSEC8esSbwP2BkBDVxRAsMDHbwpHehBnuH0CsLtFbwhE9dBXkvODsuVObwcC/eBvnD+DcuXGbw3+hfB3QxDEcA0Wawg0AgBX4GbEM5POawVOZbBbgV/AslnCbwutggBPi/CCc4wybwqW8hBPJ32CcSwjawJzHjBrRWCDsCgXbwBVtcBPMYKDsCgvbwRRuaB3wDED8qh5aw49UhB3T1DEMvnWbwbnrbBPDaIE88QTbwglCcBz7V7D8A6FawEDihBv6Z3D8YRKaw8KMgBLokdEsPbuZw7hphB/r4gEsyTdawBJvcBvruiEsAMZaw 1afo_prepack_topscore_0007
LAAAcBBAAAAAAAAAAAAAAAAAAAAAAAAAAAAAAAAAAAsAAAA4P 1afo_prepack_topscore_0007
SCORE:   116.734   -363.968    120.238    276.988           1.162                 11.637        -10.668    -93.890        0.396        -54.241          0.000         -0.614       0.000        0.000     -0.190     86.553      0.375            0.000     72.289                -33.942        104.611         3.000      0.576    -20.894      1.721       0.998      5.633      0.000                -0.400             1.436              0.145             1.459       1.152    -28.593     -6.968      5.885      1.560      0.000      0.000      0.000      4.940     80.000     13.000 1afo_prepack_topscore_0008
RES_NUM A:1-40 B:41-80 C:81 1afo_prepack_topscore_0008
FOLD_TREE  EDGE 81 1 2  EDGE 1 40 -1  EDGE 1 41 1  EDGE 41 80 -1  1afo_prepack_topscore_0008
RT -0.242045 -0.812749 -0.529957 -0.95771 0.287709 -0.00382271 0.15558 0.50662 -0.848016 18.8788 12.9779 -7.01262   1afo_prepack_topscore_0008
RT -0.361571 -0.433569 0.8254 0.674843 -0.732553 -0.0891793 0.643314 0.52477 0.557461 -3.784 1.902 -16.025   1afo_prepack_topscore_0008
ANNOTATED_SEQUENCE: V[VAL:NtermProteinFull]QLAHH[HIS_D]FSEPEITLIIFGVMAGVIGTILLISYGIRRLIKK[LYS:CtermProteinFull]V[VAL:NtermProteinFull]QLAH[HIS_D]H[HIS_D]FSEPEITLIIFGVMAGVIGTILLISYGIRRLIKK[LYS:CtermProteinFull]Z[MEM] 1afo_prepack_topscore_0008
CHAIN_ENDINGS  40 80 1afo_prepack_topscore_0008
L7RBPBtz3HGkQgV2P8S3MBNzMAGEv0N/PrcoOBd9oDG0HFOFQbnvSBJaRAGEDCMHQCB2OB5OfpFEAAA9PjXaMBtz3ZF0d+eCQ78dNBdoFjF0gArkPQj3NBFfoFGEK4IKvq/nNBRZNPGU3dt4PR/ATB5Y7HG0d1F3PUmgIBFcPAG0UQs+PIwKTBNc9oF0coF+PLy2NB9owJFUc9oBQiWkNBhpbeFEsyhGQiWEIB9TNaFkDtICQfU4OBhU4SFEv0NBP1NJJBZktjF0IbnXP3kYPBNJGuF0257vv 1afo_prepack_topscore_0008
Lx1jLBh/UKGUktzHQsHFNB989NGUc9oKQiWkJBRgVIGkWktMQkCXJB9naLGEW5APQTihMBxKHaG0gA7KQqGPQB5OfgGUhrHJQ7RhPBlsdsGkArcJQwKHLBlDtwG0jCHJQLy2TBBAAyGUwKHKQW5QIB989MGEmuJGQyDQRBpo2LGESY/KQtIbIBlsdcGk78dKQ4PVNBhpbcG0d++MQkCXUB5OfeGUwKnJQBWZPBtIbeG0coFGQSMoTB5575GULyWKQzhWXBFXPuGEVjXKQ 1afo_prepack_topscore_0008
Lue0GBtHFAGEXP6LQf/UDBhpb0F03P1NQFDCABR2OCG0xLdPQzhW/AdTiLGEsyxOQVgqGB5WemF0kauPQFkxJBNMKUFEDrZOQnhSNBtINJF0gRPQQcJ3FBhBaEFUd4JNQJGEHBRKc7Fka8CKQ/7pABZdDqFk+3sMQxtiJBRxowFE6GYQQydAEBR8dfFEr4mQQAiYMBFZnaFEVe2MQ8AgPBlTM8EErUiPQabGQBJ7wUFUo2pQQjsyKBRdzCF0TWCRQ5pEIBZNZ3E0fjNMQeTQDBpJ79EEMAtOQj1cDBtAmMFU+0pLQ 1afo_prepack_topscore_0008
LlYQ7ApFZ9FEtIzQQ5lu0AxKHGGUxgoRQaR2yANJGBGU3kATQIFuqAhU4CGEW5oTQKc9pAVMIIG0Mz8QQ3577AxeUuFEShDRQK9M5AVMiNGE5QwRQjsdpAtIbDG0gADQQ/UjjAR14FGEVjnRQ03PpAJxgQGUf/sQQ 1afo_prepack_topscore_0008
LMdT6ARhr1FEFueTQe++4ANHarFUPK0UQAAACBFYllFEAAYVQJGEGB5OfpFkYQwUQe++xAh/UXFkX6uUQdTi2A1NJGF0d+2TQJbn1AlsdGF0jCfSQ2jC8AVMI0EkpbKUQVjX6AlCX1EULy+RQueU+ABAAqEE/p+SQBWZABZlDzFklD9SQAdF1A95j2Fk6vfVQLy2wApGvQFkX6uVQwKHqApZmbFEaRWUQDXP+AhAruEUjXKVQGZ76ABBWxEEnE7QQDCMBBNJGcEUc94SQ 1afo_prepack_topscore_0008
LShLCBJaRcFECsiWQBrcHBJaRWFErcIXQlDtGB99TPFULySYQtIbIBNdT+EEVjfYQGZbLBhU4oFkVOEXQjX6QBR2OjFk/UjXQueUUBtHFWFkBB2WQsHlTBFZ7oFkZmVYQzh2YBZ78TFkDtgXQZQgYBx0NfFEAAUYQ5lu9Ax0NZFU46BXQcvJJBxy9IFEIlkWQ9owLBpvfuFUdTCWQoa8JB5QL2F01jqXQIwqTBNJGQFEYl7VQTihSBxgAzF0MzwYQEYFcBVMIKFkCXHXQ 1afo_prepack_topscore_0008
LcSMEBZmZcF0hWsYQ3kYDBV3kWF0NJaZQ6mE/AFYlDFkWkdZQWO03ANzMBFUMIEZQhALBBZQgpFUhrzZQhALFBZlD7Fka86ZQCBWFBlCXGGUMIgZQgqxIBZ785Fk9ocaQTiBJBBrcOGUO0mZQZ7cMBpEDFG0FZjaQT3kMBFsyNGErcIaQkC3CBxKHqFUNehYQpjPHBRjGSFExwnZQnvf7AJaRwFkX6iZQO0i/A557jFEFuSaQsyhCBR14GGkWkFZQShrIBVMIsFU46xaQwKHJBBBWVGUNeRZQ9oQPBJxgEGk++9aQFuePBluJUG0isNaQ 1afo_prepack_topscore_0008
Lb8SABNJG2EEW58ZQVjX5Ad8SjEEXPCaQUNe4AZlDXEE99XZQJbn8A1isdE0FZ3YQbJWuAxxTqE0F3QaQnNOpAFPa2EEiKxZQqGPDBVjX4E0xLRaQNcw8AVfyYE0SmaaQ8cipA9HRcE0KcYaQDHEvARXwzEEiAuaQWBzsApbDzEE7zWZQ 1afo_prepack_topscore_0008
LnEDzAx0NFE0hWYZQzMzxABW5wDEoawYQ8S3lApFZrDE8nmYQktzgAhpbODkU42YQWAK3AhoDFDEuj0YQuKnBBBIxGDko16YQ5iGEBBCKbCk0x+YQdmMBBRdl4BETb/YQlu6IB19sYCkOJBZQvJxvA9TNAE0jCzZQI8o1A5gEBEkPQWYQcguzA575zCUTqPZQuhj1AVpNyCUU6XYQK7ZDBNNSXD0wrfYQzKfCBRLOZDU+jXZQ 1afo_prepack_topscore_0008
LIFuhAdnvDE0hWMYQDCsMAx0NDEEAAAYQf/UHAVMIcDk/UTXQzMzMA13PVDUy2JWQsyhKANdTWEEnEDXQlYQcAFZ7kEkArcXQqxLnAZPKWEkVO0XQIvjhAdUkDE0MjMYQNkvCABpfFEUrrcYQLy2LA9S3QE0eUAWQ46R1/MepdEERLKXQ5QLgA1isvE0OfnWQqxLXABqGvE0xLJYQIFurA557REUdT6WQamZsAJGEeE0fqRYQ 1afo_prepack_topscore_0008
LmuJ5/gqx/C0jC/XQrcot/wKHWC0jCXXQPKcN/gpbeCERLCWQx1ja/kYQICUktDVQduFC/4A+2BU/CJYQwqyn/ET1SBkKJwYQiiOp+UEUiA0HaNZQB0HV/WS74A0O5PZQ1QWR/sXFN/jyThZQT3kw/Y78FDklDdYQTNfFAhjKEC0aRLXQXKSm+KzDPCklPUYQ+MM59kjcBBkXXuXQJGnAAJcFoAEqilYQgVd2/MQpDC04yBZQ 1afo_prepack_topscore_0008
LCsyB+SgV+C0Ib/VQ2jCX/mYQIDk8SvUQCsyB+4luVDEmupTQ5QLS9gqxHDkTihSQeGw8/KV/rDUY48UQvYqPAX/ZdD0w37VQcwUIAXcB5D0Z9nTQoSMcArY12C0+6dVQqGvk+qw1PDUjXyWQKPZs/epkrCk+iaUQSPOt/Su4DEkGWZVQ2BUIAfFqVDkzK5WQ445aAHjg3DkZ6GWQiVCUAbNJJE0MvyTQT8v3/OLVCE0SG9SQ9iNQAz0cdDk1HLTQqaEkAjxbuCUp6NWQ7HFiA/5R+C04ohUQMJWRADV9bCkanUVQ 1afo_prepack_topscore_0008
L5QLi/8S3wDkR2+TQfU4AABqG/DEEY9SQMdTMAJGEYDktzXSQ14lOAJGEUDEnELRQUNeRAluJPEka8iTQ4P1GAZ78hEU46BUQfU4gAZQgVEU2OfSQktzj/4577DUHa5UQp9mw/sg2HE0AfKSQbnvZA9RhHEkYQYUQtd+QARKctE0yhGUQShrmAtyhgEka86SQAAAlAZ5QHEUMIISQmZmZA56RdEkEDqRQ 1afo_prepack_topscore_0008
LiWkTAZ5Q7CUf/MTQaR2eAxJxUCECsqSQxgAPAV46xBkoF5RQLHaTAdR2WBkpbyQQPrekAV6B1BUtGzTQRt/tAd8fPCU8ugUQBeHxA5SgpB0KRuVQNoT3Ah6uTCUUmiTQNepRAhU4+Cka8KUQ7AylAV+bfCUJCASQfqvcAJn9nBUzCjUQarNnAJzL4Akp7YTQMgrrAFPJvC0Ij3UQQM43AdsqDCkwsOWQbIXqAd2ilBEeNaWQ3cWzA9tYpA0qhZVQHbE+ABEriC0QBDUQSso5AJCNoBkO0LTQ6g50A5sdnCEuYsSQ 1afo_prepack_topscore_0008
LhrH5/4P1gBEuecSQEYlT/oFZrA0GvsRQLHaB/cR2WB0d+WQQFueE/c8SvAUGEoOQaSeA/i0UfA09teSQaSmi+yxbQ/j4SuTQl1Py/28ju/jrwlRQSsqt/mRkQ/z2ksUQsHFy/c8S3BEEYVTQIZyn/QZwY/jfbiRQfCUX/aeRdBkrJ1SQlaVo9SVYZ8z1/aTQYEcH/sk/9/Tm7PUQ3c3HAbUVe/jtGKSQQxO4/+s0gA0JFvQQeJLn/K2Qk9zHQPRQ2G5l/SIc/9jTSjVQvtoz/+edpAkegCVQOcFFAb0Kf+Ds+MUQ 1afo_prepack_topscore_0008
L46Rh+0hWUCU3kYQQYlDN8sz3rCkR2OOQf/Un/w1jmCE8naMQJbnj/coFdCEueEKQBW5g+envbDEUNuOQwfqx/+owhDU46JQQmZmp+iqxzDkrHFMQT3kMALv0RDUGE4OQAAAg+cnvjCUwKPRQiFvX/qPSeCk+oRNQxgAD/kuJpDESh7PQNzMv/GZ7QDULyGRQ1NJ2/mtzBEkSMYQQTiBB/SLyKE0isdMQbnvH/0hWwDUHaBLQcSMk/GCsmD0jC3KQY6maALwKXDEDCEQQBrcOA/mEjDUbn/MQoa8KAbktvCEUNeOQ 1afo_prepack_topscore_0008
L8naGA9S3sCkYQgNQDXPaABrcoC0573LQYlDbABVj3BkoFpKQR2OfARKctBUO0SIQ1zInAd2/vCEmSkNQT3axAlHrqCkUDDMQMSG1ApzvKDk9XXKQ+jb3AZAmFCEk8SMQnoj+A1X4FDEH19IQ9gcABxBqAC0Zv5KQ+hOCB5e2gCkCBPJQoFZHAV3k0CkZmZPQO14ZAFkaADU1cSKQ6n8mAV4QQDEj7YOQsCNnANWwZCU4nPPQMEcwAZHDoDUZ5JKQ+Pn0ARCUYBENOnNQLSrAB5eVfD0RSTHQNXxCBxAuGBEDcHLQA78FBhb+cCURaIIQ 1afo_prepack_topscore_0008
LdoFXARgV2AkArMMQXktXA9na8+jVOELQe++HA56Rx+z4luIQ46RNA557n9zbSMFQbnvTAlCX/A0NJGOQd29jAJQ/e+DeMaKQWYmTABImA9jGmnMQ 1afo_prepack_topscore_0008
LPKcp/ksdu/T14FJQ/Ujn+w0Np/TgVuFQv0NZ/gVOkAkU46AQc9oY/89TFAUjX64Pir2g/CbIeAEgDXHQGsF+/iranAEG1hCQgHP2/Wv8R/jUa2JQdTih/c9oQAkVO0KQOrS898VZH9j9ItEQV8OV/O0XeB0d5bIQQtEOAHH5EBULgwDQTunu/idlPBE4dE/PjjQCAvv8Q/T2L1AQtjNKAvzuGAE53aKQ0TT8/yvfi8j/PGJQ0eTh/io0K/zK0lLQ 1afo_prepack_topscore_0008
LZQgt/IwKvBEaR2BQKxgAAd9oQC0Gv06P+TNSA1hWsBEmuJzP/UjTAlBBmB0bSMwvatYJAZ+M7CED43+PD58w/w0QaDU58dBQ+YKs+wcQpD0tEu4PJeRg/O9qFDkBZr7P0ist/AqGDCknvfFQbLVo/YeWXCEtPzxPtTnUAdsT1CkS2rCQ8qLSAh3ALDEiMd4PqAAf/AyrLD0AXxEQLzNAAVeM3DEIc8CQZiS6/udELD0vQD0PiihK/ycpkCUj7B7Pferr/GolLD0JR5BQ 1afo_prepack_topscore_0008
LQ14fAJFuGBUjX67PWO0oA57nSAUMIw2PgVOkABVjX+DaR2OP357nABBW59T14l4v/UjvARhrX/zHFOAQKxgeAZlDNBEpw1BQu/ztAh/i8AUJ/DqPHaRrAdTih/TKc9DQDXPxAtcol8z4lu+PxgA3A14lOA01jiAQ 1afo_prepack_topscore_0008
LQgVYA5QLy7ja8SvPqxLPAdoFZ87kYQsvsHFIApw1jyj++p9vKc9MApGv07b14FDw+TNSAR14l8DBW56PkOLbAxmsv+LvjvwvQ+vBARHhI+rZYQgP 1afo_prepack_topscore_0008
LdTi5/sd+O+T5QL9vIwKr/g/Uj/zIbnDwEtIJAB/pGA0hWEHwZQgJA9Rhr/zKH6Jw+eXE/sOdEBkq7aCw/zHn+IX41BUdtjHw2uMP/CZDvAkS9M/v+TNy/UiBB/D8na0vro/L/oMuL+jzsvFw3Cml/0LZtBk3ht/vZ3Lf++6GYCEO3oGwZYJo/8pQDCk51tIwzA4j+WacOBEDHJJwRcFp/+u4pB0hCi9vrL7q/y3zFAEWGKCwhbhB/GIEOAkG5a3v 1afo_prepack_topscore_0008
LLHaZAZktrA04luEwBrcmApEDCBktz3HwAAArAFYlj/zfqRJwiWktAFuek/DVjnLw/pGvAFtIrB0GvUEwUNerA9owhCkZmZCwrco5AxfqxBEaRWHwGEYyAlYQ0CUiBB8vvJxYAx0N5AkZm5Awf0NkAJZIwBE9PeJwMdTwANJGEBEW5wAwnvfrAFDC4CUMIwFw46RjAhqxfCEtI7Aw++p/AxLdHCERLyEwW5Q8AV46xAk9oQIw7Rh4AFueMCklDdJwb8SvAFYlTDkWkt5vDXPyAtd+eCE+TNyvx1j6AFYl3C0eU4+v 1afo_prepack_topscore_0008
LYlDsAxLdz8Tc9oHwFuewAVNeJ8r/UDJw67npAtHFu9rlDdLwwfqtAFtIb+b14lNwPf/pARf/08j8S3DwYKv4A9ce56r0SqJwKImwAdVCr+LdMJHw 1afo_prepack_topscore_0008
LsyheAVMIw9b3kILw3kYQAZmZm+bIwaNw8S3UA13P16bMIwPwyLdXAJEYF97kYARwDIDx/w/6d+r3TqMwnCYo/QD6KAsZzjKwdlXK/gx3H/rwUEPwpbSYAFCsy8bNeZJw/u9TAVlvUAciGBOwp1Up/kVNt577A9LwKKGx/Qmvl/r8L4Iw0Etx+WMNB/LWtfOwWP4W/wiEY9r6JVQwkAGZ/IzOkAcYcxPw 1afo_prepack_topscore_0008
LktzVAFDCs9jWkNPwXPKaANJG0/TPKsQwShrnAltzH/ThrXRwBrcoApw1D/zxLlSw3dFbAd6RWBUYrJQwD86EAVoDzBUt+WPwSI1hAVwXJCUF0NRwHbJFAt9hiCUzUwNwShrTAJv0d+jtzXNwJZONApGCt/jMwaRwMryiA1zqYBksHkOwnCF1/ENU8BEzuiQwOFk7/Y/CBBEcKIOwwWGiAR30pCU7Y0Qwz22pAp+6+BESUgRwTMNZA5khICk0oFSw+Lvp/MPpqCkjEKNw07APAZgPeCkse+LwhKtLANtS8CkQL+Ow 1afo_prepack_topscore_0008
L8S3vAtyhm+zyhmQwGEY6A13P19zxLNRwU464AZ6mE67z3HSw14l8AhqxL6757PTw3FXBBdMqm8D68HQww5QDB9eNt/zsOmOwP8vGB1x+u+Tv/SMwC0UGBFOI0A0XiMQw6mEvAxKHq+jYQQPwUVK9A5GDo/D5NyRw1QX/AthIi2LOl3OwYF3EBlf6V5j7bmQw4Ro/AlvWXAEUbvNwjdGIBlgKOAk54HLwd8bEBBuYy8DQjBLwJHNKB558V9Dl4FNwkOrHBNL2qBUj+NPw90xJB53dTAke5nQwVAuDBNyOKBUn6/Qw 1afo_prepack_topscore_0008
L7RhzAh/Uj+7KHqRw4P1xAlsdeAM7RhSwlYQsANIwCA825zTwyLdvAxKHaAcNe5UwpnErAphQiBM1RzRwiGlwA94NICcUroQw//coAph6jCc5gzPwOwy5ANRGjCMbtKRwO0iwAlCXf+LAAwQwKvm5A5EY6Ac38vSwsI5jABZsDBMwUaRwFSqoAJJTJCMEuhSwJkpzAFUXhB8Gy2PwMdXsAhPU0CsUeJOwRPCiA93yPCcRDCPwE6IlApOe7CM+xlQwjkt9AdXfzC8ErVQwKvu2A9Br6Ccn73RwfGj/AdUbOCsj7qRw 1afo_prepack_topscore_0008
Ltd+jABW5g+b0isTw8nacAx0NJ9bjX6UwAAAmAxfqx1rQg1Vw03PmA1jCX6LmuBXwXVvJAhQUc4jnkjUwIyFw/8V/e8bMV1TwhGBBAxLfS9TDtzVwFWU6+Y9tG6j4gMTwT3khAJGE49rqxzSwRe2VApTmT/bqZbVwBTUPAZJ1r9T6d3Twn0Jg/sHrk+rIaiUwxKM+/0eEf+L1aDTwORpn/4wo9+DEciVwtTpNApztz+TJDSWwQSo2/syG51jzHgWw7Ikl+CK6267x+sSwuSab/08Hq9zladSwdFdx8uUne9D9l9Tw 1afo_prepack_topscore_0008
LVjXsAhVOU9zLdTVwiBB0ABVjH/j/ULWw6mE7A9RhL8Dmu5WwO0i8A1isd8TzMDYwBW56AxJxgAUbnXVw0is0Ax1jiBUPK0UwdoFsAFsyB+j78VUwLhdvAZCEJAUIx5WwU46+AZ5Q7/zGvkUwsyhABNJG8Ak9oAWwsyhvAtd+GBEAAQUw 1afo_prepack_topscore_0008
LkCX/AxLdT7LueMWwT3EDBlX62+LAA4WwY6m/AJwKHA8yh+XwdolBBBAAQAcwKjYwnHNFB9BydAsef4Vwv0nJBdy54/73V/UwvY8IBNqI3/73OnTw4cWOBtVj9+LICjVwul+MBpJQ6+7RCzSwjnYSBxXrA+7/1uUwAatRBRq199rSMXTwJkuVBdKkE8bNNjSwJGE+A14lu7LFuOVwuCfGBdcyr9r+7UXwuT8BBtWF0A8s1PVwu2uGB1FAVBsmXbWwafOFBJU5SA8NLLTwue4OBdZ0++LWRoWw/dcMBVS34+Lx0tRwRcGWBxz1j8775KVwnsnUB5F4T8LCfoRw 1afo_prepack_topscore_0008
LAAA2ApEDiAM8nqXw+TNvA1hWMBcdTWYwDCstAVMIQA8eU8Ywy25uAlDtoAMT3gZwDXPzAd++ZAc3kwWw2Z/yA1T5DCspigYwXXgnAJBOdBMHWIYw 1afo_prepack_topscore_0008
LTiBrApEDC+7z3zYw8napA9na80bbnXZwc9ozAZ6mEzD8nyZwMdTzAJwKH0bHaZawEYlmAZ78t+zgAHZwoa8WAhWkt+TgVyYwsHFnABAAYAUwKrZw789RAtd+mA0xLZYwJGEqAFtI78rBBWYw6BziAxtbK7bDWrZwDXPsA9mET/zNJuYwzMzKAJFue+DnELZwiWkVAJxgA8zP1cYwYlDlAR2OXBkR2eZwEtIvABBWZAErc4Zw8nahA1NJGAUMIEaw789BAd++hAEShLYwNepdAZmZuA0d++XwlDtSAJaReBUdTuYw 1afo_prepack_topscore_0008
L5lu8AhpbS4TgVeZwFueDBFtIb5TIw2ZwUN+DB9mED+LnETawW5QFBd9ow9Loa4awQmSIB17rW6TRCZZwR85IBVo7O/z+hBZwv+hNBtwSM/jOtjYwKpIOB9u92A0lJNYwlVlRB1piEBERcZXwp4sUBdINGAkx5+Ww3N1RB15QICU9f0Ww4P18AVjX64zjC/Yw6ObDB1onO+TBcKawJrBIBlhf877mDBZwRT8LBNtcB4jyUrZwF5hJBp+waA0WpYZwd4SFBhP3o/jzCvYw6g9MB9c4O9T1DMYw1OMRBZvE0+jGo1YwzXzLB5ydoB0VdWYwyvgUBVZPY+jEJbXwwRSXBVUYQAEATOWwPxbPB50OgCkD6IXwBhaUBFUWNCE86DWw 1afo_prepack_topscore_0008
LZ78CBxLdLAc14BawLyWDBV46ZBMuecawb8S/ABBWRBczMDbwIwKBBxgAjB8jCnbw1r2BBNDuUCshEDawCW5FBFU5hCM3LhZwrUCEBtkpHD82bIZwJ64HBdyXUDc7+nYwgV/GBVURyD8FxJYwcIXCBJ8FDE84RIYwIpwKBBDl7DcmPbXwjX6BBd8SPAsnvjZwsJfHBZA2gBcqInawqEF8AtOhPCseEzZwITWBBp4qvCs91Yaw3brJBxaDqC8qgwZwFThGBZ2dHCsl8KZw/wRABZTBADsXh4YwCzbDBllkiD8MDeZwE4fLBp4vFDciGoYwcW9+A5fE/D8zydYwG/rBBR9SOE8QRjXwoaUOBN8QsDMBidXwVhFKB1I/IEMu+tWw 1afo_prepack_topscore_0008
Lx1j1Atyh2AsYQ8awZ78tARf/sAsArgbwqGvyAluJh/LUNCcwShryApa8CAM99ncw9WJjAJuCKAcuURbwZmtYA5a2HBs+i2awLobFA9odYAsyfkawBKwRAtAfJCcFOSbwDXPzAd9ooAMqGfaw41osAlhyrB8T4ubwY+kkABTMi+78E+awpy4cA1oOv/bhNtbw8ZEhAlEXfB8GpbawVQk3/UaYEB8qdRaw783KAJAtH/LvVQawi7o3/4/f+/b8s+awYBHIAlydfC8bL/awSqTIA9Ri7Bc6Gtbwz51fAFRLaCMeOebw 1afo_prepack_topscore_0008
LQ142A9mEj87Gv0bwwfq7A56Rh6DAAUcwT3kDB9mED4LXPecwU4aEB13PV+L+Txcwknu7Apt3g/TDuCcw+wTwAVsUOAUnO5bwd8jABN3TsA0tcicwu/EpAh53OAUIAgcwQ142AV3kY77NJWbwrT32ANvDZ6TxFxcw3pCABtI+k/jLikbwwovsAlrpJ/zHHhbwkygwAdC6OBkhCsbw/BjABlkQtB0bvVcwCBrEBZZsXAk9pncwd3y8AZB9qAUeuAdwCOIhAxWzkA0+uWcwkxWsAt035AUdK4cw/ihoA152c+D2Ftcw 1afo_prepack_topscore_0008
LdTiHBpEDi8DpwRcw++JNBpvfq5zd+acw1NpNBJxgA5r78JdwjX6JBpZmZ27yhidwBr8OBd++p9Lsy9bwiWkPBlX6G8rX6ObwKc9QBZ78d/7OfzawOJmWBdR2OAsDt8awXPKYBRgVWB8z3faw4P1GBpFZ7+DXPCcwLfwPBl+6K+jyKVcwx1DMB99Td/LYl/bwRLySBtyhm+LW5IcwR2uSBR2Of5jqxLbwCB2LBVjX62rCXDbwIwqQB9Rh7+LmuRawrcIOBpvfiAc465awQg1WB9S3kAMmudbwGZbZB9S30+b6m4aw8n6bBdTipB8d+mawTiBYBFXPCBsuJBawY6mVB125DCstzjaw 1afo_prepack_topscore_0008
LR2OSBFDCs871jWdwyL9SBpbSM+757DewhArSBNJGE4zxLhewfUYTBBVjX07IbHfwekxRBBFLb+DpTSewqGvOBtz3HAsuJRewNzMPB9owdBspb6dwpbSLBlCXPC8JxMewx1jFBFZ7ECcPKAewbnvBB57nmCcjXOewNzMVB56RB9LXPCdwdy4WBtPZH/rYJHewlYwKBhArc/bIwKewiBBPB9RhTA8Ofzew9oQTBRgV2Bs789dwuzXOBJEYVBMrcYdwOJmLB9RhPCMYlvewCsSMBNzMvCcc9Aewb8SFB9owBCsTiddw3kYEBhrHNBsvfOewPf/7ApvfeCcHaFewam5BBRKcpC81juew03vCBdR2CD8MzAew 1afo_prepack_topscore_0008
LeLu/AL8hC4TxY9JQM1M4AL/k69DDXhLQQCa8ADaFS+DYPYOQtEa+AnsQPAUtsSPQSk62AfzeXAESbOKQVgxuA3LrMBUGmwLQlAmzAnssNAk5SoGQ1m+8A/sCsyTE7FIQ4/JAB72dF97Cs0KQoxdDBvfdP8zjV6JQgGZwALIG87j+UjLQ8Ci+ADKS5AU4RVKQG69tAvboFC0YP0KQzMdxA71yUBk9U0NQFpDnAX5NsA09evLQ6KtyALJwMB02l0EQy9/rA7WIX/T7laGQtls5AXobT/jWVeEQ 1afo_prepack_topscore_0008
LINw9A3Izv1jr+yPQ0S6ABDG7e4zq7SRQ61n5AHaDl9z6LKSQJLFwA3aCI9z/L9RQaDCCBbAcd+rBo4RQibmGBP/f8/7/mNRQMeyEBHErvAM4e+PQhweABTcgfAsTc4OQDoEIBjLVsBMTcGPQjsF8AbLfR9LSaBPQAdpEBvpZ38TwSSRQpy58A3rZs/bckzRQjH/CBP7FR+7Da8SQrFUIBHqerAsRG7RQA5nJBTxKg+bbt5QQeyFHB7WiHC8FffNQ2xhLBPcV3B8GiBQQ 1afo_prepack_topscore_0008
L1tQ9AT0iT/TzqHTQ31p1A7cgZA0Of/TQyWV5ALiyTAU5pcVQPc70AjPr8AkSpUWQTR40Antq3BUibkTQCOWwATw7DCkEpKSQJahxAHQIzCkrT0RQpSrkAPnXsB001HSQiefCB3ivd/zbBRTQYtwtAvWP5/D3J5TQyD28AHF4JCE37mTQeazvAD+pMC0yFSUQ9y50A3hIjBE70bRQhYTuAzj44CE4f0QQTV95ALM87Ck2k1RQHlJtAPHYGDk+uiSQPOdhAjm13BkBAIRQLJHgAXIkIC0Yk2SQceFkA/taoAUY7WSQ 1afo_prepack_topscore_0008
LTXsAB3hJD/j7/tVQH7pCBHyKz+jPpHXQPbF+AHYdf7jwO5XQZ8g+AjiU46jzYjYQ44YIBPNTd9jYVHXQHhbCBvfQC+TVBAVQxcdCBb8mYA0kZlXQ84AJBjTBH6T21OWQhHCJBTsCF6Dpu/XQ3cKLB7KnY/TnZHXQ 1afo_prepack_topscore_0008
LQOd3AbyjY6b+9MXQYgKwAr3Bh+LSN5XQHga2AfKygAM8YJYQHNg9Abc3dA8y7jYQIFDrAXTih8beYkYQ8lwjA/PUE8TKlaYQarwTAHAsy6DPrHYQGu5kA3Nfs/D5EhYQ3lhKALqtD/zR8CYQ8EkXAHrBdAkuGSYQ1yP3Anq2g5bmhOWQdPupAfy1F/7t+NXQWiTxAXMYN6b145YQ7ydmAjUox+L2g1YQUgtNAHPiC87pM5XQ48SrAn2ucAkp9uYQ5Mb1/eaJO/jH9oXQ 1afo_prepack_topscore_0008
LzL0zAnEkoBc1WtXQPxl5AzqhcC8ftBYQoHu2ArAW/CMVgCXQ1TY9AHksYDc5UpWQTZ3CBz30VC8CWCYQBC8FBjWd8CMMcQYQe48FBX7pKDMmO6YQn2FJBPV3XDcYq0XQAQ/IBv/JtD8zM9YQ867KBHb01D8P5WYQ/ZEuAnYhpB8YuCXQeLM3AjGHnCMChhYQhI2DB/O62B8F0XYQ38OEBvx9MCc/4EXQRiPEBL2C8C8kNTZQHARKBvnmZDsCjxWQlahJBHBS9D8y0bZQ 1afo_prepack_topscore_0008
LYt3sAT3tADMkFnWQa4mpAzW3hD88tnVQrTqcAjQqxDMEy8VQKozZAXBPIEMb6qWQdM4pADpOQDsTaMUQGv70A3s2FDcx7sTQElC5Afi0cCs8+0TQeAQ7AH1FlD8LRHTQLxmBB3bPTCMcDYTQtPtCB3jmbDMkOqSQqtsEBXfnyC8uqySQ9qnnAfO7rC8RG8WQPUOvAv1g8D8korVQwPElAjJOzCsW9IUQUIWmADXenDsJ1gTQGPJ0A/0/DC8GfSUQSoG4AzGvCEMQoATQB3KDBr+ulBc5yeTQzbJFBrfc0DsFtMSQOTtIB3xGrCsZ6bSQ 1afo_prepack_topscore_0008
LKIlMAT80cDMDfbVQV/ds/m3uqDskttVQQpPZ/Wv4UD8zY/WQIcAG/WHOvC8cCAXQhTF8+y96fDslrjUQ33oT/ibg3DsAlaTQYxOPAvYFED8Xd2UQbEVs/icrGEsUm2VQxdMC/uq09Cc1vVUQK35D/4bwmDsJu1UQ7R0882rG3DsPh2SQ 1afo_prepack_topscore_0008
LXopT/ahSsDM1LCYQj/lq+ei9YD8XBrYQI+3k/cNMNDcTXnYQoVvw/YX9oCcqyuYQCXyB/GG94D87iPZQMMF3/G1MrDsT9qZQp2xPArq5AE8WMbZQ+WhPArUYUEMC7YZQuZKfADRurD8opRZQlZwh/C9TFEszNBYQQqPa/uI/7CMLGxYQ/zoN/mLMMEsUcCZQTqIu+ITw5DsYIjZQnFQx/GgqzD819LaQlAX7/KE+IDcDcoZQ 1afo_prepack_topscore_0008
Lyhx+/c8OsDsOFcYQ9WpWARahlDstfXYQlRObAlsiDDsDwqXQhzXOAZ1n7Cs+byWQxB5eA1p0IE8e9JYQRoQOAVv+XEcDyZYQw8Cz/cv/LE8kmUYQYS4//E8OrDMjacYQ9QYdAZLIcDMbo2YQp5cgAJIaJEMiCOXQBVXnA9kxLEseJYYQIUrOA1z4mEcUJHYQdPgRAFNXcEMvP7YQqYpm/k8bOEsXBoXQL9uX/4dpREcHisYQ 1afo_prepack_topscore_0008
LHzvmApebvCsIYvXQV6epANC8NCcjFvWQ5lzqAJgbiCMnxWVQhqFkA5tsdC8PcfUQ+1vzA9FosB830HXQN3ryAdodzAcvGLYQ6qC9AJVYJAMJlXYQZhhCBBWZcAcaHEYQeF98Atqhs+bVk0YQayzrA15T2C8NlOYQo59iARkhtB8ixsWQ/4E6AxxcNCMBiUXQdeX2ARgzEBcLeSWQNbxsABr4BA8ShEYQpnxvA5JtZBMD0lYQ 1afo_prepack_topscore_0008
LUvdzAFJ74CcOJJVQDDW1ABpmNDMpq0TQSw3qAR57fDMZlRTQdNgoABnQcD8+gGSQnnu9AlljxD8cC7TQEEUEBFXLfDsCeUUQawh+AtU0EEMLsmSQ8KjGBNpe/CMpvUTQDDy4A9xG8CMPl2VQ9HW4AZ+f1CsRZITQH0a7A5p8DEsVStUQy7+DBNCSPDMRTSVQBGMHBNsK5Ds2mbUQ4uPCBxQdREckTsSQLuy2A981LEsZMXSQ5EcABNGkzD8SC0RQEqaKB5w4zCcrLrTQn/CHB9oEPDc9zWSQKjzDBl9mkCsFPOTQ 1afo_prepack_topscore_0008
L2NlkAhGozDcgOHUQZUiUAVfBDEsiyoTQ/hVGAtCMiD8GwFTQBf55/AuBmD80+BSQ5kJJABtYOEMA8yUQvKFMAhEmCEMK3/VQiGaSA1e2kEMzw9UQ2NnmABtN2DcxgDVQ+67XA98aOEM5v1SQr2kw/43kPEcUAlUQNLOSAFFCqDsTcxVQ5yOaAZfqpE8eLDUQMV5dAVZ2kE8EbxVQePrFAdU8vE8QWMVQ 1afo_prepack_topscore_0008
LKlaEAp2a/CcmUzTQtJQt/8y8bCMJaTTQeOxBAlfvECM5wJSQDAaw/E+44BMLTIRQ0MLj/odE4B8wNbUQXCJW+EGGsA8D8BUQ3YVk/ay9MBMPjiTQOBXK947lh/7kZOVQT37LApat8CcpIqUQCW98+ksipCskn8SQ3UZG/0oENCM+6OVQNwmAAdkaeBMBszUQxiaL/EqGJAMgeNTQEMh4/yk+WAM9kQTQ0NFf/afM2B8DGrSQ+q1z/m8MxBc7ZVUQ7psF/ubDr97sa8UQ6ln2+e5sTAMW3CWQ02jg/YSuy+L0xiVQ 1afo_prepack_topscore_0008
LST0VA1VazBs6GTSQTiXgAZroFBMyrLRQgemfAdaG8B8ew0PQRQgZAd8odBsNJuNQF8IsAx3ByAsgChRQFE2sAR2Mf/Lo1oSQH0ByAF04SAMfwRQQM763AtvcM/bEiOTQYqgdAprOACMWHITQrEjYAZJCJAcl8ARQRXBwAFm2rBcnl4RQB+UqAFIkF9r/nQSQ62XnAR/HBAMxRcTQGaV6AVZSFAsCAiQQk7vxARhKEB8wABPQobOuARpnx+bGzzPQA2x3A1YNY9LIABUQQUf6AdfWjA8zOpTQMJf9Atd/k+L9qcSQ 1afo_prepack_topscore_0008
LezeiAtsbmCsZFAQQInxhApiLCDcXjlNQ1uhMAdThBDM/yjMQj7bIAl647C8NTNKQdHLlAZ9jwDMrxLOQMWBxApXSyD8X98OQ/f+iA1JkGEMzIyLQBDf4AJjwjDcmPwMQYfwkABbeyC8PG3QQy3JnA5yf1CsVSEMQ/wrgABGj8DsqR5PQNYZyAVYOeDcpbWQQ1pKzAdleJEME8fPQ0hblAVN5WEMNUPMQhx6UAlpTGEMY0ULQ+JenAxZvAEMdAEKQTjXABZv5lD8zrcNQBOc3ARFL4D8+QALQ/Or2A9zvCDs/NOMQ 1afo_prepack_topscore_0008
LZK36/oNFHD8kiVOQbO0z+oYuGDcZNhNQdg6p9YcacCcIwIMQajvC/ixbbCMsgDKQu1QB/m6zMDsfX7PQ7hZ//6wlLDMsFPPQ6soJALa2uDc9WGOQIfyLAj0NnCswGuPQ0kJfAf+xtDMCfdNQrYpgAX7DmCscpFPQ6MflA38YJDcQQ9NQuvSBA1XeLDc5BHQQ9pZc+03IhD8mgIMQIpTn+KucrD8EBcQQl0dp+ar3zCcossQQvrRAAH/zFEcMctNQY1IEAPVTLCsTpTQQfgYjAnR2EEs4XkMQzyTlAfaQJCM0pePQub9tA7yfIDsfBdNQ 1afo_prepack_topscore_0008
Lgxa/+8HmyBcn7RNQ1+hT+QGKeAMy3BMQ7uKQ/ckCdAM5eLJQdn3l9c2BEAcylpGQ1mbf/ITZ1BMYS+OQaPCY/uBSTAMMqBMQ77oJ/EQxW/LqLONQ 1afo_prepack_topscore_0008
L2RF//sxY4AMLCzIQRhhIA1mv4AsEAFEQq0yz/4WVuBMCafAQpeMn/s8ZTBM1tZ4PWaUfAVOLeB89F/DQQLbjAde8qBsVgg8Pz3PnAZ1djAcCxAHQBjJIAxIzMBMboTKQWlSJAlqxt/buRpCQbpHfAhGgOC8cY4FQWkfrAZtuCCsiyh8PfQFcA5HfLCMJoa4PaFdjApMmtAcnCX4PKiSvApUW+Acbt7GQB5TnAl9DJ/LgTIFQqalkA1JYdAcxskJQ 1afo_prepack_topscore_0008
LJKAo/omncC8aHRCQX6jq+sIu3CMUkD+PqtKd/y1qeC8vQ/7PK4Wu/GEUcCsuKesPQ7898ov/hD82N2BQgXYa/CWb/DcVol9PqCEq/+CuXEsPgdCQbg/FAnHJNEMEvlHQPR4x/g+lmC8S4xFQahRU/k73+CMK850PoiYd/E/UzD8xQiCQZFW1+K3hbDMy1vFQzQ26/+jguDsGe17PEv55+qPUEE83pC0PRcTLAD+EaE8gOGJQVtS6/ebXBEsL49IQ6f4TAn0fFE87IxFQ 1afo_prepack_topscore_0008
LQM3v/i/xLCcr2HCQ+v9LATh4kBMlyiBQmwtIAbdAeAseFx6PwCGWAPYmQAsf5nvPJpZSAjaQ+AsHd9GQ1rRi/24LOCM0uoFQrziYAPt4HCsTtJAQsOUFA78kEBssT4IQUxXWAfP+2/rj0dGQfaFgAPJGgB8WqPIQ 1afo_prepack_topscore_0008
LAEhu/+ohf/7ScR7PdTrn/SNQo8bClYtPT8up/aCge+Lfm33vk9L//2B3187fn2+vRODS/eVJ1/rQFaAQD2AAAbj1k3TPK2wPuRAj+WO7/4rncjxP 1afo_prepack_topscore_0008
Lyt9H/ih3UAcvu55vXrlL/KwE7Ac8UaCwI7RCA/GJOBMRE1DwOF2JA77o4AMdRDIwcwlE+c9GHCcPptCwO29y9aixdCMyWAIwSd2z/gJN6BsTE/BwrLat9Gp9vAs9lfwv0wJh+S3WNA87iPFw40vP+O0scCcyqG/vXkx++gAG7Cso+EIww0Bl/+0plCMSNMIwl8BS+4G4ICMRdpJwugJDARCpaCss0MCwcyV+/QauOBMojIFwzf14/EiNcBs2hM8v 1afo_prepack_topscore_0008
LLK0NAfU91Bc+ePAwO/WiADhAFCsR5VBwTLeoAzNf3AsnrmCwW5guArwGzA8IrZGwuTrnAjZxbCsCHJ5vUJ/iAfVqIDMbsa3v5vuzATKBeC8g8s6vwvBmA/hudD8np+qPw+bHAveVDCMIao5v4/viAnIUaC8FQyEw3N+lAfRLKCMbQgmvUbqlAPwKdDcLrO+vuOkUAf+BHDM+dH4vsGX3AfCOuCc0njvvPb92A3tf7BsBuV7vALh1ATiuvCs1AABwDtZiALYa9DMDUtsPc2KjATdQKDsPcZ5PmdsuAzSvgD87c1sP 1afo_prepack_topscore_0008
LuJBnA3qIs/78k2+vo1zsAXd5Q87WkbAwvlUqA70rE2bPUEGwD+ZxAjDif6DoJhIwVkKiAj6t1/bDDv4vOnY1AjUn58rPy5/vDWaqAf7cx4DyV76v 1afo_prepack_topscore_0008
LjTVgA33Qn17hqlHwv4EbAbkKY7zVkhKwm2pjADxvQ7rpxlMwklcoAfDv43DP9aOwrA4CAjR8p6TusELwRQHv/2I1U+jgsNJwrgv7/OiwI9D4N6NwYobVAzwy66bFjJFw73xfALz+7+TTgsKwdsH7/OLty871Q0KwFKds/GyK08D4fEHwvWzS/q1m28zrwQOwg3TGAnXpW4z4DVPwBvADAXAio/TcDLOw 1afo_prepack_topscore_0008
LaDljA/mQa/rAZTMw1sepAXEBkAc+nPOwK7P1A/v+IAs0+SOwPC95A3GG7/b8jMQwVfpoAb/yBCcddhNwmVWaALutRCspB6NwwUZwAXY+bCcg5MPwf6MWA/6W9C8ImtMwW3afAfRVHAcOhzKwev9lAvoJbAcN/GQw2dlqAXlKGCMIhaLwTTrWAj6ITCsALBQwOUOPAbeI2BsC8/Mwq5svADOq9C8ruqOwJAj4AbRJRCMmM1OwggfuAj+6XCsGEqQwfomFAbZcGDMaHENwU/PZADtX8CstIkKwUSYgA/7wUD8A9oNw 1afo_prepack_topscore_0008
Lk+/5AXAs8/7Nt/LwlitCBH1TH/77t4LwOSXDBTw+v5LFaaNw199GB3sNY27qkAPwrFmEBTOpx+rDI/IwcXLFBf/wrAs7dvGwZZSGBDbGWAcXH6AwPlqJBbYqhBcUHjIwS/B2AzAfHAc7HVKwhXIFBr3SVA8Bs0MwIWwBBXg3/8bVQ4Hw5ReIBPvzj9b7y/IwuNcBBrDqPB8+v5Gwr1sGBvmCRB84UO9vhq+CB72Nh/LXxm+vWW+JB/5ai/b/DoAwi8EKBzqUOC8CXzGwW6ZNBDQ39A8f3dIwOAvIB7lKxBs22nKw 1afo_prepack_topscore_0008
LZ7z/AXnn28TDA7Mw8SWABfiYBAULvVOwpuMABrROl/TimrQwGQbDBLIkUAEGwaRwfbm3Aby59AE6ohNwE4K4An5BhB0egqKwpW5tAz6mICUriBKwMO8ABrMiNCkXEZKwUED6ALTEQ8jT1nLw0qIEBHbCfAEqfyNwxHCwA/jDcAEcFvNw0oj3Ab+V0BEA34OwQZ24AzwAsAk4aQJwpNTuArWFVC0+y+Hw1MGnAzW4lBkClMKw7Y7sAPODjCU2EbLwjSJBBj8/ZCEF3WIwJimAB3+EoC0T+yLwg1jEBzbt2B0p00Kw 1afo_prepack_topscore_0008
L8s/4AvzHA+DfwJRwTHZ4Ar+w98j5gnSw7DhBB3Bcx4zciGTwQFtDBXCVe8jW0FUwL+TvAXXoz5LT39SwdFakAfSuR7DcUtSwPgNwAHc9v8bqoaUwYIVWArSdQ8bjyvSwDU2zAn1EU8DUziQwWky2AXBhX/TrCITw1TzvA7hZO+rQfUSwoL9iA/9mX+TE7cTwHPdkAbO+j9jzsuRw31upADshw+LwXpUwOF33A3PvX+7CYkUwU8rvAfoo44DGpEVwyDbHA3OrB07tcjSw4+nYAnWUq+7hD/RwtNkVATDIE+rMruTw 1afo_prepack_topscore_0008
LmRqDBzEDM97FnaSw1m3IBf1Qu+7I52SwW78MB/RMq5bSk6Swk0zPBX/YL2Lhm4TwN3xKBjyrcAMHh6Rw31WHB7aqjBcZ68Rw5T4BBv8kS+7/XnRwd9VIB3ylm/7SO2Twzf9KBHgfDAcRj5Qwz4zOBv4OwAstSMSwxy5DBXzAPB8ctrRw 1afo_prepack_topscore_0008
LdUMNBTr5R8zNp4Rw5jBRBrKXa/TBm4Rw3d7PB/qcmAUNPGTw5iiTBnTc+AUiZ0TwOWoQBn1+gA0etlQwhQETBjcep/T82xOwmk6PB/KGD/z51kMwO2cYBH0t++zGDyOwD+ISBLkjk9jslYKwaOraBbS0b9TJ0lMwjliXBvQdP8j/hZKwJawZB/ZNM27F2NIwrc0KBLULa7jbeHRwkdEVBbkIn+jqe9RwNCcMBj/LuAEghXQweuoSBrZUeBURGuQwIsrLBbctk/DWskMwKR7aBHUwc/zEdQQwtiqPBXsQo8Da0pIwpE6eB7PZY8DeAmMwJVDXBjcIO5bPewFw 1afo_prepack_topscore_0008
Lwd9KB7MS8A0NKVTw30pJBHbmzBED+fUwtVqLBH9rIBk9uxVwu7OOB3BJwBUsmmWwERGIBzuPoAUNZvSw9dgLBXgGZCkFqXUwQKWFBzJv9BUK4iUw 1afo_prepack_topscore_0008
LDRiKBbOev/DpO8Vw5ubMB3d7U+jaiKXw2ZiSBTj1k+TH2PXwo4uUBrosN/jK+IYwt60KBP6Rl6bYSKXw4ewEBvAYu7r1cTXwWGsNBLJ7I+rH1IYwHntCBfBJu/rTfBXwZjdIBj13x+zViQVwUkmKB3hAR/D7GBYw155LBLzCF9LVINWw/TkDB3x+C57YEKYw7PxCBvQHj5T9nnWw7RgMBLPnHAMWRIYwXu/RBrhv+9r/LEYwJmnMBrN3h8b8lnYwiyw8A/H8w/rmPJXwPQvDBDSLJAczJAWwGYiEBnv+jA8qFuXw 1afo_prepack_topscore_0008
LsdRVB/ZuE+TXhKWwxzObB/URS+zDULWwp/3cBfREjAk8VnWwhZKgBvjntAkfAdXwsCmdB3WyZ9jhizUwyXSdBP/0a8bA2XUw67bfBLxmM9bNGATwAqJfBfQKMAsxUlSwagHgBnVSoA8grVRwbV1gBzkej/rF3ZQw152fBbyt6BsKsDRwz5ZTBzu/H9ju4VVw6ezcBzEvQ7jHT4Ww9/hbBrPE5+DiZDUwGZ5gBr2bS+jWpyUwRWnfBfJJc+LEzDVwEKIZBj+7u9rfhYUwsRIdBbgGO576+SSwJizhBrov57LzO+Sws+DeBvpC4A8lmRTwKj+gB7w6K97LnnQwsUPhBbT0GA8MW8OwBbweBPKVSCsIsxRwQbVgBbB5HCcVCIQw 1afo_prepack_topscore_0008
LC0caBv5JkBEhBEWwXa9bBLZOeCELceWwEzNbBjfehCEXH/Xwu4seB3UyvCE1fWYwZJkYBb98/CEP7xVwhdtZBTbjFDEQATUwb0EWBPOelDUqSrTwc4JXBb26qD0FgQSwHtFUB3m+AEUGfaRwqEyPB7msKEEcD3RwAwaVB3oeCE0+2IQwAQqXB7kCbBEW5YVw47DgBHNtjCkzwMWwJTWUBL6x3C0An4VwoGLZBrJ3eDEXvQWwVL0dB7ldQDUAZKUwMhKZBXDDnC0EQyTwVT8RBDP8aDkViyTw/5lWBzQKCEkunKUwn8baBr1bcDE8K4RwkWxOBzmiJEEDe1SwhKfNBDiUTEUhlORwTouYBXXB2D08ylPw31HTBDkGLE0HyAPw 1afo_prepack_topscore_0008
LwJwWBf40SCUyPPYwhd1VBPVbTCE3L+YwgoXaBjsv0Bk+WTZwg4rcBDxMIC0IgyZwBkaQBTsO/Bk01JZw9jeLBbJ3ZC0TK9YwxjcGBjzE/BUh7EZwfHXLBnxODDkK1WZweSDUBLMdGC0rX4Xw/41VBHIl0C029IZwoNGQBHQBBB0XV6YwHiRQBLXh1BUTWsZwRGqLB/zXhCk6HbYwNI8CBXuLSC0867Yw/gmGBzj3EBkguxYwUaMGBD7IuB0nsmZwFs2HBbI6VDkX0NZwdVLLBzPy7CEh34ZwpA+OBbAsVDUBPQZw 1afo_prepack_topscore_0008
LlvibBHriqAkU9BZwfN3fBLcgj/D28SZwYTbdBbA+C9z1uxZwVyKcBnPAI+DnAWawOCIiBn28kA0nKqZwV4ijBL9JhBkO6KZw8pHkB3gmR/jfP/ZwssYlBLTaQCEyUgZwIigZB/BrXAEUApYwp32gBf16g+zWJ4Ywm5NhBzDGNB0atCaw25tkBbZq7AkbR0YwW5DiBrHYCCEfj4Yw2EqlBT5/NAk6fPawflFjBXqCB+D9aWaw2HDlBvVIB+za5mZwHTUmBbOnkCkBGIZwKJPkBHuTkCUbV2ZwBh7mBjLq+Bkg+xZw 1afo_prepack_topscore_0008
LMYucBrDEl77O9iZwCJVaBz2mA/rcd+ZwNuseBT90JAsUwZaw4iVhBjchoAcmeJawSyeXBbENkAMlljZwPlnUB3+soBcJn9Zw7CsRB/qxTCsqwgZw4k4OB79W2CsVu6ZwF1/LBLtUVDMk3eZwN2wdBP1Mo87wdFZwRDZXBzWLF+7aiTawtxhUBngeFAMUAPZwE2XaBfFFEBsN5OZwdphXBra0FCsw4QawKyvRBTIiKBseDTawMJuOBDRqCCsQwNZw83hUB/o4iC81ELZwdW0RB3hsHDMmvNawmKBMBXLknCM3cQawoYMKBz6rrD8NQxZwIXNJB/yrFD88fNZwBynOBD9sjDMe+KZw 1afo_prepack_topscore_0008
Lbv/dB3nlKAczJDbwfZDhBbi3xAsPrfbwGkpjBn8v8/LrucbwYVwlB71XkAcR4hbwAlkjB/44L9r0iVbwMfkhBLLtHC8W3TbwEIbeBbpelC8B7bbwEz8fBPe+TD8dPUbwoFWgBbGKdDMvykawSq1gBr2rFEsZccawG9waBzb3h/7rgPbwOQUgBvu0vA8YgAcwMyFiBLg4JC8UDyaw9PRjBnpsTCc6Imbw0XEdBLY4hC8m58bwD3IbBTi+cCMopGbwEf1hB/MIbDMXAlbwrn0cBLczoD8bwgbwM3HdBr5TTDM3YTawEVCiBL0yKDs2qYawftEhBnhDIEcDs8ZwLxgiB7MXKEMO+rawECieBrFWOEsr/maw 1afo_prepack_topscore_0008
LAAAcBBAAAAAAAAAAAAAAAAAAAAAAAAAAAAAAAAAAAsAAAA4P 1afo_prepack_topscore_0008
SCORE:   131.254   -345.051    125.117    270.143           1.167                 11.362         -9.320    -92.715        0.396        -54.241          0.000         -1.344       0.000        0.000     -0.190     79.816      0.375            0.000     72.289                -31.160        104.611         0.000      0.091    -10.678      7.267       6.178     11.098      0.000                 0.600             1.483             -0.117             0.411       6.536    -15.812     -0.234      5.885      7.879      0.000      0.000      0.000      8.440     50.000     11.000 1afo_prepack_topscore_0009
RES_NUM A:1-40 B:41-80 C:81 1afo_prepack_topscore_0009
FOLD_TREE  EDGE 81 1 2  EDGE 1 40 -1  EDGE 1 41 1  EDGE 41 80 -1  1afo_prepack_topscore_0009
RT -0.478132 -0.314304 -0.820124 -0.687674 -0.446893 0.572181 -0.546346 0.837556 -0.00246551 15.3418 18.7807 -17.4703   1afo_prepack_topscore_0009
RT -0.361571 -0.433569 0.8254 0.674843 -0.732553 -0.0891793 0.643314 0.52477 0.557461 -3.784 1.902 -16.025   1afo_prepack_topscore_0009
ANNOTATED_SEQUENCE: V[VAL:NtermProteinFull]QLAHH[HIS_D]FSEPEITLIIFGVMAGVIGTILLISYGIRRLIKK[LYS:CtermProteinFull]V[VAL:NtermProteinFull]QLAHH[HIS_D]FSEPEITLIIFGVMAGVIGTILLISYGIRRLIKK[LYS:CtermProteinFull]Z[MEM] 1afo_prepack_topscore_0009
CHAIN_ENDINGS  40 80 1afo_prepack_topscore_0009
L7RBPBtz3HGkQgV2P8S3MBNzMAGEv0N/PrcoOBd9oDG0HFOFQbnvSBJaRAGEDCMHQCB2OB5OfpFEAAA9PjXaMBtz3ZF0d+eCQ78dNBdoFjF0gArkPQj3NBFfoFGEK4IKvq/nNBRZNPGU3dt4PR/ATB5Y7HG0d1F3PUmgIBFcPAG0UQs+PIwKTBNc9oF0coF+PLy2NB9owJFUc9oBQiWkNBhpbeFEsyhGQiWEIB9TNaFkDtICQfU4OBhU4SFEv0NBP1NJJBZktjF0IbnXP3kYPBNJGuF0257vv 1afo_prepack_topscore_0009
Lx1jLBh/UKGUktzHQsHFNB989NGUc9oKQiWkJBRgVIGkWktMQkCXJB9naLGEW5APQTihMBxKHaG0gA7KQqGPQB5OfgGUhrHJQ7RhPBlsdsGkArcJQwKHLBlDtwG0jCHJQLy2TBBAAyGUwKHKQW5QIB989MGEmuJGQyDQRBpo2LGESY/KQtIbIBlsdcGk78dKQ4PVNBhpbcG0d++MQkCXUB5OfeGUwKnJQBWZPBtIbeG0coFGQSMoTB5575GULyWKQzhWXBFXPuGEVjXKQ 1afo_prepack_topscore_0009
Lue0GBtHFAGEXP6LQf/UDBhpb0F03P1NQFDCABR2OCG0xLdPQzhW/AdTiLGEsyxOQVgqGB5WemF0kauPQFkxJBNMKUFEDrZOQnhSNBtINJF0gRPQQcJ3FBhBaEFUd4JNQJGEHBRKc7Fka8CKQ/7pABZdDqFk+3sMQxtiJBRxowFE6GYQQydAEBR8dfFEr4mQQAiYMBFZnaFEVe2MQ8AgPBlTM8EErUiPQabGQBJ7wUFUo2pQQjsyKBRdzCF0TWCRQ5pEIBZNZ3E0fjNMQeTQDBpJ79EEMAtOQj1cDBtAmMFU+0pLQ 1afo_prepack_topscore_0009
LlYQ7ApFZ9FEtIzQQ5lu0AxKHGGUxgoRQaR2yANJGBGU3kATQIFuqAhU4CGEW5oTQKc9pAVMIIG0Mz8QQ3577AxeUuFEShDRQK9M5AVMiNGE5QwRQjsdpAtIbDG0gADQQ/UjjAR14FGEVjnRQ03PpAJxgQGUf/sQQ 1afo_prepack_topscore_0009
LMdT6ARhr1FEFueTQe++4ANHarFUPK0UQAAACBFYllFEAAYVQJGEGB5OfpFkYQwUQe++xAh/UXFkX6uUQdTi2A1NJGF0d+2TQJbn1AlsdGF0jCfSQ2jC8AVMI0EkpbKUQVjX6AlCX1EULy+RQueU+ABAAqEE/p+SQBWZABZlDzFklD9SQAdF1A95j2Fk6vfVQLy2wApGvQFkX6uVQwKHqApZmbFEaRWUQDXP+AhAruEUjXKVQGZ76ABBWxEEnE7QQDCMBBNJGcEUc94SQ 1afo_prepack_topscore_0009
LShLCBJaRcFECsiWQBrcHBJaRWFErcIXQlDtGB99TPFULySYQtIbIBNdT+EEVjfYQGZbLBhU4oFkVOEXQjX6QBR2OjFk/UjXQueUUBtHFWFkBB2WQsHlTBFZ7oFkZmVYQzh2YBZ78TFkDtgXQZQgYBx0NfFEAAUYQ5lu9Ax0NZFU46BXQcvJJBxy9IFEIlkWQ9owLBpvfuFUdTCWQoa8JB5QL2F01jqXQIwqTBNJGQFEYl7VQTihSBxgAzF0MzwYQEYFcBVMIKFkCXHXQ 1afo_prepack_topscore_0009
LcSMEBZmZcF0hWsYQ3kYDBV3kWF0NJaZQ6mE/AFYlDFkWkdZQWO03ANzMBFUMIEZQhALBBZQgpFUhrzZQhALFBZlD7Fka86ZQCBWFBlCXGGUMIgZQgqxIBZ785Fk9ocaQTiBJBBrcOGUO0mZQZ7cMBpEDFG0FZjaQT3kMBFsyNGErcIaQkC3CBxKHqFUNehYQpjPHBRjGSFExwnZQnvf7AJaRwFkX6iZQO0i/A557jFEFuSaQsyhCBR14GGkWkFZQShrIBVMIsFU46xaQwKHJBBBWVGUNeRZQ9oQPBJxgEGk++9aQFuePBluJUG0isNaQ 1afo_prepack_topscore_0009
Lb8SABNJG2EEW58ZQVjX5Ad8SjEEXPCaQUNe4AZlDXEE99XZQJbn8A1isdE0FZ3YQbJWuAxxTqE0F3QaQnNOpAFPa2EEiKxZQqGPDBVjX4E0xLRaQNcw8AVfyYE0SmaaQ8cipA9HRcE0KcYaQDHEvARXwzEEiAuaQWBzsApbDzEE7zWZQ 1afo_prepack_topscore_0009
LnEDzAx0NFE0hWYZQzMzxABW5wDEoawYQ8S3lApFZrDE8nmYQktzgAhpbODkU42YQWAK3AhoDFDEuj0YQuKnBBBIxGDko16YQ5iGEBBCKbCk0x+YQdmMBBRdl4BETb/YQlu6IB19sYCkOJBZQvJxvA9TNAE0jCzZQI8o1A5gEBEkPQWYQcguzA575zCUTqPZQuhj1AVpNyCUU6XYQK7ZDBNNSXD0wrfYQzKfCBRLOZDU+jXZQ 1afo_prepack_topscore_0009
LIFuhAdnvDE0hWMYQDCsMAx0NDEEAAAYQf/UHAVMIcDk/UTXQzMzMA13PVDUy2JWQsyhKANdTWEEnEDXQlYQcAFZ7kEkArcXQqxLnAZPKWEkVO0XQIvjhAdUkDE0MjMYQNkvCABpfFEUrrcYQLy2LA9S3QE0eUAWQ46R1/MepdEERLKXQ5QLgA1isvE0OfnWQqxLXABqGvE0xLJYQIFurA557REUdT6WQamZsAJGEeE0fqRYQ 1afo_prepack_topscore_0009
LmuJ5/gqx/C0jC/XQrcot/wKHWC0jCXXQPKcN/gpbeCERLCWQx1ja/kYQICUktDVQduFC/4A+2BU/CJYQwqyn/ET1SBkKJwYQiiOp+UEUiA0HaNZQIG8W/a1hhAU/RFZQxuKT/gC97/jH8rZQT3kw/Y78FDklDdYQTNfFAhjKEC0aRLXQXKSm+KzDPCklPUYQ+MM59kjcBBkXXuXQJGnAAJcFoAEqilYQgVd2/MQpDC04yBZQ 1afo_prepack_topscore_0009
LCsyB+SgV+C0Ib/VQ2jCX/mYQIDk8SvUQCsyB+4luVDEmupTQ5QLS9gqxHDkTihSQeGw8/KV/rDUY48UQvYqPAX/ZdD0w37VQcwUIAXcB5D0Z9nTQoSMcArY12C0+6dVQqGvk+qw1PDUjXyWQKPZs/epkrCk+iaUQSPOt/Su4DEkGWZVQ2BUIAfFqVDkzK5WQ445aAHjg3DkZ6GWQiVCUAbNJJE0MvyTQT8v3/OLVCE0SG9SQ9iNQAz0cdDk1HLTQqaEkAjxbuCUp6NWQ7HFiA/5R+C04ohUQMJWRADV9bCkanUVQ 1afo_prepack_topscore_0009
L5QLi/8S3wDkR2+TQfU4AABqG/DEEY9SQMdTMAJGEYDktzXSQ14lOAJGEUDEnELRQUNeRAluJPEka8iTQ4P1GAZ78hEU46BUQfU4gAZQgVEU2OfSQktzj/4577DUHa5UQp9mw/sg2HE0AfKSQbnvZA9RhHEkYQYUQtd+QARKctE0yhGUQShrmAtyhgEka86SQAAAlAZ5QHEUMIISQmZmZA56RdEkEDqRQ 1afo_prepack_topscore_0009
LiWkTAZ5Q7CUf/MTQaR2eAxJxUCECsqSQxgAPAV46xBkoF5RQLHaTAdR2WBkpbyQQPrekAV6B1BUtGzTQRt/tAd8fPCU8ugUQBeHxA5SgpB0KRuVQNoT3Ah6uTCUUmiTQNepRAhU4+Cka8KUQ7AylAV+bfCUJCASQfqvcAJn9nBUzCjUQarNnAJzL4Akp7YTQMgrrAFPJvC0Ij3UQQM43AdsqDCkwsOWQbIXqAd2ilBEeNaWQ3cWzA9tYpA0qhZVQHbE+ABEriC0QBDUQSso5AJCNoBkO0LTQ6g50A5sdnCEuYsSQ 1afo_prepack_topscore_0009
LhrH5/4P1gBEuecSQEYlT/oFZrA0GvsRQLHaB/cR2WB0d+WQQFueE/c8SvAUGEoOQaSeA/i0UfA09teSQaSmi+yxbQ/j4SuTQl1Py/28ju/jrwlRQSsqt/mRkQ/z2ksUQsHFy/c8S3BEEYVTQIZyn/QZwY/jfbiRQfCUX/aeRdBkrJ1SQlaVo9SVYZ8z1/aTQYEcH/sk/9/Tm7PUQ3c3HAbUVe/jtGKSQQxO4/+s0gA0JFvQQeJLn/K2Qk9zHQPRQ2G5l/SIc/9jTSjVQvtoz/+edpAkegCVQOcFFAb0Kf+Ds+MUQ 1afo_prepack_topscore_0009
L46Rh+0hWUCU3kYQQYlDN8sz3rCkR2OOQf/Un/w1jmCE8naMQJbnj/coFdCEueEKQBW5g+envbDEUNuOQwfqx/+owhDU46JQQmZmp+iqxzDkrHFMQT3kMALv0RDUGE4OQAAAg+cnvjCUwKPRQiFvX/qPSeCk+oRNQxgAD/kuJpDESh7PQNzMv/GZ7QDULyGRQ1NJ2/mtzBEkSMYQQTiBB/SLyKE0isdMQbnvH/0hWwDUHaBLQcSMk/GCsmD0jC3KQY6maALwKXDEDCEQQBrcOA/mEjDUbn/MQoa8KAbktvCEUNeOQ 1afo_prepack_topscore_0009
L8naGA9S3sCkYQgNQDXPaABrcoC0573LQYlDbABVj3BkoFpKQR2OfARKctBUO0SIQ1zInAd2/vCEmSkNQT3axAlHrqCkUDDMQMSG1ApzvKDk9XXKQ+jb3AZAmFCEk8SMQnoj+A1X4FDEH19IQ9gcABxBqAC0Zv5KQ+hOCB5e2gCkCBPJQoFZHAV3k0CkZmZPQO14ZAFkaADU1cSKQ6n8mAV4QQDEj7YOQsCNnANWwZCU4nPPQMEcwAZHDoDUZ5JKQ+Pn0ARCUYBENOnNQLSrAB5eVfD0RSTHQNXxCBxAuGBEDcHLQA78FBhb+cCURaIIQ 1afo_prepack_topscore_0009
LdoFXARgV2AkArMMQXktXA9na8+jVOELQe++HA56Rx+z4luIQ46RNA557n9zbSMFQbnvTAlCX/A0NJGOQd29jAJQ/e+DeMaKQWYmTABImA9jGmnMQ 1afo_prepack_topscore_0009
LPKcp/ksdu/T14FJQ/Ujn+w0Np/TgVuFQv0NZ/gVOkAkU46AQc9oY/89TFAUjX64Pir2g/CbIeAEgDXHQGsF+/iranAEG1hCQgHP2/Wv8R/jUa2JQdTih/c9oQAkVO0KQOrS898VZH9j9ItEQV8OV/O0XeB0d5bIQQtEOAHH5EBULgwDQTunu/idlPBE4dE/PjjQCAvv8Q/T2L1AQtjNKAvzuGAE53aKQ0TT8/yvfi8j/PGJQ0eTh/io0K/zK0lLQ 1afo_prepack_topscore_0009
LZQgt/IwKvBEaR2BQKxgAAd9oQC0Gv06P+TNSA1hWsBEmuJzP/UjTAlBBmB0bSMwvoFZJANzM7Cktz3+PktzTAJFuWD0w1j0PCBWfAFYlDEkmZm7Pe++qA1NJyDkVOUBQ0ist/AqGDCknvfFQbLVo/YeWXCEtPzxPYlD5/EsyNDUbnPBQb8SVAx0N1CUdTiCQcSMgAR0iEDE99TpPQ14HAxLdfDEUNeRP3kYvAZPKGEEDCMDQW5QoA125bDkoFZEQ+TNwANHahD01jC9P 1afo_prepack_topscore_0009
LQ14fAJFuGBUjX67PWO0oA57nSAUMIw2PgVOkABVjX+DaR2OP357nABBW59T14l4v/UjvARhrX/zHFOAQKxgeAZlDNBEpw1BQu/ztAh/i8AUJ/DqPHaRrAdTih/TKc9DQDXPxAtcol8z4lu+PxgA3A14lOA01jiAQ 1afo_prepack_topscore_0009
LQgVYA5QLy7ja8SvPqxLPAdoFZ87kYQsvsHFIApw1jyj++p9vKc9MApGv07b14FDw+TNSAR14l8DBW56PkOLbAxmsv+LvjvwvQ+vBARHhI+rZYQgP 1afo_prepack_topscore_0009
LdTi5/sd+O+T5QL9vIwKr/g/Uj/zIbnDwEtIJAB/pGA0hWEHwZQgJA9Rhr/zKH6Jw+eXE/sOdEBkq7aCw/zHn+IX41BUdtjHw2uMP/CZDvAkS9M/v+TNy/UiBB/D8na0vro/L/oMuL+jzsvFw3Cml/0LZtBk3ht/vZ3Lf++6GYCEO3oGwZYJo/8pQDCk51tIwzA4j+WacOBEDHJJwRcFp/+u4pB0hCi9vrL7q/y3zFAEWGKCwhbhB/GIEOAkG5a3v 1afo_prepack_topscore_0009
LLHaZAZktrA04luEwBrcmApEDCBktz3HwAAArAFYlj/zfqRJwiWktAFuek/DVjnLw/pGvAFtIrB0GvUEwUNerA9owhCkZmZCwrco5AxfqxBEaRWHwGEYyAlYQ0CUiBB8vvJxYAx0N5AkZm5Awf0NkAJZIwBE9PeJwMdTwANJGEBEW5wAwnvfrAFDC4CUMIwFw46RjAhqxfCEtI7Aw++p/AxLdHCERLyEwW5Q8AV46xAk9oQIw7Rh4AFueMCklDdJwb8SvAFYlTDkWkt5vDXPyAtd+eCE+TNyvx1j6AFYl3C0eU4+v 1afo_prepack_topscore_0009
LYlDsAxLdz8Tc9oHwFuewAVNeJ8r/UDJw67npAtHFu9rlDdLwwfqtAFtIb+b14lNwPf/pARf/08j8S3DwYKv4A9ce56r0SqJwKImwAdVCr+LdMJHw 1afo_prepack_topscore_0009
LsyheAVMIw9b3kILw3kYQAZmZm+bIwaNw8S3UA13P16bMIwPwyLdXAJEYF97kYARwDIDx/w/6d+r3TqMwnCYo/QD6KAsZzjKwdlXK/gx3H/rwUEPwpbSYAFCsy8bNeZJw/u9TAVlvUAciGBOwp1Up/kVNt577A9Lw4X1J/UrXj/bLJTJw0Etx+WMNB/LWtfOwWP4W/wiEY9r6JVQwkAGZ/IzOkAcYcxPw 1afo_prepack_topscore_0009
LktzVAFDCs9jWkNPwXPKaANJG0/TPKsQwShrnAltzH/ThrXRwBrcoApw1D/zxLlSw3dFbAd6RWBUYrJQwD86EAVoDzBUt+WPwSI1hAVwXJCUF0NRwHbJFAt9hiCUzUwNwShrTAJv0d+jtzXNwJZONApGCt/jMwaRwMryiA1zqYBksHkOwnCF1/ENU8BEzuiQwOFk7/Y/CBBEcKIOwwWGiAR30pCU7Y0Qwz22pAp+6+BESUgRwTMNZA5khICk0oFSw+Lvp/MPpqCkjEKNw07APAZgPeCkse+LwhKtLANtS8CkQL+Ow 1afo_prepack_topscore_0009
L8S3vAtyhm+zyhmQwGEY6A13P19zxLNRwU464AZ6mE67z3HSw14l8AhqxL6757PTwkCXBBB/pm8z57HQwW5QDBtxLt/DaRmOw03vGBtd+u+ja8SMwHvUGBZPK0AU0iMQw6mEvAxKHq+jYQQPwUVK9A5GDo/D5NyRwkCX/AFsyh2LVj3OwkC3EBlBBW5jsdmQwrco/AlCXXA0OfvNwmZGIB1NJOA057HLw35bEBhpby8jTiBLwlDNKBlBBW9T14FNw5QrHBVO0qBk78NPw46xJBxLdTA0z3nQwIFuDBFXPKB057/Qw 1afo_prepack_topscore_0009
L7RhzAh/Uj+7KHqRw4P1xAlsdeAM7RhSwlYQsANIwCA825zTwyLdvAxKHaAcNe5UwpnErAphQiBM1RzRwiGlwA94NICcUroQw//coAph6jCc5gzPwOwy5ANRGjCMbtKRwO0iwAlCXf+LAAwQwKvm5A5EY6Ac38vSwsI5jABZsDBMwUaRwFSqoAJJTJCMEuhSwJkpzAFUXhB8Gy2PwMdXsAhPU0CsUeJOwRPCiA93yPCcRDCPwE6IlApOe7CM+xlQwjkt9AdXfzC8ErVQwKvu2A9Br6Ccn73RwfGj/AdUbOCsj7qRw 1afo_prepack_topscore_0009
Ltd+jABW5g+b0isTw8nacAx0NJ9bjX6UwAAAmAxfqx1rQg1Vw03PmA1jCX6LmuBXwXVvJAhQUc4jnkjUwIyFw/8V/e8bMV1TwhGBBAxLfS9TDtzVwFWU6+Y9tG6j4gMTwT3khAJGE49rqxzSwRe2VApTmT/bqZbVwBTUPAZJ1r9T6d3Twn0Jg/sHrk+rIaiUwxKM+/0eEf+L1aDTwORpn/4wo9+DEciVwtTpNApztz+TJDSWwQSo2/syG51jzHgWw7Ikl+CK6267x+sSwuSab/08Hq9zladSwdFdx8uUne9D9l9Tw 1afo_prepack_topscore_0009
LVjXsAhVOU9zLdTVwiBB0ABVjH/j/ULWw6mE7A9RhL8Dmu5WwO0i8A1isd8TzMDYwBW56AxJxgAUbnXVw0is0Ax1jiBUPK0UwdoFsAFsyB+j78VUwLhdvAZCEJAUIx5WwU46+AZ5Q7/zGvkUwsyhABNJG8Ak9oAWwsyhvAtd+GBEAAQUw 1afo_prepack_topscore_0009
LkCX/AxLdT7LueMWwT3EDBlX62+LAA4WwY6m/AJwKHA8yh+XwdolBBBAAQAcwKjYwlDNFB9owdAcxg4VwnEjIBZ5QjBsTihWwQg1NBZ5QTBMqG3WwHvUGBZQgZCsTixWwQ14QBJEYJCc0icXwGEYJB13P5C8d+WXwEtoOB56RxCMuesXw5QrRBBW5QDMW5IYwJGE+A14lu7LFuOVwuCfGBdcyr9r+7UXw1NpHBhqx7/rSMIVw8S3BBFDC8AMVjXVwEYlPBZ6mUAsvfqWwIwKCBhqxfCs9ogWwO0CVBBqGDCsQgtXwSMoHBV3kYDcepjXwnEjPBJaRqDcPKMYw 1afo_prepack_topscore_0009
LAAA2ApEDiAM8nqXw+TNvA1hWMBcdTWYwDCstAVMIQA8eU8Ywy25uAlDtoAMT3gZwDXPzAd++ZAc3kwWw2Z/yA1T5DCspigYwXXgnAJBOdBMHWIYw 1afo_prepack_topscore_0009
LTiBrApEDC+7z3zYw8napA9na80bbnXZwc9ozAZ6mEzD8nyZwMdTzAJwKH0bHaZaw0MlmAlcAu+z4/GZwJz8WA9Rjt+zcWyYwZTFnAlvBYAUMKrZwEU+RA9l9mA0nLZYwJGEqAFtI78rBBWYw6BziAxtbK7bDWrZwVZPsAVtHT/DEKuYwc4yKAxDwe+zIELZwsLkVAZniA8T40cYw2WDlAhLPXBEI3eZwRtIvAJVUZA0zc4ZwZZahAtNLGAEaHEawsJ+BAt9AiAE3gLYwvEpdAdvauA0TA/XwhGtSAFKTeBUeUuYw 1afo_prepack_topscore_0009
L5lu8AhpbS4TgVeZwFueDBFtIb5TIw2ZwUN+DB9mED+LnETawW5QFBd9ow9Loa4awQmSIB17rW6TRCZZwR85IBVo7O/z+hBZwv+hNBtwSM/jOtjYwKpIOB9u92A0lJNYwlVlRB1piEBERcZXwp4sUBdINGAkx5+Ww3N1RB15QICU9f0Ww4P18AVjX64zjC/Yw6ObDB1onO+TBcKawJrBIBlhf877mDBZwRT8LBNtcB4jyUrZwF5hJBp+waA0WpYZwd4SFBhP3o/jzCvYw6g9MB9c4O9T1DMYw1OMRBZvE0+jGo1YwzXzLB5ydoB0VdWYwyvgUBVZPY+jEJbXwwRSXBVUYQAEATOWwPxbPB50OgCkD6IXwBhaUBFUWNCE86DWw 1afo_prepack_topscore_0009
LZ78CBxLdLAc14BawLyWDBV46ZBMuecawb8S/ABBWRBczMDbwIwKBBxgAjB8jCnbw1r2BBNDuUCshEDawohSCBlaj+CcwqbawohbABtbfjDcstBawxjk1AZeHgDMfA3ZwlfftAtwppDc65RawHDlvAJsE3DcB54awoAejAp6glD8IGFawjX6BBd8SPAsnvjZwsJfHBZA2gBcqInawx4aEBxYPXCcUBnZw4Zf7ARu0RCcJx3ZwLir/AhZy8CMre4awnzcGBtCGEDMBlkawLwBBBJBgAEMJqTawS7sCBlB6kD8EAkZw2hpzA9I5VDs6RZZw2ZP3A5IP6DcqrCbwLjhpANDO+DsFDNbwyT3hA9aMbDcdHnZwVd1aANBqsDsePZaw 1afo_prepack_topscore_0009
Lx1j1Atyh2AsYQ8awZ78tARf/sAsArgbwqGvyAluJh/LUNCcwShryApa8CAM99ncw9WJjAJuCKAcuURbwZmtYA5a2HBs+i2awLobFA9odYAsyfkawBKwRAtAfJCcFOSbwDXPzAd9ooAMqGfaw41osAlhyrB8T4ubwY+kkABTMi+78E+awpy4cA1oOv/bhNtbw8ZEhAlEXfB8GpbawVQk3/UaYEB8qdRaw783KAJAtH/LvVQawi7o3/4/f+/b8s+awYBHIAlydfC8bL/awSqTIA9Ri7Bc6Gtbwz51fAFRLaCMeOebw 1afo_prepack_topscore_0009
LQ142A9mEj87Gv0bwwfq7A56Rh6DAAUcwT3kDB9mED4LXPecwU4aEB13PV+L+Txcwknu7Apt3g/TDuCcw+wTwAVsUOAUnO5bwd8jABN3TsA0tcicwu/EpAh53OAUIAgcwQ142AV3kY77NJWbwrT32ANvDZ6TxFxcw3pCABtI+k/jLikbwwovsAlrpJ/zHHhbwkygwAdC6OBkhCsbw/BjABlkQtB0bvVcwCBrEBZZsXAk9pncwd3y8AZB9qAUeuAdwCOIhAxWzkA0+uWcwkxWsAt035AUdK4cw/ihoA152c+D2Ftcw 1afo_prepack_topscore_0009
LdTiHBpEDi8DpwRcw++JNBpvfq5zd+acw1NpNBJxgA5r78JdwjX6JBpZmZ27yhidwBr8OBd++p9Lsy9bwiWkPBlX6G8rX6ObwKc9QBZ78d/7OfzawOJmWBdR2OAsDt8awXPKYBRgVWB8z3faw4P1GBpFZ7+DXPCcwLfwPBl+6K+jyKVcwx1DMB99Td/LYl/bwRLySBtyhm+LW5IcwR2uSBR2Of5jqxLbwCB2LBVjX62rCXDbwIwqQB9Rh7+LmuRawrcIOBpvfiAc465awQg1WB9S3kAMmudbwGZbZB9S30+b6m4aw8n6bBdTipB8d+mawTiBYBFXPCBsuJBawY6mVB125DCstzjaw 1afo_prepack_topscore_0009
LR2OSBFDCs871jWdwyL9SBpbSM+757DewhArSBNJGE4zxLhewfUYTBBVjX07IbHfwekxRBBFLb+DpTSewqGvOBtz3HAsuJRewNzMPB9owdBspb6dwpbSLBlCXPC8JxMewx1jFBFZ7ECcPKAewbnvBB57nmCcjXOewNzMVB56RB9LXPCdwdy4WBtPZH/rYJHewlYwKBhArc/bIwKewiBBPB9RhTA8Ofzew9oQTBRgV2Bs789dwuzXOBJEYVBMrcYdwOJmLB9RhPCMYlvewCsSMBNzMvCcc9Aewb8SFB9owBCsTiddw3kYEBhrHNBsvfOewPf/7ApvfeCcHaFewam5BBRKcpC81juew03vCBdR2CD8MzAew 1afo_prepack_topscore_0009
LRP2hBPP3SC0OcLpvRayhBffPBD0v/MWP9opkB/ZhSDEmKnePxsXlBPRivDEe5vxvlILgBze0aDUqEw3v/fAgBbr2EEE37UxvLYyaBjArHDE1wD5v4L9fBXwjHCUSOaqvuM4iB3z8CCkYAKtP3fuiB3j5OC0CXa5vUt0gBjo9EDUzwN4PcYNhBXHgZDUU3i/vOGudBjYpNEk2qo6viHBiBjrhLEUJCTwv6+CeBrWMGEUmjVsPbjhYBPv5ZD07f9+vwIuYB/v0IDE1jBjvzdHbBT5gmCkYxr7v 1afo_prepack_topscore_0009
LWYSmB7K+AD0deh3PiSGpBLOfQDUODl4PHsGpBXxw+DkP2l8PN3bnBPgrFEUbVdBQ8RwqBzyP0CU5nCAQeFqtBbn5BDEfclAQfKPvBjB56C0kr61P5HcvBrffXDktJsMPCgXwB/QuUC0XWjzPCrqlBDwkpCEfbX8P3IAqBvuQPDUxeaaPBPuqBz8UTCEZ9M9PvE3pBn0b0CUGGBEQzwluB/wQvCEQ4wDQFgutBzb3jDknSkBQJ0bxBnpOOCU7D0cvGxJwB/H58BEFLd7P 1afo_prepack_topscore_0009
Lt19qBj5FMEUbI94PPfErBvUziEUtXk8PwH+tB72KpEEBhy+PcckuBTgj7E02WbAQFo3pBrnxxE0L6OwPIt4mBLmkuEU9j+lPzYFmBTpR8EEZ5l3v/RQlB3lX0EEE2m7PboSsBLutGE0SzYvP4l5pBbETkE0FO8BQaQ9qBHYnvEEpgatvuIJqBLQQCF0iWh1PNahmBfq4dEUnGETvfp9jBLd/5E0I7e5vMOQnBHCl3EU+jx+vJLdmB/JENFEne+zvCjIjBbmEyEk/L75PWZnlBfcDFFE2ys9P7B2lBzJJqEkNbIBQ 1afo_prepack_topscore_0009
LNLyvB7nLaEEy0X+PnApyBHvefEErvOAQJeHzBLm2gE00SRGQzwJ1BHKqoEkRRCIQ/ob0BXbFOEEDcr7PYERvBHmbLEk5Zr8PN5DzBj+AvE0ns38PZxWzB71P+DUQie7PMIN2BPtUME0SYRAQcKA1B36jSEUM6muP 1afo_prepack_topscore_0009
LqHQxBHeUZEUU3sIQbSlxBXpKaEU8uqLQPVezBbaUIEkgnkMQcY01BzsSIEkT57LQGQryBzi3vEkkPlMQWJ0wBbCKCFkymDMQZMfuB7wNFFkAJfNQT/7wBH7VSFEmvQKQKdQtBLqgWF0qzlMQL+suBrlweFUUtoKQMKovBjjGTEU+M3HQCZpvB3a3XEk8EoMQG6j0BjeHzEkyBkLQOsFzBH/VvEkFIuOQj9gyBT0BVFE00yIQKtXrBby3cFkwoVNQ34PuBz9CsF0QGlJQ 1afo_prepack_topscore_0009
Lc/dyBHLRyDkrtDOQUEN0BvJlODkUZAPQ7UdyBvgDrCkz4FQQkJAzBbckFCUx71PQVO71BbBg8Ck4JvMQJs23BDFvaCEEFoNQNgF6BHK2jC0aPJPQHu43Bvr2fBkDsNNQyKa7BLiCACUIDoPQ8YH6BTYOABEYjeOQinkwBnV7yDUUKjOQeWj1BXFVaDkSsRQQ22D3B/cWWD0l1zLQOso0BrPyuCUqANLQFdu6B3A/ADkE3qPQsJj2Bfoq0A05KJMQQqP9Bb9dAC0HnZQQ 1afo_prepack_topscore_0009
L3KXwBTSh2CkU+xQQ7XluBraWVC0qGYRQeNotBf1SkCEmJwSQCg2uBHDGbCUh1wTQb7KsBrPZMC0PpeQQwqUqB3FQVBUCFBRQ+B/qB3qf+/jvP7QQT76nBXdjrBEvZnRQ/USpBT6GC+Dl6aRQ49NmBXcitAEfCHSQB05mBD1Ww+DgyASQsI9vBjS8UDkg85QQpMuvBr8gvBkY3eRQZA3sBfoMCCU2d/OQEnBrBfKupCks+VQQrl3sB3W6Z/zaOdQQ9UYnBLxfXCUCXsRQJO1pBbBRS0b26VRQgdVkBPR7/A0p+kSQ/IklBXg4c8Ta0ZSQ 1afo_prepack_topscore_0009
Li7crBzGV7C0LUzSQrGbqBrgzKD0WTHUQNIurBDiz1DkW3cUQjIErBrfOLE0qP4TQA/ZnBvMiPDUkbFUQkHKmB/IsnC0v67TQXvfqBLQYCDUMb+RQ/T8qB/yVzCUkQ4UQVZ1mBnXfkD0nyQTQ/6umBDNkeD0fiAVQ3gWkBT8crCkcVPUQ 1afo_prepack_topscore_0009
L+1jtBDHE2D0VKYVQTz5uBPIcPEUtJwVQLD6sB7hWeEEI6cWQfkisBfzWwE0KQCWQGqPxBrlsKEkOQsWQoU4zBr6DNEkrU7VQOQv0BzwhuDU+LYVQ4W80B/L4QDUMhKWQPGL1BXylrDUljLUQyzDuBjZWbDUq50VQh2nvB/qJXE0w71UQ7fExBD8H1DENXEXQNxNxBru1VEkx/gXQP/Z1BLRGTE0u5lWQMEnzBfwGYEEuyGVQ 1afo_prepack_topscore_0009
LzQrrBvxbWE0g7fXQsotpBb8AjEEMrIYQtuXnB7dwpE0XNYXQ9wzmBju4fE0fiXWQzg0oBH1dTEEqwrYQ86ErB7x+DEkJZvYQ1bGsBXnqBEkZUCYQFPprBjeJXEUNUgXQuxtqB3YDxE0vlWYQVR7mBDwxLEkvoiYQ1kcoBnxOcEk0sJZQ9dXqBD2hpDks38YQMtmsBH/KKEUseFZQFp8qBrAbqD00OjXQzNPuBv1F7DEhBDYQ 1afo_prepack_topscore_0009
Lg4/lBjdh6EUuvvXQUfsjBns+BFUYC7WQ4VdhBL1RxEkvR9WQma/gBz/DmE0Gn/VQVtoiBPxfXF08JbXQ09gkBHgRqF0GFMXQKHejBjo8+FkQKwXQ15ahBnwi+FE1hMYQDLukBrhkHGk64iXQH3emBHqOCFEoBSYQI7XkBzTBEFksN5VQSuPiBj2gWFEh1PYQIjvgBTlGbFEoo7WQKd0kBjnNsF09aHWQvdcmBf9rmF00CpXQ 1afo_prepack_topscore_0009
LMGEgBzFrvEEE6BYQXNsbBf44fEECUFYQFaQdBna6KEEBueXQ1+FaBfiKBEEsXyWQwLOaBvMZbEEoT0YQd/CYBrPqvEkunJZQITKWBj/UJE0OH3YQRCATBHEM4E0EJ1YQPHegBX984EkKPaYQteLYBj4emEUw3qXQeezdBri0WEEV7FZQn0EbBfpL8EkYhIZQv4MXB3SasE0iOrZQkkKVB7gXGEkviYZQlb2XBPpv1Dk4GpYQ6PjSBruyNE0AtlYQiBtRB7NjGFUqAGZQ2Y3PB3mFsEUI62YQaWyTB7wF8EE6wTYQ 1afo_prepack_topscore_0009
L2gDhBbO5DEkKoqXQKr7hBT/KfDEiWBXQmtwhBzI0jDE4+fVQr2wgBzSAIDku1zUQLO0kBfE3UDU9xbXQZnVmBTuO7D06IgXQ58zkBLqD/CEDqZYQaZTiBz2+LEUXOHYQlZmgB/zjFDE3AWXQpvslBnYn/CkUStWQ/BTlBLt6IE0adHXQF22iBftqxC0R0fYQOTSlBzaQWDU1IyYQqZSmBbp1lCE/BaYQ 1afo_prepack_topscore_0009
L5tviBLdNDEUig9UQXHoiB/+8FEED3eTQ6difBjqOLEkSVDTQYXedBr+/BEUikHSQCWhkBXfyXE0hUBTQ48kkBL3CcEUYpgRQCvelBTj6HEUJ+xQQNRcmBHBtuEkJ5NRQ26jjB/pROE0hihVQZCQjBnAEuD0c2ATQ06imBnuuTEkIMVTQSg8jBnYomE0O+gTQzSkiB/07fEk9hKRQmRhlBzC8KEk4iaPQcwFkBzA11D0Sh/QQqcenBPDeDEkPlHRQSwemBDKvxEkULJQQy/coBDg0qEUv5jRQqrulBnQ88Ek2HvRQ 1afo_prepack_topscore_0009
Lcr7cBz6CaEk0NtTQ3fXXBn1WfEECUSTQkF6TBP2KLEkH8VTQzZIRBLJ9FEUYkZSQDq4UBXyzwEUSYLUQGIuXBfGOGFE8N9TQdQ7OBz05yEE5i5TQPbWWBHcCXFkAO/UQQ6meBHMkhEkdNdUQ+reXBLtXlEEu5QSQcEdVB/CnsEUEdOVQbCsWBjTdMFk7O+SQ1YCcBHmxDFEeQ+TQiIPNBvAU/EEVbiUQID9MBDuujEUr0GUQ8OUOBnAM3EUso2SQg/gYBLRwlF0L3wUQvHfXBDVVRFUwm+VQgGESBXnKaFkQx9UQ 1afo_prepack_topscore_0009
LN5HUBv48+DEaVbUQ9f6QB/m3WDUwVgUQG3jSBLmf5CktuWTQwvQPBXZBoC01cpSQz8sRB35k/C04P2VQE4jPBv92aDkyDAXQig9OB/tIUCkjn0VQLenJB/lZjDE5J7WQHpcWBnjrDEERALVQ4ksMB3jJfD0soaUQ3b9VBXe96CUG8BWQVooRBP/g5DEcCBXQG+YQBLH7KD07s8XQHkjPBTmHECEd1xWQ7lqQBLmsAC05lBVQ1SsKBn+bYC0LSpVQVeZIBLt52DkToxXQu4cHBrFHFD0SY8WQSWtIBbLW0D0mAAWQ 1afo_prepack_topscore_0009
LUZsXBTOQ0CUiiKTQ1FrZBTNTYCEL7DSQyLdXBvIPoCERquQQhbhVBTXrPCkT91PQ9cyfBzsuXCk1fASQLmAhBnL55BkBF5QQuSHhB/+dhAE2FARQ6E9hBn24PCkPfdPQg6IiBTWPg/DS18PQm3+iB/UouBUyEaNQcuEjBfcrWA0a0pNQj7PaB3P5CDkpMwTQHVSYBbRcvBUxmPSQecrgBLCeLC0lu8SQ1xogBzSR4Ck424RQzHYgBzn+CAUkQ6RQJZ4hBDQoyCkxCRPQuYNiBHQ0q8jUxEQQLEujBLumGCE86lLQaV4jBHwrf/D+MCMQ 1afo_prepack_topscore_0009
LmNvXBHRMRDURGfQQxsqVBzXfiD0eXZOQX4yPBL+6VD0ZCFOQkvJOBbmxGDkh//LQPWWZBbthkDkZZJRQoBDYB3k7VD0UyvMQQTHWB3PlCEUYAYOQ 1afo_prepack_topscore_0009
LcCnMBnpqbD0ZuDQQR/3GBXWZPD0OB4PQhbjGB3PAgC0N5HPQ/RxDB/twTCkkxRNQ9G2DBDlHXDEcbQRQ/Fg8APZCEDEYzLRQr4lDBLiZDEUKYjRQOw+NBXKwnDU6S5QQ9eCFBTmGjDEE6UOQvg8FBnO0GDEmKESQDZV4ALixJDkXCISQ+iE9Ar7shCUZjARQyOF4AH0/SDEcsXQQ7ZcBBHqAGEEMHfSQojgBBjJkLEEWfvQQproHBDCwJEkFDpRQ 1afo_prepack_topscore_0009
Ll6eJBPCUFC0C3PQQ0IdJBPu5tAkZH0PQX5JLBz1kjAE+L5MQFMrIBjeAt/zNPWLQw+JNBPgi2/jlH1QQXEYNBbR5d7jpZiQQFvFSBLtng7bwplRQV/SYBri/T4zca6QQPnxLBDq5PCEGQ+QQepZFBnPlVAUoHCQQuz3LBLgXDAEAO3RQl1NRBftdUAUzGwQQlsgOBvoZN6D9s/OQUYbJBrllyt73OsQQb9mbBHMDd6r8YdRQIRgYBDjhd+jCTARQFBkYBPZnI4ruGuPQ 1afo_prepack_topscore_0009
L7bZPBz0AOB0qNJMQR/XRB7apIBEH0VJQOM8MBz7AkBkUwzGQeE/LBLuY6AUv7zCQXMVWBPx0ACEoM/IQnvSRBDG+xB005bNQF3bSBr/PGAEDs7IQEjwWBPdmVC0f9sKQTP7VBPi2TCUmNZGQrp1ZB/JqZBkMd0IQ 1afo_prepack_topscore_0009
LByOKB3J2UC0qm4HQMO8FBD9/iCUBKKEQUc3BB7AC+BUtcfDQyFVABfQXoBEQyK+PFuALB75mlCkeRjJQz1sHBPRirCkyGUAQ0ACEB/br/CUNIvFQ 1afo_prepack_topscore_0009
LPJHAB3sAYBECOzHQMKW4AXP4QA0IoQHQf1H9A34SW+DTtqDQ8lC4ArTXx8zDf//P1Yg1An+1U/zEEYKQQs3uAnGNM7DoRCKQ7xhvADZJsAUuMDMQ0CZBBDsupB0UKrJQW+CxA7eXqAkLoeFQ6c38AXyRw+zHXZLQ187sADptPx7yw/LQFtazATamr678M5IQ4mfnAP2Kj8j+d+IQWPjtAbiiQAEkT/NQbMMoAvgs+AEKhBLQbkj0A3DakBUVnVMQ 1afo_prepack_topscore_0009
LWQdDBnjGK9D57rEQ2mCGBLz/E6rOAVBQLVEGBH5F34TnN11PCatEBjIiU8bOO9Kvt6zLB/VVL8LnBKDQIK0LBjysb+b+HVIQSOsOBf8x0+LidJ+PeSRRBDWri+7daoJQwecFBT1bY+z2PqHQC4vDB7MLX+bgutBQi+9NBDc4K7TVklDQtKUKBPiBPAMPMJIQHmHJBLLDu8bVnqJQrqwSB/pPN/LUkbAQeczOBHptl97Gb80PrlkMBL55WAs9cQ9PPq8QBfhUh/rNvkLQ/cySBjVxD6bft5JQEDAUBjHuq/raQXIQ 1afo_prepack_topscore_0009
LgKpHBnrvy+DZwjxPwqyHB3tNw/jV+A1viVQCBHb7d/DXUj7vnYsBBr8Ze+jeULCwELwIBvHC//z9Rl6Pv/uKBrUcm+zS5/6v4QFJBvur6AkmKX1v 1afo_prepack_topscore_0009
LUKT8ALcTKAUtUK0v6+WxArOmCAEyTr6vDGJvA38rS8j1oU9viZarA3mu75jaK9CwaUuoA/mkkA06K8rvrZiqAnbr9BUmUFfv23RbArU5YA0k5k3vGtV9A/UqjAU8SGgPkEAxAfpioAUvm/AwygKpAfE4BAUOYIxPm1EwAfA5BC0f0pwPW+RPAHIPxAkX19ovcpZYA/6Pq+jfAR5vLHQaArv87A0pYT/v 1afo_prepack_topscore_0009
LltdxA76Rh6bKpD0vhkjvAb5Yh/r2PN4vUYs1APJuKAMlXJBwnqcxAne6zAc4erEwXxDzArGXpAcOd8hPoKxrAv4laA89q56P4/AzAvalDCcm75nvR97vAHiOBBc0dlCQBQh0AXLZH07zZcdPo9AnAHWt0/bzuc5v8yH7AbLhXAMBF2uP9R5jAbHu1As9dS5PfMtqA/gCs+bnMK8PRTg1AHCKXC8l+jxPRsh4A7wcICM2Vo4vf/9qAfo1MCMqc3wvXwVqAjcE0Ac7z0FQW/s3ALtRlAsHziDQQDzwA/GEDC8BTGCQ 1afo_prepack_topscore_0009
LJVq/AjZ6k/bEGgBwaEEDBvf+IAs/KTGw3sPABX3qM/L77pJwSVU/AvngSAMHcoLwQkuIBjViH/LMD6FwrqYMB3ySNAcbCuBwYZiRBf0uz+rR5PBwJbiNBL1apB8oVUDwk5cBBbCxh+7b0O9vgFYDBz+aOBcMBiGwPQbIBXdf/778N9EwKsqKBXOUU/7IU5IwPnaKBDVVMAcfDq7vvuIUBrAvu/LQ0i8vSfmQBXoyE7bvmBAwQUkTBr8kx+LAoGFw4qIQBPgeDCM0tVAwazgPBTdcqBsWJNHwoyyJBjFfGCc/gjDw 1afo_prepack_topscore_0009
LVhC9AzXy7677RlJwJyh3Az8qb5DXe9Lwlj3tA3RUm8rCZsMwRuPsADa099rXS/OwKb3zAH5eT/DWIaLwQuz8AP/osAEblMLw3xH4Aj2tAC0wiQKwDsIBB/4W2AULh5NwA8E+A7q8x4DdZ7Hw6iJ9A7dmt5zHBoNwr0avA/ePV/TrTiJwPSguAruV7/jKrANwG/UBBDk/XAEnntJwbee+AHAfYCUP5GKwFxZ0AH954BEqfTIw91IyADCnLCkXFsLw0OUEBbE4lBET3vNwDub8AfyFLBEJiYPwud1CBTaMy/zyPgOw 1afo_prepack_topscore_0009
LDgcnAXbcB+ryKxKwVo4bA3Cqt/b8SYLwbskhArCPJBsJYvMwoucaAjQwiB8krwOwZ8FPADT2MA8Hv1IwtgcEAH42x97g6ZHwpX58/m+NRBM5EcJwaT62/O0YQ+rdu1BwbA4oAbHd68rEG7IwEWZRADCsm+LHHuMwfm8ZAnZpkAc5DnGwa47u/y6Mi8bHHBJw54CQAPSFG47uCSHwf7Fr/OH/fB8NqPHwaEZGAPnaFC8wHKKwyD6m/WV25AcWz9KwpXXo/KI8H57XCgAwbsTIAzP9z+LgmN+vlwkd/Sf+0/7FD5Bw 1afo_prepack_topscore_0009
LdwipAL+/yBMlcrLwGTUtAboihC8Vf+MwREZwAz4RXCc3/2PwEVQtALzDtCsuz2QwDcz2A/Ta0Cs0+fLwKk2zAPLFCDsr07IwOjCtArfrdB8amDKwbi0mAX/14Csiz7MwgsH9AbEgcCcBTWLw1n/5Aj0UPDMDYoMwkCQxAPWHpCMchBIw 1afo_prepack_topscore_0009
L/Db2AryjrBso/HQwyFl5APgMTB87YgRwXUgvALK8EBM/YWSwQLmuAj3qkBsX/cTwBdSABH20CAcvhgRwC+4BBj9bK/bFE5SwO8BGB7W1NAMjAkTwSGc+ADe3F8rcTfTwmkfHBncll/Ly30UwsqrABLKvN3r9JwUwxQzEBfYV78bJ4aVw6gQGBTsNf67carWwRYz4A7++IB8ETuOw+GM+AboxDC82G8RwEQ7DBPT5OAc847QwrdU8AjyXd+70JBRwUTIIBH/FDB8q8FTwcV73A/LJMzrfl9SwetvKBXksSAMvmWVwUUK9AzaM78zUPOVwWdKJB/uDa9bi2/Ww 1afo_prepack_topscore_0009
LXw5nAzhmVAc6h1Rw/ozbA/F1FAMP/mSw9lcRA7WgbB8eY9SwuZWLAX09qBspkFUw+gwoAz+S5/LEe8Qw5GlfAXHsD/L50gTwO38QAXYK9+7IHBSw 1afo_prepack_topscore_0009
LV7iPATE2JCsH9/RwybtFAHaU0C8+YSSwa+aSAD1FKD8YJaTwE8cJAnihaDcLlWUw89WFAj6RRDcBsCRwnPtr/SDf/Cckc/PwaRd+/e9w+DsBLbRwU1tv/+abUDc7uRNwQ/oUAbM/CC8DCGRwkNeq/+NRvCMtymSwzyJVAXUnRDc6SlQwNExr+6bnDDcl9VQwnKKx/qLQdCcGxvPwl5G+/+YZJEMMCiQw/c2KAryrFE8LkISwcCmd/OSx+DsQY4Rw2seR/aqHGDMCx5LwtoAIAngsPDM3pgMwe1Qp/Ocj2D8+SdNw 1afo_prepack_topscore_0009
L9wnjAz7OKDsqnTTw9NSqAbd0eD8vbXUwO3ynAvZdKDM9FuVwnbLmAjlcgDc51sWw56K2A7cKaDclmEUwLKO6ADl70DsgF6SwqA4CBvkJtDsTHpSw8J1EBv5VDE8x4hRwxZtJBjeQBEMYO+QwauENB7twlD8bybRw6OHLBfnqNEcnC7PwukDnAzFu8CsPKiSwkUYoAjebAEMdSZUwi++3Az8z4Cs+h2Tw6Rx6ALnJjDMYF9UwWAK5AjMZLEMPnITw3lu1ATW4sD8gdASwNMfDBTRgLDcvqZSwIwMFBbXY1DcpvhTwWqWCB78kOE8PZJRwvDAMB7nySD85PNSwsuuQBHvoiDc9DBRw7phIBnKuYEcukNPwwGxOBvrGMEslnFPw 1afo_prepack_topscore_0009
L0qbnADqvgCsrkyVw/o+kA7CGMCM+JGXw9wiUAb/kdC8YTlXwycVSAz2LrC8xwWYwYrYkAf7N3Asgm+Wwq1FiAfEhIAML/IYwXONiA3mro8bVLDYwYmSfA75Mu0TGoqYwJR9dADW5w+z9auYw33sgAbyiJAEd9MYwK6LZAXkX2/TIyTZwmNuoAbhPPC8ui/UwBPXrAri4TCMrFzXwNU7rArQ2eA8fnlWw93QcAXQ0lA82MRWwtwcUA7rFbAco2UYwxIKoA/aSZAs8ngYwNZIqAz2Lv6rnjxXwSLpYAjLjB77RLWXwKOicALIpD8r4EFZwRlhiAL2+d/zQzgXwf5MgATdyJB0dzPYweXiWAfJ3q+T5gtZwu/LYAvIZ7AUCoWZw 1afo_prepack_topscore_0009
LCc9EAjTpeCsSDuWwn+kf/6ExwC8y3GXw8QFn/m5seDcjGlXwuXeN/eCCsDcmGTYw46dv7+UEwCckx7VwU87/+IesDCcb/gVwy5wp/0ThHCstpOUwuW8q/w/chBcjpoWw7yRHA/dcUC8jezVwZbEF/uWVdCsPV6XwpaJ++mzj+CsuVEVwP2MX/UWXDDcrvMWw9u7s+KzndBMnRUVwF9P1/oc+PBsNn7TwROEL/YXlUCMjLcTwe9eCA1srcCMAHZUwzoa2/8LWiAcWoVWwGMGDAJDkFCciW1Wwy6IP/UhpbBcDYiXw 1afo_prepack_topscore_0009
LZ4p//Woe2D8iL0WwAa5EADADSEsjvIXwSzRq/qoogE8uSaWwVpUP++MMjEMeuzWwK73DAnTeWEsdyUYwut6UA/+bJEcLZsYw+qpGAnfOuE8PrdYwp2jSA3nxJEMuhcZwsa2FAvR5pDMmSAWwPaHVADVdVE8xKzWwUc0o/mKVRE8ENhYwRlXiA3XjPEMAVkYw7lPUAP2pxDcVzhYw2N5FA3QFxEMXCAZwEH6z/igK3E8p0NYwtlIWAn1gzEMYhRYw2gNfA3bLAEcQ+qZwVPBDAvLLDEceXlZwQlvTAL1LaEcM+nZw 1afo_prepack_topscore_0009
LRQU4/+3HqEMUUVVwZyoX/6wg4Es9MjUwiNpZ/S3APFM0uJVwrwX+/yEgYF8o5TVwgxDp/KeR5EsbCFTwRXnu+qSkGFc+WMSww8hT/KcxFF8XPvQwAka09saSTFMHZtPwtmro+mBpSF8Cu2MwNc5KATVqnEsISCVwlDGG+w2UyEMPzmUwZa6p/mYEpEcTNrSwHXoEAD72/Eswy/Sw86uv+u2JXF8l/hSwtw4J/svgAFsnORSwsWFS/q4Q1EM4sYQwz0a6/+HuLFst1pQwLH+q9gU0jFsgmMQwBLCk/syaNFcs52Pwp7Zn+8jxbFMlFwLwAsnk+iEaDFM+4LMwR6Ro/CwUYFs40rMw 1afo_prepack_topscore_0009
LQixd+04iXFc8ifVw9aNk+MJbtF82sFWwhnq2++3LtF8GccXwrGGf/eah9F8itzXw/uC2+WvPdF8FoDYwBn2u+OB89FcxlKVwhRfx+YG5AG8ER3TwCYWa+upDKGcesETwVjNy/2l4GGM2VeSwEj8BAzjZPGMB9lRwUtVi/IyfPF8KHXVw90bq/0J8xF8DDPWw5fDs/+Uy4Fc5b6UwExN5+2pmGG8o6rVwDDst/MdzCG81WFUwHcKu+4WUzFMIZQTwffqv+2d7QGsKuuTw12O5+8GYMGsoKRSwRPcu/GDL/FsFC5Rw5ZgEAX7TFGcvmRTwBwJQAje/MGcm3NRwQ7CEA3HLWGMuOISwYnTv/Ko0QG8lc1Qw 1afo_prepack_topscore_0009
LAAAcBBAAAAAAAAAAAAAAAAAAAAAAAAAAAAAAAAAAAsAAAA4P 1afo_prepack_topscore_0009
SCORE:   138.284   -358.621    134.623    274.804           1.220                 11.991         -9.097    -91.152        0.396        -54.241          0.000         -0.614      -1.247        0.000     -0.190     85.248      0.375            0.000     72.289                -32.109        104.611         0.000      0.091    -14.694      4.307       3.559     11.797      0.000                -1.000             1.120              0.161             1.012      -1.233    -15.772     -2.997      5.885      5.531      0.000      0.000      0.000      7.966     65.000     13.000 1afo_prepack_topscore_0010
RES_NUM A:1-40 B:41-80 C:81 1afo_prepack_topscore_0010
FOLD_TREE  EDGE 81 1 2  EDGE 1 40 -1  EDGE 1 41 1  EDGE 41 80 -1  1afo_prepack_topscore_0010
RT -0.20441 -0.294027 -0.933683 -0.913295 -0.285987 0.290007 -0.352292 0.912008 -0.210075 16.441 21.1529 -7.84876   1afo_prepack_topscore_0010
RT -0.361571 -0.433569 0.8254 0.674843 -0.732553 -0.0891793 0.643314 0.52477 0.557461 -3.784 1.902 -16.025   1afo_prepack_topscore_0010
ANNOTATED_SEQUENCE: V[VAL:NtermProteinFull]QLAHH[HIS_D]FSEPEITLIIFGVMAGVIGTILLISYGIRRLIKK[LYS:CtermProteinFull]V[VAL:NtermProteinFull]QLAHHFSEPEITLIIFGVMAGVIGTILLISYGIRRLIKK[LYS:CtermProteinFull]Z[MEM] 1afo_prepack_topscore_0010
CHAIN_ENDINGS  40 80 1afo_prepack_topscore_0010
L7RBPBtz3HGkQgV2P8S3MBNzMAGEv0N/PrcoOBd9oDG0HFOFQbnvSBJaRAGEDCMHQCB2OB5OfpFEAAA9PjXaMBtz3ZF0d+eCQ78dNBdoFjF0gArkPQj3NBFfoFGEK4IKvq/nNBRZNPGU3dt4PR/ATB5Y7HG0d1F3PUmgIBFcPAG0UQs+PIwKTBNc9oF0coF+PLy2NB9owJFUc9oBQiWkNBhpbeFEsyhGQiWEIB9TNaFkDtICQfU4OBhU4SFEv0NBP1NJJBZktjF0IbnXP3kYPBNJGuF0257vv 1afo_prepack_topscore_0010
Lx1jLBh/UKGUktzHQsHFNB989NGUc9oKQiWkJBRgVIGkWktMQkCXJB9naLGEW5APQTihMBxKHaG0gA7KQqGPQB5OfgGUhrHJQ7RhPBlsdsGkArcJQwKHLBlDtwG0jCHJQLy2TBBAAyGUwKHKQW5QIB989MGEmuJGQyDQRBpo2LGESY/KQtIbIBlsdcGk78dKQ4PVNBhpbcG0d++MQkCXUB5OfeGUwKnJQBWZPBtIbeG0coFGQSMoTB5575GULyWKQzhWXBFXPuGEVjXKQ 1afo_prepack_topscore_0010
Lue0GBtHFAGEXP6LQf/UDBhpb0F03P1NQFDCABR2OCG0xLdPQzhW/AdTiLGEsyxOQVgqGB5WemF0kauPQFkxJBNMKUFEDrZOQnhSNBtINJF0gRPQQcJ3FBhBaEFUd4JNQJGEHBRKc7Fka8CKQ/7pABZdDqFk+3sMQxtiJBRxowFE6GYQQydAEBR8dfFEr4mQQAiYMBFZnaFEVe2MQ8AgPBlTM8EErUiPQabGQBJ7wUFUo2pQQjsyKBRdzCF0TWCRQ5pEIBZNZ3E0fjNMQeTQDBpJ79EEMAtOQj1cDBtAmMFU+0pLQ 1afo_prepack_topscore_0010
LlYQ7ApFZ9FEtIzQQ5lu0AxKHGGUxgoRQaR2yANJGBGU3kATQIFuqAhU4CGEW5oTQKc9pAVMIIG0Mz8QQ3577AxeUuFEShDRQK9M5AVMiNGE5QwRQjsdpAtIbDG0gADQQ/UjjAR14FGEVjnRQ03PpAJxgQGUf/sQQ 1afo_prepack_topscore_0010
LMdT6ARhr1FEFueTQe++4ANHarFUPK0UQAAACBFYllFEAAYVQJGEGB5OfpFkYQwUQe++xAh/UXFkX6uUQdTi2A1NJGF0d+2TQJbn1AlsdGF0jCfSQ2jC8AVMI0EkpbKUQVjX6AlCX1EULy+RQueU+ABAAqEE/p+SQBWZABZlDzFklD9SQAdF1A95j2Fk6vfVQLy2wApGvQFkX6uVQwKHqApZmbFEaRWUQDXP+AhAruEUjXKVQGZ76ABBWxEEnE7QQDCMBBNJGcEUc94SQ 1afo_prepack_topscore_0010
LShLCBJaRcFECsiWQBrcHBJaRWFErcIXQlDtGB99TPFULySYQtIbIBNdT+EEVjfYQGZbLBhU4oFkVOEXQjX6QBR2OjFk/UjXQueUUBtHFWFkBB2WQsHlTBFZ7oFkZmVYQzh2YBZ78TFkDtgXQZQgYBx0NfFEAAUYQ5lu9Ax0NZFU46BXQcvJJBxy9IFEIlkWQ9owLBpvfuFUdTCWQoa8JB5QL2F01jqXQIwqTBNJGQFEYl7VQTihSBxgAzF0MzwYQEYFcBVMIKFkCXHXQ 1afo_prepack_topscore_0010
LcSMEBZmZcF0hWsYQ3kYDBV3kWF0NJaZQ6mE/AFYlDFkWkdZQWO03ANzMBFUMIEZQhALBBZQgpFUhrzZQhALFBZlD7Fka86ZQCBWFBlCXGGUMIgZQgqxIBZ785Fk9ocaQTiBJBBrcOGUO0mZQZ7cMBpEDFG0FZjaQT3kMBFsyNGErcIaQkC3CBxKHqFUNehYQpjPHBRjGSFExwnZQnvf7AJaRwFkX6iZQO0i/A557jFEFuSaQsyhCBR14GGkWkFZQShrIBVMIsFU46xaQwKHJBBBWVGUNeRZQ9oQPBJxgEGk++9aQFuePBluJUG0isNaQ 1afo_prepack_topscore_0010
Lb8SABNJG2EEW58ZQVjX5Ad8SjEEXPCaQUNe4AZlDXEE99XZQJbn8A1isdE0FZ3YQbJWuAxxTqE0F3QaQnNOpAFPa2EEiKxZQqGPDBVjX4E0xLRaQNcw8AVfyYE0SmaaQ8cipA9HRcE0KcYaQDHEvARXwzEEiAuaQWBzsApbDzEE7zWZQ 1afo_prepack_topscore_0010
LnEDzAx0NFE0hWYZQzMzxABW5wDEoawYQ8S3lApFZrDE8nmYQktzgAhpbODkU42YQWAK3AhoDFDEuj0YQuKnBBBIxGDko16YQ5iGEBBCKbCk0x+YQdmMBBRdl4BETb/YQlu6IB19sYCkOJBZQvJxvA9TNAE0jCzZQI8o1A5gEBEkPQWYQcguzA575zCUTqPZQuhj1AVpNyCUU6XYQK7ZDBNNSXD0wrfYQzKfCBRLOZDU+jXZQ 1afo_prepack_topscore_0010
LIFuhAdnvDE0hWMYQDCsMAx0NDEEAAAYQf/UHAVMIcDk/UTXQzMzMA13PVDUy2JWQsyhKANdTWEEnEDXQlYQcAFZ7kEkArcXQqxLnAZPKWEkVO0XQIvjhAdUkDE0MjMYQNkvCABpfFEUrrcYQLy2LA9S3QE0eUAWQ46R1/MepdEERLKXQ5QLgA1isvE0OfnWQqxLXABqGvE0xLJYQIFurA557REUdT6WQamZsAJGEeE0fqRYQ 1afo_prepack_topscore_0010
LmuJ5/gqx/C0jC/XQrcot/wKHWC0jCXXQPKcN/gpbeCERLCWQx1ja/kYQICUktDVQduFC/4A+2BU/CJYQVnbP+IHneAkxnvXQERtI/mdHV/zhkWYQltNr/2owPAkFkvYQubID/KKxr7jqEVYQT3kw/Y78FDklDdYQTNfFAhjKEC0aRLXQdt1g/MxkuBEd3nYQifTz+O9iMCEv0OYQQxjv+ax4lAUgH0WQh5cj/8z64/joRhXQ 1afo_prepack_topscore_0010
LCsyB+SgV+C0Ib/VQ2jCX/mYQIDk8SvUQCsyB+4luVDEmupTQ5QLS9gqxHDkTihSQeGw8/KV/rDUY48UQFrcQA/5YcDEdM3VQfLQHAvTE7DUianTQtQDfA/Ts/DUZOWWQqGvk+qw1PDUjXyWQKPZs/epkrCk+iaUQ4gst/O6eDE0DNdVQYrHaAX64ED0bMVVQZepJADQeMDULBvWQyp+SADzJKE0mMyTQTlh0/SQsDEEFBATQFf5OA7+TgDkxtGTQfHulAHYJyDEsM/WQFbxVArehLEk/c6WQ8ePjA3XrHEUNhfVQ 1afo_prepack_topscore_0010
L5QLi/8S3wDkR2+TQfU4AABqG/DEEY9SQMdTMAJGEYDktzXSQ14lOAJGEUDEnELRQUNeRAluJPEka8iTQ4P1GAZ78hEU46BUQfU4gAZQgVEU2OfSQktzj/4577DUHa5UQp9mw/sg2HE0AfKSQbnvZA9RhHEkYQYUQtd+QARKctE0yhGUQShrmAtyhgEka86SQAAAlAZ5QHEUMIISQmZmZA56RdEkEDqRQ 1afo_prepack_topscore_0010
LiWkTAZ5Q7CUf/MTQaR2eAxJxUCECsqSQxgAPAV46xBkoF5RQLHaTAdR2WBkpbyQQPrekAV6B1BUtGzTQRt/tAd8fPCU8ugUQBeHxA5SgpB0KRuVQNoT3Ah6uTCUUmiTQNepRAhU4+Cka8KUQ7AylAV+bfCUJCASQfqvcAJn9nBUzCjUQarNnAJzL4Akp7YTQMgrrAFPJvC0Ij3UQQM43AdsqDCkwsOWQbIXqAd2ilBEeNaWQ3cWzA9tYpA0qhZVQHbE+ABEriC0QBDUQSso5AJCNoBkO0LTQ6g50A5sdnCEuYsSQ 1afo_prepack_topscore_0010
LhrH5/4P1gBEuecSQEYlT/oFZrA0GvsRQLHaB/cR2WB0d+WQQFueE/c8SvAUGEoOQaSeA/i0UfA09teSQaSmi+yxbQ/j4SuTQl1Py/28ju/jrwlRQSsqt/mRkQ/z2ksUQsHFy/c8S3BEEYVTQIZyn/QZwY/jfbiRQfCUX/aeRdBkrJ1SQlaVo9SVYZ8z1/aTQYEcH/sk/9/Tm7PUQ3c3HAbUVe/jtGKSQQxO4/+s0gA0JFvQQeJLn/K2Qk9zHQPRQ2G5l/SIc/9jTSjVQvtoz/+edpAkegCVQOcFFAb0Kf+Ds+MUQ 1afo_prepack_topscore_0010
L46Rh+0hWUCU3kYQQYlDN8sz3rCkR2OOQf/Un/w1jmCE8naMQJbnj/coFdCEueEKQLi4g+KGwbDUmMuOQWM+y/yH5hDEvVFQQ5Eke+uNO0DEQ7FMQcsr5/KdUHEkrjnQQAAAg+cnvjCUwKPRQiFvX/qPSeCk+oRNQh/+A/g6uoD0G4AQQ6BlGArRfaDUZgzOQiRD1/yDmLD0a26QQOpz3+SBALEkyaeMQrLpO/kBqwD0e+ILQTxkg/eHknDUKpxKQ01UMALaPIEU8eHRQ3SZg/S6JLE0aJVRQba34/OXtSEkhqlPQ 1afo_prepack_topscore_0010
L8naGA9S3sCkYQgNQDXPaABrcoC0573LQYlDbABVj3BkoFpKQR2OfARKctBUO0SIQ1zInAd2/vCEmSkNQT3axAlHrqCkUDDMQMSG1ApzvKDk9XXKQ+jb3AZAmFCEk8SMQnoj+A1X4FDEH19IQ9gcABxBqAC0Zv5KQ+hOCB5e2gCkCBPJQoFZHAV3k0CkZmZPQO14ZAFkaADU1cSKQ6n8mAV4QQDEj7YOQsCNnANWwZCU4nPPQMEcwAZHDoDUZ5JKQ+Pn0ARCUYBENOnNQLSrAB5eVfD0RSTHQNXxCBxAuGBEDcHLQA78FBhb+cCURaIIQ 1afo_prepack_topscore_0010
LdoFXARgV2AkArMMQXktXA9na8+jVOELQe++HA56Rx+z4luIQ46RNA557n9zbSMFQbnvTAlCX/A0NJGOQd29jAJQ/e+DeMaKQWYmTABImA9jGmnMQ 1afo_prepack_topscore_0010
LPKcp/ksdu/T14FJQ/Ujn+w0Np/TgVuFQv0NZ/gVOkAkU46AQc9oY/89TFAUjX64Pir2g/CbIeAEgDXHQGsF+/iranAEG1hCQgHP2/Wv8R/jUa2JQdTih/c9oQAkVO0KQOrS898VZH9j9ItEQV8OV/O0XeB0d5bIQQtEOAHH5EBULgwDQTunu/idlPBE4dE/PjjQCAvv8Q/T2L1AQtjNKAvzuGAE53aKQ0TT8/yvfi8j/PGJQ0eTh/io0K/zK0lLQ 1afo_prepack_topscore_0010
LZQgt/IwKvBEaR2BQKxgAAd9oQC0Gv06P+TNSA1hWsBEmuJzP/UjTAlBBmB0bSMwvoFZJANzM7Cktz3+PktzTAJFuWD0w1j0PCBWfAFYlDEkmZm7Pe++qA1NJyDkVOUBQ0ist/AqGDCknvfFQbLVo/YeWXCEtPzxPYlD5/EsyNDUbnPBQb8SVAx0N1CUdTiCQcSMgAR0iEDE99TpPQ14HAxLdfDEUNeRP3kYvAZPKGEEDCMDQW5QoA125bDkoFZEQ+TNwANHahD01jC9P 1afo_prepack_topscore_0010
LQ14fAJFuGBUjX67PWO0oA57nSAUMIw2PgVOkABVjX+DaR2OP357nABBW59T14l4v/UjvARhrX/zHFOAQKxgeAZlDNBEpw1BQu/ztAh/i8AUJ/DqPHaRrAdTih/TKc9DQDXPxAtcol8z4lu+PxgA3A14lOA01jiAQ 1afo_prepack_topscore_0010
LQgVYA5QLy7ja8SvPqxLPAdoFZ87kYQsvsHFIApw1jyj++p9vKc9MApGv07b14FDw+TNSAR14l8DBW56PkOLbAxmsv+LvjvwvQ+vBARHhI+rZYQgP 1afo_prepack_topscore_0010
LdTi5/sd+O+T5QL9vIwKr/g/Uj/zIbnDwEtIJAB/pGA0hWEHwZQgJA9Rhr/zKH6JwjsdG/0hWEBEW5QCwiWkt+sIb3BEBWZHw2OfP/amZuAkBBW/v+TNy/UiBB/D8na0vro/L/oMuL+jzsvFw+TNm/4QLqBEYlD/vzhWk9obSMBUdTSJwktz3+67nSC04luGwueUo/8naMCUMIQIwdTiZ/iVOU/zgAr/vIwKP/GtIDB0bSM2vmuJx/uyhOBECsyBw 1afo_prepack_topscore_0010
LLHaZAZktrA04luEwBrcmApEDCBktz3HwAAArAFYlj/zfqRJwiWktAFuek/DVjnLw/pGvAFtIrB0GvUEwUNerA9owhCkZmZCwrco5AxfqxBEaRWHwGEYyAlYQ0CUiBB8vvJxYAx0N5AkZm5Awf0NkAJZIwBE9PeJwMdTwANJGEBEW5wAwnvfrAFDC4CUMIwFw46RjAhqxfCEtI7Aw++p/AxLdHCERLyEwW5Q8AV46xAk9oQIw7Rh4AFueMCklDdJwb8SvAFYlTDkWkt5vDXPyAtd+eCE+TNyvx1j6AFYl3C0eU4+v 1afo_prepack_topscore_0010
LYlDsAxLdz8Tc9oHwFuewAVNeJ8r/UDJw67npAtHFu9rlDdLwwfqtAFtIb+b14lNwPf/pARf/08j8S3DwYKv4A9ce56r0SqJwKImwAdVCr+LdMJHw 1afo_prepack_topscore_0010
LsyheAVMIw9b3kILw3kYQAZmZm+bIwaNw8S3UA13P16bMIwPwyLdXAJEYF97kYARwDIDx/w/6d+r3TqMwnCYo/QD6KAsZzjKwdlXK/gx3H/rwUEPwpbSYAFCsy8bNeZJw/u9TAVlvUAciGBOwp1Up/kVNt577A9LwKKGx/Qmvl/r8L4Iw0Etx+WMNB/LWtfOwWP4W/wiEY9r6JVQwkAGZ/IzOkAcYcxPw 1afo_prepack_topscore_0010
LktzVAFDCs9jWkNPwXPKaANJG0/TPKsQwShrnAltzH/ThrXRwBrcoApw1D/zxLlSw3dFbAd6RWBUYrJQwD86EAVoDzBUt+WPwSI1hAVwXJCUF0NRwHbJFAt9hiCUzUwNwShrTAJv0d+jtzXNwJZONApGCt/jMwaRwMryiA1zqYBksHkOwnCF1/ENU8BEzuiQwOFk7/Y/CBBEcKIOwwWGiAR30pCU7Y0Qwz22pAp+6+BESUgRwTMNZA5khICk0oFSw+Lvp/MPpqCkjEKNw07APAZgPeCkse+LwhKtLANtS8CkQL+Ow 1afo_prepack_topscore_0010
L8S3vAtyhm+zyhmQwGEY6A13P19zxLNRwU464AZ6mE67z3HSw14l8AhqxL6757PTwkCXBBB/pm8z57HQwW5QDBtxLt/DaRmOw03vGBtd+u+ja8SMwHvUGBZPK0AU0iMQw6mEvAxKHq+jYQQPwUVK9A5GDo/D5NyRwkCX/AFsyh2LVj3OwkC3EBlBBW5jsdmQwrco/AlCXXA0OfvNwmZGIB1NJOA057HLw35bEBhpby8jTiBLwlDNKBlBBW9T14FNw5QrHBVO0qBk78NPw46xJBxLdTA0z3nQwIFuDBFXPKB057/Qw 1afo_prepack_topscore_0010
L7RhzAh/Uj+7KHqRw4P1xAlsdeAM7RhSwlYQsANIwCA825zTwyLdvAxKHaAcNe5UwpnErAphQiBM1RzRwiGlwA94NICcUroQw//coAph6jCc5gzPwOwy5ANRGjCMbtKRwO0iwAlCXf+LAAwQwKvm5A5EY6Ac38vSwsI5jABZsDBMwUaRwFSqoAJJTJCMEuhSwJkpzAFUXhB8Gy2PwMdXsAhPU0CsUeJOwRPCiA93yPCcRDCPwE6IlApOe7CM+xlQwjkt9AdXfzC8ErVQwKvu2A9Br6Ccn73RwfGj/AdUbOCsj7qRw 1afo_prepack_topscore_0010
Ltd+jABW5g+b0isTw8nacAx0NJ9bjX6UwAAAmAxfqx1rQg1Vw03PmA1jCX6LmuBXwXVvJAhQUc4jnkjUwIyFw/8V/e8bMV1TwhGBBAxLfS9TDtzVwFWU6+Y9tG6j4gMTwT3khAJGE49rqxzSwRe2VApTmT/bqZbVwBTUPAZJ1r9T6d3Twn0Jg/sHrk+rIaiUwxKM+/0eEf+L1aDTwORpn/4wo9+DEciVwtTpNApztz+TJDSWwQSo2/syG51jzHgWw7Ikl+CK6267x+sSwuSab/08Hq9zladSwdFdx8uUne9D9l9Tw 1afo_prepack_topscore_0010
LVjXsAhVOU9zLdTVwiBB0ABVjH/j/ULWw6mE7A9RhL8Dmu5WwO0i8A1isd8TzMDYwBW56AxJxgAUbnXVw0is0Ax1jiBUPK0UwdoFsAFsyB+j78VUwLhdvAZCEJAUIx5WwU46+AZ5Q7/zGvkUwsyhABNJG8Ak9oAWwsyhvAtd+GBEAAQUw 1afo_prepack_topscore_0010
LkCX/AxLdT7LueMWwT3EDBlX62+LAA4WwY6m/AJwKHA8yh+XwdolBBBAAQAcwKjYwnHNFB9BydAsef4VwvAjIBlHSjBcighWwae1NBdnRTBM7F3Ww2uUGBlUgZCcQixWwF14QB1FYJCsdjcXwyDYJBlUP5Csd/WXw5woOB1uRxC8qdsXwAVrRBJz4QDcw4IYwJGE+A14lu7LFuOVwuCfGBdcyr9r+7UXweUpHBhJy7/LCMIVw/N3BBl7D8AMNiXVwkUlPBxgmUAsmfqWwwsKCBBLyfCspogWwmsCVBhtFDC8jgtXwRJoHBpbkYDc8ojXwXqNVB5tKGDcgQOYw 1afo_prepack_topscore_0010
LAAA2ApEDiAM8nqXw+TNvA1hWMBcdTWYwDCstAVMIQA8eU8Ywy25uAlDtoAMT3gZwDXPzAd++ZAc3kwWw2Z/yA1T5DCspigYwXXgnAJBOdBMHWIYw 1afo_prepack_topscore_0010
LTiBrApEDC+7z3zYw8napA9na80bbnXZwc9ozAZ6mEzD8nyZwMdTzAJwKH0bHaZawEYlmAZ78t+zgAHZwoa8WAhWkt+TgVyYwsHFnABAAYAUwKrZw789RAtd+mA0xLZYwJGEqAFtI78rBBWYw6BziAxtbK7bDWrZwDXPsA9mET/zNJuYwzMzKAJFue+DnELZwiWkVAJxgA8zP1cYwYlDlAR2OXBkR2eZwEtIvABBWZAErc4Zw8nahA1NJGAUMIEaw789BAd++hAEShLYwNepdAZmZuA0d++XwlDtSAJaReBUdTuYw 1afo_prepack_topscore_0010
L5lu8AhpbS4TgVeZwFueDBFtIb5TIw2ZwUN+DB9mED+LnETawW5QFBd9ow9Loa4awQmSIB17rW6TRCZZwR85IBVo7O/z+hBZwv+hNBtwSM/jOtjYwKpIOB9u92A0lJNYwlVlRB1piEBERcZXwp4sUBdINGAkx5+Ww3N1RB15QICU9f0Ww4P18AVjX64zjC/Yw6ObDB1onO+TBcKawJrBIBlhf877mDBZwRT8LBNtcB4jyUrZwF5hJBp+waA0WpYZwd4SFBhP3o/jzCvYw6g9MB9c4O9T1DMYw1OMRBZvE0+jGo1YwzXzLB5ydoB0VdWYwyvgUBVZPY+jEJbXwwRSXBVUYQAEATOWwPxbPB50OgCkD6IXwBhaUBFUWNCE86DWw 1afo_prepack_topscore_0010
LZ78CBxLdLAc14BawLyWDBV46ZBMuecawb8S/ABBWRBczMDbwIwKBBxgAjB8jCnbw1r2BBNDuUCshEDawOO3FBt9khCsC0gZwF26KBVqxxCcIzzZwCnCKBFJoXDso7NawKFzJBpp5/D8qq+ZwU8XKBltgDEsndVZwey+IBx7HQEsaHZawjX6BBd8SPAsnvjZwsJfHBZA2gBcqInawH7B8AV+qPCsrZzZw0gZBBl1wvC8HzYawPXzGBVk6FCcX7MZwq3JEBROz6CMI8MZwvsrMBhlEZCcP9HawMNtNBVTG6C84UaZw8ElJBBVbTDcvztawj6/KBx7SuD8qPBZwfTMKB5hmSEsdBKZwWciIBdsYNEsPz4awEKzIBRNNfEMrrNaw 1afo_prepack_topscore_0010
Lx1j1Atyh2AsYQ8awZ78tARf/sAsArgbwqGvyAluJh/LUNCcwShryApa8CAM99ncw9WJjAJuCKAcuURbwZmtYA5a2HBs+i2awLobFA9odYAsyfkawBKwRAtAfJCcFOSbwDXPzAd9ooAMqGfaw41osAlhyrB8T4ubwY+kkABTMi+78E+awpy4cA1oOv/bhNtbw8ZEhAlEXfB8GpbawVQk3/UaYEB8qdRaw783KAJAtH/LvVQawi7o3/4/f+/b8s+awYBHIAlydfC8bL/awSqTIA9Ri7Bc6Gtbwz51fAFRLaCMeOebw 1afo_prepack_topscore_0010
LQ142A9mEj87Gv0bwwfq7A56Rh6DAAUcwT3kDB9mED4LXPecwU4aEB13PV+L+Txcwknu7Apt3g/TDuCcw+wTwAVsUOAUnO5bwd8jABN3TsA0tcicwu/EpAh53OAUIAgcwQ142AV3kY77NJWbwrT32ANvDZ6TxFxcw3pCABtI+k/jLikbwwovsAlrpJ/zHHhbwkygwAdC6OBkhCsbw/BjABlkQtB0bvVcwCBrEBZZsXAk9pncwd3y8AZB9qAUeuAdwCOIhAxWzkA0+uWcwkxWsAt035AUdK4cw/ihoA152c+D2Ftcw 1afo_prepack_topscore_0010
LdTiHBpEDi8DpwRcw++JNBpvfq5zd+acw1NpNBJxgA5r78JdwjX6JBpZmZ27yhidwBr8OBd++p9Lsy9bwiWkPBlX6G8rX6ObwKc9QBZ78d/7OfzawOJmWBdR2OAsDt8awXPKYBRgVWB8z3faw4P1GBpFZ7+DXPCcwLfwPBl+6K+jyKVcwx1DMB99Td/LYl/bwRLySBtyhm+LW5IcwR2uSBR2Of5jqxLbwCB2LBVjX62rCXDbwIwqQB9Rh7+LmuRawrcIOBpvfiAc465awQg1WB9S3kAMmudbwGZbZB9S30+b6m4aw8n6bBdTipB8d+mawTiBYBFXPCBsuJBawY6mVB125DCstzjaw 1afo_prepack_topscore_0010
LR2OSBFDCs871jWdwyL9SBpbSM+757DewhArSBNJGE4zxLhewfUYTBBVjX07IbHfwekxRBBFLb+DpTSewqGvOBtz3HAsuJRewNzMPB9owdBspb6dwpbSLBlCXPC8JxMewx1jFBFZ7ECcPKAewbnvBB57nmCcjXOewNzMVB56RB9LXPCdwdy4WBtPZH/rYJHewlYwKBhArc/bIwKewiBBPB9RhTA8Ofzew9oQTBRgV2Bs789dwuzXOBJEYVBMrcYdwOJmLB9RhPCMYlvewCsSMBNzMvCcc9Aewb8SFB9owBCsTiddw3kYEBhrHNBsvfOewPf/7ApvfeCcHaFewam5BBRKcpC81juew03vCBdR2CD8MzAew 1afo_prepack_topscore_0010
LUHlKBnPqeAMQ8iCwb0gJBrabj+7O5Y+vnu0OB/s6e8rWCS7vmJ0PBngAH8j5Ew9vPJBGBDg0D6LmiNCw8HuEBHrRu9D+rR9vU96ABzxxt9rkhKEw9LHHB7DH6Acr9jDwsEzMBPZWIBcvXeAw5/iMBDGQNAcls2FwqkXHBvntL/bKKc2vkRQIBnJHB4zPGoFwa3PCBnsBS/z1j1AwX+aIB7lc1+DRF06vNnjCBHc+V8jRmd0vQu78AT+QP5boGTGwJiY9AzXpo+bEFwAwYI8BBvb9f/LXK2Gw 1afo_prepack_topscore_0010
L6fPSBPHer+L0dwzv5heXBnB9A9Lcygqvl7gWB/8+H7DM5iyP/t1SBPwA16T/Lo7PO+HbBzhjn/7A0spPwC1cBDWe6AscQYyv5gLgBHbuZAc0zK+v64RiBbfZm/rBxO8vsSreBDb3oAsFJCEwLYXRBn/9QA8O/1vv2UdZB/xR66rLav5v8fFZBjXXRAsfBM5PtfueBv8Jq+7K5+yPXNRZBv5IXBcSeu4vu7DfB/TkqBcxPjbv33agBDuxUA8rOKHw9xPbB/IWIB8q8oEw 1afo_prepack_topscore_0010
LHEyZBHdN0+Dyf1xPUaCZBTcWjAUWLa8PhMeeB/H7/A0E2XAQu25eBD52/BkLzGDQptRWBPEsuBkiQn1Pf7jQB7R3dB06RfrPlTqOBDcsUC0eCRvvVw5MBvFTPB0hfb8PA0tcBjkt1+Dfa1QvgpgWBbGZOAEzPgBQU7qYB3uqACkjZYDvlJIWBTVSSCECxV8P1zhQB3iNlA0CA5ov7QmKB/HtOC0tCP1vYVTRBHOyYCUvrr6vnitOBXfpxCETLSgP6v1IBDmQDBkkYo5PWh7MBn59DC0VvwAQcFUOBffSYAk/jfAQ 1afo_prepack_topscore_0010
LXWUhBT0WRA0V2W+Pi4AkBPnNqA01hLBQW1UkBjpTNA0B5/GQTXJmBHeknAkml4IQ6uKmB7AV//D+ve7Pz8GhBD2C8+D0A75Pk3KkBXQvvB0a7/AQsPZlB/BuJ+jcLL4PDi5nBrv0j/jPnLAQr5umB/eSqAkgZIyP 1afo_prepack_topscore_0010
LR4jiBDi3u+T8ibIQycviBr1ii9DWJQLQXU6kBT28B57UCeLQiQQnBLwla2DvwGLQYVXjBH/CCAk44LNQ2xMhBTODEB008VNQB+jdBjw40AkyNlOQJrFhBLntKCEi7aMQWEjaBz9L6B0VWaOQJaQdB3szaCEeIHNQ3BHhB/YQG+jpmjGQKS1gBHbkn7TXX2LQlTNlB7YvhAkQgkMQoGsjBfHwQ/Td5LPQIKqiBzMkbCksYVLQv3gWBDaiAC06WNPQ8R8bBv8m4Ckr+rMQ 1afo_prepack_topscore_0010
LJSJkB/4bz+bPIEMQ3LKmBDPnfAMAqTMQZYukBbDC2BsZabMQetolBjjXaCMpZULQWXIoBvS8eAsPi9JQ1m2mBfnvwAcd0nGQa0FmBTy5ACs50DFQF+MmBLRC4/LQxhCQpuBlBLNI+Bs2XOAQEjElBP3ttAs1NN9P7rPiBDwCM/redWMQd1TnBj16WAc/zIOQrkrpBvf1OB8TMTKQdEHpBrrfB/b8h2JQCFhmB3FCc97e7XCQL0PkBjdIaCsiF77PJvYkBbO6XAsIAO0P 1afo_prepack_topscore_0010
LsDfiB/5y5B8GuwNQZv/gBnkFmCMyf8NQmAlfB/ynqCcuuXQQky/gBHjn8Cci4QRQPkjdB3pioCss+1LQ3fdaBXJvRDcdm5LQN7mcBbo32Dsty0KQykZVB/NdTD8T3BNQl7wZB/TZOEMnE4KQG+iSBbHT5Dc8LFNQOAvUB3VAPE8qNAMQu/xhBX2bGBsh6oOQuMZiBbpQADs1XlNQzFSfBjN2kCsf12JQUVwaBjnROCM/IJMQbtSgBDU51Dcrm7JQQBrTBDGd2CMeZ4NQxAgbB7Y3cE8WkBKQKikOBPiN6DsMT+NQQhfSBTS8dEsK+CMQ 1afo_prepack_topscore_0010
LbM1aB7NbaC8XikQQskRYBDZ3dC8Va6RQx98ZBnPYvBMefxSQgYIYBfBYoA8CElSQNzOSB7mRfCMstyRQpqjQB74rEDcdPJRQx98YB3nDMC8+MrPQmYnZBLPf7CsIfYSQTC2QB3gYDC80PPRQvAdQBvNydCsHTySQJa3MBXGfIDcrWYRQ 1afo_prepack_topscore_0010
LhtadBjYe9BcAZuTQ7JOfB7+21AcWSmUQgglaBTJsXAsYIfVQjnPZBTJEa+rSRfVQql7hBLfJUB8NdeVQvdjkBHHnuAscr8UQgg3lBznSuBs0R/TQdPSmBfUWbCM7LZUQOfbmBfneVBc5b3SQnl1eBrpobCMsT3TQHKQgB7G9AAcfq9TQDRCiBLglMCcU+cVQicnhBPo2+AcAYfWQXw4lBfFCiA8UoxVQldJkBLuHn/LfEbUQ 1afo_prepack_topscore_0010
LjrRYBTXsSBcBCOWQ1IyTBb1s+A877HXQ7lDPBXAKaAchZVWQcGgOB3JvoAssaJVQuQbSBHiyKCsiyvXQdHdXBPzDkCMSLnXQ84zZBrmgVCszZTWQ92LYBzlVQBMoUPWQ4dJVBP1URAMuI5XQ+7BPBzYYZCs/3NXQLCMRB3hiGCcVaZYQyAkWBjrfGD8l/nXQyRHaBD3xdC8s6OYQ5lGYBvdjoCcZ2eVQN0LeB/nBZC8tZVWQ 1afo_prepack_topscore_0010
LG5oLBn/hV/LQL/WQ9x8GBHRKK+Lw5RWQwvKDBXnaMAsP60VQB91CBXergAMJEqUQgi8DBHhAE37XeLXQph+GB3ZVY+TuceXQbfBEBX8mGAkwQNYQdkw/ADaRb/DAwcYQzI6FBPzLMB0qvUYQrAKMBD5v/+7iU8XQcBZIBH5hJ8bL6ZVQGqBDBTuDT87dMEYQX+JAB3h9y4zLktWQCPsHBX0Dc/TEhiWQ1G2KBD+Gw9jRI6XQ 1afo_prepack_topscore_0010
LfKSABnMKyA8hrvWQcu+4AD0v3BsrTYWQZ269AzguYCcVuTVQ5gq4AjJolCcVmXUQvU61ALGFXCsEtmXQX2KtAD1uACsuYNYQK2PyAnfWDDsq2KXQbs7vA3SwmAcYEaYQuQmABvLcgA8YerXQovtxAPVzaBsC7+VQOl08AHcYaCMCWIYQ3flrA/U9SCcDbqYQwixlA765/Bcaz1XQCsGwAbbJWDsYhBYQ4rs4AvtRTDc6eoWQsdTrAnrYADclDhWQ3fWpAPkVLA8GasYQQoRxAXxeAA8Ex6XQr6J3An66mAM3jtYQ 1afo_prepack_topscore_0010
LsN/DBHC8iCcHLcVQXJnGBDB3+CMhSbUQpzcGBf52oCcTzDTQujIFBL0Q8C8YrDSQhjbMBjiaHD8OU1UQYAsOBPY2hC80yZVQjfmMBzvurDMov2VQT1CGB7sLYCMN9MWQcmaEBX68cDcU0XUQ5VtOBDYiQD8Nm9TQLHRMBvKlKCMn/PVQww9IBfnS+DMWbyVQaZ9MBXWheD8YY2WQiy/PBfjCAE8D0pVQ 1afo_prepack_topscore_0010
Lgw0HBffoACMC4/SQ0ivHBPpgUBMurrRQdU+BBHVcCB8G5QRQm/cABv2YSB8a7IQQJS4KBb3PAAsk7vRQy1FLB7W7Y+rslcQQzexNBzuiBA8MEuOQ35GOB/RYW3z37rQQMY6IBDMoiBMyzzTQgOoJBHnv9BMTP8QQ6m+OBfRXOAsdyCSQEmFJBTUcv+7t7gSQiICHBrhT497rcHQQlE7NBj2f5+bLn3MQ9VfLBDVC8A8dAZOQjx0RBbG2RAMxtVPQWXQOBXkIu8jKahPQGwKSBbMyz37a/ARQvJEMB3Wdv8DsGdRQ 1afo_prepack_topscore_0010
Lu+b9AHRwgAMjFJSQ4DMyAjKfOAMIKvRQju4sAHOHhBcf/PRQUlIoAn/fjB88JMQQAuorAvc+Q/rNc5SQDGrvATY8q5LjnPTQupnfA/odM/7RriSQtRUrALqNf6Du+iUQwB6/AnAhTAcFEDTQJlTyAXIs/+LaW7QQz5tsALQrPAM3dyTQ+xftATnhs7T4ncSQNVY4AXFj15rdxTTQOBmWAvgUW+Ly2XTQsyAaAz3/mAcy+VSQ5GSdAzBc79ry1pRQtpiuAXhen+DCUuUQGiptAPLiy67eVXVQHCoiAfPV66jZgfUQ 1afo_prepack_topscore_0010
LuJ1tAvCvSCMTz/RQiPApA3Cy7Cc6giRQREytATFeHD8rlLQQt7LoAXSeSDsBtfOQDB/qAr/WgDMRmiSQ74xkAzRaYDM2j1TQfR2nA7DkFEs7f7RQ+mAoA34i1D81V+UQjj1xAP2fRCMrs1SQc+YgAr9X3C8npcRQl2bzAHWRhD8vlzSQtfgYA/SscDcL4pTQ1/9lATKa3CcUHKUQr1SpAf3TSE8GqpSQBrmsAXebIE8uOCRQdrxeAztSFE8QlqRQaCRjALE+tDM/52VQRKewADj8wD8GpMVQT3nmAX/WLE8vFsUQ 1afo_prepack_topscore_0010
LB2L4AbP1EDMYeEQQTQj9AnkbPD8jvjNQMvB5A/3LzCMPtVLQ5tb2A7zICD8QXMJQ0R1EBTXIJDsHkvNQwhvHBPAQSDMiVLLQtxxIBvkA8DsNJZKQPrcJBvOHxCMYriJQcFdLB3+NCEcsDCIQ9MIMBz8b5CMAZXGQqWINBLfKjDcvt2EQTpd8APSx7CMa81QQZ4/7AXJ+wDcQDGNQV9cGBzKAeDcadSPQcksFB7qRoC8UAVOQZMdHBHWKLEsdcqLQl4pIBzlJQCck2IKQTZPMBn1sSE8vT4GQ/wcNBnNGfC8oQ1DQAIPPBXmxpD8jcIBQ 1afo_prepack_topscore_0010
LVQG4ALrVKCMJ30LQn8yzA/RcaBsNiuJQzUvoA3Pr5B87R3IQOJcmAjQFAC80zBFQXqT6AHTj9BcVQkNQT9Q5AjKIZBsn3BIQxjWzAvtfZA8IvgKQ 1afo_prepack_topscore_0010
LN/3hArg4GCsmouKQxLIOAvpiWCs7x8JQXbwQArh/9C8BtKIQtSWHA3xGBD87oFEQdupAAzVLiCsNHbMQSySQ/uCi4CMvllLQGzk3/2BM0BMRVCOQdz0jALxUECcAunMQ4D6FArJJ6BMIn3IQxVoJA7yp4CcHEqNQ/R+L+eAjADcaIXNQwO0f/KQvVDMTBgKQq1SM+CVVjCMyqTKQlUgk/iejCCMUAyPQR+vl/i5FHB8fMzMQiBuKA7TvWBMzwrOQ 1afo_prepack_topscore_0010
LCH5dAj3ubDc4t+IQNcygAbeLBEMzdmGQ/e2kAHRC0DMqXHBQ0tFhAn2CBEc0o+5PfkvoA7sbQEseunIQiJHrA/XjkEsWaBGQFxH1AvuP1EsHzjIQ4scABfdglEcY1BIQrA0iAXVSYD8zLrKQxQaSArmkJE8RDIGQyTslAL0WVEclMkKQ0dTwAPoHIEsRP9IQjI6tA/UHgEMmCDCQkIzjAnW5tEMt8kFQjk5DBnDutE8rJ4IQ8Q8/Afp9VEMql/IQ5LEBBPcNjEcuuxDQ 1afo_prepack_topscore_0010
Lj6isATTxXD8YCGBQEsCxADVlHDMvM33PkaGoArp+zCMD49gP0JXnAz5N8C8Y6W4vv+y5AfFQmCcS8J6PT3XvAnZ/MDMfIfEQ6ue0AP1niDcbTguPe1i5Ana5cCcnPPBQDDl4AHZhKCsKZTyPKjwAB7OG0CMhLa4P 1afo_prepack_topscore_0010
LdhUhArs3ZCs9CezPvBRRAXCIGCsBotbvsVDEAPcXpC8YLB0vLyK//O6ynCcjed/vXA8hALKOTCsEkX9PPzOYALQJiBcSKg1vDDQHA7lukBsUx0wP 1afo_prepack_topscore_0010
LAHq7/GbbJD85UWBv8nMi/yihsD8agGyvVPq7/uag/DMEeZ+vlLPr/y5qCE8S8iDwEuBQ/S1+HE8pIgsPb0AC+uJQbE85yupvcUbO+wJt+DcgLu7PmUlBArnhKDsjWH3PkCUA+eDNfD8h703vdIx1/usWNEcBcm1PgWur941nnEcWC3tP7uNV/e0ghEM5NW4vTSnS/gedWEchAy0vEFZz+Yk9LE8eSvAQA5ej/QkyzDcDfC4PACJm+Ct/jDcCQ0/P 1afo_prepack_topscore_0010
L3d7RAf6cEEcJvq8vKvSfAzSmNEMkotCwjQWfAfn08DMoYhHw40dcArYAFE8DKBKwdqOrA3NlREsFi3AwKLlrALWpjEMB6d5vviVyALh1WEctNoFwKPM2AXcjlEMiu8uvmkRYAXF9BEMVmNzvmtbYATD5cEsyG6Dwy+SuATXSDE8KTz9vVt5pA/q1yEMaEZ9v1ZXlAXQFhE8xU8tvTMf6ADvmZEMKDQEwDzQyAD7fJEMF3NIwcfWvA/bKlEs4NnHwBP01ALLsyEcFm8nPbd53AT+qWEs2FnXP6pf8AHFsoEMsXi5v 1afo_prepack_topscore_0010
LmjYhAvoNUDcGdmGw4IlhA/aK1CMSEkJwrtFOA/oe3CsluGLw+32NA7Ol5CcoBiNwOvliA7oKKD8OP8CwDySoA3re8CcvM4KwUA3iAfr+UCshjyIw 1afo_prepack_topscore_0010
L08s4/e5L3CsbjuJwrEl7+GJc5CsgUJLwYRO3+WJ1hDsb23MwEJ8i9S0lgDMIOMPwgnTO/A6m5CcCEMJwuOXO/scvSC8AMVHwJBmAAB+c9C8p/sKwa/n5/OEi1CccviHwu/Yv+a4TdCMD+aMwpGJI/8pjUDMXxoHwkbaT/osf1B8Qu2IwS02NA5Ci9CcYbSJwlTtAAJ/JbDs9F2Lwl+SCAlebiC8r/DMw 1afo_prepack_topscore_0010
L4vHU/qE0CEcjCxLw4MAU/+T9WEcwJXNwrr/1/2m5TEMDF2Pwz4np/2wMZE85oBRwy9hq/6uHqE8GZuLwXDsr+mdvvEc9ufJwfkHy/CfT9EsfJiNwqyGZ/6rM/Ec0g5GwPsij/mf/CEsXV5Jw/bIW+wvaaEs909NwlPSEAz4zlEMqWwKwCHnD/gkx2EcFfXKwOB/H9uPLhEslMdIwkHx9/eBtKFsAGWMwpI5EA/vN5EceLDPwQJYI/m8xBF8FTgOwuffC+ioZCFsDm3DwJev4/2qO4EcRIAFw0Bal/ugGOFMFobIw 1afo_prepack_topscore_0010
LI1zNADVRLEc+mfPwUvRcAn+rHEcTH6QwsesQAfJazD8KW8Rwk2wQAf2k8DMw3HTwBvkoA3fs5DcgDeQwDgOwALBxKE8McSPwCyX5ATGE6D8QUPOwxGa0ALn/cEcWagQwJ0aSALCBHE8vrsNw15GgA72JXEcMJWRwnDmmATHodDsy2vPwNW3sAriIvDMI/WRw7s+rAThUREcEZkNwzwz+A//6GEsQNENw3kK2A/JogDMmy+Mw6gs9Az+DsDcip6PwP815AXS5mEccr1Pw9mq4ADNdWEM6ZXRwK7ttAXktmEMal2Qw 1afo_prepack_topscore_0010
LDN1GAPSURDcUZgRwONt2/6f30C8t0dSwSYoK/qm1ODceDPTwOSYE/mUFMDcYVcUw8czg/WsrPCcrDvRw1Hos+W4icBM9foSwtbrf/Yuu+B8UDHTwtdPo/yU0HBcNyzTw0Q/GAjwfKDMHEjQw9X/GAvennCcddKTwscm4/S0W+BsIUIRwPy1h+euucC8ndERwqHWJ+mudiAsKuDSwkYOv/AfPPBsG3vTwW3N0/Mp6FCMy9PSwXT1V/8fwcCcHOrTw1quR/G9RYAcwlcUwsnNu/az6ACs6pYUwBYQDAX8cuAsQJcTw 1afo_prepack_topscore_0010
LRR359g5KoDsaQjSwKKkk/AaHBE8ZUQTwY807+MwGPE8joTUw1ehZ/MpEQEsFMcVw2B69/o8VPEck2RSw0a8MApSlBEsyNXRwRdjMAVDZfEsFyCTwh0VWA1vrNE8mWMQwhrdp8UEFqDcj2kRwJyD7/oUmsDcJYvTwWRun/cDAYEc+roRwD2DaAVle1DM5F8RwfvgDAVCpoDsGF+QwMPaVAZyTpEsgqVSwyGQCAp4fpEsd2pTwUVxXAt03WEc27rTwqZBgANT3CEMxgLPw5scJANQNUEMdcKPwf8JgAVrsaE869jQw 1afo_prepack_topscore_0010
Le68F/yK2ZEcOB9TwSV7o/e/cnEstg9Uwddg1/6DZZEMsRJWwPcwt/2kseE8rcSXwfBIIALkHyEML8XUwc4cCAbXxAF8h+XTwt/Bc/OQ4YEMpcCTwS6oF/OE8zE87ISVwqctSAnQ+lEctR9TwRj4QAzEV6EM+dKVwmYK2/izp4Esy7sSw 1afo_prepack_topscore_0010
L0oOEADGTHEMX/3Vw1dfKA7dYxDMdu+Ww5TSt/+d5lDsXfzXw7Ert/O+1nDsNkgYwSfOVA3i2ID8nZcWwvk5lAbO7PDsEe8VwRIcoAvfXHDcgwnUw6UttAD49eD8y4zWwo2vyAT80ND8EmKUwa9A4A7QblD8nuWWw4qi6AXY6cDMOdCVwO3ZCB3JWjDsValUw2ZEHAL5RDEMuW8UwQz5VAvd/AEcUwnXwhOwLAfp37CsL0nVw2fuVA/3rwC8/nOXwcRTiAXwi7C8aM8TwIetrALRulDs3b2Xwuiv0AbsGHDMXDITw8uJ+AjqRxDM/RCXwOcmCB/K8bDcd2pTw 1afo_prepack_topscore_0010
LE3qr+GvEaDM+0JXweMZZ/InsODcbx5XwD6Fq/gJk0DMAwYYwClXz/UK0vDM9M+YwlDjs+GhwYDM0OLWwJXfN/ADdyC8qeQYwE791/ALbGD8FsMXw 1afo_prepack_topscore_0010
LBK4q/kTJNEMoxGYwbUY3/8oNgE8ekgYwQMwS/oR9hE8PPHZwTvPn/QjClEMG8qZwDtX1/ge+0EciIGYwEnFMAZE+0EcPVHXw1m95/AgZIFMcGjYwp0cJAVVaGFcmHFWw0mIj/oVuOEse5QXwBiHMAZKFeEMFarYwjZjN/oE31E8MHrXwx3sbAVL42EMgTlXwi4GMAZ8mlEMHSmWwA5e4/w67WFMm3PYwU4Fg/4sgIFccc6YwjiSMAlSsHFcKuzYwxmXWApeXFFMIdWVwCaR0/sCeEF8sqkVw9I9JAll+VFsEYkWw 1afo_prepack_topscore_0010
LAvc++yq/fEMBOAZw1+ju/61ehEMugkZwU5fj/2/sQEcJUGawb92h/6jZVEsu+rawq6LOAfMFeE8weVZwZGbXAnOSwE8+A7Ywc8smAXVXrEc22rYw10JrADzu8E8shSYwCpb0Ab8p7EsrY5XwAiI6Ar++pE8I06Xw/Tz3AHZXMFsPHNXwN2CU/GJgdEMdEjYwRYTs/qmcxEMqZyZw2hDPArulPEcYNCZwNqkYA/rzbE8ZIxZwU3EYA3ux+Ec7YOZwJkTNAHYEzEMZIfYwgVimAD7AdEMiEYYwPm6rAz5toEsPSHZwSf/mAX7lKF8HNRYw6qj3ADfNdEcBVOYwjxiABPYLpEcuFaXwIuazA3E9ZFs6AMXwDFw+Aj0jLFsAasWw 1afo_prepack_topscore_0010
L1HiX/avY6D8Ne5ZwYCeB/eXHZDMuuZawblXM/gR1oDcUpyawGswN/w7foDsqeZbwesUW+q+NuCM68EawNjYt/ys4WCsXsyZw+rZh/WePZB82igZwEIfi+a+3hBMiZ5Ywc6nz+YukhAsZYmYw2Jjx+k9Ap+7JQ3YwR3ii/kY+vAc8wCYw20Ha/y+GzD8L/aZwItHs/2PtUDMk5uawoH6/+gy3yCc1+qZwvLwg+ksIZC8AXcawkccCAn0tRCc18LawGYq7/mvFqCMjSZZwS/y4+K9C2AcRu3ZwM5Q+/Kv+0AMHPZZwUAub+GEIOCc8drYwYoOB+i6/S+7leSZwinCZ/cuRR87AApYwsY8i/EKPrB8RlrXwVzqy/MJo//boCpXw 1afo_prepack_topscore_0010
Lgn/1/Q9A4Ds2bcawwdIOAV+sEEMFlyawBfrGAB8jWE8YeQbwi7ANANsrXE8OE1bwutmeAZfWNEMgkSawwAJlAN654Dsws3Zw7kzrAJHfHE8mZVZwKXIsAtCkdDcxsUaw5pQ0/4564D85I9ZwnnmVAlwpvDsttEbw9VhWA1QMYEMsm8ZwG9UlARKaWE8wGkawTmleAJNnkD8onnZwhB9vA9G92D8STCZwkllmA9l5QEsxvAZwCrpxANB+REMDikZwYqRwAFYhFDsgmBawsN/xA5Y0xDsnwkawZUJnAxauNDslisaw 1afo_prepack_topscore_0010
LwZhy/8/ekEsH//awmQEh/Qe62E8aAZbwK7t8/k0oKFc2DRbw+0oPA9X7MFMzOibw9vOf/MDIyE8qTJcw1Cu78kImfE8geScwof6E/UT+FF8ZKicwgiH290LRXE8k0/cwFVsp/oHwiEsbNiawaf9b8wKA6EMKUObw8uL//s9CtE8MHUcwrmpf/+5tkEswVMcwwike+clXSE8ky8bwPtJD/0QUCF8aPEdwNfep/wovSFMRYccwYQ00++lILF8zsXcwHIkG/yJKKE8T1Ddw2Itj/4YhREsbRGdwNl5D+OpFkEckDWdw 1afo_prepack_topscore_0010
LECdt/gW4YFs8j2awghIDA9hksFMqesawVDi9/8Oo9Fc0fObwryjS/gRpBGslzWbwnGB7/kLL1FczEAawkjmKAhyQEGMvPyZwsmxEAJdxHGcnHFZw81pRAxBiRG8ge3YwaNHMAJGDVGcQWLYw77CD/IMhWF8DGpawE+HUAl3moF8C2sawXZt//YOnoFMAUoZwnIpS/0pr5FMVR/ZwRyrHAZM4KGcpOIawCXkbA5DSCGMATzZwrQ6HAF8PBGMP0uYwY3mn/cfuJGMRvDZwKolOAJUGYGM5gNZwUfVhAtcpPGs+n4YwOt+UA1XhbG8ngDYwRyLPAFXEPGM+BtXwVG44/gn9WG8HAKYw 1afo_prepack_topscore_0010
LDeQPARa4CGMqUibw5EJMAZxNLGMd8Dcw3IBAAlGXGGMkypcwgR3o/QpOMGsHp+cwloECA1GG6FskJycwBQAAAla5UGsMcybwjjNMAF6SbGMr6QbwtrPAAl3clG8myEbwn2zR/cJ9iG8TQqawIQU39wJ2sGM6raawjOudAlbaAGM0LbbwEy0bAxf6NG8ByOcwg2Ai/0TQSGsrFkbwXeC4/wpSaGs4qMcwhp6bANCddG8ncdbwFdcOA14aWGMNX0awjxy2/0OrpGsXwhbwaiwKA9NqqGM7Vyawa16h/k+FeGc6xOawCB4j9kHaeG8si9aw8XLN/Wd2qGM/RJawqivM+OpWxG8Q9zaw9h7P/krDxGcuPIaw 1afo_prepack_topscore_0010
LAAAcBBAAAAAAAAAAAAAAAAAAAAAAAAAAAAAAAAAAAsAAAA4P 1afo_prepack_topscore_0010
SCORE:   128.771   -346.321    120.911    273.756           1.133                 11.408        -10.366    -93.471        0.396        -54.241          0.000         -0.614       0.000        0.000     -0.190     84.270      0.375            0.000     72.289                -35.174        104.611         0.000      0.000     -8.128      8.312       8.536     20.365      0.000                 1.300             1.802             -0.010             0.000      18.160    -13.150     -3.750      5.885      9.634      0.000      0.000      0.000     21.389     40.000     10.000 1afo_prepack_topscore_0011
RES_NUM A:1-40 B:41-80 C:81 1afo_prepack_topscore_0011
FOLD_TREE  EDGE 81 1 2  EDGE 1 40 -1  EDGE 1 41 1  EDGE 41 80 -1  1afo_prepack_topscore_0011
RT -0.44801 -0.862886 -0.233913 -0.886473 0.462694 -0.00899015 0.115988 0.20333 -0.972216 19.9316 13.0335 -25.5535   1afo_prepack_topscore_0011
RT -0.361571 -0.433569 0.8254 0.674843 -0.732553 -0.0891793 0.643314 0.52477 0.557461 -3.784 1.902 -16.025   1afo_prepack_topscore_0011
ANNOTATED_SEQUENCE: V[VAL:NtermProteinFull]QLAHH[HIS_D]FSEPEITLIIFGVMAGVIGTILLISYGIRRLIKK[LYS:CtermProteinFull]V[VAL:NtermProteinFull]QLAHH[HIS_D]FSEPEITLIIFGVMAGVIGTILLISYGIRRLIKK[LYS:CtermProteinFull]Z[MEM] 1afo_prepack_topscore_0011
CHAIN_ENDINGS  40 80 1afo_prepack_topscore_0011
L7RBPBtz3HGkQgV2P8S3MBNzMAGEv0N/PrcoOBd9oDG0HFOFQbnvSBJaRAGEDCMHQCB2OB5OfpFEAAA9PjXaMBtz3ZF0d+eCQ78dNBdoFjF0gArkPQj3NBFfoFGEK4IKvq/nNBRZNPGU3dt4PR/ATB5Y7HG0d1F3PUmgIBFcPAG0UQs+PIwKTBNc9oF0coF+PLy2NB9owJFUc9oBQiWkNBhpbeFEsyhGQiWEIB9TNaFkDtICQfU4OBhU4SFEv0NBP1NJJBZktjF0IbnXP3kYPBNJGuF0257vv 1afo_prepack_topscore_0011
Lx1jLBh/UKGUktzHQsHFNB989NGUc9oKQiWkJBRgVIGkWktMQkCXJB9naLGEW5APQTihMBxKHaG0gA7KQqGPQB5OfgGUhrHJQ7RhPBlsdsGkArcJQwKHLBlDtwG0jCHJQLy2TBBAAyGUwKHKQW5QIB989MGEmuJGQyDQRBpo2LGESY/KQtIbIBlsdcGk78dKQ4PVNBhpbcG0d++MQkCXUB5OfeGUwKnJQBWZPBtIbeG0coFGQSMoTB5575GULyWKQzhWXBFXPuGEVjXKQ 1afo_prepack_topscore_0011
Lue0GBtHFAGEXP6LQf/UDBhpb0F03P1NQFDCABR2OCG0xLdPQzhW/AdTiLGEsyxOQVgqGB5WemF0kauPQFkxJBNMKUFEDrZOQnhSNBtINJF0gRPQQcJ3FBhBaEFUd4JNQJGEHBRKc7Fka8CKQ/7pABZdDqFk+3sMQxtiJBRxowFE6GYQQydAEBR8dfFEr4mQQAiYMBFZnaFEVe2MQ8AgPBlTM8EErUiPQabGQBJ7wUFUo2pQQjsyKBRdzCF0TWCRQ5pEIBZNZ3E0fjNMQeTQDBpJ79EEMAtOQj1cDBtAmMFU+0pLQ 1afo_prepack_topscore_0011
LlYQ7ApFZ9FEtIzQQ5lu0AxKHGGUxgoRQaR2yANJGBGU3kATQIFuqAhU4CGEW5oTQKc9pAVMIIG0Mz8QQ3577AxeUuFEShDRQK9M5AVMiNGE5QwRQjsdpAtIbDG0gADQQ/UjjAR14FGEVjnRQ03PpAJxgQGUf/sQQ 1afo_prepack_topscore_0011
LMdT6ARhr1FEFueTQe++4ANHarFUPK0UQAAACBFYllFEAAYVQJGEGB5OfpFkYQwUQe++xAh/UXFkX6uUQdTi2A1NJGF0d+2TQJbn1AlsdGF0jCfSQ2jC8AVMI0EkpbKUQVjX6AlCX1EULy+RQueU+ABAAqEE/p+SQBWZABZlDzFklD9SQAdF1A95j2Fk6vfVQLy2wApGvQFkX6uVQwKHqApZmbFEaRWUQDXP+AhAruEUjXKVQGZ76ABBWxEEnE7QQDCMBBNJGcEUc94SQ 1afo_prepack_topscore_0011
LShLCBJaRcFECsiWQBrcHBJaRWFErcIXQlDtGB99TPFULySYQtIbIBNdT+EEVjfYQGZbLBhU4oFkVOEXQjX6QBR2OjFk/UjXQueUUBtHFWFkBB2WQsHlTBFZ7oFkZmVYQzh2YBZ78TFkDtgXQZQgYBx0NfFEAAUYQ5lu9Ax0NZFU46BXQcvJJBxy9IFEIlkWQ9owLBpvfuFUdTCWQoa8JB5QL2F01jqXQIwqTBNJGQFEYl7VQTihSBxgAzF0MzwYQEYFcBVMIKFkCXHXQ 1afo_prepack_topscore_0011
LcSMEBZmZcF0hWsYQ3kYDBV3kWF0NJaZQ6mE/AFYlDFkWkdZQWO03ANzMBFUMIEZQhALBBZQgpFUhrzZQhALFBZlD7Fka86ZQCBWFBlCXGGUMIgZQgqxIBZ785Fk9ocaQTiBJBBrcOGUO0mZQZ7cMBpEDFG0FZjaQT3kMBFsyNGErcIaQkC3CBxKHqFUNehYQpjPHBRjGSFExwnZQnvf7AJaRwFkX6iZQO0i/A557jFEFuSaQsyhCBR14GGkWkFZQShrIBVMIsFU46xaQwKHJBBBWVGUNeRZQ9oQPBJxgEGk++9aQFuePBluJUG0isNaQ 1afo_prepack_topscore_0011
Lb8SABNJG2EEW58ZQVjX5Ad8SjEEXPCaQUNe4AZlDXEE99XZQJbn8A1isdE0FZ3YQbJWuAxxTqE0F3QaQnNOpAFPa2EEiKxZQqGPDBVjX4E0xLRaQNcw8AVfyYE0SmaaQ8cipA9HRcE0KcYaQDHEvARXwzEEiAuaQWBzsApbDzEE7zWZQ 1afo_prepack_topscore_0011
LnEDzAx0NFE0hWYZQzMzxABW5wDEoawYQ8S3lApFZrDE8nmYQktzgAhpbODkU42YQWAK3AhoDFDEuj0YQuKnBBBIxGDko16YQ5iGEBBCKbCk0x+YQdmMBBRdl4BETb/YQlu6IB19sYCkOJBZQvJxvA9TNAE0jCzZQI8o1A5gEBEkPQWYQcguzA575zCUTqPZQuhj1AVpNyCUU6XYQK7ZDBNNSXD0wrfYQzKfCBRLOZDU+jXZQ 1afo_prepack_topscore_0011
LIFuhAdnvDE0hWMYQDCsMAx0NDEEAAAYQf/UHAVMIcDk/UTXQzMzMA13PVDUy2JWQsyhKANdTWEEnEDXQlYQcAFZ7kEkArcXQqxLnAZPKWEkVO0XQIvjhAdUkDE0MjMYQNkvCABpfFEUrrcYQLy2LA9S3QE0eUAWQ46R1/MepdEERLKXQ5QLgA1isvE0OfnWQqxLXABqGvE0xLJYQIFurA557REUdT6WQamZsAJGEeE0fqRYQ 1afo_prepack_topscore_0011
LmuJ5/gqx/C0jC/XQrcot/wKHWC0jCXXQPKcN/gpbeCERLCWQx1ja/kYQICUktDVQduFC/4A+2BU/CJYQwqyn/ET1SBkKJwYQiiOp+UEUiA0HaNZQIG8W/a1hhAU/RFZQxuKT/gC97/jH8rZQT3kw/Y78FDklDdYQTNfFAhjKEC0aRLXQXKSm+KzDPCklPUYQ+MM59kjcBBkXXuXQJGnAAJcFoAEqilYQgVd2/MQpDC04yBZQ 1afo_prepack_topscore_0011
LCsyB+SgV+C0Ib/VQ2jCX/mYQIDk8SvUQCsyB+4luVDEmupTQ5QLS9gqxHDkTihSQeGw8/KV/rDUY48UQvYqPAX/ZdD0w37VQcwUIAXcB5D0Z9nTQoSMcArY12C0+6dVQqGvk+qw1PDUjXyWQKPZs/epkrCk+iaUQSPOt/Su4DEkGWZVQ2BUIAfFqVDkzK5WQ445aAHjg3DkZ6GWQiVCUAbNJJE0MvyTQT8v3/OLVCE0SG9SQ9iNQAz0cdDk1HLTQqaEkAjxbuCUp6NWQ7HFiA/5R+C04ohUQMJWRADV9bCkanUVQ 1afo_prepack_topscore_0011
L5QLi/8S3wDkR2+TQfU4AABqG/DEEY9SQMdTMAJGEYDktzXSQ14lOAJGEUDEnELRQUNeRAluJPEka8iTQ4P1GAZ78hEU46BUQfU4gAZQgVEU2OfSQktzj/4577DUHa5UQp9mw/sg2HE0AfKSQbnvZA9RhHEkYQYUQtd+QARKctE0yhGUQShrmAtyhgEka86SQAAAlAZ5QHEUMIISQmZmZA56RdEkEDqRQ 1afo_prepack_topscore_0011
LiWkTAZ5Q7CUf/MTQaR2eAxJxUCECsqSQxgAPAV46xBkoF5RQLHaTAdR2WBkpbyQQPrekAV6B1BUtGzTQRt/tAd8fPCU8ugUQBeHxA5SgpB0KRuVQNoT3Ah6uTCUUmiTQNepRAhU4+Cka8KUQ7AylAV+bfCUJCASQfqvcAJn9nBUzCjUQarNnAJzL4Akp7YTQMgrrAFPJvC0Ij3UQQM43AdsqDCkwsOWQbIXqAd2ilBEeNaWQ3cWzA9tYpA0qhZVQHbE+ABEriC0QBDUQSso5AJCNoBkO0LTQ6g50A5sdnCEuYsSQ 1afo_prepack_topscore_0011
LhrH5/4P1gBEuecSQEYlT/oFZrA0GvsRQLHaB/cR2WB0d+WQQFueE/c8SvAUGEoOQaSeA/i0UfA09teSQaSmi+yxbQ/j4SuTQl1Py/28ju/jrwlRQSsqt/mRkQ/z2ksUQsHFy/c8S3BEEYVTQIZyn/QZwY/jfbiRQfCUX/aeRdBkrJ1SQlaVo9SVYZ8z1/aTQYEcH/sk/9/Tm7PUQ3c3HAbUVe/jtGKSQQxO4/+s0gA0JFvQQeJLn/K2Qk9zHQPRQ2G5l/SIc/9jTSjVQvtoz/+edpAkegCVQOcFFAb0Kf+Ds+MUQ 1afo_prepack_topscore_0011
L46Rh+0hWUCU3kYQQYlDN8sz3rCkR2OOQf/Un/w1jmCE8naMQJbnj/coFdCEueEKQLi4g+KGwbDUmMuOQWM+y/yH5hDEvVFQQ5Eke+uNO0DEQ7FMQcsr5/KdUHEkrjnQQAAAg+cnvjCUwKPRQiFvX/qPSeCk+oRNQh/+A/g6uoD0G4AQQ6BlGArRfaDUZgzOQiRD1/yDmLD0a26QQOpz3+SBALEkyaeMQrLpO/kBqwD0e+ILQTxkg/eHknDUKpxKQ01UMALaPIEU8eHRQ3SZg/S6JLE0aJVRQba34/OXtSEkhqlPQ 1afo_prepack_topscore_0011
L8naGA9S3sCkYQgNQDXPaABrcoC0573LQYlDbABVj3BkoFpKQR2OfARKctBUO0SIQ1zInAd2/vCEmSkNQT3axAlHrqCkUDDMQMSG1ApzvKDk9XXKQ+jb3AZAmFCEk8SMQnoj+A1X4FDEH19IQ9gcABxBqAC0Zv5KQ+hOCB5e2gCkCBPJQoFZHAV3k0CkZmZPQO14ZAFkaADU1cSKQ6n8mAV4QQDEj7YOQsCNnANWwZCU4nPPQMEcwAZHDoDUZ5JKQ+Pn0ARCUYBENOnNQLSrAB5eVfD0RSTHQNXxCBxAuGBEDcHLQA78FBhb+cCURaIIQ 1afo_prepack_topscore_0011
LdoFXARgV2AkArMMQXktXA9na8+jVOELQe++HA56Rx+z4luIQ46RNA557n9zbSMFQbnvTAlCX/A0NJGOQd29jAJQ/e+DeMaKQWYmTABImA9jGmnMQ 1afo_prepack_topscore_0011
LPKcp/ksdu/T14FJQ/Ujn+w0Np/TgVuFQv0NZ/gVOkAkU46AQc9oY/89TFAUjX64Pir2g/CbIeAEgDXHQGsF+/iranAEG1hCQgHP2/Wv8R/jUa2JQdTih/c9oQAkVO0KQOrS898VZH9j9ItEQV8OV/O0XeB0d5bIQQtEOAHH5EBULgwDQTunu/idlPBE4dE/PjjQCAvv8Q/T2L1AQtjNKAvzuGAE53aKQ0TT8/yvfi8j/PGJQ0eTh/io0K/zK0lLQ 1afo_prepack_topscore_0011
LZQgt/IwKvBEaR2BQKxgAAd9oQC0Gv06P+TNSA1hWsBEmuJzP/UjTAlBBmB0bSMwvoFZJANzM7Cktz3+PktzTAJFuWD0w1j0PCBWfAFYlDEkmZm7Pe++qA1NJyDkVOUBQ0ist/AqGDCknvfFQbLVo/YeWXCEtPzxPYlD5/EsyNDUbnPBQb8SVAx0N1CUdTiCQcSMgAR0iEDE99TpPQ14HAxLdfDEUNeRP3kYvAZPKGEEDCMDQW5QoA125bDkoFZEQ+TNwANHahD01jC9P 1afo_prepack_topscore_0011
LQ14fAJFuGBUjX67PWO0oA57nSAUMIw2PgVOkABVjX+DaR2OP357nABBW59T14l4v/UjvARhrX/zHFOAQKxgeAZlDNBEpw1BQu/ztAh/i8AUJ/DqPHaRrAdTih/TKc9DQDXPxAtcol8z4lu+PxgA3A14lOA01jiAQ 1afo_prepack_topscore_0011
LQgVYA5QLy7ja8SvPqxLPAdoFZ87kYQsvsHFIApw1jyj++p9vKc9MApGv07b14FDw+TNSAR14l8DBW56PkOLbAxmsv+LvjvwvQ+vBARHhI+rZYQgP 1afo_prepack_topscore_0011
LdTi5/sd+O+T5QL9vIwKr/g/Uj/zIbnDwEtIJAB/pGA0hWEHwZQgJA9Rhr/zKH6JwjsdG/0hWEBEW5QCwiWkt+sIb3BEBWZHw2OfP/amZuAkBBW/v+TNy/UiBB/D8na0vro/L/oMuL+jzsvFw+TNm/4QLqBEYlD/vzhWk9obSMBUdTSJwktz3+67nSC04luGwueUo/8naMCUMIQIwdTiZ/iVOU/zgAr/vIwKP/GtIDB0bSM2vmuJx/uyhOBECsyBw 1afo_prepack_topscore_0011
LLHaZAZktrA04luEwBrcmApEDCBktz3HwAAArAFYlj/zfqRJwiWktAFuek/DVjnLw/pGvAFtIrB0GvUEwUNerA9owhCkZmZCwrco5AxfqxBEaRWHwGEYyAlYQ0CUiBB8vvJxYAx0N5AkZm5Awf0NkAJZIwBE9PeJwMdTwANJGEBEW5wAwnvfrAFDC4CUMIwFw46RjAhqxfCEtI7Aw++p/AxLdHCERLyEwW5Q8AV46xAk9oQIw7Rh4AFueMCklDdJwb8SvAFYlTDkWkt5vDXPyAtd+eCE+TNyvx1j6AFYl3C0eU4+v 1afo_prepack_topscore_0011
LYlDsAxLdz8Tc9oHwFuewAVNeJ8r/UDJw67npAtHFu9rlDdLwwfqtAFtIb+b14lNwPf/pARf/08j8S3DwYKv4A9ce56r0SqJwKImwAdVCr+LdMJHw 1afo_prepack_topscore_0011
LsyheAVMIw9b3kILw3kYQAZmZm+bIwaNw8S3UA13P16bMIwPwyLdXAJEYF97kYARwDIDx/w/6d+r3TqMwnCYo/QD6KAsZzjKwdlXK/gx3H/rwUEPwpbSYAFCsy8bNeZJw/u9TAVlvUAciGBOwp1Up/kVNt577A9LwHqe5/kU95/7ljBJw0Etx+WMNB/LWtfOwWP4W/wiEY9r6JVQwkAGZ/IzOkAcYcxPw 1afo_prepack_topscore_0011
LktzVAFDCs9jWkNPwXPKaANJG0/TPKsQwShrnAltzH/ThrXRwBrcoApw1D/zxLlSw3dFbAd6RWBUYrJQwD86EAVoDzBUt+WPwSI1hAVwXJCUF0NRwHbJFAt9hiCUzUwNwShrTAJv0d+jtzXNwJZONApGCt/jMwaRwMryiA1zqYBksHkOwnCF1/ENU8BEzuiQwOFk7/Y/CBBEcKIOwwWGiAR30pCU7Y0Qwz22pAp+6+BESUgRwTMNZA5khICk0oFSw+Lvp/MPpqCkjEKNw07APAZgPeCkse+LwhKtLANtS8CkQL+Ow 1afo_prepack_topscore_0011
L8S3vAtyhm+zyhmQwGEY6A13P19zxLNRwU464AZ6mE67z3HSw14l8AhqxL6757PTw3FXBBdMqm8D68HQww5QDB9eNt/zsOmOwP8vGB1x+u+Tv/SMwC0UGBFOI0A0XiMQw6mEvAxKHq+jYQQPwUVK9A5GDo/D5NyRw1QX/AthIi2LOl3OwYF3EBlf6V5j7bmQw4Ro/AlvWXAEUbvNwjdGIBlgKOAk54HLwd8bEBBuYy8DQjBLwJHNKB558V9Dl4FNwkOrHBNL2qBUj+NPw90xJB53dTAke5nQwVAuDBNyOKBUn6/Qw 1afo_prepack_topscore_0011
L7RhzAh/Uj+7KHqRw4P1xAlsdeAM7RhSwlYQsANIwCA825zTwyLdvAxKHaAcNe5UwpnErAphQiBM1RzRwiGlwA94NICcUroQw//coAph6jCc5gzPwOwy5ANRGjCMbtKRwO0iwAlCXf+LAAwQwKvm5A5EY6Ac38vSwsI5jABZsDBMwUaRwFSqoAJJTJCMEuhSwJkpzAFUXhB8Gy2PwMdXsAhPU0CsUeJOwRPCiA93yPCcRDCPwE6IlApOe7CM+xlQwjkt9AdXfzC8ErVQwKvu2A9Br6Ccn73RwfGj/AdUbOCsj7qRw 1afo_prepack_topscore_0011
Ltd+jABW5g+b0isTw8nacAx0NJ9bjX6UwAAAmAxfqx1rQg1Vw03PmA1jCX6LmuBXwXVvJAhQUc4jnkjUwIyFw/8V/e8bMV1TwhGBBAxLfS9TDtzVwFWU6+Y9tG6j4gMTwT3khAJGE49rqxzSwRe2VApTmT/bqZbVwBTUPAZJ1r9T6d3Twn0Jg/sHrk+rIaiUwxKM+/0eEf+L1aDTwORpn/4wo9+DEciVwtTpNApztz+TJDSWwQSo2/syG51jzHgWw7Ikl+CK6267x+sSwuSab/08Hq9zladSwdFdx8uUne9D9l9Tw 1afo_prepack_topscore_0011
LVjXsAhVOU9zLdTVwiBB0ABVjH/j/ULWw6mE7A9RhL8Dmu5WwO0i8A1isd8TzMDYwBW56AxJxgAUbnXVw0is0Ax1jiBUPK0UwdoFsAFsyB+j78VUwLhdvAZCEJAUIx5WwU46+AZ5Q7/zGvkUwsyhABNJG8Ak9oAWwsyhvAtd+GBEAAQUw 1afo_prepack_topscore_0011
LkCX/AxLdT7LueMWwT3EDBlX62+LAA4WwY6m/AJwKHA8yh+XwdolBBBAAQAcwKjYwnHNFB9BydAsef4Vwv0nJBdy54/73V/UwvY8IBNqI3/73OnTw4cWOBtVj9+LICjVwul+MBpJQ6+7RCzSwjnYSBxXrA+7/1uUwAatRBRq199rSMXTwJkuVBdKkE8bNNjSwJGE+A14lu7LFuOVwuCfGBdcyr9r+7UXwuT8BBtWF0A8s1PVwu2uGB1FAVBsmXbWwafOFBJU5SA8NLLTwue4OBdZ0++LWRoWw/dcMBVS34+Lx0tRwRcGWBxz1j8775KVwnsnUB5F4T8LCfoRw 1afo_prepack_topscore_0011
LAAA2ApEDiAM8nqXw+TNvA1hWMBcdTWYwDCstAVMIQA8eU8Ywy25uAlDtoAMT3gZwDXPzAd++ZAc3kwWw2Z/yA1T5DCspigYwXXgnAJBOdBMHWIYw 1afo_prepack_topscore_0011
LTiBrApEDC+7z3zYw8napA9na80bbnXZwc9ozAZ6mEzD8nyZwMdTzAJwKH0bHaZawEYlmAZ78t+zgAHZwoa8WAhWkt+TgVyYwsHFnABAAYAUwKrZw789RAtd+mA0xLZYwJGEqAFtI78rBBWYw6BziAxtbK7bDWrZwDXPsA9mET/zNJuYwzMzKAJFue+DnELZwiWkVAJxgA8zP1cYwYlDlAR2OXBkR2eZwEtIvABBWZAErc4Zw8nahA1NJGAUMIEaw789BAd++hAEShLYwNepdAZmZuA0d++XwlDtSAJaReBUdTuYw 1afo_prepack_topscore_0011
L5lu8AhpbS4TgVeZwFueDBFtIb5TIw2ZwUN+DB9mED+LnETawW5QFBd9ow9Loa4awQmSIB17rW6TRCZZwR85IBVo7O/z+hBZwv+hNBtwSM/jOtjYwKpIOB9u92A0lJNYwlVlRB1piEBERcZXwp4sUBdINGAkx5+Ww3N1RB15QICU9f0Ww4P18AVjX64zjC/Yw6ObDB1onO+TBcKawJrBIBlhf877mDBZwRT8LBNtcB4jyUrZwF5hJBp+waA0WpYZwd4SFBhP3o/jzCvYw6g9MB9c4O9T1DMYw1OMRBZvE0+jGo1YwzXzLB5ydoB0VdWYwyvgUBVZPY+jEJbXwwRSXBVUYQAEATOWwPxbPB50OgCkD6IXwBhaUBFUWNCE86DWw 1afo_prepack_topscore_0011
LZ78CBxLdLAc14BawLyWDBV46ZBMuecawb8S/ABBWRBczMDbwIwKBBxgAjB8jCnbw1r2BBNDuUCshEDawCW5FBFU5hCM3LhZwrUCEBtkpHD82bIZwJ64HBdyXUDc7+nYwgV/GBVURyD8FxJYwcIXCBJ8FDE84RIYwIpwKBBDl7DcmPbXwjX6BBd8SPAsnvjZwsJfHBZA2gBcqInawqEF8AtOhPCseEzZwITWBBp4qvCs91Yaw3brJBxaDqC8qgwZwFThGBZ2dHCsl8KZw/wRABZTBADsXh4YwCzbDBllkiD8MDeZwE4fLBp4vFDciGoYwcW9+A5fE/D8zydYwG/rBBR9SOE8QRjXwoaUOBN8QsDMBidXwVhFKB1I/IEMu+tWw 1afo_prepack_topscore_0011
Lx1j1Atyh2AsYQ8awZ78tARf/sAsArgbwqGvyAluJh/LUNCcwShryApa8CAM99ncw9WJjAJuCKAcuURbwZmtYA5a2HBs+i2awLobFA9odYAsyfkawBKwRAtAfJCcFOSbwDXPzAd9ooAMqGfaw41osAlhyrB8T4ubwY+kkABTMi+78E+awpy4cA1oOv/bhNtbw8ZEhAlEXfB8GpbawVQk3/UaYEB8qdRaw783KAJAtH/LvVQawi7o3/4/f+/b8s+awYBHIAlydfC8bL/awSqTIA9Ri7Bc6Gtbwz51fAFRLaCMeOebw 1afo_prepack_topscore_0011
LQ142A9mEj87Gv0bwwfq7A56Rh6DAAUcwT3kDB9mED4LXPecwU4aEB13PV+L+Txcwknu7Apt3g/TDuCcw+wTwAVsUOAUnO5bwd8jABN3TsA0tcicwu/EpAh53OAUIAgcwQ142AV3kY77NJWbwrT32ANvDZ6TxFxcw3pCABtI+k/jLikbwwovsAlrpJ/zHHhbwkygwAdC6OBkhCsbw/BjABlkQtB0bvVcwCBrEBZZsXAk9pncwd3y8AZB9qAUeuAdwCOIhAxWzkA0+uWcwkxWsAt035AUdK4cw/ihoA152c+D2Ftcw 1afo_prepack_topscore_0011
LdTiHBpEDi8DpwRcw++JNBpvfq5zd+acw1NpNBJxgA5r78JdwjX6JBpZmZ27yhidwBr8OBd++p9Lsy9bwiWkPBlX6G8rX6ObwKc9QBZ78d/7OfzawOJmWBdR2OAsDt8awXPKYBRgVWB8z3faw4P1GBpFZ7+DXPCcwLfwPBl+6K+jyKVcwx1DMB99Td/LYl/bwRLySBtyhm+LW5IcwR2uSBR2Of5jqxLbwCB2LBVjX62rCXDbwIwqQB9Rh7+LmuRawrcIOBpvfiAc465awQg1WB9S3kAMmudbwGZbZB9S30+b6m4aw8n6bBdTipB8d+mawTiBYBFXPCBsuJBawY6mVB125DCstzjaw 1afo_prepack_topscore_0011
LR2OSBFDCs871jWdwyL9SBpbSM+757DewhArSBNJGE4zxLhewfUYTBBVjX07IbHfwekxRBBFLb+DpTSewqGvOBtz3HAsuJRewNzMPB9owdBspb6dwpbSLBlCXPC8JxMewx1jFBFZ7ECcPKAewbnvBB57nmCcjXOewNzMVB56RB9LXPCdwdy4WBtPZH/rYJHewlYwKBhArc/bIwKewiBBPB9RhTA8Ofzew9oQTBRgV2Bs789dwuzXOBJEYVBMrcYdwOJmLB9RhPCMYlvewCsSMBNzMvCcc9Aewb8SFB9owBCsTiddw3kYEBhrHNBsvfOewPf/7ApvfeCcHaFewam5BBRKcpC81juew03vCBdR2CD8MzAew 1afo_prepack_topscore_0011
LOTYvBHQUZEkTiKPQm4dtBvxupE0bXFQQEjntB7fwqEUjJnRQt4NuBH5N7EUnvLSQFZGuBv+7/E0hj/OQC1CsBPRSQFkD36PQWOLuBXat+EEiN9LQ4CSvBX3oYEUdzKNQM+5uBrACLEEak7PQ7LPxBbmPdEE0EuPQmGdrBn3MlEk/1iPQimCwBPoNFFUyIvPQUfhsB/p4fFUbeEPQb4EsB/QURFUIDDRQ86DqBz8YLFUeSQPQ/BouBbNeOFUuyILQKMPsBXYW5EEmiNLQx3tvB/vazEEVhVLQ 1afo_prepack_topscore_0011
LE9EtBvUUZE0vsRSQGNMtBbSXZEEvAxTQorBrBnWToEEbDUUQg44oBzdSqE015vTQlX0sBHC0CEEnYVUQNKFvBfk8mDUlQAUQ3KtuBTRWRDUnJqSQ3yItBTf/fD0lp0RQMWJwB7mUuCkkPcSQnOmsBr9LMEEG8yRQDnJvBrwMfEUtuEUQvz9qBPS83Dkm08TQU7osBzYrDEUR0aVQapKvBrbNODUVXxUQQM9wBzdt4Dktv+TQX7+vBjAseC0ykkRQOOZxB/3ijCUJYJTQ 1afo_prepack_topscore_0011
LCEkrBzC2yEEkGaVQBKipBXfpBFE7J/VQBxcpBPC8+Ek8YgXQT2HoBTzyKFUZiGYQsYLqBTw+YF0+xoVQw9FqBXEneF0fRJUQMTJrB71O1FkcN8TQAXPnBblfcFElcoTQnNTtBv8CxEEVN2VQ+hlnBrLs9EEOLkVQRMLsBvntcF0CRAWQTGwoBP7TjFkKnJWQF/YrBLMuTFU95lTQXgFrBj1O5Fk7S4SQz7MtBnlN2FUMETUQI75pBzaPAGEwtfUQ1iLnBTlegFkZhkSQ9S8lB/vYnFEnuLUQWUjmBbxGMF05jxTQ 1afo_prepack_topscore_0011
Lny2qBn8dvEkD6AYQCX2qBHTGsEkkFwYQfXUoBrA8fEUiE9YQCnonBbYseE0gTiZQ7UUtB76JfE0sC9YQC06rBDOEmEkK1cXQeB2qBrmv7EkOg/YQbf7tBbbJVEEWqiYQBq1sBvOQVE0lVYZQlH7uBn67pE0jWFZQ 1afo_prepack_topscore_0011
LVT7mB7m+WEEwmeYQ/tbkBHu4KEkO+oYQcUKlBL4jpD07i6YQn9TmBHcilDkpicZQgPtiBfH4WEUnnJZQy2ohBfJvrE0wa5YQRUSfBnj9sEU1CbYQIOSiBbBLAFEaXDZQzDOeBXGSBFUa/SYQiyrgBPoPNFknCrYQu+gnBDKMYEkd0AYQdrPjB7I3IEUjBMYQzT4jB74BaEk8WmZQjMBhBPf4ME0g7SZQhuyjBDJTFFU/YaZQh4PbB/OKHFUEs4XQ8ytgBbrZdFUvlrYQ 1afo_prepack_topscore_0011
LJlfkBHzUIDUDljYQBNJlBbwXcCUd5yYQyXskB3/n4BUHmOYQE8LmB32M8AkdYJYQlXCoBX6TZC0ZwCZQq6uoBD5UdBE6hVZQccwnBnr/BBEse8ZQ9hTqBLCUdAkUuGZQL8soBDJip/D30EaQ9FQqBTFO6+zAukZQzKkjBXsRMD0JQIYQfx1jB3wGUCUrlNZQl6YoBLcvxC0/BbZQJnZpBrpnfC0sSoYQMjpmBTQYkB0K2QaQW/erB/tvVAUinpYQYaKoBz5tn+DkViaQ 1afo_prepack_topscore_0011
LRrpiBzTsCCUZ1qXQrSHiBzILJB0A7iWQZUMeBvQP8AU4hZWQpZ5bBHEaCAkjb+WQCoRjBnguqBkZyOVQ/zRmB3dUtB0yINVQxOpnBvVpbCUlbjVQskvnBLx0lAkXW1UQlDaqB353cCEg8hVQcSgqBnKHoA0tuzUQgl1rBjBMyBUhFKVQrNehBLZTbCEuP0XQoNEjBzWDMAEOcxWQkMiiB7ZmVCEd8CVQncmiBD5eCBE4HaUQT1gmBbH93CEvO2VQHLsmBjUmW/DytjUQ+GdrB3PJ6CEUozVQadorBbe9e/zz3gUQ86AuBnxC0B0Y9IVQ 1afo_prepack_topscore_0011
Ll/lbB3hnxBU8foVQlPtVBfDNoB0E4cVQcwySBH26MCUjNjWQ8rjSBbwvzCUmIiWQ0m+TBPJTEC0zrFUQwKGWBLFnVB0RNETQ4ShdB354PCksULVQwYsUBnVckA09XhVQEYTVBX0QlCUOh9TQAJoPBzlMEC0u2BUQbe6TBH8BgBEqvSSQ 1afo_prepack_topscore_0011
L6VkQB3KhtB0BcgXQoArNBnd+MC00cTYQqGkIBDe6hCkTECYQJbwHBn30HDUlgHYQZyNMB33OZB0aS2YQe36PBLrZlBElzcZQpLtUBjs1oA0E+YZQrpzTB32S5+D3eUZQnvLZBfwyHBU+jaZQZnzQBfe5uAUyEgXQ8mRQB3BwlCkAggYQOsqMBbFHZAEn5pYQJDIIB7RMjBEGJAZQRUwNBTHjXBUe65ZQBKVRB3sYTCEaodZQ 1afo_prepack_topscore_0011
LnBQFB7SjIC00WbXQONLABL0UYCEH42WQWzPBBPYO7CkcN0VQjchFBjUt9CkaVPVQlyd7AvhhgB0HIOWQICRAB/DHYA08M9WQDW3FBDAl2A06cPXQ/eIFBvMwJCUHbbXQgTP7AD3ZkC0E2qXQbYM9AH6XfB0+HJVQGRtyAPpshBEFBVWQV1LABj3g7+jr8VWQe+/7Ab17JAEL23XQWddIB37qnAkPkYWQIJXHBnPiXAEG8EYQ 1afo_prepack_topscore_0011
LpCx6ArvMWDE7ckVQgOU8ATN/4DkuYkUQX+i9ATwqlDUI8KTQQwFDBTDzkD0wWnSQV66yAbIMMEUsWlUQ/MOyAjl5ZE0Ar1VQK2moAPUWoEEDR2VQqLjkAj1CtEEGsyUQsGUlAD2suEE/Z6WQxX8zAbinTD0/xCWQwayBBL2QFE02v0UQsybrAftXDE00TfUQepgzADS5WEE1euTQjua5A78qjEE5Y6VQhP8xA7LdPEEJbtWQ 1afo_prepack_topscore_0011
LXf80AbgcWDEBQmSQb8f1ALUZDDk4DPRQHiv/AnbApCE3WFRQIbhCBzUfqCEQPEQQ9+urAvE1mCEVj8QQpkFrAzqYcCUu75OQdfRsAnz97B0MTxRQ4JogAfxFICklnEOQDxEuA/PsXDUUCETQC3k1APiQdDUlUgQQ9vbkAT5C4CUw2MRQL5jxA3grGCkMlXOQneKsAXYn5C0osvNQ3IUlAHKUUBk8ZjRQK9WsArHCGCUhH1SQ2VizAT33YBkQLhRQhexgA3UpBCE5e7LQC4FUAr1zdCU3whOQoWBfA7IYUBE88JPQ 1afo_prepack_topscore_0011
L/USBBjC5QCkjjFSQ/bPGBXcHtBUT3/RQvOFLB/V9TCUX+zRQuofOBPRQMCk8p+QQME6GBv9A4Ak0vRTQTgSFBTDEpBEY4ZUQVOeDBjYtO/jKrLTQFjN+ATTKQCkrk5SQUp5FBXJzCBEwpIRQ09CLBzi4lAkY6YTQdXyEBjbiRCkerHUQHAkCBDSo0+j6VJSQFgl/AHLnh/jsruTQ46nFBrsdH9zxqmTQ 1afo_prepack_topscore_0011
L/CeLBr7a1CkmglSQOPJQBTPnSDksCcSQLWiPBTqitDEW/KRQ7BPTBLxqxDUxbZQQsdrQBXHIwDkvAqTQdZYVBLm0HE08onTQzenaBXu42DkiZiTQU3OVB/27VEkJ82UQE4tIBPIP7CkerQTQHdwTBTAR/CUARXSQHGIRB7RbcD0dCjUQ+zANBbgXBEEZSwTQbIFVB3tyRE0PluSQ1U9dB3CpGEU5sgTQNdpaBr/cjDkydoSQbAAbBr6NiDkMNaUQrqkYBzUJhEEpO1UQteiVB/1+LE03BwVQireRBXszeEUzd4UQ 1afo_prepack_topscore_0011
Lp48KBz4KAEUhh8QQlFWKBX8bNE0HpbPQ6xiLBzFe/D0G19MQjpoOBzY4FEUiQQLQowrEBXY8WE09tMPQj0vDBHJnnEk7hsQQzz2DBPWygEUamcMQ9/77APUXuEE4u1QQfU+HBvyK9DEEvkRQXlLNBbRpaE0QEiPQatuBBvXWKEkU9fPQmdIGBfM01EUWLfQQRcFFB3HPhEkc1pRQWxq/AnvbnE0STUMQ61WEBzehUE0H76KQPAyGB/CetEU/ZIMQeUQ7A3yM6EUSuoRQoqD3APlcgEEZZFRQjqK5AjwU1E0gizPQ 1afo_prepack_topscore_0011
LjSOJBnQCaDUdhyMQ9WZKBj6B+Ck53cKQgRaQBDGc1Ck2+WKQch9SBX8F5C0fQTIQTpVHB//UTC0/LmKQebTBBbVHbCUlcaKQnRLJBvMrqBkEmYIQOrF/ALFDvCUvvmHQQmzGBPyNQDklONOQrAJJBPkkOD0j5oIQc8EIBreMECkPlhMQFUDABbLDwCE4gCMQr6X+APRt5B0W4pKQQQ+GBnPpuA0eAhIQkEcNBPBFeBkQnmIQktbIB/FJECUUA5EQqKc2ArFkzC0cVpHQ5loAB/8BaCEOETEQxOgBBbb6NDUSjGHQ 1afo_prepack_topscore_0011
L80rSBPzLqCkm1mMQq4iYBrGWhCUzdtMQJanbBH6nIDk3gvLQGyQfBL2ZFDUCoJKQt8VaBvuwVCkS3iPQs2HgBfLnNCU/YyPQ1pNhBDV/NBksx9OQV8zhBLKhsCUszaQQib7jBX04+A016LPQhlhkBHiDlCEzEiQQLVllBDd88BE6mHQQtigQBPtmnCEa6OOQBJaZBDfPGCkZ6ZLQpzOYBLFXyBU0qGQQ5tSZB/cmvCEEDdQQlkzfB3d7cAU+uIOQba+gBbPALD0itvQQbrwkBjQ8BAkKGiOQZM1lBnQo9CkVm8QQKQunBDlJxBUmKNQQ 1afo_prepack_topscore_0011
LAwMaB7IytDENqsMQoCFdBHWlKE0Xi1LQ7F0cBvadMEkEuyIQHaZgBnsVQEkhs+GQt/QXBH1uvD0m3/NQZDngBvN1JE0gygMQEGRbBzvgYE0jFyMQ 1afo_prepack_topscore_0011
L6BMYBrymJEE4QRHQL6zXB7FKLEE2oVBQBesbBDRE2DUIeu9PcU0eBPYRAEUg9c1PorFSBzQgGE0lzv+PvB+RBrHuEEUOVcqPnAUOB3j+XEkVnSBQ9FAVBv7YGE0yCtIQ5N3YBrMabEE7ZJAQjBzQBPNPuD08H+AQGQ5NBvJbBEULxN2u6plUBvSfvD0V3XAPCNVTBTgtTEEGWmevKiRKBX/kUEU85x/P1lnPBP/XnE0ZIb/PKlVOBDRhYE0vjpFQ 1afo_prepack_topscore_0011
L50nbBPNHPD0gfvAQ8yZfBvyjuCk3vM9PEzjiBzk4+C0igv+PMiMkB/f19CkZ9G3PdPpeB7hWDCEBsWBQE8MhBvCvAB06oz+PxwzgBnZy7+Dm+CDQpFPiBfx30/jWvrIQpEJZBDfeHDUQaoDQAQneBbObqCUD/XxPWvjaB7vlwBUD8vAQF5PfBLhDHCkL2pFQHARjBb7CWBUtkp/Pc10gBPtI0A0iIu0P4+IiB7wjH+jFNCKQGyHhB/S3vAETliJQLWUkBT7MNA0rzZIQ 1afo_prepack_topscore_0011
L0YJjBTuLODEnnFEQ5q3lBnwCfDkv7PFQq6jmBTObBEUZzSBQC3uoB7/9BE07hN+PdVAmBvwsvD0uwgJQi8xhBn7sODkU74GQT5SnBbs9EDUeZvEQ6kAkB357xD0cGVKQ7Q8mB/PaHEUW6iJQWwKnBb+uZDUnPtKQ 1afo_prepack_topscore_0011
Lj/wkBvZOQEkI5WAQ/jZlBDS4hEUnRJ5PGRLmBDwaYEEwBalvKgKoBXteeEkUjv0vZOBjB71xPE0CVICQenBnB7airE0LIY8P7tqjBbPVsEEcEW4P 1afo_prepack_topscore_0011
LmjpkBnbfJEE3PZzv1KYlBLhn/D0ydGAwPMNoBzO7sD01kc/vuT4pBXfP0DEYRIDwVUZjBTgFcD0oAsBwtvZkBXyDED03SlGwJopgB7mTvDUjMvCwrNDjBX/nEEkIxmmvHgTlBPuRMEEglJDwMoQjB7w/EDUTG38vAj+iB3wDrC0WcpHwzdVmBjwm1C0DXsFwiPnkB/kPaDUjb9IwvJheBfJAWDktq2Dw5fygBjBRDEEor+FwWf3fBfcM/DU7mQ+v 1afo_prepack_topscore_0011
LLMwoBPgBVDESyR2vUGerB/YDCDECGuzvGKltBnTllD0rxnzvBrmvB3bviDkcOJ7vibsrBPExnCEvoCxPxL9pBnyC/B0m7QvPAEmuBzG9bCktiZ1PebmpBXgfRB0oLZ+PdLYnBDiiPDUvNxlvLA2rB7qrsC0QLl8vo/7qBDUk6C0JRN7PRA2qBf2SSBUEivmvo0+nBrtAICkA6lcP0xtuBHHZJCEb1D+PR6xvB75A5CEhOE3P2gXvBvlAJCUxGkAPmEWoBjJKZAEO4P9PldpoBv3i8BE2cDCQ25irBzj49AUUKuAQ 1afo_prepack_topscore_0011
LEwItBTteDEk9HVPPPNIvBveNVEkwW0aPCinvBDY6dEUy0k6v/z3xBLZ7gEk/M49v8JgrBL0TEEE7HExP8R/wB/+UPEExaSwPq7YuBHQ1hEETe0zP 1afo_prepack_topscore_0011
LcGitB3x9hE0awQAwfj6tBjGcqEUqaxFwVmqvB7G5aEUfReIwdYjxBHfMhE0PWyJw4CPrBD2ytE0cEWIw37ppBHfK9EUTn1FwEVtrBX7u1EkOmLLwqmurBn5afEEWyv9vkf6uB/D65E0ONgFwCPJqBnateEET1aIwniUpBrxB4EE85RCwFvypBHiA4E01nLMwl84sBft/pE0xxRMwcBysB7A5EFkFoHLw 1afo_prepack_topscore_0011
LcIEvBvylGEUgbWIwI0twBnuZtDE2q1JwAeozBr1TxDUuI8Iwmrc1BPt9yDEoQjKwxpuvBvDT/CkTiYJwBR/sBbjw4C0HsrKw6kvxBHkUfCkoeeKwPVnrBbDwPCEo92JwYqitBHDyBEETciGwlLkwBbNV0DEx+9Lw/JevBDns5CULkfGwASNtBjUm4CEBj2MwPkrrBvndTDE4tKKwD8AxBft09BUN7IKwV3pzB3ggjCkokdJwNbAyBzelkCkNanMwVzrpBXJZNC0PF3Kwk+TrBT1uPC0BTZHwin2sB3aDpBkEtaKw 1afo_prepack_topscore_0011
LDbF0BPd/yD0gavEwwk32BbSB3D0xJsCw6qJ4BfDqPEk7IGFwQxY6BDaOPE02U/GwGB62BH9o5DUzJI5vPlL2BfEPQDUlO1svxw61BnJZZD0sct4PpOU4BnNluCExpnyviolyB7P1xDk7zNCwra/3BXkwaDU3v5DwGHg1BryIJEUHVN1vU554BDWjBEkauI1vFMQ0BrQkEDkD4G0vbvZ1BfM+7Ckep68P9eW0BvQGxDkdo/5Pg1z3BPwolDkP1w7PwKz3BHBJRC0J02gvuoP6B71M6CkT50pvh7b4BjyPoC0A039v 1afo_prepack_topscore_0011
Ly9v2BrZShEEEwAFwKT53B/QY1E0w1RHwHer4B7NuxEUA4jKw3516BH+Z3E0PDaLwEo41Br62HFUVi6GwJdV1BHxYQFU6ERBwwACzBDVTgFUlOdBwDz23B7SxaFkmfH+vti80Bn2RhEEFXdDwTcq5B72q5EUH+9Ew1M/zBjhjCFkL7SIw23n2B/PJVFkuSqIwkVv0BPvMDFkrCW9vOApyBfEXmFEiu46vcqPxBPxXYFE/i+CwSnjzBLnktF0nFFEw10d3B/l0gFUH5K0vz6c4BPX+nFk1apBwOad5Bb99OFUmPz9v 1afo_prepack_topscore_0011
LAv82BHSOoEknHHMwd0n3B/RPkE0NH+OwXzL6BX6DXE068IPw0P/7BnHNcE0oSUQwOnW1B3tcYE0ODOQwLq5yBnH9mEkLwWQwN1S2BvQ5QEkymlRwKyZwB3BWbEkDPzQwcgN1BP4sjEEdVZLwwL73BXemzEEAE9PwZ0u0BbzmKE0pTRPwlkUzB7smzEEEyERwJHfyBD/kuEUx0yOwsoq0B36lIEkj9FSwKt+3BnJCGEkn4dRwRV62B7CpeEUntLSwNDwuB7ErmEEb43Qwz15vB708OEUM2EQwm2vwBvlDUEETmxRw 1afo_prepack_topscore_0011
LdqY6BjuNGEEgXnNwCs38Bz7XyDUWEuNwvOP/BPJtHEUM7ENwednACj42HE0opdOwPgw8BbAdNDUMWwLwnAx6Bj1FwCk7XeMw5N74BHFQCE0L8ZMwqvE9Bz6MlDEUuuPwMDX8B/EuZD0WSwJwXPs+Bb3a9CkUxsLwyQH5BXwv/CU/PdMw 1afo_prepack_topscore_0011
LSzA/BrRJUE0Jl/Kw1TnACz56iEENzRKwKF6AC3isxEk2tpMwxzCCC/vo0EkLXbNwmfRAC3yDwEkDvkHwecVACzNajEEd+aCw+xZ+BfjUhE0GIi+vymhBCLl5ZEkHg2Aw6/g+BHJxVEkdiPyvuNlBCXRWOE0tuS4vXCdACfTRMEUwAEovZogACf4wAEUh1t2Pd+X9BHg2TEEvb6JwmNgBCPWbZEkMR2Jw/Ri+BDMp2EU6F+Hwnq9ACD+e9E0+lPHwkCi8BPAzoEU9CgAwcmaCCXuhbEUqSVDw4Av8BjJIUE0PzjKvvEhCCPF3GEEX8pzv8yS/BjR5AEEScu6P 1afo_prepack_topscore_0011
Livx/Bns96E0kX0NwFPHAC3xbJFEKmEQwEc2ACfbM9EEt1KRwdu0BC3HvEFUPRuRw2T99BTrY4EEp5KNwqLsACXQUXFUEPgPwj0T+BHHVPFUi6bQw 1afo_prepack_topscore_0011
LGhZAC3DPqEkN2eRwgjFBCbrgdEkleiSwppjCCX9maEUZJJSwn0cDCXFxdEEbD8SwrbbACDieHEk6avSwtRE+BnbCKEUcZWTwTMTBCHdwyD033nTw1Ka8BrPorD0WVUTwAUO/BL2ZkEErNBRwDWBBCz8OmEUDseTwy/SACbNb/DUYnxRwQ0P+B7VMPEEEuYUwcg+8BPwdWE0AD0SwPa0ACb3uTDERXwTwJXRCCP5SuDUpqJTwXvbBCLQ/AEknBmUwDbd6BPkyxDUQBxTwrIJ8BfuVhD0nOSSwrMb9BnPlSD0aR4Tw 1afo_prepack_topscore_0011
L7vzCCjdnUEESw6QwwCOECfFjREUa6dQwQYAFC7CPmEEZerQwhfGGCT0/lEEv9MRwTWSEC3GPLEE+6/NwAazDCbfZpD0+rYNwmu1DCfDLgDE7OeKw7LYDCr7F1CkAF4Jw3KKDCnM2lCkdcyGwsQXDC/8f+CUY0mCwmQvCCvwN8Bkj1HGwdaECCHILSEU4zSQwqhqECj2sEE0ckDRwF4rDCnFSWEEqa0MwbMUFCXYgMEU38SNwdRcECbcRSDEJyZOwxpxCCTNslDUZHFOwTmMDCT7u2DUl2aJwgH3ECb0UjDkCivJwwZNDCnDLhCUIzbLwN1rDCXF4cDU2YHDwawMDC3tEzCkBcx9vVMlCCDQTWBEU0qIwtwkCCTHYlBkx3ZCw 1afo_prepack_topscore_0011
L+pdECffK4E0FLSQwfLNFCPxjMF068eQwVchFCnilOFUjG+RwrGpGCjpwSFkwAXSw/lZECTi2fF0WiBQwsOPECT21hFUTMCNww3YDCTlb0Fk6PTMwvvODCLBZ2F055aJwaCZCCrXGCGE9KNIwyLpBCPCjIG0VXpJwejUCCX6XCGUXrIDwd7kDCLqN4EUpwuPw6xHGCDJ+LFkVQyPwXwZDCDlLfF0VedQw2B4ECf4duFUxYYQwU2NFCne8jFkkIHMw1RxDC3KYTFUmGQMwPjZCCzXiyFUf5LNw9E2DCD0iBGEx1CNw3iyDCrmusFEOtPIwYrsBC/NVIGkyaqLwS9ABCj3tNG0uHvIw2V5CCHk16Fks76Aw+UsBCrviHGEJMUBw 1afo_prepack_topscore_0011
LsJjECHa5KF0BczSwK9yECbHxLFExERUw4I6FCzw07EkI4lUwqT1GCLZqAFEiKUVwf7hDCHgUGF00AEVwreaCCb/IXFktMBVwMWKBCfMNOF0akrVwXf4CCvFbrF0O8tVwXVqDCjfCHFUb1dSwaZGFCnW+bFkZ1hUwDsHDCrRY3E0bkrUwOezDC7S8DFE90GWww0KCC/ayaFEhy+TwcmXACj4JaFkDkpVwon1AC3d4/EEkjJVwSZYBCvcJKFEN7tWwTwFCCjxY3FEN7rVwLHIDCX4znFEGXwWwrJxDCnKoxFEFqNVw 1afo_prepack_topscore_0011
LwpyFC7HxoEUHMDUwQxyGCfwXXEU9dRUwkRVGCHlRJEkYibVwCzcGCP/3OE0+klWwSWMICvCXgEk1NlUwhouICbf9sEkXiYTwbbJJCH9YOEUcE9UwG8+JCnjk5EUhorTwfNBFCHq1lEkzyeTwmU3GCPK1NEUSTXTw8NIICLvjrEEAiaVwTU8ICTL/hEU+GkSw7w9HCLOG4EkPOCTw6cIKC3xAVEk2zKVwJcxICnUFGE0af1VwQSOJCfqIDE0t7HUwPSTKCLnECF0pMySwH/xJCjwEFFU/geUwXbxKCnZsuEUY8/Tw 1afo_prepack_topscore_0011
La4yFCnw1tD0nNHVwcdTFC/GTQD0v/KWwCodGCz710CE9wrWwK2IHCfYmfCUbD7VwWWLECb5tzCUlrpVw83jDCrbhWCku/sWwYSaCCPXH5BEUCIWwDhzBCfz49A0H/KXw7XrACDWtKAk0pnWwabtFC3qzlDkc0KUwAe6ECDyYjDEuz/Ww6YYDCf/lHDERVPVwndjECbHpfCk881UwKiUEC/kqACkgUFXwiMMDCDaupC0aJiXwKxoBCHcKSCUjjwVwNWxCCv1wSBUAlSVwudkCC/RWSAUgriXwp/bBCnwsjBEyVAYwEcTACf6tI/Tt7VXwn85/Bf/byAUskSWwUmABCL65M/DZl2Vw 1afo_prepack_topscore_0011
L9ysGCnWU1CEk79XwrT0HCLRXbCkjFRYwLoJJCXQYsCUuHAYwbVEKCbvCTCUxf3XwKMRJCb8nRDkVJvXwniqHCzh6XBk67FYwy9dGCbeasAUN0aYwMNeGCLLDZ+TjXSYwtLIGC7NKj9zA9HXwGFAGC/DST8brZ4Ww8PJGCz87GDUh6RYwwMzHCDafeCEs1zYwqJkHCLCyQBEGwGXwA/jICzyY1AUxoPYwxrfGCT5V3A0oR9Yw9AjFCvzxHBUtLOYw6WdHC7A7J9TqkZYwkevFCP+118jwFnYw/8LFCPbRv+jVR3WwxA6GCf/ak+z5ReWwFgxFCnrx88rbR6VwBD4GCnR9D+7ziGXwJNRFCnktz9LpzdXw 1afo_prepack_topscore_0011
LAAAcBBAAAAAAAAAAAAAAAAAAAAAAAAAAAAAAAAAAAsAAAA4P 1afo_prepack_topscore_0011
SCORE:   121.406   -368.000    123.566    278.167           1.179                 11.636        -10.601    -93.847        0.396        -54.241          0.000         -1.344       0.000        0.000     -0.190     91.645      0.375            0.000     72.289                -34.233        104.611         2.000      0.545    -21.979      1.850       1.056      4.834      0.000                -0.900             1.252              0.211             0.248      -1.573    -25.208     -7.936      5.885      1.866      0.000      0.000      0.000      4.278     80.000     14.000 1afo_prepack_topscore_0012
RES_NUM A:1-40 B:41-80 C:81 1afo_prepack_topscore_0012
FOLD_TREE  EDGE 81 1 2  EDGE 1 40 -1  EDGE 1 41 1  EDGE 41 80 -1  1afo_prepack_topscore_0012
RT -0.350328 -0.859297 -0.372664 -0.936566 0.32591 0.128944 0.0106539 0.394198 -0.918964 20.3162 12.7215 -6.26063   1afo_prepack_topscore_0012
RT -0.361571 -0.433569 0.8254 0.674843 -0.732553 -0.0891793 0.643314 0.52477 0.557461 -3.784 1.902 -16.025   1afo_prepack_topscore_0012
ANNOTATED_SEQUENCE: V[VAL:NtermProteinFull]QLAHH[HIS_D]FSEPEITLIIFGVMAGVIGTILLISYGIRRLIKK[LYS:CtermProteinFull]V[VAL:NtermProteinFull]QLAH[HIS_D]H[HIS_D]FSEPEITLIIFGVMAGVIGTILLISYGIRRLIKK[LYS:CtermProteinFull]Z[MEM] 1afo_prepack_topscore_0012
CHAIN_ENDINGS  40 80 1afo_prepack_topscore_0012
L7RBPBtz3HGkQgV2P8S3MBNzMAGEv0N/PrcoOBd9oDG0HFOFQbnvSBJaRAGEDCMHQCB2OB5OfpFEAAA9PjXaMBtz3ZF0d+eCQ78dNBdoFjF0gArkPQj3NBFfoFGEK4IKvq/nNBRZNPGU3dt4PR/ATB5Y7HG0d1F3PUmgIBFcPAG0UQs+PIwKTBNc9oF0coF+PLy2NB9owJFUc9oBQiWkNBhpbeFEsyhGQiWEIB9TNaFkDtICQfU4OBhU4SFEv0NBP1NJJBZktjF0IbnXP3kYPBNJGuF0257vv 1afo_prepack_topscore_0012
Lx1jLBh/UKGUktzHQsHFNB989NGUc9oKQiWkJBRgVIGkWktMQkCXJB9naLGEW5APQTihMBxKHaG0gA7KQqGPQB5OfgGUhrHJQ7RhPBlsdsGkArcJQwKHLBlDtwG0jCHJQLy2TBBAAyGUwKHKQW5QIB989MGEmuJGQyDQRBpo2LGESY/KQtIbIBlsdcGk78dKQ4PVNBhpbcG0d++MQkCXUB5OfeGUwKnJQBWZPBtIbeG0coFGQSMoTB5575GULyWKQzhWXBFXPuGEVjXKQ 1afo_prepack_topscore_0012
Lue0GBtHFAGEXP6LQf/UDBhpb0F03P1NQFDCABR2OCG0xLdPQzhW/AdTiLGEsyxOQVgqGB5WemF0kauPQFkxJBNMKUFEDrZOQnhSNBtINJF0gRPQQcJ3FBhBaEFUd4JNQJGEHBRKc7Fka8CKQ/7pABZdDqFk+3sMQxtiJBRxowFE6GYQQydAEBR8dfFEr4mQQAiYMBFZnaFEVe2MQ8AgPBlTM8EErUiPQabGQBJ7wUFUo2pQQjsyKBRdzCF0TWCRQ5pEIBZNZ3E0fjNMQeTQDBpJ79EEMAtOQj1cDBtAmMFU+0pLQ 1afo_prepack_topscore_0012
LlYQ7ApFZ9FEtIzQQ5lu0AxKHGGUxgoRQaR2yANJGBGU3kATQIFuqAhU4CGEW5oTQKc9pAVMIIG0Mz8QQ3577AxeUuFEShDRQK9M5AVMiNGE5QwRQjsdpAtIbDG0gADQQ/UjjAR14FGEVjnRQ03PpAJxgQGUf/sQQ 1afo_prepack_topscore_0012
LMdT6ARhr1FEFueTQe++4ANHarFUPK0UQAAACBFYllFEAAYVQJGEGB5OfpFkYQwUQe++xAh/UXFkX6uUQdTi2A1NJGF0d+2TQJbn1AlsdGF0jCfSQ2jC8AVMI0EkpbKUQVjX6AlCX1EULy+RQueU+ABAAqEE/p+SQBWZABZlDzFklD9SQAdF1A95j2Fk6vfVQLy2wApGvQFkX6uVQwKHqApZmbFEaRWUQDXP+AhAruEUjXKVQGZ76ABBWxEEnE7QQDCMBBNJGcEUc94SQ 1afo_prepack_topscore_0012
LShLCBJaRcFECsiWQBrcHBJaRWFErcIXQlDtGB99TPFULySYQtIbIBNdT+EEVjfYQGZbLBhU4oFkVOEXQjX6QBR2OjFk/UjXQueUUBtHFWFkBB2WQsHlTBFZ7oFkZmVYQzh2YBZ78TFkDtgXQZQgYBx0NfFEAAUYQ5lu9Ax0NZFU46BXQcvJJBxy9IFEIlkWQ9owLBpvfuFUdTCWQoa8JB5QL2F01jqXQIwqTBNJGQFEYl7VQTihSBxgAzF0MzwYQEYFcBVMIKFkCXHXQ 1afo_prepack_topscore_0012
LcSMEBZmZcF0hWsYQ3kYDBV3kWF0NJaZQ6mE/AFYlDFkWkdZQWO03ANzMBFUMIEZQhALBBZQgpFUhrzZQhALFBZlD7Fka86ZQCBWFBlCXGGUMIgZQgqxIBZ785Fk9ocaQTiBJBBrcOGUO0mZQZ7cMBpEDFG0FZjaQT3kMBFsyNGErcIaQkC3CBxKHqFUNehYQpjPHBRjGSFExwnZQnvf7AJaRwFkX6iZQO0i/A557jFEFuSaQsyhCBR14GGkWkFZQShrIBVMIsFU46xaQwKHJBBBWVGUNeRZQ9oQPBJxgEGk++9aQFuePBluJUG0isNaQ 1afo_prepack_topscore_0012
Lb8SABNJG2EEW58ZQVjX5Ad8SjEEXPCaQUNe4AZlDXEE99XZQJbn8A1isdE0FZ3YQbJWuAxxTqE0F3QaQnNOpAFPa2EEiKxZQqGPDBVjX4E0xLRaQNcw8AVfyYE0SmaaQ8cipA9HRcE0KcYaQDHEvARXwzEEiAuaQWBzsApbDzEE7zWZQ 1afo_prepack_topscore_0012
LnEDzAx0NFE0hWYZQzMzxABW5wDEoawYQ8S3lApFZrDE8nmYQktzgAhpbODkU42YQWAK3AhoDFDEuj0YQh5oBBJHsGDE844YQd/YEB9NoTD0fHQYQ/sqBBJ1xcD0QFjXQeSOJBZRXUDE9iPYQvJxvA9TNAE0jCzZQI8o1A5gEBEkPQWYQO8+zAxMf0CUqgQZQ3bQ1AJPsxC0ujYYQLprCBVufdDEd6RZQ2EFDBtnSnC0BsCZQ 1afo_prepack_topscore_0012
LIFuhAdnvDE0hWMYQDCsMAx0NDEEAAAYQf/UHAVMIcDk/UTXQzMzMA13PVDUy2JWQsyhKANdTWEEnEDXQlYQcAFZ7kEkArcXQqxLnAZPKWEkVO0XQIvjhAdUkDE0MjMYQNkvCABpfFEUrrcYQLy2LA9S3QE0eUAWQ46R1/MepdEERLKXQ5QLgA1isvE0OfnWQqxLXABqGvE0xLJYQIFurA557REUdT6WQamZsAJGEeE0fqRYQ 1afo_prepack_topscore_0012
LmuJ5/gqx/C0jC/XQrcot/wKHWC0jCXXQPKcN/gpbeCERLCWQx1ja/kYQICUktDVQduFC/4A+2BU/CJYQt0jn/0iaUBkcowYQQxuEAVvaTAkvMmYQlXX+/Q7sX+zsucYQhdQXAlkXpAU4snYQT3kw/Y78FDklDdYQTNfFAhjKEC0aRLXQ06zn+yQ2OCEurTYQczEB+03pABkDvuXQMLU2/shxEC03uBZQ8/b/+Azb3AEarFZQ 1afo_prepack_topscore_0012
LCsyB+SgV+C0Ib/VQ2jCX/mYQIDk8SvUQCsyB+4luVDEmupTQ5QLS9gqxHDkTihSQeGw8/KV/rDUY48UQvYqPAX/ZdD0w37VQcwUIAXcB5D0Z9nTQoSMcArY12C0+6dVQqGvk+qw1PDUjXyWQKPZs/epkrCk+iaUQSPOt/Su4DEkGWZVQ2BUIAfFqVDkzK5WQ445aAHjg3DkZ6GWQiVCUAbNJJE0MvyTQT8v3/OLVCE0SG9SQ9iNQAz0cdDk1HLTQqaEkAjxbuCUp6NWQ7HFiA/5R+C04ohUQMJWRADV9bCkanUVQ 1afo_prepack_topscore_0012
L5QLi/8S3wDkR2+TQfU4AABqG/DEEY9SQMdTMAJGEYDktzXSQ14lOAJGEUDEnELRQUNeRAluJPEka8iTQ4P1GAZ78hEU46BUQfU4gAZQgVEU2OfSQktzj/4577DUHa5UQp9mw/sg2HE0AfKSQbnvZA9RhHEkYQYUQtd+QARKctE0yhGUQShrmAtyhgEka86SQAAAlAZ5QHEUMIISQmZmZA56RdEkEDqRQ 1afo_prepack_topscore_0012
LiWkTAZ5Q7CUf/MTQaR2eAxJxUCECsqSQxgAPAV46xBkoF5RQLHaTAdR2WBkpbyQQPrekAV6B1BUtGzTQRt/tAd8fPCU8ugUQBeHxA5SgpB0KRuVQNoT3Ah6uTCUUmiTQNepRAhU4+Cka8KUQ7AylAV+bfCUJCASQfqvcAJn9nBUzCjUQarNnAJzL4Akp7YTQMgrrAFPJvC0Ij3UQQM43AdsqDCkwsOWQbIXqAd2ilBEeNaWQ3cWzA9tYpA0qhZVQHbE+ABEriC0QBDUQSso5AJCNoBkO0LTQ6g50A5sdnCEuYsSQ 1afo_prepack_topscore_0012
LhrH5/4P1gBEuecSQEYlT/oFZrA0GvsRQLHaB/cR2WB0d+WQQFueE/c8SvAUGEoOQaSeA/i0UfA09teSQaSmi+yxbQ/j4SuTQl1Py/28ju/jrwlRQSsqt/mRkQ/z2ksUQsHFy/c8S3BEEYVTQIZyn/QZwY/jfbiRQfCUX/aeRdBkrJ1SQlaVo9SVYZ8z1/aTQYEcH/sk/9/Tm7PUQ3c3HAbUVe/jtGKSQQxO4/+s0gA0JFvQQeJLn/K2Qk9zHQPRQ2G5l/SIc/9jTSjVQvtoz/+edpAkegCVQOcFFAb0Kf+Ds+MUQ 1afo_prepack_topscore_0012
L46Rh+0hWUCU3kYQQYlDN8sz3rCkR2OOQf/Un/w1jmCE8naMQJbnj/coFdCEueEKQBW5g+envbDEUNuOQwfqx/+owhDU46JQQmZmp+iqxzDkrHFMQT3kMALv0RDUGE4OQAAAg+cnvjCUwKPRQiFvX/qPSeCk+oRNQxgAD/kuJpDESh7PQNzMv/GZ7QDULyGRQ1NJ2/mtzBEkSMYQQTiBB/SLyKE0isdMQbnvH/0hWwDUHaBLQcSMk/GCsmD0jC3KQY6maALwKXDEDCEQQBrcOA/mEjDUbn/MQoa8KAbktvCEUNeOQ 1afo_prepack_topscore_0012
L8naGA9S3sCkYQgNQDXPaABrcoC0573LQYlDbABVj3BkoFpKQR2OfARKctBUO0SIQ1zInAd2/vCEmSkNQT3axAlHrqCkUDDMQAw22AZKBODk+EELQiKr1AhUVCC0zQmLQxGKABBDKJDU2kqJQNdI/ARgw6BU2/MKQHlOCBRe2gCUtDPJQoFZHAV3k0CkZmZPQO14ZAFkaADU1cSKQ6n8mAV4QQDEj7YOQsCNnANWwZCU4nPPQyflzAdf5tDkG+ZLQC2dxAx2nMBU8JXMQbGQCBRFNlD0Oy5IQzkMBBJE/6AEZU3JQ198FBJO/cCE+bIIQ 1afo_prepack_topscore_0012
LdoFXARgV2AkArMMQXktXA9na8+jVOELQe++HA56Rx+z4luIQ46RNA557n9zbSMFQbnvTAlCX/A0NJGOQd29jAJQ/e+DeMaKQWYmTABImA9jGmnMQ 1afo_prepack_topscore_0012
LPKcp/ksdu/T14FJQ/Ujn+w0Np/TgVuFQv0NZ/gVOkAkU46AQc9oY/89TFAUjX64Pir2g/CbIeAEgDXHQGsF+/iranAEG1hCQgHP2/Wv8R/jUa2JQdTih/c9oQAkVO0KQOrS898VZH9j9ItEQV8OV/O0XeB0d5bIQQtEOAHH5EBULgwDQTunu/idlPBE4dE/PjjQCAvv8Q/T2L1AQtjNKAvzuGAE53aKQ0TT8/yvfi8j/PGJQ0eTh/io0K/zK0lLQ 1afo_prepack_topscore_0012
LZQgt/IwKvBEaR2BQKxgAAd9oQC0Gv06P+TNSA1hWsBEmuJzP/UjTAlBBmB0bSMwvoFZJANzM7Cktz3+PktzTAJFuWD0w1j0PCBWfAFYlDEkmZm7Pe++qA1NJyDkVOUBQ0ist/AqGDCknvfFQbLVo/YeWXCEtPzxPYlD5/EsyNDUbnPBQb8SVAx0N1CUdTiCQcSMgAR0iEDE99TpPQ14HAxLdfDEUNeRP3kYvAZPKGEEDCMDQW5QoA125bDkoFZEQ+TNwANHahD01jC9P 1afo_prepack_topscore_0012
LQ14fAJFuGBUjX67PWO0oA57nSAUMIw2PgVOkABVjX+DaR2OP357nABBW59T14l4v/UjvARhrX/zHFOAQKxgeAZlDNBEpw1BQu/ztAh/i8AUJ/DqPHaRrAdTih/TKc9DQDXPxAtcol8z4lu+PxgA3A14lOA01jiAQ 1afo_prepack_topscore_0012
LQgVYA5QLy7ja8SvPqxLPAdoFZ87kYQsvsHFIApw1jyj++p9vKc9MApGv07b14FDw+TNSAR14l8DBW56PkOLbAxmsv+LvjvwvQ+vBARHhI+rZYQgP 1afo_prepack_topscore_0012
LdTi5/sd+O+T5QL9vIwKr/g/Uj/zIbnDwEtIJAB/pGA0hWEHwZQgJA9Rhr/zKH6JwjsdG/0hWEBEW5QCwiWkt+sIb3BEBWZHw2OfP/amZuAkBBW/v+TNy/UiBB/D8na0vro/L/oMuL+jzsvFw+TNm/4QLqBEYlD/vzhWk9obSMBUdTSJwktz3+67nSC04luGwueUo/8naMCUMIQIwdTiZ/iVOU/zgAr/vIwKP/GtIDB0bSM2vmuJx/uyhOBECsyBw 1afo_prepack_topscore_0012
LLHaZAZktrA04luEwBrcmApEDCBktz3HwAAArAFYlj/zfqRJwiWktAFuek/DVjnLw/pGvAFtIrB0GvUEwUNerA9owhCkZmZCwrco5AxfqxBEaRWHwGEYyAlYQ0CUiBB8vvJxYAx0N5AkZm5Awf0NkAJZIwBE9PeJwMdTwANJGEBEW5wAwnvfrAFDC4CUMIwFw46RjAhqxfCEtI7Aw++p/AxLdHCERLyEwW5Q8AV46xAk9oQIw7Rh4AFueMCklDdJwb8SvAFYlTDkWkt5vDXPyAtd+eCE+TNyvx1j6AFYl3C0eU4+v 1afo_prepack_topscore_0012
LYlDsAxLdz8Tc9oHwFuewAVNeJ8r/UDJw67npAtHFu9rlDdLwwfqtAFtIb+b14lNwPf/pARf/08j8S3DwYKv4A9ce56r0SqJwKImwAdVCr+LdMJHw 1afo_prepack_topscore_0012
LsyheAVMIw9b3kILw3kYQAZmZm+bIwaNw8S3UA13P16bMIwPwyLdXAJEYF97kYARwDIDx/w/6d+r3TqMwnCYo/QD6KAsZzjKwdlXK/gx3H/rwUEPwpbSYAFCsy8bNeZJw/u9TAVlvUAciGBOwp1Up/kVNt577A9LwKKGx/Qmvl/r8L4Iw0Etx+WMNB/LWtfOwWP4W/wiEY9r6JVQwkAGZ/IzOkAcYcxPw 1afo_prepack_topscore_0012
LktzVAFDCs9jWkNPwXPKaANJG0/TPKsQwShrnAltzH/ThrXRwBrcoApw1D/zxLlSw3dFbAd6RWBUYrJQwD86EAVoDzBUt+WPwSI1hAVwXJCUF0NRwHbJFAt9hiCUzUwNwShrTAJv0d+jtzXNwJZONApGCt/jMwaRwMryiA1zqYBksHkOwnCF1/ENU8BEzuiQwOFk7/Y/CBBEcKIOwwWGiAR30pCU7Y0Qwz22pAp+6+BESUgRwTMNZA5khICk0oFSw+Lvp/MPpqCkjEKNw07APAZgPeCkse+LwhKtLANtS8CkQL+Ow 1afo_prepack_topscore_0012
L8S3vAtyhm+zyhmQwGEY6A13P19zxLNRwU464AZ6mE67z3HSw14l8AhqxL6757PTw3FXBBdMqm8D68HQww5QDB9eNt/zsOmOwP8vGB1x+u+Tv/SMwC0UGBFOI0A0XiMQw6mEvAxKHq+jYQQPwUVK9A5GDo/D5NyRw1QX/AthIi2LOl3OwYF3EBlf6V5j7bmQw4Ro/AlvWXAEUbvNwjdGIBlgKOAk54HLwd8bEBBuYy8DQjBLwJHNKB558V9Dl4FNwkOrHBNL2qBUj+NPw90xJB53dTAke5nQwVAuDBNyOKBUn6/Qw 1afo_prepack_topscore_0012
L7RhzAh/Uj+7KHqRw4P1xAlsdeAM7RhSwlYQsANIwCA825zTwyLdvAxKHaAcNe5UwpnErAphQiBM1RzRwiGlwA94NICcUroQw//coAph6jCc5gzPwOwy5ANRGjCMbtKRwO0iwAlCXf+LAAwQwKvm5A5EY6Ac38vSwsI5jABZsDBMwUaRwFSqoAJJTJCMEuhSwJkpzAFUXhB8Gy2PwMdXsAhPU0CsUeJOwRPCiA93yPCcRDCPwE6IlApOe7CM+xlQwjkt9AdXfzC8ErVQwKvu2A9Br6Ccn73RwfGj/AdUbOCsj7qRw 1afo_prepack_topscore_0012
Ltd+jABW5g+b0isTw8nacAx0NJ9bjX6UwAAAmAxfqx1rQg1Vw03PmA1jCX6LmuBXwXVvJAhQUc4jnkjUwIyFw/8V/e8bMV1TwhGBBAxLfS9TDtzVwFWU6+Y9tG6j4gMTwT3khAJGE49rqxzSwRe2VApTmT/bqZbVwBTUPAZJ1r9T6d3Twn0Jg/sHrk+rIaiUwxKM+/0eEf+L1aDTwORpn/4wo9+DEciVwtTpNApztz+TJDSWwQSo2/syG51jzHgWw7Ikl+CK6267x+sSwuSab/08Hq9zladSwdFdx8uUne9D9l9Tw 1afo_prepack_topscore_0012
LVjXsAhVOU9zLdTVwiBB0ABVjH/j/ULWw6mE7A9RhL8Dmu5WwO0i8A1isd8TzMDYwBW56AxJxgAUbnXVw0is0Ax1jiBUPK0UwdoFsAFsyB+j78VUwLhdvAZCEJAUIx5WwU46+AZ5Q7/zGvkUwsyhABNJG8Ak9oAWwsyhvAtd+GBEAAQUw 1afo_prepack_topscore_0012
LkCX/AxLdT7LueMWwT3EDBlX62+LAA4WwY6m/AJwKHA8yh+XwdolBBBAAQAcwKjYwnHNFB9BydAsef4Vwv0nJBdy54/73V/UwvY8IBNqI3/73OnTw4cWOBtVj9+LICjVwul+MBpJQ6+7RCzSwjnYSBxXrA+7/1uUwAatRBRq199rSMXTwJkuVBdKkE8bNNjSwJGE+A14lu7LFuOVwuCfGBdcyr9r+7UXwuT8BBtWF0A8s1PVwu2uGB1FAVBsmXbWwafOFBJU5SA8NLLTwue4OBdZ0++LWRoWw/dcMBVS34+Lx0tRwRcGWBxz1j8775KVwnsnUB5F4T8LCfoRw 1afo_prepack_topscore_0012
LAAA2ApEDiAM8nqXw+TNvA1hWMBcdTWYwDCstAVMIQA8eU8Ywy25uAlDtoAMT3gZwDXPzAd++ZAc3kwWw2Z/yA1T5DCspigYwXXgnAJBOdBMHWIYw 1afo_prepack_topscore_0012
LTiBrApEDC+7z3zYw8napA9na80bbnXZwc9ozAZ6mEzD8nyZwMdTzAJwKH0bHaZawEYlmAZ78t+zgAHZwoa8WAhWkt+TgVyYwsHFnABAAYAUwKrZw789RAtd+mA0xLZYwJGEqAFtI78rBBWYw6BziAxtbK7bDWrZwDXPsA9mET/zNJuYwzMzKAJFue+DnELZwiWkVAJxgA8zP1cYwYlDlAR2OXBkR2eZwEtIvABBWZAErc4Zw8nahA1NJGAUMIEaw789BAd++hAEShLYwNepdAZmZuA0d++XwlDtSAJaReBUdTuYw 1afo_prepack_topscore_0012
L5lu8AhpbS4TgVeZwFueDBFtIb5TIw2ZwUN+DB9mED+LnETawW5QFBd9ow9Loa4awQmSIB17rW6TRCZZwR85IBVo7O/z+hBZwv+hNBtwSM/jOtjYwKpIOB9u92A0lJNYwlVlRB1piEBERcZXwp4sUBdINGAkx5+Ww3N1RB15QICU9f0Ww4P18AVjX64zjC/Yw6ObDB1onO+TBcKawJrBIBlhf877mDBZwRT8LBNtcB4jyUrZwF5hJBp+waA0WpYZwd4SFBhP3o/jzCvYw6g9MB9c4O9T1DMYw1OMRBZvE0+jGo1YwzXzLB5ydoB0VdWYwyvgUBVZPY+jEJbXwwRSXBVUYQAEATOWwPxbPB50OgCkD6IXwBhaUBFUWNCE86DWw 1afo_prepack_topscore_0012
LZ78CBxLdLAc14BawLyWDBV46ZBMuecawb8S/ABBWRBczMDbwIwKBBxgAjB8jCnbw1r2BBNDuUCshEDawCW5FBFU5hCM3LhZwrUCEBtkpHD82bIZwJ64HBdyXUDc7+nYwgV/GBVURyD8FxJYwcIXCBJ8FDE84RIYwIpwKBBDl7DcmPbXwjX6BBd8SPAsnvjZwsJfHBZA2gBcqInawqEF8AtOhPCseEzZwITWBBp4qvCs91Yaw3brJBxaDqC8qgwZwFThGBZ2dHCsl8KZw/wRABZTBADsXh4YwCzbDBllkiD8MDeZwE4fLBp4vFDciGoYwcW9+A5fE/D8zydYwG/rBBR9SOE8QRjXwoaUOBN8QsDMBidXwVhFKB1I/IEMu+tWw 1afo_prepack_topscore_0012
Lx1j1Atyh2AsYQ8awZ78tARf/sAsArgbwqGvyAluJh/LUNCcwShryApa8CAM99ncw9WJjAJuCKAcuURbwZmtYA5a2HBs+i2awLobFA9odYAsyfkawBKwRAtAfJCcFOSbwDXPzAd9ooAMqGfaw41osAlhyrB8T4ubwY+kkABTMi+78E+awpy4cA1oOv/bhNtbw8ZEhAlEXfB8GpbawVQk3/UaYEB8qdRaw783KAJAtH/LvVQawi7o3/4/f+/b8s+awYBHIAlydfC8bL/awSqTIA9Ri7Bc6Gtbwz51fAFRLaCMeOebw 1afo_prepack_topscore_0012
LQ142A9mEj87Gv0bwwfq7A56Rh6DAAUcwT3kDB9mED4LXPecwU4aEB13PV+L+Txcwknu7Apt3g/TDuCcw+wTwAVsUOAUnO5bwd8jABN3TsA0tcicwu/EpAh53OAUIAgcwQ142AV3kY77NJWbwrT32ANvDZ6TxFxcw3pCABtI+k/jLikbwwovsAlrpJ/zHHhbwkygwAdC6OBkhCsbw/BjABlkQtB0bvVcwCBrEBZZsXAk9pncwd3y8AZB9qAUeuAdwCOIhAxWzkA0+uWcwkxWsAt035AUdK4cw/ihoA152c+D2Ftcw 1afo_prepack_topscore_0012
LdTiHBpEDi8DpwRcw++JNBpvfq5zd+acw1NpNBJxgA5r78JdwjX6JBpZmZ27yhidwBr8OBd++p9Lsy9bwiWkPBlX6G8rX6ObwKc9QBZ78d/7OfzawOJmWBdR2OAsDt8awXPKYBRgVWB8z3faw4P1GBpFZ7+DXPCcwLfwPBl+6K+jyKVcwx1DMB99Td/LYl/bwRLySBtyhm+LW5IcwR2uSBR2Of5jqxLbwCB2LBVjX62rCXDbwIwqQB9Rh7+LmuRawrcIOBpvfiAc465awQg1WB9S3kAMmudbwGZbZB9S30+b6m4aw8n6bBdTipB8d+mawTiBYBFXPCBsuJBawY6mVB125DCstzjaw 1afo_prepack_topscore_0012
LR2OSBFDCs871jWdwyL9SBpbSM+757DewhArSBNJGE4zxLhewfUYTBBVjX07IbHfwekxRBBFLb+DpTSewqGvOBtz3HAsuJRewNzMPB9owdBspb6dwpbSLBlCXPC8JxMewx1jFBFZ7ECcPKAewbnvBB57nmCcjXOewNzMVB56RB9LXPCdwdy4WBtPZH/rYJHewlYwKBhArc/bIwKewiBBPB9RhTA8Ofzew9oQTBRgV2Bs789dwuzXOBJEYVBMrcYdwOJmLB9RhPCMYlvewCsSMBNzMvCcc9Aewb8SFB9owBCsTiddw3kYEBhrHNBsvfOewPf/7ApvfeCcHaFewam5BBRKcpC81juew03vCBdR2CD8MzAew 1afo_prepack_topscore_0012
LAM98AfwCl+bSbXMQxMg2AflAs57m+sNQnbA6Av6OQ3bVBUQQsec9Az9Vy9jSAwQQHj33AbfPQ+DRZSMQiPywADvjLAEyZlNQXqQ1AfK/79TYGVJQ38q6AHp3v+LLPdKQKD17AzhWKAMRWTNQAnWCBPqrF+bTLcMQGiFuA7CeD8bOlmNQo7DABfpw6+jNIhMQEl2xA/mjIBkQzjMQiE/yArQqSAkoorPQJHcoAn11v/TEKcNQg3P2ArXS5/zM2VIQ+NBtAD7gl8j+aGJQWTp6ATc/C6jJMbIQ 1afo_prepack_topscore_0012
LU5J5AnSSU+rSjERQh9b8ADS0L+7jJgSQP6F1Abdt537u9PTQhrtrAjy5GwbH18SQoBD8AnTTeAcrUKTQQ7c/A/U5eAsqpnUQNXpFBPkvMAMVtyUQoSSHBPYGG+7fq9UQoM5IBfC9PBcw5vUQA0W2A76d//rWusQQ8lUCB3zP68L9SjSQ/rnABb2MKBsQfnSQds7zAvAk3AcerGTQ8jw9AjIvdBsmvCVQmS+6APmsb/ba9JVQB71MBz27HBcrz2UQGWZHBDtTFCc74mUQ 1afo_prepack_topscore_0012
LL+R5APvbU8DC8NUQ4NhyAvRaF/D6s+UQeoF1ArgL4+zjKeWQU+RxA7L8NA0QgRXQ/TY0AvSu+AEp6fUQ+ZNxAvlHRBUz3CTQi370A3+QVCUVGqSQpaJlAjLdIBUuK5SQYnbAB33Oz7ziScUQ1TJqAjpFl+jIF0UQNz18ATbyNBkWzmUQLW1vAvtAqBkTxIVQ1mL1AfPkjA0CoYSQ/wryAnIzbCUh+nRQ4vm9AffRXCULcwSQGNMxAf8vsC0TBUTQYO5iAT4eVBE/A3RQKwKhAfxC2BUeUjTQESuiATroHAE7LKTQ 1afo_prepack_topscore_0012
Ln6h7ALo947jWp2WQzDU+Av3tt6TIbJYQ9ZP1AH2oF7bjwgYQ8cz0AvNhR7bYmHZQ4DVEBPsZv7LyvNYQW1i+A7RvH47cWMWQI0O/AfvHr+zz/WYQBZuEBrN4Q+78blXQiMNEBP14F+7U8qYQO/sHBjlLT5jGuOYQ 1afo_prepack_topscore_0012
L2cAuAHFL69L0TJYQIL7kAb32Z/bK9dYQ7ixoATpDEBspNuYQrNRvAvwpJBMW/KZQpkLgAfc8l97dIDZQwbLWA/2YH7DYn1YQnw7PAT8st+DieSZQauKRA39ge9DrXOYQN0fHAnpIYA0Nh9YQGQEIArQxGA0zLUYQ2NhuAzECy9boHUXQ/SKdADaBu/rLlGYQ1GdmAHeor8btQaZQ9PVUA3Q1/+LyfTZQdPVQAP66j+TaYyZQddETAP/Pu7DsXcXQEQiBAH76PBEPuOZQ 1afo_prepack_topscore_0012
LTkykA3/EECc69bYQhANoAvwdvCMoUqYQrMRkAHS9QD8fQKYQeWvpAPOrvD8S3AYQVsY0AzfcyCMX0uYQ1uL4AL4YcD8rSAZQSMt2AHZKoDsdaqZQkzY9ALAV9DcxXtYQhi26AfcSHEs/owZQDs8+ALGDOEceHMZQORHfADHHBC8Q0EYQgeukAvWT2CcnjJZQk4N3A/eEZCcj7DZQy0G4AHNktC8iqPYQfNozAjX4VDs6nBaQ8VHABTYTBEczzMYQaag6AnP0OEMNEQaQ 1afo_prepack_topscore_0012
LHUrVArUPLDs5pyXQmWLNAv1vqDMvrzWQaGVq/m5xwD82JCXQ5vpZ/iQUGEsFTxXQ2BNRA/fCcDcwsXVQ8nSJAr456DMkIVUQF3oUAzq9PEctyCUQsa+s/SXAzDs9woTQTzXNATOLeEcQkFTQjVyc/2pqHEcXfrSQsRU1/O2BaEsB6ZSQ04GNA3GNyC8FSBYQnrZVAvQlEEsUQ9WQrhJhA/7VXDcB6NVQWZYJAHWW9C8UFNVQsWuhA38OTEcZRlUQPPuV/O5/VDMmr2TQJfcWAjTqsE8bz3SQVz1y8OhXEE85CJSQIv0p/OdOlE8vspRQ 1afo_prepack_topscore_0012
LFmtA/ui5WDsLGaWQrRjd/AFPbD8crlWQ6p9s/IIoADc8yyXQs50u/Yo1ZCMjKvXQvel2/MOwMDscPWVQC39t/EB2nDsM5QUQAOzX/a6qADsJY0VQWdMm/4R48D8e8wWQMjKt/ICJsCcjSGVQ56aMAleeMDcqFjVQ1XaCAVadjD8nxoTQ 1afo_prepack_topscore_0012
LYJA3/w2NVDMTVcYQPUhCA1HN9CMRCDZQ2PaYAVHgoCsy96YQ6f2aAtyTCCsUFAZQfBEEAte4bDM7DpZQkJJi/8SiUDMTGHaQEK1g9y5czDMUn7ZQGxwQ+8czMEMrr6ZQVWQl/q8YkDsp7zZQbJR1/oxh0DszGdYQROpt/IrKkC87nJZQG00DAlZf8DMundZQiIxSANoDWDMSM6ZQXOCs/wk+ZDsjxnaQ99zN/ot/zC8pvDaQ 1afo_prepack_topscore_0012
LK23jAVkXCD8xouYQuuzuAdS3yCs85lYQhXsuAJ2iRC8U9BYQQKfnA1YTQCcynPXQHqy0AVdgbDcvlYYQSUfuARj7+DsMOsYQq9DjAB75vDMNupYQWUGkAF3JBD8x1uYQnvNyAlcalC8VcDZQA+K1A16pdDMm/qXQx0F9AhKUaDMDQkYQCe1vAtNdOEsMpaYQ4YJxARcQCEcmTNZQuuUfAFVz4DcFfKYQVA2cA18T+DMF6DZQ 1afo_prepack_topscore_0012
LArp2A9FEtBc5dAYQkQC3AJReqA8Gt8WQhPh4Ax9CVBMGUlVQzmMxA95NZBssayUQckDABdYdV/74uMXQJNY+A1MrB9r1wMYQDx1DBljll4Dq6UYQzCSIBZSwo5LQOMYQKy8CB56fg+DN3jYQ98X8AFGNwBs+yVYQ9JfvA9HfHAM6K9WQwUyDBBpcNAs4tWXQHMlABRgvE+L6cUWQsNP3Apdwe4LXUHYQBEA9A16cv+rxApYQ 1afo_prepack_topscore_0012
LQO/ABJ4I0BsdeTVQ8kBCBNLAPCMki/TQvCa6A59GqCsP+kTQmvM3AJeTqCMyjbSQOQDHBRXbrCMVwCUQiGCMBNEMQCM/aTUQnUpHBJbiEDcw6vSQ9sHNBt5heBcXtOTQhS4DBZppvBsuW9VQPSrCB1VWsBcmuPTQQJuGBBE1BDcV73UQrrmLB5hH/BsdUQVQauhPBxm6kC8ceYUQmAOLBFNcYD8yQzSQzaJEBNmyYDs8smSQQAAIBNKYuC8UV6RQ/ntQBh/e6AMtAfTQTDtNBlQr+BcpdRSQeEvJBN55yA8pCKTQ 1afo_prepack_topscore_0012
Lmkw1A599ADctBgUQgjUsA1j6bDM6+JUQwZQjA1kT/CsHXpTQRhccAhUgIDMSUpSQuhmoAl6v0DsHRZVQGDlpAl6haD84NjWQYrevAJ6ZOEchFkVQHYc4AdhWADso3aVQtEpuARANyD8RnXTQAtWgAFYF+DsbQRVQuEFrA5D59C8q3QWQumOzAR6USE8NynUQ8Bl1AFdeLEckpTWQ6wgqApflbEcXe4VQ 1afo_prepack_topscore_0012
LOXAhAJn2cC8F8UUQ+XYQARfYACMUU3TQqtiXApcUOBcRloSQJJIMAlk+IBcgCqRQRhnJAltjCBcoR+UQOR6u/kErEA8bOnUQ8+WX+4Rd3A8DaQUQpkim/sDrR+biMyVQp6DlA1/0VCMoyIVQ58pCApNMUCMlpmTQELgEAp8jnBMgq1VQsndXA9/VcAMzqQVQqZA4/kMc++LkOvTQnCyF/20eLAcBBAUQ/Pj2+kAygBM80ZTQgUnq9W1beB8Z8GVQDa8y+wxfm7rryhVQM9ya/sJcc/r1MqWQrEvBARTIS8L0YAWQ 1afo_prepack_topscore_0012
LQNGlA5FboAsmVqSQeumoAlXVt/rY6dRQVbpoAB1DxAcBQPQQMMRkAJIgbAsJbaOQwE0zAx9nf+LMiqRQLChzABIof47uNvSQ8KC4ApGcw8bngWQQeMd+AhF1U6jB8MTQutrpA1LasA86+cTQbD/iAVyrE+LZ2TRQmyR5AZ/FBA8iZBSQPLRvAxO328zInWSQ7QGvAxzeE87KwmTQWa9/A9v5G6rAmgQQ28h4ARap++74xOPQLyoyAl46w2jDj+PQpll9ABNRI+DCm9TQXBYBBx8RP8bZ8nTQModBBteiw8DK1WSQ 1afo_prepack_topscore_0012
LQFWtANKn7Bs49VQQ5KUtAR4gbCsN1WOQphuhAtbykCc+zkNQ2AedAZe0iCsr6QLQtEJzA5KwFD8x1+OQiGC/AlCe9CcXDgPQx4sxAhTblDc21sMQxtdCBltKrCM4yHNQRXswAt3YGC82DMRQxPexA5pGMCsv6sMQSD4vABznTD8X0ZQQhl5/AxmTnCMqZlQQj1dBBlAUbDM7SCQQe731AF6iBEs2LLNQu6NpAR3AsDsKFbMQdG/0AtI5XDcVd3KQdxpGBJLMmCcBNpNQd4MCB9jaBDsxkcLQVBrABVitMCMGtjMQ 1afo_prepack_topscore_0012
LG/VWAJSuuCM5DhPQTOy+/oDG4CM/Z8OQIxhq/M81RCsM2hNQ+JkI/oQiWCs3xjLQziCm/kR5BDsCYwQQS93i+2zfKD8UKiQQBW1L/GZMpDsQePPQHGmn/+P6zC8hHPRQ6vdAAvZIxD8tM1OQ/RTJALOz7CcjLCRQ/ooPA7zcaDsM0HQQmnsbA5E9vC8sirQQXFI9/YKKUDMHopNQHv+z/IFxdDcKmPRQu77o/04BnCM+ZcRQxxSh9UFK7DMtDIOQ0vKb/OBsbCsHN9RQZSbFA7xqEEMP+YNQriRVAfd1pCMp9lRQztSgATQqgD8x66PQ 1afo_prepack_topscore_0012
LG6yx/kK1XB8JThOQFzOd/8f7KA8dzONQMFSs/AHkHA8GJTKQiSoE/Q2X1/bphiIQb1zBARViRBMSBEQQ3+FB+aw3NA8zdZNQkuAp/Q8Lj+7AXSOQ 1afo_prepack_topscore_0012
L47UKAh4lTAMOjvJQyocRANHZRAMcbzFQbxwEAtrVUBcRHqCQKw63/k4dCB8Y368PN6xkAd2HkAs2HUFQfT6nAZKavAMDh8+P+WLrAlif4+bgO4HQgErUA9vTeAMbXLLQsYdOAxx+i+LXxNEQlAjmAJZPgBc7BWHQwadwAlmp8A8S1Z+PKscjAVjskBcXmh7PpzFmAxzAq/rQEj6P4OszApOyT/LEDhHQBcYpAVXPA8rvI3FQqTDpA57Ju+LH/CKQ 1afo_prepack_topscore_0012
LDGTDABjbQCMp3tEQoFZt/UTFyCsh46BQAemh8W1GiC85yNBQLuLG/K1ukCMKP65PhiHu/8kNcDcLCBFQXi+MAxSSxDslIWFQi+nXARW6+Dcf/t9P77dkAdmRSDc2FV7Pu6LKABmzWCMj6EIQgPq7/k+l3CMiTA8PRP6i/kFxWDMpsiIQ6hcQ/Y65yD8EUJDQzJKYA1QsbDs+XUHQvR3LAhWOHE8cFuHQ6DXoA1gCWDsdwUuPKylfAxxy0CMnPX7PWzhqAdrwQDcBBzAQ 1afo_prepack_topscore_0012
LTTYF/+uURCsjQbFQEnQ//+qpAC8mRKFQsTRBAXLx8AM4wyAQ4NDQAznA9AsjoQ7P6lNGAL8GcB8kXTJQHH8s9unjPCcJWZIQ/8LKA7TLbCc4mIEQjMiw/GirVBccLkKQwtlNAvlReA8DmBJQyAgRADzaDCcKyPKQ 1afo_prepack_topscore_0012
LlN7k/+bhBAsQxkAQqwon/WMY39ruez4P/SVp/GSZP/Lrs4ovFt4BAD11j+L8qz4v4nr0+C0WBAsDZIDQo+ACAT8i26rwJL6PeaDw+uXBd6rgac5P 1afo_prepack_topscore_0012
LzQz2++sFkAcfrqwvEKy7+qjsOBcOHA/vLfk7/+x90BslIYAwIAjHAT6YpB8mRhEw2o7F/IZ+KC8hxy/vJg5y+Mw3kCcqZ/Ew26k//YzHvB84hb/vruzb+4Ni1AcjZcgPlHOg+mK8eAsTFkCwbbq7+IJ5gC8xbF5vMY9k/0h69CcKGNFw9x8F/uIazCs469EwfFD/+0p5PCsqfOIwUesLA1r7QCcjM//vztxBA9UADB86nDDw+W5BAVNmMB83Z23v 1afo_prepack_topscore_0012
LR99FAr+CRCMoo84vznqbA7JWkCchUF6vrFEmAjOSBC8kcc8vjppsAfrdFC8EfwBwjZKhA3W38C8LYvAP/WcUArj0kDcJr9jPqP8sAv14IDMBVUWvZ8rWAnes5DcOOW8P8Zu7/OlTVCsIwRpvmcVbAXc76Cc7BXAwqmpfArdyoCMesI2P7gmYAPPW8DMyrLxvzoqDAvkccDMVq3SP8KKvATmNaD8Yqk1PSywxAXK+rCsI1vgvPiWuA7nIdDcBO02vdDXMAzl4KEcnCw8PiKDSA72AjD8X5RBQg3njAjOsBEMvVk9P 1afo_prepack_topscore_0012
LsazlArhn9AsEVD1vckqtAPa5u/L+cZ4vcJ5sAPKgx+rNN/Bwma30AHnjd+rWpsEw9tegAvGJ4A8GeKdvJmt1ATpiOAs6SW1vp0DsAL3zF+L2Mmrv 1afo_prepack_topscore_0012
LYVYjADQdT+7rN7DwquPiALHRv8L2ixIwo1gnAfktZ/rPMpKwVSmtAjFis+bryZMwUW5MA7+W67rGekJwUZYDATG+C8DEuyHwgbLLAP57q1rbpeMwdxDaAvJYk+LkJsBwIhRmAbUFO6zl+9IwHjPEAjGc2+bHDTJwK5L//+dW53TkYaEwfVy0/WBDb2DHYANwoIPSAzqTS9LRiwNwYDrTAD7Ii9jQmwMw 1afo_prepack_topscore_0012
L/TRlAL7j9A8fIRKw7tPqA3ty/B8SABMwB1b2An693B8eW2Lwv687A70o3BcQY2NwaX0mAzzbtC8+aNLwr82VAPaS0C8JJzLwwLltAvSjODsGQqMwnNtMATnZcDsxrjKw0WYgAbtpOBs1C1IwtfonA/G00BMwMEOwxj2nAjZgxCs9zDJwa0aTAnD/1Cc2K9NwXstMAH5+YCsdAELwZUDrAT1iuDMnaEMwyT+1AviEKDMZKJMwMLksADa0KDcpD0Owo6l3/2oCfDsrCELwC0eOAnq3aDMY4YIwf2OVAvWP4DcHXULw 1afo_prepack_topscore_0012
LIRp6A/1QxB8kBeJwmCODBD79oB8ugJJwziJFBztpaAMr/uKwVjCJB7XneA8qtLMwjXwEB7TifB8kvYEwyjCEBbh9XCMP/7AwJD9EBLYtMCs1BV0vqQ7HBv5Y6CsARyCwxOC2Av6NxBcsNxHw8gGFBrjXRCscM7JwXfVCBbH3sA8jaoCwjd8IB7NlMB8FnJEwQ55/ADGtjCsQXVBwxccEBrPRpCMcGGivGjECB3Z9oBsC/wuv7v/IBTSWACM/NSyvmjaHBbC+WDcSeVAwK9AMBbbsuCsppYCw2uIHBXvNCDM8e9Gw 1afo_prepack_topscore_0012
LXSdCB7VHn+7tVdKwH5JEB7N7p2bkZ8Lwx/REBXwJC7rva8OwmPFIBf4Eo1bz/JQwbQWABbnPL+D1EZLwcgoABnloX/zwakIwrtP4ALuPsA0s5MIwp/DGBTdxVAkSBKIwdop+ALfij+bNoRJwiFJIBbr8K5jTKRLwJOh4AzUSA9zcTuLwlyNBBHBgx/z00zMwgkFABn5mk9T2GMGw/lp4ArOYHB0GCZEwaekwA7aQMAklBeIwEMD5Az7PfBEFGrJwuCRGBTS4wA0LITEw0BnGBDcgIBEJNoJw3PNJBPcGM/DQUZIw 1afo_prepack_topscore_0012
LsMLABv0i+9bj6+PwsaHABXyin+7GpcRwkOAFBT8uJAMSEzRwjBzHBjf+v/7QIwSw/KA2AjK9DAsx02RwiAPsAPOrS+rSLvRwEaC3APETmAMglRTwatqhAP80v/Lyr1RwwqR6AHW/f+LNY2Ow5lPABPL6+67cPASwb4r0ATuZ5AscULRwXsgsAfYjH77uThSw4idsArGRg87v3xQwzQvvAPuLIB86EjTwXVz9AXkESBco/UTwpMU4Anphi/rju9TwZAQWAjjTU+7ZovRwEMGhAPHPnA8opCRwm2IhADI3XA8hgzSw 1afo_prepack_topscore_0012
L7GHGB7eCLBcRPCRwLR4KBr7IACM5FWRwEzyPB/rXGB8dyWRwqeATBnMgIBMHERSw+klLBzgpjCcC8UQwzaXHBHyDBDcicZQwfZ2DBremYBcr1QQwP/TKBjTuOCc/3USwjexLB717VC8dxpOwETXPBvBC0CMKggQw23KEBn/DxCsctNQw 1afo_prepack_topscore_0012
LP4WQB37sRAcknWQwnvAVBrJNt+7/8TQwUwBVBv0j47LMxkRwjsEZBDMsq6LBtOSwBl4UBH+Gz7bMjHOwYGWWBv44a+bi7kLwPWsSB3BWl+b0qfJw4iVbBbPum/7CEVLw1wBUB3IT7/baSWGwt8qcBvSVeAcwjAJwTaCZBDIijAcs+3FwyeXaBjjVOBcXIQBwrQsNBHBtQAc2ERPwEjqYBTIY5/bwcSQwnz4QBfsng1Lej3Nw5upXBHqP36TAKXOwxOxOBDmdT9LGJsJw9HNeBnqne/L+09MwcJKRBTYwBAck7EDw9/SgBX7L8AsGI0Iw+oaXBPu7LBsNGm9v 1afo_prepack_topscore_0012
LZMhQBf6ym2jGH7RwRjSQBT4lu9jmUJTwAaGSBn5Qj3TJhWUwQ2WVB7MnL8DRFJVwJvSNB7sGc1bkqYRwwJ2SBPcCn/DwvATwBUOMBr0Am+TQZSTw 1afo_prepack_topscore_0012
LoOCQBbzRK+70ofUwwQsRBLB82/bXdpVwg1xXBjJNHAsuxmVwzdfaBLoC7/bdWmWwYb7OBzRhTBcyBoVwOe7IB74yJBcAC5Vw+mdRB3YgHCMLjpWwLkuFBTb6MC8ywmVwrpaNB/OB1+LH21Tw0yiQBHlS2+L5bkWwRVVPB/5xvBscqoUwPzSIBD2H4AMNr7WwWOVHBTJNWAMBoRVwBVdPB7xemC87qnWw91rVB/GuLCMypaWwZzDRBDxYzBMAQpXwgBhBBL49GCcaS0VwCXMGB3ytVCsTrjUweFKHBb16mC8IIPWw 1afo_prepack_topscore_0012
LI86ZBrZ/bAc2edUwrF1fBHSMoAMXdWUwiPWhBrYit+baUzUwBcOjBbnJ0+7AekVw/mvgB/tb9AM6M7SwP34fB/vHLCsUwcSwKVtgBTVWSC8JCCRwSR5fBDFy8C83nkQwJKHgBHuNKD8ttlOwzvAhBbAPwCcVjuMwCLveBLkgxD8CG9NwbFpXBbpajAM/ArTwhpfgBrThdBcOe/UwlOufBDoKPAMJZPSwEQ6iBjKQ4A8MT1SwND8gBHKMjCch/DTwHLkbBj23OC85TiSwyebfB3wo1BsykZQwSg3iBz/HPCMRP7QwdafeBTvrRDM/oQRwIHlhB7oMSC8imNNwioIhBTPT6Cs4/zKwrmWdB3kvCE8iuYPw87+eB3bk7D8AnCMw 1afo_prepack_topscore_0012
LROfgBncWZ5L7tVUw701hBLFfF+zFGxUw10vhBP0+M+jUmSWwQNvjBHoUq+Dbl8Ww2CggBbrxRAEyuLUw495gB7XAeAkfDsSwq53eBPiAqBE3qLSwQmofBzy71B06LwQwDm9cB/dvXCUZKAQwVOYZBjE1wC0JzjQwGw8dBXjraCkplaNwJq7dBnp534rCOuTwbr5jBvcgC+DLQaUwTbtcBzjuOAUggXUwmiQhBX+yKBkaxrUw/tBjBzN3mAEzseSwhdLgBzrWL/juBKSwI1maB3NDiBUfuXSw/mJgBLhlRCk8VsSwGlLhBHIeQBUJgSQwGNoYBPpjuCEBKjRw+JYXBL8XGDUxo/PwhiWgB7qZHCEJzjMwvr8bB/aOwCUHoSMw 1afo_prepack_topscore_0012
LHp6eBL0EZ9T+12Ww8teeBDDEW9zdzKYwOYPhB3jQA5LX8bYwwTsiBfrtR2DM45YwxJzYBzz807z9XZYwg8gUB/ZxF/DiARYwA5APBLJp59z0NbYwrnrVBbrnxAU0GsYweZybBP8Fi8zFqTWwJ4afBf0mq/jCtWYwc9jXBjBid7LSDJYwtc3YBPYHQ6jVq7YwUpjUBHhCp/z1geXwdJ+LBL0zd/zVRVYwbRQOBvR/c3Dn9GYwF/3OBHRos8Drt8Ywb7oSBPTLiBkLKmYwIyoVBDAIgA0M3NZwJxmZBfzDLBkFwjYw 1afo_prepack_topscore_0012
LCBRhB79Jt+79gIYwWZGjBX2idA8HhVYwrfphBbArYB83q0Yw+4UhBjykFB8A/ZZwiIrlBviS3/LqkqYwcjSnBT84M+LzlKYwRCWnBPrRFBMnz7YwcqlpB7QZv6LNjeYw6SCgBnPJA/bsahXwazqjBvkOBBcb+xXwI5JlBHMRi+br8EZwm7FoBfOcg/L3mjXwIg+lBTaxC77641XwABKpB/lOsAsokKZwMXMmBHNloB8skTZwdm4nBf0BwB8WmhYw6voqBrl9j5D/3FYwAd0oB/UMw6TMu2Ywm09qBjI2F+7JctYw 1afo_prepack_topscore_0012
LKCwgBfMWQCMVElYwRwkeB3BHvCMY4AZwfhShBzguLDsOYYZwIg9iB/wLgD8a8EZw03raBzaeKDsW2mYwnuRXBDF1oDsdfBZwApWTBfxvAEcjolYwqk/PBLZIQEsgKAZwRjIMBLDTcEMMSlYwaLChBzaCXC8vwGYw4pRcB3xAdCMRYYZwrc/XBzDu1C884UYwrg6cBj1kdDMluPYwAH3ZBvUg/DszGSZwBaDVBLjoWDcOUZZwHHtQBrLFrDMJUVYwn2iVB310JE8olNYwXrmSBT2abEMtgQZwaVxNBjBMHE8dQYZwhC/JBX2SmE8dB4Yw7zoJBL1/RE8EbWYw8dJOBLQ5kEMjMPYw 1afo_prepack_topscore_0012
LoyIhB3eHNDMIECaw4ICjBDpSoD85/aawSN4lBfwHXDcrdVawCKunB7JowDM9EXawkaPmB/HmxC8gvPawQW5iBbajLEMA5Maw6eQgBnbnWEcSDXawyiYgBTiYuEc8uMawL8ZgB/jPyEMPqcZwlKRgBXbbJFMRDSZwgrjfBTSG8CMUARawx2eiBv1pmDcPu8awW4NjBLjkMEsJcqZwgffkBDpkUE8pXcaw8+lfBngoUEsu74awSWUdBvVUPEM0YEawuMMiB77P1EcTqaawIuTdBjyb2E8zkaawyIadBLdKqE8eFOZwluOiBv/mrEsx8OZwUcSgBjdTLF8a8xYwo+2hBj6CRFsG7eZwaUIdBrrsPF8oEeZw 1afo_prepack_topscore_0012
LAAAcBBAAAAAAAAAAAAAAAAAAAAAAAAAAAAAAAAAAAsAAAA4P 1afo_prepack_topscore_0012
SCORE:   124.464   -361.430    130.832    276.377           1.178                 11.812        -10.111    -93.056        0.396        -54.241          0.000         -0.614      -0.546        0.000     -0.190     80.386      0.375            0.000     72.289                -33.603        104.611         2.000      0.485    -16.843      1.716       0.983      3.057      0.000                -0.300             1.390              0.202             0.206       4.748    -25.030    -10.746      5.885      1.501      0.000      0.000      0.000      5.355     80.000     13.000 1afo_prepack_topscore_0013
RES_NUM A:1-40 B:41-80 C:81 1afo_prepack_topscore_0013
FOLD_TREE  EDGE 81 1 2  EDGE 1 40 -1  EDGE 1 41 1  EDGE 41 80 -1  1afo_prepack_topscore_0013
RT -0.139416 -0.726239 -0.673157 -0.949128 0.291833 -0.118274 0.282345 0.622423 -0.72998 17.6726 13.0026 -8.01864   1afo_prepack_topscore_0013
RT -0.361571 -0.433569 0.8254 0.674843 -0.732553 -0.0891793 0.643314 0.52477 0.557461 -3.784 1.902 -16.025   1afo_prepack_topscore_0013
ANNOTATED_SEQUENCE: V[VAL:NtermProteinFull]QLAHH[HIS_D]FSEPEITLIIFGVMAGVIGTILLISYGIRRLIKK[LYS:CtermProteinFull]V[VAL:NtermProteinFull]QLAHHFSEPEITLIIFGVMAGVIGTILLISYGIRRLIKK[LYS:CtermProteinFull]Z[MEM] 1afo_prepack_topscore_0013
CHAIN_ENDINGS  40 80 1afo_prepack_topscore_0013
L7RBPBtz3HGkQgV2P8S3MBNzMAGEv0N/PrcoOBd9oDG0HFOFQbnvSBJaRAGEDCMHQCB2OB5OfpFEAAA9PjXaMBtz3ZF0d+eCQ78dNBdoFjF0gArkPQj3NBFfoFGEK4IKvq/nNBRZNPGU3dt4PR/ATB5Y7HG0d1F3PUmgIBFcPAG0UQs+PIwKTBNc9oF0coF+PLy2NB9owJFUc9oBQiWkNBhpbeFEsyhGQiWEIB9TNaFkDtICQfU4OBhU4SFEv0NBP1NJJBZktjF0IbnXP3kYPBNJGuF0257vv 1afo_prepack_topscore_0013
Lx1jLBh/UKGUktzHQsHFNB989NGUc9oKQiWkJBRgVIGkWktMQkCXJB9naLGEW5APQTihMBxKHaG0gA7KQqGPQB5OfgGUhrHJQ7RhPBlsdsGkArcJQwKHLBlDtwG0jCHJQLy2TBBAAyGUwKHKQW5QIB989MGEmuJGQyDQRBpo2LGESY/KQtIbIBlsdcGk78dKQ4PVNBhpbcG0d++MQkCXUB5OfeGUwKnJQBWZPBtIbeG0coFGQSMoTB5575GULyWKQzhWXBFXPuGEVjXKQ 1afo_prepack_topscore_0013
Lue0GBtHFAGEXP6LQf/UDBhpb0F03P1NQFDCABR2OCG0xLdPQzhW/AdTiLGEsyxOQVgqGB5WemF0kauPQFkxJBNMKUFEDrZOQnhSNBtINJF0gRPQQcJ3FBhBaEFUd4JNQJGEHBRKc7Fka8CKQ/7pABZdDqFk+3sMQxtiJBRxowFE6GYQQydAEBR8dfFEr4mQQAiYMBFZnaFEVe2MQ8AgPBlTM8EErUiPQabGQBJ7wUFUo2pQQjsyKBRdzCF0TWCRQ5pEIBZNZ3E0fjNMQeTQDBpJ79EEMAtOQj1cDBtAmMFU+0pLQ 1afo_prepack_topscore_0013
LlYQ7ApFZ9FEtIzQQ5lu0AxKHGGUxgoRQaR2yANJGBGU3kATQIFuqAhU4CGEW5oTQKc9pAVMIIG0Mz8QQ3577AxeUuFEShDRQK9M5AVMiNGE5QwRQjsdpAtIbDG0gADQQ/UjjAR14FGEVjnRQ03PpAJxgQGUf/sQQ 1afo_prepack_topscore_0013
LMdT6ARhr1FEFueTQe++4ANHarFUPK0UQAAACBFYllFEAAYVQJGEGB5OfpFkYQwUQe++xAh/UXFkX6uUQdTi2A1NJGF0d+2TQJbn1AlsdGF0jCfSQ2jC8AVMI0EkpbKUQVjX6AlCX1EULy+RQueU+ABAAqEE/p+SQBWZABZlDzFklD9SQAdF1A95j2Fk6vfVQLy2wApGvQFkX6uVQwKHqApZmbFEaRWUQDXP+AhAruEUjXKVQGZ76ABBWxEEnE7QQDCMBBNJGcEUc94SQ 1afo_prepack_topscore_0013
LShLCBJaRcFECsiWQBrcHBJaRWFErcIXQlDtGB99TPFULySYQtIbIBNdT+EEVjfYQGZbLBhU4oFkVOEXQjX6QBR2OjFk/UjXQueUUBtHFWFkBB2WQsHlTBFZ7oFkZmVYQzh2YBZ78TFkDtgXQZQgYBx0NfFEAAUYQ5lu9Ax0NZFU46BXQcvJJBxy9IFEIlkWQ9owLBpvfuFUdTCWQoa8JB5QL2F01jqXQIwqTBNJGQFEYl7VQTihSBxgAzF0MzwYQEYFcBVMIKFkCXHXQ 1afo_prepack_topscore_0013
LcSMEBZmZcF0hWsYQ3kYDBV3kWF0NJaZQ6mE/AFYlDFkWkdZQWO03ANzMBFUMIEZQhALBBZQgpFUhrzZQhALFBZlD7Fka86ZQCBWFBlCXGGUMIgZQgqxIBZ785Fk9ocaQTiBJBBrcOGUO0mZQZ7cMBpEDFG0FZjaQT3kMBFsyNGErcIaQkC3CBxKHqFUNehYQpjPHBRjGSFExwnZQnvf7AJaRwFkX6iZQO0i/A557jFEFuSaQsyhCBR14GGkWkFZQShrIBVMIsFU46xaQwKHJBBBWVGUNeRZQ9oQPBJxgEGk++9aQFuePBluJUG0isNaQ 1afo_prepack_topscore_0013
Lb8SABNJG2EEW58ZQVjX5Ad8SjEEXPCaQUNe4AZlDXEE99XZQJbn8A1isdE0FZ3YQbJWuAxxTqE0F3QaQnNOpAFPa2EEiKxZQqGPDBVjX4E0xLRaQNcw8AVfyYE0SmaaQ8cipA9HRcE0KcYaQDHEvARXwzEEiAuaQWBzsApbDzEE7zWZQ 1afo_prepack_topscore_0013
LnEDzAx0NFE0hWYZQzMzxABW5wDEoawYQ8S3lApFZrDE8nmYQktzgAhpbODkU42YQWAK3AhoDFDEuj0YQuKnBBBIxGDko16YQ5iGEBBCKbCk0x+YQdmMBBRdl4BETb/YQlu6IB19sYCkOJBZQvJxvA9TNAE0jCzZQI8o1A5gEBEkPQWYQcguzA575zCUTqPZQuhj1AVpNyCUU6XYQK7ZDBNNSXD0wrfYQzKfCBRLOZDU+jXZQ 1afo_prepack_topscore_0013
LIFuhAdnvDE0hWMYQDCsMAx0NDEEAAAYQf/UHAVMIcDk/UTXQzMzMA13PVDUy2JWQsyhKANdTWEEnEDXQlYQcAFZ7kEkArcXQqxLnAZPKWEkVO0XQIvjhAdUkDE0MjMYQNkvCABpfFEUrrcYQLy2LA9S3QE0eUAWQ46R1/MepdEERLKXQ5QLgA1isvE0OfnWQqxLXABqGvE0xLJYQIFurA557REUdT6WQamZsAJGEeE0fqRYQ 1afo_prepack_topscore_0013
LmuJ5/gqx/C0jC/XQrcot/wKHWC0jCXXQPKcN/gpbeCERLCWQx1ja/kYQICUktDVQduFC/4A+2BU/CJYQVnbP+IHneAkxnvXQERtI/mdHV/zhkWYQoN+a/OltJAkDv4YQKcoe/aRHO8zw4LYQT3kw/Y78FDklDdYQTNfFAhjKEC0aRLXQdt1g/MxkuBEd3nYQifTz+O9iMCEv0OYQQxjv+ax4lAUgH0WQh5cj/8z64/joRhXQ 1afo_prepack_topscore_0013
LCsyB+SgV+C0Ib/VQ2jCX/mYQIDk8SvUQCsyB+4luVDEmupTQ5QLS9gqxHDkTihSQeGw8/KV/rDUY48UQvYqPAX/ZdD0w37VQcwUIAXcB5D0Z9nTQoSMcArY12C0+6dVQqGvk+qw1PDUjXyWQKPZs/epkrCk+iaUQSPOt/Su4DEkGWZVQ2BUIAfFqVDkzK5WQ445aAHjg3DkZ6GWQiVCUAbNJJE0MvyTQT8v3/OLVCE0SG9SQ9iNQAz0cdDk1HLTQqaEkAjxbuCUp6NWQ7HFiA/5R+C04ohUQMJWRADV9bCkanUVQ 1afo_prepack_topscore_0013
L5QLi/8S3wDkR2+TQfU4AABqG/DEEY9SQMdTMAJGEYDktzXSQ14lOAJGEUDEnELRQUNeRAluJPEka8iTQ4P1GAZ78hEU46BUQfU4gAZQgVEU2OfSQktzj/4577DUHa5UQp9mw/sg2HE0AfKSQbnvZA9RhHEkYQYUQtd+QARKctE0yhGUQShrmAtyhgEka86SQAAAlAZ5QHEUMIISQmZmZA56RdEkEDqRQ 1afo_prepack_topscore_0013
LiWkTAZ5Q7CUf/MTQaR2eAxJxUCECsqSQxgAPAV46xBkoF5RQLHaTAdR2WBkpbyQQPrekAV6B1BUtGzTQDiYqABVjjAEcXXTQeehzA1iJ7Ak0abSQFqguAxhcp/zEGmUQNepRAhU4+Cka8KUQ7AylAV+bfCUJCASQS6KqA9hsOCEmEVUQ8nZcA12RiBkRufUQIR6kA5AF0/zpT0SQL7t3AN8PBA0rsHSQYCVwAZzbbBkcGjRQDlE5ANcllB0jb8SQ/5syAdGHr9zSYSUQih/zAxdJeAEiJJVQyLznAZQQH/DgPPVQ 1afo_prepack_topscore_0013
LhrH5/4P1gBEuecSQEYlT/oFZrA0GvsRQLHaB/cR2WB0d+WQQFueE/c8SvAUGEoOQBrcA/e8SfAEFueSQx1ji+6kYQ/DaRuTQDXPy/24lu/DpwlRQwfqt/KxgQ/T0isUQsHFy/c8S3BEEYVTQIZyn/QZwY/jfbiRQb8SX/23PdBkrH1SQBrco9CBWZ8zgAbTQtIbH/Y789/z57PUQuz3HATgVe/zKHKSQgVO4/6P1gAEqGvQQIwKn/2hWk9T2OPRQQ14l/6Of/9T5QjVQNepz/WNepAkvfCVQdoFFAT2Of+Tf/MUQ 1afo_prepack_topscore_0013
L46Rh+0hWUCU3kYQQYlDN8sz3rCkR2OOQf/Un/w1jmCE8naMQJbnj/coFdCEueEKQLi4g+KGwbDUmMuOQWM+y/yH5hDEvVFQQ5Eke+uNO0DEQ7FMQcsr5/KdUHEkrjnQQAAAg+cnvjCUwKPRQiFvX/qPSeCk+oRNQh/+A/g6uoD0G4AQQ6BlGArRfaDUZgzOQiRD1/yDmLD0a26QQOpz3+SBALEkyaeMQrLpO/kBqwD0e+ILQTxkg/eHknDUKpxKQ01UMALaPIEU8eHRQ3SZg/S6JLE0aJVRQba34/OXtSEkhqlPQ 1afo_prepack_topscore_0013
L8naGA9S3sCkYQgNQDXPaABrcoC0573LQYlDbABVj3BkoFpKQR2OfARKctBUO0SIQ1zInAd2/vCEmSkNQT3axAlHrqCkUDDMQMSG1ApzvKDk9XXKQ+jb3AZAmFCEk8SMQnoj+A1X4FDEH19IQ9gcABxBqAC0Zv5KQ+hOCB5e2gCkCBPJQoFZHAV3k0CkZmZPQO14ZAFkaADU1cSKQ6n8mAV4QQDEj7YOQsCNnANWwZCU4nPPQMEcwAZHDoDUZ5JKQ+Pn0ARCUYBENOnNQLSrAB5eVfD0RSTHQNXxCBxAuGBEDcHLQA78FBhb+cCURaIIQ 1afo_prepack_topscore_0013
LdoFXARgV2AkArMMQXktXA9na8+jVOELQe++HA56Rx+z4luIQ46RNA557n9zbSMFQbnvTAlCX/A0NJGOQd29jAJQ/e+DeMaKQWYmTABImA9jGmnMQ 1afo_prepack_topscore_0013
LPKcp/ksdu/T14FJQ/Ujn+w0Np/TgVuFQv0NZ/gVOkAkU46AQc9oY/89TFAUjX64Pir2g/CbIeAEgDXHQGsF+/iranAEG1hCQgHP2/Wv8R/jUa2JQdTih/c9oQAkVO0KQOrS898VZH9j9ItEQV8OV/O0XeB0d5bIQQtEOAHH5EBULgwDQTunu/idlPBE4dE/PjjQCAvv8Q/T2L1AQtjNKAvzuGAE53aKQ0TT8/yvfi8j/PGJQ0eTh/io0K/zK0lLQ 1afo_prepack_topscore_0013
LZQgt/IwKvBEaR2BQKxgAAd9oQC0Gv06P+TNSA1hWsBEmuJzP/UjTAlBBmB0bSMwvoFZJANzM7Cktz3+PktzTAJFuWD0w1j0PCBWfAFYlDEkmZm7Pe++qA1NJyDkVOUBQ0ist/AqGDCknvfFQbLVo/YeWXCEtPzxPYlD5/EsyNDUbnPBQb8SVAx0N1CUdTiCQcSMgAR0iEDE99TpPQ14HAxLdfDEUNeRP3kYvAZPKGEEDCMDQW5QoA125bDkoFZEQ+TNwANHahD01jC9P 1afo_prepack_topscore_0013
LQ14fAJFuGBUjX67PWO0oA57nSAUMIw2PgVOkABVjX+DaR2OP357nABBW59T14l4v/UjvARhrX/zHFOAQKxgeAZlDNBEpw1BQu/ztAh/i8AUJ/DqPHaRrAdTih/TKc9DQDXPxAtcol8z4lu+PxgA3A14lOA01jiAQ 1afo_prepack_topscore_0013
LQgVYA5QLy7ja8SvPqxLPAdoFZ87kYQsvsHFIApw1jyj++p9vKc9MApGv07b14FDw+TNSAR14l8DBW56PkOLbAxmsv+LvjvwvQ+vBARHhI+rZYQgP 1afo_prepack_topscore_0013
LdTi5/sd+O+T5QL9vIwKr/g/Uj/zIbnDwEtIJAB/pGA0hWEHwZQgJA9Rhr/zKH6Jw+eXE/sOdEBkq7aCw/zHn+IX41BUdtjHw2uMP/CZDvAkS9M/v+TNy/UiBB/D8na0vro/L/oMuL+jzsvFw3Cml/0LZtBk3ht/vZ3Lf++6GYCEO3oGwZYJo/8pQDCk51tIwzA4j+WacOBEDHJJwRcFp/+u4pB0hCi9vrL7q/y3zFAEWGKCwhbhB/GIEOAkG5a3v 1afo_prepack_topscore_0013
LLHaZAZktrA04luEwBrcmApEDCBktz3HwAAArAFYlj/zfqRJwiWktAFuek/DVjnLw/pGvAFtIrB0GvUEwUNerA9owhCkZmZCwrco5AxfqxBEaRWHwGEYyAlYQ0CUiBB8vvJxYAx0N5AkZm5Awf0NkAJZIwBE9PeJwMdTwANJGEBEW5wAwnvfrAFDC4CUMIwFw46RjAhqxfCEtI7Aw++p/AxLdHCERLyEwW5Q8AV46xAk9oQIw7Rh4AFueMCklDdJwb8SvAFYlTDkWkt5vDXPyAtd+eCE+TNyvx1j6AFYl3C0eU4+v 1afo_prepack_topscore_0013
LYlDsAxLdz8Tc9oHwFuewAVNeJ8r/UDJw67npAtHFu9rlDdLwwfqtAFtIb+b14lNwPf/pARf/08j8S3DwYKv4A9ce56r0SqJwKImwAdVCr+LdMJHw 1afo_prepack_topscore_0013
LsyheAVMIw9b3kILw3kYQAZmZm+bIwaNw8S3UA13P16bMIwPwyLdXAJEYF97kYARwDIDx/w/6d+r3TqMwnCYo/QD6KAsZzjKwdlXK/gx3H/rwUEPwpbSYAFCsy8bNeZJw/u9TAVlvUAciGBOwp1Up/kVNt577A9LwObbn/gJja/bsL4Iw0Etx+WMNB/LWtfOwWP4W/wiEY9r6JVQwkAGZ/IzOkAcYcxPw 1afo_prepack_topscore_0013
LktzVAFDCs9jWkNPwXPKaANJG0/TPKsQwShrnAltzH/ThrXRwBrcoApw1D/zxLlSw3dFbAd6RWBUYrJQwD86EAVoDzBUt+WPwSI1hAVwXJCUF0NRwHbJFAt9hiCUzUwNwShrTAJv0d+jtzXNwJZONApGCt/jMwaRwMryiA1zqYBksHkOwnCF1/ENU8BEzuiQwOFk7/Y/CBBEcKIOwwWGiAR30pCU7Y0Qwz22pAp+6+BESUgRwTMNZA5khICk0oFSw+Lvp/MPpqCkjEKNw07APAZgPeCkse+LwhKtLANtS8CkQL+Ow 1afo_prepack_topscore_0013
L8S3vAtyhm+zyhmQwGEY6A13P19zxLNRwU464AZ6mE67z3HSw14l8AhqxL6757PTwkCXBBB/pm8z57HQwW5QDBtxLt/DaRmOw03vGBtd+u+ja8SMwHvUGBZPK0AU0iMQw6mEvAxKHq+jYQQPwUVK9A5GDo/D5NyRwkCX/AFsyh2LVj3OwkC3EBlBBW5jsdmQwrco/AlCXXA0OfvNwmZGIB1NJOA057HLw35bEBhpby8jTiBLwlDNKBlBBW9T14FNw5QrHBVO0qBk78NPw46xJBxLdTA0z3nQwIFuDBFXPKB057/Qw 1afo_prepack_topscore_0013
L7RhzAh/Uj+7KHqRw4P1xAlsdeAM7RhSwlYQsANIwCA825zTwyLdvAxKHaAcNe5UwpnErAphQiBM1RzRwiGlwA94NICcUroQw//coAph6jCc5gzPwOwy5ANRGjCMbtKRwO0iwAlCXf+LAAwQwKvm5A5EY6Ac38vSwsI5jABZsDBMwUaRwFSqoAJJTJCMEuhSwJkpzAFUXhB8Gy2PwMdXsAhPU0CsUeJOwRPCiA93yPCcRDCPwE6IlApOe7CM+xlQwjkt9AdXfzC8ErVQwKvu2A9Br6Ccn73RwfGj/AdUbOCsj7qRw 1afo_prepack_topscore_0013
Ltd+jABW5g+b0isTw8nacAx0NJ9bjX6UwAAAmAxfqx1rQg1Vw03PmA1jCX6LmuBXwXVvJAhQUc4jnkjUw94Rx/EKLa87ZtwTwRvKAA9XWC9TPN0VwE3lZ/0vje/7CnhUwT3khAJGE49rqxzSwRe2VApTmT/bqZbVwVohPAp6j09zQf6TwcJb//wuEB+7Yh2SwZUOQ/A6z42zlbdTwT99l/49q1+zr7iVwP2YMAROKq+TB8VWw/Vg0/0KHW0LwmdWwNePH+YGZOA8rY5TwmKu1+Ucos+7zFbVwQ6N1/M4ndAcLozUw 1afo_prepack_topscore_0013
LVjXsAhVOU9zLdTVwiBB0ABVjH/j/ULWw6mE7A9RhL8Dmu5WwO0i8A1isd8TzMDYwBW56AxJxgAUbnXVw0is0Ax1jiBUPK0UwdoFsAFsyB+j78VUwLhdvAZCEJAUIx5WwU46+AZ5Q7/zGvkUwsyhABNJG8Ak9oAWwsyhvAtd+GBEAAQUw 1afo_prepack_topscore_0013
LkCX/AxLdT7LueMWwT3EDBlX62+LAA4WwY6m/AJwKHA8yh+XwdolBBBAAQAcwKjYwlDNFB9owdAcxg4VwnEjIBZ5QjBsTihWwQg1NBZ5QTBMqG3WwHvUGBZQgZCsTixWwQ14QBJEYJCc0icXwGEYJB13P5C8d+WXwEtoOB56RxCMuesXw5QrRBBW5QDMW5IYwJGE+A14lu7LFuOVwuCfGBdcyr9r+7UXw1NpHBhqx7/rSMIVw8S3BBFDC8AMVjXVwEYlPBZ6mUAsvfqWwIwKCBhqxfCs9ogWwO0CVBBqGDCsQgtXwSMoHBV3kYDcepjXwnEjPBJaRqDcPKMYw 1afo_prepack_topscore_0013
LAAA2ApEDiAM8nqXw+TNvA1hWMBcdTWYwDCstAVMIQA8eU8Ywy25uAlDtoAMT3gZwDXPzAd++ZAc3kwWw2Z/yA1T5DCspigYwXXgnAJBOdBMHWIYw 1afo_prepack_topscore_0013
LTiBrApEDC+7z3zYw8napA9na80bbnXZwc9ozAZ6mEzD8nyZwMdTzAJwKH0bHaZawEYlmAZ78t+zgAHZwoa8WAhWkt+TgVyYwsHFnABAAYAUwKrZw789RAtd+mA0xLZYwJGEqAFtI78rBBWYw6BziAxtbK7bDWrZwDXPsA9mET/zNJuYwzMzKAJFue+DnELZwiWkVAJxgA8zP1cYwYlDlAR2OXBkR2eZwEtIvABBWZAErc4Zw8nahA1NJGAUMIEaw789BAd++hAEShLYwNepdAZmZuA0d++XwlDtSAJaReBUdTuYw 1afo_prepack_topscore_0013
L5lu8AhpbS4TgVeZwFueDBFtIb5TIw2ZwUN+DB9mED+LnETawW5QFBd9ow9Loa4awQmSIB17rW6TRCZZwR85IBVo7O/z+hBZwv+hNBtwSM/jOtjYwKpIOB9u92A0lJNYwlVlRB1piEBERcZXwp4sUBdINGAkx5+Ww3N1RB15QICU9f0Ww4P18AVjX64zjC/Yw6ObDB1onO+TBcKawJrBIBlhf877mDBZwRT8LBNtcB4jyUrZwF5hJBp+waA0WpYZwd4SFBhP3o/jzCvYw6g9MB9c4O9T1DMYw1OMRBZvE0+jGo1YwzXzLB5ydoB0VdWYwyvgUBVZPY+jEJbXwwRSXBVUYQAEATOWwPxbPB50OgCkD6IXwBhaUBFUWNCE86DWw 1afo_prepack_topscore_0013
LZ78CBxLdLAc14BawLyWDBV46ZBMuecawb8S/ABBWRBczMDbwIwKBBxgAjB8jCnbw1r2BBNDuUCshEDawohSCBlaj+CcwqbawohbABtbfjDcstBawxjk1AZeHgDMfA3ZwlfftAtwppDc65RawHDlvAJsE3DcB54awoAejAp6glD8IGFawjX6BBd8SPAsnvjZwsJfHBZA2gBcqInawx4aEBxYPXCcUBnZw4Zf7ARu0RCcJx3ZwLir/AhZy8CMre4awnzcGBtCGEDMBlkawLwBBBJBgAEMJqTawS7sCBlB6kD8EAkZw2hpzA9I5VDs6RZZw2ZP3A5IP6DcqrCbwLjhpANDO+DsFDNbwyT3hA9aMbDcdHnZwVd1aANBqsDsePZaw 1afo_prepack_topscore_0013
Lx1j1Atyh2AsYQ8awZ78tARf/sAsArgbwqGvyAluJh/LUNCcwShryApa8CAM99ncw9WJjAJuCKAcuURbwZmtYA5a2HBs+i2awLobFA9odYAsyfkawBKwRAtAfJCcFOSbwDXPzAd9ooAMqGfaw41osAlhyrB8T4ubwY+kkABTMi+78E+awpy4cA1oOv/bhNtbw8ZEhAlEXfB8GpbawVQk3/UaYEB8qdRaw783KAJAtH/LvVQawi7o3/4/f+/b8s+awYBHIAlydfC8bL/awSqTIA9Ri7Bc6Gtbwz51fAFRLaCMeOebw 1afo_prepack_topscore_0013
LQ142A9mEj87Gv0bwwfq7A56Rh6DAAUcwT3kDB9mED4LXPecwU4aEB13PV+L+Txcwknu7Apt3g/TDuCcw+wTwAVsUOAUnO5bwd8jABN3TsA0tcicwu/EpAh53OAUIAgcwQ142AV3kY77NJWbwrT32ANvDZ6TxFxcw3pCABtI+k/jLikbwwovsAlrpJ/zHHhbwkygwAdC6OBkhCsbw/BjABlkQtB0bvVcwCBrEBZZsXAk9pncwd3y8AZB9qAUeuAdwCOIhAxWzkA0+uWcwkxWsAt035AUdK4cw/ihoA152c+D2Ftcw 1afo_prepack_topscore_0013
LdTiHBpEDi8DpwRcw++JNBpvfq5zd+acw1NpNBJxgA5r78JdwjX6JBpZmZ27yhidwBr8OBd++p9Lsy9bwiWkPBlX6G8rX6ObwKc9QBZ78d/7OfzawOJmWBdR2OAsDt8awXPKYBRgVWB8z3faw4P1GBpFZ7+DXPCcwLfwPBl+6K+jyKVcwx1DMB99Td/LYl/bwRLySBtyhm+LW5IcwR2uSBR2Of5jqxLbwCB2LBVjX62rCXDbwIwqQB9Rh7+LmuRawrcIOBpvfiAc465awQg1WB9S3kAMmudbwGZbZB9S30+b6m4aw8n6bBdTipB8d+mawTiBYBFXPCBsuJBawY6mVB125DCstzjaw 1afo_prepack_topscore_0013
LR2OSBFDCs871jWdwyL9SBpbSM+757DewhArSBNJGE4zxLhewfUYTBBVjX07IbHfwekxRBBFLb+DpTSewqGvOBtz3HAsuJRewNzMPB9owdBspb6dwpbSLBlCXPC8JxMewx1jFBFZ7ECcPKAewbnvBB57nmCcjXOewNzMVB56RB9LXPCdwdy4WBtPZH/rYJHewlYwKBhArc/bIwKewiBBPB9RhTA8Ofzew9oQTBRgV2Bs789dwuzXOBJEYVBMrcYdwOJmLB9RhPCMYlvewCsSMBNzMvCcc9Aewb8SFB9owBCsTiddw3kYEBhrHNBsvfOewPf/7ApvfeCcHaFewam5BBRKcpC81juew03vCBdR2CD8MzAew 1afo_prepack_topscore_0013
LkF3BB71rU/j1gUIQsKc7AnnXTA0jVCKQLdDABrmdkAkSR0MQEDRABfpesBURWuNQPti3AnNNoBkRqzIQThruAPbeHCEeWgKQnRtzA/fKZBUCt6DQrqVABvwU++DLjAFQviADBrIDM9D7UJJQ1NBFBLURRAUgGKIQtvn0AXmNQ/z6PMKQAXJ+Ajp4KC001yIQ0aBsAHTclC014mJQg/rxAD+pNCkp7gMQYG+nAfmiiBUKDnKQYB+wAPatKCE8+MCQJkItAPDUrAErR8DQ9ZR6Azj7/A06KhBQ 1afo_prepack_topscore_0013
LeQzBBPRtF/zuOLOQ8LHEBTkMf/D0mcQQYvg/AfugQAkWDZRQE6Q2A7kjz/zGZRRQqkgGBnhEk7DAp/QQ+wSLBbkeJ2raeNQQ8YEQBjGPd9DJTTQQgh+RB3M/W+DwSZRQC5BSBrWvn+TxSTOQQ8lBB33wk8DBDaNQwITHBby/eAUOQYQQosdDBHPXr6rkr/QQ7BxHBfTyY8DYuBSQpFLKB3Fem4LqqUOQhydMBD27E+rV9mQQkgLVBDJ02/jv6SOQKDXQBTjyD+DAqkMQ 1afo_prepack_topscore_0013
LGNMBBLF+FB0ABVSQfaP6A35PoBkisRTQUm0+ArNtoBkucsUQ+++5AH3wEC0mYnVQwg12AjZkhCkFh4SQf6LxAPcxlCENxhRQoKuvAnU7UDEvMMRQbCemAjXwOCUWMlRQo/7EBnRnXBEmCaSQE0NzA7wC/A0wbPTQJw69ALo11CkE62SQD1bxArj4tCELbpTQPfJ2A/OhXCUa9vQQDTtrAjg6XDEKjOQQENh3A3hdkDk97IRQV94qAzUMkDUui9RQRLdiA7OuRCkwgnQQC0fhAD7AdCk66WSQM4wnAzTCaBUmlzRQ 1afo_prepack_topscore_0013
LA6DEBjCwEBk7c4UQC9eGBTeYDBEZhPWQ489DBrlb2/DbLEXQj0lEB3nTu/zjmIYQWGhMBrho0AklNIWQqn9FBr0qqAE0JIUQj5nFB3HOACkgVuWQfNXNBTCCRAUZmOVQ8R5NB3n4QAkoK/WQgLjOBLLlxBUv5FWQ 1afo_prepack_topscore_0013
LkeIBBLcrE+z2GbWQxUH9A/pj32LNeKXQp4vCB7qHU+7CRfXQ/UaGBftTu9rqHIYQ8J03ArYfJ7jvpOYQ/XpuAT6Sq+DheHYQwz7kATvwp9DCsuXQ9IttAjiYqAEDQOYQS10cAPnl5/Dk9oXQHoijAXcZBB06LCYQRwrABvrxN+DPBdVQD652AL0QJ8LhviWQ74u9A/xtm9jjfiYQNz40A7Nut772rgYQdG3zAT90UBUa7aYQQ2ZMAznS2/TmkRXQNNhgAHCS9B0ToDYQ 1afo_prepack_topscore_0013
LzgOCB3hlUAczX6WQiDLGBf35ZBc17LXQ4gXFBXEZRC8ZzLWQvrJJB3awkCcYLuVQVw7LBjq54A8ngGXQYxfNBvQuaAcpEvVQnHsOB/OSSB8oMtUQ8uDOBPuxV+r0pOVQoC7PB/y0lAca+nTQvWkPBnHMn+7jm6TQ73e+A7v8eAMJGTWQZyjFBHdiyBM0NGYQf9rOBjBlrB80jZXQtfdMBnm9DAsdHzXQUabNBb5Vu5L11wVQauCRBrxgABsCFqSQqXSQBXw3K8by4RTQ 1afo_prepack_topscore_0013
LtGeAB7nzaCsHA2VQL/3+Azx79Cc3r3UQlN30ALLoWD8QoSVQ1ad1Ank81DsWjAWQTaa9APodsC8h+cTQ5ke7A7TgOD8h4aSQwO7BBTwVnDc3d8RQPRSxATKyVDsxB7RQNjCBBLjVDEMbq/QQUifvA/DD1DcGN+QQi353ArzwGEsLhgQQ8X86ADNwKCchiOWQYH4CBjtaTDMdo3UQNXQCBfOhaC8KXKTQexq2ATuZWCsL0bTQxz8FBvT5hDM8CVSQR/oqAPBdCDMVgSSQaaXEBbs+MEcVVoQQBYcnATlb6DMbqlQQY+f2ALVHTEs3ThPQ 1afo_prepack_topscore_0013
LyfprAX30IDMXl2UQ9ZnhA3alfD8YsOVQ0ivaAj0bNDcVCjWQ5oNSAzTiqC8MJmWQ0gaSAXvCbDMFWJUQaYxYAjY7vD86N+SQMBWrAfuhvC81nRUQShbjAnHwAEcfkWVQ9ZsPAzlP5CMRJ8TQYAWDA/2eoDsB0fUQ2G8LArZo0DsjydSQ 1afo_prepack_topscore_0013
LC+AdAT55kDccjnXQlEHVAXQFVDMP3dYQnIK5/CtSTDcSwdYQumtm/aVQyCc7hmYQU0vcAj7GzDclYBZQqLfnAXZ0dD87NaZQQCPyA/HqrDcATHZQVqD0AHt8IEMKgEZQzac4Ab/vPD8367YQrX+hAnHfAEcVnjXQ+4YbAf870CcLCjYQR/LhArFVIEcDczYQ2UqPAbNt5Ds86WZQU/FnArYSnDcgb7ZQFPvmAvBc7C8i5XZQ 1afo_prepack_topscore_0013
LgeZl/S8+2DMt4TYQOz3m+gL85DMNtSYQ0AIY/MHkaD8vojXQQTAV+csjND8rDoWQfSkD/gSQUEs/uFYQ6LDM/WvrfEc1tSYQVkP5/OTtPE8Z9KYQl3Ik/ixO2Ds6TUYQB1DN/4kfzD8g2yYQwGAQ/0pPVEsmTGXQeYeu/AoYaE8yCWYQg05T/yOXuEsig/XQ6ezH/6dokEsLb0YQnl/BADQ1QE8YATXQcL9JAXR3SEsRBhYQ 1afo_prepack_topscore_0013
LDp1BAB+WODM+AuXQl2wLAN80vCMxawWQgf2NAFy+EDshfYVQSCOCANz26C8eodUQmo4gABzGhCsXmPXQMTmgAh7PEC8OAPYQjrjrAB3QwBMBseYQ+VPzAdCAICc9ZNYQWMQsABeE+Asi87YQCQMKAt/OZDcPLPYQZycBAVmzTC80FrWQdGxlA1x78Cc/LfXQuO8kA1RxPCstccWQV9aYAReSOBsqHHYQRKmYAhvkUCceioYQ 1afo_prepack_topscore_0013
LVOtcAh5FiDMxJPVQqwyfARq43D8FX7TQe0GKAxMoAEck5RTQx2NHApqu7DsqyFSQFCMmARI+QE8KbFUQyTixAp/bME8KglUQuFgmARqFdE8ODxSQTMG4AxPh9D8tZpTQ9I+iAphjpDMMZ/VQOSdkARZwiDs5mRTQ+pViAtF9aEsQl1UQfNJxAVhYEE8oQjVQSkw1AtugbEMHIvUQ23+qAxv5rE8ET5SQIvvcARHzgEMPzcSQtWYqAtKQTE8LgASQmJBABJRg4DsMgEUQxN14ARZzGEcfvrSQa3K0ApYueDMGlgTQ 1afo_prepack_topscore_0013
LrKs1/g3rHEc0QDUQ4aBr+MqeMEMcheTQA3gh+yKDwDs9l4SQdDFS/yO+vDslOyRQobmF/q6QVE8llkUQDKLs+OVUKEs50yVQ/rKp+agJtEM9swUQFb66/A4xJEc3dAVQisV6+EdVYEco6rSQdGtz/+k+SEs41RUQ1SHY+ofk8Dca+mVQe7FJ+gxdzEsfN4TQxJFp+gufvEcAfnVQOZNo/KZZ1EMs/6UQ 1afo_prepack_topscore_0013
L/eaV+CXONDspgmTQewZS/+S3kCsWzDTQRPW/98KuSCszL+RQm2nq+KTsGCM8a6QQ0KPe/+SjDC846KUQQaLy/KMHxAcZyuTQzRPPATQp/A8P5ITQqAN0/Czop/r3I7UQzSnU+4LpNDM/YfUQ59c4/mrBsC8CboSQVPE0/2w8QCMyu7UQ4r8+6CPS6BsY9nUQQrPc/us/UA8tF9SQ+mAWArkiCAMG50SQVEAOATs+pBMgqRSQm6kZAfAwcB8C54TQ1T3AAjwse9rRInUQOOJEADf1QA8e1sVQJxGI/mRVV/L3OUVQ 1afo_prepack_topscore_0013
LDNBt/4JIQCcigNSQYCzEARUa8BcECKRQfTYCARHaYCM1pvPQvmZ+/E2AHC8j0mNQaZZcAFzf8B8nSmRQ3d3fAFCn8AMFRvSQ+YdlAdvrnBcjAbQQcQpqA1IkFBs1RbTQ0iy4/k9pZCshXETQ08FAAl/Y6Asf49QQVHTgApTudC81I/RQuPkeABHN3/7CmWSQe4WTAJQyEB8uNfTQOLxtAxO+nBMcHwQQM7XkAhHvLC8cBSPQcfcjAJRnoAsp5BQQ54RrAtoKWAcGPOUQmaWrARFzCCcce2TQ2GCxAtpY7Aca/sSQ 1afo_prepack_topscore_0013
LawYDA9TICD8gu7PQVqkAAJOucD8gGfNQuLCL/oxpSDsKgQMQBfzC/4feLD8Ja4JQbFICA52cGE8dYGOQ6xoYA9RJME8TxEPQzfn4/gbiTEMm/oLQK8+kAZKGIEs5uBNQf0mFAlhxPD8Er1QQCBQNAhEuUDMY7EMQ7oSu/IYeKE8oztPQpAXcAtr4CEMejbQQWHLZAprAdEsRMoPQUCA7/MlhkEsp+GMQ9C/P/UHzPEc3HCLQ7QRHA9nrPE8Q7AKQglusAhchMEMfS3NQQZbjAheqREcUrPLQWmDlAppZuD8gqfMQ 1afo_prepack_topscore_0013
Lnpms+2+5RDcME5NQ6u82/mSKIDsL43MQu9y2/usocCcsLfLQ/e2DAv/lXCMirUJQ3F7LAD3CIDcl4IPQcRHhA3eS9CMmkPOQiFcnA/zubD8vR/MQcNTlA7NuUC80tpOQI0sxALn3RDMXeKMQkjjvArOyKCccO1NQkow1ATRapCsbdlMQeEgV+e2xXD8+MzPQZeAAATj6gD87VcLQC3RMA/zanDskxCQQ5xKHAH35wC8c+UQQ1yOkAPav7DMVEqMQpYZgAbYD5B8zroPQURl2A7DGqDMDhLLQFJwyAfMkVBMonKOQ/219ATdmhC8+x7LQ 1afo_prepack_topscore_0013
LzwBk/CE85BMt9tMQzXJj/WjcjAcn5dLQwkC6+OlmpAcfBtIQFVBe/CsPIAM0biFQJ/kN/yElBCM3ceOQug1BAnHsKAcFPULQECnC/WIQv/LCkvMQ 1afo_prepack_topscore_0013
LZGbK/YBWUBMk5eIQAB6p/wzEcBcp0nDQgrzn+QISCCcWQe/PcCKu9MaElBMf4e1PlkUJA9lrJCcCt5DQYurRAtNCTCMK4m8POOQaAdMXmB83fPHQB+Li/kBXvBs/hDKQmT9y/s7PcAcYCRCQ44XFAtZWoC8fzuFQ4kCgAtLomCcC2J9PR/gFA14LkCMJgE4PmkeVAt4FqB8Zwl4PBbTkAVH5GCs07aHQ3fJeA1/3oAcJGbFQ+FLUA5KBcBsw0oJQ 1afo_prepack_topscore_0013
Lfr8o+mfhkCM4fVBQq9jq/y+C5C8b0l7PQ8iGAPmFYCcI844PsKuMAX9jSCMEboOvNTR+/CHcgDcDecAQCm+PA/CF3DceHK6PEcOcAHvtREcBQiAQ7bDmAXh4DE8T2YFQlWUF+aQTwCMOH6EQ+1YV/+sODD8/zgwPoNMl/WQf3DcMPXBQLflGAz+KXDcLFOEQbSecAfscgDcAH53Pb/oIA3ijBEM1gWrP0BWqAfCdPE8SG2HQ503gATGV0DMvP7HQTiyrAXZHzD8blWDQ 1afo_prepack_topscore_0013
LivPOAjVDCCcoZcAQoGDfAn/FCBszUH/PaZDXADMz+/bPrH2Po/NhAbxqO/rME6Ov8pdiArV/WAcdX4EQFH4IAjfLHCMKHEEQGtjmAPyxhBMHH07PzSSZA3V4nAMxh5HQzBoiArLxk+LfMYEQ5ORqAfC1sAceZIGQ 1afo_prepack_topscore_0013
LlRuDA7N3A/b/ER4Px2W3/+IO47LpivZPre55/OGOF+LSvv6vsdsEATxKG7rZ5+Aw7EL1/ifmn/r/+J+PzQNFAXa8Y7DfsuiPmQBN/+yHk5rIgjqP 1afo_prepack_topscore_0013
LpANr/ygqPAsLxc8vMrtt/+BW0A8eLuDw81POArS3zAsiTkFwwFTTAT/oYAcqM+Iw90kY/uzQICsGV3Dw0Nbl/2v3cCsZRoIwnj+G/YaJICM95sCwCXvd/mYMxAsG/G1vpRcU/u7INA82mYGwzZ0s/6xObCMbC2Aw6GzR/O4b9C8CPpIw5f7DA/6pdCMRJ+IwZSFM/y0WKC8ONNKwVULf/8k1oCcgmzCwsc/j/83CqBMDZtFwqhVS/MZ90BsmXg9v 1afo_prepack_topscore_0013
LvFlcAH2XRBsDuOCwIo0pATKQSBsYFwDwZ/ftALr7u/7RuJFwBNvyAv8lS/r5wkIwnb3wAbWF2BsKgc+vluruAje0qCsYJ28vcqo8AzXvmBcwobAwf8ezA7978C81U2qvjrMYALI8mB8fgb9vJyyqAzpV7BMiOPHwoX1uAPcaWBsPq51viw3xALSt8CMQpzBwjtEmAvkWwCs2Vo8vo/vABDzPACcLnY6vzBG+AL1RiAcqizAwfcw+Ab3PDCMerKEwP9lxAX36eDcXpjovzkLwAnmNsCsOJZwPZeI8AzSy4CcV5frv 1afo_prepack_topscore_0013
L4t3qAjcMn9r1w3BwqkSuA7RW+7TFQADwxfOqA/JXs9zdRQIwlQGwAnEh8+DWW2JwkqsmAnL2M+LUkT9vbY/2A/qgP8zds1CwT5KrAzeYU+jkU1/v 1afo_prepack_topscore_0013
LUcPgADR+s8The1Iwwa4XAXFQJ+DesfLw91qiA7nFV7jRCsNw6C9lAHMPH+jBXlPwm4OAAn4ks8DhL1LwSqFn/S73r+Dnh2Jw2Kdw/+PtG+TyimOw7pOXA/oxr5j6pDHwOF9YAfuBKA0pUrLwtcH9/yY1N77KsjLw28bp/i9cg9jfdLIw4b87+afYD9zLbzOw0huBA7kXJ8T1jDQwcKcz/yLPIAkHV4Ow 1afo_prepack_topscore_0013
LpJzkA77Cb9bxBcNwbjZrALOrF/rQOgPwQvL2ALvYU9rYIwPwkM45AP83I8bkd9QwJUPtAPPuBBc69zOwRBviAfGtzB8ufAPwsvp1AvdVoBMPwUQw5eSjAvLRmCM4W0NwA+HiAX0dt+LBy4Lwz4KnAfr3/+r9/sQwFq9vAnkHHBsm7vMwXhZgAXdh5BM8KjQwRU1YAvbfQBcp7+NwCa22AretVCczQEQw8PK9A3gxFBswNNQw+i+yADYijBsK/WRwr2FXAvm91CsuBCOwd9VlAbrCkCM0+sLwZdXpAnZ34CcaA3Ow 1afo_prepack_topscore_0013
L0zN7Az4hL8reUiNww+2CBL5Qf4zwhnNwDcMCBbQ49+Ds+HPwUfWFBbDhp/TI4aQw3q+EB7QCW7TQYyKwEy1GBLRCS9rX/OJwBcEIBryHd77WYtEwGTvLB3QJ1+7v6lKwloD4AznQJ9bDyzLwVAuFBzUv17LTRqOw9j1BBTVzl9zZ7nJwO1WIBvpTN+Tm66Kw74oDBL+wH/b7rMJwMCZJB347n+bWHgCwdieEBXb/izr/u1CwC9NLBfYYk6j/8pEwT2DNBjk8SAszUfJwNd8OB7vHt8b/HoKw+luKBHboZ/rvpoMw 1afo_prepack_topscore_0013
LOvO8AP8+OAkIDfOwl/i6ATCYiBEhH4Pwidw5A7jZTB0XlcRwg7w+A3OM/BUoxOSwu2WwAXDXHCUOF4OwhC2wAj+BZCUfDBMwsQxlAf8MoCUSJLLwvD74AzBZ9C0J/4LwIdO3AHeP4/T/1FNwF/qAB7B6FCEbscPwrdxpA3VMhBES59OwG8huAbj9hCkHuGQwGORzA3zS/Bk/gpKwqZHmALPw0CE1EJJwnDMgA7IbNCE+sPLw0cEjALPSBD0xzhMwchR5A337JDk922JwM9f2Ar4zWDkDWQNwBVZABfdhxCUu7dMw 1afo_prepack_topscore_0013
LeGjzADTyVAUrM3RwcUiyAfQgEA08mUTwqlk9Av/rk/DPH6TwkZRABzbYVAUzS7UwJcErAjhIh9TZqmTwc/BfAby+d+TEYPTwA61rALwms7TlHEVwF4HQAfM110jXgNTwJRkvAX3yl/Dc0NRwP1IvADL68AEBRzTwzbWtA3r3T0zIf+SwnczYATnR6/D6T9TwhDseA7dba/zFgQSw15gmAP1AD7rRyPVwbTC0APGZu4jkoSVwZGipA3aHm+DS6sVwKXDAA/rAA7jae8Sw56vVAXcFt8rxQeSwVMxPA7x7Y7bdcMUw 1afo_prepack_topscore_0013
Lcs3BBXAYy9TnoRTwlbSHB3SLp8jgR0TwZQVKBraQ9/j7g7TwDdtMB3SCSA0le8Uw1EUKBz/Ec6r8O7SwNj3HBXKZI/7fx6SwrdpAB/U4D8zm1cSw7Q2GBTayP5zFQzUw0pdKB/rZ42jwR6RwAzaOBz4hL7bW0RTwG3TEBLol2+LkZlSw 1afo_prepack_topscore_0013
LsmNKB7tdxA00S5SwzoBNBD3lCCUGi8SwH93KBnD0cCUg5HUwVl4NBrsduCkzr5UwLsWMBr0TbCkrqoRwyQpPBLGqJCUgffQwtcINB/nO2Bk6vrOwrGLVBL4AIC0NAmQwSxIQBHA/VBUXFmMwiZLYBzayvBkEXGPw7arVBbh2SBU74zMwt9qYBzPvyAk+wuKwpFPIBHjsgAUosFSwm5RRBDPX5B0VXGTwaEKIBvE6aCUikVRw7efNBzOn8CElayRwvSyIBPD04BkwghOw1cJXB/TaTCUH4fRwtcKOB3tI/AUZbyKwejhcBj0JtBk/oQPwJVVWBrbkhAkpfTJw 1afo_prepack_topscore_0013
LaWrFBL/WfC0F1QUw82WDBX6R4CkEKZVwwtfFBLijmCU7mtWwc3QHBzcE+CkurkXwbzTDBPm3QCEUNoTwb8ZEBTL9ZDUzDSVwNPB+AL1L2C0qBXVw 1afo_prepack_topscore_0013
LxcYFBzrL6B0a+3WwkWdHBXMEUBUdcEYwZtSNBjN2vB0qfKYwNC4OBPigFCUYjsYw4wGHBfwYj/TaGEYwnXQBBTnup+j4SFYwb/LKBXWhY+zcqpYwIveABXFZT4b5p3Xwes8DBbRQVB0mfKWwSUCFB7IdrBUG9eYwNLzIBXofy+j31MXwazJ/APlXE/DDwkYwfz59ATL2y/jC/bXw8J5JBDP2U3TB7oYwp2XOBfCG++TKcnYwEcgIBj4RI/TQiHZwjAe4AzSMG7r1f6XwMhACBTZc86bo63WwpgoCBXw088LfbTYw 1afo_prepack_topscore_0013
LhyeQBTLHpBUqLTXwBUNWBzXoBCEXoaXw1aiWB3PVwCUKJ3Xw60hZBb7I7C0oNYYw1nJZBjDv4BUbCGWwRiKaB7ljcAE6arVwFZ0cBXScXAkZhWUwnAzdBnDk99zhy8TwqvkfBv8ud8Tc/uSwIfRgBrXED/TPK0RwJ4KgBzZ6p8Ld0dSw1qGPBbX/SB0fzcWwlAJYBvvWaB05+EYwIi3WB3noLCEWITVw35AdB3rbMCEsoJWwWavcBbyR7/jJeaWwHoXWBTbs0/z9rnVw/BSaB3wW1AUoWmTw1tUgBfKo4AUrGZUwcBGdBLY4G6zuWoUwlg9fBHeJgAEUSBSwqG8gB/OKf+D025Qwx5lfBf/Tu+bzDLTwJe1gBbFsx9bIjjRw 1afo_prepack_topscore_0013
LN+fTBPEOMD0IOQXw7fuTBzo55D0w/qXwfueSBHd27DUWPlYw32TVBj8xHE0049Yw4KwPBvfrKEkKx5Ww5DKRBPaXOEU0OcVwUS+MB/zAbEUskvUwPFTOBPakeE0hFWTwpj9KBHjVnEUREcSwmcIGBrfUtEUGHzSwRTjMBbk5pEEtEMRw+kFRBDfMDDUMLiWwbyuXBn0CDEkU7dXwuJ0LBPeODEkB57WwByaPBvZTaEkySYXwFN7UBbTEXEko+XVwSRjRBv3+9DUR17UwaKLJBHSeSEkyayUwhHjMBXAiqEEogOVwT3+RBX4KaEUn9BTwt+6EBPxWrEkJSwTwvjoDBzl4zEUSpHSwB6QQBzXTlE07W6QwZaDKBjqdwEE5mgQw 1afo_prepack_topscore_0013
LQuWOB7hMmDkfkyYwuRBNB/KRlDE32gZwIP5RBTlKUDUQ64ZwRWhTBbBflDkYFZawoPIIBDn/ID0mspZwFNwCB3bmaD0o3ZZwuu48A3yl4CkdJfZwHfWBB3pcBE0ezyZwbNNMBXzqVDkPNeYwZSFMBrQ3CEkcIrZwNLwIB7ACqCEKgaZw0YzHB3GAEDksGMawU5CDBvbQiDUg63Yw7BQ1A/XGFDkz5TZwMgB/AvSXcCEZgMZwOyN8APR4vCEozAawXLE7AT8tHE0kjnZwzcDBBL9S7D0XwUawkjdEB76bNEEMAuZw 1afo_prepack_topscore_0013
LSQJUBnuxxC0nwoZwlt7YBXjDdCkdk8ZwYzGXBzpeyB0IXaaw9dTVB/BmACkNs9awvoWcBjyS9Ckx1Vaww6oeBTtafDko13ZwLYagBneYmCkzjtawmRngBjOTCEkl0Oawt/nSBf3NlC0v2OZw0IabBTXzPCUKIjZwNI2ZBvR9ND02/sawQkzgBni6QDkJ3iZwRAdbBH4+rDEtljZw7jmhBntn9C0zP/awvPHfBD9RPCkMzDbwa6rhBXevVC09nWaw79XhBz1tNEEsa3Zw2rReBvwJKE0nLjaw2lQiBL074DUTbiaw 1afo_prepack_topscore_0013
LUtiXB/6ckAUhyLawee0VBTft0+ztWmawliXaB74AA+T2WEbwNXyeBj9978zWm2awkeJUBr7Lp5DjbKawdh/RB7rd39bvQjawDfMQB/49EA8/RFawZwGOB/l3RB8uFeawRHVMBbq9LC8rHBawPo/YBrPvaAk7DvZwSYYSBLfmb/Tsf5awMxDRBPw8L8jRA0ZwGKkXBnHhk37Zq3ZwYjGVBjFGt+b3Y4awJCnOBrjBn8rOz2awTICNBz2Va/7LZwZwzOjTBrYOZAs9exZw3YPRBHPNqBMZ+yawN9uKBPyT+A826xawwT+KBT/zkCsmwSawqYXJBj+NBC8P/tZwTFcPBP8uVCMi+uZw 1afo_prepack_topscore_0013
LeSUZBHxvz9TPQtbwRrkdB/HwP8DUUMcwCYAhBvOtO/zt8LcwZ+RjB3N6f+z8vTcwayegBHupwA0VJEcwei4fB/06Q9bczBcw819bB7J87/bUmHcwInteBHY/TBcreBcwhKDgBrygjBsTtSbwAKKhBbwXdCsKnLbwbTuVBrV6W+j3j3bwH9zbBf5XE8ziNscwsVogBLQQU9b3sgbwL9qhBrXKB+LbIWcwyLQaBfax2/70qncwj/uYBD9Jw/rWZwbwgDMhBXyzVBMdaUcwb+EcBjigDC8afMcwFbhcBbb6bBcvL/awyVhhBzXe0AsHRIbwS6lhBjyOhCsnRsawj31iBXKDhCsiIdbw0/lfBjpezCcqmUbw 1afo_prepack_topscore_0013
LAAAcBBAAAAAAAAAAAAAAAAAAAAAAAAAAAAAAAAAAAsAAAA4P 1afo_prepack_topscore_0013
SCORE:   131.095   -355.272    120.100    275.018           1.171                 12.835        -10.099    -94.102        0.396        -54.241          0.000         -0.614       0.000        0.000     -0.190     88.029      0.375            0.000     72.289                -29.210        104.611         1.000      0.273    -16.325      2.989       2.584      5.573      0.000                -1.000             1.144              0.133             1.797      -3.425    -24.903     -8.866      5.885      3.257      0.000      0.000      0.000      7.326     71.000     14.000 1afo_prepack_topscore_0014
RES_NUM A:1-40 B:41-80 C:81 1afo_prepack_topscore_0014
FOLD_TREE  EDGE 81 1 2  EDGE 1 40 -1  EDGE 1 41 1  EDGE 41 80 -1  1afo_prepack_topscore_0014
RT -0.318621 -0.431693 -0.843873 -0.947881 0.14619 0.283107 0.00115006 0.890095 -0.455773 18.9566 12.6859 -7.50811   1afo_prepack_topscore_0014
RT -0.361571 -0.433569 0.8254 0.674843 -0.732553 -0.0891793 0.643314 0.52477 0.557461 -3.784 1.902 -16.025   1afo_prepack_topscore_0014
ANNOTATED_SEQUENCE: V[VAL:NtermProteinFull]QLAHH[HIS_D]FSEPEITLIIFGVMAGVIGTILLISYGIRRLIKK[LYS:CtermProteinFull]V[VAL:NtermProteinFull]QLAH[HIS_D]H[HIS_D]FSEPEITLIIFGVMAGVIGTILLISYGIRRLIKK[LYS:CtermProteinFull]Z[MEM] 1afo_prepack_topscore_0014
CHAIN_ENDINGS  40 80 1afo_prepack_topscore_0014
L7RBPBtz3HGkQgV2P8S3MBNzMAGEv0N/PrcoOBd9oDG0HFOFQbnvSBJaRAGEDCMHQCB2OB5OfpFEAAA9PjXaMBtz3ZF0d+eCQ78dNBdoFjF0gArkPQj3NBFfoFGEK4IKvq/nNBRZNPGU3dt4PR/ATB5Y7HG0d1F3PUmgIBFcPAG0UQs+PIwKTBNc9oF0coF+PLy2NB9owJFUc9oBQiWkNBhpbeFEsyhGQiWEIB9TNaFkDtICQfU4OBhU4SFEv0NBP1NJJBZktjF0IbnXP3kYPBNJGuF0257vv 1afo_prepack_topscore_0014
Lx1jLBh/UKGUktzHQsHFNB989NGUc9oKQiWkJBRgVIGkWktMQkCXJB9naLGEW5APQTihMBxKHaG0gA7KQqGPQB5OfgGUhrHJQ7RhPBlsdsGkArcJQwKHLBlDtwG0jCHJQLy2TBBAAyGUwKHKQW5QIB989MGEmuJGQyDQRBpo2LGESY/KQtIbIBlsdcGk78dKQ4PVNBhpbcG0d++MQkCXUB5OfeGUwKnJQBWZPBtIbeG0coFGQSMoTB5575GULyWKQzhWXBFXPuGEVjXKQ 1afo_prepack_topscore_0014
Lue0GBtHFAGEXP6LQf/UDBhpb0F03P1NQFDCABR2OCG0xLdPQzhW/AdTiLGEsyxOQVgqGB5WemF0kauPQFkxJBNMKUFEDrZOQnhSNBtINJF0gRPQQcJ3FBhBaEFUd4JNQJGEHBRKc7Fka8CKQ/7pABZdDqFk+3sMQxtiJBRxowFE6GYQQydAEBR8dfFEr4mQQAiYMBFZnaFEVe2MQ8AgPBlTM8EErUiPQabGQBJ7wUFUo2pQQjsyKBRdzCF0TWCRQ5pEIBZNZ3E0fjNMQeTQDBpJ79EEMAtOQj1cDBtAmMFU+0pLQ 1afo_prepack_topscore_0014
LlYQ7ApFZ9FEtIzQQ5lu0AxKHGGUxgoRQaR2yANJGBGU3kATQIFuqAhU4CGEW5oTQKc9pAVMIIG0Mz8QQ3577AxeUuFEShDRQK9M5AVMiNGE5QwRQjsdpAtIbDG0gADQQ/UjjAR14FGEVjnRQ03PpAJxgQGUf/sQQ 1afo_prepack_topscore_0014
LMdT6ARhr1FEFueTQe++4ANHarFUPK0UQAAACBFYllFEAAYVQJGEGB5OfpFkYQwUQe++xAh/UXFkX6uUQdTi2A1NJGF0d+2TQJbn1AlsdGF0jCfSQ2jC8AVMI0EkpbKUQVjX6AlCX1EULy+RQueU+ABAAqEE/p+SQBWZABZlDzFklD9SQAdF1A95j2Fk6vfVQLy2wApGvQFkX6uVQwKHqApZmbFEaRWUQDXP+AhAruEUjXKVQGZ76ABBWxEEnE7QQDCMBBNJGcEUc94SQ 1afo_prepack_topscore_0014
LShLCBJaRcFECsiWQBrcHBJaRWFErcIXQlDtGB99TPFULySYQtIbIBNdT+EEVjfYQGZbLBhU4oFkVOEXQjX6QBR2OjFk/UjXQueUUBtHFWFkBB2WQsHlTBFZ7oFkZmVYQzh2YBZ78TFkDtgXQZQgYBx0NfFEAAUYQ5lu9Ax0NZFU46BXQcvJJBxy9IFEIlkWQ9owLBpvfuFUdTCWQoa8JB5QL2F01jqXQIwqTBNJGQFEYl7VQTihSBxgAzF0MzwYQEYFcBVMIKFkCXHXQ 1afo_prepack_topscore_0014
LcSMEBZmZcF0hWsYQ3kYDBV3kWF0NJaZQ6mE/AFYlDFkWkdZQWO03ANzMBFUMIEZQhALBBZQgpFUhrzZQhALFBZlD7Fka86ZQCBWFBlCXGGUMIgZQgqxIBZ785Fk9ocaQTiBJBBrcOGUO0mZQZ7cMBpEDFG0FZjaQT3kMBFsyNGErcIaQkC3CBxKHqFUNehYQpjPHBRjGSFExwnZQnvf7AJaRwFkX6iZQO0i/A557jFEFuSaQsyhCBR14GGkWkFZQShrIBVMIsFU46xaQwKHJBBBWVGUNeRZQ9oQPBJxgEGk++9aQFuePBluJUG0isNaQ 1afo_prepack_topscore_0014
Lb8SABNJG2EEW58ZQVjX5Ad8SjEEXPCaQUNe4AZlDXEE99XZQJbn8A1isdE0FZ3YQbJWuAxxTqE0F3QaQnNOpAFPa2EEiKxZQqGPDBVjX4E0xLRaQNcw8AVfyYE0SmaaQ8cipA9HRcE0KcYaQDHEvARXwzEEiAuaQWBzsApbDzEE7zWZQ 1afo_prepack_topscore_0014
LnEDzAx0NFE0hWYZQzMzxABW5wDEoawYQ8S3lApFZrDE8nmYQktzgAhpbODkU42YQWAK3AhoDFDEuj0YQh5oBBJHsGDE844YQd/YEB9NoTD0fHQYQW++BB5R5PDUBpdXQC/5IBlIRhDkWRSYQvJxvA9TNAE0jCzZQI8o1A5gEBEkPQWYQO8+zAxMf0CUqgQZQ3bQ1AJPsxC0ujYYQLprCBVufdDEd6RZQ2EFDBtnSnC0BsCZQ 1afo_prepack_topscore_0014
LIFuhAdnvDE0hWMYQDCsMAx0NDEEAAAYQf/UHAVMIcDk/UTXQzMzMA13PVDUy2JWQsyhKANdTWEEnEDXQlYQcAFZ7kEkArcXQqxLnAZPKWEkVO0XQIvjhAdUkDE0MjMYQNkvCABpfFEUrrcYQLy2LA9S3QE0eUAWQ46R1/MepdEERLKXQ5QLgA1isvE0OfnWQqxLXABqGvE0xLJYQIFurA557REUdT6WQamZsAJGEeE0fqRYQ 1afo_prepack_topscore_0014
LmuJ5/gqx/C0jC/XQrcot/wKHWC0jCXXQPKcN/gpbeCERLCWQx1ja/kYQICUktDVQduFC/4A+2BU/CJYQafxR/yBDRCUyQVYQq0LJ/+IGuCUkX7YQu5X6+8G+6CU60EZQeGj0/CTb3CUNDPZQT3kw/Y78FDklDdYQTNfFAhjKEC0aRLXQUIil+4mU6AERMzXQH0Si/0NXoBUPemYQdeUk/2RtjCkpO0XQTqnw/2Y9wBEOLcYQ 1afo_prepack_topscore_0014
LCsyB+SgV+C0Ib/VQ2jCX/mYQIDk8SvUQCsyB+4luVDEmupTQ5QLS9gqxHDkTihSQeGw8/KV/rDUY48UQvYqPAX/ZdD0w37VQcwUIAXcB5D0Z9nTQoSMcArY12C0+6dVQqGvk+qw1PDUjXyWQKPZs/epkrCk+iaUQSPOt/Su4DEkGWZVQ2BUIAfFqVDkzK5WQ445aAHjg3DkZ6GWQiVCUAbNJJE0MvyTQT8v3/OLVCE0SG9SQ9iNQAz0cdDk1HLTQqaEkAjxbuCUp6NWQ7HFiA/5R+C04ohUQMJWRADV9bCkanUVQ 1afo_prepack_topscore_0014
L5QLi/8S3wDkR2+TQfU4AABqG/DEEY9SQMdTMAJGEYDktzXSQ14lOAJGEUDEnELRQUNeRAluJPEka8iTQ4P1GAZ78hEU46BUQfU4gAZQgVEU2OfSQktzj/4577DUHa5UQp9mw/sg2HE0AfKSQbnvZA9RhHEkYQYUQtd+QARKctE0yhGUQShrmAtyhgEka86SQAAAlAZ5QHEUMIISQmZmZA56RdEkEDqRQ 1afo_prepack_topscore_0014
LiWkTAZ5Q7CUf/MTQaR2eAxJxUCECsqSQxgAPAV46xBkoF5RQLHaTAdR2WBkpbyQQFuekAZlD1BEtIzTQPf/tA5OfPCkDtgUQhrHxAdTipBEaRuVQMdT3AdnvTCE8niTQNepRAhU4+Cka8KUQ7AylAV+bfCUJCASQMIwcA557nBEnEjUQv0NnAdSM4AUc9YTQShrrAFtIvCEVj3UQfU43ARhrDCEFuOWQkCXqAhWklBEXPaWQzhWzANHapAkTiZVQ6mE+AFCsiC0gADUQrco5AdSMoB0w1LTQBW50AxLdnCEoasSQ 1afo_prepack_topscore_0014
LhrH5/4P1gBEuecSQEYlT/oFZrA0GvsRQLHaB/cR2WB0d+WQQFueE/c8SvAUGEoOQaSeA/i0UfA09teSQaSmi+yxbQ/j4SuTQl1Py/28ju/jrwlRQSsqt/mRkQ/z2ksUQsHFy/c8S3BEEYVTQIZyn/QZwY/jfbiRQfCUX/aeRdBkrJ1SQlaVo9SVYZ8z1/aTQYEcH/sk/9/Tm7PUQ3c3HAbUVe/jtGKSQQxO4/+s0gA0JFvQQeJLn/K2Qk9zHQPRQ2G5l/SIc/9jTSjVQvtoz/+edpAkegCVQOcFFAb0Kf+Ds+MUQ 1afo_prepack_topscore_0014
L46Rh+0hWUCU3kYQQYlDN8sz3rCkR2OOQf/Un/w1jmCE8naMQJbnj/coFdCEueEKQBW5g+envbDEUNuOQwfqx/+owhDU46JQQmZmp+iqxzDkrHFMQT3kMALv0RDUGE4OQAAAg+cnvjCUwKPRQiFvX/qPSeCk+oRNQxgAD/kuJpDESh7PQNzMv/GZ7QDULyGRQ1NJ2/mtzBEkSMYQQTiBB/SLyKE0isdMQbnvH/0hWwDUHaBLQcSMk/GCsmD0jC3KQY6maALwKXDEDCEQQBrcOA/mEjDUbn/MQoa8KAbktvCEUNeOQ 1afo_prepack_topscore_0014
L8naGA9S3sCkYQgNQDXPaABrcoC0573LQYlDbABVj3BkoFpKQR2OfARKctBUO0SIQ1zInAd2/vCEmSkNQT3axAlHrqCkUDDMQMSG1ApzvKDk9XXKQ+jb3AZAmFCEk8SMQnoj+A1X4FDEH19IQ9gcABxBqAC0Zv5KQ+hOCB5e2gCkCBPJQoFZHAV3k0CkZmZPQO14ZAFkaADU1cSKQ6n8mAV4QQDEj7YOQsCNnANWwZCU4nPPQMEcwAZHDoDUZ5JKQ+Pn0ARCUYBENOnNQLSrAB5eVfD0RSTHQNXxCBxAuGBEDcHLQA78FBhb+cCURaIIQ 1afo_prepack_topscore_0014
LdoFXARgV2AkArMMQXktXA9na8+jVOELQe++HA56Rx+z4luIQ46RNA557n9zbSMFQbnvTAlCX/A0NJGOQd29jAJQ/e+DeMaKQWYmTABImA9jGmnMQ 1afo_prepack_topscore_0014
LPKcp/ksdu/T14FJQ/Ujn+w0Np/TgVuFQv0NZ/gVOkAkU46AQc9oY/89TFAUjX64Pir2g/CbIeAEgDXHQGsF+/iranAEG1hCQgHP2/Wv8R/jUa2JQdTih/c9oQAkVO0KQOrS898VZH9j9ItEQV8OV/O0XeB0d5bIQQtEOAHH5EBULgwDQTunu/idlPBE4dE/PjjQCAvv8Q/T2L1AQtjNKAvzuGAE53aKQ0TT8/yvfi8j/PGJQ0eTh/io0K/zK0lLQ 1afo_prepack_topscore_0014
LZQgt/IwKvBEaR2BQKxgAAd9oQC0Gv06P+TNSA1hWsBEmuJzP/UjTAlBBmB0bSMwvoFZJANzM7Cktz3+PktzTAJFuWD0w1j0PCBWfAFYlDEkmZm7Pe++qA1NJyDkVOUBQ0ist/AqGDCknvfFQbLVo/YeWXCEtPzxPYlD5/EsyNDUbnPBQb8SVAx0N1CUdTiCQcSMgAR0iEDE99TpPQ14HAxLdfDEUNeRP3kYvAZPKGEEDCMDQW5QoA125bDkoFZEQ+TNwANHahD01jC9P 1afo_prepack_topscore_0014
LQ14fAJFuGBUjX67PWO0oA57nSAUMIw2PgVOkABVjX+DaR2OP357nABBW59T14l4v/UjvARhrX/zHFOAQKxgeAZlDNBEpw1BQu/ztAh/i8AUJ/DqPHaRrAdTih/TKc9DQDXPxAtcol8z4lu+PxgA3A14lOA01jiAQ 1afo_prepack_topscore_0014
LQgVYA5QLy7ja8SvPqxLPAdoFZ87kYQsvsHFIApw1jyj++p9vKc9MApGv07b14FDw+TNSAR14l8DBW56PkOLbAxmsv+LvjvwvQ+vBARHhI+rZYQgP 1afo_prepack_topscore_0014
LdTi5/sd+O+T5QL9vIwKr/g/Uj/zIbnDwEtIJAB/pGA0hWEHwZQgJA9Rhr/zKH6JwjsdG/0hWEBEW5QCwiWkt+sIb3BEBWZHw2OfP/amZuAkBBW/v+TNy/UiBB/D8na0vro/L/oMuL+jzsvFw+TNm/4QLqBEYlD/vzhWk9obSMBUdTSJwktz3+67nSC04luGwueUo/8naMCUMIQIwdTiZ/iVOU/zgAr/vIwKP/GtIDB0bSM2vmuJx/uyhOBECsyBw 1afo_prepack_topscore_0014
LLHaZAZktrA04luEwBrcmApEDCBktz3HwAAArAFYlj/zfqRJwiWktAFuek/DVjnLw/pGvAFtIrB0GvUEwUNerA9owhCkZmZCwrco5AxfqxBEaRWHwGEYyAlYQ0CUiBB8vvJxYAx0N5AkZm5Awf0NkAJZIwBE9PeJwMdTwANJGEBEW5wAwnvfrAFDC4CUMIwFw46RjAhqxfCEtI7Aw++p/AxLdHCERLyEwW5Q8AV46xAk9oQIw7Rh4AFueMCklDdJwb8SvAFYlTDkWkt5vDXPyAtd+eCE+TNyvx1j6AFYl3C0eU4+v 1afo_prepack_topscore_0014
LYlDsAxLdz8Tc9oHwFuewAVNeJ8r/UDJw67npAtHFu9rlDdLwwfqtAFtIb+b14lNwPf/pARf/08j8S3DwYKv4A9ce56r0SqJwKImwAdVCr+LdMJHw 1afo_prepack_topscore_0014
LsyheAVMIw9b3kILw3kYQAZmZm+bIwaNw8S3UA13P16bMIwPwyLdXAJEYF97kYARwDIDx/w/6d+r3TqMwnCYo/QD6KAsZzjKwdlXK/gx3H/rwUEPwpbSYAFCsy8bNeZJw/u9TAVlvUAciGBOwp1Up/kVNt577A9LwKKGx/Qmvl/r8L4Iw0Etx+WMNB/LWtfOwWP4W/wiEY9r6JVQwkAGZ/IzOkAcYcxPw 1afo_prepack_topscore_0014
LktzVAFDCs9jWkNPwXPKaANJG0/TPKsQwShrnAltzH/ThrXRwBrcoApw1D/zxLlSw3dFbAd6RWBUYrJQwD86EAVoDzBUt+WPwSI1hAVwXJCUF0NRwHbJFAt9hiCUzUwNwShrTAJv0d+jtzXNwJZONApGCt/jMwaRwMryiA1zqYBksHkOwnCF1/ENU8BEzuiQwOFk7/Y/CBBEcKIOwwWGiAR30pCU7Y0Qwz22pAp+6+BESUgRwTMNZA5khICk0oFSw+Lvp/MPpqCkjEKNw07APAZgPeCkse+LwhKtLANtS8CkQL+Ow 1afo_prepack_topscore_0014
L8S3vAtyhm+zyhmQwGEY6A13P19zxLNRwU464AZ6mE67z3HSw14l8AhqxL6757PTw3FXBBdMqm8D68HQww5QDB9eNt/zsOmOwP8vGB1x+u+Tv/SMwC0UGBFOI0A0XiMQw6mEvAxKHq+jYQQPwUVK9A5GDo/D5NyRw1QX/AthIi2LOl3OwYF3EBlf6V5j7bmQw4Ro/AlvWXAEUbvNwjdGIBlgKOAk54HLwd8bEBBuYy8DQjBLwJHNKB558V9Dl4FNwkOrHBNL2qBUj+NPw90xJB53dTAke5nQwVAuDBNyOKBUn6/Qw 1afo_prepack_topscore_0014
L7RhzAh/Uj+7KHqRw4P1xAlsdeAM7RhSwlYQsANIwCA825zTwyLdvAxKHaAcNe5UwpnErAphQiBM1RzRwiGlwA94NICcUroQw//coAph6jCc5gzPwOwy5ANRGjCMbtKRwO0iwAlCXf+LAAwQwKvm5A5EY6Ac38vSwsI5jABZsDBMwUaRwFSqoAJJTJCMEuhSwJkpzAFUXhB8Gy2PwMdXsAhPU0CsUeJOwRPCiA93yPCcRDCPwE6IlApOe7CM+xlQwjkt9AdXfzC8ErVQwKvu2A9Br6Ccn73RwfGj/AdUbOCsj7qRw 1afo_prepack_topscore_0014
Ltd+jABW5g+b0isTw8nacAx0NJ9bjX6UwAAAmAxfqx1rQg1Vw03PmA1jCX6LmuBXwXVvJAhQUc4jnkjUwIyFw/8V/e8bMV1TwhGBBAxLfS9TDtzVwFWU6+Y9tG6j4gMTwT3khAJGE49rqxzSwRe2VApTmT/bqZbVwBTUPAZJ1r9T6d3Twn0Jg/sHrk+rIaiUwxKM+/0eEf+L1aDTwORpn/4wo9+DEciVwtTpNApztz+TJDSWwQSo2/syG51jzHgWw7Ikl+CK6267x+sSwuSab/08Hq9zladSwdFdx8uUne9D9l9Tw 1afo_prepack_topscore_0014
LVjXsAhVOU9zLdTVwiBB0ABVjH/j/ULWw6mE7A9RhL8Dmu5WwO0i8A1isd8TzMDYwBW56AxJxgAUbnXVw0is0Ax1jiBUPK0UwdoFsAFsyB+j78VUwLhdvAZCEJAUIx5WwU46+AZ5Q7/zGvkUwsyhABNJG8Ak9oAWwsyhvAtd+GBEAAQUw 1afo_prepack_topscore_0014
LkCX/AxLdT7LueMWwT3EDBlX62+LAA4WwY6m/AJwKHA8yh+XwdolBBBAAQAcwKjYwnHNFB9BydAsef4Vwv0nJBdy54/73V/UwvY8IBNqI3/73OnTw4cWOBtVj9+LICjVwul+MBpJQ6+7RCzSwjnYSBxXrA+7/1uUwAatRBRq199rSMXTwJkuVBdKkE8bNNjSwJGE+A14lu7LFuOVwuCfGBdcyr9r+7UXwuT8BBtWF0A8s1PVwu2uGB1FAVBsmXbWwafOFBJU5SA8NLLTwue4OBdZ0++LWRoWw/dcMBVS34+Lx0tRwRcGWBxz1j8775KVwnsnUB5F4T8LCfoRw 1afo_prepack_topscore_0014
LAAA2ApEDiAM8nqXw+TNvA1hWMBcdTWYwDCstAVMIQA8eU8Ywy25uAlDtoAMT3gZwDXPzAd++ZAc3kwWw2Z/yA1T5DCspigYwXXgnAJBOdBMHWIYw 1afo_prepack_topscore_0014
LTiBrApEDC+7z3zYw8napA9na80bbnXZwc9ozAZ6mEzD8nyZwMdTzAJwKH0bHaZawEYlmAZ78t+zgAHZwoa8WAhWkt+TgVyYwsHFnABAAYAUwKrZw789RAtd+mA0xLZYwJGEqAFtI78rBBWYw6BziAxtbK7bDWrZwDXPsA9mET/zNJuYwzMzKAJFue+DnELZwiWkVAJxgA8zP1cYwYlDlAR2OXBkR2eZwEtIvABBWZAErc4Zw8nahA1NJGAUMIEaw789BAd++hAEShLYwNepdAZmZuA0d++XwlDtSAJaReBUdTuYw 1afo_prepack_topscore_0014
L5lu8AhpbS4TgVeZwFueDBFtIb5TIw2ZwUN+DB9mED+LnETawW5QFBd9ow9Loa4awQmSIB17rW6TRCZZwR85IBVo7O/z+hBZwv+hNBtwSM/jOtjYwKpIOB9u92A0lJNYwlVlRB1piEBERcZXwp4sUBdINGAkx5+Ww3N1RB15QICU9f0Ww4P18AVjX64zjC/Yw6ObDB1onO+TBcKawJrBIBlhf877mDBZwRT8LBNtcB4jyUrZwF5hJBp+waA0WpYZwd4SFBhP3o/jzCvYw6g9MB9c4O9T1DMYw1OMRBZvE0+jGo1YwzXzLB5ydoB0VdWYwyvgUBVZPY+jEJbXwwRSXBVUYQAEATOWwPxbPB50OgCkD6IXwBhaUBFUWNCE86DWw 1afo_prepack_topscore_0014
LZ78CBxLdLAc14BawLyWDBV46ZBMuecawb8S/ABBWRBczMDbwIwKBBxgAjB8jCnbw1r2BBNDuUCshEDawCW5FBFU5hCM3LhZwrUCEBtkpHD82bIZwJ64HBdyXUDc7+nYwgV/GBVURyD8FxJYwcIXCBJ8FDE84RIYwIpwKBBDl7DcmPbXwjX6BBd8SPAsnvjZwsJfHBZA2gBcqInawqEF8AtOhPCseEzZwITWBBp4qvCs91Yaw3brJBxaDqC8qgwZwFThGBZ2dHCsl8KZw/wRABZTBADsXh4YwCzbDBllkiD8MDeZwE4fLBp4vFDciGoYwcW9+A5fE/D8zydYwG/rBBR9SOE8QRjXwoaUOBN8QsDMBidXwVhFKB1I/IEMu+tWw 1afo_prepack_topscore_0014
Lx1j1Atyh2AsYQ8awZ78tARf/sAsArgbwqGvyAluJh/LUNCcwShryApa8CAM99ncw9WJjAJuCKAcuURbwZmtYA5a2HBs+i2awLobFA9odYAsyfkawBKwRAtAfJCcFOSbwDXPzAd9ooAMqGfaw41osAlhyrB8T4ubwY+kkABTMi+78E+awpy4cA1oOv/bhNtbw8ZEhAlEXfB8GpbawVQk3/UaYEB8qdRaw783KAJAtH/LvVQawi7o3/4/f+/b8s+awYBHIAlydfC8bL/awSqTIA9Ri7Bc6Gtbwz51fAFRLaCMeOebw 1afo_prepack_topscore_0014
LQ142A9mEj87Gv0bwwfq7A56Rh6DAAUcwT3kDB9mED4LXPecwU4aEB13PV+L+Txcwknu7Apt3g/TDuCcw+wTwAVsUOAUnO5bwd8jABN3TsA0tcicwu/EpAh53OAUIAgcwQ142AV3kY77NJWbwrT32ANvDZ6TxFxcw3pCABtI+k/jLikbwwovsAlrpJ/zHHhbwkygwAdC6OBkhCsbw/BjABlkQtB0bvVcwCBrEBZZsXAk9pncwd3y8AZB9qAUeuAdwCOIhAxWzkA0+uWcwkxWsAt035AUdK4cw/ihoA152c+D2Ftcw 1afo_prepack_topscore_0014
LdTiHBpEDi8DpwRcw++JNBpvfq5zd+acw1NpNBJxgA5r78JdwjX6JBpZmZ27yhidwBr8OBd++p9Lsy9bwiWkPBlX6G8rX6ObwKc9QBZ78d/7OfzawOJmWBdR2OAsDt8awXPKYBRgVWB8z3faw4P1GBpFZ7+DXPCcwLfwPBl+6K+jyKVcwx1DMB99Td/LYl/bwRLySBtyhm+LW5IcwR2uSBR2Of5jqxLbwCB2LBVjX62rCXDbwIwqQB9Rh7+LmuRawrcIOBpvfiAc465awQg1WB9S3kAMmudbwGZbZB9S30+b6m4aw8n6bBdTipB8d+mawTiBYBFXPCBsuJBawY6mVB125DCstzjaw 1afo_prepack_topscore_0014
LR2OSBFDCs871jWdwyL9SBpbSM+757DewhArSBNJGE4zxLhewfUYTBBVjX07IbHfwekxRBBFLb+DpTSewqGvOBtz3HAsuJRewNzMPB9owdBspb6dwpbSLBlCXPC8JxMewx1jFBFZ7ECcPKAewbnvBB57nmCcjXOewNzMVB56RB9LXPCdwdy4WBtPZH/rYJHewlYwKBhArc/bIwKewiBBPB9RhTA8Ofzew9oQTBRgV2Bs789dwuzXOBJEYVBMrcYdwOJmLB9RhPCMYlvewCsSMBNzMvCcc9Aewb8SFB9owBCsTiddw3kYEBhrHNBsvfOewPf/7ApvfeCcHaFewam5BBRKcpC81juew03vCBdR2CD8MzAew 1afo_prepack_topscore_0014
LB6eABrpOg6TgvtKQzzr6Abj2t+zZHJMQz0CBBDKHJAEpsAOQ6rnBBvB6VB0QXxNQJ4W1A7Z/UAke2JKQrSguAf2CWBUTloLQSWruArSHG/zRXJIQDlI8AftWM5bYnfJQuRHCBjoef6rUBDMQfSYDBrHR/8jNKpJQMYa0AryHe9juGTNQmQk7AvIl4AUOhGJQDWzqA7GtACUFrMKQNJgzATYm6BkscANQjaSoAD210A0bYwMQGJ8qATbVPA04dfFQ/2foAb9t89DMzMJQGhzzA3OJb9zXtGGQ 1afo_prepack_topscore_0014
LZVjDBD0x8+jRt3PQWMNHBvz2LAkJ93QQtk9DBLDNKBU72uRQLC1+A/co5AE3vESQShOKB7knZ+DiUxRQTOKOB7OVf6Dx0BRQf0hLBvS1u9bkmdQQ4DoGBnkDA+rLZVQQEpxOBnpn2/r9rHQQJDCDBTJhB8TU/AQQeZIKBbGkvAEliSQQu8XHBPgcO8DjRSSQ9+bMBXvGg/D/BiSQRBTRB7G3tnr+9tRQJ04PBbVJg9zx7MQQZORNBzZexA8k1ePQZluSB3bQq/rmaPQQ 1afo_prepack_topscore_0014
LHlQGBT/6ICEpKFSQiuSDBbaioCkph6SQLhAHBv5l6CUlY/TQTzmFBz95XDULTtUQx7FBB7yJNDk0bDSQ/H15AHaWADURPARQsLa3APBimDEJ4GQQOmwvAvHlwCkQ6sRQ/P7JB/BCPCkOwyRQZj3/APBSYCkVzYTQZlaEBbGQcDkPAiRQW9h+ADD2kD0GdtSQ/yC9ATS5mCUACYQQqQexATpbdDkSPuOQd+t+A/IwwDUJkNPQiLT0AbyXAE0vhtQQ3n0pADIdnC0LJ9QQ1HisAPrBKD0AEVSQBcsxAjW8UC0KkUSQ 1afo_prepack_topscore_0014
LJpvLB7FfpCkGFHUQ+1hPBvu05CE5CJVQb4FOBzeymC0tWgWQ+q+PBbnI1C0NCiXQloPVBjD/sCESNxUQrH0MBf/4RCEXahTQ2hHPBXNhcDU6BMVQAAKVBzD7PCk67LUQaoiXB/jxnCEk3qVQHfEXBDmPGDEjKMUQ 1afo_prepack_topscore_0014
LA8wKBzTmGCU9ahWQUqLJB71AlBUlX0XQHCrNBzTSqA0+4JYQao/RBbAzGB05eUYQmU9HBL9TUC0SUcYQZYNDBTznvCEPBSYQGDeDBjWvRDEDNsXQHnK8Ara2tC0u2fYQSyZ9AnazjDEYfmXQ+7u2AnDoOD0tPMYQLvSJB/VI3B0AtrVQ0ukFBD6/+A02JrXQrzaLBPNLpCEGVgYQv3OHB/vnECkQ66YQZdxGBToJdDETNQXQKz/3AjpjYCUd51YQQRJ8AXSg/DUWV9WQ 1afo_prepack_topscore_0014
LAArMB/Hpw+TsgLYQA73QBXBed7THiaYQ7OJPBv5RA+bwnQYQY6WSBv2/q/7A4EYQJLSWBvWO48TbaFYQZXvaB7kTO47Q1VYQi04cBXztuxj4L+YQnwcdB79aU+rJZDYQ/dXgB75Gg9LW1DZQvzkgBbvtM/79pgYQnGKJBLfTF+TY1CYQDKZRBzVrJ8zP/8YQvaXXBHBuh/juoKYQHj9VBHpIR8z+9FXQfJ+bBLBu78DENTZQ4uKdB3NdR/7YMIXQuLehBfdrq9bV3hZQ 1afo_prepack_topscore_0014
Lp4FKBHmzl+L+JVYQ+0KIBHQPrAMl5LYQ7p3DB/YKEB8CasYQEJBFBPw7oBMXcNZQCw5FBrX/xAs+G9WQn4BKB3vYnAsjC4VQP39KB7swv+bphTVQUA/MB3u1sBMPebVQj2wOB7MGc+7r+TUQWyxQBHROjBMG7bUQ1vqRBTlsTAceK4TQ53jHBXDkb8r7meYQiJjLBvVFXBMHhOYQXj1CB7gTBA8q+zWQuGAEBnLKwBM3x0WQNoqIBDcPD8LZepVQsDSMB/C1VC8zv3VQnZdPBTNVz5rs23TQalETBf/KNCsMBGUQecqUBb3/LAMCJGTQ 1afo_prepack_topscore_0014
L5319ALEcwAcKajYQidH1ArgGHB8C3BZQyAuzA3Qq9/rxZiZQmwfvAnJfu9LEkYZQsUrqAT3dWBsKYqYQcDYrALgaPCspCQYQKaK8ADE0SAMnmIYQRkV3AXZ9AC8PcSZQBNuoAHbheA8OFXYQkqPkAvIDfBMrfBZQk/IkAL5JYCstjKYQ 1afo_prepack_topscore_0014
LgNP3AnRLMA8jKJaQ7UI2AHPwQ+r0XqaQRsSqAvfQv9bzt1aQ1iOmA7cDp4DIRzaQv6W8ADI6E/bmcSbQCIVDBDFU38rGWVbQgB7HBnyj++blcAbQZ20IBL1qnAcPINbQuvcKBD6Zv9rUHkaQjxn6APX4CBc9aQaQoMT5A7B5K5LEfdaQnzU+AzuqlAMOsQbQ1rh3AzeQt+LacubQHjREBHLLH87li2bQgRyCBP0Vm5TM5EbQ 1afo_prepack_topscore_0014
LrKGlATviAAMw6BbQEvXTATgl7/r78NbQHMxFAju28+bJUoaQaU+LAD79J/bcjDaQEhVOATj9aBc/XZbQ52whADlMACMqvkbQiLipAjYlUBcCKHbQkQ0kA7oK9/b/QCbQENZRArA9n+bg/pbQP+wGAXbN7BMQA+aQ5V1CArvUdBs8/zbQLVohAvBGjCMJagbQUijjAT9l0BsasGcQKU6pAX1m3BMXpoaQOxdxAX29RBMvTWbQ 1afo_prepack_topscore_0014
LMRcm/Wbtx970QxaQm6cp+ys1j7LLLOaQocqG+kiOP/LFsyZQdWBm+Cdwm/bmDPZQDljY/YmHf6zIEgaQ443C/QZpS/zgz0aQVG13/En+UAEV4HbQ/Z0MAdWGf/D7qHbQ18Vz/Yh3bBk0rWbQfUFa/m9Rf9rxDPbQoJrZ/aZ535jXW6ZQ62Us/kTgc6re83aQh/Hz/Yh7/7zPaGaQ4Nl19kMRTAkXxcaQp/sS++8k9+zNvNbQ 1afo_prepack_topscore_0014
LC/+h/0fIaAcO8CaQfdiy/QePkBcDBqZQ0ZG4+ULqHC8LfRZQsmbF/YUtTCMJ0sYQnENEAlyOTCMAOHaQvdDYAFTm/BM+VcaQvpHKAByE7CMa5tZQ6GhkAFCejBsa58ZQpmLt/s4GPAcIofaQ0SGFAJx4MBc+OTZQ30qy/UXNcC8L9gaQi/YTAhhUIBM6bvaQSdLfAF8HXCM2ByaQDx1RAFZISDcFBDaQUsa3/QAPJDcaWgZQGYEVAZ2byCcuJUZQWDTrApapIBMTROaQcRLnAl2MNCMaLqZQ35NhA5dFzAcOknZQ 1afo_prepack_topscore_0014
Lm8mM/KalMCcvYlZQZ0B7/uQQhCMKGPZQADtDAfUnGC8l5nYQrPDHAnzWXC8hZFYQpeoQAjgtkC8trtZQV90RADg2+B8JpHaQYj7NAvmGMD8JJKaQ5FCT/e/mCC8D6CaQpcMx/KUFBDc5uEZQVuLfAzG1nCMmYbZQilCIAT+VVBseZ8ZQnW5CAX2JiDsJP7ZQjZuHA3kfCDsb8oaQHAPdADMjbD8gaOaQ 1afo_prepack_topscore_0014
LDagFADvm6A8UtsYQn5nLAHJzEAc0SHYQS8bx/OAf5/bLGRXQWVN2/SmRHAcZyEWQ4qySAjX2t8bquVYQSkkZALkdO6jrsjXQTiPmA3nCh67DZzWQTGQfATV9Q/TJ6EYQUK6CArCOgAs5sIZQSu8YArofjAcIwtXQlgJgA3WsJ9bcdrYQ+frFA/nAX57XJnYQAbbMAXyLL7TWc2WQ/opoAnkO76j/YAWQ7N8jA379i+bVwXWQ5P6sAPRsr7bwTfXQK4BiADGDUAEQzWXQFDNmAXf8B/zZgbYQZeXRA/lnCAkOfVYQ 1afo_prepack_topscore_0014
LuAYv+u2HT/7TewXQ6dOS/oJLC/7zu0WQ4ked/wWi0A8RqCWQnGJi/c/I0AsOK1UQ6vaBAdTuX+LTpkXQwcTAAp2xk5TjXFYQkCjUAB8So+biDpWQzw9RAV8KG8TL/kYQKvIg+GpVB/LHBXYQHe9E/Yo0z8rgYIWQcFbDABG5v/LYCNYQEDGBAZer19DHcXXQhRBi/YoA36zJmVYQf/khANKxJ+rA8LXQ2BfVABUcVAcP8QWQnfuSAlrAg8bUhzVQm9FQApCHF/zEGxYQJpHRANQH54rAk/YQiZtgAhRqc7zgKVYQ 1afo_prepack_topscore_0014
LP5rd/MyW8BMlwtWQHXLj/YMfnCcg/+VQfcaM96wJrC8oe+UQOahH+8Kj1CMtj0TQmXXi/EFJOD8SE8WQVMqEAhtRNDcRd3XQRM+g/YLv3D81mJWQvR0ZA1u1QDMxHJXQD/tW/kE27Bs7HsXQLz5AAZZnnCMPtdVQ+h/Q+06SMDMuykXQpGrEA9cmvC8oBOYQSJlDA5ulnD8iiSYQ+qbg/0TXJE8Sw1WQxibC+k3X4DMD/hVQxaN9/QP95DsY4gVQ6QbjAReAQD8rd3XQm/XaAF36uDMbzlWQ3jgbApeM2C8VtcWQ 1afo_prepack_topscore_0014
Ludzn/yDViC8LlaVQW2tGA7h2kCMDDgUQF3JDAvZZHCsNbTTQIboGALFeTCct3KSQOWZbAfEQYCs/AOVQLIbnAPoFZCMUjVUQktXsAzff/Cc4TBUQN+orADsAnBcco0TQIZU1Ab1UAD8EWNTQMpl0AH/boBsuyATQUcb5ALdraC8VJtSQRZxr/K59ZCMhnWWQkOWIAj4zFDM7+JUQgQJeAXg5tCsbiDWQDOwZAb5NwBMsFoVQ2tHpA3SPdD8q3aUQHJ0nAnLPqAMpJEUQ6TI5APbteDca69SQCp03ATM4sAcVTnSQyIPABvxSbCMcKESQ 1afo_prepack_topscore_0014
LhTr4/umXBBsCuiTQOlbx/W+8EAsMbaSQkutD/acusAc6ObRQ7GOS/WCwsAcB7OQQN9gz/irxuAcx2dUQHZ6HAjrNu/LiG7RQ7FIl/aJKR+rCIzSQ 1afo_prepack_topscore_0014
Ld48B/UOOPBci25RQjcMw/U3H3BMC79QQGxVS/4hOeCc2UKQQZVFY/Ah4fCsaY5NQzmFLAxUePCc2guRQLu+YAd2lpCcj+xQQRnIYA9o7YB8LiZSQiz5M/krMPBcjn3SQh/l8/8+hFBMUhTQQ5A9EAhnZlCMQ6eSQJTKjA5Gc3CcYZVRQAbdPApJKDDMYsVQQhTJfA5I7UCc8/+PQq1wiApTj1B8iz7SQzIMeABH4sAc6JpRQxjCOABNG2A8hhGTQ 1afo_prepack_topscore_0014
LA9yO9suV5C8yl0QQylUN/+FGbD8Q0FQQioP0/GdiFDsfrJOQUlT2/+biRDc641LQxHRw/yqJ3DcaWDRQpCEFAzmKNEMVLYQQ77FVAfHQcEMJ1iRQEAnkAfR/IEsLc9RQZa/B9CtA3CsxBzRQrhyu7AQYvDMPWIPQFCQV/6RHDE8G5wRQk0NDAnNOjDcZxnRQUZpPAzqIGE8G7QPQNkf0/mmLYEMRWvPQ/cMqAPO8PEMJOrSQbJ2gAD+x1D8NkZSQeQ7oAPrWEEstrDRQ 1afo_prepack_topscore_0014
LykhFAX6blC8UnBPQoSXUA/NJOC8BTNNQCe9HATzQ5BMbOzKQLs5OAfLpACsKtiIQaSbfArpFTBcaPuOQwEREAvvecCczmcQQihLgAvzwkC8MxfMQmmhXArI4IB8UzTQQ81xeAnWLZAsbEjNQH+9nArHCkB8v5EPQ 1afo_prepack_topscore_0014
LFSkr/OQ4RBMYBPLQKPNG/yqnuAs7p7IQl5on+yrR2B8LG4FQahRB/mdtsB87JIBQFxdg/GQXLBsfjDNQcthl/yxP3/r2q+HQK+Yq+UZPSA8jjpJQ 1afo_prepack_topscore_0014
L5y3I+cmNfCcrsuHQVIv3+075CDMlc7DQGMbW/22kND8di3AQoxlW/KieRDsk1D4PFwxb/0ADrDMVV5GQLXDg/8yhIEs9jGDQKmuEAlqUiDcAKsIQ+LOp+4U3iCc6jyJQXx3m/EUq4CMlIKBQgGfY+Y8MzDcSABJQWVYr/I3kWEM4DRFQMsHH8QAuLE88+eBQ1ID2/AO8EEsHor/Pd6QKApH1+DsdJvJQteHQA1J/ZDcNuPGQ4obDABh3HDMdhGKQ 1afo_prepack_topscore_0014
LWXT+/ujBSD8kmqDQ36wTA/sHcDcZS8AQmJzYArgr5Cs2Ui5PyXjeArlKDDMae9YPpRMjAbKPfDskO9EQ5kzhALcPDEMI3RIQU91tAbMFhDsogBCQduPpAH8gDEc9cqKQ60m9/qcsOD8YDkHQGjLSATD+6D8+359PJXIjAHUSDDMM7jHQSTMjADttREcA4OGQqQNTAHB4DE88+AJQFBV0ALFSjDMm86EQ6h1uAHJPEDMoXQ/P9r/tAXGC9D8Kt1+PwDynAfL5REcv/1LQ3qynAji0qDckT5LQqVgxAbedDEswU+JQ 1afo_prepack_topscore_0014
LF01WALXrRC8U9b8PA9qbAbifdBcGNXxP1/zNAfP9nBMBcmyvpAhVAfeAjBciEN+vwUTSAjfmKC8CE3BQY2SmAvAZfB8tRSqPgkrYA/WufAs55b4P 1afo_prepack_topscore_0014
Ll62y/mAh2BMwcwvvCrSN/ecnACcu8b9vaLxn/SlMlCMOOLCw1f2r/auMhCMA++Gw12FQ/stzJCcEQP6v8zmo/EU/MB87yZwvwbkz/0ElQCcUKECwnL8m/2xb6BMNSLtPTSKO/ut7FBM2BBBwmygS/0MemCcIBkyvGOtd/0wCRB8N5QsPuYOKAN9CXCsC52Aw8pRn/ELprCMeFWEwztuy/QM0nBscliEw 1afo_prepack_topscore_0014
LTRDy/mxxIDcrVh/vw2nBArRXtD8hK7CwHDmVAjsueDM8e9Fwa5+XAL+rmDcZwVJwALOHAH76JEMFlr+vw8wl/iKxTEcnL+5vFVxTAzHiaEMpGfCwYqCu/2OrjE8Ch1gvHPvu/SzWLDsqEf3vmwzq/+7l3DcwawFwHk5QA7dgEEc4U53vhB2H/uC3bEMTBJAwr1nC/qFHHEMI8n1vVllXADUBoEcgoy/vLFRhA7/aTEMDP+DwlULKAzaGgEsgi2FwYix++mB9pE8i1nmPbh7+/WewbE8/92yP+XwAALsxwE8nBTwv 1afo_prepack_topscore_0014
Lsr8hAbZLJDcNdRDw791rA70r5CMQf9FwYfsoArvfdC8psXJwrw4sAfhAiCcWwiLwr64yAbhNgCcu2ECwW9X4AnFc6C8rLW7vbvu9AzkUcCMtpotvmnPABP0qYDMstLAw1iygAv37CDc798+v5vXwATSVVD8OMWHwvd+tAXC/HC8HuIAwJvH5A3gDQCMDFXEwe6YyArk9MDMoFB2vnD0ABrX9uCskWZrPMMu3AjofHCc0AILPhs1BBLW9IC8WTG3vjPMCBvLVrDsJ4G6vMdPDBPNLGDcbSWCw2Bb8AjiMuDsFn8Cw 1afo_prepack_topscore_0014
LYXXhAXKZAC8UY+Iw0cAcA/A+HBMqJOLwgIKUA7pg+BsLGkNwywMaAjBzwB8+R1Pw2SOKAbahKA8cjVKwn6BRAfyTH+LCDZIwhMl6/msJi6r4hyGwXWNgAvHzd3LZnyJwUyKcAbMk6Bs6wZGw0W4kAL5HiA8IR2LwLqP7/2xhvA8CDYJwzMiDA7IuX/LN3GMwjb7YA3oPA/LBzUFw8IICAPLqw7DoiBEwIZbl/qu8B+LwJvEwfayp/CJ9A4zzhFJw2foiA3kqt8DDFaIwVshYAv9Gt6zRLhLw3BQnAzLCp87t1cKw 1afo_prepack_topscore_0014
LuczGA/MPeCs5tCNwjrf9/6Gy5CMmXQPwfloRAv3RODcUeWQwq1zSA/XzNDMXDkRwqFge/27/cD83VOOwL7zp+YCVJDsxJMNwEZSM/ukc9D8VZNQwJFBm/M4LoDM85nLwnRGCAbvZjCMprMLwBpnr/iD0lCcxwUQwU3Eu/aiXtDMMbiMwuuRa/wKW9CM4r3OwC4Ky9UJHuCsR45LwvbKt8KDDLEsn+pPwvpB0/G+DGEMYBiQwsdHZ+atYtDs7kDRwnPfBABV6XDcfP9Kw4wlI/gAvzDsH44Jw/Qsu/8/kBEcMF5Mw 1afo_prepack_topscore_0014
L5iRgA/LAgDs3QQPwptnpAvY3zD8efTQwYE/uA769RDcEKLRwjSWxAb2IZDMhMVSwlkixALayCE85KmOwH4FtAfd4TE8chKNwsOhfALPCgD8uGTNwDNxmAn0IHEstC7QwAR6zA3pUsDMqxNNwaBu4A32IIEcZloPw1x6mA/PNOE8AMRMw 1afo_prepack_topscore_0014
LdLzwAfixsCMYGoQwlq21An+GKCM3HbRw+gCvAbrOBCcvqqSwyzEzAHn98BsNLxTwVlM3AHBnCBswCmQw2kCABv+sHBMvAJPwZqx9Av3F+As1YcMw28QFBH0+VBc4a9Pwde8CBPlvCB8HrkKwzjUJB/eoaBsOuFOwrMLIBfkERBsu/ZLwuyNMB/EtVBMAxiJw3ewuAvinnCMOsYPw+zw9AryzUCcTVvRwErvvAzKn0AsvfEQwL724Abv2MAMWbQRwN9j1APg3yAMJMzLw+2KGBfWmdBMrhCRwHjCCB7ZM7As2EdIwNZbNBvS6lBMg6uOwP3vKBbYxNBMylkHw 1afo_prepack_topscore_0014
LOetkAD7v5B874fSwW8WbAb9voBsj/qTwWDNeArjKYCMMnsUwDEigA/JWQCMO63VwOmlhAHyh+BMgomRwfCdfAzF6qAMg1GUweLxKAr24kBM59VTw 1afo_prepack_topscore_0014
LFzldALrf/CMVbQUwCZOgAH1qjDMrkNVwos+qArpUeDM8i7Vw8nrrAPTFiDMAkIXwcpvfA3KrHEMBFgUwWxNJAXGJMEcAE+TwBebjAPrXZEcEjcVw7WEIA3n4eE83DBTw9WUbALdHFDcdMTTwmOcTA7rxiDMA87VwS8LlA3GZHEsU4oTwN788/atTPEsidzUwzONDAjED8Dsb4cTwwHIjA3wsoE8hU7UwRdlrAPkSWE8ptxVwPmQcAn30ZEcY4TWw5BOv/G5ChEsqsrSwwQSSArPzbEcJ5JSwejdNAvLVtEsOhhTw 1afo_prepack_topscore_0014
LPaVzAH2kVDcUlMVwWxC+Az43PDMoZ1Vw/Pc9ArqasCMDl4WwWenABnOaxCMza/XwS6RDB34kEDs7lzUwP71EBPe7oD8p83TwSd0IBzv6aDspH3SwN6UKBnXl9Ds169RwDrXNBTR44DMYY3Qw+eMPBfe3SDsYQiQwvShOBTVPNEMGbHQwXsjyAPkrSDcVdOUwLRKABzh7tDcpzTWw2R4BBPLIqCcHIMUwHM5GB3P75CcnTUVwczlGBfJeBEs3FdUwjNTBBjQi0DcGeWTwsSIHBfMJBDccuQSwVjaMBDDjPDsRSXTw3z/IBvKqNEsKFMSwUNUOBrsL5CMk6GRwYceRB70VPD8TyaPw9dHNBnt2bEsvqXQw4KzQBnkeLE8iLlOw 1afo_prepack_topscore_0014
LjRt4AjRqIC8iljWwKL+3AXBVLBcM9jXwQcYyAbrLvBMZfZYwVzE2AnVglB8dF9YwK5xxA3TY9/bT+BXwbSj3AvCaW+bAg9VwZO0wAH5JD27+scVwMST2A7RL18j+KbUwgSsxA/Z6V/jbYrTwUwinAfjy7/zvj2TwEmY3AzlRUA0FVxSweSp1AzV8EC88TqVwOjBABPi/1A8QczXwskNqAzfRUAsu6mWwMU7vAfFrm+rqk2XwVM2+AHO2/8rAQYWwQBl5AvF5p/bu9HVwzXgpAH70w7ry5AVwztxuAPCXb8zFHRWwZBI+AnhKC8TpvQUwa0MjA/8i8+Dy9iUw+5FkAfmEsAUNwSTwK4L/AHiuFAkcvoSwvv7zAf6cCBkjhNSw 1afo_prepack_topscore_0014
LWerpAr5lNCcULTYw8ICkAPwZhCsJ/3Ywjx7rA/z4+Csm3OZwDn0sAHMh+C8df1Zwg1YUAvqz6CsYWpYwSfjBAXiCgCczxYYwajUh/Gtf9CMhsFYwu3qw/6+mFCsIS9YwUr/mALD9RCsHFsXww6VhA/NBICMmUNZwLqMZArzeQDc/zPYwFfnOAL55NDs6IEZw1hGHAzSuKCcl++XwsejU+epeqC8Y2zXw26Nv/SakPDMXkWXwBg/L/2JmTDMSLeYwwz0L/u+HlBsYhxYwuGil/ml3aCsXlWZwFoqEALN3gBsw8JZw 1afo_prepack_topscore_0014
L/tjxArQeYDsFP2YwpPm5AXWT3DsMsHZwQUU0AXVcREsd4NZwFvcuAzjFVEsz+rZwA1T+ArG9nDcdiyZwz9PCBnsJ+CcRVsZwRsvCBHKGFEMowFawfS3DBLXvoCcGvVaw+gbwArgXXDMSVXYwFkEAB/CG6DsF2wYwbT13A33FhDs82IawKy2FBDIYED8cxZZw5Io/AnernCMoFaZwMRYEBXf1+DcWBkawMabAB3bmTE8/SLawb8AGBHLlIEMLuvZw1aCGBbxULCMtsOawI2SAB39LhCsnVoawi2aGB3WN+CMECoaw 1afo_prepack_topscore_0014
L/lX2AT48fE8l8wYwZwgxAz1o1EcZB0YwSPX4Av4xDF8ZHRZwGI7ABTmUGFc8TKZwKbYwALi8/EcA4HYwRA0qAzcnVF8uEIYwFAkpATeYeF8U41Wwg6HkAnUL0FsDT2Ww0F2iA7578FseUeVwu4G7APqecEsQ8YYwVPjpAb3F0EMI9BZwwy2rAvXV1Es3zlXw2ES4AbrECF8ubzXwrjevAvY6gF8ZBbYwHn7iAH2BUFsCnWYwjMykADRUTFsDzPWwhKaxA787fFcDMYWwBh2oAzmW/FM3BcXwIcfYA/5xyF89qTXw4HbeA/srFG8cVhVwZNrcAb71yFM9B7UwZqGqAP5l+FME0CVw 1afo_prepack_topscore_0014
L5JozArs5MF8ElxZww215Az32aFMfTPawxxGBBvCYNFsYvmaw4GRFBbvDWFcHXxawpYPABzu26EsNIuaw2DR/APOPtFcIX3ZwV2j3APsg9FshPkZwOth9AT4QIGsgbRZwRbrBBv1NFGcodoYwz/LEBvypOGMSfTYwFK+rA3ZfKFMSg2ZwfaV0AvathFcQpmaw+/DCBvQzmFMqZdZwO0TCBj0u1FcvCNaw5eHyATfmBGM7B9ZwLy2yAPl71F89GLZwZtqBBTBOLGccpoZwK833AjkqOGcjYKZwTSv9AvOkBGsEMSYwQfyEBzAx+Fs9uvYwj8EGBvITMG8aBxXwuB3GBjNBSGs8qnYw4QVBBTkDUGMACMYw 1afo_prepack_topscore_0014
LAAAcBBAAAAAAAAAAAAAAAAAAAAAAAAAAAAAAAAAAAsAAAA4P 1afo_prepack_topscore_0014
SCORE:   129.021   -351.479    130.402    270.714           1.139                 11.510         -9.930    -92.443        0.396        -54.241          0.000         -1.344       0.000        0.000     -0.190     82.410      0.375            0.000     72.289                -35.197        104.611         0.000      0.061    -15.278      4.641       4.023     12.110      0.000                 0.700             1.525             -0.024             0.000      12.135    -12.694     -1.831      5.885      5.029      0.000      0.000      0.000     10.536     61.000     11.000 1afo_prepack_topscore_0015
RES_NUM A:1-40 B:41-80 C:81 1afo_prepack_topscore_0015
FOLD_TREE  EDGE 81 1 2  EDGE 1 40 -1  EDGE 1 41 1  EDGE 41 80 -1  1afo_prepack_topscore_0015
RT 0.325125 -0.792126 -0.516556 -0.941617 -0.220646 -0.254308 0.087468 0.56908 -0.817617 15.1404 13.1399 -18.9468   1afo_prepack_topscore_0015
RT -0.361571 -0.433569 0.8254 0.674843 -0.732553 -0.0891793 0.643314 0.52477 0.557461 -3.784 1.902 -16.025   1afo_prepack_topscore_0015
ANNOTATED_SEQUENCE: V[VAL:NtermProteinFull]QLAHH[HIS_D]FSEPEITLIIFGVMAGVIGTILLISYGIRRLIKK[LYS:CtermProteinFull]V[VAL:NtermProteinFull]QLAHH[HIS_D]FSEPEITLIIFGVMAGVIGTILLISYGIRRLIKK[LYS:CtermProteinFull]Z[MEM] 1afo_prepack_topscore_0015
CHAIN_ENDINGS  40 80 1afo_prepack_topscore_0015
L7RBPBtz3HGkQgV2P8S3MBNzMAGEv0N/PrcoOBd9oDG0HFOFQbnvSBJaRAGEDCMHQCB2OB5OfpFEAAA9PjXaMBtz3ZF0d+eCQ78dNBdoFjF0gArkPQj3NBFfoFGEK4IKvq/nNBRZNPGU3dt4PR/ATB5Y7HG0d1F3PUmgIBFcPAG0UQs+PIwKTBNc9oF0coF+PLy2NB9owJFUc9oBQiWkNBhpbeFEsyhGQiWEIB9TNaFkDtICQfU4OBhU4SFEv0NBP1NJJBZktjF0IbnXP3kYPBNJGuF0257vv 1afo_prepack_topscore_0015
Lx1jLBh/UKGUktzHQsHFNB989NGUc9oKQiWkJBRgVIGkWktMQkCXJB9naLGEW5APQTihMBxKHaG0gA7KQqGPQB5OfgGUhrHJQ7RhPBlsdsGkArcJQwKHLBlDtwG0jCHJQLy2TBBAAyGUwKHKQW5QIB989MGEmuJGQyDQRBpo2LGESY/KQtIbIBlsdcGk78dKQ4PVNBhpbcG0d++MQkCXUB5OfeGUwKnJQBWZPBtIbeG0coFGQSMoTB5575GULyWKQzhWXBFXPuGEVjXKQ 1afo_prepack_topscore_0015
Lue0GBtHFAGEXP6LQf/UDBhpb0F03P1NQFDCABR2OCG0xLdPQzhW/AdTiLGEsyxOQVgqGB5WemF0kauPQFkxJBNMKUFEDrZOQnhSNBtINJF0gRPQQcJ3FBhBaEFUd4JNQJGEHBRKc7Fka8CKQ/7pABZdDqFk+3sMQxtiJBRxowFE6GYQQydAEBR8dfFEr4mQQAiYMBFZnaFEVe2MQ8AgPBlTM8EErUiPQabGQBJ7wUFUo2pQQjsyKBRdzCF0TWCRQ5pEIBZNZ3E0fjNMQeTQDBpJ79EEMAtOQj1cDBtAmMFU+0pLQ 1afo_prepack_topscore_0015
LlYQ7ApFZ9FEtIzQQ5lu0AxKHGGUxgoRQaR2yANJGBGU3kATQIFuqAhU4CGEW5oTQKc9pAVMIIG0Mz8QQ3577AxeUuFEShDRQK9M5AVMiNGE5QwRQjsdpAtIbDG0gADQQ/UjjAR14FGEVjnRQ03PpAJxgQGUf/sQQ 1afo_prepack_topscore_0015
LMdT6ARhr1FEFueTQe++4ANHarFUPK0UQAAACBFYllFEAAYVQJGEGB5OfpFkYQwUQe++xAh/UXFkX6uUQdTi2A1NJGF0d+2TQJbn1AlsdGF0jCfSQ2jC8AVMI0EkpbKUQVjX6AlCX1EULy+RQueU+ABAAqEE/p+SQBWZABZlDzFklD9SQAdF1A95j2Fk6vfVQLy2wApGvQFkX6uVQwKHqApZmbFEaRWUQDXP+AhAruEUjXKVQGZ76ABBWxEEnE7QQDCMBBNJGcEUc94SQ 1afo_prepack_topscore_0015
LShLCBJaRcFECsiWQBrcHBJaRWFErcIXQlDtGB99TPFULySYQtIbIBNdT+EEVjfYQGZbLBhU4oFkVOEXQjX6QBR2OjFk/UjXQueUUBtHFWFkBB2WQsHlTBFZ7oFkZmVYQzh2YBZ78TFkDtgXQZQgYBx0NfFEAAUYQ5lu9Ax0NZFU46BXQcvJJBxy9IFEIlkWQ9owLBpvfuFUdTCWQoa8JB5QL2F01jqXQIwqTBNJGQFEYl7VQTihSBxgAzF0MzwYQEYFcBVMIKFkCXHXQ 1afo_prepack_topscore_0015
LcSMEBZmZcF0hWsYQ3kYDBV3kWF0NJaZQ6mE/AFYlDFkWkdZQWO03ANzMBFUMIEZQhALBBZQgpFUhrzZQhALFBZlD7Fka86ZQCBWFBlCXGGUMIgZQgqxIBZ785Fk9ocaQTiBJBBrcOGUO0mZQZ7cMBpEDFG0FZjaQT3kMBFsyNGErcIaQkC3CBxKHqFUNehYQpjPHBRjGSFExwnZQnvf7AJaRwFkX6iZQO0i/A557jFEFuSaQsyhCBR14GGkWkFZQShrIBVMIsFU46xaQwKHJBBBWVGUNeRZQ9oQPBJxgEGk++9aQFuePBluJUG0isNaQ 1afo_prepack_topscore_0015
Lb8SABNJG2EEW58ZQVjX5Ad8SjEEXPCaQUNe4AZlDXEE99XZQJbn8A1isdE0FZ3YQbJWuAxxTqE0F3QaQnNOpAFPa2EEiKxZQqGPDBVjX4E0xLRaQNcw8AVfyYE0SmaaQ8cipA9HRcE0KcYaQDHEvARXwzEEiAuaQWBzsApbDzEE7zWZQ 1afo_prepack_topscore_0015
LnEDzAx0NFE0hWYZQzMzxABW5wDEoawYQ8S3lApFZrDE8nmYQktzgAhpbODkU42YQWAK3AhoDFDEuj0YQuKnBBBIxGDko16YQ5iGEBBCKbCk0x+YQdmMBBRdl4BETb/YQlu6IB19sYCkOJBZQvJxvA9TNAE0jCzZQI8o1A5gEBEkPQWYQcguzA575zCUTqPZQuhj1AVpNyCUU6XYQK7ZDBNNSXD0wrfYQzKfCBRLOZDU+jXZQ 1afo_prepack_topscore_0015
LIFuhAdnvDE0hWMYQDCsMAx0NDEEAAAYQf/UHAVMIcDk/UTXQzMzMA13PVDUy2JWQsyhKANdTWEEnEDXQlYQcAFZ7kEkArcXQqxLnAZPKWEkVO0XQIvjhAdUkDE0MjMYQNkvCABpfFEUrrcYQLy2LA9S3QE0eUAWQ46R1/MepdEERLKXQ5QLgA1isvE0OfnWQqxLXABqGvE0xLJYQIFurA557REUdT6WQamZsAJGEeE0fqRYQ 1afo_prepack_topscore_0015
LmuJ5/gqx/C0jC/XQrcot/wKHWC0jCXXQPKcN/gpbeCERLCWQx1ja/kYQICUktDVQduFC/4A+2BU/CJYQwqyn/ET1SBkKJwYQiiOp+UEUiA0HaNZQIG8W/a1hhAU/RFZQxuKT/gC97/jH8rZQT3kw/Y78FDklDdYQTNfFAhjKEC0aRLXQXKSm+KzDPCklPUYQ+MM59kjcBBkXXuXQJGnAAJcFoAEqilYQgVd2/MQpDC04yBZQ 1afo_prepack_topscore_0015
LCsyB+SgV+C0Ib/VQ2jCX/mYQIDk8SvUQCsyB+4luVDEmupTQ5QLS9gqxHDkTihSQeGw8/KV/rDUY48UQFrcQA/5YcDEdM3VQfLQHAvTE7DUianTQtQDfA/Ts/DUZOWWQqGvk+qw1PDUjXyWQKPZs/epkrCk+iaUQ4gst/O6eDE0DNdVQYrHaAX64ED0bMVVQZepJADQeMDULBvWQyp+SADzJKE0mMyTQTlh0/SQsDEEFBATQFf5OA7+TgDkxtGTQfHulAHYJyDEsM/WQFbxVArehLEk/c6WQ8ePjA3XrHEUNhfVQ 1afo_prepack_topscore_0015
L5QLi/8S3wDkR2+TQfU4AABqG/DEEY9SQMdTMAJGEYDktzXSQ14lOAJGEUDEnELRQUNeRAluJPEka8iTQ4P1GAZ78hEU46BUQfU4gAZQgVEU2OfSQktzj/4577DUHa5UQp9mw/sg2HE0AfKSQbnvZA9RhHEkYQYUQtd+QARKctE0yhGUQShrmAtyhgEka86SQAAAlAZ5QHEUMIISQmZmZA56RdEkEDqRQ 1afo_prepack_topscore_0015
LiWkTAZ5Q7CUf/MTQaR2eAxJxUCECsqSQxgAPAV46xBkoF5RQLHaTAdR2WBkpbyQQPrekAV6B1BUtGzTQRt/tAd8fPCU8ugUQBeHxA5SgpB0KRuVQNoT3Ah6uTCUUmiTQNepRAhU4+Cka8KUQ7AylAV+bfCUJCASQfqvcAJn9nBUzCjUQarNnAJzL4Akp7YTQMgrrAFPJvC0Ij3UQQM43AdsqDCkwsOWQbIXqAd2ilBEeNaWQ3cWzA9tYpA0qhZVQHbE+ABEriC0QBDUQSso5AJCNoBkO0LTQ6g50A5sdnCEuYsSQ 1afo_prepack_topscore_0015
LhrH5/4P1gBEuecSQEYlT/oFZrA0GvsRQLHaB/cR2WB0d+WQQFueE/c8SvAUGEoOQaSeA/i0UfA09teSQaSmi+yxbQ/j4SuTQl1Py/28ju/jrwlRQSsqt/mRkQ/z2ksUQsHFy/c8S3BEEYVTQIZyn/QZwY/jfbiRQfCUX/aeRdBkrJ1SQlaVo9SVYZ8z1/aTQYEcH/sk/9/Tm7PUQ3c3HAbUVe/jtGKSQQxO4/+s0gA0JFvQQeJLn/K2Qk9zHQPRQ2G5l/SIc/9jTSjVQvtoz/+edpAkegCVQOcFFAb0Kf+Ds+MUQ 1afo_prepack_topscore_0015
L46Rh+0hWUCU3kYQQYlDN8sz3rCkR2OOQf/Un/w1jmCE8naMQJbnj/coFdCEueEKQLi4g+KGwbDUmMuOQWM+y/yH5hDEvVFQQ5Eke+uNO0DEQ7FMQcsr5/KdUHEkrjnQQAAAg+cnvjCUwKPRQiFvX/qPSeCk+oRNQh/+A/g6uoD0G4AQQ6BlGArRfaDUZgzOQiRD1/yDmLD0a26QQOpz3+SBALEkyaeMQrLpO/kBqwD0e+ILQTxkg/eHknDUKpxKQ01UMALaPIEU8eHRQ3SZg/S6JLE0aJVRQba34/OXtSEkhqlPQ 1afo_prepack_topscore_0015
L8naGA9S3sCkYQgNQDXPaABrcoC0573LQYlDbABVj3BkoFpKQR2OfARKctBUO0SIQ1zInAd2/vCEmSkNQT3axAlHrqCkUDDMQMSG1ApzvKDk9XXKQ+jb3AZAmFCEk8SMQnoj+A1X4FDEH19IQ9gcABxBqAC0Zv5KQ+hOCB5e2gCkCBPJQoFZHAV3k0CkZmZPQO14ZAFkaADU1cSKQ6n8mAV4QQDEj7YOQsCNnANWwZCU4nPPQMEcwAZHDoDUZ5JKQ+Pn0ARCUYBENOnNQLSrAB5eVfD0RSTHQNXxCBxAuGBEDcHLQA78FBhb+cCURaIIQ 1afo_prepack_topscore_0015
LdoFXARgV2AkArMMQXktXA9na8+jVOELQe++HA56Rx+z4luIQ46RNA557n9zbSMFQbnvTAlCX/A0NJGOQd29jAJQ/e+DeMaKQWYmTABImA9jGmnMQ 1afo_prepack_topscore_0015
LPKcp/ksdu/T14FJQ/Ujn+w0Np/TgVuFQv0NZ/gVOkAkU46AQc9oY/89TFAUjX64P8S3g/2NJeA0jCXHQsHF+/uIbnAEsyhCQDXP2/W46R/jmZ2JQdTih/c9oQAkVO0KQOrS898VZH9j9ItEQ03PV/amZeB025bIQsHFOA/S3EB0kYwDQ67nu/KbnPBU6mE/PlYQCADW5Q/z3P1AQ+TNKALFuGAkU4aKQpbS8/y1ji8DaRGJQ99Th/iU4K/DpwlLQ 1afo_prepack_topscore_0015
LZQgt/IwKvBEaR2BQKxgAAd9oQC0Gv06P+TNSA1hWsBEmuJzP/UjTAlBBmB0bSMwvatYJAZ+M7CED43+Prbyw/EwVbDUgvIBQnnpDAFDPFE0JVNEQTCcQAdpfREU6RK9P0ist/AqGDCknvfFQbLVo/YeWXCEtPzxPJRzTApFe1CkNs2CQD0DTAZeBKDEUFo4PDbjc/wMMlDkz2T7PKgGW/MvWMD0QB/DQJ6JYA9iTgEEZir/P8FbcAtanGEkDV55PquhEA5JCVE02hE2P 1afo_prepack_topscore_0015
LQ14fAJFuGBUjX67PWO0oA57nSAUMIw2PgVOkABVjX+DaR2OP357nABBW59T14l4v/UjvARhrX/zHFOAQKxgeAZlDNBEpw1BQu/ztAh/i8AUJ/DqPHaRrAdTih/TKc9DQDXPxAtcol8z4lu+PxgA3A14lOA01jiAQ 1afo_prepack_topscore_0015
LQgVYA5QLy7ja8SvPqxLPAdoFZ87kYQsvsHFIApw1jyj++p9vKc9MApGv07b14FDw+TNSAR14l8DBW56PkOLbAxmsv+LvjvwvQ+vBARHhI+rZYQgP 1afo_prepack_topscore_0015
LdTi5/sd+O+T5QL9vIwKr/g/Uj/zIbnDwEtIJAB/pGA0hWEHwZQgJA9Rhr/zKH6JwjsdG/0hWEBEW5QCwiWkt+sIb3BEBWZHw2OfP/amZuAkBBW/v+TNy/UiBB/D8na0vro/L/oMuL+jzsvFw+TNm/4QLqBEYlD/vzhWk9obSMBUdTSJwktz3+67nSC04luGwueUo/8naMCUMIQIwdTiZ/iVOU/zgAr/vIwKP/GtIDB0bSM2vmuJx/uyhOBECsyBw 1afo_prepack_topscore_0015
LLHaZAZktrA04luEwBrcmApEDCBktz3HwAAArAFYlj/zfqRJwiWktAFuek/DVjnLw/pGvAFtIrB0GvUEwUNerA9owhCkZmZCwrco5AxfqxBEaRWHwGEYyAlYQ0CUiBB8vvJxYAx0N5AkZm5Awf0NkAJZIwBE9PeJwMdTwANJGEBEW5wAwnvfrAFDC4CUMIwFw46RjAhqxfCEtI7Aw++p/AxLdHCERLyEwW5Q8AV46xAk9oQIw7Rh4AFueMCklDdJwb8SvAFYlTDkWkt5vDXPyAtd+eCE+TNyvx1j6AFYl3C0eU4+v 1afo_prepack_topscore_0015
LYlDsAxLdz8Tc9oHwFuewAVNeJ8r/UDJw67npAtHFu9rlDdLwwfqtAFtIb+b14lNwPf/pARf/08j8S3DwYKv4A9ce56r0SqJwKImwAdVCr+LdMJHw 1afo_prepack_topscore_0015
LsyheAVMIw9b3kILw3kYQAZmZm+bIwaNw8S3UA13P16bMIwPwyLdXAJEYF97kYARwDIDx/w/6d+r3TqMwnCYo/QD6KAsZzjKwdlXK/gx3H/rwUEPwpbSYAFCsy8bNeZJw/u9TAVlvUAciGBOwp1Up/kVNt577A9LwHqe5/kU95/7ljBJw0Etx+WMNB/LWtfOwWP4W/wiEY9r6JVQwkAGZ/IzOkAcYcxPw 1afo_prepack_topscore_0015
LktzVAFDCs9jWkNPwXPKaANJG0/TPKsQwShrnAltzH/ThrXRwBrcoApw1D/zxLlSw3dFbAd6RWBUYrJQwD86EAVoDzBUt+WPwSI1hAVwXJCUF0NRwHbJFAt9hiCUzUwNwShrTAJv0d+jtzXNwJZONApGCt/jMwaRwMryiA1zqYBksHkOwnCF1/ENU8BEzuiQwOFk7/Y/CBBEcKIOwwWGiAR30pCU7Y0Qwz22pAp+6+BESUgRwTMNZA5khICk0oFSw+Lvp/MPpqCkjEKNw07APAZgPeCkse+LwhKtLANtS8CkQL+Ow 1afo_prepack_topscore_0015
L8S3vAtyhm+zyhmQwGEY6A13P19zxLNRwU464AZ6mE67z3HSw14l8AhqxL6757PTw3FXBBdMqm8D68HQww5QDB9eNt/zsOmOwP8vGB1x+u+Tv/SMwC0UGBFOI0A0XiMQw6mEvAxKHq+jYQQPwUVK9A5GDo/D5NyRw1QX/AthIi2LOl3OwYF3EBlf6V5j7bmQw4Ro/AlvWXAEUbvNwjdGIBlgKOAk54HLwd8bEBBuYy8DQjBLwJHNKB558V9Dl4FNwkOrHBNL2qBUj+NPw90xJB53dTAke5nQwVAuDBNyOKBUn6/Qw 1afo_prepack_topscore_0015
L7RhzAh/Uj+7KHqRw4P1xAlsdeAM7RhSwlYQsANIwCA825zTwyLdvAxKHaAcNe5UwpnErAphQiBM1RzRwiGlwA94NICcUroQw//coAph6jCc5gzPwOwy5ANRGjCMbtKRwO0iwAlCXf+LAAwQwKvm5A5EY6Ac38vSwsI5jABZsDBMwUaRwFSqoAJJTJCMEuhSwJkpzAFUXhB8Gy2PwMdXsAhPU0CsUeJOwRPCiA93yPCcRDCPwE6IlApOe7CM+xlQwjkt9AdXfzC8ErVQwKvu2A9Br6Ccn73RwfGj/AdUbOCsj7qRw 1afo_prepack_topscore_0015
Ltd+jABW5g+b0isTw8nacAx0NJ9bjX6UwAAAmAxfqx1rQg1Vw03PmA1jCX6LmuBXwXVvJAhQUc4jnkjUwIyFw/8V/e8bMV1TwhGBBAxLfS9TDtzVwFWU6+Y9tG6j4gMTwT3khAJGE49rqxzSwRe2VApTmT/bqZbVwBTUPAZJ1r9T6d3Twn0Jg/sHrk+rIaiUwxKM+/0eEf+L1aDTwORpn/4wo9+DEciVwtTpNApztz+TJDSWwQSo2/syG51jzHgWw7Ikl+CK6267x+sSwuSab/08Hq9zladSwdFdx8uUne9D9l9Tw 1afo_prepack_topscore_0015
LVjXsAhVOU9zLdTVwiBB0ABVjH/j/ULWw6mE7A9RhL8Dmu5WwO0i8A1isd8TzMDYwBW56AxJxgAUbnXVw0is0Ax1jiBUPK0UwdoFsAFsyB+j78VUwLhdvAZCEJAUIx5WwU46+AZ5Q7/zGvkUwsyhABNJG8Ak9oAWwsyhvAtd+GBEAAQUw 1afo_prepack_topscore_0015
LkCX/AxLdT7LueMWwT3EDBlX62+LAA4WwY6m/AJwKHA8yh+XwdolBBBAAQAcwKjYwnHNFB9BydAsef4Vwv0nJBdy54/73V/UwvY8IBNqI3/73OnTw4cWOBtVj9+LICjVwul+MBpJQ6+7RCzSwjnYSBxXrA+7/1uUwAatRBRq199rSMXTwJkuVBdKkE8bNNjSwJGE+A14lu7LFuOVwuCfGBdcyr9r+7UXwuT8BBtWF0A8s1PVwu2uGB1FAVBsmXbWwafOFBJU5SA8NLLTwue4OBdZ0++LWRoWw/dcMBVS34+Lx0tRwRcGWBxz1j8775KVwnsnUB5F4T8LCfoRw 1afo_prepack_topscore_0015
LAAA2ApEDiAM8nqXw+TNvA1hWMBcdTWYwDCstAVMIQA8eU8Ywy25uAlDtoAMT3gZwDXPzAd++ZAc3kwWw2Z/yA1T5DCspigYwXXgnAJBOdBMHWIYw 1afo_prepack_topscore_0015
LTiBrApEDC+7z3zYw8napA9na80bbnXZwc9ozAZ6mEzD8nyZwMdTzAJwKH0bHaZawEYlmAZ78t+zgAHZwoa8WAhWkt+TgVyYwsHFnABAAYAUwKrZw789RAtd+mA0xLZYwJGEqAFtI78rBBWYw6BziAxtbK7bDWrZwDXPsA9mET/zNJuYwzMzKAJFue+DnELZwiWkVAJxgA8zP1cYwYlDlAR2OXBkR2eZwEtIvABBWZAErc4Zw8nahA1NJGAUMIEaw789BAd++hAEShLYwNepdAZmZuA0d++XwlDtSAJaReBUdTuYw 1afo_prepack_topscore_0015
L5lu8AhpbS4TgVeZwFueDBFtIb5TIw2ZwUN+DB9mED+LnETawW5QFBd9ow9Loa4awQmSIB17rW6TRCZZwR85IBVo7O/z+hBZwv+hNBtwSM/jOtjYwKpIOB9u92A0lJNYwlVlRB1piEBERcZXwp4sUBdINGAkx5+Ww3N1RB15QICU9f0Ww4P18AVjX64zjC/Yw6ObDB1onO+TBcKawJrBIBlhf877mDBZwRT8LBNtcB4jyUrZwF5hJBp+waA0WpYZwd4SFBhP3o/jzCvYw6g9MB9c4O9T1DMYw1OMRBZvE0+jGo1YwzXzLB5ydoB0VdWYwyvgUBVZPY+jEJbXwwRSXBVUYQAEATOWwPxbPB50OgCkD6IXwBhaUBFUWNCE86DWw 1afo_prepack_topscore_0015
LZ78CBxLdLAc14BawLyWDBV46ZBMuecawb8S/ABBWRBczMDbwIwKBBxgAjB8jCnbw1r2BBNDuUCshEDawCW5FBFU5hCM3LhZwrUCEBtkpHD82bIZwJ64HBdyXUDc7+nYwgV/GBVURyD8FxJYwcIXCBJ8FDE84RIYwIpwKBBDl7DcmPbXwjX6BBd8SPAsnvjZwsJfHBZA2gBcqInawqEF8AtOhPCseEzZwITWBBp4qvCs91Yaw3brJBxaDqC8qgwZwFThGBZ2dHCsl8KZw/wRABZTBADsXh4YwCzbDBllkiD8MDeZwE4fLBp4vFDciGoYwcW9+A5fE/D8zydYwG/rBBR9SOE8QRjXwoaUOBN8QsDMBidXwVhFKB1I/IEMu+tWw 1afo_prepack_topscore_0015
Lx1j1Atyh2AsYQ8awZ78tARf/sAsArgbwqGvyAluJh/LUNCcwShryApa8CAM99ncw9WJjAJuCKAcuURbwZmtYA5a2HBs+i2awLobFA9odYAsyfkawBKwRAtAfJCcFOSbwDXPzAd9ooAMqGfaw41osAlhyrB8T4ubwY+kkABTMi+78E+awpy4cA1oOv/bhNtbw8ZEhAlEXfB8GpbawVQk3/UaYEB8qdRaw783KAJAtH/LvVQawi7o3/4/f+/b8s+awYBHIAlydfC8bL/awSqTIA9Ri7Bc6Gtbwz51fAFRLaCMeOebw 1afo_prepack_topscore_0015
LQ142A9mEj87Gv0bwwfq7A56Rh6DAAUcwT3kDB9mED4LXPecwU4aEB13PV+L+Txcwknu7Apt3g/TDuCcw+wTwAVsUOAUnO5bwd8jABN3TsA0tcicwu/EpAh53OAUIAgcwQ142AV3kY77NJWbwrT32ANvDZ6TxFxcw3pCABtI+k/jLikbwwovsAlrpJ/zHHhbwkygwAdC6OBkhCsbw/BjABlkQtB0bvVcwCBrEBZZsXAk9pncwd3y8AZB9qAUeuAdwCOIhAxWzkA0+uWcwkxWsAt035AUdK4cw/ihoA152c+D2Ftcw 1afo_prepack_topscore_0015
LdTiHBpEDi8DpwRcw++JNBpvfq5zd+acw1NpNBJxgA5r78JdwjX6JBpZmZ27yhidwBr8OBd++p9Lsy9bwiWkPBlX6G8rX6ObwKc9QBZ78d/7OfzawOJmWBdR2OAsDt8awXPKYBRgVWB8z3faw4P1GBpFZ7+DXPCcwLfwPBl+6K+jyKVcwx1DMB99Td/LYl/bwRLySBtyhm+LW5IcwR2uSBR2Of5jqxLbwCB2LBVjX62rCXDbwIwqQB9Rh7+LmuRawrcIOBpvfiAc465awQg1WB9S3kAMmudbwGZbZB9S30+b6m4aw8n6bBdTipB8d+mawTiBYBFXPCBsuJBawY6mVB125DCstzjaw 1afo_prepack_topscore_0015
LR2OSBFDCs871jWdwyL9SBpbSM+757DewhArSBNJGE4zxLhewfUYTBBVjX07IbHfwekxRBBFLb+DpTSewqGvOBtz3HAsuJRewNzMPB9owdBspb6dwpbSLBlCXPC8JxMewx1jFBFZ7ECcPKAewbnvBB57nmCcjXOewNzMVB56RB9LXPCdwdy4WBtPZH/rYJHewlYwKBhArc/bIwKewiBBPB9RhTA8Ofzew9oQTBRgV2Bs789dwuzXOBJEYVBMrcYdwOJmLB9RhPCMYlvewCsSMBNzMvCcc9Aewb8SFB9owBCsTiddw3kYEBhrHNBsvfOewPf/7ApvfeCcHaFewam5BBRKcpC81juew03vCBdR2CD8MzAew 1afo_prepack_topscore_0015
LiORgBPLmZE0bPXDQ2EYeB7dOfEEpeXIQ2uRhBTYCaEEKogKQ4aJiBDR2nEUFv+LQZY6cBrII3EUQUhIQcOcaB/iY8EEoQOLQFkGZBjM38Ek4VhEQg6zdBX3+cE0R+jAQ9osgBjW+JE02AQDQem7hBPFDiEkxpqCQUfwaBXQ4VEUVmtIQjsRgBzwnAF0T3VIQTnbZBj7VNFUw5SLQvsSdBLhs4EUzkzMQe00WBTI6yEkMHgLQrXFYBbIzNFkglwEQE6dVBDsTzE0FT3EQ2+AbBLQm5EkVFsAQ 1afo_prepack_topscore_0015
LyfFiBfgPGEkeysKQbZHkBDlPAEUM/vMQC+7iBjLjDEkt2iPQG7kgBPNhAE0a++PQsbBlBbMASD0eYaMQ0+HnBD6xDDUvtaOQZ/ypBD4pZDUYd+NQ5zWqBD7Q7DE6RJPQgwdrBDIsGDkTFSMQ06WhBjTp2DUikfJQAx2lBr0jKEUVRgMQlz1lBLdiNDEgTaKQuaTjBLQy8C042mMQ9uanBbhWhCUoeOOQ4sbmBDchLD0DrNQQegQtB74oTDkJU6LQOl7qBHddrCU0JYLQ 1afo_prepack_topscore_0015
L41jkBPaxJEUL9tQQ2lhjBH2RNEUCTGSQVFglBDRGEEE2VHTQtzMlB3k5GEUgsTUQtwFjBvyKlEEI7XSQF49gB7eMwEUVegRQBcChBnpNIFknfwRQUvccBDp+mEE/G1RQJJdmB/OKMEUUShQQy9mhBXpHFEUIYMSQNd+kB/OitE0GHOSQSLgiBPOHnEk8qaTQBuahBXQgtE0oCdQQLuDfBLeDQFkrCJRQElAjB3EcOFExAgRQcBogBjkZLF0NwzSQNkbZBrkzuE0CoNRQRwibBLWrpE0Cg4SQEPccBXg2VEE9AoRQ 1afo_prepack_topscore_0015
LPwhnBH9VyDUYCqSQ9+gpBH0vfD0zfmTQZIaoBr4J2CkrQMUQoncpBXnXlCklCKVQy/HsBXIbWDkF32SQWhvnBrdLuD0qNsRQ0g1pBX7q2DkgEaUQhhsrB7bTQDU0S0RQ1/EtBLFs6C0quSTQVZctBnxqxDkvH8SQ 1afo_prepack_topscore_0015
LCtTmBznelCUKhnTQVtHlBzS75BECFJUQIwzmBLfotAkeyrTQZrFpBPZ0jAEdwEUQkR8kBbWr6BEu9qVQYPFjBbtqeCUxiNWQwuVgBzojbCkGYGWQNYkjB/zvDDURi3WQJFceB/xW9CkleqWQFnIhBLQMWDkjxIXQeOglBb+jzCEmz1SQYPGjBP2hyB0POwTQdE7mBnj8CCE56FWQcERkBDRU8A0BgBWQaphlBnWkQDEDiIXQ7JKaB7rpDDkJhuWQiX3gBDPQyDEErnXQ 1afo_prepack_topscore_0015
L3yslBzQ3u/z2+2SQKGPnBbFBv8jWDYSQ21ulBHJvZzjl2NRQ216mBbyGe7rZxQQQWmDqB/eoJ+zxC7RQJSwrBD5C72rOehRQwXwsBPok+9r++bSQAEosBLnwA8L/yTQQvFLuBbEs0/rvTzRQw9HuBnSaR/rkrgQQ142jBvQhAAkjpjSQnPcnBLA+e0Lt1LTQBhErBbpnN/DFpuSQuF7pBfwrg/TMuERQmYmsBTB5u9LyrbTQ2NWsBTFmm3LpgmOQ87IvBrBBuAs6fWSQ 1afo_prepack_topscore_0015
LgPIjB7U5RybGjSRQ7jjhBTQpk8bZJMQQckYeBLN20+b0/xQQaUweBPV6lAsZ7DRQtKigBfTmR7zcIaOQHz7dBbQrn4L1XHMQXnQgB7+CJ9bZ7/JQWeZYBzJrq2b4dEMQg+odBrQFo+rmrxHQlrgVBjt2b8bKk9JQ1yIYB3Uxc+78OvHQMTNiB3W746DCVESQlu2iBTmdq+L76SPQDHOiBnW/29zg3lNQRYheBffaP+zsUdPQT5biB7Qra9r+0AKQ7rUWBLMTO7TjUuNQIPufB76Rm/rEheEQYRKRB7D1J8b0z8JQoY3VBXOFS/rUlaEQ 1afo_prepack_topscore_0015
Lh57ZBbAwB9rub+QQSXMVBPGG6+rRIjRQPKbVBv0Kx+712ETQjucUBnov06rT5qTQ6QCQBHmcU9rvUDRQITbPBDC0C+LdIWPQ0IuZBjWAG5jvhvQQ3XSVBzYyfAcXrORQ2jCQBLG6x5D9sRRQeJqMBbACj+bGBlRQyBsLBnn6m9Loq+OQ 1afo_prepack_topscore_0015
LHatWBLlceAcyztTQxoAXB7zZeA8kANVQlgZRBXbGTA8CIzVQ9XgQBrlhz+LijlWQiIaZBHFDzBMM0rVQThLfBjZWkBs3/IWQkDghBbvk2Bs+s+UQoyWhBz/GeCs2wbUQOrEjBLJg+A8wEqUQC2eXBHLATBsr2NTQeVhZB7u/R/bTIhVQ6xWZBzqcQCcJG4UQVmFXBfVnFCsLygWQ73CgBjCTHCc1w9WQi6pfBPoqiAsOVdWQ 1afo_prepack_topscore_0015
LKfxNBXRWKB8uBaVQn3NIBLBUHBsqw5VQE1mFBrGVj/r9tiVQK/NHB7TWN+bDInUQZkhFBj6FJCscbLVQ65BKBXdSmCceI1UQH+nOBrSuIC8jhhUQ+kqNBX3EJBc9McVQyhNIBPSkRBcNa/WQC2WDBj9x6BcQ1SUQTSjCB3EPYCM7l1VQ617IB/ej6CMLY+TQOp4KBPy87Cch5qVQvzcOBr0H+BcP3dTQNCbSBXqAZC8ekvUQ 1afo_prepack_topscore_0015
LK1kBB76Tx+bWkRWQ4Tt9AP8t827Dw+VQlKE4ADTQy47LAoUQbfl7ALMuP7TKzpTQ0rm1AvmNF6DcnEXQ3yk6A/B/c8zFUNYQhMnABP1su/TmsLYQgOU9AvrG3Ak344XQtSHFBbSkp/zIvZYQKpVAB/0e4/rCMBXQll3BBbE/x8Dmg8VQgrMwA3bxU87qgOXQsFywAPG9N+j17vWQ4In/AX5Zb5L6vXYQA2N0A3pa98zwykYQ 1afo_prepack_topscore_0015
LkoSvAPMOi9bRsjUQejUpAzZbA+LioRTQyNJxALyxR+LxxGSQ+UsvAf7yL8r84DRQvOshAbDkNAc+ZSTQE5pOArhYu/r2kBUQULneADrxqA8Vi3RQHNJSATPZo+L7raVQmmlsAz0Cr+7fwWVQnQjkAvmaR3LIyITQ5cYlADyKCBcXY1TQfzoEAL+CwAcXdGUQshwFA3/XP+rY4cTQeDzTAvTdhBMqQ5RQt2umAbbK9AcHDYRQC6IXAHNRt/rlGURQNauCAjlqL+bn/3VQ7rrbAHw5O7LOGXVQuphaAn3jDA84SBWQ 1afo_prepack_topscore_0015
L9Nb5ArC70/rPcRSQhcqABDkPFA8G4KRQuGMDBPcK68b1v1QQCFsDBbOo06rGNYPQGOBFBXi1EB8XBmRQ5fSGB/zp4A8539SQA3ADBfDGQCcjSYRQIUe6AL5ZYAcL1HTQXvI9AHvUdAcXnSQQ8cjIBDQp6A8Rx/QQZ6mEBTB3EA8SuQTQP7g/Aje3PC8n0qQQ7FoBBLiFdCcWZUSQQyOGB/5qjCM/9/QQ 1afo_prepack_topscore_0015
LYO2EBXlh1wDFR1RQAoWHBLZkq+zwCjRQXUEDBf4sVAEsWIRQt5sDBroEDBElMKQQo+WKBPcCu/zfsxSQZUINB7N5NBE2dmSQarRRBrCnHBk+WfRQQWtPBXVcoBEyk6TQtWdEB3T1a6LBawSQfhNKBLJra+TlAvQQy2ZNBH7CR+D2lDTQQYiHBnu15/TdimTQv/LKB7Lz9BUJjTSQgqPTBrHrCCkxXXRQ57TPBD+v1AEZsjQQNiPUBnTVXAEyAwRQKPrRBXGHTCkzmyTQA+pSB//n4A0EgNUQ3TpMBH+itBkw9rUQ 1afo_prepack_topscore_0015
LoZb9Av4VbAEra2RQvME1Af0caBkLAdRQmndxAD6RIBUtJBQQakFxA7NkACEMQYOQg5UrAL6VXBk1PZSQiFYuAvN73BUpXyTQ4BJiAjGzFCEUl0RQDsCmArt/lBkEJ2UQYTb8Abn+t/z60oSQL5f4A/2NNC0ligRQMKuoAzyPVAEF9gSQbNtvAvQZeCUi3vTQwV31AX8RaBklaGUQxspWA/vXECU1+fSQtvsfALcoxBU6i2QQeNqkAbn+mCEx8sRQ/vxoADq8+B0bhzVQMfykAXdHhAUPU7UQ/fGdAbbeCC0dlkUQ 1afo_prepack_topscore_0015
LLjBvA3Dqy/DLOaPQOavrAjBsJ/T3knMQvlv0A3qY+/jgNuKQ55/yATBboAUrLtIQvcQpATy0g2j5dQMQUiTeArYwa67O5zNQKUAoArmJE6rgrTJQfozaArDkl/7C3COQ7DivA7VrX+DkJYQQo6fkA/LsIAUY/JMQZwxvAvDsD8rwbFNQE6WQAXRoI4DAj1MQhYJfA/eWo3zVv0PQB0PmAXP8o+byqFJQTVZvA7au6yLLRQIQe0dhAPkXn6DNqdIQpBMMA//+9/7K/KPQRSLkAv6vPAc1FFPQJNWZAbRgOAcvfDMQ 1afo_prepack_topscore_0015
LJXb+AHNNP/j8cYLQTJ3DBrYm9/jiDqJQQsGEBnH3fB0lOVJQPXyEB/4QACEuwTGQa0HJBnEy8+DkP2KQqE+NBXarr/zQwOJQrlPOB/iiE/T9nDFQF4QSBnVifAkHCaKQ15sSBbRpv/zm7ECQLeuWB/eF1AE2G7IQXV8WB/FNhAkqJeEQ6kj/AvL9M+jlrBNQLrUDBXPyB/zDIaHQx7+IB/tjH7zdgBLQY2nJBb1sw/zvo2MQJC5KBTz8C+z2gKDQT2FSBP3QvAkb7hMQ3P3SBHYJQ/z8uq7PUzEaB3P0VB0p23JQMJdaBTQRyAUhCICQ 1afo_prepack_topscore_0015
LkGlDBL1PHCEpueLQqY0DBjEx2CU3ISLQA/I/AL/PGDUN6TJQkeqABHF+fDkexJHQ0YEDBDz7yBUqfONQ8GzHBzaeADUGZoKQl5KDBz9uEDEuMQNQ 1afo_prepack_topscore_0015
LfAf1APdv2CUxSiJQRTDtADs8ED0VgQHQ050wAvfZ7C02zjBQe+dwA3MhWDk9sI8PK2XiAbj4tCkNMKIQXBzUAXQe3CE0B4DQPV2bAL7T7CUiL3KQ71zzA/H2hCk877KQPOyrATwNnDUCnyHQ7uvjAbkbLC0MpJIQPuyFALG5mCUxEsEQSbQbA7NhsCUdNEAQ424RA3A0ZDUwfsDQi/vMAjk5qCU3SOLQQHLZAHrydDEz93KQjLnjALk8yC0hcbMQ 1afo_prepack_topscore_0015
Lycs0A7gWVCU/gnAQ23w4ALZeKCkfsw0PCQzABrILqC00/ptPIX5ABbFB8C0k7cyv1f78AjkH5Akar5zPTAS0Azmtp/zbKk1PjBt5A7n9i4zcln3Pc8J/A/snm1LdWpyvJFG1AftKACEJkgDQ2RMyAnSaNCEZCLbPxsSBBbq0uAkY8c8PYDnABj/AvA0beVkvJ3JvAvecv/jYNNQvYDXvArIBBAUPS09PX0ZBBDSjF+LEI5zvVQmCBrcj18zu8l1v6Ny4Aj2EN0DMVP7v 1afo_prepack_topscore_0015
LSIdEB7qNxCUYwq6Ptz6IBrZoPDE8Tm4P6NqGBDO17D0/SmzP5IbIBf0CIEUXowlvbakMBrthSDkYqOBQ5JQEBr9biCEv2xAQoNNLBDxtDDEAzYmPRzoKB3AhDDUaJnEQ0JZNBLOpzD0j7ICQFCSQBrXKCDU/eZAQ 1afo_prepack_topscore_0015
LV5zCBzetFE09/v7PtllABX+NbEUWJQ5P+BJ9AnldbEEo6Fpv1Rf/AXe7pEEu3U4vPmZBB7YF7DklC6AQMNrDB39TnEERza6PjKt6AHh4eEkOAz+P 1afo_prepack_topscore_0015
Lv3J3AP/jLEk6O6yvk4MzAnDSLEU4pWAw8Zz8AHXSMEk+RKEwyhB9APTwYEkFB5Hw8CpsAjm3tDEvQgBwOXKqAXtXqDUMjcHwAyYiAT2UuDU5Rd8vO7U1APCx/D0ycRYvwwBuAvDIZEkSK9AwVbZxAbb7RD0tTbAw3ghlAX9aNDE/+FIwyXnxAfb7oDEAb2Iw3zjlALgGDEE5yWIwialbA72cRD09nH+vwvTbAr1LFE0+Jl+vDBXkAbtfvDEul3vv 1afo_prepack_topscore_0015
LzHZCBvml+DUroNDw0INHBv1C/DUCBvGwW4pJBf9+VEUVu0Gw/t9KBfjbeEEnAgJw4RcLBDileDEu02Ewc/aJBTTywCkKzqFwWjrQB7fglD0490Hwn7yMBruQPCE385Cwi6OCBD/vqDEMiLAwwp+FBnCS2DkioYJwD7IMBHNliDErXlAwLuUJBL8dpC08q9IwE4VFBfSIuCEvpKEwhFoTBfWTOD0M5cGwLEJSBbQ4CE06YDHwTuBQBz4bhD07ZDKwiGHLBzySfBkSeqDwsR1MBTWWVCEKDO9v2T3QBrwjQCEDqcEw 1afo_prepack_topscore_0015
LKsUKBPPsfEkMYPCwtWuMB39g1EE7mECwrtbJBX2wEF0aFiFwb0kLBTGvQF0rnWIwIeRJBjimYEEHg09vA81QBLgz0E0WnfDwrS2MBzbJ7EEUo57v 1afo_prepack_topscore_0015
LUjPEB7HeEF05C+EwXI4ABLUCTF0NaIIwkIACB/z3OFk+9FLwIa1CBLpgdFUF2oMwhWv1An9EQFkflHHwNslzAfmAVF0o2nBwN3GvArSqeFEU8VJwL6kCBn5s6EkjZZCwke7BBPhgjFE0USHwPZfzAn/f/E0Kl3Hwlmp3AjcmLFEOru+vz8omALRWcF0jU6Iwe/pwAH50aFEUwbLw8ERxA7PRvFkMp9Iw 1afo_prepack_topscore_0015
LMFECB7v/6EkiR5LwOyLDB7N/1E0uUwOwklmIB/Ij/EkBFiPw52JJBrA2JF0xZyQwR2NDBDutdEExDSPwvDL7Av8dUEEsU9OwnSZFBHV/YE014BRwkw26A/On4DU2t3OwWLaBBbNYvEEydnKw7rCABDxE9E0di+PwXKvFB7M0VEU8TzNwP9J2Av7zZEU7lTQw0pm3AH5haEExdHNwH1YFBPcxHEk2xMRwvCeJBLrCfEUUBHRw5r4CBfFxgEEGvxRwbEnyAvN6tDElxoOwgEn/AHyPtDk3xLNwcJI+APxwrD0jGXQw 1afo_prepack_topscore_0015
L7TmMB3sQ8EUax5NwB9+RBX7JFF0NHhOwEohRBTJhdFkRL2OwWdnTBH7smFkQ2WQwnj/VBPP0/E0VxSMwGQqXBT8PoEEo+FMw9K/aBjS6kEU36kJwasyaBHv+hEEnPlOwsfDMB7UA0EkhmQMw/6ZTB7f/9EUf6LQwnaQUBP/ZEFEdWYKw2rmZBHXQJFkp5mMwkhGUBfqPeEE/n7Lww8KcBPcKUEUR0bJwX6nYBXHOpEkkspHw6EjeBfk7uEU7nqJwRX+bBrVOREklMcOwJqWeBnb9rE0bnvOwf7SYBPRQkE0JGLQw 1afo_prepack_topscore_0015
LWR0OBTa/nFEoWCNwy6POBfgs/FUw4PNwq+uLBnruCGUxS8PwpBnNBXYvJGkC0qQw1byKB/vREGEFF+Kw6SVNBXVAEGUQdLIwHPLJBnSIHG0dJMEw1uGSB3TjLGUKrGIwVSKNBrvPgF0TuiLwVcNSBjvbDGksoGNwSrFHBT0Y/F0If4KwhkyJBPlkMGk96aLwCSqOBzNy3Fk+jdHwC9+KBf07GG0BSOAwOD2FBrmgBGkFQVEwQLuHB/KLPGUtaBFw+n6TB3nWLGUedPEwZ9xQBHyqTG05JjIw/yCVBfHDJGEpqlJw 1afo_prepack_topscore_0015
L97gHBbMw6Fk7OWQwzf7EB/hu/FkJzpRwLHBJB/eS9FkZnxSwARiJBPAhFGUI8nTwA/GABfFDxFEkV7RwzFH3ArU91FUL18QwaRc8AvFkzFkLYXTwjgSuA7salFUyF9QwbUDGB3xcvFkO7iPwKjfDBXnFIGEv/nRw/WQBBXdcgFEotwRw6/mzA72tCGEjcMRw2HT6ADXC3FUeD4Pwk3n1AT2EpF0lsiTwzNdBBPNTvF0BzCUwBbF6AbvDCG08miTwybIoAzd/pFk3KPQwDTkxAjC4VFUsarQwXMyqATldkFkvz8Rw 1afo_prepack_topscore_0015
LQx9LB/KFsFUwbySwzEBQBD3XpFU7M3TwZFzTBjzh8Fkn10TwJ37UB7ZLDG0hZ1UwS2ITBHBxUFkF4rTwxe0PB3b5CFkIl2TwSdiLBbUIhFkwEGSwdr8NBz1roFkYn0Uw3O7UBTibUFUFSsSw7zYWBvxMUFUUQaUw4xFNBPiFEFUTnLTw 1afo_prepack_topscore_0015
L39sVBr2BBG0ZTqSwh/VZB/mYKGkyQjSw/IiWBPIVUGEJzGTw1WxYBnsQaGUF64TwX+EbBfvPMGkRhGRw6eqeBbd4VG0kz6Qwe2BiB/9MVGky5ORwDxjcBXYZfG0R+bQwNqqjB/OAeGEENERwqW1fBXkMoGkpRRQw9YmiBbThnGkLRlQwkxOkBnSSwGkOnaQwS0sUBD995FEX72RwpP6cBvCzIG0dXJTwmINdBfnNFGUhDvQwaUjXBbSUNG06beQwTz2iBzSuNGEAJnRwwcUYBbt7fGklPMQwyPylBjEedG0Z/TRw8ZLeBDZrvGEMLyPw2bBmBHWeuGEBWrQw 1afo_prepack_topscore_0015
L6PoRBvTLWGkibtSwdJsOBLNtfGkJJOTwP5eOBD8PfGkhyvUwu9nPBb2+mGErMbVwcb4PB7YTRGUpIFSwHfsQBXN+mGEis4SwLzqKBHw0fGUNTzSw 1afo_prepack_topscore_0015
LtOENBbJMWGkZvSVw3o1MBfKRVGkMzxWw12VSBbeGYGEKuWXwMQySBb/LeGEtWJYw1AOLBjg8JGElqOXwkMZFBPTrHG00j2WwRzCMBLwqIGkPSXYwt5zDBndH4FUap/WwRELMBrQBQGkKcuUwA/1JBnp2aGEaoJXw3+pNBLpDEG0fQtWwPCwCBPlcMGUvteXw5osEBHiEKGUwZ0VweI4KBPcnAG0l7gYwugPQBH08JGUBBfYwJpmJB/cgOGkaSoYwp4Q/ADiK2FkBZtWwUVUGBj7TuFE6LWWwqhVEBLjGzFUx7AYw 1afo_prepack_topscore_0015
LkchWBTftTGkSFzWws//bBb1JWGE/1TXwbB+cBX5NiG0clQXwKx2eBDO7mGkbvGYwDEJgBbyeQGk9nfWw//QgBjlbEGkwRsWwvDUiBbG1+FUrT0VwrHciBTuxnFk3LAWwns4jBHWWaFUoHPVwaKUlBrf5hFU5RPUwtj3jBLnlFFktKfVwfvDWBrg0OGkdpCWwj/RcB7iWTG0+4KYw/RnfBnW+RGkGzbVwtZGiB/6uTGUY1vWwoaxgBbiqCGkDquXwvwpcBT/6AGEDCdWwRG1hBraABGkKhxUwDeRkB3xvCG0ZFDWwpZXhBr0XhFEJswWwJCVlBLMxxFUyADUwriZmBfd1XFkigqTwSOxiBPFy/E0iQQWwe58kBL8h7E0ra6Uw 1afo_prepack_topscore_0015
LhjsbBruTnG0deKWwwBlcBTjEzG0hvFWwVPjZBb/N4GUV0PXwh/rbBDWo+GEvF/Xw/7oaB/gu3GUISxUwfyibBb5rDH079mUwQHOZBX0wHH0wxVTwGBcTBj9iGHUYlTTwQN9PBTIGNHE4a7Tw7puRBnCRVHEeKoUwolwKBbnTLHk9g1TwcbKaB3ncjGUOsZVwVfbgBDwn0GUD1KWwtHqcB/SuzG0Ne8TwIYXWBHcP2G09TqUwnxqZBTe7HH0LCcVwW30fBrVWFHUbpmUw+AKaBL3OQH0q4OTwYz5aBnZWDH0YBgSwZC7RB3QWAH0yxxSwX6sVB3koWHkWrsUwUrHPBDLLaHUHBGVwVWZJBrgBFHU7GTTwCtJIBjkNQH0hWTUw 1afo_prepack_topscore_0015
LreoUBnNJ1GkZ4bXwBVgRBzTg5GUxXSYwFnkUBTbC3Gklg7YwmzOVBrRz9GENzWZwKu4LBHpm0Gk6TUYwkbCIB/tC4GUARhXwuk8CBf5YxGEzKmXwTvzGBfc6DH07KqXwORCTBLpwvGkbI2Ww4pFRBzKHCH0fBOYweLQMBLd7rGkX9SYw18DKBjsv2G0yyyYwRk4JB3Ek2Gk3KjWwhqNABzP1zGUvezWwC27DBDv8oG0maeXwF2CBBDomyGURFSYwV2EEBPPXGHk3c3WwDZ9EBn9ZFHUHGUYwdggKBXZfIHklRlXw 1afo_prepack_topscore_0015
LvrYWBPGOtG0qW/Yw3tcZBXGipGkgtlZwg4mVBPuXkG0uiFaw+ntSBT4rpGkwYcawYBccBPFzyGksp7ZwQTVgBrde3GUjkdZwZd/eBbmBvG0GJlawTjjhB/RzBHklatZwXrsVBvMIoGUQToYwPFacB3frjGkhYbZw9coZB/mO5G0UzCaw/y7hBzMrxGEpBZZw6X4eBv1+4G0pT+Ywr2igB3uq1G0dP0aw8n5bB/OEsGk2r6awVb6gB/VnoG0HTeawBKCjBHmnEHk/XWZwy/+fBjW0HHkoGxZwIXhiBfNbAHUlJMaw 1afo_prepack_topscore_0015
LX8jVBvW7ZGE3vGawOh6RBrQKUG0afkawv0iUBbnNTGUpiQbwFu8YB7bPPGEBuUbwYqfQBnwDJG0DXTawALfMBfY7CGUYquawHNGLBPrYwFkWnaawwRJHBDe/jFE9K2awj3vFBzg8OFkl5iaw4s7XBLf3VG0SxzZwDmOOB/swYGUFknawrx0OB/LzJG0fQzZwrYHUB/BPEG0H6QawbALOBjZkBG0pYObw3G2IBXjoHGUSJyawo7VJBzh9yFkZF7ZwKNuOBPm5mFkU2Wawcg3IBLJThFEItVbwHofDBL+UtFEyB6awt5HDBfZPHFUbF2awxuEEBHaQRFUI3FawqpFJBbEBGFkStfaw 1afo_prepack_topscore_0015
LVX4RBDU4WGkYWxbwa2NUB/CPWG0IOdcwGFOZBzqQdGkJhfcwbeycBP9jaGkH13cwbsiZBTmJlG0syJcweYmVB76sKGEWQpcwXgxQBP7XDGU5QucwPOaSBfR3wF0qF/cwA3XVBTnBkF0uLdcwL7iWBnT2NFUWwrcwk/VOBXvGaGEBFtbwT9QRB/eMZGUtB0cw8mMYBnARHGk+0QcwEYzXBvioKGUJXHdwVm7NBfA+GG0ufEdwP2zOBv8YCGUyYPcwo4/UBL/0yFEi6adwC12OBPDBoFkG3IdwKz9SB3UQjFklLAcw2jIZBvd9rFUweVcwsogYBro4FFkCbUcwc81YBzYXOF04VGdwMUFTBvIOGF0Xaycw 1afo_prepack_topscore_0015
LAAAcBBAAAAAAAAAAAAAAAAAAAAAAAAAAAAAAAAAAAsAAAA4P 1afo_prepack_topscore_0015
SCORE:   138.874   -336.690    120.471    275.728           1.169                 13.523         -9.900    -92.363        0.396        -54.241          0.000         -0.614       0.000        0.000     -0.190     80.970      0.375            0.000     72.289                -36.659        104.611         0.000      0.061     -2.546      6.306       6.300     13.333      0.000                 1.100             1.762              0.044             0.029      15.179    -13.949     -1.351      5.885      7.338      0.000      0.000      0.000     13.155     55.000      9.000 1afo_prepack_topscore_0016
RES_NUM A:1-40 B:41-80 C:81 1afo_prepack_topscore_0016
FOLD_TREE  EDGE 81 1 2  EDGE 1 40 -1  EDGE 1 41 1  EDGE 41 80 -1  1afo_prepack_topscore_0016
RT -0.0824988 -0.976387 -0.199655 -0.990584 0.102303 -0.0909844 0.109261 0.190269 -0.975633 23.5353 17.3104 -19.4481   1afo_prepack_topscore_0016
RT -0.361571 -0.433569 0.8254 0.674843 -0.732553 -0.0891793 0.643314 0.52477 0.557461 -3.784 1.902 -16.025   1afo_prepack_topscore_0016
ANNOTATED_SEQUENCE: V[VAL:NtermProteinFull]QLAHH[HIS_D]FSEPEITLIIFGVMAGVIGTILLISYGIRRLIKK[LYS:CtermProteinFull]V[VAL:NtermProteinFull]QLAHH[HIS_D]FSEPEITLIIFGVMAGVIGTILLISYGIRRLIKK[LYS:CtermProteinFull]Z[MEM] 1afo_prepack_topscore_0016
CHAIN_ENDINGS  40 80 1afo_prepack_topscore_0016
L7RBPBtz3HGkQgV2P8S3MBNzMAGEv0N/PrcoOBd9oDG0HFOFQbnvSBJaRAGEDCMHQCB2OB5OfpFEAAA9PjXaMBtz3ZF0d+eCQ78dNBdoFjF0gArkPQj3NBFfoFGEK4IKvq/nNBRZNPGU3dt4PR/ATB5Y7HG0d1F3PUmgIBFcPAG0UQs+PIwKTBNc9oF0coF+PLy2NB9owJFUc9oBQiWkNBhpbeFEsyhGQiWEIB9TNaFkDtICQfU4OBhU4SFEv0NBP1NJJBZktjF0IbnXP3kYPBNJGuF0257vv 1afo_prepack_topscore_0016
Lx1jLBh/UKGUktzHQsHFNB989NGUc9oKQiWkJBRgVIGkWktMQkCXJB9naLGEW5APQTihMBxKHaG0gA7KQqGPQB5OfgGUhrHJQ7RhPBlsdsGkArcJQwKHLBlDtwG0jCHJQLy2TBBAAyGUwKHKQW5QIB989MGEmuJGQyDQRBpo2LGESY/KQtIbIBlsdcGk78dKQ4PVNBhpbcG0d++MQkCXUB5OfeGUwKnJQBWZPBtIbeG0coFGQSMoTB5575GULyWKQzhWXBFXPuGEVjXKQ 1afo_prepack_topscore_0016
Lue0GBtHFAGEXP6LQf/UDBhpb0F03P1NQFDCABR2OCG0xLdPQzhW/AdTiLGEsyxOQVgqGB5WemF0kauPQFkxJBNMKUFEDrZOQnhSNBtINJF0gRPQQcJ3FBhBaEFUd4JNQJGEHBRKc7Fka8CKQ/7pABZdDqFk+3sMQxtiJBRxowFE6GYQQydAEBR8dfFEr4mQQAiYMBFZnaFEVe2MQ8AgPBlTM8EErUiPQabGQBJ7wUFUo2pQQjsyKBRdzCF0TWCRQ5pEIBZNZ3E0fjNMQeTQDBpJ79EEMAtOQj1cDBtAmMFU+0pLQ 1afo_prepack_topscore_0016
LlYQ7ApFZ9FEtIzQQ5lu0AxKHGGUxgoRQaR2yANJGBGU3kATQIFuqAhU4CGEW5oTQKc9pAVMIIG0Mz8QQ3577AxeUuFEShDRQK9M5AVMiNGE5QwRQjsdpAtIbDG0gADQQ/UjjAR14FGEVjnRQ03PpAJxgQGUf/sQQ 1afo_prepack_topscore_0016
LMdT6ARhr1FEFueTQe++4ANHarFUPK0UQAAACBFYllFEAAYVQJGEGB5OfpFkYQwUQe++xAh/UXFkX6uUQdTi2A1NJGF0d+2TQJbn1AlsdGF0jCfSQ2jC8AVMI0EkpbKUQVjX6AlCX1EULy+RQueU+ABAAqEE/p+SQBWZABZlDzFklD9SQAdF1A95j2Fk6vfVQLy2wApGvQFkX6uVQwKHqApZmbFEaRWUQDXP+AhAruEUjXKVQGZ76ABBWxEEnE7QQDCMBBNJGcEUc94SQ 1afo_prepack_topscore_0016
LShLCBJaRcFECsiWQBrcHBJaRWFErcIXQlDtGB99TPFULySYQtIbIBNdT+EEVjfYQGZbLBhU4oFkVOEXQjX6QBR2OjFk/UjXQueUUBtHFWFkBB2WQsHlTBFZ7oFkZmVYQzh2YBZ78TFkDtgXQZQgYBx0NfFEAAUYQ5lu9Ax0NZFU46BXQcvJJBxy9IFEIlkWQ9owLBpvfuFUdTCWQoa8JB5QL2F01jqXQIwqTBNJGQFEYl7VQTihSBxgAzF0MzwYQEYFcBVMIKFkCXHXQ 1afo_prepack_topscore_0016
LcSMEBZmZcF0hWsYQ3kYDBV3kWF0NJaZQ6mE/AFYlDFkWkdZQWO03ANzMBFUMIEZQhALBBZQgpFUhrzZQhALFBZlD7Fka86ZQCBWFBlCXGGUMIgZQgqxIBZ785Fk9ocaQTiBJBBrcOGUO0mZQZ7cMBpEDFG0FZjaQT3kMBFsyNGErcIaQkC3CBxKHqFUNehYQpjPHBRjGSFExwnZQnvf7AJaRwFkX6iZQO0i/A557jFEFuSaQsyhCBR14GGkWkFZQShrIBVMIsFU46xaQwKHJBBBWVGUNeRZQ9oQPBJxgEGk++9aQFuePBluJUG0isNaQ 1afo_prepack_topscore_0016
Lb8SABNJG2EEW58ZQVjX5Ad8SjEEXPCaQUNe4AZlDXEE99XZQJbn8A1isdE0FZ3YQbJWuAxxTqE0F3QaQnNOpAFPa2EEiKxZQqGPDBVjX4E0xLRaQNcw8AVfyYE0SmaaQ8cipA9HRcE0KcYaQDHEvARXwzEEiAuaQWBzsApbDzEE7zWZQ 1afo_prepack_topscore_0016
LnEDzAx0NFE0hWYZQzMzxABW5wDEoawYQ8S3lApFZrDE8nmYQktzgAhpbODkU42YQWAK3AhoDFDEuj0YQuKnBBBIxGDko16YQ5iGEBBCKbCk0x+YQdmMBBRdl4BETb/YQlu6IB19sYCkOJBZQvJxvA9TNAE0jCzZQI8o1A5gEBEkPQWYQcguzA575zCUTqPZQuhj1AVpNyCUU6XYQK7ZDBNNSXD0wrfYQzKfCBRLOZDU+jXZQ 1afo_prepack_topscore_0016
LIFuhAdnvDE0hWMYQDCsMAx0NDEEAAAYQf/UHAVMIcDk/UTXQzMzMA13PVDUy2JWQsyhKANdTWEEnEDXQlYQcAFZ7kEkArcXQqxLnAZPKWEkVO0XQIvjhAdUkDE0MjMYQNkvCABpfFEUrrcYQLy2LA9S3QE0eUAWQ46R1/MepdEERLKXQ5QLgA1isvE0OfnWQqxLXABqGvE0xLJYQIFurA557REUdT6WQamZsAJGEeE0fqRYQ 1afo_prepack_topscore_0016
LmuJ5/gqx/C0jC/XQrcot/wKHWC0jCXXQPKcN/gpbeCERLCWQx1ja/kYQICUktDVQduFC/4A+2BU/CJYQxzGn/IDQXBkMexYQRZ3n/grjMCkDiUZQaYcn/AP7xCUssKZQAo3o/86UACEPN5ZQT3kw/Y78FDklDdYQTNfFAhjKEC0aRLXQVRcq+uNcOCkerSYQsvHJ+ckS/Ak9cvXQCh6M/IZgeAUVC9YQjq5DA945EBEbopYQ 1afo_prepack_topscore_0016
LCsyB+SgV+C0Ib/VQ2jCX/mYQIDk8SvUQCsyB+4luVDEmupTQ5QLS9gqxHDkTihSQqGv8/CAAsDET38UQBrcQA7kYcDUwK3VQ03PHA/mE7D0IbnTQYlDfAThr/DEUNWWQqGvk+qw1PDUjXyWQKPZs/epkrCk+iaUQ0ist/6OfDE0xLdVQwKHaADW5ED0xLVVQNepJAHueMD0jCvWQtd+SAbPKKEERLyTQKxg0/2isDEEAAATQBW5OAzeUgDEFuGTQIFulA3NJyDUwK/WQgqxVA/RhLEkpb6WQDXPjAThrHE0OffVQ 1afo_prepack_topscore_0016
L5QLi/8S3wDkR2+TQfU4AABqG/DEEY9SQMdTMAJGEYDktzXSQ14lOAJGEUDEnELRQUNeRAluJPEka8iTQ4P1GAZ78hEU46BUQfU4gAZQgVEU2OfSQktzj/4577DUHa5UQp9mw/sg2HE0AfKSQbnvZA9RhHEkYQYUQtd+QARKctE0yhGUQShrmAtyhgEka86SQAAAlAZ5QHEUMIISQmZmZA56RdEkEDqRQ 1afo_prepack_topscore_0016
LiWkTAZ5Q7CUf/MTQaR2eAxJxUCECsqSQxgAPAV46xBkoF5RQLHaTAdR2WBkpbyQQPrekAV6B1BUtGzTQRt/tAd8fPCU8ugUQBeHxA5SgpB0KRuVQNoT3Ah6uTCUUmiTQNepRAhU4+Cka8KUQ7AylAV+bfCUJCASQfqvcAJn9nBUzCjUQarNnAJzL4Akp7YTQMgrrAFPJvC0Ij3UQQM43AdsqDCkwsOWQbIXqAd2ilBEeNaWQ3cWzA9tYpA0qhZVQHbE+ABEriC0QBDUQSso5AJCNoBkO0LTQ6g50A5sdnCEuYsSQ 1afo_prepack_topscore_0016
LhrH5/4P1gBEuecSQEYlT/oFZrA0GvsRQLHaB/cR2WB0d+WQQFueE/c8SvAUGEoOQaSeA/i0UfA09teSQaSmi+yxbQ/j4SuTQl1Py/28ju/jrwlRQSsqt/mRkQ/z2ksUQsHFy/c8S3BEEYVTQIZyn/QZwY/jfbiRQfCUX/aeRdBkrJ1SQlaVo9SVYZ8z1/aTQYEcH/sk/9/Tm7PUQ3c3HAbUVe/jtGKSQQxO4/+s0gA0JFvQQeJLn/K2Qk9zHQPRQ2G5l/SIc/9jTSjVQvtoz/+edpAkegCVQOcFFAb0Kf+Ds+MUQ 1afo_prepack_topscore_0016
L46Rh+0hWUCU3kYQQYlDN8sz3rCkR2OOQf/Un/w1jmCE8naMQJbnj/coFdCEueEKQBW5g+envbDEUNuOQwfqx/+owhDU46JQQmZmp+iqxzDkrHFMQT3kMALv0RDUGE4OQAAAg+cnvjCUwKPRQiFvX/qPSeCk+oRNQxgAD/kuJpDESh7PQNzMv/GZ7QDULyGRQ1NJ2/mtzBEkSMYQQTiBB/SLyKE0isdMQbnvH/0hWwDUHaBLQcSMk/GCsmD0jC3KQY6maALwKXDEDCEQQBrcOA/mEjDUbn/MQoa8KAbktvCEUNeOQ 1afo_prepack_topscore_0016
L8naGA9S3sCkYQgNQDXPaABrcoC0573LQYlDbABVj3BkoFpKQR2OfARKctBUO0SIQ1zInAd2/vCEmSkNQT3axAlHrqCkUDDMQMSG1ApzvKDk9XXKQ+jb3AZAmFCEk8SMQnoj+A1X4FDEH19IQ9gcABxBqAC0Zv5KQ+hOCB5e2gCkCBPJQoFZHAV3k0CkZmZPQO14ZAFkaADU1cSKQ6n8mAV4QQDEj7YOQsCNnANWwZCU4nPPQMEcwAZHDoDUZ5JKQ+Pn0ARCUYBENOnNQLSrAB5eVfD0RSTHQNXxCBxAuGBEDcHLQA78FBhb+cCURaIIQ 1afo_prepack_topscore_0016
LdoFXARgV2AkArMMQXktXA9na8+jVOELQe++HA56Rx+z4luIQ46RNA557n9zbSMFQbnvTAlCX/A0NJGOQd29jAJQ/e+DeMaKQWYmTABImA9jGmnMQ 1afo_prepack_topscore_0016
LPKcp/ksdu/T14FJQ/Ujn+w0Np/TgVuFQv0NZ/gVOkAkU46AQc9oY/89TFAUjX64Pir2g/CbIeAEgDXHQGsF+/iranAEG1hCQgHP2/Wv8R/jUa2JQdTih/c9oQAkVO0KQOrS898VZH9j9ItEQV8OV/O0XeB0d5bIQQtEOAHH5EBULgwDQTunu/idlPBE4dE/PjjQCAvv8Q/T2L1AQtjNKAvzuGAE53aKQ0TT8/yvfi8j/PGJQ0eTh/io0K/zK0lLQ 1afo_prepack_topscore_0016
LZQgt/IwKvBEaR2BQKxgAAd9oQC0Gv06P+TNSA1hWsBEmuJzP/UjTAlBBmB0bSMwvoFZJANzM7Cktz3+PktzTAJFuWD0w1j0PCBWfAFYlDEkmZm7Pe++qA1NJyDkVOUBQ0ist/AqGDCknvfFQbLVo/YeWXCEtPzxPYlD5/EsyNDUbnPBQb8SVAx0N1CUdTiCQcSMgAR0iEDE99TpPQ14HAxLdfDEUNeRP3kYvAZPKGEEDCMDQW5QoA125bDkoFZEQ+TNwANHahD01jC9P 1afo_prepack_topscore_0016
LQ14fAJFuGBUjX67PWO0oA57nSAUMIw2PgVOkABVjX+DaR2OP357nABBW59T14l4v/UjvARhrX/zHFOAQKxgeAZlDNBEpw1BQu/ztAh/i8AUJ/DqPHaRrAdTih/TKc9DQDXPxAtcol8z4lu+PxgA3A14lOA01jiAQ 1afo_prepack_topscore_0016
LQgVYA5QLy7ja8SvPqxLPAdoFZ87kYQsvsHFIApw1jyj++p9vKc9MApGv07b14FDw+TNSAR14l8DBW56PkOLbAxmsv+LvjvwvQ+vBARHhI+rZYQgP 1afo_prepack_topscore_0016
LdTi5/sd+O+T5QL9vIwKr/g/Uj/zIbnDwEtIJAB/pGA0hWEHwZQgJA9Rhr/zKH6JwjsdG/0hWEBEW5QCwiWkt+sIb3BEBWZHw2OfP/amZuAkBBW/v+TNy/UiBB/D8na0vro/L/oMuL+jzsvFw+TNm/4QLqBEYlD/vzhWk9obSMBUdTSJwktz3+67nSC04luGwueUo/8naMCUMIQIwdTiZ/iVOU/zgAr/vIwKP/GtIDB0bSM2vmuJx/uyhOBECsyBw 1afo_prepack_topscore_0016
LLHaZAZktrA04luEwBrcmApEDCBktz3HwAAArAFYlj/zfqRJwiWktAFuek/DVjnLw/pGvAFtIrB0GvUEwUNerA9owhCkZmZCwrco5AxfqxBEaRWHwGEYyAlYQ0CUiBB8vvJxYAx0N5AkZm5Awf0NkAJZIwBE9PeJwMdTwANJGEBEW5wAwnvfrAFDC4CUMIwFw46RjAhqxfCEtI7Aw++p/AxLdHCERLyEwW5Q8AV46xAk9oQIw7Rh4AFueMCklDdJwb8SvAFYlTDkWkt5vDXPyAtd+eCE+TNyvx1j6AFYl3C0eU4+v 1afo_prepack_topscore_0016
LYlDsAxLdz8Tc9oHwFuewAVNeJ8r/UDJw67npAtHFu9rlDdLwwfqtAFtIb+b14lNwPf/pARf/08j8S3DwYKv4A9ce56r0SqJwKImwAdVCr+LdMJHw 1afo_prepack_topscore_0016
LsyheAVMIw9b3kILw3kYQAZmZm+bIwaNw8S3UA13P16bMIwPwyLdXAJEYF97kYARwDIDx/w/6d+r3TqMwnCYo/QD6KAsZzjKwdlXK/gx3H/rwUEPwpbSYAFCsy8bNeZJw/u9TAVlvUAciGBOwp1Up/kVNt577A9LwHqe5/kU95/7ljBJw0Etx+WMNB/LWtfOwWP4W/wiEY9r6JVQwkAGZ/IzOkAcYcxPw 1afo_prepack_topscore_0016
LktzVAFDCs9jWkNPwXPKaANJG0/TPKsQwShrnAltzH/ThrXRwBrcoApw1D/zxLlSw3dFbAd6RWBUYrJQwD86EAVoDzBUt+WPwSI1hAVwXJCUF0NRwHbJFAt9hiCUzUwNwShrTAJv0d+jtzXNwJZONApGCt/jMwaRwMryiA1zqYBksHkOwnCF1/ENU8BEzuiQwOFk7/Y/CBBEcKIOwwWGiAR30pCU7Y0Qwz22pAp+6+BESUgRwTMNZA5khICk0oFSw+Lvp/MPpqCkjEKNw07APAZgPeCkse+LwhKtLANtS8CkQL+Ow 1afo_prepack_topscore_0016
L8S3vAtyhm+zyhmQwGEY6A13P19zxLNRwU464AZ6mE67z3HSw14l8AhqxL6757PTwkCXBBB/pm8z57HQwW5QDBtxLt/DaRmOw03vGBtd+u+ja8SMwHvUGBZPK0AU0iMQw6mEvAxKHq+jYQQPwUVK9A5GDo/D5NyRwkCX/AFsyh2LVj3OwkC3EBlBBW5jsdmQwrco/AlCXXA0OfvNwmZGIB1NJOA057HLw35bEBhpby8jTiBLwlDNKBlBBW9T14FNw5QrHBVO0qBk78NPw46xJBxLdTA0z3nQwIFuDBFXPKB057/Qw 1afo_prepack_topscore_0016
L7RhzAh/Uj+7KHqRw4P1xAlsdeAM7RhSwlYQsANIwCA825zTwyLdvAxKHaAcNe5UwpnErAphQiBM1RzRwiGlwA94NICcUroQw//coAph6jCc5gzPwOwy5ANRGjCMbtKRwO0iwAlCXf+LAAwQwKvm5A5EY6Ac38vSwsI5jABZsDBMwUaRwFSqoAJJTJCMEuhSwJkpzAFUXhB8Gy2PwMdXsAhPU0CsUeJOwRPCiA93yPCcRDCPwE6IlApOe7CM+xlQwjkt9AdXfzC8ErVQwKvu2A9Br6Ccn73RwfGj/AdUbOCsj7qRw 1afo_prepack_topscore_0016
Ltd+jABW5g+b0isTw8nacAx0NJ9bjX6UwAAAmAxfqx1rQg1Vw03PmA1jCX6LmuBXwXVvJAhQUc4jnkjUwIyFw/8V/e8bMV1TwhGBBAxLfS9TDtzVwFWU6+Y9tG6j4gMTwT3khAJGE49rqxzSwRe2VApTmT/bqZbVwBTUPAZJ1r9T6d3Twn0Jg/sHrk+rIaiUwxKM+/0eEf+L1aDTwORpn/4wo9+DEciVwtTpNApztz+TJDSWwQSo2/syG51jzHgWw7Ikl+CK6267x+sSwuSab/08Hq9zladSwdFdx8uUne9D9l9Tw 1afo_prepack_topscore_0016
LVjXsAhVOU9zLdTVwiBB0ABVjH/j/ULWw6mE7A9RhL8Dmu5WwO0i8A1isd8TzMDYwBW56AxJxgAUbnXVw0is0Ax1jiBUPK0UwdoFsAFsyB+j78VUwLhdvAZCEJAUIx5WwU46+AZ5Q7/zGvkUwsyhABNJG8Ak9oAWwsyhvAtd+GBEAAQUw 1afo_prepack_topscore_0016
LkCX/AxLdT7LueMWwT3EDBlX62+LAA4WwY6m/AJwKHA8yh+XwdolBBBAAQAcwKjYwlDNFB9owdAcxg4VwnEjIBZ5QjBsTihWwQg1NBZ5QTBMqG3WwHvUGBZQgZCsTixWwQ14QBJEYJCc0icXwGEYJB13P5C8d+WXwEtoOB56RxCMuesXw5QrRBBW5QDMW5IYwJGE+A14lu7LFuOVwuCfGBdcyr9r+7UXw1NpHBhqx7/rSMIVw8S3BBFDC8AMVjXVwEYlPBZ6mUAsvfqWwIwKCBhqxfCs9ogWwO0CVBBqGDCsQgtXwSMoHBV3kYDcepjXwnEjPBJaRqDcPKMYw 1afo_prepack_topscore_0016
LAAA2ApEDiAM8nqXw+TNvA1hWMBcdTWYwDCstAVMIQA8eU8Ywy25uAlDtoAMT3gZwDXPzAd++ZAc3kwWw2Z/yA1T5DCspigYwXXgnAJBOdBMHWIYw 1afo_prepack_topscore_0016
LTiBrApEDC+7z3zYw8napA9na80bbnXZwc9ozAZ6mEzD8nyZwMdTzAJwKH0bHaZawEYlmAZ78t+zgAHZwoa8WAhWkt+TgVyYwsHFnABAAYAUwKrZw789RAtd+mA0xLZYwJGEqAFtI78rBBWYw6BziAxtbK7bDWrZwDXPsA9mET/zNJuYwzMzKAJFue+DnELZwiWkVAJxgA8zP1cYwYlDlAR2OXBkR2eZwEtIvABBWZAErc4Zw8nahA1NJGAUMIEaw789BAd++hAEShLYwNepdAZmZuA0d++XwlDtSAJaReBUdTuYw 1afo_prepack_topscore_0016
L5lu8AhpbS4TgVeZwFueDBFtIb5TIw2ZwUN+DB9mED+LnETawW5QFBd9ow9Loa4awQmSIB17rW6TRCZZwR85IBVo7O/z+hBZwv+hNBtwSM/jOtjYwKpIOB9u92A0lJNYwlVlRB1piEBERcZXwp4sUBdINGAkx5+Ww3N1RB15QICU9f0Ww4P18AVjX64zjC/Yw6ObDB1onO+TBcKawJrBIBlhf877mDBZwRT8LBNtcB4jyUrZwF5hJBp+waA0WpYZwd4SFBhP3o/jzCvYw6g9MB9c4O9T1DMYw1OMRBZvE0+jGo1YwzXzLB5ydoB0VdWYwyvgUBVZPY+jEJbXwwRSXBVUYQAEATOWwPxbPB50OgCkD6IXwBhaUBFUWNCE86DWw 1afo_prepack_topscore_0016
LZ78CBxLdLAc14BawLyWDBV46ZBMuecawb8S/ABBWRBczMDbwIwKBBxgAjB8jCnbw1r2BBNDuUCshEDawohSCBlaj+CcwqbawohbABtbfjDcstBawxjk1AZeHgDMfA3ZwlfftAtwppDc65RawHDlvAJsE3DcB54awoAejAp6glD8IGFawjX6BBd8SPAsnvjZwsJfHBZA2gBcqInawx4aEBxYPXCcUBnZw4Zf7ARu0RCcJx3ZwLir/AhZy8CMre4awnzcGBtCGEDMBlkawLwBBBJBgAEMJqTawS7sCBlB6kD8EAkZw2hpzA9I5VDs6RZZw2ZP3A5IP6DcqrCbwLjhpANDO+DsFDNbwyT3hA9aMbDcdHnZwVd1aANBqsDsePZaw 1afo_prepack_topscore_0016
Lx1j1Atyh2AsYQ8awZ78tARf/sAsArgbwqGvyAluJh/LUNCcwShryApa8CAM99ncw9WJjAJuCKAcuURbwZmtYA5a2HBs+i2awLobFA9odYAsyfkawBKwRAtAfJCcFOSbwDXPzAd9ooAMqGfaw41osAlhyrB8T4ubwY+kkABTMi+78E+awpy4cA1oOv/bhNtbw8ZEhAlEXfB8GpbawVQk3/UaYEB8qdRaw783KAJAtH/LvVQawi7o3/4/f+/b8s+awYBHIAlydfC8bL/awSqTIA9Ri7Bc6Gtbwz51fAFRLaCMeOebw 1afo_prepack_topscore_0016
LQ142A9mEj87Gv0bwwfq7A56Rh6DAAUcwT3kDB9mED4LXPecwU4aEB13PV+L+Txcwknu7Apt3g/TDuCcw+wTwAVsUOAUnO5bwd8jABN3TsA0tcicwu/EpAh53OAUIAgcwQ142AV3kY77NJWbwrT32ANvDZ6TxFxcw3pCABtI+k/jLikbwwovsAlrpJ/zHHhbwkygwAdC6OBkhCsbw/BjABlkQtB0bvVcwCBrEBZZsXAk9pncwd3y8AZB9qAUeuAdwCOIhAxWzkA0+uWcwkxWsAt035AUdK4cw/ihoA152c+D2Ftcw 1afo_prepack_topscore_0016
LdTiHBpEDi8DpwRcw++JNBpvfq5zd+acw1NpNBJxgA5r78JdwjX6JBpZmZ27yhidwBr8OBd++p9Lsy9bwiWkPBlX6G8rX6ObwKc9QBZ78d/7OfzawOJmWBdR2OAsDt8awXPKYBRgVWB8z3faw4P1GBpFZ7+DXPCcwLfwPBl+6K+jyKVcwx1DMB99Td/LYl/bwRLySBtyhm+LW5IcwR2uSBR2Of5jqxLbwCB2LBVjX62rCXDbwIwqQB9Rh7+LmuRawrcIOBpvfiAc465awQg1WB9S3kAMmudbwGZbZB9S30+b6m4aw8n6bBdTipB8d+mawTiBYBFXPCBsuJBawY6mVB125DCstzjaw 1afo_prepack_topscore_0016
LR2OSBFDCs871jWdwyL9SBpbSM+757DewhArSBNJGE4zxLhewfUYTBBVjX07IbHfwekxRBBFLb+DpTSewqGvOBtz3HAsuJRewNzMPB9owdBspb6dwpbSLBlCXPC8JxMewx1jFBFZ7ECcPKAewbnvBB57nmCcjXOewNzMVB56RB9LXPCdwdy4WBtPZH/rYJHewlYwKBhArc/bIwKewiBBPB9RhTA8Ofzew9oQTBRgV2Bs789dwuzXOBJEYVBMrcYdwOJmLB9RhPCMYlvewCsSMBNzMvCcc9Aewb8SFB9owBCsTiddw3kYEBhrHNBsvfOewPf/7ApvfeCcHaFewam5BBRKcpC81juew03vCBdR2CD8MzAew 1afo_prepack_topscore_0016
LxvVrBnZjw/TjatLQt+spB/ZFpAk3SrNQtJfqB34hOA0mkQQQlfVrBTAfCBkOmDRQ8MHqBL/FFCU+GWNQ1dUoBjZodCECIRPQWcjpBr6FSCEH+dKQBC1qBrEmJAUMn2JQy1ArB36Wm9jhh8LQbzRtBjM1EAEmeAMQ9RmnBLJqaAk1pUNQlGLsBjdDNCUjs2NQ3tooBHF5/CE7VAPQtfzoBPlrUCklKqQQXAPmBbg9VCUMs2OQfT2pBX1e0CE6yPKQAsfnBn1+JCkSD9JQ7j6qBLqJBCkqnIJQ 1afo_prepack_topscore_0016
LAQNqB/fZ49jYPlQQA87qBffJC8jm38RQgfEpBLRxU+zaR+SQp3vmBLUEz+T+CtSQ3exqBfdEC+rROESQKz0sBHTNh/rkkORQUf4rBDCU+/7V5mPQX0AqBftqq+LSlqOQBILtBPyq6Acg/NOQBHhpBfoHp6DeM2PQwX/sBnZkP9z4+JSQboyoBHs/s+rtpwRQ+NDrB3Fwn+76yGTQLVNtB7NxuAcIwrRQjdquBToWW+L/bMRQ9BpsB3wGHBcTBVMQpdruBr8FbBMP2DPQ 1afo_prepack_topscore_0016
LRREqBLKl6+zZJJUQvEWoBfzOGAUFYLVQ764oBbbi6+zsiiWQwm5nBnluz/zckjXQzb3oBrA2mBkYPQVQYBLoBnNBNCUue/TQotJpB7z36C0XcJUQMkKlB7wqLC0+swTQ3e8rBL/Wh+jBvVUQvkQmBT+l4/DY25UQjk+qB/3GxB0E7dVQB0snBPnmACU4+EWQrcMpBLYI+BkbgITQLMqoBzWENDEVAQTQuDUrBrD86C0spSUQc8LoBjdiJDk0oAVQDBrkBbg1dCUMP3SQ+DJkBTKpZC0zmnUQ6ohkB3/IVBk6roTQ 1afo_prepack_topscore_0016
LPUdqBbhnU7jdwkWQRwDrBbmi95LA73XQT4uoBz5DV+b1XIYQ54ioBzcqP/7PRsYQFvntB7IfJ+7ykvXQKjPrB3B9M2j+rvVQvyRrBH1GH8jjOUYQNI3tB7sFy+b4AuWQLbftBjBi4/7gTMYQcQUvB7fQy77gMBYQ 1afo_prepack_topscore_0016
L5j9mB7dl3+br0VXQE4okB3agUA8IppXQf2ilB7VFyBM4WpXQM7GnBDshGCccMPYQqIZjBnFJ9/r+PgYQh3KiBT8sc8Lr9hYQLtpfBfBgX67+ANYQRo9iBTquE8j1H2YQYndeBDe749TtNUYQRiGhBf0c++TrDtYQjyJnB706G+LdZcWQ+PGjBjyEMAc7D5WQ/v6kBzynCA8VH5YQTM2hBrsQtAsl7nYQbqvkBPmKj8z/3JZQUJ/aB/XSA/TGwHYQMkKhBbPMcAUkw3YQ 1afo_prepack_topscore_0016
L2TkkBTc6RCM56tWQnjXlBTR0/CMxHqWQRmbkBHcMTDMIVVVQFPzlBz04sDcE1uUQPsZoBr4KFD829yWQ9uSpBrY4yDs1G2WQiT1oBXcdGEMn17XQ8PnqB3MmFEsrL8VQEf1pBPFqZEcLosXQGN7qBv0iZEcopfWQasTjBnWZGCsWxDWQstbkBfFLRDcvreXQUIFpBnMV1CcoPtXQrWZpBHBs1C8eM9VQWvBoBbr/BEcl0ZYQCsYrBbdTCEMPR8UQLarpBD1UmEcPJOYQ 1afo_prepack_topscore_0016
LeKHiBrgBHDMU33UQNKGhBr/uYDsChlTQxDKcBrrBgDsPFsTQMIWaBTZHBEcBODUQUwshBPxm6CcOzaSQXHokBHnf2CMhzGSQauImBjsvVCcwPqSQPK4lBDFXTDcKlQRQ/H1oBDz7RCsr5XSQEZkoB/AnPDMcE+QQN9CqBzb2uC8I0hRQVfChBrINyC8n1XVQQQGiBvhJ3DsWYZTQVD7gBjr1aCcOIpSQFprgBDz/FDcthhRQfILlBDUt9B8x9UTQ2ctkBf0PtDMfX0QQBh/pBHtGwBs6M0SQOvhpB/EgmDcHUTQQf0KsBXF5rCs9XTRQ 1afo_prepack_topscore_0016
LaTBZBLjKADM0AYTQErGTBD2XFDsBKdTQPLNRBzyK6C8Kf3UQbaBRBrSTVCs2+PVQxoTQBDUFpC8TQcSQvSfRBLeC2C8OjIRQG+jaBPY3kCcAgFTQ9lHSBDnomDMm/OTQlDjRBPn+HCc9blSQvEAMBXseqCcnnmSQcFuOBPVSqCsxDlQQ 1afo_prepack_topscore_0016
LDiyPBzowZDcJPpVQnA6NBfHCRD8F+BXQtdfIB/a95CMrg/WQSv5HBrlFYCM2VkXQ7eVNBzFS7DMFlyXQu+9RB3s//DMh9YYQnMgWBf0sMEMvEEYQ0qcVBjvPeEcycqXQVr8aBXzoEEMaSDYQ9C+PB3mR3D84LUVQbH1QBL0g8CchkhXQT+ZNBPpyKE8CwFXQ8VmJBvcc7D8tkKYQnImQBnvUIEcoM1YQP7aTBXIqgDsz3hYQ 1afo_prepack_topscore_0016
LrnrEBbtCND8GOUWQqWi+AvHl6Cs0xMWQKvA/AXFkOCs2zhVQuoNDBrQjECMwfzUQ63k4APHObD8VWVVQBDp+A7X6BE8QwhVQIrDFB3hz1DMaYqVQ2akEBTy9LDMTbVWQUK76AjLa4Cc50MXQ9Re4AzUjQD8JSSUQrLMwADNqdDMELqVQP1X9A3LrMEc7DrUQKVt7ALvXKEcL2aWQ9z3GBndHzDMvcqUQZXQHBXOhGE81zRWQ 1afo_prepack_topscore_0016
LhMI3A74aoBMyzwVQBtF3AfKrRAMjIJVQUQ61AfoqZAsD/nTQiZb9ATjXMA8Wm4SQ1aBuAHvJ1+rvHtVQBngvAraQA+7mHKXQPeNmATFxb5rghsXQSN6cAP7KI27hb/WQES3mAXiN15TZAaYQe9OxAzf05B8GOWWQB1q+AXeyk/rgzXVQSOfmADIx6/LtToVQabPtA3B/B8bx+GVQpyu2AfFXL77bYPXQlgnwAvsty/LS6wXQ 1afo_prepack_topscore_0016
Lh0fsA/cwuAcPHKTQJ1tqAHfP3AMHUsRQ0rZ0ADjvhB8zDCRQ/q53ATcKIBczU8PQHGmgAvK2rB8vpYRQSBNNAXKxzAsdmgRQPSThA/PiJCMjf/PQqRYLAr+6FA85e1SQZdjmAbIw4AsTixTQ7IqpArNAv/7nXRRQJMkfAXufPCslmHSQyr79/i+EbB8SCYRQl4NNAfwzDAMY6tQQ2gKUAbv/bCMRwlPQ/AQoATbfeCMql4PQ+vEiA3TVgBczggOQ8Zp5/iN8++7hQ2SQgZOZAr8w4+rOX+SQk9wKAvfu0AchEpTQ 1afo_prepack_topscore_0016
L0sw4A3TMRCs4npRQiKHBB78FnCsDqDRQ5OvFBnqPHCcw07QQ3yXIB/srECshH1PQLPyCB740MD8Vd8RQLULCBjenBD8vGUTQxRk+A/WmzDsCLoRQ9+11A/YAbCMgWgSQw3BABHDoyCM2HEQQ3Y6GBDHvUDMjBwRQwpfBBXCfjCcjVXTQl3C7AXnwvDMbfpQQ4vS4ADbO2DcxbXSQFlsBBz6HIEsrOpRQ 1afo_prepack_topscore_0016
Lv/zGBHrReBMXy9RQ5rTLBPT4fAcQm4RQx/sJBLC0n+bonARQgvrMB3qJl9bcdJQQZ44MBPG6//rf6RTQwZgRB3Db997QsUTQFVhWBvcIQ/rqPvSQexbSBPZiL8rfnwUQAIsEB/0NjB87UySQe8vOB3g5/AcbPcRQATCOBvc02AsVw4TQzbaJBnatD/rFXvTQUJgQBrXr83bUgtSQTUzZBfaoo9LSNxSQZMxVBHQX1/LFGtRQnnlXBHLcgAc5iUTQhttVBLpLx4jclyUQsZcTBXTk0+bm1XVQh4zOBX5Jg2bDZJVQ 1afo_prepack_topscore_0016
LI0DFB/37+87J7NRQQIfDBXdBW7Tb3XQQ22lDBb++iwjx6yNQ7G7FBztYv8TfNJMQfvw7AbIzw9joPvQQp927AXmFJ/zuhISQNz63Arz24/DmwZPQDi1wATTas/D3MsSQpgqCBXI9J+rHu6RQP9VGBbLmc+j9jiQQn9J2AD5Zb3zYnxQQEaIAB3trgAUklGSQt3AABvYCp9j950SQLI/vA/ucTAEZ08PQRmj3AXpb7+DkvcNQzXd9AD7PyAUejUPQcCkxAXHvSAUUnrTQiKYsAjHkp9TC1wSQxQnsAXYNiAEaACSQ 1afo_prepack_topscore_0016
L5LMBBjAKN+bmpHNQCqUBB79RG/r1yRKQ/1JHBbbfa/bAwaJQxKzIB/tze+bk+pGQArp8AjPO4AsJq3JQVLowA7BtrAMRTTKQ4r1+An72bB8v0LGQoKbqAvIf+BcLngKQ3Jz+AfXGT/LgseOQiFv+Aj9qK9r8fDJQRcU/ArMhmB8zzWLQ1jUtAHbjGA8D0pIQVoTvAvhPHAs9ZIMQ9Yi6ADB/LCsmIrFQKZsDBbmDnBM3ttFQR7J8AL6FuAsheLDQ4F+hA3IYwBsiK0KQw/atAzJ4RCsUdMMQ3UZrA3DiRCcS+qIQ 1afo_prepack_topscore_0016
LC2SKBjzLXAcMEDLQNkDQBvE3jAsuSYKQN+tSBH1+Z+bIO9JQGmnVBvTo/9rUTDIQhT+SBTGvUBs1BmMQ1b1YBTwdhBc2GEMQVRkaB7CQQCcSJUKQx4ncBj+euAMFEUNQtV9fBjUJWCsIv0JQvbAhBnBL6AsBK1MQvx1hB/iJ5BMtWFLQNl1IBnfUuA8PLuMQ7MUQBDQXJBcoziIQc6IRBPytJC8kh2MQ2WjSBXtXyAs5geOQfunXBTyekCcplUJQ9kTbBLUc5/7wYsOQ/iogB/IBvC8LecIQFdeiBfwoRAM600NQ3t9jBXvKBC8bpsKQ 1afo_prepack_topscore_0016
L0ZyRBrNHL6rQUuLQVsTUBnb4I+Dy7aLQMkySBrX1T/zC8sIQ12JWB3fMJAkUCgGQBhdPBLLnq7r2uQNQexoYB7fq59TkemLQrN+SBjzTc/TVKCNQ 1afo_prepack_topscore_0016
L1oxNBPfYN/DMg9HQngLMBfZDKAEbkqCQ6gaPBLTg5+zden8P5gwRB/b7EA0oNbzPTQKGBnNk6/zb5nBQKwxEBrU6UAk9Qi3P/16CBjEmyA0DKjFQJ8FLBDA8Z+D0ZKJQPwANBzpkOB0+QpCQUkLFBrOMn9zhxICQbfgABr6eLAk0n30PPNCHBbDzY/jJkKpPLmyFB7WyXBEfGs0PtcV9Az7NpAkXqyEQkr6DB38C2BkgPDFQEb2DB7OxeAEnA0IQ 1afo_prepack_topscore_0016
LGErPBX0cW4jAnB9PzA4SBPg8Y87A94xPPspYBD1jF37+kwyP9sGbB/jKM5TxVtqvG1oSBLjpGAco201Pox2VB3J47A8709fvRBxVBT0RWC8/1hoPCH5ZBntYXCMMU19Pcb1NBTDFu6bnhYBQwlNRBPMAL7rH1zrvn5fOBfxIcA8xjG1PuJIUBTTtUAcBm7+PPy/ZBzKMmAcIMNgv92OUBbQQzAsoZB5vwWOaBrTK4C8sqXAQMEHYB7HWDCc0+ACQ9R3dBX+QLCcBr37P 1afo_prepack_topscore_0016
LjczaBr/Zbsj3X3+P+vMgBjTS47TBhFAQuhfgBL0/v/zRAJ7PP8YiB7S2IAkw/2yP5b8gBzgTH8zv3CGQqrtYB3oT157yOmCQIThhBLAsV5rUkA8PT6UeBzW3S7jDbOIQWD5hBrPP8+DaG+GQEBUiBDMVO6r8t6GQ 1afo_prepack_topscore_0016
LwvUdBXLrxAULKN9PSU1dBPmXECkQsf4P1vMeBDNtACE76ouv00zgBfX1TCUaBp4vqkRaBvhBkAEZR6AQ7IsgBbaCUCEdNu7PyPZaB/LrXC0k0z6P 1afo_prepack_topscore_0016
Lc5vaBzcQQBkPWi4vfVDbBn1NHB0xpMCwoTUgBD80mAk9kuDwszmhBPOvIBkj4QHwPjyWBzuXIA0hVSEw3HtXBvbXq/DQ1FJws0ORB7LStAUIDZDw8cAYBLQSxAEbc4wvtKUaBPx1CC0V//Dw1iKXBzX/X+zkkICwfEqUBLeTR+ja8yJw/hpbBnjYx+z1tWJwjYdXBH+XwAEsMPKwCQPOB/zfAAUM/3EwpZ3QB3I2pBUwohFwxmmQBfQB4AEaeQ+v 1afo_prepack_topscore_0016
LE9QhBTqML/jKRDBwDX+jBLHWG+zJiTCwkZEmBbrFKAUdwtBwvNxnBf6oVAkKHHFwBktkBDNlF47hFR9vyZ8iBrA0r+roou/vLypnBj5K57bcLh+vNKIjBb5RcAs8o62vWmMgBX7XW+jgla8v3V+jBvjzw8TD1aGwEWVkBPpqS4jq07xvwDgjBvYGh/LX6uDwhK3gBfiTD+7bvIAwU3IoBXDPp+75lR5vOM4oB7XV/6DGkY8vsKDoBzYLE9LbWZDwYW0hBDY/QBMaQw5vvlgiBbxfDAMYHFSPajLlBrKIzAM+881v 1afo_prepack_topscore_0016
LnY+lB7YY5A0e3z6vUR+nBnK/+BkMmL5v2Y4nBPUjeC0zkTBwj16pBj1YqCEHDgDwObmkBDp4uAk5yxyvMr9pB3LOjB0mlZ4vnrinBrsMQC0pS1lv 1afo_prepack_topscore_0016
L9gilBPv4rCEFr5CwCqWlBzRIKDkbAfHwrmtmB3aK2CkUtLKwU6SoBrHXKDkDyhLwG2biBzqeVDkhAbIw5bNhBbVEqDUY/VEwnjUiB/gMzD0iB1KwTh6jBzx/hC0e8FBwshYmBHhpnD0i5ZGwaEVhBzfT4CUP23IwNpPhBXXGXDkMoUBw2kPgBbK36D0Q7RLwbxOjBjOfjDEkIjMwVFajBvwRIEUlgYKw 1afo_prepack_topscore_0016
LTlHmBbWiOCENdwKwmlZnBnIryB0bZGNwPTcqBDMJ2B0AmxMwmo4rBjtUGCkgWmOwyjfmBPh+UAEUeZNwhaijBLc2QAUGoLOwliNoB3tuN/jb5cPw3TViBP2uh9DPY9NwBJ2kBvBU9BksBpJwxM0mBPgeKCUZ65Ow/irmB3d3o/DCneLwoRTjBzJvmAEBpHQwfuYiBHkA8AE+P6MwGyinBfDFT8TP3oPw11SqBLS5P/DE/zOw+1BoBruzGAEmNsQwLDPgBX3oq9z1+iOwwGfiBHslI8DhY5LwIFajBj+pJ5TNGRPw 1afo_prepack_topscore_0016
Lv2arBbKTgBk/7cKwJ8WuB7mfiBEYx+JwhQZvBLumeCENPjKwRmYxBL2fkCk7M5LwOLCvBPZvIBUOoMGwLXmuBDLOU/DHB0EwL+9uBzRI6+jJPp9vwWjwBLuTN9Df9+Hwu4NqBP/yOBkCVAJwivTvBvZ+0A0eJVLwb2ztBrPpuBEk8eDw1OIxBbkvXBkV/bFwYojsBnziv+Tfk0FwvLquBf1kO7jWSr7vlVhtBrTCEAk/vT5vrJ/wBzb0f/T7DX7vAhPwBPUH/5r5HAHw3HmyBj2GL+jmU+GwoHOwB3CL09jwAIKw 1afo_prepack_topscore_0016
LZ1DuBzvl+CkTzhJwDg+uBf7XrD0zhAKwUYIvB7mzzD0ZHBNwWGFxBrLXCEkPnAOwB6EtBra3FEEuzsIwH5ItBnTnGEEtKRDwGA5qBrk7UEEmGQBwna2vB3FyOEEnGaBwgQdsBzHG5C0LncIw388wBTxPvDUS0HJwydCrBbgHCEUqpTJwncktB7jzVEkiybJwXizsBLFMtD0nPrBwa07qBzcdVEEkcy5vhQ+oBjziOEk6wkCwpwJrBPHClEUzd1CwOS5vBPXTPEEFQG6vM0LwBD3zeEkvl/CwBqaxBnRGEE0HF2Cw 1afo_prepack_topscore_0016
LggGtBDKFoDE7BfOwyPKtBLBfvDUgrtQwzEnvBjCmZDk/8TRwPpExBDjbsDkJSFSwVhnqB/EieDUVqZRwZ1LoB7UQ5Dk7e/QwJT9qBrOyeD0Xc6SwAeilBHRilDUWnYRwcxirBLSZaD0vzpNwSpRtBPC6IE0PN5QwEwOqBLE49CkQqERwMTUoB7kaMEkUtcRw7GMoB/bt9DEwj0PwaHJpBnJtSDEWiYTw87osBfMdKDEW9LTwmeVrBDgX/DkcMQTw7P6jB7AT6DUq3DRwdQVlBPfUGDkeO6QwGbdlB7I0hDk94dSw 1afo_prepack_topscore_0016
LdPGwBfBLyCElg9QwEGfyBfILcCUSLhRwEU90BPLi2CEQ1KRwCzn2BjFi/C0djASwmVwyBT2aeBklv9QwBnowBbagqAEL+YRwqh6uB3cTjCUHUVQwPfQyBTD+ZCkOemSwjpyyBjf3gBEJHwPwxTp0B771CBETuSRwOMCvBrmHFBUI3DRw 1afo_prepack_topscore_0016
LsIM1BrpcDDETi3PwR1h3B/EzdDEa8DPwXeo3BT9HDEk+RZQwtus5Bjo2IEUaI7QwAlZ3BLylpD0IAGMwzCs5BzuyCE0d3KLwvqK8BbgkzD02moKwjvT5B3boYEUl52KwGcQ+BvckGEENmyJwufZ7BHhalEka5AKw6S39BPCdcEkM0eJwph8/B76LpE0hBpIw87zzBz+B8CEgLjOwx6V5B3cMLD0teZPwm7Z3BPAeMDUI/4KwRKi1BT0X6DUb2rLwVxd8B7BPRDkZT4KwvIX3BrktfE0k8RLwThGACHP/+Dk4rXJw8aG7Bzbl2EEZTxJwuLwACngggE0yKXIw 1afo_prepack_topscore_0016
LIVa1Brw8NEkU9iQws9Y1BPBthEEuVYRw75W2B/xQcEkEfySweyC4B3wCnE0ANWTwRzwzBbSFJEEQWHQwXIr2BjgwtEkMG7Qwm5XzB3QSoEUeHaRw 1afo_prepack_topscore_0016
LDIU1B3/dLEEzXXTwV6M2BLdUFEkJFvUw6NP5BDW3BE0/MuUwiOq6B3soJE0S0kVw87y0BnPwhDkFsOVwnU0xBDpSqDkzmdVwPKH2BvnaRDUVJgWwHYLwBroLCDU9zqVwgV9zBfV7CEETP5SwQis1BzfQSEki5aVwTV70BbUGJD0eodUwxkkxBHto+DEyoVWwml/wBXFg7D0h8mUwm3F1BXLg0CkOm1WwkGN4BTAJKDUKfTWwt0+1Bbd1pD0kvRXwIwFuBrs0KDUD80VwXqVwBHM0tCEuayUwhz6wBPT+wCUzliWw 1afo_prepack_topscore_0016
LLrO6Bv8fsD0pcwTwB/K9BbmnkDUFxrTwj4p+BT0qHEk9EoTwbjSACT8BLE03eVUwcz59BnCBKDkyodSwKLD9BHmXbCU/9hSwy+t9BvBDECkm8RRw3958Bzy0uAkfyVRw5x+8BbFbw/jyGTQwPa19B3PpSA04FQOwElM8BbkQg8T0JdQwHbC5BPaTgDUYDFTw9xx9BDM9SDkbvkUw6U/8Brj+XDES3kRwjCCACnLsKD0KaUSwgcE+BbUrLCUzDXTwgI56BnDjZC0VtrSwEps8BDFBTCkvGcQwQw3/B71JFCU0bHRwoKP8BnpIYA0WgOSwJyb+B7M6PBU0uAOwFB59BLrbT/TSJsMweki7BfG6d6z23WRwyLQ8BjvKXxroaWPw 1afo_prepack_topscore_0016
LWQy9B35MWEUl0ySwu8L/BT0LrEErNuSwERM/B/r20EUH2HUwuQnACvpv7EEc/nUwlJ19BTEd6EU0AwRwIkM/BXVDQFkFRmRwlLq9BDIkeFk6RtQwArC7BDYpjF0dYQRw7Fm6BnFMyF0EaOSwz0m8BbV78F04bvSw6oI4BfKq1FUADqSwzaO8BfsXTEkFjOSwnHnACnRdoE0AsXSwlHv9BzaHzE0o3wQwGDy7BbxY9Ek3zESwoHY/BvOpXFUj0kSwq1lAC3RzNFkj2KRwmgw+BnDetFk/0kQwZ2X9Bns7WFU8iePwWbc5B7NtbF0/j4QwwLf+BDlR6FEtTaSwDaR8Bja6DG0y6dTwapl2B/rZtFEipQSw7Oz3BfoRAG0OgYTw 1afo_prepack_topscore_0016
L1478Bjes0Ek1cxUwx/z8BLpF9EEmQKWwAB1+BDRlwEkxIAXwlALACTDn5EE4uwXwey/5B7Z06EUyHwWwK323BzJkJFkKvJWwPnH1BfGVDFkOSsWwhAh4BzltgFEgXfWwCVV7BLPkuEUj8WUwtrU9BP+BOFkbCJWwiHV5BnTYqEUyPnWwXHG6BDPD+E0ik0Xw8L03Bv/lHFkMbEVwgXmzBPezNF04ARWw+wr0BnKzyEEX3aWwJIH1BTp4EFk7vxXwfy/2BP3MrFEaEEWwknj4BL4tiFk1okXwR4d6BHO1kFEh7EWw 1afo_prepack_topscore_0016
LO4y+B3ZsbEECy2WwfUUACP6MNEEJDnXwIxO/BXQQFEkn2bYwaS/+BbneQEkhV7YwPSoBCDsfYEU/3/Xw6XaCCTr4eE0qqvWwZLeCCT2KKEERkcYwcllDC7wbtEEYaBXwD/g9BrnYVEUv3OWwKYkACbrT/DE/O+WwwuZBCnTPnEUXFRYwYGyCCnfjQEU90PWw6wvBCbYBnEkj/CWwGTZDCbrYSEUfClYwQl6BCHiZGEEdl5YwzZtCCbty2D0JnLYwp1FEC7kQxE0PdFWw+6ODC/7J8E0pSfXwSNSECLHalEEXOsXw 1afo_prepack_topscore_0016
LTGS+BbUljDUjraYwGA38BPrXRDUXVAZwwG5+B/Ih+CUCtfZwiaQACHe6jC0wPUZwWW26BTDFvCUKxyYwatL5B3p5cCESSXZwG0J3BvF94BENDHZwsrg1BHmuTBUlmrZwK9gzBLqLUAEXJcZwdHg+BzhVSD07tAYwMIx7B3uErDkPNQZwJme5BX5Y8CkbHbYwdA67BTilUCk3njYwHtf6BTTVNCEnZuZwNRI4BfVz2C0UanZwkxz1B3n6LCUgUwYwGLM4BnpEFBkjt2Ywig12B7zk0AkRbCawrTd0BDtkDCEyF8Zw+8dyBD7H6/DdS1Zwt7PyBrurwA0WZHZwF9d0BnUIH/TqUNZw 1afo_prepack_topscore_0016
LSr0+BjTSMDEmIHawBHYAC/HV7CklXnawNCzBCPWdIDU7yaawCptCCzIrwCkZtkawS6+BCnDSpDUZxHawbASACzNoKC0NKrawHy79BDb90Bknv9awX4A+BL9xUAkwNFbwL279BXldH/z6KbawtHw9BXBs12TDEiawkRg9Bf29hDEggPawxqIACvcLJDUJdGbwgBaACr/b4BEzoLaw6uFBCvww9BEZa/awhyi9Bn3hKCUXGcbw8oT8BDv3BCE8wnawSy1/BzdEEAkJYWbwseT8B/WzBAEzqYbwNuN8BrM4w/j+eIawKRv/Bjm6i/Dh0IawoJt9BrutD77VeFawQAX/BftXn5LH4yawOSE8Bjbd/37hhyaw 1afo_prepack_topscore_0016
LAAAcBBAAAAAAAAAAAAAAAAAAAAAAAAAAAAAAAAAAAsAAAA4P 1afo_prepack_topscore_0016
SCORE:   135.348   -355.756    128.163    273.425           1.250                 12.224         -8.965    -94.341        0.396        -54.241          0.000         -1.344       0.000        0.000     -0.190     91.441      0.375            0.000     72.289                -33.988        104.611         1.000      0.364    -15.290      2.966       2.260      6.282      0.000                -1.200             1.307              0.074             2.043      -1.236    -26.049     -5.329      5.885      3.056      0.000      0.000      0.000      6.217     80.000     13.000 1afo_prepack_topscore_0017
RES_NUM A:1-40 B:41-80 C:81 1afo_prepack_topscore_0017
FOLD_TREE  EDGE 81 1 2  EDGE 1 40 -1  EDGE 1 41 1  EDGE 41 80 -1  1afo_prepack_topscore_0017
RT 0.111392 -0.895276 -0.431361 -0.992864 -0.118857 -0.00970758 -0.0425794 0.429365 -0.902127 22.5016 14.6316 -10.8098   1afo_prepack_topscore_0017
[truncated: 2,090,453 more chars]
