# Supplementary material for: Modeling membrane geometries implicitly in Rosetta
Source: Protein Sci. 2024 Feb 15;33(3):e4908. doi: 10.1002/pro.4908 (PMC10868433; doi:10.1002/pro.4908)
Supplement: Supplementary file 2 — Data S2. Supporting Information [file PRO-33-e4908-s001.gz › mp_geo_demos/protien_protein_docking_micelle/1afo_aligned_ignorechain.pdb]

ATOM      1  N   VAL A   1      11.755  16.984   0.896  1.00 18.74           N  
ATOM      2  CA  VAL A   1      11.216  16.025   1.902  1.00 18.11           C  
ATOM      3  C   VAL A   1      11.658  16.455   3.305  1.00 17.30           C  
ATOM      4  O   VAL A   1      12.686  16.034   3.797  1.00 17.26           O  
ATOM      5  CB  VAL A   1      11.752  14.623   1.603  1.00 18.42           C  
ATOM      6  CG1 VAL A   1      13.261  14.692   1.359  1.00 18.58           C  
ATOM      7  CG2 VAL A   1      11.472  13.703   2.793  1.00 18.59           C  
ATOM      8  HA  VAL A   1      10.138  16.015   1.849  1.00 18.15           H  
ATOM      9  HB  VAL A   1      11.264  14.232   0.721  1.00 18.56           H  
ATOM     10 HG11 VAL A   1      13.679  15.517   1.918  1.00 18.58           H  
ATOM     11 HG12 VAL A   1      13.720  13.769   1.682  1.00 18.56           H  
ATOM     12 HG13 VAL A   1      13.449  14.839   0.306  1.00 18.83           H  
ATOM     13 HG21 VAL A   1      10.445  13.822   3.106  1.00 18.86           H  
ATOM     14 HG22 VAL A   1      11.642  12.676   2.503  1.00 18.54           H  
ATOM     15 HG23 VAL A   1      12.130  13.959   3.610  1.00 18.63           H  
ATOM     16  H1  VAL A   1      12.656  17.375   1.239  1.00 19.07           H  
ATOM     17  H2  VAL A   1      11.910  16.489  -0.005  1.00 19.08           H  
ATOM     18  H3  VAL A   1      11.073  17.755   0.753  1.00 18.63           H  
ATOM     19  N   GLN A   2      10.890  17.291   3.952  1.00 16.78           N  
ATOM     20  CA  GLN A   2      11.270  17.746   5.320  1.00 16.11           C  
ATOM     21  C   GLN A   2      10.392  17.042   6.356  1.00 15.69           C  
ATOM     22  O   GLN A   2      10.340  17.427   7.507  1.00 15.68           O  
ATOM     23  CB  GLN A   2      11.079  19.263   5.425  1.00 16.10           C  
ATOM     24  CG  GLN A   2      11.457  19.744   6.831  1.00 15.49           C  
ATOM     25  CD  GLN A   2      12.758  19.073   7.278  1.00 15.09           C  
ATOM     26  NE2 GLN A   2      12.726  18.192   8.240  1.00 14.56           N  
ATOM     27  OE1 GLN A   2      13.814  19.352   6.745  1.00 15.39           O  
ATOM     28  H   GLN A   2      10.066  17.621   3.538  1.00 16.93           H  
ATOM     29  HA  GLN A   2      12.304  17.500   5.504  1.00 16.10           H  
ATOM     30  HB2 GLN A   2      11.707  19.755   4.696  1.00 16.14           H  
ATOM     31  HB3 GLN A   2      10.045  19.508   5.231  1.00 16.63           H  
ATOM     32  HG2 GLN A   2      11.594  20.816   6.817  1.00 15.60           H  
ATOM     33  HG3 GLN A   2      10.669  19.492   7.523  1.00 15.40           H  
ATOM     34 HE21 GLN A   2      11.874  17.967   8.669  1.00 14.40           H  
ATOM     35 HE22 GLN A   2      13.553  17.756   8.534  1.00 14.42           H  
ATOM     36  N   LEU A   3       9.705  16.010   5.955  1.00 15.49           N  
ATOM     37  CA  LEU A   3       8.832  15.277   6.916  1.00 15.26           C  
ATOM     38  C   LEU A   3       8.008  16.279   7.728  1.00 14.77           C  
ATOM     39  O   LEU A   3       7.919  17.442   7.389  1.00 14.94           O  
ATOM     40  CB  LEU A   3       9.703  14.446   7.862  1.00 15.58           C  
ATOM     41  CG  LEU A   3       9.320  12.970   7.749  1.00 15.97           C  
ATOM     42  CD1 LEU A   3       9.913  12.383   6.467  1.00 16.71           C  
ATOM     43  CD2 LEU A   3       9.869  12.210   8.958  1.00 16.05           C  
ATOM     44  H   LEU A   3       9.766  15.715   5.023  1.00 15.59           H  
ATOM     45  HA  LEU A   3       8.168  14.622   6.371  1.00 15.38           H  
ATOM     46  HB2 LEU A   3      10.742  14.572   7.596  1.00 15.74           H  
ATOM     47  HB3 LEU A   3       9.547  14.780   8.878  1.00 15.55           H  
ATOM     48  HG  LEU A   3       8.243  12.879   7.722  1.00 15.84           H  
ATOM     49 HD11 LEU A   3      10.981  12.546   6.457  1.00 16.80           H  
ATOM     50 HD12 LEU A   3       9.711  11.323   6.430  1.00 17.03           H  
ATOM     51 HD13 LEU A   3       9.467  12.866   5.610  1.00 16.93           H  
ATOM     52 HD21 LEU A   3       9.614  12.740   9.863  1.00 16.08           H  
ATOM     53 HD22 LEU A   3       9.437  11.220   8.988  1.00 15.96           H  
ATOM     54 HD23 LEU A   3      10.944  12.131   8.876  1.00 16.30           H  
ATOM     55  N   ALA A   4       7.407  15.837   8.799  1.00 14.32           N  
ATOM     56  CA  ALA A   4       6.591  16.764   9.633  1.00 14.03           C  
ATOM     57  C   ALA A   4       6.356  16.137  11.009  1.00 13.34           C  
ATOM     58  O   ALA A   4       5.340  16.360  11.639  1.00 13.29           O  
ATOM     59  CB  ALA A   4       5.245  17.016   8.950  1.00 14.31           C  
ATOM     60  H   ALA A   4       7.492  14.895   9.055  1.00 14.30           H  
ATOM     61  HA  ALA A   4       7.116  17.702   9.749  1.00 14.29           H  
ATOM     62  HB1 ALA A   4       5.183  16.428   8.047  1.00 14.32           H  
ATOM     63  HB2 ALA A   4       4.444  16.736   9.618  1.00 14.34           H  
ATOM     64  HB3 ALA A   4       5.156  18.064   8.703  1.00 14.64           H  
ATOM     65  N   HIS A   5       7.288  15.355  11.480  1.00 12.98           N  
ATOM     66  CA  HIS A   5       7.123  14.713  12.815  1.00 12.48           C  
ATOM     67  C   HIS A   5       8.500  14.349  13.375  1.00 11.62           C  
ATOM     68  O   HIS A   5       9.516  14.593  12.754  1.00 11.76           O  
ATOM     69  CB  HIS A   5       6.279  13.444  12.672  1.00 12.81           C  
ATOM     70  CG  HIS A   5       4.821  13.811  12.637  1.00 13.36           C  
ATOM     71  CD2 HIS A   5       3.905  14.025  13.637  1.00 13.93           C  
ATOM     72  ND1 HIS A   5       4.133  13.997  11.448  1.00 13.57           N  
ATOM     73  CE1 HIS A   5       2.862  14.309  11.760  1.00 14.23           C  
ATOM     74  NE2 HIS A   5       2.668  14.338  13.081  1.00 14.47           N  
ATOM     75  H   HIS A   5       8.099  15.191  10.954  1.00 13.15           H  
ATOM     76  HA  HIS A   5       6.632  15.399  13.488  1.00 12.71           H  
ATOM     77  HB2 HIS A   5       6.545  12.938  11.755  1.00 13.05           H  
ATOM     78  HB3 HIS A   5       6.467  12.791  13.511  1.00 12.61           H  
ATOM     79  HD1 HIS A   5       4.505  13.920  10.545  1.00 13.40           H  
ATOM     80  HD2 HIS A   5       4.113  13.962  14.695  1.00 14.07           H  
ATOM     81  HE1 HIS A   5       2.090  14.508  11.031  1.00 14.63           H  
ATOM     82  N   HIS A   6       8.545  13.767  14.542  1.00 10.90           N  
ATOM     83  CA  HIS A   6       9.862  13.392  15.132  1.00 10.21           C  
ATOM     84  C   HIS A   6       9.676  12.957  16.587  1.00  9.43           C  
ATOM     85  O   HIS A   6      10.106  11.894  16.986  1.00  9.32           O  
ATOM     86  CB  HIS A   6      10.802  14.599  15.080  1.00 10.37           C  
ATOM     87  CG  HIS A   6      12.082  14.212  14.395  1.00 10.53           C  
ATOM     88  CD2 HIS A   6      12.465  14.248  13.077  1.00 10.88           C  
ATOM     89  ND1 HIS A   6      13.170  13.708  15.091  1.00 10.58           N  
ATOM     90  CE1 HIS A   6      14.145  13.464  14.197  1.00 10.97           C  
ATOM     91  NE2 HIS A   6      13.768  13.776  12.955  1.00 11.15           N  
ATOM     92  H   HIS A   6       7.716  13.576  15.030  1.00 10.94           H  
ATOM     93  HA  HIS A   6      10.292  12.579  14.565  1.00 10.38           H  
ATOM     94  HB2 HIS A   6      10.327  15.400  14.533  1.00 10.69           H  
ATOM     95  HB3 HIS A   6      11.017  14.928  16.085  1.00 10.30           H  
ATOM     96  HD1 HIS A   6      13.220  13.559  16.058  1.00 10.50           H  
ATOM     97  HD2 HIS A   6      11.848  14.591  12.259  1.00 11.09           H  
ATOM     98  HE1 HIS A   6      15.116  13.065  14.454  1.00 11.25           H  
ATOM     99  N   PHE A   7       9.048  13.775  17.386  1.00  9.11           N  
ATOM    100  CA  PHE A   7       8.846  13.411  18.817  1.00  8.55           C  
ATOM    101  C   PHE A   7       7.884  12.224  18.924  1.00  7.46           C  
ATOM    102  O   PHE A   7       6.977  12.075  18.129  1.00  7.39           O  
ATOM    103  CB  PHE A   7       8.259  14.609  19.568  1.00  8.98           C  
ATOM    104  CG  PHE A   7       9.373  15.374  20.243  1.00  9.76           C  
ATOM    105  CD1 PHE A   7      10.190  16.227  19.492  1.00 10.19           C  
ATOM    106  CD2 PHE A   7       9.589  15.229  21.618  1.00 10.29           C  
ATOM    107  CE1 PHE A   7      11.222  16.937  20.117  1.00 11.10           C  
ATOM    108  CE2 PHE A   7      10.622  15.939  22.244  1.00 11.19           C  
ATOM    109  CZ  PHE A   7      11.439  16.792  21.493  1.00 11.57           C  
ATOM    110  H   PHE A   7       8.715  14.632  17.046  1.00  9.39           H  
ATOM    111  HA  PHE A   7       9.797  13.146  19.255  1.00  8.86           H  
ATOM    112  HB2 PHE A   7       7.748  15.256  18.871  1.00  9.18           H  
ATOM    113  HB3 PHE A   7       7.561  14.259  20.314  1.00  8.77           H  
ATOM    114  HD1 PHE A   7      10.024  16.339  18.430  1.00  9.98           H  
ATOM    115  HD2 PHE A   7       8.959  14.570  22.198  1.00 10.16           H  
ATOM    116  HE1 PHE A   7      11.852  17.596  19.537  1.00 11.57           H  
ATOM    117  HE2 PHE A   7      10.789  15.828  23.305  1.00 11.72           H  
ATOM    118  HZ  PHE A   7      12.236  17.340  21.974  1.00 12.35           H  
ATOM    119  N   SER A   8       8.074  11.381  19.903  1.00  6.86           N  
ATOM    120  CA  SER A   8       7.171  10.206  20.070  1.00  6.01           C  
ATOM    121  C   SER A   8       7.059   9.441  18.749  1.00  5.07           C  
ATOM    122  O   SER A   8       7.577   9.856  17.731  1.00  5.28           O  
ATOM    123  CB  SER A   8       5.783  10.688  20.494  1.00  6.54           C  
ATOM    124  OG  SER A   8       5.045  11.068  19.340  1.00  7.08           O  
ATOM    125  H   SER A   8       8.809  11.523  20.537  1.00  7.15           H  
ATOM    126  HA  SER A   8       7.570   9.551  20.830  1.00  6.02           H  
ATOM    127  HB2 SER A   8       5.263   9.894  21.001  1.00  6.79           H  
ATOM    128  HB3 SER A   8       5.885  11.534  21.163  1.00  6.61           H  
ATOM    129  HG  SER A   8       4.150  11.276  19.614  1.00  7.42           H  
ATOM    130  N   GLU A   9       6.381   8.326  18.761  1.00  4.41           N  
ATOM    131  CA  GLU A   9       6.225   7.528  17.513  1.00  3.84           C  
ATOM    132  C   GLU A   9       4.733   7.356  17.207  1.00  2.84           C  
ATOM    133  O   GLU A   9       4.101   6.451  17.715  1.00  3.00           O  
ATOM    134  CB  GLU A   9       6.865   6.151  17.706  1.00  4.55           C  
ATOM    135  CG  GLU A   9       8.306   6.318  18.189  1.00  5.41           C  
ATOM    136  CD  GLU A   9       9.149   5.141  17.697  1.00  6.00           C  
ATOM    137  OE1 GLU A   9       9.650   5.221  16.587  1.00  6.28           O  
ATOM    138  OE2 GLU A   9       9.278   4.180  18.436  1.00  6.49           O1-
ATOM    139  H   GLU A   9       5.971   8.013  19.595  1.00  4.61           H  
ATOM    140  HA  GLU A   9       6.709   8.038  16.694  1.00  4.12           H  
ATOM    141  HB2 GLU A   9       6.300   5.591  18.438  1.00  4.86           H  
ATOM    142  HB3 GLU A   9       6.862   5.618  16.767  1.00  4.60           H  
ATOM    143  HG2 GLU A   9       8.710   7.241  17.801  1.00  5.70           H  
ATOM    144  HG3 GLU A   9       8.322   6.343  19.269  1.00  5.72           H  
ATOM    145  N   PRO A  10       4.215   8.234  16.386  1.00  2.18           N  
ATOM    146  CA  PRO A  10       2.793   8.201  16.000  1.00  1.51           C  
ATOM    147  C   PRO A  10       2.458   6.879  15.302  1.00  1.23           C  
ATOM    148  O   PRO A  10       2.800   6.664  14.154  1.00  1.13           O  
ATOM    149  CB  PRO A  10       2.621   9.381  15.034  1.00  1.87           C  
ATOM    150  CG  PRO A  10       4.000  10.071  14.882  1.00  2.49           C  
ATOM    151  CD  PRO A  10       4.999   9.323  15.778  1.00  2.65           C  
ATOM    152  HA  PRO A  10       2.165   8.341  16.865  1.00  1.77           H  
ATOM    153  HB2 PRO A  10       2.278   9.020  14.076  1.00  2.10           H  
ATOM    154  HB3 PRO A  10       1.908  10.084  15.439  1.00  2.10           H  
ATOM    155  HG2 PRO A  10       4.321  10.022  13.850  1.00  3.08           H  
ATOM    156  HG3 PRO A  10       3.932  11.101  15.196  1.00  2.65           H  
ATOM    157  HD2 PRO A  10       5.808   8.921  15.184  1.00  3.25           H  
ATOM    158  HD3 PRO A  10       5.381   9.978  16.545  1.00  2.87           H  
ATOM    159  N   GLU A  11       1.786   5.993  15.985  1.00  1.29           N  
ATOM    160  CA  GLU A  11       1.426   4.691  15.360  1.00  1.13           C  
ATOM    161  C   GLU A  11       0.710   4.951  14.034  1.00  1.00           C  
ATOM    162  O   GLU A  11       0.915   4.258  13.058  1.00  0.97           O  
ATOM    163  CB  GLU A  11       0.501   3.913  16.298  1.00  1.32           C  
ATOM    164  CG  GLU A  11       1.306   3.382  17.485  1.00  1.94           C  
ATOM    165  CD  GLU A  11       1.130   4.319  18.681  1.00  2.47           C  
ATOM    166  OE1 GLU A  11       0.182   4.129  19.424  1.00  3.01           O  
ATOM    167  OE2 GLU A  11       1.948   5.213  18.834  1.00  2.89           O1-
ATOM    168  H   GLU A  11       1.518   6.186  16.908  1.00  1.55           H  
ATOM    169  HA  GLU A  11       2.322   4.117  15.178  1.00  1.09           H  
ATOM    170  HB2 GLU A  11      -0.282   4.566  16.656  1.00  1.69           H  
ATOM    171  HB3 GLU A  11       0.061   3.083  15.764  1.00  1.69           H  
ATOM    172  HG2 GLU A  11       0.955   2.394  17.745  1.00  2.39           H  
ATOM    173  HG3 GLU A  11       2.352   3.334  17.218  1.00  2.45           H  
ATOM    174  N   ILE A  12      -0.132   5.948  13.991  1.00  0.99           N  
ATOM    175  CA  ILE A  12      -0.860   6.258  12.739  1.00  0.91           C  
ATOM    176  C   ILE A  12       0.132   6.679  11.652  1.00  0.80           C  
ATOM    177  O   ILE A  12       0.049   6.243  10.524  1.00  0.74           O  
ATOM    178  CB  ILE A  12      -1.840   7.399  13.003  1.00  1.03           C  
ATOM    179  CG1 ILE A  12      -2.802   7.506  11.828  1.00  1.05           C  
ATOM    180  CG2 ILE A  12      -1.073   8.715  13.158  1.00  1.28           C  
ATOM    181  CD1 ILE A  12      -3.892   6.444  11.972  1.00  1.48           C  
ATOM    182  H   ILE A  12      -0.287   6.495  14.787  1.00  1.08           H  
ATOM    183  HA  ILE A  12      -1.406   5.385  12.411  1.00  0.89           H  
ATOM    184  HB  ILE A  12      -2.394   7.195  13.909  1.00  1.22           H  
ATOM    185 HG12 ILE A  12      -3.249   8.487  11.819  1.00  1.37           H  
ATOM    186 HG13 ILE A  12      -2.262   7.343  10.909  1.00  1.18           H  
ATOM    187 HG21 ILE A  12      -0.317   8.602  13.922  1.00  1.72           H  
ATOM    188 HG22 ILE A  12      -0.601   8.969  12.221  1.00  1.67           H  
ATOM    189 HG23 ILE A  12      -1.758   9.500  13.442  1.00  1.67           H  
ATOM    190 HD11 ILE A  12      -3.611   5.746  12.748  1.00  1.86           H  
ATOM    191 HD12 ILE A  12      -4.825   6.919  12.235  1.00  2.05           H  
ATOM    192 HD13 ILE A  12      -4.007   5.916  11.038  1.00  1.87           H  
ATOM    193  N   THR A  13       1.068   7.527  11.982  1.00  0.81           N  
ATOM    194  CA  THR A  13       2.055   7.972  10.959  1.00  0.76           C  
ATOM    195  C   THR A  13       2.769   6.752  10.372  1.00  0.68           C  
ATOM    196  O   THR A  13       2.912   6.627   9.173  1.00  0.62           O  
ATOM    197  CB  THR A  13       3.081   8.910  11.599  1.00  0.86           C  
ATOM    198  CG2 THR A  13       2.383  10.192  12.059  1.00  1.19           C  
ATOM    199  OG1 THR A  13       3.681   8.266  12.713  1.00  1.35           O  
ATOM    200  H   THR A  13       1.119   7.873  12.897  1.00  0.89           H  
ATOM    201  HA  THR A  13       1.537   8.495  10.168  1.00  0.74           H  
ATOM    202  HB  THR A  13       3.840   9.160  10.876  1.00  1.13           H  
ATOM    203  HG1 THR A  13       4.393   7.709  12.385  1.00  1.84           H  
ATOM    204 HG21 THR A  13       1.489   9.937  12.610  1.00  1.65           H  
ATOM    205 HG22 THR A  13       3.048  10.757  12.695  1.00  1.61           H  
ATOM    206 HG23 THR A  13       2.116  10.785  11.197  1.00  1.72           H  
ATOM    207  N   LEU A  14       3.223   5.852  11.203  1.00  0.72           N  
ATOM    208  CA  LEU A  14       3.928   4.649  10.667  1.00  0.69           C  
ATOM    209  C   LEU A  14       2.938   3.780   9.892  1.00  0.58           C  
ATOM    210  O   LEU A  14       3.213   3.357   8.788  1.00  0.50           O  
ATOM    211  CB  LEU A  14       4.526   3.833  11.818  1.00  0.82           C  
ATOM    212  CG  LEU A  14       5.719   3.017  11.307  1.00  0.88           C  
ATOM    213  CD1 LEU A  14       6.073   1.937  12.331  1.00  0.87           C  
ATOM    214  CD2 LEU A  14       5.358   2.352   9.975  1.00  1.02           C  
ATOM    215  H   LEU A  14       3.103   5.965  12.171  1.00  0.80           H  
ATOM    216  HA  LEU A  14       4.717   4.963   9.999  1.00  0.67           H  
ATOM    217  HB2 LEU A  14       4.857   4.501  12.600  1.00  1.22           H  
ATOM    218  HB3 LEU A  14       3.777   3.163  12.210  1.00  0.83           H  
ATOM    219  HG  LEU A  14       6.567   3.671  11.167  1.00  1.30           H  
ATOM    220 HD11 LEU A  14       5.635   2.187  13.285  1.00  1.34           H  
ATOM    221 HD12 LEU A  14       5.688   0.984  11.996  1.00  1.27           H  
ATOM    222 HD13 LEU A  14       7.146   1.875  12.431  1.00  1.28           H  
ATOM    223 HD21 LEU A  14       4.371   1.919  10.044  1.00  1.43           H  
ATOM    224 HD22 LEU A  14       5.373   3.092   9.189  1.00  1.44           H  
ATOM    225 HD23 LEU A  14       6.076   1.577   9.755  1.00  1.64           H  
ATOM    226  N   ILE A  15       1.785   3.513  10.445  1.00  0.62           N  
ATOM    227  CA  ILE A  15       0.806   2.678   9.699  1.00  0.57           C  
ATOM    228  C   ILE A  15       0.522   3.357   8.359  1.00  0.45           C  
ATOM    229  O   ILE A  15       0.570   2.739   7.313  1.00  0.38           O  
ATOM    230  CB  ILE A  15      -0.491   2.551  10.504  1.00  0.69           C  
ATOM    231  CG1 ILE A  15      -0.212   1.781  11.796  1.00  0.91           C  
ATOM    232  CG2 ILE A  15      -1.532   1.796   9.676  1.00  0.76           C  
ATOM    233  CD1 ILE A  15      -1.384   1.963  12.763  1.00  1.10           C  
ATOM    234  H   ILE A  15       1.565   3.864  11.334  1.00  0.71           H  
ATOM    235  HA  ILE A  15       1.225   1.697   9.527  1.00  0.58           H  
ATOM    236  HB  ILE A  15      -0.867   3.535  10.743  1.00  0.63           H  
ATOM    237 HG12 ILE A  15      -0.091   0.731  11.570  1.00  0.92           H  
ATOM    238 HG13 ILE A  15       0.691   2.157  12.254  1.00  0.98           H  
ATOM    239 HG21 ILE A  15      -1.098   0.883   9.297  1.00  1.35           H  
ATOM    240 HG22 ILE A  15      -2.383   1.559  10.298  1.00  1.24           H  
ATOM    241 HG23 ILE A  15      -1.852   2.414   8.849  1.00  1.27           H  
ATOM    242 HD11 ILE A  15      -2.313   1.882  12.220  1.00  1.56           H  
ATOM    243 HD12 ILE A  15      -1.344   1.199  13.525  1.00  1.37           H  
ATOM    244 HD13 ILE A  15      -1.320   2.937  13.226  1.00  1.66           H  
ATOM    245  N   ILE A  16       0.260   4.636   8.384  1.00  0.44           N  
ATOM    246  CA  ILE A  16       0.011   5.371   7.116  1.00  0.36           C  
ATOM    247  C   ILE A  16       1.229   5.205   6.208  1.00  0.28           C  
ATOM    248  O   ILE A  16       1.113   4.909   5.035  1.00  0.25           O  
ATOM    249  CB  ILE A  16      -0.203   6.856   7.415  1.00  0.39           C  
ATOM    250  CG1 ILE A  16      -1.545   7.042   8.127  1.00  1.21           C  
ATOM    251  CG2 ILE A  16      -0.208   7.644   6.105  1.00  1.18           C  
ATOM    252  CD1 ILE A  16      -1.699   8.505   8.548  1.00  1.58           C  
ATOM    253  H   ILE A  16       0.250   5.117   9.237  1.00  0.50           H  
ATOM    254  HA  ILE A  16      -0.864   4.968   6.626  1.00  0.38           H  
ATOM    255  HB  ILE A  16       0.596   7.214   8.048  1.00  0.83           H  
ATOM    256 HG12 ILE A  16      -2.348   6.772   7.457  1.00  1.92           H  
ATOM    257 HG13 ILE A  16      -1.579   6.413   9.003  1.00  1.86           H  
ATOM    258 HG21 ILE A  16       0.009   6.979   5.283  1.00  1.61           H  
ATOM    259 HG22 ILE A  16      -1.179   8.093   5.958  1.00  1.76           H  
ATOM    260 HG23 ILE A  16       0.544   8.419   6.148  1.00  1.82           H  
ATOM    261 HD11 ILE A  16      -1.500   9.147   7.701  1.00  2.05           H  
ATOM    262 HD12 ILE A  16      -2.706   8.674   8.899  1.00  2.07           H  
ATOM    263 HD13 ILE A  16      -0.999   8.727   9.339  1.00  2.00           H  
ATOM    264  N   PHE A  17       2.401   5.402   6.752  1.00  0.31           N  
ATOM    265  CA  PHE A  17       3.640   5.264   5.937  1.00  0.32           C  
ATOM    266  C   PHE A  17       3.691   3.868   5.321  1.00  0.30           C  
ATOM    267  O   PHE A  17       3.952   3.710   4.147  1.00  0.30           O  
ATOM    268  CB  PHE A  17       4.872   5.472   6.824  1.00  0.41           C  
ATOM    269  CG  PHE A  17       5.204   6.944   6.890  1.00  0.80           C  
ATOM    270  CD1 PHE A  17       4.179   7.891   7.011  1.00  1.52           C  
ATOM    271  CD2 PHE A  17       6.539   7.362   6.827  1.00  1.66           C  
ATOM    272  CE1 PHE A  17       4.489   9.255   7.071  1.00  1.97           C  
ATOM    273  CE2 PHE A  17       6.850   8.726   6.887  1.00  2.09           C  
ATOM    274  CZ  PHE A  17       5.824   9.673   7.009  1.00  1.95           C  
ATOM    275  H   PHE A  17       2.462   5.643   7.700  1.00  0.36           H  
ATOM    276  HA  PHE A  17       3.636   6.004   5.150  1.00  0.32           H  
ATOM    277  HB2 PHE A  17       4.670   5.103   7.819  1.00  0.65           H  
ATOM    278  HB3 PHE A  17       5.709   4.935   6.405  1.00  0.64           H  
ATOM    279  HD1 PHE A  17       3.149   7.568   7.060  1.00  2.18           H  
ATOM    280  HD2 PHE A  17       7.329   6.632   6.734  1.00  2.34           H  
ATOM    281  HE1 PHE A  17       3.700   9.985   7.166  1.00  2.73           H  
ATOM    282  HE2 PHE A  17       7.879   9.048   6.839  1.00  2.89           H  
ATOM    283  HZ  PHE A  17       6.065  10.725   7.054  1.00  2.41           H  
ATOM    284  N   GLY A  18       3.443   2.849   6.099  1.00  0.31           N  
ATOM    285  CA  GLY A  18       3.482   1.472   5.533  1.00  0.32           C  
ATOM    286  C   GLY A  18       2.499   1.385   4.364  1.00  0.26           C  
ATOM    287  O   GLY A  18       2.830   0.906   3.298  1.00  0.26           O  
ATOM    288  H   GLY A  18       3.234   2.990   7.048  1.00  0.34           H  
ATOM    289  HA2 GLY A  18       4.482   1.253   5.183  1.00  0.36           H  
ATOM    290  HA3 GLY A  18       3.199   0.759   6.292  1.00  0.35           H  
ATOM    291  N   VAL A  19       1.295   1.863   4.546  1.00  0.23           N  
ATOM    292  CA  VAL A  19       0.309   1.822   3.431  1.00  0.22           C  
ATOM    293  C   VAL A  19       0.894   2.566   2.230  1.00  0.21           C  
ATOM    294  O   VAL A  19       0.885   2.083   1.114  1.00  0.22           O  
ATOM    295  CB  VAL A  19      -0.990   2.494   3.877  1.00  0.24           C  
ATOM    296  CG1 VAL A  19      -2.009   2.451   2.737  1.00  0.28           C  
ATOM    297  CG2 VAL A  19      -1.551   1.747   5.090  1.00  0.28           C  
ATOM    298  H   VAL A  19       1.048   2.260   5.408  1.00  0.24           H  
ATOM    299  HA  VAL A  19       0.109   0.798   3.158  1.00  0.24           H  
ATOM    300  HB  VAL A  19      -0.791   3.521   4.144  1.00  0.25           H  
ATOM    301 HG11 VAL A  19      -1.532   2.082   1.841  1.00  1.05           H  
ATOM    302 HG12 VAL A  19      -2.824   1.795   3.007  1.00  1.05           H  
ATOM    303 HG13 VAL A  19      -2.392   3.446   2.558  1.00  1.07           H  
ATOM    304 HG21 VAL A  19      -0.752   1.212   5.583  1.00  1.10           H  
ATOM    305 HG22 VAL A  19      -1.988   2.454   5.778  1.00  1.03           H  
ATOM    306 HG23 VAL A  19      -2.306   1.046   4.765  1.00  1.03           H  
ATOM    307  N   MET A  20       1.422   3.737   2.462  1.00  0.22           N  
ATOM    308  CA  MET A  20       2.032   4.520   1.353  1.00  0.25           C  
ATOM    309  C   MET A  20       3.138   3.693   0.697  1.00  0.27           C  
ATOM    310  O   MET A  20       3.222   3.594  -0.512  1.00  0.28           O  
ATOM    311  CB  MET A  20       2.620   5.817   1.911  1.00  0.29           C  
ATOM    312  CG  MET A  20       1.484   6.773   2.279  1.00  0.36           C  
ATOM    313  SD  MET A  20       2.055   8.483   2.121  1.00  1.07           S  
ATOM    314  CE  MET A  20       0.448   9.223   1.743  1.00  1.70           C  
ATOM    315  H   MET A  20       1.428   4.097   3.374  1.00  0.22           H  
ATOM    316  HA  MET A  20       1.275   4.755   0.619  1.00  0.26           H  
ATOM    317  HB2 MET A  20       3.207   5.597   2.791  1.00  0.33           H  
ATOM    318  HB3 MET A  20       3.250   6.279   1.164  1.00  0.34           H  
ATOM    319  HG2 MET A  20       0.648   6.610   1.614  1.00  0.70           H  
ATOM    320  HG3 MET A  20       1.175   6.589   3.297  1.00  0.72           H  
ATOM    321  HE1 MET A  20      -0.275   8.439   1.563  1.00  2.21           H  
ATOM    322  HE2 MET A  20       0.123   9.826   2.575  1.00  2.23           H  
ATOM    323  HE3 MET A  20       0.538   9.846   0.863  1.00  2.15           H  
ATOM    324  N   ALA A  21       3.993   3.105   1.489  1.00  0.28           N  
ATOM    325  CA  ALA A  21       5.102   2.291   0.922  1.00  0.32           C  
ATOM    326  C   ALA A  21       4.528   1.184   0.029  1.00  0.30           C  
ATOM    327  O   ALA A  21       4.992   0.974  -1.074  1.00  0.30           O  
ATOM    328  CB  ALA A  21       5.944   1.685   2.055  1.00  0.37           C  
ATOM    329  H   ALA A  21       3.907   3.204   2.460  1.00  0.29           H  
ATOM    330  HA  ALA A  21       5.731   2.931   0.321  1.00  0.34           H  
ATOM    331  HB1 ALA A  21       5.409   1.762   2.990  1.00  1.10           H  
ATOM    332  HB2 ALA A  21       6.155   0.647   1.841  1.00  1.06           H  
ATOM    333  HB3 ALA A  21       6.876   2.228   2.135  1.00  1.10           H  
ATOM    334  N   GLY A  22       3.521   0.473   0.478  1.00  0.28           N  
ATOM    335  CA  GLY A  22       2.949  -0.598  -0.383  1.00  0.27           C  
ATOM    336  C   GLY A  22       2.505   0.020  -1.707  1.00  0.23           C  
ATOM    337  O   GLY A  22       2.810  -0.478  -2.773  1.00  0.23           O  
ATOM    338  H   GLY A  22       3.138   0.648   1.362  1.00  0.28           H  
ATOM    339  HA2 GLY A  22       3.701  -1.353  -0.567  1.00  0.30           H  
ATOM    340  HA3 GLY A  22       2.099  -1.044   0.108  1.00  0.28           H  
ATOM    341  N   VAL A  23       1.798   1.117  -1.647  1.00  0.21           N  
ATOM    342  CA  VAL A  23       1.349   1.776  -2.904  1.00  0.19           C  
ATOM    343  C   VAL A  23       2.571   2.104  -3.767  1.00  0.20           C  
ATOM    344  O   VAL A  23       2.594   1.840  -4.954  1.00  0.19           O  
ATOM    345  CB  VAL A  23       0.601   3.068  -2.566  1.00  0.22           C  
ATOM    346  CG1 VAL A  23       0.356   3.866  -3.849  1.00  0.28           C  
ATOM    347  CG2 VAL A  23      -0.742   2.725  -1.918  1.00  0.27           C  
ATOM    348  H   VAL A  23       1.569   1.508  -0.776  1.00  0.21           H  
ATOM    349  HA  VAL A  23       0.693   1.111  -3.446  1.00  0.19           H  
ATOM    350  HB  VAL A  23       1.194   3.659  -1.882  1.00  0.26           H  
ATOM    351 HG11 VAL A  23       0.071   3.192  -4.643  1.00  1.04           H  
ATOM    352 HG12 VAL A  23      -0.436   4.582  -3.682  1.00  1.04           H  
ATOM    353 HG13 VAL A  23       1.260   4.388  -4.126  1.00  1.03           H  
ATOM    354 HG21 VAL A  23      -0.899   1.658  -1.959  1.00  1.03           H  
ATOM    355 HG22 VAL A  23      -0.737   3.049  -0.887  1.00  1.09           H  
ATOM    356 HG23 VAL A  23      -1.536   3.227  -2.448  1.00  1.03           H  
ATOM    357  N   ILE A  24       3.588   2.683  -3.182  1.00  0.23           N  
ATOM    358  CA  ILE A  24       4.806   3.032  -3.968  1.00  0.27           C  
ATOM    359  C   ILE A  24       5.375   1.778  -4.638  1.00  0.27           C  
ATOM    360  O   ILE A  24       5.696   1.785  -5.809  1.00  0.28           O  
ATOM    361  CB  ILE A  24       5.862   3.626  -3.032  1.00  0.33           C  
ATOM    362  CG1 ILE A  24       5.299   4.884  -2.363  1.00  0.67           C  
ATOM    363  CG2 ILE A  24       7.110   3.993  -3.838  1.00  0.75           C  
ATOM    364  CD1 ILE A  24       5.217   6.017  -3.388  1.00  1.20           C  
ATOM    365  H   ILE A  24       3.548   2.894  -2.225  1.00  0.25           H  
ATOM    366  HA  ILE A  24       4.549   3.757  -4.725  1.00  0.28           H  
ATOM    367  HB  ILE A  24       6.122   2.900  -2.277  1.00  0.41           H  
ATOM    368 HG12 ILE A  24       4.313   4.674  -1.976  1.00  1.29           H  
ATOM    369 HG13 ILE A  24       5.949   5.182  -1.553  1.00  1.22           H  
ATOM    370 HG21 ILE A  24       6.854   4.065  -4.884  1.00  1.13           H  
ATOM    371 HG22 ILE A  24       7.493   4.942  -3.495  1.00  1.25           H  
ATOM    372 HG23 ILE A  24       7.863   3.230  -3.703  1.00  1.43           H  
ATOM    373 HD11 ILE A  24       5.007   5.604  -4.364  1.00  1.60           H  
ATOM    374 HD12 ILE A  24       4.426   6.699  -3.109  1.00  1.67           H  
ATOM    375 HD13 ILE A  24       6.157   6.547  -3.416  1.00  1.91           H  
ATOM    376  N   GLY A  25       5.507   0.701  -3.910  1.00  0.29           N  
ATOM    377  CA  GLY A  25       6.060  -0.537  -4.526  1.00  0.33           C  
ATOM    378  C   GLY A  25       5.203  -0.930  -5.727  1.00  0.30           C  
ATOM    379  O   GLY A  25       5.708  -1.212  -6.796  1.00  0.33           O  
ATOM    380  H   GLY A  25       5.249   0.707  -2.966  1.00  0.30           H  
ATOM    381  HA2 GLY A  25       7.076  -0.356  -4.848  1.00  0.38           H  
ATOM    382  HA3 GLY A  25       6.049  -1.337  -3.802  1.00  0.37           H  
ATOM    383  N   THR A  26       3.908  -0.938  -5.567  1.00  0.25           N  
ATOM    384  CA  THR A  26       3.024  -1.300  -6.709  1.00  0.25           C  
ATOM    385  C   THR A  26       3.304  -0.354  -7.876  1.00  0.26           C  
ATOM    386  O   THR A  26       3.466  -0.771  -9.006  1.00  0.32           O  
ATOM    387  CB  THR A  26       1.559  -1.172  -6.288  1.00  0.24           C  
ATOM    388  CG2 THR A  26       0.657  -1.554  -7.463  1.00  0.31           C  
ATOM    389  OG1 THR A  26       1.306  -2.037  -5.189  1.00  0.34           O  
ATOM    390  H   THR A  26       3.518  -0.698  -4.699  1.00  0.24           H  
ATOM    391  HA  THR A  26       3.224  -2.316  -7.012  1.00  0.31           H  
ATOM    392  HB  THR A  26       1.355  -0.152  -5.997  1.00  0.22           H  
ATOM    393  HG1 THR A  26       1.719  -1.657  -4.409  1.00  0.40           H  
ATOM    394 HG21 THR A  26       1.152  -1.305  -8.391  1.00  1.10           H  
ATOM    395 HG22 THR A  26       0.457  -2.614  -7.435  1.00  0.98           H  
ATOM    396 HG23 THR A  26      -0.275  -1.011  -7.396  1.00  1.03           H  
ATOM    397  N   ILE A  27       3.363   0.922  -7.606  1.00  0.24           N  
ATOM    398  CA  ILE A  27       3.635   1.907  -8.690  1.00  0.33           C  
ATOM    399  C   ILE A  27       4.960   1.561  -9.370  1.00  0.39           C  
ATOM    400  O   ILE A  27       5.056   1.530 -10.581  1.00  0.47           O  
ATOM    401  CB  ILE A  27       3.717   3.312  -8.089  1.00  0.37           C  
ATOM    402  CG1 ILE A  27       2.338   3.717  -7.561  1.00  0.39           C  
ATOM    403  CG2 ILE A  27       4.161   4.304  -9.167  1.00  0.47           C  
ATOM    404  CD1 ILE A  27       2.381   5.169  -7.080  1.00  0.49           C  
ATOM    405  H   ILE A  27       3.230   1.233  -6.686  1.00  0.22           H  
ATOM    406  HA  ILE A  27       2.837   1.873  -9.416  1.00  0.38           H  
ATOM    407  HB  ILE A  27       4.431   3.316  -7.279  1.00  0.37           H  
ATOM    408 HG12 ILE A  27       1.608   3.620  -8.352  1.00  0.46           H  
ATOM    409 HG13 ILE A  27       2.065   3.075  -6.738  1.00  0.38           H  
ATOM    410 HG21 ILE A  27       4.239   3.793 -10.115  1.00  1.15           H  
ATOM    411 HG22 ILE A  27       3.435   5.100  -9.243  1.00  1.04           H  
ATOM    412 HG23 ILE A  27       5.123   4.718  -8.900  1.00  1.19           H  
ATOM    413 HD11 ILE A  27       3.379   5.408  -6.745  1.00  1.21           H  
ATOM    414 HD12 ILE A  27       2.107   5.825  -7.893  1.00  1.14           H  
ATOM    415 HD13 ILE A  27       1.687   5.297  -6.263  1.00  1.07           H  
ATOM    416  N   LEU A  28       5.983   1.301  -8.602  1.00  0.39           N  
ATOM    417  CA  LEU A  28       7.297   0.958  -9.206  1.00  0.49           C  
ATOM    418  C   LEU A  28       7.115  -0.259 -10.123  1.00  0.53           C  
ATOM    419  O   LEU A  28       7.574  -0.273 -11.249  1.00  0.62           O  
ATOM    420  CB  LEU A  28       8.310   0.677  -8.072  1.00  0.53           C  
ATOM    421  CG  LEU A  28       9.004  -0.679  -8.256  1.00  0.59           C  
ATOM    422  CD1 LEU A  28       9.977  -0.601  -9.434  1.00  0.68           C  
ATOM    423  CD2 LEU A  28       9.778  -1.030  -6.983  1.00  0.65           C  
ATOM    424  H   LEU A  28       5.884   1.329  -7.627  1.00  0.34           H  
ATOM    425  HA  LEU A  28       7.644   1.794  -9.794  1.00  0.55           H  
ATOM    426  HB2 LEU A  28       9.057   1.456  -8.067  1.00  0.60           H  
ATOM    427  HB3 LEU A  28       7.791   0.682  -7.125  1.00  0.54           H  
ATOM    428  HG  LEU A  28       8.262  -1.438  -8.450  1.00  0.61           H  
ATOM    429 HD11 LEU A  28       9.451  -0.263 -10.315  1.00  1.18           H  
ATOM    430 HD12 LEU A  28      10.772   0.092  -9.201  1.00  1.37           H  
ATOM    431 HD13 LEU A  28      10.395  -1.580  -9.619  1.00  1.06           H  
ATOM    432 HD21 LEU A  28       9.705  -0.213  -6.280  1.00  1.25           H  
ATOM    433 HD22 LEU A  28       9.360  -1.922  -6.542  1.00  1.31           H  
ATOM    434 HD23 LEU A  28      10.816  -1.201  -7.227  1.00  1.06           H  
ATOM    435  N   LEU A  29       6.440  -1.276  -9.658  1.00  0.49           N  
ATOM    436  CA  LEU A  29       6.229  -2.476 -10.520  1.00  0.57           C  
ATOM    437  C   LEU A  29       5.532  -2.043 -11.811  1.00  0.60           C  
ATOM    438  O   LEU A  29       5.932  -2.408 -12.898  1.00  0.71           O  
ATOM    439  CB  LEU A  29       5.352  -3.495  -9.783  1.00  0.56           C  
ATOM    440  CG  LEU A  29       5.349  -4.814 -10.556  1.00  1.24           C  
ATOM    441  CD1 LEU A  29       6.663  -5.557 -10.302  1.00  1.76           C  
ATOM    442  CD2 LEU A  29       4.176  -5.680 -10.088  1.00  1.92           C  
ATOM    443  H   LEU A  29       6.068  -1.245  -8.750  1.00  0.44           H  
ATOM    444  HA  LEU A  29       7.183  -2.925 -10.759  1.00  0.65           H  
ATOM    445  HB2 LEU A  29       5.747  -3.658  -8.790  1.00  0.97           H  
ATOM    446  HB3 LEU A  29       4.343  -3.118  -9.713  1.00  0.94           H  
ATOM    447  HG  LEU A  29       5.250  -4.612 -11.613  1.00  1.94           H  
ATOM    448 HD11 LEU A  29       7.489  -4.870 -10.405  1.00  2.17           H  
ATOM    449 HD12 LEU A  29       6.657  -5.968  -9.303  1.00  2.19           H  
ATOM    450 HD13 LEU A  29       6.768  -6.357 -11.020  1.00  2.23           H  
ATOM    451 HD21 LEU A  29       3.865  -5.365  -9.102  1.00  2.54           H  
ATOM    452 HD22 LEU A  29       3.351  -5.573 -10.776  1.00  2.27           H  
ATOM    453 HD23 LEU A  29       4.484  -6.715 -10.054  1.00  2.33           H  
ATOM    454  N   ILE A  30       4.497  -1.257 -11.696  1.00  0.55           N  
ATOM    455  CA  ILE A  30       3.776  -0.786 -12.912  1.00  0.65           C  
ATOM    456  C   ILE A  30       4.750  -0.059 -13.836  1.00  0.75           C  
ATOM    457  O   ILE A  30       4.781  -0.295 -15.027  1.00  0.87           O  
ATOM    458  CB  ILE A  30       2.649   0.164 -12.505  1.00  0.63           C  
ATOM    459  CG1 ILE A  30       1.659  -0.579 -11.605  1.00  0.58           C  
ATOM    460  CG2 ILE A  30       1.924   0.661 -13.758  1.00  0.75           C  
ATOM    461  CD1 ILE A  30       0.733   0.430 -10.923  1.00  0.66           C  
ATOM    462  H   ILE A  30       4.197  -0.969 -10.809  1.00  0.47           H  
ATOM    463  HA  ILE A  30       3.362  -1.635 -13.436  1.00  0.70           H  
ATOM    464  HB  ILE A  30       3.064   1.006 -11.971  1.00  0.62           H  
ATOM    465 HG12 ILE A  30       1.073  -1.262 -12.201  1.00  0.65           H  
ATOM    466 HG13 ILE A  30       2.202  -1.131 -10.852  1.00  0.53           H  
ATOM    467 HG21 ILE A  30       2.625   0.732 -14.576  1.00  1.31           H  
ATOM    468 HG22 ILE A  30       1.137  -0.032 -14.017  1.00  1.21           H  
ATOM    469 HG23 ILE A  30       1.497   1.634 -13.563  1.00  1.08           H  
ATOM    470 HD11 ILE A  30       1.062   1.432 -11.151  1.00  1.31           H  
ATOM    471 HD12 ILE A  30      -0.276   0.292 -11.284  1.00  0.98           H  
ATOM    472 HD13 ILE A  30       0.756   0.277  -9.854  1.00  1.16           H  
ATOM    473  N   SER A  31       5.546   0.829 -13.304  1.00  0.73           N  
ATOM    474  CA  SER A  31       6.502   1.559 -14.177  1.00  0.87           C  
ATOM    475  C   SER A  31       7.384   0.545 -14.902  1.00  0.94           C  
ATOM    476  O   SER A  31       7.568   0.616 -16.100  1.00  1.07           O  
ATOM    477  CB  SER A  31       7.378   2.479 -13.324  1.00  0.86           C  
ATOM    478  OG  SER A  31       6.549   3.390 -12.615  1.00  1.29           O  
ATOM    479  H   SER A  31       5.511   1.014 -12.343  1.00  0.65           H  
ATOM    480  HA  SER A  31       5.957   2.147 -14.901  1.00  0.95           H  
ATOM    481  HB2 SER A  31       7.942   1.891 -12.620  1.00  1.00           H  
ATOM    482  HB3 SER A  31       8.060   3.020 -13.966  1.00  1.28           H  
ATOM    483  HG  SER A  31       6.933   3.524 -11.745  1.00  1.40           H  
ATOM    484  N   TYR A  32       7.920  -0.413 -14.195  1.00  0.89           N  
ATOM    485  CA  TYR A  32       8.769  -1.429 -14.875  1.00  1.00           C  
ATOM    486  C   TYR A  32       7.951  -2.112 -15.977  1.00  1.05           C  
ATOM    487  O   TYR A  32       8.397  -2.250 -17.099  1.00  1.18           O  
ATOM    488  CB  TYR A  32       9.234  -2.474 -13.858  1.00  0.96           C  
ATOM    489  CG  TYR A  32      10.716  -2.315 -13.618  1.00  1.27           C  
ATOM    490  CD1 TYR A  32      11.585  -2.142 -14.702  1.00  1.62           C  
ATOM    491  CD2 TYR A  32      11.221  -2.337 -12.313  1.00  2.13           C  
ATOM    492  CE1 TYR A  32      12.959  -1.994 -14.481  1.00  1.95           C  
ATOM    493  CE2 TYR A  32      12.595  -2.187 -12.092  1.00  2.53           C  
ATOM    494  CZ  TYR A  32      13.464  -2.015 -13.175  1.00  2.15           C  
ATOM    495  OH  TYR A  32      14.818  -1.868 -12.958  1.00  2.64           O  
ATOM    496  H   TYR A  32       7.758  -0.466 -13.230  1.00  0.80           H  
ATOM    497  HA  TYR A  32       9.629  -0.945 -15.313  1.00  1.09           H  
ATOM    498  HB2 TYR A  32       8.701  -2.335 -12.929  1.00  0.96           H  
ATOM    499  HB3 TYR A  32       9.037  -3.464 -14.242  1.00  1.00           H  
ATOM    500  HD1 TYR A  32      11.195  -2.126 -15.709  1.00  2.19           H  
ATOM    501  HD2 TYR A  32      10.550  -2.469 -11.477  1.00  2.77           H  
ATOM    502  HE1 TYR A  32      13.630  -1.861 -15.317  1.00  2.53           H  
ATOM    503  HE2 TYR A  32      12.985  -2.204 -11.084  1.00  3.38           H  
ATOM    504  HH  TYR A  32      15.283  -2.258 -13.701  1.00  2.82           H  
ATOM    505  N   GLY A  33       6.750  -2.532 -15.666  1.00  0.97           N  
ATOM    506  CA  GLY A  33       5.901  -3.193 -16.697  1.00  1.05           C  
ATOM    507  C   GLY A  33       5.711  -2.252 -17.885  1.00  1.16           C  
ATOM    508  O   GLY A  33       5.863  -2.636 -19.027  1.00  1.29           O  
ATOM    509  H   GLY A  33       6.405  -2.406 -14.759  1.00  0.88           H  
ATOM    510  HA2 GLY A  33       6.381  -4.103 -17.029  1.00  1.11           H  
ATOM    511  HA3 GLY A  33       4.936  -3.429 -16.272  1.00  0.99           H  
ATOM    512  N   ILE A  34       5.378  -1.016 -17.621  1.00  1.14           N  
ATOM    513  CA  ILE A  34       5.177  -0.046 -18.738  1.00  1.29           C  
ATOM    514  C   ILE A  34       6.455   0.024 -19.582  1.00  1.41           C  
ATOM    515  O   ILE A  34       6.413  -0.033 -20.794  1.00  1.55           O  
ATOM    516  CB  ILE A  34       4.798   1.343 -18.174  1.00  1.28           C  
ATOM    517  CG1 ILE A  34       3.704   1.955 -19.053  1.00  1.74           C  
ATOM    518  CG2 ILE A  34       6.008   2.286 -18.156  1.00  1.77           C  
ATOM    519  CD1 ILE A  34       2.427   1.119 -18.940  1.00  2.19           C  
ATOM    520  H   ILE A  34       5.258  -0.731 -16.688  1.00  1.05           H  
ATOM    521  HA  ILE A  34       4.370  -0.402 -19.363  1.00  1.35           H  
ATOM    522  HB  ILE A  34       4.422   1.232 -17.168  1.00  1.42           H  
ATOM    523 HG12 ILE A  34       3.503   2.966 -18.725  1.00  2.09           H  
ATOM    524 HG13 ILE A  34       4.033   1.969 -20.080  1.00  2.18           H  
ATOM    525 HG21 ILE A  34       6.815   1.828 -17.610  1.00  2.04           H  
ATOM    526 HG22 ILE A  34       6.326   2.485 -19.169  1.00  2.31           H  
ATOM    527 HG23 ILE A  34       5.732   3.215 -17.678  1.00  2.25           H  
ATOM    528 HD11 ILE A  34       2.581   0.321 -18.227  1.00  2.56           H  
ATOM    529 HD12 ILE A  34       1.613   1.746 -18.609  1.00  2.60           H  
ATOM    530 HD13 ILE A  34       2.187   0.698 -19.905  1.00  2.54           H  
ATOM    531  N   ARG A  35       7.591   0.143 -18.948  1.00  1.37           N  
ATOM    532  CA  ARG A  35       8.870   0.214 -19.711  1.00  1.51           C  
ATOM    533  C   ARG A  35       8.993  -1.024 -20.596  1.00  1.58           C  
ATOM    534  O   ARG A  35       9.316  -0.940 -21.763  1.00  1.73           O  
ATOM    535  CB  ARG A  35      10.049   0.269 -18.736  1.00  1.46           C  
ATOM    536  CG  ARG A  35       9.976   1.562 -17.919  1.00  1.73           C  
ATOM    537  CD  ARG A  35      11.379   2.154 -17.768  1.00  2.03           C  
ATOM    538  NE  ARG A  35      12.269   1.163 -17.096  1.00  2.00           N  
ATOM    539  CZ  ARG A  35      13.564   1.329 -17.118  1.00  2.45           C  
ATOM    540  NH1 ARG A  35      14.121   2.209 -16.332  1.00  2.76           N1+
ATOM    541  NH2 ARG A  35      14.301   0.613 -17.923  1.00  3.14           N  
ATOM    542  H   ARG A  35       7.604   0.182 -17.970  1.00  1.27           H  
ATOM    543  HA  ARG A  35       8.872   1.100 -20.330  1.00  1.61           H  
ATOM    544  HB2 ARG A  35      10.004  -0.581 -18.070  1.00  1.77           H  
ATOM    545  HB3 ARG A  35      10.975   0.246 -19.289  1.00  1.58           H  
ATOM    546  HG2 ARG A  35       9.339   2.272 -18.426  1.00  2.15           H  
ATOM    547  HG3 ARG A  35       9.571   1.348 -16.941  1.00  2.19           H  
ATOM    548  HD2 ARG A  35      11.778   2.391 -18.742  1.00  2.45           H  
ATOM    549  HD3 ARG A  35      11.327   3.054 -17.172  1.00  2.48           H  
ATOM    550  HE  ARG A  35      11.881   0.388 -16.639  1.00  2.02           H  
ATOM    551 HH11 ARG A  35      13.558   2.756 -15.714  1.00  2.90           H  
ATOM    552 HH12 ARG A  35      15.114   2.336 -16.348  1.00  3.21           H  
ATOM    553 HH21 ARG A  35      13.874  -0.061 -18.525  1.00  3.41           H  
ATOM    554 HH22 ARG A  35      15.292   0.741 -17.939  1.00  3.66           H  
ATOM    555  N   ARG A  36       8.738  -2.179 -20.059  1.00  1.50           N  
ATOM    556  CA  ARG A  36       8.839  -3.405 -20.890  1.00  1.59           C  
ATOM    557  C   ARG A  36       7.912  -3.271 -22.100  1.00  1.69           C  
ATOM    558  O   ARG A  36       8.292  -3.547 -23.220  1.00  1.84           O  
ATOM    559  CB  ARG A  36       8.440  -4.629 -20.062  1.00  1.50           C  
ATOM    560  CG  ARG A  36       8.817  -5.904 -20.818  1.00  1.77           C  
ATOM    561  CD  ARG A  36       7.553  -6.556 -21.383  1.00  2.23           C  
ATOM    562  NE  ARG A  36       6.771  -7.180 -20.276  1.00  2.70           N  
ATOM    563  CZ  ARG A  36       7.389  -7.757 -19.281  1.00  3.07           C  
ATOM    564  NH1 ARG A  36       8.341  -8.619 -19.512  1.00  3.58           N1+
ATOM    565  NH2 ARG A  36       7.053  -7.470 -18.052  1.00  3.56           N  
ATOM    566  H   ARG A  36       8.478  -2.239 -19.117  1.00  1.38           H  
ATOM    567  HA  ARG A  36       9.855  -3.512 -21.235  1.00  1.68           H  
ATOM    568  HB2 ARG A  36       8.957  -4.605 -19.113  1.00  1.51           H  
ATOM    569  HB3 ARG A  36       7.375  -4.615 -19.892  1.00  1.60           H  
ATOM    570  HG2 ARG A  36       9.489  -5.657 -21.628  1.00  2.13           H  
ATOM    571  HG3 ARG A  36       9.304  -6.593 -20.144  1.00  1.96           H  
ATOM    572  HD2 ARG A  36       6.948  -5.805 -21.868  1.00  2.56           H  
ATOM    573  HD3 ARG A  36       7.829  -7.313 -22.102  1.00  2.57           H  
ATOM    574  HE  ARG A  36       5.792  -7.159 -20.298  1.00  3.18           H  
ATOM    575 HH11 ARG A  36       8.598  -8.838 -20.454  1.00  3.74           H  
ATOM    576 HH12 ARG A  36       8.813  -9.061 -18.750  1.00  4.16           H  
ATOM    577 HH21 ARG A  36       6.324  -6.809 -17.874  1.00  3.68           H  
ATOM    578 HH22 ARG A  36       7.525  -7.911 -17.289  1.00  4.16           H  
ATOM    579  N   LEU A  37       6.695  -2.852 -21.883  1.00  1.64           N  
ATOM    580  CA  LEU A  37       5.744  -2.703 -23.021  1.00  1.75           C  
ATOM    581  C   LEU A  37       6.342  -1.759 -24.069  1.00  1.91           C  
ATOM    582  O   LEU A  37       6.335  -2.046 -25.249  1.00  2.05           O  
ATOM    583  CB  LEU A  37       4.422  -2.123 -22.512  1.00  1.69           C  
ATOM    584  CG  LEU A  37       3.293  -3.123 -22.768  1.00  2.11           C  
ATOM    585  CD1 LEU A  37       2.140  -2.849 -21.802  1.00  2.66           C  
ATOM    586  CD2 LEU A  37       2.799  -2.973 -24.208  1.00  2.38           C  
ATOM    587  H   LEU A  37       6.405  -2.635 -20.972  1.00  1.52           H  
ATOM    588  HA  LEU A  37       5.564  -3.669 -23.469  1.00  1.80           H  
ATOM    589  HB2 LEU A  37       4.500  -1.930 -21.451  1.00  1.91           H  
ATOM    590  HB3 LEU A  37       4.210  -1.202 -23.031  1.00  1.94           H  
ATOM    591  HG  LEU A  37       3.661  -4.127 -22.614  1.00  2.63           H  
ATOM    592 HD11 LEU A  37       2.222  -1.843 -21.418  1.00  3.10           H  
ATOM    593 HD12 LEU A  37       1.200  -2.958 -22.324  1.00  2.82           H  
ATOM    594 HD13 LEU A  37       2.180  -3.552 -20.983  1.00  3.15           H  
ATOM    595 HD21 LEU A  37       3.009  -1.973 -24.559  1.00  2.87           H  
ATOM    596 HD22 LEU A  37       3.302  -3.690 -24.838  1.00  2.45           H  
ATOM    597 HD23 LEU A  37       1.733  -3.149 -24.243  1.00  2.77           H  
ATOM    598  N   ILE A  38       6.861  -0.637 -23.648  1.00  1.90           N  
ATOM    599  CA  ILE A  38       7.458   0.315 -24.625  1.00  2.06           C  
ATOM    600  C   ILE A  38       8.894  -0.128 -24.945  1.00  2.14           C  
ATOM    601  O   ILE A  38       9.105  -1.166 -25.541  1.00  2.20           O  
ATOM    602  CB  ILE A  38       7.454   1.726 -24.027  1.00  2.05           C  
ATOM    603  CG1 ILE A  38       7.936   1.666 -22.575  1.00  1.98           C  
ATOM    604  CG2 ILE A  38       6.036   2.296 -24.066  1.00  2.03           C  
ATOM    605  CD1 ILE A  38       8.716   2.939 -22.243  1.00  2.00           C  
ATOM    606  H   ILE A  38       6.861  -0.423 -22.692  1.00  1.79           H  
ATOM    607  HA  ILE A  38       6.873   0.308 -25.533  1.00  2.15           H  
ATOM    608  HB  ILE A  38       8.113   2.361 -24.601  1.00  2.14           H  
ATOM    609 HG12 ILE A  38       7.085   1.583 -21.918  1.00  2.00           H  
ATOM    610 HG13 ILE A  38       8.578   0.808 -22.444  1.00  2.02           H  
ATOM    611 HG21 ILE A  38       5.576   2.054 -25.012  1.00  2.23           H  
ATOM    612 HG22 ILE A  38       5.454   1.869 -23.262  1.00  2.39           H  
ATOM    613 HG23 ILE A  38       6.076   3.369 -23.948  1.00  2.15           H  
ATOM    614 HD11 ILE A  38       9.101   3.373 -23.153  1.00  2.36           H  
ATOM    615 HD12 ILE A  38       8.060   3.646 -21.755  1.00  2.19           H  
ATOM    616 HD13 ILE A  38       9.537   2.697 -21.584  1.00  2.20           H  
ATOM    617  N   LYS A  39       9.884   0.633 -24.555  1.00  2.35           N  
ATOM    618  CA  LYS A  39      11.289   0.229 -24.843  1.00  2.45           C  
ATOM    619  C   LYS A  39      11.411  -0.188 -26.311  1.00  2.85           C  
ATOM    620  O   LYS A  39      10.478  -0.075 -27.079  1.00  3.21           O  
ATOM    621  CB  LYS A  39      11.673  -0.946 -23.942  1.00  2.30           C  
ATOM    622  CG  LYS A  39      13.002  -0.644 -23.246  1.00  2.60           C  
ATOM    623  CD  LYS A  39      12.731  -0.014 -21.879  1.00  2.94           C  
ATOM    624  CE  LYS A  39      13.428   1.344 -21.795  1.00  3.56           C  
ATOM    625  NZ  LYS A  39      14.734   1.189 -21.096  1.00  3.91           N1+
ATOM    626  H   LYS A  39       9.708   1.464 -24.070  1.00  2.55           H  
ATOM    627  HA  LYS A  39      11.949   1.062 -24.650  1.00  2.58           H  
ATOM    628  HB2 LYS A  39      10.903  -1.095 -23.199  1.00  2.10           H  
ATOM    629  HB3 LYS A  39      11.776  -1.839 -24.539  1.00  2.50           H  
ATOM    630  HG2 LYS A  39      13.557  -1.562 -23.118  1.00  2.77           H  
ATOM    631  HG3 LYS A  39      13.576   0.043 -23.849  1.00  3.02           H  
ATOM    632  HD2 LYS A  39      11.665   0.117 -21.748  1.00  3.26           H  
ATOM    633  HD3 LYS A  39      13.112  -0.661 -21.103  1.00  3.12           H  
ATOM    634  HE2 LYS A  39      13.595   1.725 -22.791  1.00  3.96           H  
ATOM    635  HE3 LYS A  39      12.805   2.035 -21.246  1.00  3.92           H  
ATOM    636  HZ1 LYS A  39      14.763   0.268 -20.616  1.00  4.13           H  
ATOM    637  HZ2 LYS A  39      15.507   1.241 -21.788  1.00  4.14           H  
ATOM    638  HZ3 LYS A  39      14.844   1.950 -20.395  1.00  4.20           H  
ATOM    639  N   LYS A  40      12.558  -0.672 -26.705  1.00  3.09           N  
ATOM    640  CA  LYS A  40      12.739  -1.096 -28.123  1.00  3.63           C  
ATOM    641  C   LYS A  40      12.668   0.129 -29.037  1.00  4.10           C  
ATOM    642  O   LYS A  40      12.845  -0.037 -30.232  1.00  4.56           O  
ATOM    643  CB  LYS A  40      11.633  -2.081 -28.504  1.00  3.99           C  
ATOM    644  CG  LYS A  40      12.087  -2.918 -29.702  1.00  4.58           C  
ATOM    645  CD  LYS A  40      10.918  -3.095 -30.673  1.00  5.25           C  
ATOM    646  CE  LYS A  40      11.456  -3.456 -32.059  1.00  6.09           C  
ATOM    647  NZ  LYS A  40      12.261  -4.707 -31.967  1.00  6.53           N1+
ATOM    648  OXT LYS A  40      12.435   1.212 -28.525  1.00  4.44           O1-
ATOM    649  H   LYS A  40      13.300  -0.755 -26.070  1.00  3.09           H  
ATOM    650  HA  LYS A  40      13.702  -1.574 -28.237  1.00  3.93           H  
ATOM    651  HB2 LYS A  40      11.427  -2.732 -27.667  1.00  4.02           H  
ATOM    652  HB3 LYS A  40      10.740  -1.536 -28.766  1.00  4.35           H  
ATOM    653  HG2 LYS A  40      12.900  -2.415 -30.204  1.00  5.09           H  
ATOM    654  HG3 LYS A  40      12.418  -3.887 -29.360  1.00  4.47           H  
ATOM    655  HD2 LYS A  40      10.274  -3.886 -30.319  1.00  5.25           H  
ATOM    656  HD3 LYS A  40      10.358  -2.175 -30.735  1.00  5.52           H  
ATOM    657  HE2 LYS A  40      10.630  -3.607 -32.738  1.00  6.55           H  
ATOM    658  HE3 LYS A  40      12.079  -2.652 -32.423  1.00  6.28           H  
ATOM    659  HZ1 LYS A  40      12.751  -4.737 -31.050  1.00  6.71           H  
ATOM    660  HZ2 LYS A  40      11.633  -5.531 -32.052  1.00  6.79           H  
ATOM    661  HZ3 LYS A  40      12.961  -4.726 -32.736  1.00  6.75           H  
ATOM    662  N   VAL B  41      -9.621   1.663   3.168  1.00 19.64           N  
ATOM    663  CA  VAL B  41      -8.829   2.585   4.029  1.00 19.45           C  
ATOM    664  C   VAL B  41      -9.624   2.908   5.297  1.00 18.79           C  
ATOM    665  O   VAL B  41      -9.925   4.051   5.576  1.00 19.02           O  
ATOM    666  CB  VAL B  41      -8.543   3.878   3.264  1.00 19.77           C  
ATOM    667  CG1 VAL B  41      -9.855   4.624   3.014  1.00 20.22           C  
ATOM    668  CG2 VAL B  41      -7.606   4.761   4.090  1.00 19.99           C  
ATOM    669  HA  VAL B  41      -7.897   2.113   4.300  1.00 19.68           H  
ATOM    670  HB  VAL B  41      -8.079   3.641   2.317  1.00 19.65           H  
ATOM    671 HG11 VAL B  41     -10.686   3.948   3.154  1.00 20.10           H  
ATOM    672 HG12 VAL B  41      -9.939   5.446   3.709  1.00 20.40           H  
ATOM    673 HG13 VAL B  41      -9.867   5.004   2.003  1.00 20.58           H  
ATOM    674 HG21 VAL B  41      -6.783   4.167   4.458  1.00 19.89           H  
ATOM    675 HG22 VAL B  41      -7.224   5.559   3.470  1.00 20.21           H  
ATOM    676 HG23 VAL B  41      -8.148   5.181   4.924  1.00 20.15           H  
ATOM    677  H1  VAL B  41     -10.530   1.452   3.627  1.00 19.78           H  
ATOM    678  H2  VAL B  41      -9.794   2.115   2.246  1.00 19.83           H  
ATOM    679  H3  VAL B  41      -9.093   0.779   3.027  1.00 19.55           H  
ATOM    680  N   GLN B  42      -9.965   1.911   6.067  1.00 18.10           N  
ATOM    681  CA  GLN B  42     -10.739   2.165   7.315  1.00 17.56           C  
ATOM    682  C   GLN B  42      -9.884   2.984   8.285  1.00 16.86           C  
ATOM    683  O   GLN B  42      -8.679   2.837   8.340  1.00 16.59           O  
ATOM    684  CB  GLN B  42     -11.116   0.832   7.969  1.00 17.30           C  
ATOM    685  CG  GLN B  42     -12.189   0.127   7.135  1.00 17.01           C  
ATOM    686  CD  GLN B  42     -13.306   1.116   6.792  1.00 16.75           C  
ATOM    687  NE2 GLN B  42     -14.061   1.584   7.747  1.00 16.36           N  
ATOM    688  OE1 GLN B  42     -13.492   1.464   5.643  1.00 17.03           O  
ATOM    689  H   GLN B  42      -9.712   0.995   5.824  1.00 18.01           H  
ATOM    690  HA  GLN B  42     -11.636   2.717   7.076  1.00 18.00           H  
ATOM    691  HB2 GLN B  42     -10.239   0.203   8.032  1.00 17.10           H  
ATOM    692  HB3 GLN B  42     -11.497   1.015   8.963  1.00 17.65           H  
ATOM    693  HG2 GLN B  42     -11.748  -0.251   6.223  1.00 17.14           H  
ATOM    694  HG3 GLN B  42     -12.602  -0.695   7.702  1.00 17.03           H  
ATOM    695 HE21 GLN B  42     -13.911   1.303   8.674  1.00 16.23           H  
ATOM    696 HE22 GLN B  42     -14.779   2.218   7.537  1.00 16.27           H  
ATOM    697  N   LEU B  43     -10.497   3.847   9.049  1.00 16.69           N  
ATOM    698  CA  LEU B  43      -9.716   4.674  10.012  1.00 16.15           C  
ATOM    699  C   LEU B  43     -10.460   4.749  11.346  1.00 15.61           C  
ATOM    700  O   LEU B  43     -10.075   5.474  12.242  1.00 15.57           O  
ATOM    701  CB  LEU B  43      -9.544   6.086   9.447  1.00 16.73           C  
ATOM    702  CG  LEU B  43      -8.130   6.586   9.742  1.00 16.88           C  
ATOM    703  CD1 LEU B  43      -7.110   5.645   9.098  1.00 17.47           C  
ATOM    704  CD2 LEU B  43      -7.958   7.994   9.167  1.00 17.27           C  
ATOM    705  H   LEU B  43     -11.469   3.952   8.988  1.00 17.00           H  
ATOM    706  HA  LEU B  43      -8.745   4.227  10.165  1.00 15.90           H  
ATOM    707  HB2 LEU B  43      -9.707   6.067   8.378  1.00 17.22           H  
ATOM    708  HB3 LEU B  43     -10.263   6.746   9.909  1.00 16.67           H  
ATOM    709  HG  LEU B  43      -7.974   6.610  10.811  1.00 16.46           H  
ATOM    710 HD11 LEU B  43      -7.587   5.081   8.310  1.00 17.56           H  
ATOM    711 HD12 LEU B  43      -6.297   6.224   8.686  1.00 17.50           H  
ATOM    712 HD13 LEU B  43      -6.725   4.967   9.845  1.00 17.89           H  
ATOM    713 HD21 LEU B  43      -8.923   8.476   9.102  1.00 17.40           H  
ATOM    714 HD22 LEU B  43      -7.311   8.569   9.812  1.00 17.53           H  
ATOM    715 HD23 LEU B  43      -7.522   7.930   8.181  1.00 17.31           H  
ATOM    716  N   ALA B  44     -11.525   4.009  11.489  1.00 15.34           N  
ATOM    717  CA  ALA B  44     -12.289   4.043  12.767  1.00 14.99           C  
ATOM    718  C   ALA B  44     -11.590   3.161  13.805  1.00 14.10           C  
ATOM    719  O   ALA B  44     -11.887   3.218  14.982  1.00 13.96           O  
ATOM    720  CB  ALA B  44     -13.709   3.525  12.529  1.00 15.58           C  
ATOM    721  H   ALA B  44     -11.823   3.431  10.755  1.00 15.48           H  
ATOM    722  HA  ALA B  44     -12.333   5.060  13.130  1.00 15.10           H  
ATOM    723  HB1 ALA B  44     -13.705   2.833  11.701  1.00 15.78           H  
ATOM    724  HB2 ALA B  44     -14.062   3.022  13.418  1.00 15.73           H  
ATOM    725  HB3 ALA B  44     -14.362   4.355  12.303  1.00 15.78           H  
ATOM    726  N   HIS B  45     -10.664   2.347  13.376  1.00 13.65           N  
ATOM    727  CA  HIS B  45      -9.940   1.459  14.334  1.00 12.91           C  
ATOM    728  C   HIS B  45     -10.825   0.264  14.697  1.00 12.30           C  
ATOM    729  O   HIS B  45     -11.857   0.409  15.321  1.00 12.38           O  
ATOM    730  CB  HIS B  45      -9.601   2.244  15.603  1.00 12.96           C  
ATOM    731  CG  HIS B  45      -8.211   1.889  16.059  1.00 13.34           C  
ATOM    732  CD2 HIS B  45      -7.752   0.991  16.990  1.00 13.74           C  
ATOM    733  ND1 HIS B  45      -7.083   2.498  15.533  1.00 13.54           N  
ATOM    734  CE1 HIS B  45      -6.011   1.965  16.146  1.00 14.03           C  
ATOM    735  NE2 HIS B  45      -6.362   1.040  17.044  1.00 14.18           N  
ATOM    736  H   HIS B  45     -10.441   2.318  12.423  1.00 13.88           H  
ATOM    737  HA  HIS B  45      -9.029   1.105  13.876  1.00 12.98           H  
ATOM    738  HB2 HIS B  45      -9.652   3.303  15.396  1.00 13.11           H  
ATOM    739  HB3 HIS B  45     -10.308   1.995  16.380  1.00 12.79           H  
ATOM    740  HD1 HIS B  45      -7.068   3.191  14.840  1.00 13.46           H  
ATOM    741  HD2 HIS B  45      -8.376   0.345  17.590  1.00 13.85           H  
ATOM    742  HE1 HIS B  45      -4.989   2.251  15.940  1.00 14.39           H  
ATOM    743  N   HIS B  46     -10.426  -0.918  14.311  1.00 11.87           N  
ATOM    744  CA  HIS B  46     -11.242  -2.123  14.633  1.00 11.46           C  
ATOM    745  C   HIS B  46     -10.723  -3.319  13.832  1.00 10.55           C  
ATOM    746  O   HIS B  46     -11.485  -4.141  13.364  1.00 10.53           O  
ATOM    747  CB  HIS B  46     -12.705  -1.864  14.272  1.00 11.84           C  
ATOM    748  CG  HIS B  46     -13.506  -1.675  15.531  1.00 12.35           C  
ATOM    749  CD2 HIS B  46     -13.681  -2.474  16.634  1.00 12.80           C  
ATOM    750  ND1 HIS B  46     -14.258  -0.536  15.764  1.00 12.68           N  
ATOM    751  CE1 HIS B  46     -14.847  -0.677  16.965  1.00 13.29           C  
ATOM    752  NE2 HIS B  46     -14.529  -1.841  17.539  1.00 13.39           N  
ATOM    753  H   HIS B  46      -9.590  -1.013  13.809  1.00 11.95           H  
ATOM    754  HA  HIS B  46     -11.164  -2.338  15.690  1.00 11.76           H  
ATOM    755  HB2 HIS B  46     -12.773  -0.975  13.664  1.00 11.94           H  
ATOM    756  HB3 HIS B  46     -13.095  -2.708  13.722  1.00 11.86           H  
ATOM    757  HD1 HIS B  46     -14.348   0.233  15.162  1.00 12.63           H  
ATOM    758  HD2 HIS B  46     -13.230  -3.444  16.778  1.00 12.83           H  
ATOM    759  HE1 HIS B  46     -15.497   0.061  17.411  1.00 13.77           H  
ATOM    760  N   PHE B  47      -9.433  -3.421  13.668  1.00 10.00           N  
ATOM    761  CA  PHE B  47      -8.869  -4.563  12.895  1.00  9.29           C  
ATOM    762  C   PHE B  47      -7.570  -5.032  13.552  1.00  8.27           C  
ATOM    763  O   PHE B  47      -7.570  -5.912  14.391  1.00  8.29           O  
ATOM    764  CB  PHE B  47      -8.583  -4.115  11.461  1.00  9.52           C  
ATOM    765  CG  PHE B  47      -9.689  -4.596  10.553  1.00 10.43           C  
ATOM    766  CD1 PHE B  47     -10.960  -4.016  10.627  1.00 11.07           C  
ATOM    767  CD2 PHE B  47      -9.441  -5.624   9.635  1.00 10.86           C  
ATOM    768  CE1 PHE B  47     -11.985  -4.463   9.784  1.00 12.06           C  
ATOM    769  CE2 PHE B  47     -10.466  -6.071   8.791  1.00 11.86           C  
ATOM    770  CZ  PHE B  47     -11.737  -5.491   8.866  1.00 12.43           C  
ATOM    771  H   PHE B  47      -8.835  -2.746  14.052  1.00 10.20           H  
ATOM    772  HA  PHE B  47      -9.580  -5.375  12.883  1.00  9.58           H  
ATOM    773  HB2 PHE B  47      -8.532  -3.036  11.425  1.00  9.36           H  
ATOM    774  HB3 PHE B  47      -7.642  -4.531  11.134  1.00  9.45           H  
ATOM    775  HD1 PHE B  47     -11.151  -3.223  11.335  1.00 10.94           H  
ATOM    776  HD2 PHE B  47      -8.460  -6.072   9.578  1.00 10.55           H  
ATOM    777  HE1 PHE B  47     -12.966  -4.015   9.841  1.00 12.65           H  
ATOM    778  HE2 PHE B  47     -10.274  -6.863   8.083  1.00 12.32           H  
ATOM    779  HZ  PHE B  47     -12.528  -5.835   8.215  1.00 13.28           H  
ATOM    780  N   SER B  48      -6.461  -4.452  13.180  1.00  7.61           N  
ATOM    781  CA  SER B  48      -5.164  -4.867  13.785  1.00  6.80           C  
ATOM    782  C   SER B  48      -4.912  -4.054  15.056  1.00  5.60           C  
ATOM    783  O   SER B  48      -4.582  -2.886  15.003  1.00  5.39           O  
ATOM    784  CB  SER B  48      -4.035  -4.617  12.785  1.00  7.36           C  
ATOM    785  OG  SER B  48      -4.179  -5.503  11.683  1.00  8.12           O  
ATOM    786  H   SER B  48      -6.483  -3.745  12.502  1.00  7.83           H  
ATOM    787  HA  SER B  48      -5.201  -5.918  14.030  1.00  6.96           H  
ATOM    788  HB2 SER B  48      -4.083  -3.601  12.432  1.00  7.45           H  
ATOM    789  HB3 SER B  48      -3.082  -4.783  13.271  1.00  7.39           H  
ATOM    790  HG  SER B  48      -4.263  -6.395  12.029  1.00  8.23           H  
ATOM    791  N   GLU B  49      -5.065  -4.664  16.200  1.00  5.12           N  
ATOM    792  CA  GLU B  49      -4.836  -3.929  17.475  1.00  4.22           C  
ATOM    793  C   GLU B  49      -3.347  -3.591  17.625  1.00  3.04           C  
ATOM    794  O   GLU B  49      -2.994  -2.444  17.807  1.00  3.18           O  
ATOM    795  CB  GLU B  49      -5.287  -4.796  18.652  1.00  4.88           C  
ATOM    796  CG  GLU B  49      -6.613  -4.263  19.200  1.00  5.77           C  
ATOM    797  CD  GLU B  49      -7.776  -5.006  18.539  1.00  6.71           C  
ATOM    798  OE1 GLU B  49      -7.785  -6.224  18.601  1.00  7.29           O  
ATOM    799  OE2 GLU B  49      -8.636  -4.343  17.982  1.00  7.09           O1-
ATOM    800  H   GLU B  49      -5.332  -5.607  16.220  1.00  5.60           H  
ATOM    801  HA  GLU B  49      -5.409  -3.014  17.465  1.00  4.31           H  
ATOM    802  HB2 GLU B  49      -5.418  -5.815  18.319  1.00  5.35           H  
ATOM    803  HB3 GLU B  49      -4.540  -4.763  19.430  1.00  4.66           H  
ATOM    804  HG2 GLU B  49      -6.649  -4.415  20.269  1.00  5.92           H  
ATOM    805  HG3 GLU B  49      -6.694  -3.207  18.984  1.00  5.90           H  
ATOM    806  N   PRO B  50      -2.515  -4.602  17.547  1.00  2.28           N  
ATOM    807  CA  PRO B  50      -1.056  -4.424  17.679  1.00  1.48           C  
ATOM    808  C   PRO B  50      -0.529  -3.488  16.587  1.00  1.33           C  
ATOM    809  O   PRO B  50      -1.132  -3.330  15.542  1.00  1.29           O  
ATOM    810  CB  PRO B  50      -0.471  -5.833  17.511  1.00  2.00           C  
ATOM    811  CG  PRO B  50      -1.654  -6.816  17.319  1.00  2.71           C  
ATOM    812  CD  PRO B  50      -2.953  -5.993  17.326  1.00  2.87           C  
ATOM    813  HA  PRO B  50      -0.811  -4.041  18.656  1.00  1.64           H  
ATOM    814  HB2 PRO B  50       0.175  -5.860  16.644  1.00  2.42           H  
ATOM    815  HB3 PRO B  50       0.086  -6.107  18.394  1.00  2.16           H  
ATOM    816  HG2 PRO B  50      -1.551  -7.333  16.375  1.00  3.49           H  
ATOM    817  HG3 PRO B  50      -1.674  -7.529  18.128  1.00  2.78           H  
ATOM    818  HD2 PRO B  50      -3.455  -6.088  16.374  1.00  3.66           H  
ATOM    819  HD3 PRO B  50      -3.597  -6.314  18.129  1.00  3.03           H  
ATOM    820  N   GLU B  51       0.595  -2.867  16.822  1.00  1.30           N  
ATOM    821  CA  GLU B  51       1.164  -1.940  15.803  1.00  1.19           C  
ATOM    822  C   GLU B  51       1.581  -2.729  14.560  1.00  1.06           C  
ATOM    823  O   GLU B  51       0.936  -2.668  13.533  1.00  1.01           O  
ATOM    824  CB  GLU B  51       2.389  -1.232  16.384  1.00  1.29           C  
ATOM    825  CG  GLU B  51       1.972  -0.400  17.598  1.00  1.90           C  
ATOM    826  CD  GLU B  51       2.890  -0.725  18.777  1.00  2.25           C  
ATOM    827  OE1 GLU B  51       2.922  -1.877  19.176  1.00  2.52           O  
ATOM    828  OE2 GLU B  51       3.545   0.183  19.261  1.00  2.89           O1-
ATOM    829  H   GLU B  51       1.065  -3.009  17.669  1.00  1.39           H  
ATOM    830  HA  GLU B  51       0.422  -1.205  15.529  1.00  1.17           H  
ATOM    831  HB2 GLU B  51       3.120  -1.968  16.686  1.00  1.78           H  
ATOM    832  HB3 GLU B  51       2.820  -0.583  15.636  1.00  1.39           H  
ATOM    833  HG2 GLU B  51       2.051   0.651  17.357  1.00  2.21           H  
ATOM    834  HG3 GLU B  51       0.952  -0.633  17.862  1.00  2.64           H  
ATOM    835  N   ILE B  52       2.661  -3.462  14.645  1.00  1.07           N  
ATOM    836  CA  ILE B  52       3.134  -4.251  13.475  1.00  0.98           C  
ATOM    837  C   ILE B  52       1.943  -4.867  12.737  1.00  0.89           C  
ATOM    838  O   ILE B  52       1.891  -4.878  11.523  1.00  0.82           O  
ATOM    839  CB  ILE B  52       4.076  -5.355  13.962  1.00  1.09           C  
ATOM    840  CG1 ILE B  52       4.925  -5.835  12.791  1.00  1.29           C  
ATOM    841  CG2 ILE B  52       3.269  -6.529  14.526  1.00  1.27           C  
ATOM    842  CD1 ILE B  52       6.397  -5.547  13.082  1.00  2.11           C  
ATOM    843  H   ILE B  52       3.167  -3.490  15.481  1.00  1.17           H  
ATOM    844  HA  ILE B  52       3.672  -3.598  12.802  1.00  0.94           H  
ATOM    845  HB  ILE B  52       4.722  -4.963  14.735  1.00  1.22           H  
ATOM    846 HG12 ILE B  52       4.781  -6.896  12.654  1.00  1.49           H  
ATOM    847 HG13 ILE B  52       4.625  -5.310  11.897  1.00  1.36           H  
ATOM    848 HG21 ILE B  52       2.537  -6.159  15.226  1.00  1.79           H  
ATOM    849 HG22 ILE B  52       2.768  -7.042  13.717  1.00  1.73           H  
ATOM    850 HG23 ILE B  52       3.934  -7.215  15.028  1.00  1.50           H  
ATOM    851 HD11 ILE B  52       6.472  -4.672  13.712  1.00  2.50           H  
ATOM    852 HD12 ILE B  52       6.836  -6.394  13.588  1.00  2.58           H  
ATOM    853 HD13 ILE B  52       6.920  -5.369  12.154  1.00  2.56           H  
ATOM    854  N   THR B  53       0.986  -5.379  13.459  1.00  0.92           N  
ATOM    855  CA  THR B  53      -0.200  -5.990  12.796  1.00  0.87           C  
ATOM    856  C   THR B  53      -0.924  -4.927  11.966  1.00  0.77           C  
ATOM    857  O   THR B  53      -1.291  -5.156  10.829  1.00  0.69           O  
ATOM    858  CB  THR B  53      -1.151  -6.562  13.855  1.00  0.99           C  
ATOM    859  CG2 THR B  53      -0.663  -7.945  14.284  1.00  1.43           C  
ATOM    860  OG1 THR B  53      -1.188  -5.700  14.985  1.00  1.57           O  
ATOM    861  H   THR B  53       1.044  -5.359  14.436  1.00  1.01           H  
ATOM    862  HA  THR B  53       0.128  -6.787  12.145  1.00  0.85           H  
ATOM    863  HB  THR B  53      -2.142  -6.649  13.438  1.00  1.38           H  
ATOM    864  HG1 THR B  53      -0.740  -4.885  14.754  1.00  1.99           H  
ATOM    865 HG21 THR B  53      -0.011  -8.349  13.523  1.00  1.85           H  
ATOM    866 HG22 THR B  53      -0.121  -7.864  15.215  1.00  1.95           H  
ATOM    867 HG23 THR B  53      -1.510  -8.601  14.418  1.00  1.96           H  
ATOM    868  N   LEU B  54      -1.149  -3.768  12.521  1.00  0.81           N  
ATOM    869  CA  LEU B  54      -1.858  -2.712  11.745  1.00  0.74           C  
ATOM    870  C   LEU B  54      -0.923  -2.124  10.689  1.00  0.62           C  
ATOM    871  O   LEU B  54      -1.296  -1.972   9.545  1.00  0.52           O  
ATOM    872  CB  LEU B  54      -2.322  -1.594  12.686  1.00  0.87           C  
ATOM    873  CG  LEU B  54      -3.668  -1.041  12.209  1.00  1.11           C  
ATOM    874  CD1 LEU B  54      -3.940   0.298  12.896  1.00  1.02           C  
ATOM    875  CD2 LEU B  54      -3.636  -0.832  10.692  1.00  1.63           C  
ATOM    876  H   LEU B  54      -0.857  -3.595  13.441  1.00  0.89           H  
ATOM    877  HA  LEU B  54      -2.717  -3.144  11.252  1.00  0.73           H  
ATOM    878  HB2 LEU B  54      -2.431  -1.986  13.686  1.00  1.12           H  
ATOM    879  HB3 LEU B  54      -1.590  -0.800  12.689  1.00  1.06           H  
ATOM    880  HG  LEU B  54      -4.453  -1.739  12.461  1.00  1.49           H  
ATOM    881 HD11 LEU B  54      -3.134   0.521  13.580  1.00  1.52           H  
ATOM    882 HD12 LEU B  54      -4.005   1.079  12.152  1.00  1.17           H  
ATOM    883 HD13 LEU B  54      -4.869   0.241  13.442  1.00  1.50           H  
ATOM    884 HD21 LEU B  54      -2.744  -0.287  10.422  1.00  2.07           H  
ATOM    885 HD22 LEU B  54      -3.637  -1.791  10.197  1.00  2.19           H  
ATOM    886 HD23 LEU B  54      -4.506  -0.269  10.388  1.00  1.88           H  
ATOM    887  N   ILE B  55       0.286  -1.778  11.048  1.00  0.66           N  
ATOM    888  CA  ILE B  55       1.200  -1.196  10.024  1.00  0.59           C  
ATOM    889  C   ILE B  55       1.357  -2.180   8.862  1.00  0.48           C  
ATOM    890  O   ILE B  55       1.209  -1.818   7.711  1.00  0.39           O  
ATOM    891  CB  ILE B  55       2.569  -0.925  10.651  1.00  0.70           C  
ATOM    892  CG1 ILE B  55       2.405   0.015  11.848  1.00  0.89           C  
ATOM    893  CG2 ILE B  55       3.483  -0.273   9.611  1.00  0.73           C  
ATOM    894  CD1 ILE B  55       3.682  -0.006  12.689  1.00  1.02           C  
ATOM    895  H   ILE B  55       0.585  -1.895  11.973  1.00  0.76           H  
ATOM    896  HA  ILE B  55       0.782  -0.270   9.657  1.00  0.57           H  
ATOM    897  HB  ILE B  55       3.006  -1.856  10.979  1.00  0.70           H  
ATOM    898 HG12 ILE B  55       2.222   1.019  11.494  1.00  0.95           H  
ATOM    899 HG13 ILE B  55       1.573  -0.313  12.452  1.00  0.95           H  
ATOM    900 HG21 ILE B  55       3.519  -0.892   8.726  1.00  1.34           H  
ATOM    901 HG22 ILE B  55       3.098   0.702   9.354  1.00  1.16           H  
ATOM    902 HG23 ILE B  55       4.477  -0.172  10.020  1.00  1.26           H  
ATOM    903 HD11 ILE B  55       4.477  -0.473  12.126  1.00  1.40           H  
ATOM    904 HD12 ILE B  55       3.965   1.006  12.940  1.00  1.51           H  
ATOM    905 HD13 ILE B  55       3.508  -0.566  13.597  1.00  1.45           H  
ATOM    906  N   ILE B  56       1.627  -3.428   9.149  1.00  0.51           N  
ATOM    907  CA  ILE B  56       1.754  -4.421   8.046  1.00  0.45           C  
ATOM    908  C   ILE B  56       0.448  -4.442   7.253  1.00  0.35           C  
ATOM    909  O   ILE B  56       0.438  -4.393   6.038  1.00  0.30           O  
ATOM    910  CB  ILE B  56       2.060  -5.810   8.617  1.00  0.52           C  
ATOM    911  CG1 ILE B  56       2.474  -6.748   7.481  1.00  1.19           C  
ATOM    912  CG2 ILE B  56       0.827  -6.377   9.318  1.00  1.41           C  
ATOM    913  CD1 ILE B  56       3.883  -7.278   7.747  1.00  1.86           C  
ATOM    914  H   ILE B  56       1.722  -3.711  10.083  1.00  0.59           H  
ATOM    915  HA  ILE B  56       2.560  -4.119   7.391  1.00  0.46           H  
ATOM    916  HB  ILE B  56       2.867  -5.731   9.329  1.00  1.05           H  
ATOM    917 HG12 ILE B  56       1.780  -7.574   7.426  1.00  1.77           H  
ATOM    918 HG13 ILE B  56       2.465  -6.206   6.547  1.00  1.90           H  
ATOM    919 HG21 ILE B  56       0.014  -6.457   8.613  1.00  1.89           H  
ATOM    920 HG22 ILE B  56       1.056  -7.355   9.714  1.00  1.87           H  
ATOM    921 HG23 ILE B  56       0.544  -5.721  10.125  1.00  2.07           H  
ATOM    922 HD11 ILE B  56       4.353  -6.685   8.517  1.00  2.48           H  
ATOM    923 HD12 ILE B  56       3.825  -8.307   8.070  1.00  2.31           H  
ATOM    924 HD13 ILE B  56       4.467  -7.219   6.840  1.00  2.21           H  
ATOM    925  N   PHE B  57      -0.659  -4.508   7.946  1.00  0.37           N  
ATOM    926  CA  PHE B  57      -1.982  -4.527   7.257  1.00  0.34           C  
ATOM    927  C   PHE B  57      -2.118  -3.285   6.380  1.00  0.29           C  
ATOM    928  O   PHE B  57      -2.521  -3.362   5.237  1.00  0.27           O  
ATOM    929  CB  PHE B  57      -3.116  -4.547   8.287  1.00  0.44           C  
ATOM    930  CG  PHE B  57      -3.655  -5.953   8.410  1.00  1.05           C  
ATOM    931  CD1 PHE B  57      -2.897  -6.939   9.053  1.00  1.80           C  
ATOM    932  CD2 PHE B  57      -4.912  -6.269   7.880  1.00  1.97           C  
ATOM    933  CE1 PHE B  57      -3.396  -8.243   9.165  1.00  2.57           C  
ATOM    934  CE2 PHE B  57      -5.410  -7.574   7.993  1.00  2.71           C  
ATOM    935  CZ  PHE B  57      -4.652  -8.560   8.636  1.00  2.81           C  
ATOM    936  H   PHE B  57      -0.615  -4.544   8.926  1.00  0.43           H  
ATOM    937  HA  PHE B  57      -2.047  -5.410   6.637  1.00  0.34           H  
ATOM    938  HB2 PHE B  57      -2.746  -4.217   9.247  1.00  0.94           H  
ATOM    939  HB3 PHE B  57      -3.908  -3.888   7.963  1.00  0.81           H  
ATOM    940  HD1 PHE B  57      -1.928  -6.694   9.461  1.00  2.26           H  
ATOM    941  HD2 PHE B  57      -5.496  -5.509   7.385  1.00  2.49           H  
ATOM    942  HE1 PHE B  57      -2.811  -9.003   9.661  1.00  3.32           H  
ATOM    943  HE2 PHE B  57      -6.380  -7.818   7.584  1.00  3.52           H  
ATOM    944  HZ  PHE B  57      -5.037  -9.565   8.722  1.00  3.51           H  
ATOM    945  N   GLY B  58      -1.792  -2.136   6.905  1.00  0.30           N  
ATOM    946  CA  GLY B  58      -1.913  -0.890   6.098  1.00  0.28           C  
ATOM    947  C   GLY B  58      -1.088  -1.034   4.820  1.00  0.22           C  
ATOM    948  O   GLY B  58      -1.555  -0.740   3.739  1.00  0.23           O  
ATOM    949  H   GLY B  58      -1.477  -2.092   7.834  1.00  0.34           H  
ATOM    950  HA2 GLY B  58      -2.952  -0.727   5.843  1.00  0.31           H  
ATOM    951  HA3 GLY B  58      -1.546  -0.051   6.670  1.00  0.31           H  
ATOM    952  N   VAL B  59       0.130  -1.492   4.925  1.00  0.22           N  
ATOM    953  CA  VAL B  59       0.955  -1.654   3.696  1.00  0.23           C  
ATOM    954  C   VAL B  59       0.212  -2.575   2.726  1.00  0.22           C  
ATOM    955  O   VAL B  59       0.054  -2.270   1.558  1.00  0.23           O  
ATOM    956  CB  VAL B  59       2.303  -2.266   4.070  1.00  0.27           C  
ATOM    957  CG1 VAL B  59       3.135  -2.488   2.804  1.00  0.33           C  
ATOM    958  CG2 VAL B  59       3.046  -1.311   5.009  1.00  0.30           C  
ATOM    959  H   VAL B  59       0.496  -1.732   5.802  1.00  0.24           H  
ATOM    960  HA  VAL B  59       1.111  -0.693   3.233  1.00  0.25           H  
ATOM    961  HB  VAL B  59       2.144  -3.213   4.566  1.00  0.30           H  
ATOM    962 HG11 VAL B  59       2.476  -2.565   1.951  1.00  0.98           H  
ATOM    963 HG12 VAL B  59       3.808  -1.655   2.666  1.00  1.10           H  
ATOM    964 HG13 VAL B  59       3.704  -3.401   2.904  1.00  1.05           H  
ATOM    965 HG21 VAL B  59       2.333  -0.674   5.512  1.00  1.14           H  
ATOM    966 HG22 VAL B  59       3.597  -1.882   5.742  1.00  1.08           H  
ATOM    967 HG23 VAL B  59       3.731  -0.703   4.437  1.00  0.93           H  
ATOM    968  N   MET B  60      -0.275  -3.686   3.207  1.00  0.22           N  
ATOM    969  CA  MET B  60      -1.039  -4.607   2.322  1.00  0.23           C  
ATOM    970  C   MET B  60      -2.224  -3.844   1.728  1.00  0.24           C  
ATOM    971  O   MET B  60      -2.483  -3.887   0.541  1.00  0.25           O  
ATOM    972  CB  MET B  60      -1.551  -5.796   3.140  1.00  0.26           C  
ATOM    973  CG  MET B  60      -0.364  -6.548   3.744  1.00  0.32           C  
ATOM    974  SD  MET B  60      -0.898  -8.194   4.273  1.00  1.15           S  
ATOM    975  CE  MET B  60      -2.119  -7.658   5.498  1.00  1.83           C  
ATOM    976  H   MET B  60      -0.158  -3.903   4.157  1.00  0.22           H  
ATOM    977  HA  MET B  60      -0.400  -4.961   1.527  1.00  0.25           H  
ATOM    978  HB2 MET B  60      -2.193  -5.437   3.932  1.00  0.29           H  
ATOM    979  HB3 MET B  60      -2.108  -6.462   2.498  1.00  0.30           H  
ATOM    980  HG2 MET B  60       0.416  -6.645   3.004  1.00  0.69           H  
ATOM    981  HG3 MET B  60       0.013  -6.001   4.596  1.00  0.71           H  
ATOM    982  HE1 MET B  60      -2.750  -6.895   5.066  1.00  2.17           H  
ATOM    983  HE2 MET B  60      -2.726  -8.498   5.795  1.00  2.39           H  
ATOM    984  HE3 MET B  60      -1.607  -7.261   6.365  1.00  2.42           H  
ATOM    985  N   ALA B  61      -2.940  -3.139   2.562  1.00  0.25           N  
ATOM    986  CA  ALA B  61      -4.112  -2.355   2.085  1.00  0.27           C  
ATOM    987  C   ALA B  61      -3.670  -1.370   0.997  1.00  0.26           C  
ATOM    988  O   ALA B  61      -4.311  -1.247  -0.029  1.00  0.27           O  
ATOM    989  CB  ALA B  61      -4.757  -1.603   3.259  1.00  0.31           C  
ATOM    990  H   ALA B  61      -2.702  -3.122   3.511  1.00  0.25           H  
ATOM    991  HA  ALA B  61      -4.838  -3.036   1.663  1.00  0.29           H  
ATOM    992  HB1 ALA B  61      -4.099  -1.633   4.116  1.00  1.02           H  
ATOM    993  HB2 ALA B  61      -4.942  -0.577   2.979  1.00  1.10           H  
ATOM    994  HB3 ALA B  61      -5.693  -2.078   3.513  1.00  1.06           H  
ATOM    995  N   GLY B  62      -2.591  -0.656   1.203  1.00  0.25           N  
ATOM    996  CA  GLY B  62      -2.149   0.316   0.167  1.00  0.26           C  
ATOM    997  C   GLY B  62      -1.949  -0.415  -1.158  1.00  0.24           C  
ATOM    998  O   GLY B  62      -2.416   0.022  -2.191  1.00  0.24           O  
ATOM    999  H   GLY B  62      -2.077  -0.755   2.031  1.00  0.25           H  
ATOM   1000  HA2 GLY B  62      -2.903   1.083   0.048  1.00  0.29           H  
ATOM   1001  HA3 GLY B  62      -1.218   0.769   0.470  1.00  0.27           H  
ATOM   1002  N   VAL B  63      -1.269  -1.530  -1.146  1.00  0.22           N  
ATOM   1003  CA  VAL B  63      -1.071  -2.272  -2.424  1.00  0.21           C  
ATOM   1004  C   VAL B  63      -2.441  -2.592  -3.033  1.00  0.21           C  
ATOM   1005  O   VAL B  63      -2.680  -2.370  -4.204  1.00  0.21           O  
ATOM   1006  CB  VAL B  63      -0.314  -3.573  -2.155  1.00  0.23           C  
ATOM   1007  CG1 VAL B  63      -0.100  -4.320  -3.472  1.00  0.28           C  
ATOM   1008  CG2 VAL B  63       1.043  -3.252  -1.525  1.00  0.31           C  
ATOM   1009  H   VAL B  63      -0.899  -1.879  -0.305  1.00  0.22           H  
ATOM   1010  HA  VAL B  63      -0.505  -1.659  -3.111  1.00  0.22           H  
ATOM   1011  HB  VAL B  63      -0.889  -4.190  -1.481  1.00  0.28           H  
ATOM   1012 HG11 VAL B  63      -1.036  -4.386  -4.006  1.00  1.13           H  
ATOM   1013 HG12 VAL B  63       0.622  -3.788  -4.075  1.00  0.98           H  
ATOM   1014 HG13 VAL B  63       0.268  -5.314  -3.266  1.00  1.07           H  
ATOM   1015 HG21 VAL B  63       1.504  -2.435  -2.059  1.00  1.07           H  
ATOM   1016 HG22 VAL B  63       0.903  -2.975  -0.491  1.00  1.14           H  
ATOM   1017 HG23 VAL B  63       1.680  -4.123  -1.581  1.00  0.96           H  
ATOM   1018  N   ILE B  64      -3.346  -3.105  -2.240  1.00  0.23           N  
ATOM   1019  CA  ILE B  64      -4.703  -3.432  -2.764  1.00  0.25           C  
ATOM   1020  C   ILE B  64      -5.347  -2.177  -3.361  1.00  0.26           C  
ATOM   1021  O   ILE B  64      -5.895  -2.205  -4.445  1.00  0.26           O  
ATOM   1022  CB  ILE B  64      -5.576  -3.959  -1.624  1.00  0.30           C  
ATOM   1023  CG1 ILE B  64      -5.046  -5.319  -1.166  1.00  0.32           C  
ATOM   1024  CG2 ILE B  64      -7.018  -4.112  -2.112  1.00  0.40           C  
ATOM   1025  CD1 ILE B  64      -5.489  -5.584   0.274  1.00  1.06           C  
ATOM   1026  H   ILE B  64      -3.135  -3.275  -1.298  1.00  0.24           H  
ATOM   1027  HA  ILE B  64      -4.619  -4.190  -3.529  1.00  0.26           H  
ATOM   1028  HB  ILE B  64      -5.548  -3.262  -0.798  1.00  0.33           H  
ATOM   1029 HG12 ILE B  64      -5.438  -6.093  -1.811  1.00  0.77           H  
ATOM   1030 HG13 ILE B  64      -3.968  -5.321  -1.214  1.00  0.79           H  
ATOM   1031 HG21 ILE B  64      -7.022  -4.602  -3.075  1.00  1.11           H  
ATOM   1032 HG22 ILE B  64      -7.577  -4.705  -1.404  1.00  1.08           H  
ATOM   1033 HG23 ILE B  64      -7.473  -3.136  -2.203  1.00  1.05           H  
ATOM   1034 HD11 ILE B  64      -5.427  -4.667   0.844  1.00  1.66           H  
ATOM   1035 HD12 ILE B  64      -6.508  -5.941   0.278  1.00  1.59           H  
ATOM   1036 HD13 ILE B  64      -4.845  -6.327   0.718  1.00  1.60           H  
ATOM   1037  N   GLY B  65      -5.295  -1.076  -2.658  1.00  0.27           N  
ATOM   1038  CA  GLY B  65      -5.913   0.175  -3.183  1.00  0.30           C  
ATOM   1039  C   GLY B  65      -5.311   0.516  -4.545  1.00  0.27           C  
ATOM   1040  O   GLY B  65      -6.018   0.818  -5.486  1.00  0.29           O  
ATOM   1041  H   GLY B  65      -4.856  -1.073  -1.783  1.00  0.28           H  
ATOM   1042  HA2 GLY B  65      -6.979   0.032  -3.285  1.00  0.33           H  
ATOM   1043  HA3 GLY B  65      -5.721   0.985  -2.496  1.00  0.33           H  
ATOM   1044  N   THR B  66      -4.012   0.470  -4.664  1.00  0.24           N  
ATOM   1045  CA  THR B  66      -3.382   0.793  -5.973  1.00  0.24           C  
ATOM   1046  C   THR B  66      -3.951  -0.137  -7.046  1.00  0.24           C  
ATOM   1047  O   THR B  66      -4.338   0.295  -8.114  1.00  0.28           O  
ATOM   1048  CB  THR B  66      -1.866   0.598  -5.877  1.00  0.25           C  
ATOM   1049  CG2 THR B  66      -1.203   1.133  -7.147  1.00  0.28           C  
ATOM   1050  OG1 THR B  66      -1.371   1.303  -4.746  1.00  0.32           O  
ATOM   1051  H   THR B  66      -3.456   0.223  -3.896  1.00  0.24           H  
ATOM   1052  HA  THR B  66      -3.598   1.818  -6.234  1.00  0.28           H  
ATOM   1053  HB  THR B  66      -1.643  -0.452  -5.773  1.00  0.25           H  
ATOM   1054  HG1 THR B  66      -1.672   0.847  -3.956  1.00  0.39           H  
ATOM   1055 HG21 THR B  66      -1.703   0.725  -8.014  1.00  0.99           H  
ATOM   1056 HG22 THR B  66      -1.276   2.210  -7.165  1.00  1.00           H  
ATOM   1057 HG23 THR B  66      -0.163   0.843  -7.161  1.00  1.09           H  
ATOM   1058  N   ILE B  67      -4.012  -1.411  -6.768  1.00  0.23           N  
ATOM   1059  CA  ILE B  67      -4.568  -2.362  -7.772  1.00  0.29           C  
ATOM   1060  C   ILE B  67      -5.990  -1.930  -8.139  1.00  0.33           C  
ATOM   1061  O   ILE B  67      -6.351  -1.861  -9.297  1.00  0.40           O  
ATOM   1062  CB  ILE B  67      -4.596  -3.773  -7.179  1.00  0.33           C  
ATOM   1063  CG1 ILE B  67      -3.166  -4.311  -7.083  1.00  0.34           C  
ATOM   1064  CG2 ILE B  67      -5.425  -4.689  -8.080  1.00  0.40           C  
ATOM   1065  CD1 ILE B  67      -3.147  -5.552  -6.188  1.00  0.41           C  
ATOM   1066  H   ILE B  67      -3.701  -1.741  -5.898  1.00  0.21           H  
ATOM   1067  HA  ILE B  67      -3.948  -2.354  -8.657  1.00  0.32           H  
ATOM   1068  HB  ILE B  67      -5.038  -3.741  -6.194  1.00  0.34           H  
ATOM   1069 HG12 ILE B  67      -2.815  -4.574  -8.070  1.00  0.40           H  
ATOM   1070 HG13 ILE B  67      -2.523  -3.555  -6.661  1.00  0.34           H  
ATOM   1071 HG21 ILE B  67      -5.691  -4.160  -8.984  1.00  1.10           H  
ATOM   1072 HG22 ILE B  67      -4.845  -5.564  -8.334  1.00  0.98           H  
ATOM   1073 HG23 ILE B  67      -6.322  -4.989  -7.561  1.00  1.06           H  
ATOM   1074 HD11 ILE B  67      -3.574  -5.308  -5.226  1.00  1.14           H  
ATOM   1075 HD12 ILE B  67      -3.725  -6.338  -6.649  1.00  1.07           H  
ATOM   1076 HD13 ILE B  67      -2.127  -5.884  -6.055  1.00  1.11           H  
ATOM   1077  N   LEU B  68      -6.796  -1.633  -7.156  1.00  0.33           N  
ATOM   1078  CA  LEU B  68      -8.192  -1.198  -7.435  1.00  0.41           C  
ATOM   1079  C   LEU B  68      -8.157   0.035  -8.350  1.00  0.44           C  
ATOM   1080  O   LEU B  68      -8.875   0.116  -9.326  1.00  0.51           O  
ATOM   1081  CB  LEU B  68      -8.901  -0.898  -6.094  1.00  0.44           C  
ATOM   1082  CG  LEU B  68      -9.511   0.509  -6.075  1.00  0.76           C  
ATOM   1083  CD1 LEU B  68     -10.743   0.549  -6.980  1.00  1.14           C  
ATOM   1084  CD2 LEU B  68      -9.920   0.865  -4.643  1.00  1.06           C  
ATOM   1085  H   LEU B  68      -6.481  -1.689  -6.230  1.00  0.30           H  
ATOM   1086  HA  LEU B  68      -8.714  -1.997  -7.942  1.00  0.46           H  
ATOM   1087  HB2 LEU B  68      -9.687  -1.622  -5.942  1.00  0.70           H  
ATOM   1088  HB3 LEU B  68      -8.184  -0.984  -5.289  1.00  0.61           H  
ATOM   1089  HG  LEU B  68      -8.780   1.221  -6.428  1.00  0.84           H  
ATOM   1090 HD11 LEU B  68     -11.316  -0.356  -6.848  1.00  1.72           H  
ATOM   1091 HD12 LEU B  68     -11.353   1.401  -6.721  1.00  1.55           H  
ATOM   1092 HD13 LEU B  68     -10.430   0.629  -8.011  1.00  1.54           H  
ATOM   1093 HD21 LEU B  68      -9.748   0.016  -3.998  1.00  1.52           H  
ATOM   1094 HD22 LEU B  68      -9.335   1.704  -4.298  1.00  1.60           H  
ATOM   1095 HD23 LEU B  68     -10.969   1.124  -4.623  1.00  1.51           H  
ATOM   1096  N   LEU B  69      -7.329   0.995  -8.036  1.00  0.40           N  
ATOM   1097  CA  LEU B  69      -7.254   2.219  -8.886  1.00  0.47           C  
ATOM   1098  C   LEU B  69      -6.923   1.824 -10.326  1.00  0.51           C  
ATOM   1099  O   LEU B  69      -7.549   2.279 -11.262  1.00  0.60           O  
ATOM   1100  CB  LEU B  69      -6.162   3.150  -8.348  1.00  0.47           C  
ATOM   1101  CG  LEU B  69      -6.248   4.503  -9.059  1.00  1.14           C  
ATOM   1102  CD1 LEU B  69      -7.642   5.100  -8.860  1.00  2.02           C  
ATOM   1103  CD2 LEU B  69      -5.202   5.454  -8.473  1.00  1.67           C  
ATOM   1104  H   LEU B  69      -6.758   0.909  -7.242  1.00  0.36           H  
ATOM   1105  HA  LEU B  69      -8.207   2.732  -8.865  1.00  0.54           H  
ATOM   1106  HB2 LEU B  69      -6.301   3.292  -7.287  1.00  0.81           H  
ATOM   1107  HB3 LEU B  69      -5.193   2.711  -8.530  1.00  0.89           H  
ATOM   1108  HG  LEU B  69      -6.062   4.366 -10.115  1.00  1.90           H  
ATOM   1109 HD11 LEU B  69      -8.022   4.813  -7.891  1.00  2.41           H  
ATOM   1110 HD12 LEU B  69      -7.584   6.176  -8.920  1.00  2.62           H  
ATOM   1111 HD13 LEU B  69      -8.305   4.732  -9.629  1.00  2.49           H  
ATOM   1112 HD21 LEU B  69      -4.565   4.912  -7.787  1.00  2.26           H  
ATOM   1113 HD22 LEU B  69      -4.602   5.865  -9.272  1.00  2.09           H  
ATOM   1114 HD23 LEU B  69      -5.698   6.255  -7.947  1.00  2.08           H  
ATOM   1115  N   ILE B  70      -5.948   0.978 -10.515  1.00  0.47           N  
ATOM   1116  CA  ILE B  70      -5.590   0.559 -11.899  1.00  0.57           C  
ATOM   1117  C   ILE B  70      -6.814  -0.045 -12.580  1.00  0.65           C  
ATOM   1118  O   ILE B  70      -7.138   0.295 -13.700  1.00  0.77           O  
ATOM   1119  CB  ILE B  70      -4.469  -0.480 -11.845  1.00  0.55           C  
ATOM   1120  CG1 ILE B  70      -3.214   0.156 -11.243  1.00  0.51           C  
ATOM   1121  CG2 ILE B  70      -4.161  -0.975 -13.258  1.00  0.66           C  
ATOM   1122  CD1 ILE B  70      -2.220  -0.942 -10.858  1.00  0.54           C  
ATOM   1123  H   ILE B  70      -5.453   0.618  -9.748  1.00  0.40           H  
ATOM   1124  HA  ILE B  70      -5.258   1.418 -12.464  1.00  0.62           H  
ATOM   1125  HB  ILE B  70      -4.782  -1.313 -11.231  1.00  0.53           H  
ATOM   1126 HG12 ILE B  70      -2.762   0.815 -11.971  1.00  0.59           H  
ATOM   1127 HG13 ILE B  70      -3.482   0.720 -10.363  1.00  0.48           H  
ATOM   1128 HG21 ILE B  70      -4.549  -0.270 -13.978  1.00  1.17           H  
ATOM   1129 HG22 ILE B  70      -3.093  -1.068 -13.383  1.00  1.39           H  
ATOM   1130 HG23 ILE B  70      -4.627  -1.937 -13.411  1.00  1.07           H  
ATOM   1131 HD11 ILE B  70      -2.760  -1.837 -10.588  1.00  1.10           H  
ATOM   1132 HD12 ILE B  70      -1.574  -1.151 -11.698  1.00  1.13           H  
ATOM   1133 HD13 ILE B  70      -1.626  -0.611 -10.019  1.00  1.23           H  
ATOM   1134  N   SER B  71      -7.507  -0.929 -11.918  1.00  0.63           N  
ATOM   1135  CA  SER B  71      -8.712  -1.525 -12.552  1.00  0.76           C  
ATOM   1136  C   SER B  71      -9.664  -0.395 -12.933  1.00  0.83           C  
ATOM   1137  O   SER B  71     -10.165  -0.334 -14.038  1.00  0.95           O  
ATOM   1138  CB  SER B  71      -9.402  -2.469 -11.565  1.00  0.74           C  
ATOM   1139  OG  SER B  71      -8.524  -2.740 -10.481  1.00  1.53           O  
ATOM   1140  H   SER B  71      -7.242  -1.192 -11.012  1.00  0.55           H  
ATOM   1141  HA  SER B  71      -8.423  -2.072 -13.439  1.00  0.83           H  
ATOM   1142  HB2 SER B  71     -10.299  -2.004 -11.189  1.00  1.04           H  
ATOM   1143  HB3 SER B  71      -9.662  -3.390 -12.072  1.00  1.03           H  
ATOM   1144  HG  SER B  71      -9.055  -2.843  -9.689  1.00  1.76           H  
ATOM   1145  N   TYR B  72      -9.903   0.512 -12.026  1.00  0.77           N  
ATOM   1146  CA  TYR B  72     -10.805   1.651 -12.338  1.00  0.87           C  
ATOM   1147  C   TYR B  72     -10.266   2.405 -13.558  1.00  0.94           C  
ATOM   1148  O   TYR B  72     -10.994   2.708 -14.482  1.00  1.07           O  
ATOM   1149  CB  TYR B  72     -10.866   2.597 -11.138  1.00  0.83           C  
ATOM   1150  CG  TYR B  72     -12.277   2.641 -10.602  1.00  1.09           C  
ATOM   1151  CD1 TYR B  72     -12.823   1.517  -9.971  1.00  1.68           C  
ATOM   1152  CD2 TYR B  72     -13.038   3.808 -10.735  1.00  1.74           C  
ATOM   1153  CE1 TYR B  72     -14.131   1.559  -9.474  1.00  2.03           C  
ATOM   1154  CE2 TYR B  72     -14.346   3.850 -10.238  1.00  1.99           C  
ATOM   1155  CZ  TYR B  72     -14.893   2.726  -9.607  1.00  1.84           C  
ATOM   1156  OH  TYR B  72     -16.183   2.769  -9.116  1.00  2.25           O  
ATOM   1157  H   TYR B  72      -9.480   0.447 -11.143  1.00  0.68           H  
ATOM   1158  HA  TYR B  72     -11.796   1.278 -12.554  1.00  0.96           H  
ATOM   1159  HB2 TYR B  72     -10.198   2.240 -10.367  1.00  0.85           H  
ATOM   1160  HB3 TYR B  72     -10.567   3.587 -11.444  1.00  0.87           H  
ATOM   1161  HD1 TYR B  72     -12.236   0.616  -9.868  1.00  2.29           H  
ATOM   1162  HD2 TYR B  72     -12.617   4.675 -11.221  1.00  2.42           H  
ATOM   1163  HE1 TYR B  72     -14.553   0.692  -8.988  1.00  2.78           H  
ATOM   1164  HE2 TYR B  72     -14.934   4.751 -10.340  1.00  2.69           H  
ATOM   1165  HH  TYR B  72     -16.168   3.247  -8.283  1.00  2.43           H  
ATOM   1166  N   GLY B  73      -8.992   2.706 -13.570  1.00  0.88           N  
ATOM   1167  CA  GLY B  73      -8.411   3.434 -14.733  1.00  0.98           C  
ATOM   1168  C   GLY B  73      -8.669   2.633 -16.008  1.00  1.10           C  
ATOM   1169  O   GLY B  73      -9.114   3.162 -17.007  1.00  1.24           O  
ATOM   1170  H   GLY B  73      -8.419   2.452 -12.818  1.00  0.78           H  
ATOM   1171  HA2 GLY B  73      -8.872   4.407 -14.817  1.00  1.05           H  
ATOM   1172  HA3 GLY B  73      -7.348   3.548 -14.594  1.00  0.93           H  
ATOM   1173  N   ILE B  74      -8.401   1.355 -15.978  1.00  1.07           N  
ATOM   1174  CA  ILE B  74      -8.644   0.523 -17.191  1.00  1.22           C  
ATOM   1175  C   ILE B  74     -10.118   0.653 -17.593  1.00  1.34           C  
ATOM   1176  O   ILE B  74     -10.439   0.863 -18.743  1.00  1.50           O  
ATOM   1177  CB  ILE B  74      -8.301  -0.944 -16.891  1.00  1.20           C  
ATOM   1178  CG1 ILE B  74      -6.788  -1.144 -17.022  1.00  1.37           C  
ATOM   1179  CG2 ILE B  74      -9.014  -1.866 -17.885  1.00  1.50           C  
ATOM   1180  CD1 ILE B  74      -6.138  -1.061 -15.641  1.00  1.81           C  
ATOM   1181  H   ILE B  74      -8.045   0.946 -15.158  1.00  0.95           H  
ATOM   1182  HA  ILE B  74      -8.021   0.880 -17.999  1.00  1.29           H  
ATOM   1183  HB  ILE B  74      -8.612  -1.190 -15.887  1.00  1.42           H  
ATOM   1184 HG12 ILE B  74      -6.589  -2.112 -17.456  1.00  1.68           H  
ATOM   1185 HG13 ILE B  74      -6.378  -0.373 -17.657  1.00  1.85           H  
ATOM   1186 HG21 ILE B  74      -9.057  -1.388 -18.852  1.00  1.93           H  
ATOM   1187 HG22 ILE B  74      -8.471  -2.797 -17.967  1.00  1.99           H  
ATOM   1188 HG23 ILE B  74     -10.017  -2.064 -17.536  1.00  1.84           H  
ATOM   1189 HD11 ILE B  74      -6.801  -1.487 -14.904  1.00  2.15           H  
ATOM   1190 HD12 ILE B  74      -5.206  -1.609 -15.648  1.00  2.28           H  
ATOM   1191 HD13 ILE B  74      -5.943  -0.027 -15.396  1.00  2.29           H  
ATOM   1192  N   ARG B  75     -11.012   0.529 -16.650  1.00  1.29           N  
ATOM   1193  CA  ARG B  75     -12.465   0.648 -16.974  1.00  1.42           C  
ATOM   1194  C   ARG B  75     -12.735   2.001 -17.631  1.00  1.52           C  
ATOM   1195  O   ARG B  75     -13.407   2.082 -18.639  1.00  1.68           O  
ATOM   1196  CB  ARG B  75     -13.298   0.522 -15.695  1.00  1.36           C  
ATOM   1197  CG  ARG B  75     -14.754   0.230 -16.062  1.00  1.61           C  
ATOM   1198  CD  ARG B  75     -15.602   1.481 -15.827  1.00  1.77           C  
ATOM   1199  NE  ARG B  75     -15.343   2.007 -14.457  1.00  1.70           N  
ATOM   1200  CZ  ARG B  75     -15.716   3.218 -14.142  1.00  2.10           C  
ATOM   1201  NH1 ARG B  75     -16.957   3.585 -14.315  1.00  2.54           N1+
ATOM   1202  NH2 ARG B  75     -14.850   4.061 -13.653  1.00  2.69           N  
ATOM   1203  H   ARG B  75     -10.727   0.360 -15.728  1.00  1.17           H  
ATOM   1204  HA  ARG B  75     -12.741  -0.140 -17.664  1.00  1.53           H  
ATOM   1205  HB2 ARG B  75     -12.911  -0.286 -15.089  1.00  1.77           H  
ATOM   1206  HB3 ARG B  75     -13.247   1.446 -15.139  1.00  1.52           H  
ATOM   1207  HG2 ARG B  75     -14.812  -0.055 -17.102  1.00  2.02           H  
ATOM   1208  HG3 ARG B  75     -15.126  -0.576 -15.446  1.00  2.12           H  
ATOM   1209  HD2 ARG B  75     -15.343   2.233 -16.557  1.00  2.20           H  
ATOM   1210  HD3 ARG B  75     -16.649   1.230 -15.924  1.00  2.01           H  
ATOM   1211  HE  ARG B  75     -14.892   1.446 -13.793  1.00  1.66           H  
ATOM   1212 HH11 ARG B  75     -17.621   2.939 -14.690  1.00  2.81           H  
ATOM   1213 HH12 ARG B  75     -17.243   4.513 -14.075  1.00  2.97           H  
ATOM   1214 HH21 ARG B  75     -13.899   3.781 -13.520  1.00  3.04           H  
ATOM   1215 HH22 ARG B  75     -15.135   4.989 -13.412  1.00  3.11           H  
ATOM   1216  N   ARG B  76     -12.219   3.066 -17.078  1.00  1.43           N  
ATOM   1217  CA  ARG B  76     -12.462   4.396 -17.701  1.00  1.55           C  
ATOM   1218  C   ARG B  76     -11.975   4.330 -19.145  1.00  1.67           C  
ATOM   1219  O   ARG B  76     -12.671   4.705 -20.066  1.00  1.83           O  
ATOM   1220  CB  ARG B  76     -11.684   5.473 -16.941  1.00  1.45           C  
ATOM   1221  CG  ARG B  76     -12.065   6.854 -17.476  1.00  1.62           C  
ATOM   1222  CD  ARG B  76     -12.013   7.876 -16.338  1.00  1.72           C  
ATOM   1223  NE  ARG B  76     -12.478   9.204 -16.832  1.00  2.17           N  
ATOM   1224  CZ  ARG B  76     -12.186   9.593 -18.045  1.00  2.50           C  
ATOM   1225  NH1 ARG B  76     -11.019  10.118 -18.298  1.00  2.89           N1+
ATOM   1226  NH2 ARG B  76     -13.061   9.454 -19.003  1.00  3.17           N  
ATOM   1227  H   ARG B  76     -11.675   2.991 -16.266  1.00  1.30           H  
ATOM   1228  HA  ARG B  76     -13.518   4.622 -17.682  1.00  1.63           H  
ATOM   1229  HB2 ARG B  76     -11.925   5.416 -15.888  1.00  1.45           H  
ATOM   1230  HB3 ARG B  76     -10.625   5.316 -17.077  1.00  1.41           H  
ATOM   1231  HG2 ARG B  76     -11.371   7.143 -18.253  1.00  1.82           H  
ATOM   1232  HG3 ARG B  76     -13.065   6.820 -17.882  1.00  2.06           H  
ATOM   1233  HD2 ARG B  76     -12.653   7.550 -15.533  1.00  2.19           H  
ATOM   1234  HD3 ARG B  76     -10.998   7.961 -15.978  1.00  2.00           H  
ATOM   1235  HE  ARG B  76     -13.005   9.788 -16.246  1.00  2.74           H  
ATOM   1236 HH11 ARG B  76     -10.348  10.225 -17.563  1.00  3.01           H  
ATOM   1237 HH12 ARG B  76     -10.795  10.415 -19.226  1.00  3.47           H  
ATOM   1238 HH21 ARG B  76     -13.955   9.050 -18.810  1.00  3.47           H  
ATOM   1239 HH22 ARG B  76     -12.837   9.751 -19.932  1.00  3.71           H  
ATOM   1240  N   LEU B  77     -10.799   3.810 -19.349  1.00  1.62           N  
ATOM   1241  CA  LEU B  77     -10.281   3.666 -20.733  1.00  1.76           C  
ATOM   1242  C   LEU B  77     -11.284   2.827 -21.524  1.00  1.92           C  
ATOM   1243  O   LEU B  77     -11.643   3.156 -22.634  1.00  2.09           O  
ATOM   1244  CB  LEU B  77      -8.926   2.956 -20.704  1.00  1.69           C  
ATOM   1245  CG  LEU B  77      -7.803   3.990 -20.772  1.00  1.72           C  
ATOM   1246  CD1 LEU B  77      -6.504   3.366 -20.259  1.00  1.72           C  
ATOM   1247  CD2 LEU B  77      -7.615   4.441 -22.222  1.00  2.01           C  
ATOM   1248  H   LEU B  77     -10.269   3.484 -18.592  1.00  1.49           H  
ATOM   1249  HA  LEU B  77     -10.177   4.640 -21.189  1.00  1.83           H  
ATOM   1250  HB2 LEU B  77      -8.838   2.388 -19.789  1.00  1.59           H  
ATOM   1251  HB3 LEU B  77      -8.851   2.289 -21.550  1.00  1.80           H  
ATOM   1252  HG  LEU B  77      -8.061   4.842 -20.158  1.00  1.71           H  
ATOM   1253 HD11 LEU B  77      -6.621   2.295 -20.195  1.00  2.11           H  
ATOM   1254 HD12 LEU B  77      -5.698   3.601 -20.939  1.00  1.93           H  
ATOM   1255 HD13 LEU B  77      -6.277   3.763 -19.280  1.00  1.99           H  
ATOM   1256 HD21 LEU B  77      -8.577   4.497 -22.709  1.00  2.23           H  
ATOM   1257 HD22 LEU B  77      -7.145   5.413 -22.239  1.00  2.13           H  
ATOM   1258 HD23 LEU B  77      -6.989   3.730 -22.741  1.00  2.56           H  
ATOM   1259  N   ILE B  78     -11.717   1.737 -20.932  1.00  1.89           N  
ATOM   1260  CA  ILE B  78     -12.697   0.808 -21.574  1.00  2.07           C  
ATOM   1261  C   ILE B  78     -11.941  -0.313 -22.281  1.00  2.17           C  
ATOM   1262  O   ILE B  78     -11.397  -0.141 -23.353  1.00  2.50           O  
ATOM   1263  CB  ILE B  78     -13.594   1.552 -22.564  1.00  2.14           C  
ATOM   1264  CG1 ILE B  78     -14.227   2.749 -21.852  1.00  2.13           C  
ATOM   1265  CG2 ILE B  78     -14.696   0.611 -23.052  1.00  2.25           C  
ATOM   1266  CD1 ILE B  78     -14.061   4.007 -22.708  1.00  2.38           C  
ATOM   1267  H   ILE B  78     -11.384   1.524 -20.039  1.00  1.77           H  
ATOM   1268  HA  ILE B  78     -13.316   0.373 -20.801  1.00  2.26           H  
ATOM   1269  HB  ILE B  78     -13.010   1.888 -23.404  1.00  2.30           H  
ATOM   1270 HG12 ILE B  78     -15.278   2.556 -21.693  1.00  2.27           H  
ATOM   1271 HG13 ILE B  78     -13.741   2.897 -20.897  1.00  2.04           H  
ATOM   1272 HG21 ILE B  78     -14.745  -0.252 -22.406  1.00  2.38           H  
ATOM   1273 HG22 ILE B  78     -15.644   1.128 -23.036  1.00  2.56           H  
ATOM   1274 HG23 ILE B  78     -14.476   0.292 -24.061  1.00  2.53           H  
ATOM   1275 HD11 ILE B  78     -13.679   3.733 -23.681  1.00  2.64           H  
ATOM   1276 HD12 ILE B  78     -15.019   4.494 -22.822  1.00  2.66           H  
ATOM   1277 HD13 ILE B  78     -13.369   4.682 -22.227  1.00  2.72           H  
ATOM   1278  N   LYS B  79     -11.900  -1.466 -21.669  1.00  2.25           N  
ATOM   1279  CA  LYS B  79     -11.176  -2.617 -22.274  1.00  2.60           C  
ATOM   1280  C   LYS B  79     -12.096  -3.344 -23.257  1.00  2.97           C  
ATOM   1281  O   LYS B  79     -13.186  -3.755 -22.912  1.00  3.27           O  
ATOM   1282  CB  LYS B  79     -10.747  -3.580 -21.163  1.00  2.80           C  
ATOM   1283  CG  LYS B  79      -9.439  -4.268 -21.556  1.00  3.38           C  
ATOM   1284  CD  LYS B  79      -9.121  -5.378 -20.551  1.00  3.94           C  
ATOM   1285  CE  LYS B  79      -8.991  -6.713 -21.288  1.00  4.56           C  
ATOM   1286  NZ  LYS B  79      -8.955  -7.826 -20.298  1.00  5.22           N1+
ATOM   1287  H   LYS B  79     -12.345  -1.571 -20.802  1.00  2.32           H  
ATOM   1288  HA  LYS B  79     -10.301  -2.259 -22.797  1.00  2.72           H  
ATOM   1289  HB2 LYS B  79     -10.604  -3.028 -20.242  1.00  2.65           H  
ATOM   1290  HB3 LYS B  79     -11.515  -4.326 -21.018  1.00  3.01           H  
ATOM   1291  HG2 LYS B  79      -9.539  -4.692 -22.544  1.00  3.67           H  
ATOM   1292  HG3 LYS B  79      -8.637  -3.544 -21.554  1.00  3.67           H  
ATOM   1293  HD2 LYS B  79      -8.193  -5.152 -20.047  1.00  4.28           H  
ATOM   1294  HD3 LYS B  79      -9.918  -5.446 -19.827  1.00  4.08           H  
ATOM   1295  HE2 LYS B  79      -9.837  -6.844 -21.946  1.00  4.79           H  
ATOM   1296  HE3 LYS B  79      -8.079  -6.717 -21.867  1.00  4.75           H  
ATOM   1297  HZ1 LYS B  79      -9.818  -7.805 -19.721  1.00  5.57           H  
ATOM   1298  HZ2 LYS B  79      -8.897  -8.735 -20.798  1.00  5.57           H  
ATOM   1299  HZ3 LYS B  79      -8.122  -7.714 -19.682  1.00  5.33           H  
ATOM   1300  N   LYS B  80     -11.666  -3.499 -24.480  1.00  3.27           N  
ATOM   1301  CA  LYS B  80     -12.514  -4.196 -25.491  1.00  3.83           C  
ATOM   1302  C   LYS B  80     -13.778  -3.373 -25.748  1.00  4.00           C  
ATOM   1303  O   LYS B  80     -14.796  -3.970 -26.055  1.00  4.36           O  
ATOM   1304  CB  LYS B  80     -12.910  -5.587 -24.976  1.00  4.43           C  
ATOM   1305  CG  LYS B  80     -11.659  -6.449 -24.772  1.00  5.03           C  
ATOM   1306  CD  LYS B  80     -11.016  -6.755 -26.127  1.00  5.77           C  
ATOM   1307  CE  LYS B  80      -9.508  -6.942 -25.948  1.00  6.68           C  
ATOM   1308  NZ  LYS B  80      -9.242  -8.270 -25.326  1.00  7.38           N1+
ATOM   1309  OXT LYS B  80     -13.705  -2.161 -25.633  1.00  4.28           O1-
ATOM   1310  H   LYS B  80     -10.785  -3.151 -24.735  1.00  3.31           H  
ATOM   1311  HA  LYS B  80     -11.962  -4.298 -26.414  1.00  4.17           H  
ATOM   1312  HB2 LYS B  80     -13.434  -5.486 -24.038  1.00  4.57           H  
ATOM   1313  HB3 LYS B  80     -13.556  -6.064 -25.697  1.00  4.74           H  
ATOM   1314  HG2 LYS B  80     -10.953  -5.921 -24.148  1.00  5.27           H  
ATOM   1315  HG3 LYS B  80     -11.937  -7.375 -24.292  1.00  5.11           H  
ATOM   1316  HD2 LYS B  80     -11.447  -7.660 -26.531  1.00  5.83           H  
ATOM   1317  HD3 LYS B  80     -11.197  -5.937 -26.806  1.00  5.97           H  
ATOM   1318  HE2 LYS B  80      -9.023  -6.892 -26.912  1.00  6.97           H  
ATOM   1319  HE3 LYS B  80      -9.122  -6.160 -25.310  1.00  6.87           H  
ATOM   1320  HZ1 LYS B  80     -10.142  -8.724 -25.076  1.00  7.60           H  
ATOM   1321  HZ2 LYS B  80      -8.725  -8.870 -26.001  1.00  7.46           H  
ATOM   1322  HZ3 LYS B  80      -8.670  -8.142 -24.467  1.00  7.83           H  
TER
