# Supplementary material for: Modeling membrane geometries implicitly in Rosetta
Source: Protein Sci. 2024 Feb 15;33(3):e4908. doi: 10.1002/pro.4908 (PMC10868433; doi:10.1002/pro.4908)
Supplement: Supplementary file 2 — Data S2. Supporting Information [file PRO-33-e4908-s001.gz › mp_geo_demos/protien_protein_docking_micelle/micelle/1afo_mpdock_bicelle1_1.sc]

SEQUENCE: 
SCORE: total_score       score         rms CAPRI_rank       Fnat       I_sc       Irms   Irms_leg    cen_rms dslf_fa13    fa_atr    fa_dun   fa_elec fa_intra_rep fa_intra_sol_xover4              fa_rep              fa_sol fa_water_to_bilayer hbond_bb_sc hbond_lr_bb    hbond_sc hbond_sr_bb     hs_pair interchain_contact interchain_env interchain_pair interchain_vdw lk_ball_wtd      maxsub    mp_cbeta      mp_env     mp_pair       omega     p_aa_pp pro_close      rama rama_prepro         ref      rsigma       sheet     ss_pair     st_rmsd        time yhh_planarity description 
SCORE:     107.957     121.722       2.012      2.000      0.424    -34.138      2.144      1.365      5.160     0.000  -354.250    81.446   -93.090        1.156              11.638             126.491             272.274             -36.001      -1.344       0.000       0.000     -54.241       0.000             -0.100          1.453           0.082          0.000      -9.836      80.000       4.012     -20.744      -4.352      -0.190       0.375     0.396     5.885     104.611      72.289       0.000       0.000       0.000       7.006      15.000         0.000 1afo_prepack_topscore_0001
SCORE:     146.761     143.654       5.660      0.000      0.000    -17.325      5.082      4.592     11.446     0.000  -352.402    84.045   -92.300        1.170              12.398             126.168             281.142             -28.194      -1.344       0.000      -0.031     -54.241       0.000             -0.600          1.046           0.149          0.231     -10.236      53.000      -1.480      -6.137       4.012      -0.190       0.375     0.396     5.885     104.611      72.289       0.000       0.000       0.000      10.091      13.000         0.000 1afo_prepack_topscore_0002
SCORE:     130.413     131.944       3.501      0.000      0.091    -19.885      3.414      2.941      7.837     0.000  -342.380    82.122   -93.437        1.137              11.480             119.747             273.507             -32.984      -0.614       0.000       0.000     -54.241       0.000              0.000          1.467           0.127          0.186      -9.873      80.000       5.568      -9.601      -5.162      -0.190       0.375     0.396     5.885     104.611      72.289       0.000       0.000       0.000       4.217      11.000         0.000 1afo_prepack_topscore_0003
SCORE:     126.824     129.489       4.299      0.000      0.061    -29.645      4.635      3.972      8.677     0.000  -349.347    82.555   -92.711        1.238              13.779             119.103             271.436             -30.073      -0.614       0.000       0.000     -54.241       0.000              0.400          1.473          -0.071          1.010      -9.117      64.000       9.145     -17.084      -3.423      -0.190       0.375     0.396     5.885     104.611      72.289       0.000       0.000       0.000       9.773      11.000         0.000 1afo_prepack_topscore_0004
SCORE:     104.810     130.810       3.790      1.000      0.212    -29.217      3.659      3.359      4.900     0.000  -354.880    89.523   -94.203        1.235              11.746             122.119             273.915             -31.488      -1.344       0.000      -0.356     -54.241       0.000             -0.800          1.452           0.118          1.746      -8.696      74.000      -0.419     -26.954      -7.029      -0.190       0.375     0.396     5.885     104.611      72.289       0.000       0.000       0.000       8.170      12.000         0.000 1afo_prepack_topscore_0005
SCORE:      98.007     125.108       1.886      2.000      0.333    -28.917      2.270      1.781      4.713     0.000  -354.356    85.887   -94.549        1.162              11.829             119.616             276.037             -32.715      -0.614       0.000       0.000     -54.241       0.000             -0.900          1.318           0.199          0.921     -10.427      80.000      -3.037     -24.950      -6.538      -0.190       0.375     0.396     5.885     104.611      72.289       0.000       0.000       0.000       5.484      12.000         0.000 1afo_prepack_topscore_0006
SCORE:     137.101     132.960       5.987      0.000      0.061    -23.308      5.189      4.450     11.110     0.000  -345.335    86.448   -94.751        1.167              12.219             117.589             273.838             -31.015      -0.614       0.000       0.000     -54.241       0.000              1.000          1.633           0.025          0.310      -9.825      58.000      14.637     -14.604      -4.743      -0.190       0.375     0.396     5.885     104.611      72.289       0.000       0.000       0.000      14.175      10.000         0.000 1afo_prepack_topscore_0007
SCORE:      96.774     122.450       1.682      3.000      0.545    -39.924      1.797      0.995      4.115     0.000  -364.987    88.717   -94.498        1.189              11.481             127.361             278.203             -36.229      -1.344       0.000       0.000     -54.241       0.000             -0.400          1.376           0.216          0.791     -10.682      80.000      -1.306     -27.773      -4.464      -0.190       0.375     0.396     5.885     104.611      72.289       0.000       0.000       0.000       6.226      13.000         0.000 1afo_prepack_topscore_0008
SCORE:     137.996     133.550       4.158      0.000      0.091    -21.386      4.177      3.993     11.216     0.000  -344.143    82.582   -94.171        1.162              12.766             118.131             273.675             -28.901      -0.614       0.000       0.000     -54.241       0.000              1.000          1.678           0.040          0.000     -10.176      72.000      14.467     -14.265      -4.359      -0.190       0.375     0.396     5.885     104.611      72.289       0.000       0.000       0.000      10.283      10.000         0.000 1afo_prepack_topscore_0009
SCORE:      98.611     122.435       1.684      2.000      0.545    -41.361      1.786      1.025      4.804     0.000  -364.298    87.526   -93.782        1.207              14.286             119.604             280.490             -35.400      -0.646       0.000       0.000     -54.241       0.000             -0.100          1.408           0.165          0.086      -9.794      80.000       3.231     -27.460      -7.038      -0.190       0.375     0.396     5.885     104.611      72.289       0.000       0.000       0.000       5.302      11.000         0.000 1afo_prepack_topscore_0010
SCORE:     107.659     139.083       3.488      1.000      0.242    -31.741      3.277      2.705      5.317     0.000  -354.035    99.197   -93.314        1.380              13.443             118.904             272.387             -31.635      -0.646       0.000       0.000     -54.241       0.000             -1.000          1.146           0.076          0.116      -9.838      78.000      -2.965     -24.600     -10.082      -0.190       0.375     0.396     5.885     104.611      72.289       0.000       0.000       0.000       8.912      12.000         0.000 1afo_prepack_topscore_0011
SCORE:      98.640     122.317       1.546      3.000      0.606    -39.461      1.726      0.999      4.933     0.000  -366.863    89.382   -94.764        1.197              12.277             127.539             276.485             -35.562      -0.614       0.000       0.000     -54.241       0.000             -0.200          1.430           0.113          0.674      -9.998      80.000       1.612     -26.843      -6.348      -0.190       0.375     0.396     5.885     104.611      72.289       0.000       0.000       0.000       4.040      11.000         0.000 1afo_prepack_topscore_0012
SCORE:     138.081     132.752       5.182      0.000      0.091    -29.390      4.598      4.135     13.718     0.000  -354.714    84.740   -91.686        1.151              12.060             128.804             271.512             -31.086      -0.614       0.000      -0.546     -54.241       0.000              1.000          1.667          -0.016          0.000     -10.108      62.000      13.191     -13.328      -3.070      -0.190       0.375     0.396     5.885     104.611      72.289       0.000       0.000       0.000      13.134      10.000         0.000 1afo_prepack_topscore_0013
SCORE:     100.678     124.450       2.984      1.000      0.182    -32.881      3.314      2.827      5.937     0.000  -353.348    86.394   -94.463        1.191              12.718             117.494             276.949             -34.421      -0.614       0.000       0.000     -54.241       0.000             -0.700          1.362           0.243          0.131     -10.688      80.000      -1.223     -24.164      -5.306      -0.190       0.375     0.396     5.885     104.611      72.289       0.000       0.000       0.000       3.537      11.000         0.000 1afo_prepack_topscore_0014
SCORE:     102.571     124.323       4.422      1.000      0.333    -32.782      3.199      2.408      2.906     0.000  -345.753    82.178   -93.624        1.180              12.856             117.082             273.173             -35.522      -0.614       0.000       0.000     -54.241       0.000             -0.700          1.316           0.220          1.721      -9.872      64.000      -0.863     -21.493      -7.838      -0.190       0.375     0.396     5.885     104.611      72.289       0.000       0.000       0.000       9.342      11.000         0.000 1afo_prepack_topscore_0015
SCORE:     139.866     133.668       5.045      0.000      0.061    -22.804      4.631      4.002     12.217     0.000  -345.039    86.636   -93.525        1.167              12.430             116.931             274.189             -31.691      -0.614       0.000       0.000     -54.241       0.000              1.000          1.684           0.025          0.076     -10.055      59.000      15.836     -13.894      -4.413      -0.190       0.375     0.396     5.885     104.611      72.289       0.000       0.000       0.000       9.276      12.000         0.000 1afo_prepack_topscore_0016
SCORE:     103.930     122.079       2.425      2.000      0.455    -32.466      2.246      1.456      6.531     0.000  -354.644    86.532   -95.943        1.219              11.735             117.661             278.963             -34.946      -0.614       0.000      -1.059     -54.241       0.000              0.200          1.544           0.136          0.187     -10.061      80.000       7.329     -23.903      -9.526      -0.190       0.375     0.396     5.885     104.611      72.289       0.000       0.000       0.000       4.607      13.000         0.000 1afo_prepack_topscore_0017
SCORE:     138.415     133.149       4.463      0.000      0.091    -21.824      4.288      4.118     10.975     0.000  -347.578    85.693   -94.354        1.148              11.541             120.554             273.686             -29.373      -0.614       0.000       0.000     -54.241       0.000              1.000          1.684           0.040          0.126     -10.792      57.000      14.475     -14.127      -3.816      -0.190       0.375     0.396     5.885     104.611      72.289       0.000       0.000       0.000      11.992      11.000         0.000 1afo_prepack_topscore_0018
SCORE:      99.774     130.396       2.327      1.000      0.333    -28.034      2.605      2.173      5.481     0.000  -351.639    86.095   -94.218        1.180              12.691             117.601             277.156             -31.233      -0.614       0.000       0.000     -54.241       0.000             -1.400          1.087           0.051          0.686      -9.861      80.000      -3.976     -25.753      -7.202      -0.190       0.375     0.396     5.885     104.611      72.289       0.000       0.000       0.000       5.914      13.000         0.000 1afo_prepack_topscore_0019
SCORE:     102.313     127.719       3.920      1.000      0.273    -33.206      3.151      2.305      9.166     0.000  -349.582    86.411   -94.501        1.319              14.078             115.859             277.251             -33.860      -0.614       0.000      -2.197     -54.241       0.000              0.000          1.398           0.143          0.000      -9.686      75.000       3.758     -30.436      -6.155      -0.190       0.375     0.396     5.885     104.611      72.289       0.000       0.000       0.000       7.917      12.000         0.000 1afo_prepack_topscore_0020
SCORE:     129.380     136.350       9.132      0.000      0.061    -26.497      7.453      6.061     11.062     0.000  -342.819    84.778   -92.789        1.223              12.331             124.165             268.127             -31.779      -0.614       0.000      -0.546     -54.241       0.000             -0.100          1.165           0.050          0.548      -8.965      48.000       4.752     -10.365      -8.905      -0.190       0.375     0.396     5.885     104.611      72.289       0.000       0.000       0.000       8.797      12.000         0.000 1afo_prepack_topscore_0021
SCORE:     105.895     134.008       1.892      1.000      0.273    -28.010      2.312      1.755      4.730     0.000  -350.950    88.846   -93.811        1.253              13.351             117.867             276.840             -31.933      -0.614       0.000       0.000     -54.241       0.000             -0.900          1.278           0.149          0.021     -10.081      80.000      -2.545     -25.215      -6.786      -0.190       0.375     0.396     5.885     104.611      72.289       0.000       0.000       0.000       6.024      13.000         0.000 1afo_prepack_topscore_0022
SCORE:      94.039     119.307       1.718      2.000      0.667    -42.932      1.830      1.064      4.179     0.000  -370.358    86.718   -92.507        1.182              12.621             125.078             281.264             -36.444      -1.344       0.000       0.000     -54.241       0.000             -0.400          1.351           0.102          0.181     -10.140      80.000      -0.134     -25.458      -6.795      -0.190       0.375     0.396     5.885     104.611      72.289       0.000       0.000       0.000       2.709      13.000         0.000 1afo_prepack_topscore_0023
SCORE:      92.184     118.922       1.762      2.000      0.545    -40.309      1.810      1.038      5.081     0.000  -366.857    89.387   -94.209        1.177              13.237             120.376             279.252             -35.474      -0.614       0.000       0.000     -54.241       0.000             -0.500          1.226           0.243          0.988     -10.592      80.000      -1.480     -27.986      -5.114      -0.190       0.375     0.396     5.885     104.611      72.289       0.000       0.000       0.000       5.678      13.000         0.000 1afo_prepack_topscore_0024
SCORE:      98.110     120.350       1.683      2.000      0.545    -39.616      1.810      1.015      4.882     0.000  -364.166    90.348   -94.844        1.194              12.355             119.917             279.090             -35.345      -0.614       0.000       0.000     -54.241       0.000             -0.400          1.549           0.095          0.248     -10.825      80.000       2.798     -25.012      -7.402      -0.190       0.375     0.396     5.885     104.611      72.289       0.000       0.000       0.000       6.788      14.000         0.000 1afo_prepack_topscore_0025
SCORE:     120.844     135.375       2.718      1.000      0.212    -23.521      3.071      2.395      6.161     0.000  -344.763    80.710   -93.013        1.212              13.316             123.803             273.715             -32.481      -0.614       0.000      -0.546     -54.241       0.000             -0.200          1.316           0.113          0.798      -9.203      80.000       3.824     -19.746      -6.519      -0.190       0.375     0.396     5.885     104.611      72.289       0.000       0.000       0.000       5.003      12.000         0.000 1afo_prepack_topscore_0026
SCORE:     134.610     129.450       4.850      0.000      0.091    -24.908      4.568      4.074     11.469     0.000  -344.874    83.261   -93.922        1.170              12.140             117.978             271.565             -30.567      -0.614       0.000       0.000     -54.241       0.000              1.000          1.734           0.025          0.024      -9.925      59.000      15.077     -14.416      -4.168      -0.190       0.375     0.396     5.885     104.611      72.289       0.000       0.000       0.000       9.802      12.000         0.000 1afo_prepack_topscore_0027
SCORE:     140.405     137.415       5.328      0.000      0.152    -30.200      5.187      4.268      9.082     0.000  -352.971    84.777   -93.278        1.159              12.012             134.990             269.587             -30.836      -1.344       0.000       0.000     -54.241       0.000              0.900          1.514           0.007          0.000      -9.921      60.000      12.063     -13.515      -3.863      -0.190       0.375     0.396     5.885     104.611      72.289       0.000       0.000       0.000      11.754      12.000         0.000 1afo_prepack_topscore_0028
SCORE:     107.156     130.004       2.845      1.000      0.273    -30.501      2.854      2.300      6.389     0.000  -356.617    88.887   -94.453        1.202              13.220             118.583             276.844             -30.664      -0.646       0.000       0.000     -54.241       0.000             -0.500          1.478           0.018          0.000      -9.591      80.000       1.909     -24.976      -6.662      -0.190       0.375     0.396     5.885     104.611      72.289       0.000       0.000       0.000       7.635      14.000         0.000 1afo_prepack_topscore_0029
SCORE:     102.350     130.609       3.054      1.000      0.364    -31.672      3.004      2.576      4.744     0.000  -356.526    89.250   -92.954        1.228              12.680             122.768             272.832             -30.924      -0.614       0.000       0.000     -54.241       0.000             -0.800          1.347           0.144          0.023     -10.368      80.000      -1.992     -24.999      -7.866      -0.190       0.375     0.396     5.885     104.611      72.289       0.000       0.000       0.000       9.755      15.000         0.000 1afo_prepack_topscore_0030
SCORE:     102.798     121.834       2.970      2.000      0.303    -33.055      2.412      1.734      5.317     0.000  -350.365    83.840   -94.273        1.167              12.030             118.691             274.554             -35.754      -0.614       0.000       0.000     -54.241       0.000             -0.300          1.431           0.146          0.770     -10.682      74.000       2.926     -21.769      -8.124      -0.190       0.375     0.396     5.885     104.611      72.289       0.000       0.000       0.000       5.018      13.000         0.000 1afo_prepack_topscore_0031
SCORE:      96.309     119.841       1.527      3.000      0.545    -37.621      1.710      0.986      3.394     0.000  -366.195    86.004   -93.118        1.183              11.234             127.538             276.881             -35.460      -0.614       0.000      -0.546     -54.241       0.000             -0.400          1.362           0.136          0.185     -10.304      80.000       3.808     -24.816      -9.692      -0.190       0.375     0.396     5.885     104.611      72.289       0.000       0.000       0.000       3.907      13.000         0.000 1afo_prepack_topscore_0032
SCORE:      94.920     120.189       1.594      2.000      0.576    -39.477      1.805      1.019      6.929     0.000  -361.596    86.070   -93.667        1.220              14.023             119.045             277.469             -35.346      -0.614       0.000       0.000     -54.241       0.000             -0.700          1.393           0.189          1.554      -9.653      80.000      -1.402     -26.304      -5.883      -0.190       0.375     0.396     5.885     104.611      72.289       0.000       0.000       0.000       6.903      13.000         0.000 1afo_prepack_topscore_0033
SCORE:     108.172     130.907       1.437      2.000      0.303    -28.246      1.860      1.289      4.715     0.000  -348.052    85.932   -94.005        1.193              12.722             118.933             274.629             -33.256      -0.614       0.000       0.000     -54.241       0.000             -0.300          1.567           0.105          0.199      -9.814      80.000       3.292     -25.586      -7.896      -0.190       0.375     0.396     5.885     104.611      72.289       0.000       0.000       0.000       3.974      13.000         0.000 1afo_prepack_topscore_0034
SCORE:     131.366     129.590       5.611      1.000      0.121    -25.489      4.580      3.796      8.031     0.000  -348.620    81.998   -94.495        1.172              13.035             124.052             273.439             -33.700      -0.614       0.000       0.000     -54.241       0.000              0.500          1.583           0.102          1.038      -9.916      59.000       7.960      -9.076      -6.216      -0.190       0.375     0.396     5.885     104.611      72.289       0.000       0.000       0.000       9.276      12.000         0.000 1afo_prepack_topscore_0035
SCORE:     114.245     128.031       3.018      1.000      0.394    -27.935      3.256      2.176      5.761     0.000  -348.472    85.258   -93.883        1.180              12.851             118.804             272.491             -32.779      -0.614       0.000       0.000     -54.241       0.000             -0.100          1.293           0.090          1.068     -10.043      80.000       4.147     -20.575      -5.595      -0.190       0.375     0.396     5.885     104.611      72.289       0.000       0.000       0.000       4.822      12.000         0.000 1afo_prepack_topscore_0036
SCORE:     106.282     134.216       1.782      2.000      0.303    -27.868      2.152      1.644      4.764     0.000  -349.418    89.709   -93.616        1.263              12.635             117.433             276.026             -32.262      -0.614       0.000       0.000     -54.241       0.000             -0.800          1.347           0.144          0.009     -10.178      80.000      -2.316     -24.144      -8.058      -0.190       0.375     0.396     5.885     104.611      72.289       0.000       0.000       0.000       7.389      13.000         0.000 1afo_prepack_topscore_0037
SCORE:      91.312     118.247       1.475      3.000      0.515    -36.820      1.701      0.934      5.571     0.000  -357.354    83.009   -93.943        1.189              12.750             119.735             276.190             -35.553      -0.614       0.000       0.000     -54.241       0.000             -0.700          1.195           0.248          0.340     -10.401      80.000      -1.150     -25.784      -6.968      -0.190       0.375     0.396     5.885     104.611      72.289       0.000       0.000       0.000       2.765      13.000         0.000 1afo_prepack_topscore_0038
SCORE:     120.831     127.432       6.059      1.000      0.152    -28.628      4.403      3.466     10.740     0.000  -351.664    83.358   -93.179        1.151              11.528             125.008             272.476             -33.467      -1.344       0.000       0.000     -54.241       0.000              0.500          1.341           0.156          0.163      -9.672      63.000       7.728     -19.398      -2.975      -0.190       0.375     0.396     5.885     104.611      72.289       0.000       0.000       0.000      11.361      12.000         0.000 1afo_prepack_topscore_0039
SCORE:     135.407     131.012       6.902      0.000      0.061    -22.515      5.467      4.663     10.786     0.000  -344.003    85.520   -94.538        1.162              11.545             117.262             273.311             -31.696      -0.614       0.000       0.000     -54.241       0.000              1.000          1.597           0.040          0.294     -10.177      47.000      13.883     -14.247      -4.057      -0.190       0.375     0.396     5.885     104.611      72.289       0.000       0.000       0.000       9.464      12.000         0.000 1afo_prepack_topscore_0040
SCORE:     102.953     127.631       2.800      1.000      0.303    -30.208      2.861      2.314      7.459     0.000  -358.386    87.779   -94.057        1.179              12.602             119.222             277.318             -30.779      -0.614       0.000       0.000     -54.241       0.000             -0.700          1.408           0.009          0.000      -9.871      80.000       0.144     -27.296      -4.128      -0.190       0.375     0.396     5.885     104.611      72.289       0.000       0.000       0.000       5.789      13.000         0.000 1afo_prepack_topscore_0041
SCORE:     103.183     130.993       3.168      1.000      0.303    -27.255      2.968      2.544      4.538     0.000  -353.525    86.860   -92.138        1.183              13.030             119.122             274.659             -30.907      -0.614       0.000       0.000     -54.241       0.000             -0.600          1.284           0.196          0.618      -9.916      72.000      -2.034     -26.379      -6.780      -0.190       0.375     0.396     5.885     104.611      72.289       0.000       0.000       0.000       4.268      14.000         0.000 1afo_prepack_topscore_0042
SCORE:     103.717     134.249       3.333      1.000      0.242    -29.853      3.253      2.773      5.162     0.000  -360.084    89.472   -93.276        1.251              11.867             129.321             274.622             -31.249      -1.344       0.000       0.000     -54.241       0.000             -1.300          1.205           0.144          0.263      -9.570      79.000      -2.660     -25.561      -8.507      -0.190       0.375     0.396     5.885     104.611      72.289       0.000       0.000       0.000       4.961      14.000         0.000 1afo_prepack_topscore_0043
SCORE:     130.674     132.975       5.124      0.000      0.091    -27.616      5.259      4.429      9.760     0.000  -355.858    86.312   -92.762        1.164              11.214             130.441             271.059             -30.565      -0.614       0.000      -0.546     -54.241       0.000              0.600          1.405           0.002          0.729     -10.109      59.000       9.011     -15.919      -4.013      -0.190       0.375     0.396     5.885     104.611      72.289       0.000       0.000       0.000       7.011      12.000         0.000 1afo_prepack_topscore_0044
SCORE:     104.452     129.026       3.054      1.000      0.303    -29.335      2.888      2.384      5.574     0.000  -352.149    84.590   -93.468        1.193              11.801             120.654             276.514             -32.055      -1.344       0.000       0.000     -54.241       0.000             -0.700          1.477           0.069          0.040      -9.949      74.000      -0.115     -26.685      -4.544      -0.190       0.375     0.396     5.885     104.611      72.289       0.000       0.000       0.000      12.502      14.000         0.000 1afo_prepack_topscore_0045
SCORE:     107.851     133.258       2.038      1.000      0.242    -31.880      2.166      1.565      9.132     0.000  -357.753    96.738   -93.961        1.247              11.313             123.493             276.282             -36.025      -1.344       0.000       0.000     -54.241       0.000             -0.500          1.292           0.184          0.047      -9.971      80.000      -1.386     -26.046      -4.883      -0.190       0.375     0.396     5.885     104.611      72.289       0.000       0.000       0.000       6.043      13.000         0.000 1afo_prepack_topscore_0046
SCORE:      96.982     121.861       1.733      2.000      0.606    -41.805      1.816      1.085      4.656     0.000  -367.161    81.738   -91.348        1.179              13.190             128.830             279.407             -36.242      -1.344       0.000       0.000     -54.241       0.000             -0.400          1.452           0.107          0.000      -9.627      80.000      -0.188     -23.977      -7.758      -0.190       0.375     0.396     5.885     104.611      72.289       0.000       0.000       0.000       8.376      13.000         0.000 1afo_prepack_topscore_0047
SCORE:     137.536     131.881       4.798      0.000      0.091    -29.318      4.645      4.025     11.522     0.000  -357.794    83.190   -94.083        1.125              12.430             134.243             271.550             -31.487      -0.614       0.000       0.000     -54.241       0.000              0.700          1.475          -0.050          0.000      -9.918      62.000      11.532     -12.025      -1.860      -0.190       0.375     0.396     5.885     104.611      72.289       0.000       0.000       0.000      13.620      12.000         0.000 1afo_prepack_topscore_0048
SCORE:      98.403     128.954       2.684      2.000      0.333    -29.088      2.765      2.329      5.439     0.000  -354.931    82.344   -93.874        1.162              11.328             129.426             274.925             -33.602      -1.344       0.000       0.000     -54.241       0.000             -1.300          1.117           0.111          0.190      -9.719      80.000      -3.213     -25.335      -8.005      -0.190       0.375     0.396     5.885     104.611      72.289       0.000       0.000       0.000       3.719      15.000         0.000 1afo_prepack_topscore_0049
SCORE:      89.255     115.737       1.750      2.000      0.636    -40.885      1.821      1.052      5.253     0.000  -364.126    83.342   -93.243        1.166              13.207             119.490             279.472             -35.518      -0.614       0.000       0.000     -54.241       0.000             -0.500          1.306           0.190          0.606     -10.676      80.000      -0.212     -26.081      -7.675      -0.190       0.375     0.396     5.885     104.611      72.289       0.000       0.000       0.000       6.127      13.000         0.000 1afo_prepack_topscore_0050
SCORE:     138.616     132.751       4.425      0.000      0.091    -23.828      4.364      4.231     12.036     0.000  -346.429    83.560   -94.114        1.159              12.790             119.576             272.808             -29.074      -0.614       0.000       0.000     -54.241       0.000              1.000          1.734           0.040          0.001     -10.150      71.000      14.687     -14.024      -3.459      -0.190       0.375     0.396     5.885     104.611      72.289       0.000       0.000       0.000      11.704      11.000         0.000 1afo_prepack_topscore_0051
SCORE:     140.575     130.638       4.415      0.000      0.000    -23.253      5.087      4.648     18.339     0.000  -345.084    81.833   -93.499        1.142              12.031             117.513             272.823             -28.581      -0.614       0.000       0.000     -54.241       0.000              1.400          1.802           0.009          0.401     -10.165      66.000      18.200     -14.190      -3.570      -0.190       0.375     0.396     5.885     104.611      72.289       0.000       0.000       0.000      17.911      11.000         0.000 1afo_prepack_topscore_0052
SCORE:      90.627     116.590       1.648      3.000      0.545    -38.639      1.782      0.974      5.181     0.000  -361.575    85.687   -94.818        1.172              12.509             118.720             278.599             -35.168      -0.614       0.000       0.000     -54.241       0.000             -0.300          1.451           0.157          0.039     -11.161      80.000       1.097     -27.485      -6.807      -0.190       0.375     0.396     5.885     104.611      72.289       0.000       0.000       0.000       4.199      12.000         0.000 1afo_prepack_topscore_0053
SCORE:     102.386     128.318       2.733      1.000      0.333    -30.583      2.781      2.441      6.049     0.000  -352.148    85.594   -93.300        1.181              13.151             118.090             274.553             -31.928      -0.614       0.000       0.000     -54.241       0.000             -1.000          1.219           0.207          1.418      -9.499      80.000      -1.536     -24.387      -7.738      -0.190       0.375     0.396     5.885     104.611      72.289       0.000       0.000       0.000       4.944      13.000         0.000 1afo_prepack_topscore_0054
SCORE:     142.192     137.659       4.950      0.000      0.091    -21.391      4.574      4.377      9.989     0.000  -346.778    83.069   -93.880        1.169              11.205             126.472             273.697             -29.009      -1.344       0.000       0.000     -54.241       0.000              1.000          1.556           0.040          0.492     -10.182      48.000      13.940     -14.395      -3.984      -0.190       0.375     0.396     5.885     104.611      72.289       0.000       0.000       0.000      11.806      11.000         0.000 1afo_prepack_topscore_0055
SCORE:     105.765     133.517       3.484      1.000      0.303    -30.685      3.251      2.922      4.524     0.000  -359.626    88.495   -91.615        1.176              11.880             128.378             273.873             -31.105      -1.344       0.000       0.000     -54.241       0.000             -0.800          1.347           0.213          0.000      -9.834      73.000      -1.795     -25.686      -6.916      -0.190       0.375     0.396     5.885     104.611      72.289       0.000       0.000       0.000       5.396      13.000         0.000 1afo_prepack_topscore_0056
SCORE:      98.610     120.293       1.938      2.000      0.424    -34.999      1.986      1.256      4.789     0.000  -353.937    83.728   -93.348        1.214              12.171             118.050             275.201             -35.358      -0.614       0.000       0.000     -54.241       0.000             -0.300          1.396           0.108          0.010     -10.053      80.000       3.928     -23.376      -9.332      -0.190       0.375     0.396     5.885     104.611      72.289       0.000       0.000       0.000       3.954      13.000         0.000 1afo_prepack_topscore_0057
SCORE:     141.422     135.924       4.383      0.000      0.061    -22.275      4.601      4.294     12.142     0.000  -345.931    82.340   -93.955        1.161              11.924             125.705             271.913             -29.650      -1.344       0.000       0.000     -54.241       0.000              1.000          1.627           0.040          0.000      -9.479      62.000      14.417     -13.947      -3.523      -0.190       0.375     0.396     5.885     104.611      72.289       0.000       0.000       0.000      11.151      11.000         0.000 1afo_prepack_topscore_0058
SCORE:     149.038     141.084       6.343      0.000      0.000    -16.783      6.140      5.634     14.486     0.000  -344.016    87.095   -93.178        1.161              12.507             118.275             274.708             -28.212      -0.614       0.000       0.000     -54.241       0.000              1.300          1.751          -0.007          0.000      -9.880      46.000      17.559     -14.254      -4.280      -0.190       0.375     0.396     5.885     104.611      72.289       0.000       0.000       0.000      14.479      10.000         0.000 1afo_prepack_topscore_0059
SCORE:     137.614     133.799       4.667      0.000      0.091    -21.881      4.374      4.235      9.961     0.000  -347.161    83.553   -94.503        1.155              12.113             121.014             274.659             -28.844      -0.614       0.000       0.000     -54.241       0.000              1.000          1.709           0.040          0.002     -10.813      68.000      13.916     -14.447      -4.289      -0.190       0.375     0.396     5.885     104.611      72.289       0.000       0.000       0.000      10.218      11.000         0.000 1afo_prepack_topscore_0060
SCORE:     101.368     129.822       2.856      1.000      0.303    -30.905      2.777      2.308      5.665     0.000  -359.184    85.096   -92.788        1.185              11.607             127.260             275.830             -31.412      -1.344       0.000       0.000     -54.241       0.000             -1.300          1.175           0.141          2.379      -9.666      78.000      -4.046     -25.063      -7.625      -0.190       0.375     0.396     5.885     104.611      72.289       0.000       0.000       0.000      10.336      14.000         0.000 1afo_prepack_topscore_0061
SCORE:     100.586     127.658       1.915      2.000      0.333    -28.281      2.271      1.813      4.785     0.000  -353.822    82.891   -94.424        1.169              11.302             126.931             275.052             -33.191      -1.344       0.000       0.000     -54.241       0.000             -1.000          1.311           0.104          2.090     -10.144      80.000      -2.623     -24.789      -8.049      -0.190       0.375     0.396     5.885     104.611      72.289       0.000       0.000       0.000       3.032      14.000         0.000 1afo_prepack_topscore_0062
SCORE:     119.247     122.775       3.786      1.000      0.333    -31.402      3.581      2.536      5.376     0.000  -353.677    85.954   -94.868        1.173              12.436             119.623             272.135             -32.988      -0.614       0.000       0.000     -54.241       0.000              0.600          1.432           0.099          0.499      -9.639      78.000       7.638     -16.786      -2.895      -0.190       0.375     0.396     5.885     104.611      72.289       0.000       0.000       0.000       5.796      12.000         0.000 1afo_prepack_topscore_0063
SCORE:      90.247     116.709       1.549      3.000      0.636    -40.467      1.772      0.975      5.983     0.000  -368.524    86.501   -93.380        1.203              12.342             121.792             280.724             -35.099      -0.614       0.000      -0.546     -54.241       0.000             -0.800          1.184           0.228          0.299     -10.928      80.000      -1.134     -24.480      -7.643      -0.190       0.375     0.396     5.885     104.611      72.289       0.000       0.000       0.000       5.409      13.000         0.000 1afo_prepack_topscore_0064
SCORE:     103.320     128.057       4.261      1.000      0.152    -30.107      4.061      3.509      7.951     0.000  -360.131    87.008   -94.925        1.185              12.358             125.243             277.462             -32.089      -0.614       0.000       0.000     -54.241       0.000             -0.900          1.318           0.229          0.480     -10.680      72.000      -1.894     -23.747      -6.107      -0.190       0.375     0.396     5.885     104.611      72.289       0.000       0.000       0.000       4.328      14.000         0.000 1afo_prepack_topscore_0065
SCORE:     102.258     127.780       1.342      2.000      0.424    -29.064      1.744      1.149      5.385     0.000  -352.477    88.673   -93.712        1.181              11.801             118.506             275.086             -33.612      -0.614       0.000       0.000     -54.241       0.000             -0.700          1.347           0.257          0.001     -10.292      80.000      -2.016     -25.811      -4.484      -0.190       0.375     0.396     5.885     104.611      72.289       0.000       0.000       0.000       7.283      14.000         0.000 1afo_prepack_topscore_0066
SCORE:     155.962     151.216       9.049      0.000      0.000    -18.423      9.335      8.722     18.605     0.000  -353.627    89.963   -92.892        1.176              11.843             131.939             274.241             -23.390      -1.344       0.000       0.000     -54.241       0.000              1.200          1.645          -0.032          0.251      -9.933      42.000      15.794     -15.665      -4.332      -0.190       0.375     0.396     5.885     104.611      72.289       0.000       0.000       0.000      11.130      11.000         0.000 1afo_prepack_topscore_0067
SCORE:     103.099     123.951       3.501      2.000      0.333    -32.870      2.669      1.957      2.179     0.000  -346.381    82.277   -93.152        1.181              12.811             117.572             272.930             -35.659      -0.614       0.000       0.000     -54.241       0.000             -0.600          1.326           0.157          0.116     -10.254      70.000       0.061     -21.932      -5.866      -0.190       0.375     0.396     5.885     104.611      72.289       0.000       0.000       0.000       8.123      13.000         0.000 1afo_prepack_topscore_0068
SCORE:     132.355     140.370       5.795      0.000      0.121    -26.374      5.744      4.659      7.401     0.000  -344.883    86.825   -94.805        1.181              12.601             126.000             270.895             -30.390      -0.614       0.000       0.000     -54.241       0.000              0.000          1.344           0.080          0.779      -9.680      52.000       4.887     -15.107      -5.882      -0.190       0.375     0.396     5.885     104.611      72.289       0.000       0.000       0.000       8.445      12.000         0.000 1afo_prepack_topscore_0069
SCORE:     119.944     124.080       2.750      1.000      0.394    -27.341      2.527      2.114      5.394     0.000  -352.286    84.215   -94.723        1.148              11.483             118.735             275.364             -32.683      -0.614       0.000       0.000     -54.241       0.000              0.700          1.591           0.102          0.000      -9.798      80.000       9.731     -19.376      -2.769      -0.190       0.375     0.396     5.885     104.611      72.289       0.000       0.000       0.000       8.319      12.000         0.000 1afo_prepack_topscore_0070
SCORE:     123.548     144.971       4.765      0.000      0.030    -16.962      4.142      3.340      6.596     0.000  -337.407    89.108   -92.974        1.311              13.076             115.278             275.631             -31.940      -0.614       0.000       0.000     -54.241       0.000              0.000          1.433          -0.032          0.000      -9.737      66.000       4.738     -24.709      -8.738      -0.190       0.375     0.396     5.885     104.611      72.289       0.000       0.000       0.000       9.494      12.000         0.000 1afo_prepack_topscore_0071
SCORE:     104.687     128.191       2.048      1.000      0.182    -25.473      2.547      2.035      4.638     0.000  -347.503    82.164   -94.088        1.161              12.768             118.634             273.633             -31.128      -0.614       0.000       0.000     -54.241       0.000             -0.500          1.570           0.044          0.103     -10.074      80.000       2.795     -25.125      -8.274      -0.190       0.375     0.396     5.885     104.611      72.289       0.000       0.000       0.000       6.712      14.000         0.000 1afo_prepack_topscore_0072
SCORE:     123.226     128.864       4.887      1.000      0.212    -32.998      3.687      3.233      7.325     0.000  -353.339    87.450   -94.497        1.206              12.852             123.639             272.304             -33.932      -0.614       0.000       0.000     -54.241       0.000              0.600          1.502           0.201          0.253      -9.445      62.000       7.114     -14.253      -6.940      -0.190       0.375     0.396     5.885     104.611      72.289       0.000       0.000       0.000       6.536      13.000         0.000 1afo_prepack_topscore_0073
SCORE:     124.549     132.032       4.899      0.000      0.091    -25.922      5.439      4.210      9.515     0.000  -342.970    85.608   -94.053        1.168              12.137             118.291             269.110             -30.358      -0.614       0.000       0.000     -54.241       0.000             -0.200          1.086          -0.042          0.880      -9.527      60.000       3.881     -10.052      -8.921      -0.190       0.375     0.396     5.885     104.611      72.289       0.000       0.000       0.000       8.703      13.000         0.000 1afo_prepack_topscore_0074
SCORE:     118.573     122.890       3.152      1.000      0.364    -31.088      3.075      2.254      5.701     0.000  -350.317    83.257   -94.298        1.160              12.255             117.986             272.551             -32.606      -0.614       0.000       0.000     -54.241       0.000              0.700          1.618           0.102          0.036      -9.722      80.000       9.013     -18.777      -2.894      -0.190       0.375     0.396     5.885     104.611      72.289       0.000       0.000       0.000       8.619      13.000         0.000 1afo_prepack_topscore_0075
SCORE:      99.867     127.688       3.222      1.000      0.303    -27.756      3.146      2.789      5.132     0.000  -351.825    84.133   -92.706        1.171              12.485             117.564             276.220             -31.686      -0.614       0.000       0.000     -54.241       0.000             -0.700          1.245           0.227          0.088     -10.295      80.000      -2.210     -25.609      -6.746      -0.190       0.375     0.396     5.885     104.611      72.289       0.000       0.000       0.000       4.609      14.000         0.000 1afo_prepack_topscore_0076
SCORE:     100.261     129.911       3.013      1.000      0.333    -31.810      2.992      2.596      5.022     0.000  -353.644    85.134   -92.098        1.234              13.322             120.718             273.386             -30.517      -0.614       0.000       0.000     -54.241       0.000             -1.100          1.289           0.054          0.179     -10.249      80.000      -3.112     -24.582      -8.262      -0.190       0.375     0.396     5.885     104.611      72.289       0.000       0.000       0.000       6.347      15.000         0.000 1afo_prepack_topscore_0077
SCORE:     155.276     140.528       5.585      0.000      0.091    -14.052      5.228      5.196     17.233     0.000  -338.550    81.781   -93.023        1.151              12.932             114.872             276.481             -28.113      -0.614       0.000       0.000     -54.241       0.000              1.600          1.858           0.041          0.000      -9.626      53.000      21.109     -15.218      -0.527      -0.190       0.375     0.396     5.885     104.611      72.289       0.000       0.000       0.000      13.173      10.000         0.000 1afo_prepack_topscore_0078
SCORE:     103.703     127.837       3.095      1.000      0.242    -30.748      3.334      2.937      7.500     0.000  -352.494    83.253   -92.816        1.175              13.156             116.655             281.138             -34.574      -0.614       0.000       0.000     -54.241       0.000             -0.800          1.402           0.238          0.196     -10.282      80.000      -0.512     -24.767      -5.775      -0.190       0.375     0.396     5.885     104.611      72.289       0.000       0.000       0.000       7.134      13.000         0.000 1afo_prepack_topscore_0079
SCORE:     103.178     130.677       4.240      1.000      0.242    -23.748      3.234      2.779      4.594     0.000  -345.863    82.152   -93.962        1.164              13.078             117.569             276.918             -33.019      -0.614       0.000       0.000     -54.241       0.000             -0.700          1.245           0.227          0.167      -9.984      68.000      -2.110     -26.493      -5.720      -0.190       0.375     0.396     5.885     104.611      72.289       0.000       0.000       0.000      12.464      12.000         0.000 1afo_prepack_topscore_0080
SCORE:     130.461     152.291       6.083      0.000      0.061    -14.586      6.150      4.710      8.179     0.000  -338.526    91.143   -92.332        1.308              12.572             118.560             274.915             -28.536      -0.614       0.000       0.000     -54.241       0.000             -0.600          1.330           0.106          0.507      -9.438      40.000       1.133     -22.782      -7.410      -0.190       0.375     0.396     5.885     104.611      72.289       0.000       0.000       0.000       8.725      12.000         0.000 1afo_prepack_topscore_0081
SCORE:     109.979     136.527       2.705      2.000      0.333    -28.755      2.222      1.616      6.530     0.000  -350.925    91.103   -93.361        1.258              12.018             121.135             278.275             -34.440      -1.344       0.000       0.000     -54.241       0.000             -1.000          1.168           0.212          0.487     -10.430      79.000      -2.040     -24.344      -6.916      -0.190       0.375     0.396     5.885     104.611      72.289       0.000       0.000       0.000       5.826      12.000         0.000 1afo_prepack_topscore_0082
SCORE:     127.452     130.301       2.892      1.000      0.242    -27.102      3.152      2.610      7.116     0.000  -350.599    85.366   -93.309        1.154              12.372             120.180             276.497             -34.155      -0.614       0.000       0.000     -54.241       0.000             -0.100          1.422           0.099          1.310      -9.831      80.000       3.875     -11.298      -4.043      -0.190       0.375     0.396     5.885     104.611      72.289       0.000       0.000       0.000       6.984      12.000         0.000 1afo_prepack_topscore_0083
SCORE:     105.644     131.733       3.342      1.000      0.303    -29.978      2.998      2.587      6.930     0.000  -355.253    91.647   -93.567        1.196              12.552             119.643             274.611             -31.221      -0.614       0.000       0.000     -54.241       0.000             -0.700          1.256           0.256          0.000     -10.500      69.000      -1.668     -25.071      -6.045      -0.190       0.375     0.396     5.885     104.611      72.289       0.000       0.000       0.000       4.713      14.000         0.000 1afo_prepack_topscore_0084
SCORE:     117.851     138.946      10.006      0.000      0.091    -19.826      8.632      7.010      9.469     0.000  -345.026    90.453   -93.632        1.282              12.011             117.345             272.242             -28.383      -0.614       0.000       0.000     -54.241       0.000             -0.500          1.557           0.072          1.221      -9.971      49.000       0.972     -22.954      -7.348      -0.190       0.375     0.396     5.885     104.611      72.289       0.000       0.000       0.000      10.702      12.000         0.000 1afo_prepack_topscore_0085
SCORE:      89.840     115.598       1.722      2.000      0.636    -40.302      1.816      1.051      4.938     0.000  -367.411    86.033   -93.156        1.154              12.152             121.230             278.965             -35.273      -0.614       0.000       0.000     -54.241       0.000             -0.600          1.302           0.155          0.718     -10.721      80.000      -0.898     -25.294      -7.026      -0.190       0.375     0.396     5.885     104.611      72.289       0.000       0.000       0.000       3.911      13.000         0.000 1afo_prepack_topscore_0086
SCORE:     120.712     142.290       3.490      1.000      0.212    -18.693      3.788      3.542      6.667     0.000  -348.290    84.887   -93.331        1.260              11.902             123.537             279.967             -29.990      -0.614       0.000      -0.546     -54.241       0.000              0.000          1.439           0.000          0.207      -9.733      80.000       4.371     -24.992      -8.489      -0.190       0.375     0.396     5.885     104.611      72.289       0.000       0.000       0.000       3.259      12.000         0.000 1afo_prepack_topscore_0087
SCORE:     154.478     151.907       6.339      0.000      0.000    -22.450      7.413      6.268     15.299     0.000  -356.089    84.523   -92.700        1.166              11.788             144.920             272.079             -25.404      -0.646       0.000       0.000     -54.241       0.000              0.500          1.525           0.079          0.000     -10.970      41.000      10.731     -15.877      -0.272      -0.190       0.375     0.396     5.885     104.611      72.289       0.000       0.000       0.000      20.963      13.000         0.000 1afo_prepack_topscore_0088
SCORE:      99.070     121.791       1.598      2.000      0.394    -36.565      1.737      1.005      3.581     0.000  -358.569    84.336   -93.984        1.179              11.241             127.392             274.347             -36.234      -1.344       0.000       0.000     -54.241       0.000             -0.400          1.312           0.110          0.276      -9.811      80.000       3.089     -24.390      -8.603      -0.190       0.375     0.396     5.885     104.611      72.289       0.000       0.000       0.000       3.065      13.000         0.000 1afo_prepack_topscore_0089
SCORE:     103.932     129.710       2.798      1.000      0.273    -29.786      2.798      2.241      7.996     0.000  -358.089    89.227   -93.941        1.198              12.584             119.109             277.667             -31.102      -0.614       0.000       0.000     -54.241       0.000             -0.600          1.497           0.016          0.000      -9.568      80.000       1.087     -27.847      -5.817      -0.190       0.375     0.396     5.885     104.611      72.289       0.000       0.000       0.000       7.414      14.000         0.000 1afo_prepack_topscore_0090
SCORE:      99.533     118.554       1.727      2.000      0.606    -40.797      1.810      1.073      4.688     0.000  -363.486    83.186   -93.284        1.178              14.212             120.124             279.486             -35.377      -0.614       0.000       0.000     -54.241       0.000             -0.400          1.403           0.108          0.000     -10.109      80.000       3.061     -21.204      -7.874      -0.190       0.375     0.396     5.885     104.611      72.289       0.000       0.000       0.000       5.620      14.000         0.000 1afo_prepack_topscore_0091
SCORE:     128.499     132.126       4.485      1.000      0.182    -21.415      3.842      3.198      7.897     0.000  -344.408    85.252   -94.668        1.151              11.515             118.638             275.094             -33.085      -0.614       0.000       0.000     -54.241       0.000              0.100          1.583           0.160          0.216      -9.990      64.000       5.223     -11.670      -5.124      -0.190       0.375     0.396     5.885     104.611      72.289       0.000       0.000       0.000       5.418      12.000         0.000 1afo_prepack_topscore_0092
SCORE:     104.354     128.092       4.023      0.000      0.091    -29.458      3.940      3.534      6.411     0.000  -354.294    88.452   -92.892        1.169              11.902             119.987             274.296             -32.875      -0.614       0.000       0.000     -54.241       0.000             -0.900          1.333           0.270          0.000     -10.277      74.000      -0.595     -23.989      -5.742      -0.190       0.375     0.396     5.885     104.611      72.289       0.000       0.000       0.000       6.010      13.000         0.000 1afo_prepack_topscore_0093
SCORE:     127.551     132.939       2.521      1.000      0.242    -25.241      2.815      2.182      5.304     0.000  -349.695    82.839   -93.727        1.122              10.648             130.187             272.701             -33.516      -1.344       0.000       0.000     -54.241       0.000              0.200          1.473           0.092          0.011      -9.515      80.000       7.642     -16.120      -4.572      -0.190       0.375     0.396     5.885     104.611      72.289       0.000       0.000       0.000      10.040      11.000         0.000 1afo_prepack_topscore_0094
SCORE:      99.455     122.294       0.976      3.000      0.606    -36.721      1.486      0.624      2.617     0.000  -363.766    88.760   -95.441        1.182              10.790             124.248             281.061             -36.282      -1.344       0.000       0.000     -54.241       0.000             -0.500          1.332           0.185          0.380     -10.154      80.000       3.842     -23.833     -10.128      -0.190       0.375     0.396     5.885     104.611      72.289       0.000       0.000       0.000       6.579      11.000         0.000 1afo_prepack_topscore_0095
SCORE:      96.884     120.468       1.867      2.000      0.545    -40.022      1.840      1.055      5.292     0.000  -366.202    90.377   -94.901        1.180              13.256             119.933             279.801             -35.374      -0.646       0.000       0.000     -54.241       0.000             -0.600          1.589           0.014          0.041     -10.196      80.000       1.811     -25.368      -6.955      -0.190       0.375     0.396     5.885     104.611      72.289       0.000       0.000       0.000       3.938      12.000         0.000 1afo_prepack_topscore_0096
SCORE:      95.779     126.165       3.736      1.000      0.303    -27.628      3.157      2.784      5.394     0.000  -351.871    83.610   -94.729        1.169              12.187             119.923             274.746             -32.254      -0.614       0.000       0.000     -54.241       0.000             -1.400          1.160           0.050          0.008      -9.241      72.000      -4.073     -25.026      -6.989      -0.190       0.375     0.396     5.885     104.611      72.289       0.000       0.000       0.000       4.028      12.000         0.000 1afo_prepack_topscore_0097
SCORE:      89.879     118.159       1.597      3.000      0.545    -38.683      1.748      0.966      5.022     0.000  -368.465    87.831   -92.532        1.174              11.758             122.138             280.733             -35.465      -0.614       0.000      -0.546     -54.241       0.000             -0.900          1.318           0.218          0.000     -11.092      80.000      -2.915     -24.900      -6.986      -0.190       0.375     0.396     5.885     104.611      72.289       0.000       0.000       0.000       4.527      12.000         0.000 1afo_prepack_topscore_0098
SCORE:     143.666     134.038       4.587      0.000      0.030    -22.303      5.117      4.628     16.314     0.000  -345.555    83.186   -92.507        1.156              13.038             118.983             272.337             -29.485      -0.614       0.000       0.000     -54.241       0.000              1.300          1.649          -0.010          0.000      -9.740      54.000      17.270     -13.439      -3.026      -0.190       0.375     0.396     5.885     104.611      72.289       0.000       0.000       0.000      14.628      10.000         0.000 1afo_prepack_topscore_0099
SCORE:     137.546     134.885       7.516      0.000      0.061    -27.102      6.327      4.992      7.749     0.000  -351.403    85.864   -93.772        1.188              12.165             129.775             270.814             -31.930      -1.344       0.000       0.000     -54.241       0.000              0.700          1.515          -0.002          0.000      -9.710      55.000      10.468     -12.987      -2.917      -0.190       0.375     0.396     5.885     104.611      72.289       0.000       0.000       0.000      10.450      11.000         0.000 1afo_prepack_topscore_0100
