# Supplementary material for: Modeling membrane geometries implicitly in Rosetta
Source: Protein Sci. 2024 Feb 15;33(3):e4908. doi: 10.1002/pro.4908 (PMC10868433; doi:10.1002/pro.4908)
Supplement: Supplementary file 2 — Data S2. Supporting Information [file PRO-33-e4908-s001.gz › mp_geo_demos/protien_protein_docking_micelle/micelle/prepack_output/1afo_prepack_topscore.pdb]

ATOM      1  N   VAL A   1      11.755  16.984   0.896  1.00  0.00           N  
ATOM      2  CA  VAL A   1      11.216  16.025   1.902  1.00  0.00           C  
ATOM      3  C   VAL A   1      11.658  16.455   3.305  1.00  0.00           C  
ATOM      4  O   VAL A   1      12.686  16.034   3.797  1.00  0.00           O  
ATOM      5  CB  VAL A   1      11.711  14.593   1.625  1.00  0.00           C  
ATOM      6  CG1 VAL A   1      11.103  13.617   2.621  1.00  0.00           C  
ATOM      7  CG2 VAL A   1      11.367  14.193   0.198  1.00  0.00           C  
ATOM      8 1H   VAL A   1      11.467  16.704  -0.020  1.00  0.00           H  
ATOM      9 2H   VAL A   1      11.406  17.901   1.089  1.00  0.00           H  
ATOM     10 3H   VAL A   1      12.754  16.991   0.943  1.00  0.00           H  
ATOM     11  HA  VAL A   1      10.138  16.015   1.849  1.00  0.00           H  
ATOM     12  HB  VAL A   1      12.792  14.560   1.761  1.00  0.00           H  
ATOM     13 1HG1 VAL A   1      11.464  12.610   2.410  1.00  0.00           H  
ATOM     14 2HG1 VAL A   1      11.392  13.902   3.632  1.00  0.00           H  
ATOM     15 3HG1 VAL A   1      10.017  13.638   2.534  1.00  0.00           H  
ATOM     16 1HG2 VAL A   1      11.720  13.180   0.009  1.00  0.00           H  
ATOM     17 2HG2 VAL A   1      10.286  14.232   0.061  1.00  0.00           H  
ATOM     18 3HG2 VAL A   1      11.846  14.881  -0.498  1.00  0.00           H  
ATOM     19  N   GLN A   2      10.890  17.291   3.952  1.00  0.00           N  
ATOM     20  CA  GLN A   2      11.270  17.746   5.320  1.00  0.00           C  
ATOM     21  C   GLN A   2      10.392  17.042   6.356  1.00  0.00           C  
ATOM     22  O   GLN A   2      10.340  17.427   7.507  1.00  0.00           O  
ATOM     23  CB  GLN A   2      11.131  19.264   5.461  1.00  0.00           C  
ATOM     24  CG  GLN A   2      12.059  20.061   4.560  1.00  0.00           C  
ATOM     25  CD  GLN A   2      11.880  21.558   4.724  1.00  0.00           C  
ATOM     26  OE1 GLN A   2      10.778  22.088   4.555  1.00  0.00           O  
ATOM     27  NE2 GLN A   2      12.964  22.250   5.056  1.00  0.00           N  
ATOM     28  H   GLN A   2      10.066  17.621   3.538  1.00  0.00           H  
ATOM     29  HA  GLN A   2      12.304  17.500   5.504  1.00  0.00           H  
ATOM     30 1HB  GLN A   2      10.106  19.558   5.234  1.00  0.00           H  
ATOM     31 2HB  GLN A   2      11.333  19.554   6.492  1.00  0.00           H  
ATOM     32 1HG  GLN A   2      13.090  19.811   4.806  1.00  0.00           H  
ATOM     33 2HG  GLN A   2      11.849  19.803   3.522  1.00  0.00           H  
ATOM     34 1HE2 GLN A   2      12.907  23.242   5.178  1.00  0.00           H  
ATOM     35 2HE2 GLN A   2      13.838  21.780   5.184  1.00  0.00           H  
ATOM     36  N   LEU A   3       9.705  16.010   5.955  1.00  0.00           N  
ATOM     37  CA  LEU A   3       8.832  15.277   6.916  1.00  0.00           C  
ATOM     38  C   LEU A   3       8.008  16.279   7.728  1.00  0.00           C  
ATOM     39  O   LEU A   3       7.919  17.442   7.389  1.00  0.00           O  
ATOM     40  CB  LEU A   3       9.666  14.405   7.863  1.00  0.00           C  
ATOM     41  CG  LEU A   3      10.444  13.260   7.201  1.00  0.00           C  
ATOM     42  CD1 LEU A   3      11.322  12.575   8.239  1.00  0.00           C  
ATOM     43  CD2 LEU A   3       9.465  12.275   6.577  1.00  0.00           C  
ATOM     44  H   LEU A   3       9.766  15.715   5.023  1.00  0.00           H  
ATOM     45  HA  LEU A   3       8.168  14.622   6.371  1.00  0.00           H  
ATOM     46 1HB  LEU A   3      10.386  15.040   8.377  1.00  0.00           H  
ATOM     47 2HB  LEU A   3       9.002  13.967   8.608  1.00  0.00           H  
ATOM     48  HG  LEU A   3      11.096  13.663   6.426  1.00  0.00           H  
ATOM     49 1HD1 LEU A   3      11.875  11.762   7.768  1.00  0.00           H  
ATOM     50 2HD1 LEU A   3      12.025  13.298   8.654  1.00  0.00           H  
ATOM     51 3HD1 LEU A   3      10.698  12.175   9.037  1.00  0.00           H  
ATOM     52 1HD2 LEU A   3      10.018  11.462   6.106  1.00  0.00           H  
ATOM     53 2HD2 LEU A   3       8.814  11.870   7.352  1.00  0.00           H  
ATOM     54 3HD2 LEU A   3       8.863  12.787   5.827  1.00  0.00           H  
ATOM     55  N   ALA A   4       7.407  15.837   8.799  1.00  0.00           N  
ATOM     56  CA  ALA A   4       6.591  16.764   9.633  1.00  0.00           C  
ATOM     57  C   ALA A   4       6.356  16.137  11.009  1.00  0.00           C  
ATOM     58  O   ALA A   4       5.340  16.360  11.639  1.00  0.00           O  
ATOM     59  CB  ALA A   4       5.245  17.016   8.950  1.00  0.00           C  
ATOM     60  H   ALA A   4       7.492  14.895   9.055  1.00  0.00           H  
ATOM     61  HA  ALA A   4       7.116  17.702   9.749  1.00  0.00           H  
ATOM     62 1HB  ALA A   4       5.183  16.428   8.047  1.00  0.00           H  
ATOM     63 2HB  ALA A   4       4.444  16.736   9.618  1.00  0.00           H  
ATOM     64 3HB  ALA A   4       5.156  18.064   8.703  1.00  0.00           H  
ATOM     65  N   HIS A   5       7.288  15.355  11.480  1.00  0.00           N  
ATOM     66  CA  HIS A   5       7.123  14.713  12.815  1.00  0.00           C  
ATOM     67  C   HIS A   5       8.500  14.349  13.375  1.00  0.00           C  
ATOM     68  O   HIS A   5       9.516  14.593  12.754  1.00  0.00           O  
ATOM     69  CB  HIS A   5       6.248  13.458  12.733  1.00  0.00           C  
ATOM     70  CG  HIS A   5       6.817  12.384  11.859  1.00  0.00           C  
ATOM     71  ND1 HIS A   5       6.702  12.404  10.485  1.00  0.00           N  
ATOM     72  CD2 HIS A   5       7.505  11.258  12.163  1.00  0.00           C  
ATOM     73  CE1 HIS A   5       7.296  11.335   9.981  1.00  0.00           C  
ATOM     74  NE2 HIS A   5       7.790  10.625  10.979  1.00  0.00           N  
ATOM     75  H   HIS A   5       8.099  15.191  10.954  1.00  0.00           H  
ATOM     76  HA  HIS A   5       6.632  15.399  13.488  1.00  0.00           H  
ATOM     77 1HB  HIS A   5       6.107  13.046  13.733  1.00  0.00           H  
ATOM     78 2HB  HIS A   5       5.264  13.725  12.348  1.00  0.00           H  
ATOM     79  HD2 HIS A   5       7.780  10.917  13.162  1.00  0.00           H  
ATOM     80  HE1 HIS A   5       7.366  11.084   8.923  1.00  0.00           H  
ATOM     81  HE2 HIS A   5       8.297   9.756  10.890  1.00  0.00           H  
ATOM     82  N   HIS A   6       8.545  13.767  14.542  1.00  0.00           N  
ATOM     83  CA  HIS A   6       9.862  13.392  15.132  1.00  0.00           C  
ATOM     84  C   HIS A   6       9.676  12.957  16.587  1.00  0.00           C  
ATOM     85  O   HIS A   6      10.106  11.894  16.986  1.00  0.00           O  
ATOM     86  CB  HIS A   6      10.857  14.555  15.066  1.00  0.00           C  
ATOM     87  CG  HIS A   6      12.228  14.202  15.552  1.00  0.00           C  
ATOM     88  ND1 HIS A   6      13.080  13.380  14.844  1.00  0.00           N  
ATOM     89  CD2 HIS A   6      12.895  14.558  16.675  1.00  0.00           C  
ATOM     90  CE1 HIS A   6      14.213  13.247  15.511  1.00  0.00           C  
ATOM     91  NE2 HIS A   6      14.126  13.951  16.625  1.00  0.00           N  
ATOM     92  H   HIS A   6       7.716  13.576  15.030  1.00  0.00           H  
ATOM     93  HA  HIS A   6      10.292  12.579  14.565  1.00  0.00           H  
ATOM     94 1HB  HIS A   6      10.940  14.906  14.036  1.00  0.00           H  
ATOM     95 2HB  HIS A   6      10.486  15.386  15.665  1.00  0.00           H  
ATOM     96  HD1 HIS A   6      12.917  13.006  13.931  1.00  0.00           H  
ATOM     97  HD2 HIS A   6      12.631  15.188  17.525  1.00  0.00           H  
ATOM     98  HE1 HIS A   6      15.021  12.633  15.115  1.00  0.00           H  
ATOM     99  N   PHE A   7       9.048  13.775  17.386  1.00  0.00           N  
ATOM    100  CA  PHE A   7       8.846  13.411  18.817  1.00  0.00           C  
ATOM    101  C   PHE A   7       7.884  12.224  18.924  1.00  0.00           C  
ATOM    102  O   PHE A   7       6.977  12.075  18.129  1.00  0.00           O  
ATOM    103  CB  PHE A   7       8.293  14.594  19.615  1.00  0.00           C  
ATOM    104  CG  PHE A   7       9.293  15.691  19.842  1.00  0.00           C  
ATOM    105  CD1 PHE A   7       9.336  16.795  19.004  1.00  0.00           C  
ATOM    106  CD2 PHE A   7      10.194  15.622  20.895  1.00  0.00           C  
ATOM    107  CE1 PHE A   7      10.256  17.806  19.213  1.00  0.00           C  
ATOM    108  CE2 PHE A   7      11.113  16.631  21.106  1.00  0.00           C  
ATOM    109  CZ  PHE A   7      11.144  17.724  20.264  1.00  0.00           C  
ATOM    110  H   PHE A   7       8.715  14.632  17.046  1.00  0.00           H  
ATOM    111  HA  PHE A   7       9.797  13.146  19.255  1.00  0.00           H  
ATOM    112 1HB  PHE A   7       7.437  15.017  19.091  1.00  0.00           H  
ATOM    113 2HB  PHE A   7       7.943  14.246  20.585  1.00  0.00           H  
ATOM    114  HD1 PHE A   7       8.632  16.861  18.174  1.00  0.00           H  
ATOM    115  HD2 PHE A   7      10.170  14.758  21.560  1.00  0.00           H  
ATOM    116  HE1 PHE A   7      10.278  18.668  18.546  1.00  0.00           H  
ATOM    117  HE2 PHE A   7      11.815  16.564  21.937  1.00  0.00           H  
ATOM    118  HZ  PHE A   7      11.870  18.519  20.428  1.00  0.00           H  
ATOM    119  N   SER A   8       8.074  11.381  19.903  1.00  0.00           N  
ATOM    120  CA  SER A   8       7.171  10.206  20.070  1.00  0.00           C  
ATOM    121  C   SER A   8       7.059   9.441  18.749  1.00  0.00           C  
ATOM    122  O   SER A   8       7.577   9.856  17.731  1.00  0.00           O  
ATOM    123  CB  SER A   8       5.793  10.644  20.527  1.00  0.00           C  
ATOM    124  OG  SER A   8       5.153  11.401  19.536  1.00  0.00           O  
ATOM    125  H   SER A   8       8.809  11.523  20.537  1.00  0.00           H  
ATOM    126  HA  SER A   8       7.570   9.551  20.830  1.00  0.00           H  
ATOM    127 1HB  SER A   8       5.192   9.767  20.764  1.00  0.00           H  
ATOM    128 2HB  SER A   8       5.883  11.235  21.438  1.00  0.00           H  
ATOM    129  HG  SER A   8       5.600  11.191  18.713  1.00  0.00           H  
ATOM    130  N   GLU A   9       6.381   8.326  18.761  1.00  0.00           N  
ATOM    131  CA  GLU A   9       6.225   7.528  17.513  1.00  0.00           C  
ATOM    132  C   GLU A   9       4.733   7.356  17.207  1.00  0.00           C  
ATOM    133  O   GLU A   9       4.101   6.451  17.715  1.00  0.00           O  
ATOM    134  CB  GLU A   9       6.895   6.158  17.642  1.00  0.00           C  
ATOM    135  CG  GLU A   9       8.403   6.211  17.839  1.00  0.00           C  
ATOM    136  CD  GLU A   9       9.026   4.849  17.962  1.00  0.00           C  
ATOM    137  OE1 GLU A   9       8.299   3.884  17.982  1.00  0.00           O  
ATOM    138  OE2 GLU A   9      10.229   4.772  18.036  1.00  0.00           O  
ATOM    139  H   GLU A   9       5.971   8.013  19.595  1.00  0.00           H  
ATOM    140  HA  GLU A   9       6.709   8.038  16.694  1.00  0.00           H  
ATOM    141 1HB  GLU A   9       6.466   5.622  18.489  1.00  0.00           H  
ATOM    142 2HB  GLU A   9       6.694   5.569  16.747  1.00  0.00           H  
ATOM    143 1HG  GLU A   9       8.851   6.728  16.990  1.00  0.00           H  
ATOM    144 2HG  GLU A   9       8.622   6.788  18.736  1.00  0.00           H  
ATOM    145  N   PRO A  10       4.215   8.234  16.386  1.00  0.00           N  
ATOM    146  CA  PRO A  10       2.793   8.201  16.000  1.00  0.00           C  
ATOM    147  C   PRO A  10       2.458   6.879  15.302  1.00  0.00           C  
ATOM    148  O   PRO A  10       2.800   6.664  14.154  1.00  0.00           O  
ATOM    149  CB  PRO A  10       2.658   9.394  15.048  1.00  0.00           C  
ATOM    150  CG  PRO A  10       3.766  10.308  15.448  1.00  0.00           C  
ATOM    151  CD  PRO A  10       4.898   9.385  15.816  1.00  0.00           C  
ATOM    152  HA  PRO A  10       2.165   8.341  16.865  1.00  0.00           H  
ATOM    153 1HB  PRO A  10       2.741   9.054  14.005  1.00  0.00           H  
ATOM    154 2HB  PRO A  10       1.665   9.853  15.159  1.00  0.00           H  
ATOM    155 1HG  PRO A  10       4.022  10.981  14.617  1.00  0.00           H  
ATOM    156 2HG  PRO A  10       3.449  10.944  16.287  1.00  0.00           H  
ATOM    157 1HD  PRO A  10       5.465   9.121  14.911  1.00  0.00           H  
ATOM    158 2HD  PRO A  10       5.550   9.879  16.552  1.00  0.00           H  
ATOM    159  N   GLU A  11       1.786   5.993  15.985  1.00  0.00           N  
ATOM    160  CA  GLU A  11       1.426   4.691  15.360  1.00  0.00           C  
ATOM    161  C   GLU A  11       0.710   4.951  14.034  1.00  0.00           C  
ATOM    162  O   GLU A  11       0.915   4.258  13.058  1.00  0.00           O  
ATOM    163  CB  GLU A  11       0.533   3.859  16.283  1.00  0.00           C  
ATOM    164  CG  GLU A  11       1.243   3.294  17.504  1.00  0.00           C  
ATOM    165  CD  GLU A  11       0.322   2.536  18.419  1.00  0.00           C  
ATOM    166  OE1 GLU A  11      -0.858   2.524  18.165  1.00  0.00           O  
ATOM    167  OE2 GLU A  11       0.799   1.968  19.373  1.00  0.00           O  
ATOM    168  H   GLU A  11       1.518   6.186  16.908  1.00  0.00           H  
ATOM    169  HA  GLU A  11       2.322   4.117  15.178  1.00  0.00           H  
ATOM    170 1HB  GLU A  11      -0.299   4.471  16.633  1.00  0.00           H  
ATOM    171 2HB  GLU A  11       0.112   3.023  15.724  1.00  0.00           H  
ATOM    172 1HG  GLU A  11       2.038   2.626  17.173  1.00  0.00           H  
ATOM    173 2HG  GLU A  11       1.702   4.114  18.056  1.00  0.00           H  
ATOM    174  N   ILE A  12      -0.132   5.948  13.991  1.00  0.00           N  
ATOM    175  CA  ILE A  12      -0.860   6.258  12.739  1.00  0.00           C  
ATOM    176  C   ILE A  12       0.132   6.679  11.652  1.00  0.00           C  
ATOM    177  O   ILE A  12       0.049   6.243  10.524  1.00  0.00           O  
ATOM    178  CB  ILE A  12      -1.898   7.375  12.951  1.00  0.00           C  
ATOM    179  CG1 ILE A  12      -3.028   6.887  13.862  1.00  0.00           C  
ATOM    180  CG2 ILE A  12      -2.453   7.846  11.616  1.00  0.00           C  
ATOM    181  CD1 ILE A  12      -3.941   7.990  14.347  1.00  0.00           C  
ATOM    182  H   ILE A  12      -0.287   6.495  14.787  1.00  0.00           H  
ATOM    183  HA  ILE A  12      -1.406   5.385  12.411  1.00  0.00           H  
ATOM    184  HB  ILE A  12      -1.428   8.218  13.456  1.00  0.00           H  
ATOM    185 1HG1 ILE A  12      -3.632   6.153  13.331  1.00  0.00           H  
ATOM    186 2HG1 ILE A  12      -2.603   6.390  14.735  1.00  0.00           H  
ATOM    187 1HG2 ILE A  12      -3.186   8.635  11.784  1.00  0.00           H  
ATOM    188 2HG2 ILE A  12      -1.641   8.231  11.000  1.00  0.00           H  
ATOM    189 3HG2 ILE A  12      -2.931   7.010  11.105  1.00  0.00           H  
ATOM    190 1HD1 ILE A  12      -4.715   7.567  14.987  1.00  0.00           H  
ATOM    191 2HD1 ILE A  12      -3.361   8.720  14.913  1.00  0.00           H  
ATOM    192 3HD1 ILE A  12      -4.405   8.480  13.492  1.00  0.00           H  
ATOM    193  N   THR A  13       1.068   7.527  11.982  1.00  0.00           N  
ATOM    194  CA  THR A  13       2.055   7.972  10.959  1.00  0.00           C  
ATOM    195  C   THR A  13       2.769   6.752  10.372  1.00  0.00           C  
ATOM    196  O   THR A  13       2.912   6.627   9.173  1.00  0.00           O  
ATOM    197  CB  THR A  13       3.092   8.947  11.546  1.00  0.00           C  
ATOM    198  OG1 THR A  13       2.427  10.122  12.030  1.00  0.00           O  
ATOM    199  CG2 THR A  13       4.110   9.344  10.488  1.00  0.00           C  
ATOM    200  H   THR A  13       1.119   7.873  12.897  1.00  0.00           H  
ATOM    201  HA  THR A  13       1.537   8.495  10.168  1.00  0.00           H  
ATOM    202  HB  THR A  13       3.609   8.470  12.379  1.00  0.00           H  
ATOM    203  HG1 THR A  13       3.061  10.840  12.102  1.00  0.00           H  
ATOM    204 1HG2 THR A  13       4.835  10.033  10.921  1.00  0.00           H  
ATOM    205 2HG2 THR A  13       4.625   8.454  10.127  1.00  0.00           H  
ATOM    206 3HG2 THR A  13       3.600   9.830   9.657  1.00  0.00           H  
ATOM    207  N   LEU A  14       3.223   5.852  11.203  1.00  0.00           N  
ATOM    208  CA  LEU A  14       3.928   4.649  10.667  1.00  0.00           C  
ATOM    209  C   LEU A  14       2.938   3.780   9.892  1.00  0.00           C  
ATOM    210  O   LEU A  14       3.213   3.357   8.788  1.00  0.00           O  
ATOM    211  CB  LEU A  14       4.560   3.829  11.799  1.00  0.00           C  
ATOM    212  CG  LEU A  14       5.749   4.484  12.511  1.00  0.00           C  
ATOM    213  CD1 LEU A  14       6.140   3.649  13.723  1.00  0.00           C  
ATOM    214  CD2 LEU A  14       6.913   4.617  11.541  1.00  0.00           C  
ATOM    215  H   LEU A  14       3.103   5.965  12.171  1.00  0.00           H  
ATOM    216  HA  LEU A  14       4.717   4.963   9.999  1.00  0.00           H  
ATOM    217 1HB  LEU A  14       3.797   3.624  12.548  1.00  0.00           H  
ATOM    218 2HB  LEU A  14       4.902   2.878  11.390  1.00  0.00           H  
ATOM    219  HG  LEU A  14       5.460   5.473  12.868  1.00  0.00           H  
ATOM    220 1HD1 LEU A  14       6.985   4.115  14.230  1.00  0.00           H  
ATOM    221 2HD1 LEU A  14       5.295   3.587  14.410  1.00  0.00           H  
ATOM    222 3HD1 LEU A  14       6.419   2.647  13.399  1.00  0.00           H  
ATOM    223 1HD2 LEU A  14       7.759   5.084  12.047  1.00  0.00           H  
ATOM    224 2HD2 LEU A  14       7.204   3.628  11.185  1.00  0.00           H  
ATOM    225 3HD2 LEU A  14       6.612   5.233  10.694  1.00  0.00           H  
ATOM    226  N   ILE A  15       1.785   3.513  10.445  1.00  0.00           N  
ATOM    227  CA  ILE A  15       0.806   2.678   9.699  1.00  0.00           C  
ATOM    228  C   ILE A  15       0.522   3.357   8.359  1.00  0.00           C  
ATOM    229  O   ILE A  15       0.570   2.739   7.313  1.00  0.00           O  
ATOM    230  CB  ILE A  15      -0.507   2.489  10.480  1.00  0.00           C  
ATOM    231  CG1 ILE A  15      -0.270   1.628  11.723  1.00  0.00           C  
ATOM    232  CG2 ILE A  15      -1.570   1.864   9.590  1.00  0.00           C  
ATOM    233  CD1 ILE A  15      -1.427   1.629  12.696  1.00  0.00           C  
ATOM    234  H   ILE A  15       1.565   3.864  11.334  1.00  0.00           H  
ATOM    235  HA  ILE A  15       1.225   1.697   9.527  1.00  0.00           H  
ATOM    236  HB  ILE A  15      -0.864   3.457  10.830  1.00  0.00           H  
ATOM    237 1HG1 ILE A  15      -0.079   0.599  11.422  1.00  0.00           H  
ATOM    238 2HG1 ILE A  15       0.616   1.984  12.249  1.00  0.00           H  
ATOM    239 1HG2 ILE A  15      -2.492   1.737  10.158  1.00  0.00           H  
ATOM    240 2HG2 ILE A  15      -1.757   2.513   8.736  1.00  0.00           H  
ATOM    241 3HG2 ILE A  15      -1.224   0.892   9.238  1.00  0.00           H  
ATOM    242 1HD1 ILE A  15      -1.184   0.998  13.551  1.00  0.00           H  
ATOM    243 2HD1 ILE A  15      -1.614   2.648  13.039  1.00  0.00           H  
ATOM    244 3HD1 ILE A  15      -2.318   1.244  12.203  1.00  0.00           H  
ATOM    245  N   ILE A  16       0.260   4.636   8.384  1.00  0.00           N  
ATOM    246  CA  ILE A  16       0.011   5.371   7.116  1.00  0.00           C  
ATOM    247  C   ILE A  16       1.229   5.205   6.208  1.00  0.00           C  
ATOM    248  O   ILE A  16       1.113   4.909   5.035  1.00  0.00           O  
ATOM    249  CB  ILE A  16      -0.257   6.867   7.361  1.00  0.00           C  
ATOM    250  CG1 ILE A  16      -1.552   7.055   8.155  1.00  0.00           C  
ATOM    251  CG2 ILE A  16      -0.325   7.618   6.040  1.00  0.00           C  
ATOM    252  CD1 ILE A  16      -2.786   6.557   7.438  1.00  0.00           C  
ATOM    253  H   ILE A  16       0.250   5.117   9.237  1.00  0.00           H  
ATOM    254  HA  ILE A  16      -0.864   4.968   6.626  1.00  0.00           H  
ATOM    255  HB  ILE A  16       0.547   7.286   7.965  1.00  0.00           H  
ATOM    256 1HG1 ILE A  16      -1.475   6.529   9.106  1.00  0.00           H  
ATOM    257 2HG1 ILE A  16      -1.692   8.113   8.378  1.00  0.00           H  
ATOM    258 1HG2 ILE A  16      -0.516   8.674   6.232  1.00  0.00           H  
ATOM    259 2HG2 ILE A  16       0.621   7.511   5.511  1.00  0.00           H  
ATOM    260 3HG2 ILE A  16      -1.131   7.209   5.430  1.00  0.00           H  
ATOM    261 1HD1 ILE A  16      -3.663   6.724   8.063  1.00  0.00           H  
ATOM    262 2HD1 ILE A  16      -2.903   7.096   6.497  1.00  0.00           H  
ATOM    263 3HD1 ILE A  16      -2.684   5.491   7.236  1.00  0.00           H  
ATOM    264  N   PHE A  17       2.401   5.402   6.752  1.00  0.00           N  
ATOM    265  CA  PHE A  17       3.640   5.264   5.937  1.00  0.00           C  
ATOM    266  C   PHE A  17       3.691   3.868   5.321  1.00  0.00           C  
ATOM    267  O   PHE A  17       3.952   3.710   4.147  1.00  0.00           O  
ATOM    268  CB  PHE A  17       4.892   5.500   6.784  1.00  0.00           C  
ATOM    269  CG  PHE A  17       6.177   5.334   6.024  1.00  0.00           C  
ATOM    270  CD1 PHE A  17       6.637   6.336   5.183  1.00  0.00           C  
ATOM    271  CD2 PHE A  17       6.929   4.175   6.148  1.00  0.00           C  
ATOM    272  CE1 PHE A  17       7.820   6.184   4.483  1.00  0.00           C  
ATOM    273  CE2 PHE A  17       8.111   4.021   5.451  1.00  0.00           C  
ATOM    274  CZ  PHE A  17       8.557   5.027   4.617  1.00  0.00           C  
ATOM    275  H   PHE A  17       2.462   5.643   7.700  1.00  0.00           H  
ATOM    276  HA  PHE A  17       3.636   6.004   5.150  1.00  0.00           H  
ATOM    277 1HB  PHE A  17       4.868   6.508   7.195  1.00  0.00           H  
ATOM    278 2HB  PHE A  17       4.900   4.805   7.622  1.00  0.00           H  
ATOM    279  HD1 PHE A  17       6.055   7.252   5.077  1.00  0.00           H  
ATOM    280  HD2 PHE A  17       6.577   3.380   6.806  1.00  0.00           H  
ATOM    281  HE1 PHE A  17       8.169   6.979   3.825  1.00  0.00           H  
ATOM    282  HE2 PHE A  17       8.693   3.105   5.558  1.00  0.00           H  
ATOM    283  HZ  PHE A  17       9.488   4.905   4.066  1.00  0.00           H  
ATOM    284  N   GLY A  18       3.443   2.849   6.099  1.00  0.00           N  
ATOM    285  CA  GLY A  18       3.482   1.472   5.533  1.00  0.00           C  
ATOM    286  C   GLY A  18       2.499   1.385   4.364  1.00  0.00           C  
ATOM    287  O   GLY A  18       2.830   0.906   3.298  1.00  0.00           O  
ATOM    288  H   GLY A  18       3.234   2.990   7.048  1.00  0.00           H  
ATOM    289 1HA  GLY A  18       4.482   1.253   5.183  1.00  0.00           H  
ATOM    290 2HA  GLY A  18       3.199   0.759   6.292  1.00  0.00           H  
ATOM    291  N   VAL A  19       1.295   1.863   4.546  1.00  0.00           N  
ATOM    292  CA  VAL A  19       0.309   1.822   3.431  1.00  0.00           C  
ATOM    293  C   VAL A  19       0.894   2.566   2.230  1.00  0.00           C  
ATOM    294  O   VAL A  19       0.885   2.083   1.114  1.00  0.00           O  
ATOM    295  CB  VAL A  19      -1.027   2.471   3.840  1.00  0.00           C  
ATOM    296  CG1 VAL A  19      -1.940   2.616   2.632  1.00  0.00           C  
ATOM    297  CG2 VAL A  19      -1.695   1.640   4.925  1.00  0.00           C  
ATOM    298  H   VAL A  19       1.048   2.260   5.408  1.00  0.00           H  
ATOM    299  HA  VAL A  19       0.109   0.798   3.158  1.00  0.00           H  
ATOM    300  HB  VAL A  19      -0.832   3.475   4.218  1.00  0.00           H  
ATOM    301 1HG1 VAL A  19      -2.880   3.076   2.939  1.00  0.00           H  
ATOM    302 2HG1 VAL A  19      -1.457   3.244   1.884  1.00  0.00           H  
ATOM    303 3HG1 VAL A  19      -2.141   1.632   2.208  1.00  0.00           H  
ATOM    304 1HG2 VAL A  19      -2.638   2.105   5.210  1.00  0.00           H  
ATOM    305 2HG2 VAL A  19      -1.884   0.635   4.549  1.00  0.00           H  
ATOM    306 3HG2 VAL A  19      -1.041   1.585   5.795  1.00  0.00           H  
ATOM    307  N   MET A  20       1.422   3.737   2.462  1.00  0.00           N  
ATOM    308  CA  MET A  20       2.032   4.520   1.353  1.00  0.00           C  
ATOM    309  C   MET A  20       3.138   3.693   0.697  1.00  0.00           C  
ATOM    310  O   MET A  20       3.222   3.594  -0.512  1.00  0.00           O  
ATOM    311  CB  MET A  20       2.587   5.850   1.859  1.00  0.00           C  
ATOM    312  CG  MET A  20       3.238   6.710   0.785  1.00  0.00           C  
ATOM    313  SD  MET A  20       3.959   8.224   1.450  1.00  0.00           S  
ATOM    314  CE  MET A  20       5.373   7.567   2.329  1.00  0.00           C  
ATOM    315  H   MET A  20       1.428   4.097   3.374  1.00  0.00           H  
ATOM    316  HA  MET A  20       1.275   4.755   0.619  1.00  0.00           H  
ATOM    317 1HB  MET A  20       1.783   6.431   2.311  1.00  0.00           H  
ATOM    318 2HB  MET A  20       3.331   5.663   2.634  1.00  0.00           H  
ATOM    319 1HG  MET A  20       4.024   6.142   0.291  1.00  0.00           H  
ATOM    320 2HG  MET A  20       2.493   6.983   0.037  1.00  0.00           H  
ATOM    321 1HE  MET A  20       5.923   8.385   2.797  1.00  0.00           H  
ATOM    322 2HE  MET A  20       5.033   6.872   3.098  1.00  0.00           H  
ATOM    323 3HE  MET A  20       6.026   7.044   1.630  1.00  0.00           H  
ATOM    324  N   ALA A  21       3.993   3.105   1.489  1.00  0.00           N  
ATOM    325  CA  ALA A  21       5.102   2.291   0.922  1.00  0.00           C  
ATOM    326  C   ALA A  21       4.528   1.184   0.029  1.00  0.00           C  
ATOM    327  O   ALA A  21       4.992   0.974  -1.074  1.00  0.00           O  
ATOM    328  CB  ALA A  21       5.944   1.685   2.055  1.00  0.00           C  
ATOM    329  H   ALA A  21       3.907   3.204   2.460  1.00  0.00           H  
ATOM    330  HA  ALA A  21       5.731   2.931   0.321  1.00  0.00           H  
ATOM    331 1HB  ALA A  21       5.409   1.762   2.990  1.00  0.00           H  
ATOM    332 2HB  ALA A  21       6.155   0.647   1.841  1.00  0.00           H  
ATOM    333 3HB  ALA A  21       6.876   2.228   2.135  1.00  0.00           H  
ATOM    334  N   GLY A  22       3.521   0.473   0.478  1.00  0.00           N  
ATOM    335  CA  GLY A  22       2.949  -0.598  -0.383  1.00  0.00           C  
ATOM    336  C   GLY A  22       2.505   0.020  -1.707  1.00  0.00           C  
ATOM    337  O   GLY A  22       2.810  -0.478  -2.773  1.00  0.00           O  
ATOM    338  H   GLY A  22       3.138   0.648   1.362  1.00  0.00           H  
ATOM    339 1HA  GLY A  22       3.701  -1.353  -0.567  1.00  0.00           H  
ATOM    340 2HA  GLY A  22       2.099  -1.044   0.108  1.00  0.00           H  
ATOM    341  N   VAL A  23       1.798   1.117  -1.647  1.00  0.00           N  
ATOM    342  CA  VAL A  23       1.349   1.776  -2.904  1.00  0.00           C  
ATOM    343  C   VAL A  23       2.571   2.104  -3.767  1.00  0.00           C  
ATOM    344  O   VAL A  23       2.594   1.840  -4.954  1.00  0.00           O  
ATOM    345  CB  VAL A  23       0.601   3.068  -2.566  1.00  0.00           C  
ATOM    346  CG1 VAL A  23       0.356   3.866  -3.849  1.00  0.00           C  
ATOM    347  CG2 VAL A  23      -0.742   2.725  -1.918  1.00  0.00           C  
ATOM    348  H   VAL A  23       1.569   1.508  -0.776  1.00  0.00           H  
ATOM    349  HA  VAL A  23       0.693   1.111  -3.446  1.00  0.00           H  
ATOM    350  HB  VAL A  23       1.194   3.659  -1.882  1.00  0.00           H  
ATOM    351 1HG1 VAL A  23       0.071   3.192  -4.643  1.00  0.00           H  
ATOM    352 2HG1 VAL A  23      -0.436   4.582  -3.682  1.00  0.00           H  
ATOM    353 3HG1 VAL A  23       1.260   4.388  -4.126  1.00  0.00           H  
ATOM    354 1HG2 VAL A  23      -0.899   1.658  -1.959  1.00  0.00           H  
ATOM    355 2HG2 VAL A  23      -0.737   3.049  -0.887  1.00  0.00           H  
ATOM    356 3HG2 VAL A  23      -1.536   3.227  -2.448  1.00  0.00           H  
ATOM    357  N   ILE A  24       3.588   2.683  -3.182  1.00  0.00           N  
ATOM    358  CA  ILE A  24       4.806   3.032  -3.968  1.00  0.00           C  
ATOM    359  C   ILE A  24       5.375   1.778  -4.638  1.00  0.00           C  
ATOM    360  O   ILE A  24       5.696   1.785  -5.809  1.00  0.00           O  
ATOM    361  CB  ILE A  24       5.888   3.674  -3.081  1.00  0.00           C  
ATOM    362  CG1 ILE A  24       5.434   5.055  -2.600  1.00  0.00           C  
ATOM    363  CG2 ILE A  24       7.204   3.776  -3.837  1.00  0.00           C  
ATOM    364  CD1 ILE A  24       6.297   5.633  -1.502  1.00  0.00           C  
ATOM    365  H   ILE A  24       3.548   2.894  -2.225  1.00  0.00           H  
ATOM    366  HA  ILE A  24       4.549   3.757  -4.725  1.00  0.00           H  
ATOM    367  HB  ILE A  24       6.038   3.064  -2.191  1.00  0.00           H  
ATOM    368 1HG1 ILE A  24       5.437   5.751  -3.438  1.00  0.00           H  
ATOM    369 2HG1 ILE A  24       4.410   4.993  -2.231  1.00  0.00           H  
ATOM    370 1HG2 ILE A  24       7.957   4.233  -3.196  1.00  0.00           H  
ATOM    371 2HG2 ILE A  24       7.533   2.780  -4.130  1.00  0.00           H  
ATOM    372 3HG2 ILE A  24       7.065   4.390  -4.727  1.00  0.00           H  
ATOM    373 1HD1 ILE A  24       5.912   6.612  -1.214  1.00  0.00           H  
ATOM    374 2HD1 ILE A  24       6.280   4.968  -0.638  1.00  0.00           H  
ATOM    375 3HD1 ILE A  24       7.320   5.737  -1.860  1.00  0.00           H  
ATOM    376  N   GLY A  25       5.507   0.701  -3.910  1.00  0.00           N  
ATOM    377  CA  GLY A  25       6.060  -0.537  -4.526  1.00  0.00           C  
ATOM    378  C   GLY A  25       5.203  -0.930  -5.727  1.00  0.00           C  
ATOM    379  O   GLY A  25       5.708  -1.212  -6.796  1.00  0.00           O  
ATOM    380  H   GLY A  25       5.249   0.707  -2.966  1.00  0.00           H  
ATOM    381 1HA  GLY A  25       7.076  -0.356  -4.848  1.00  0.00           H  
ATOM    382 2HA  GLY A  25       6.049  -1.337  -3.802  1.00  0.00           H  
ATOM    383  N   THR A  26       3.908  -0.938  -5.567  1.00  0.00           N  
ATOM    384  CA  THR A  26       3.024  -1.300  -6.709  1.00  0.00           C  
ATOM    385  C   THR A  26       3.304  -0.354  -7.876  1.00  0.00           C  
ATOM    386  O   THR A  26       3.466  -0.771  -9.006  1.00  0.00           O  
ATOM    387  CB  THR A  26       1.533  -1.234  -6.331  1.00  0.00           C  
ATOM    388  OG1 THR A  26       1.262  -2.170  -5.280  1.00  0.00           O  
ATOM    389  CG2 THR A  26       0.662  -1.561  -7.534  1.00  0.00           C  
ATOM    390  H   THR A  26       3.518  -0.698  -4.699  1.00  0.00           H  
ATOM    391  HA  THR A  26       3.224  -2.316  -7.012  1.00  0.00           H  
ATOM    392  HB  THR A  26       1.291  -0.232  -5.977  1.00  0.00           H  
ATOM    393  HG1 THR A  26       1.796  -1.953  -4.512  1.00  0.00           H  
ATOM    394 1HG2 THR A  26      -0.388  -1.509  -7.248  1.00  0.00           H  
ATOM    395 2HG2 THR A  26       0.857  -0.844  -8.331  1.00  0.00           H  
ATOM    396 3HG2 THR A  26       0.892  -2.566  -7.886  1.00  0.00           H  
ATOM    397  N   ILE A  27       3.363   0.922  -7.606  1.00  0.00           N  
ATOM    398  CA  ILE A  27       3.635   1.907  -8.690  1.00  0.00           C  
ATOM    399  C   ILE A  27       4.960   1.561  -9.370  1.00  0.00           C  
ATOM    400  O   ILE A  27       5.056   1.530 -10.581  1.00  0.00           O  
ATOM    401  CB  ILE A  27       3.693   3.348  -8.151  1.00  0.00           C  
ATOM    402  CG1 ILE A  27       2.308   3.798  -7.680  1.00  0.00           C  
ATOM    403  CG2 ILE A  27       4.229   4.293  -9.216  1.00  0.00           C  
ATOM    404  CD1 ILE A  27       2.322   5.079  -6.878  1.00  0.00           C  
ATOM    405  H   ILE A  27       3.230   1.233  -6.686  1.00  0.00           H  
ATOM    406  HA  ILE A  27       2.837   1.873  -9.416  1.00  0.00           H  
ATOM    407  HB  ILE A  27       4.349   3.385  -7.282  1.00  0.00           H  
ATOM    408 1HG1 ILE A  27       1.659   3.942  -8.543  1.00  0.00           H  
ATOM    409 2HG1 ILE A  27       1.861   3.016  -7.064  1.00  0.00           H  
ATOM    410 1HG2 ILE A  27       4.262   5.307  -8.819  1.00  0.00           H  
ATOM    411 2HG2 ILE A  27       5.232   3.983  -9.505  1.00  0.00           H  
ATOM    412 3HG2 ILE A  27       3.575   4.266 -10.088  1.00  0.00           H  
ATOM    413 1HD1 ILE A  27       1.304   5.333  -6.579  1.00  0.00           H  
ATOM    414 2HD1 ILE A  27       2.938   4.945  -5.988  1.00  0.00           H  
ATOM    415 3HD1 ILE A  27       2.732   5.884  -7.486  1.00  0.00           H  
ATOM    416  N   LEU A  28       5.983   1.301  -8.602  1.00  0.00           N  
ATOM    417  CA  LEU A  28       7.297   0.958  -9.206  1.00  0.00           C  
ATOM    418  C   LEU A  28       7.115  -0.259 -10.123  1.00  0.00           C  
ATOM    419  O   LEU A  28       7.574  -0.273 -11.249  1.00  0.00           O  
ATOM    420  CB  LEU A  28       8.340   0.651  -8.124  1.00  0.00           C  
ATOM    421  CG  LEU A  28       8.816   1.853  -7.299  1.00  0.00           C  
ATOM    422  CD1 LEU A  28       9.687   1.367  -6.148  1.00  0.00           C  
ATOM    423  CD2 LEU A  28       9.581   2.815  -8.196  1.00  0.00           C  
ATOM    424  H   LEU A  28       5.884   1.329  -7.627  1.00  0.00           H  
ATOM    425  HA  LEU A  28       7.644   1.794  -9.794  1.00  0.00           H  
ATOM    426 1HB  LEU A  28       7.920  -0.079  -7.434  1.00  0.00           H  
ATOM    427 2HB  LEU A  28       9.215   0.209  -8.601  1.00  0.00           H  
ATOM    428  HG  LEU A  28       7.954   2.365  -6.871  1.00  0.00           H  
ATOM    429 1HD1 LEU A  28      10.025   2.221  -5.562  1.00  0.00           H  
ATOM    430 2HD1 LEU A  28       9.109   0.697  -5.512  1.00  0.00           H  
ATOM    431 3HD1 LEU A  28      10.551   0.836  -6.546  1.00  0.00           H  
ATOM    432 1HD2 LEU A  28       9.919   3.669  -7.609  1.00  0.00           H  
ATOM    433 2HD2 LEU A  28      10.445   2.304  -8.623  1.00  0.00           H  
ATOM    434 3HD2 LEU A  28       8.930   3.160  -8.999  1.00  0.00           H  
ATOM    435  N   LEU A  29       6.440  -1.276  -9.658  1.00  0.00           N  
ATOM    436  CA  LEU A  29       6.229  -2.476 -10.520  1.00  0.00           C  
ATOM    437  C   LEU A  29       5.532  -2.043 -11.811  1.00  0.00           C  
ATOM    438  O   LEU A  29       5.932  -2.408 -12.898  1.00  0.00           O  
ATOM    439  CB  LEU A  29       5.384  -3.535  -9.801  1.00  0.00           C  
ATOM    440  CG  LEU A  29       6.072  -4.257  -8.636  1.00  0.00           C  
ATOM    441  CD1 LEU A  29       5.057  -5.122  -7.902  1.00  0.00           C  
ATOM    442  CD2 LEU A  29       7.224  -5.097  -9.167  1.00  0.00           C  
ATOM    443  H   LEU A  29       6.068  -1.245  -8.750  1.00  0.00           H  
ATOM    444  HA  LEU A  29       7.183  -2.925 -10.759  1.00  0.00           H  
ATOM    445 1HB  LEU A  29       4.487  -3.058  -9.411  1.00  0.00           H  
ATOM    446 2HB  LEU A  29       5.083  -4.291 -10.527  1.00  0.00           H  
ATOM    447  HG  LEU A  29       6.456  -3.521  -7.928  1.00  0.00           H  
ATOM    448 1HD1 LEU A  29       5.546  -5.635  -7.074  1.00  0.00           H  
ATOM    449 2HD1 LEU A  29       4.254  -4.494  -7.516  1.00  0.00           H  
ATOM    450 3HD1 LEU A  29       4.642  -5.859  -8.590  1.00  0.00           H  
ATOM    451 1HD2 LEU A  29       7.714  -5.609  -8.339  1.00  0.00           H  
ATOM    452 2HD2 LEU A  29       6.841  -5.834  -9.874  1.00  0.00           H  
ATOM    453 3HD2 LEU A  29       7.944  -4.451  -9.671  1.00  0.00           H  
ATOM    454  N   ILE A  30       4.497  -1.257 -11.696  1.00  0.00           N  
ATOM    455  CA  ILE A  30       3.776  -0.786 -12.912  1.00  0.00           C  
ATOM    456  C   ILE A  30       4.750  -0.059 -13.836  1.00  0.00           C  
ATOM    457  O   ILE A  30       4.781  -0.295 -15.027  1.00  0.00           O  
ATOM    458  CB  ILE A  30       2.609   0.153 -12.556  1.00  0.00           C  
ATOM    459  CG1 ILE A  30       1.503  -0.621 -11.833  1.00  0.00           C  
ATOM    460  CG2 ILE A  30       2.064   0.822 -13.808  1.00  0.00           C  
ATOM    461  CD1 ILE A  30       0.456   0.263 -11.196  1.00  0.00           C  
ATOM    462  H   ILE A  30       4.197  -0.969 -10.809  1.00  0.00           H  
ATOM    463  HA  ILE A  30       3.362  -1.635 -13.436  1.00  0.00           H  
ATOM    464  HB  ILE A  30       2.957   0.921 -11.867  1.00  0.00           H  
ATOM    465 1HG1 ILE A  30       1.005  -1.287 -12.538  1.00  0.00           H  
ATOM    466 2HG1 ILE A  30       1.943  -1.243 -11.053  1.00  0.00           H  
ATOM    467 1HG2 ILE A  30       1.239   1.482 -13.538  1.00  0.00           H  
ATOM    468 2HG2 ILE A  30       2.853   1.404 -14.282  1.00  0.00           H  
ATOM    469 3HG2 ILE A  30       1.707   0.061 -14.502  1.00  0.00           H  
ATOM    470 1HD1 ILE A  30      -0.293  -0.357 -10.703  1.00  0.00           H  
ATOM    471 2HD1 ILE A  30       0.928   0.915 -10.460  1.00  0.00           H  
ATOM    472 3HD1 ILE A  30      -0.024   0.870 -11.962  1.00  0.00           H  
ATOM    473  N   SER A  31       5.546   0.829 -13.304  1.00  0.00           N  
ATOM    474  CA  SER A  31       6.502   1.559 -14.177  1.00  0.00           C  
ATOM    475  C   SER A  31       7.384   0.545 -14.902  1.00  0.00           C  
ATOM    476  O   SER A  31       7.568   0.616 -16.100  1.00  0.00           O  
ATOM    477  CB  SER A  31       7.362   2.512 -13.369  1.00  0.00           C  
ATOM    478  OG  SER A  31       6.587   3.540 -12.815  1.00  0.00           O  
ATOM    479  H   SER A  31       5.511   1.014 -12.343  1.00  0.00           H  
ATOM    480  HA  SER A  31       5.957   2.147 -14.901  1.00  0.00           H  
ATOM    481 1HB  SER A  31       7.865   1.963 -12.574  1.00  0.00           H  
ATOM    482 2HB  SER A  31       8.132   2.939 -14.010  1.00  0.00           H  
ATOM    483  HG  SER A  31       5.941   3.109 -12.250  1.00  0.00           H  
ATOM    484  N   TYR A  32       7.920  -0.413 -14.195  1.00  0.00           N  
ATOM    485  CA  TYR A  32       8.769  -1.429 -14.875  1.00  0.00           C  
ATOM    486  C   TYR A  32       7.951  -2.112 -15.977  1.00  0.00           C  
ATOM    487  O   TYR A  32       8.397  -2.250 -17.099  1.00  0.00           O  
ATOM    488  CB  TYR A  32       9.301  -2.465 -13.883  1.00  0.00           C  
ATOM    489  CG  TYR A  32      10.406  -1.945 -12.990  1.00  0.00           C  
ATOM    490  CD1 TYR A  32      10.236  -1.931 -11.613  1.00  0.00           C  
ATOM    491  CD2 TYR A  32      11.588  -1.481 -13.547  1.00  0.00           C  
ATOM    492  CE1 TYR A  32      11.244  -1.455 -10.797  1.00  0.00           C  
ATOM    493  CE2 TYR A  32      12.596  -1.005 -12.732  1.00  0.00           C  
ATOM    494  CZ  TYR A  32      12.427  -0.992 -11.362  1.00  0.00           C  
ATOM    495  OH  TYR A  32      13.432  -0.518 -10.550  1.00  0.00           O  
ATOM    496  H   TYR A  32       7.758  -0.466 -13.230  1.00  0.00           H  
ATOM    497  HA  TYR A  32       9.629  -0.945 -15.313  1.00  0.00           H  
ATOM    498 1HB  TYR A  32       8.486  -2.814 -13.247  1.00  0.00           H  
ATOM    499 2HB  TYR A  32       9.683  -3.328 -14.428  1.00  0.00           H  
ATOM    500  HD1 TYR A  32       9.307  -2.295 -11.175  1.00  0.00           H  
ATOM    501  HD2 TYR A  32      11.721  -1.491 -14.629  1.00  0.00           H  
ATOM    502  HE1 TYR A  32      11.111  -1.444  -9.716  1.00  0.00           H  
ATOM    503  HE2 TYR A  32      13.525  -0.640 -13.170  1.00  0.00           H  
ATOM    504  HH  TYR A  32      13.155  -0.578  -9.633  1.00  0.00           H  
ATOM    505  N   GLY A  33       6.750  -2.532 -15.666  1.00  0.00           N  
ATOM    506  CA  GLY A  33       5.901  -3.193 -16.697  1.00  0.00           C  
ATOM    507  C   GLY A  33       5.711  -2.252 -17.885  1.00  0.00           C  
ATOM    508  O   GLY A  33       5.863  -2.636 -19.027  1.00  0.00           O  
ATOM    509  H   GLY A  33       6.405  -2.406 -14.759  1.00  0.00           H  
ATOM    510 1HA  GLY A  33       6.381  -4.103 -17.029  1.00  0.00           H  
ATOM    511 2HA  GLY A  33       4.936  -3.429 -16.272  1.00  0.00           H  
ATOM    512  N   ILE A  34       5.378  -1.016 -17.621  1.00  0.00           N  
ATOM    513  CA  ILE A  34       5.177  -0.046 -18.738  1.00  0.00           C  
ATOM    514  C   ILE A  34       6.455   0.024 -19.582  1.00  0.00           C  
ATOM    515  O   ILE A  34       6.413  -0.033 -20.794  1.00  0.00           O  
ATOM    516  CB  ILE A  34       4.823   1.359 -18.219  1.00  0.00           C  
ATOM    517  CG1 ILE A  34       3.434   1.356 -17.573  1.00  0.00           C  
ATOM    518  CG2 ILE A  34       4.885   2.375 -19.349  1.00  0.00           C  
ATOM    519  CD1 ILE A  34       3.123   2.609 -16.787  1.00  0.00           C  
ATOM    520  H   ILE A  34       5.258  -0.731 -16.688  1.00  0.00           H  
ATOM    521  HA  ILE A  34       4.370  -0.402 -19.363  1.00  0.00           H  
ATOM    522  HB  ILE A  34       5.530   1.649 -17.442  1.00  0.00           H  
ATOM    523 1HG1 ILE A  34       2.675   1.240 -18.346  1.00  0.00           H  
ATOM    524 2HG1 ILE A  34       3.348   0.502 -16.901  1.00  0.00           H  
ATOM    525 1HG2 ILE A  34       4.632   3.363 -18.964  1.00  0.00           H  
ATOM    526 2HG2 ILE A  34       5.892   2.396 -19.764  1.00  0.00           H  
ATOM    527 3HG2 ILE A  34       4.177   2.096 -20.129  1.00  0.00           H  
ATOM    528 1HD1 ILE A  34       2.123   2.531 -16.360  1.00  0.00           H  
ATOM    529 2HD1 ILE A  34       3.853   2.725 -15.984  1.00  0.00           H  
ATOM    530 3HD1 ILE A  34       3.169   3.473 -17.447  1.00  0.00           H  
ATOM    531  N   ARG A  35       7.591   0.143 -18.948  1.00  0.00           N  
ATOM    532  CA  ARG A  35       8.870   0.214 -19.711  1.00  0.00           C  
ATOM    533  C   ARG A  35       8.993  -1.024 -20.596  1.00  0.00           C  
ATOM    534  O   ARG A  35       9.316  -0.940 -21.763  1.00  0.00           O  
ATOM    535  CB  ARG A  35      10.073   0.294 -18.782  1.00  0.00           C  
ATOM    536  CG  ARG A  35      10.226   1.617 -18.048  1.00  0.00           C  
ATOM    537  CD  ARG A  35      11.383   1.596 -17.116  1.00  0.00           C  
ATOM    538  NE  ARG A  35      11.534   2.859 -16.411  1.00  0.00           N  
ATOM    539  CZ  ARG A  35      12.396   3.071 -15.398  1.00  0.00           C  
ATOM    540  NH1 ARG A  35      13.175   2.097 -14.983  1.00  0.00           N  
ATOM    541  NH2 ARG A  35      12.458   4.258 -14.820  1.00  0.00           N  
ATOM    542  H   ARG A  35       7.604   0.182 -17.970  1.00  0.00           H  
ATOM    543  HA  ARG A  35       8.872   1.100 -20.330  1.00  0.00           H  
ATOM    544 1HB  ARG A  35      10.007  -0.493 -18.033  1.00  0.00           H  
ATOM    545 2HB  ARG A  35      10.986   0.126 -19.354  1.00  0.00           H  
ATOM    546 1HG  ARG A  35      10.382   2.418 -18.770  1.00  0.00           H  
ATOM    547 2HG  ARG A  35       9.324   1.819 -17.470  1.00  0.00           H  
ATOM    548 1HD  ARG A  35      11.240   0.808 -16.377  1.00  0.00           H  
ATOM    549 2HD  ARG A  35      12.298   1.407 -17.676  1.00  0.00           H  
ATOM    550  HE  ARG A  35      10.951   3.632 -16.702  1.00  0.00           H  
ATOM    551 1HH1 ARG A  35      13.128   1.189 -15.424  1.00  0.00           H  
ATOM    552 2HH1 ARG A  35      13.821   2.256 -14.223  1.00  0.00           H  
ATOM    553 1HH2 ARG A  35      11.858   5.007 -15.139  1.00  0.00           H  
ATOM    554 2HH2 ARG A  35      13.104   4.417 -14.061  1.00  0.00           H  
ATOM    555  N   ARG A  36       8.738  -2.179 -20.059  1.00  0.00           N  
ATOM    556  CA  ARG A  36       8.839  -3.405 -20.890  1.00  0.00           C  
ATOM    557  C   ARG A  36       7.912  -3.271 -22.100  1.00  0.00           C  
ATOM    558  O   ARG A  36       8.292  -3.547 -23.220  1.00  0.00           O  
ATOM    559  CB  ARG A  36       8.464  -4.647 -20.096  1.00  0.00           C  
ATOM    560  CG  ARG A  36       9.474  -5.059 -19.037  1.00  0.00           C  
ATOM    561  CD  ARG A  36       9.009  -6.239 -18.264  1.00  0.00           C  
ATOM    562  NE  ARG A  36       9.972  -6.637 -17.249  1.00  0.00           N  
ATOM    563  CZ  ARG A  36       9.747  -7.571 -16.305  1.00  0.00           C  
ATOM    564  NH1 ARG A  36       8.590  -8.193 -16.259  1.00  0.00           N  
ATOM    565  NH2 ARG A  36      10.690  -7.862 -15.426  1.00  0.00           N  
ATOM    566  H   ARG A  36       8.478  -2.239 -19.117  1.00  0.00           H  
ATOM    567  HA  ARG A  36       9.855  -3.512 -21.235  1.00  0.00           H  
ATOM    568 1HB  ARG A  36       7.510  -4.485 -19.596  1.00  0.00           H  
ATOM    569 2HB  ARG A  36       8.337  -5.490 -20.776  1.00  0.00           H  
ATOM    570 1HG  ARG A  36      10.420  -5.314 -19.516  1.00  0.00           H  
ATOM    571 2HG  ARG A  36       9.630  -4.233 -18.342  1.00  0.00           H  
ATOM    572 1HD  ARG A  36       8.069  -6.001 -17.766  1.00  0.00           H  
ATOM    573 2HD  ARG A  36       8.859  -7.080 -18.939  1.00  0.00           H  
ATOM    574  HE  ARG A  36      10.875  -6.180 -17.253  1.00  0.00           H  
ATOM    575 1HH1 ARG A  36       7.870  -7.971 -16.931  1.00  0.00           H  
ATOM    576 2HH1 ARG A  36       8.422  -8.894 -15.551  1.00  0.00           H  
ATOM    577 1HH2 ARG A  36      11.580  -7.383 -15.461  1.00  0.00           H  
ATOM    578 2HH2 ARG A  36      10.522  -8.562 -14.718  1.00  0.00           H  
ATOM    579  N   LEU A  37       6.695  -2.852 -21.883  1.00  0.00           N  
ATOM    580  CA  LEU A  37       5.744  -2.703 -23.021  1.00  0.00           C  
ATOM    581  C   LEU A  37       6.342  -1.759 -24.069  1.00  0.00           C  
ATOM    582  O   LEU A  37       6.335  -2.046 -25.249  1.00  0.00           O  
ATOM    583  CB  LEU A  37       4.393  -2.157 -22.541  1.00  0.00           C  
ATOM    584  CG  LEU A  37       3.545  -3.123 -21.705  1.00  0.00           C  
ATOM    585  CD1 LEU A  37       2.339  -2.382 -21.141  1.00  0.00           C  
ATOM    586  CD2 LEU A  37       3.110  -4.296 -22.569  1.00  0.00           C  
ATOM    587  H   LEU A  37       6.405  -2.635 -20.972  1.00  0.00           H  
ATOM    588  HA  LEU A  37       5.564  -3.669 -23.469  1.00  0.00           H  
ATOM    589 1HB  LEU A  37       4.572  -1.267 -21.940  1.00  0.00           H  
ATOM    590 2HB  LEU A  37       3.805  -1.869 -23.413  1.00  0.00           H  
ATOM    591  HG  LEU A  37       4.134  -3.490 -20.864  1.00  0.00           H  
ATOM    592 1HD1 LEU A  37       1.736  -3.068 -20.546  1.00  0.00           H  
ATOM    593 2HD1 LEU A  37       2.680  -1.560 -20.511  1.00  0.00           H  
ATOM    594 3HD1 LEU A  37       1.739  -1.988 -21.959  1.00  0.00           H  
ATOM    595 1HD2 LEU A  37       2.507  -4.983 -21.974  1.00  0.00           H  
ATOM    596 2HD2 LEU A  37       2.519  -3.930 -23.410  1.00  0.00           H  
ATOM    597 3HD2 LEU A  37       3.990  -4.818 -22.945  1.00  0.00           H  
ATOM    598  N   ILE A  38       6.861  -0.637 -23.648  1.00  0.00           N  
ATOM    599  CA  ILE A  38       7.458   0.315 -24.625  1.00  0.00           C  
ATOM    600  C   ILE A  38       8.894  -0.128 -24.945  1.00  0.00           C  
ATOM    601  O   ILE A  38       9.105  -1.166 -25.541  1.00  0.00           O  
ATOM    602  CB  ILE A  38       7.466   1.757 -24.085  1.00  0.00           C  
ATOM    603  CG1 ILE A  38       6.039   2.224 -23.788  1.00  0.00           C  
ATOM    604  CG2 ILE A  38       8.140   2.692 -25.077  1.00  0.00           C  
ATOM    605  CD1 ILE A  38       5.135   2.232 -25.000  1.00  0.00           C  
ATOM    606  H   ILE A  38       6.861  -0.423 -22.692  1.00  0.00           H  
ATOM    607  HA  ILE A  38       6.873   0.308 -25.533  1.00  0.00           H  
ATOM    608  HB  ILE A  38       8.010   1.789 -23.142  1.00  0.00           H  
ATOM    609 1HG1 ILE A  38       5.593   1.575 -23.035  1.00  0.00           H  
ATOM    610 2HG1 ILE A  38       6.064   3.233 -23.376  1.00  0.00           H  
ATOM    611 1HG2 ILE A  38       8.137   3.707 -24.679  1.00  0.00           H  
ATOM    612 2HG2 ILE A  38       9.168   2.370 -25.239  1.00  0.00           H  
ATOM    613 3HG2 ILE A  38       7.599   2.671 -26.023  1.00  0.00           H  
ATOM    614 1HD1 ILE A  38       4.141   2.575 -24.710  1.00  0.00           H  
ATOM    615 2HD1 ILE A  38       5.544   2.904 -25.755  1.00  0.00           H  
ATOM    616 3HD1 ILE A  38       5.066   1.225 -25.409  1.00  0.00           H  
ATOM    617  N   LYS A  39       9.884   0.633 -24.555  1.00  0.00           N  
ATOM    618  CA  LYS A  39      11.289   0.229 -24.843  1.00  0.00           C  
ATOM    619  C   LYS A  39      11.411  -0.188 -26.311  1.00  0.00           C  
ATOM    620  O   LYS A  39      10.478  -0.075 -27.079  1.00  0.00           O  
ATOM    621  CB  LYS A  39      11.737  -0.914 -23.931  1.00  0.00           C  
ATOM    622  CG  LYS A  39      11.892  -0.527 -22.466  1.00  0.00           C  
ATOM    623  CD  LYS A  39      12.240  -1.734 -21.609  1.00  0.00           C  
ATOM    624  CE  LYS A  39      13.649  -2.232 -21.897  1.00  0.00           C  
ATOM    625  NZ  LYS A  39      14.040  -3.349 -20.996  1.00  0.00           N  
ATOM    626  H   LYS A  39       9.708   1.464 -24.070  1.00  0.00           H  
ATOM    627  HA  LYS A  39      11.949   1.062 -24.650  1.00  0.00           H  
ATOM    628 1HB  LYS A  39      11.015  -1.729 -23.987  1.00  0.00           H  
ATOM    629 2HB  LYS A  39      12.696  -1.301 -24.278  1.00  0.00           H  
ATOM    630 1HG  LYS A  39      12.683   0.218 -22.368  1.00  0.00           H  
ATOM    631 2HG  LYS A  39      10.961  -0.091 -22.105  1.00  0.00           H  
ATOM    632 1HD  LYS A  39      12.167  -1.465 -20.554  1.00  0.00           H  
ATOM    633 2HD  LYS A  39      11.533  -2.539 -21.810  1.00  0.00           H  
ATOM    634 1HE  LYS A  39      13.709  -2.576 -22.929  1.00  0.00           H  
ATOM    635 2HE  LYS A  39      14.357  -1.413 -21.769  1.00  0.00           H  
ATOM    636 1HZ  LYS A  39      14.979  -3.649 -21.218  1.00  0.00           H  
ATOM    637 2HZ  LYS A  39      14.006  -3.035 -20.036  1.00  0.00           H  
ATOM    638 3HZ  LYS A  39      13.402  -4.122 -21.119  1.00  0.00           H  
ATOM    639  N   LYS A  40      12.558  -0.672 -26.705  1.00  0.00           N  
ATOM    640  CA  LYS A  40      12.739  -1.096 -28.123  1.00  0.00           C  
ATOM    641  C   LYS A  40      12.668   0.129 -29.037  1.00  0.00           C  
ATOM    642  O   LYS A  40      12.845  -0.037 -30.232  1.00  0.00           O  
ATOM    643  OXT LYS A  40      12.435   1.212 -28.525  1.00  0.00           O  
ATOM    644  CB  LYS A  40      11.684  -2.123 -28.536  1.00  0.00           C  
ATOM    645  CG  LYS A  40      11.800  -3.465 -27.826  1.00  0.00           C  
ATOM    646  CD  LYS A  40      10.822  -4.480 -28.399  1.00  0.00           C  
ATOM    647  CE  LYS A  40       9.390  -4.154 -28.005  1.00  0.00           C  
ATOM    648  NZ  LYS A  40       8.436  -5.207 -28.449  1.00  0.00           N  
ATOM    649  H   LYS A  40      13.300  -0.755 -26.070  1.00  0.00           H  
ATOM    650  HA  LYS A  40      13.702  -1.574 -28.237  1.00  0.00           H  
ATOM    651 1HB  LYS A  40      10.689  -1.724 -28.336  1.00  0.00           H  
ATOM    652 2HB  LYS A  40      11.754  -2.305 -29.609  1.00  0.00           H  
ATOM    653 1HG  LYS A  40      12.815  -3.849 -27.936  1.00  0.00           H  
ATOM    654 2HG  LYS A  40      11.593  -3.334 -26.764  1.00  0.00           H  
ATOM    655 1HD  LYS A  40      10.899  -4.485 -29.487  1.00  0.00           H  
ATOM    656 2HD  LYS A  40      11.073  -5.475 -28.030  1.00  0.00           H  
ATOM    657 1HE  LYS A  40       9.324  -4.055 -26.923  1.00  0.00           H  
ATOM    658 2HE  LYS A  40       9.096  -3.205 -28.453  1.00  0.00           H  
ATOM    659 1HZ  LYS A  40       7.499  -4.953 -28.169  1.00  0.00           H  
ATOM    660 2HZ  LYS A  40       8.475  -5.295 -29.455  1.00  0.00           H  
ATOM    661 3HZ  LYS A  40       8.687  -6.089 -28.025  1.00  0.00           H  
ATOM    663  N   VAL B  41      -9.621   1.663   3.168  1.00  0.00           N  
ATOM    664  CA  VAL B  41      -8.829   2.585   4.029  1.00  0.00           C  
ATOM    665  C   VAL B  41      -9.624   2.908   5.297  1.00  0.00           C  
ATOM    666  O   VAL B  41      -9.925   4.051   5.576  1.00  0.00           O  
ATOM    667  CB  VAL B  41      -8.498   3.892   3.285  1.00  0.00           C  
ATOM    668  CG1 VAL B  41      -7.628   4.792   4.150  1.00  0.00           C  
ATOM    669  CG2 VAL B  41      -7.806   3.577   1.968  1.00  0.00           C  
ATOM    670 1H   VAL B  41      -9.102   1.452   2.340  1.00  0.00           H  
ATOM    671 2H   VAL B  41      -9.808   0.818   3.668  1.00  0.00           H  
ATOM    672 3H   VAL B  41     -10.485   2.100   2.917  1.00  0.00           H  
ATOM    673  HA  VAL B  41      -7.897   2.113   4.300  1.00  0.00           H  
ATOM    674  HB  VAL B  41      -9.424   4.433   3.089  1.00  0.00           H  
ATOM    675 1HG1 VAL B  41      -7.404   5.711   3.608  1.00  0.00           H  
ATOM    676 2HG1 VAL B  41      -8.158   5.034   5.071  1.00  0.00           H  
ATOM    677 3HG1 VAL B  41      -6.698   4.277   4.389  1.00  0.00           H  
ATOM    678 1HG2 VAL B  41      -7.575   4.506   1.446  1.00  0.00           H  
ATOM    679 2HG2 VAL B  41      -6.882   3.031   2.163  1.00  0.00           H  
ATOM    680 3HG2 VAL B  41      -8.463   2.967   1.348  1.00  0.00           H  
ATOM    681  N   GLN B  42      -9.965   1.911   6.067  1.00  0.00           N  
ATOM    682  CA  GLN B  42     -10.739   2.165   7.315  1.00  0.00           C  
ATOM    683  C   GLN B  42      -9.884   2.984   8.285  1.00  0.00           C  
ATOM    684  O   GLN B  42      -8.679   2.837   8.340  1.00  0.00           O  
ATOM    685  CB  GLN B  42     -11.175   0.855   7.977  1.00  0.00           C  
ATOM    686  CG  GLN B  42     -12.183   0.055   7.170  1.00  0.00           C  
ATOM    687  CD  GLN B  42     -11.520  -0.851   6.150  1.00  0.00           C  
ATOM    688  OE1 GLN B  42     -10.348  -0.670   5.809  1.00  0.00           O  
ATOM    689  NE2 GLN B  42     -12.267  -1.832   5.658  1.00  0.00           N  
ATOM    690  H   GLN B  42      -9.712   0.995   5.824  1.00  0.00           H  
ATOM    691  HA  GLN B  42     -11.636   2.717   7.076  1.00  0.00           H  
ATOM    692 1HB  GLN B  42     -10.303   0.224   8.146  1.00  0.00           H  
ATOM    693 2HB  GLN B  42     -11.617   1.069   8.950  1.00  0.00           H  
ATOM    694 1HG  GLN B  42     -12.768  -0.565   7.850  1.00  0.00           H  
ATOM    695 2HG  GLN B  42     -12.838   0.746   6.639  1.00  0.00           H  
ATOM    696 1HE2 GLN B  42     -11.883  -2.462   4.981  1.00  0.00           H  
ATOM    697 2HE2 GLN B  42     -13.213  -1.943   5.963  1.00  0.00           H  
ATOM    698  N   LEU B  43     -10.497   3.847   9.049  1.00  0.00           N  
ATOM    699  CA  LEU B  43      -9.716   4.674  10.012  1.00  0.00           C  
ATOM    700  C   LEU B  43     -10.460   4.749  11.346  1.00  0.00           C  
ATOM    701  O   LEU B  43     -10.075   5.474  12.242  1.00  0.00           O  
ATOM    702  CB  LEU B  43      -9.490   6.089   9.465  1.00  0.00           C  
ATOM    703  CG  LEU B  43      -8.647   6.182   8.187  1.00  0.00           C  
ATOM    704  CD1 LEU B  43      -8.674   7.611   7.663  1.00  0.00           C  
ATOM    705  CD2 LEU B  43      -7.223   5.735   8.484  1.00  0.00           C  
ATOM    706  H   LEU B  43     -11.469   3.952   8.988  1.00  0.00           H  
ATOM    707  HA  LEU B  43      -8.745   4.227  10.165  1.00  0.00           H  
ATOM    708 1HB  LEU B  43     -10.459   6.540   9.256  1.00  0.00           H  
ATOM    709 2HB  LEU B  43      -8.994   6.683  10.233  1.00  0.00           H  
ATOM    710  HG  LEU B  43      -9.077   5.537   7.420  1.00  0.00           H  
ATOM    711 1HD1 LEU B  43      -8.075   7.677   6.754  1.00  0.00           H  
ATOM    712 2HD1 LEU B  43      -9.702   7.898   7.440  1.00  0.00           H  
ATOM    713 3HD1 LEU B  43      -8.264   8.283   8.416  1.00  0.00           H  
ATOM    714 1HD2 LEU B  43      -6.624   5.800   7.575  1.00  0.00           H  
ATOM    715 2HD2 LEU B  43      -6.792   6.380   9.250  1.00  0.00           H  
ATOM    716 3HD2 LEU B  43      -7.232   4.705   8.840  1.00  0.00           H  
ATOM    717  N   ALA B  44     -11.525   4.009  11.489  1.00  0.00           N  
ATOM    718  CA  ALA B  44     -12.289   4.043  12.767  1.00  0.00           C  
ATOM    719  C   ALA B  44     -11.590   3.161  13.805  1.00  0.00           C  
ATOM    720  O   ALA B  44     -11.887   3.218  14.982  1.00  0.00           O  
ATOM    721  CB  ALA B  44     -13.709   3.525  12.529  1.00  0.00           C  
ATOM    722  H   ALA B  44     -11.823   3.431  10.755  1.00  0.00           H  
ATOM    723  HA  ALA B  44     -12.333   5.060  13.130  1.00  0.00           H  
ATOM    724 1HB  ALA B  44     -13.705   2.833  11.701  1.00  0.00           H  
ATOM    725 2HB  ALA B  44     -14.062   3.022  13.418  1.00  0.00           H  
ATOM    726 3HB  ALA B  44     -14.362   4.355  12.303  1.00  0.00           H  
ATOM    727  N   HIS B  45     -10.664   2.347  13.376  1.00  0.00           N  
ATOM    728  CA  HIS B  45      -9.940   1.459  14.334  1.00  0.00           C  
ATOM    729  C   HIS B  45     -10.825   0.264  14.697  1.00  0.00           C  
ATOM    730  O   HIS B  45     -11.857   0.409  15.321  1.00  0.00           O  
ATOM    731  CB  HIS B  45      -9.542   2.212  15.608  1.00  0.00           C  
ATOM    732  CG  HIS B  45      -8.552   3.310  15.373  1.00  0.00           C  
ATOM    733  ND1 HIS B  45      -7.230   3.066  15.065  1.00  0.00           N  
ATOM    734  CD2 HIS B  45      -8.690   4.656  15.402  1.00  0.00           C  
ATOM    735  CE1 HIS B  45      -6.597   4.217  14.913  1.00  0.00           C  
ATOM    736  NE2 HIS B  45      -7.460   5.196  15.113  1.00  0.00           N  
ATOM    737  H   HIS B  45     -10.441   2.318  12.423  1.00  0.00           H  
ATOM    738  HA  HIS B  45      -9.029   1.105  13.876  1.00  0.00           H  
ATOM    739 1HB  HIS B  45     -10.431   2.646  16.067  1.00  0.00           H  
ATOM    740 2HB  HIS B  45      -9.112   1.512  16.324  1.00  0.00           H  
ATOM    741  HD2 HIS B  45      -9.605   5.209  15.615  1.00  0.00           H  
ATOM    742  HE1 HIS B  45      -5.543   4.337  14.665  1.00  0.00           H  
ATOM    743  HE2 HIS B  45      -7.255   6.183  15.063  1.00  0.00           H  
ATOM    744  N   HIS B  46     -10.426  -0.918  14.311  1.00  0.00           N  
ATOM    745  CA  HIS B  46     -11.242  -2.123  14.633  1.00  0.00           C  
ATOM    746  C   HIS B  46     -10.723  -3.319  13.832  1.00  0.00           C  
ATOM    747  O   HIS B  46     -11.485  -4.141  13.364  1.00  0.00           O  
ATOM    748  CB  HIS B  46     -12.726  -1.897  14.324  1.00  0.00           C  
ATOM    749  CG  HIS B  46     -13.604  -3.041  14.724  1.00  0.00           C  
ATOM    750  ND1 HIS B  46     -13.883  -3.339  16.042  1.00  0.00           N  
ATOM    751  CD2 HIS B  46     -14.266  -3.960  13.982  1.00  0.00           C  
ATOM    752  CE1 HIS B  46     -14.679  -4.393  16.092  1.00  0.00           C  
ATOM    753  NE2 HIS B  46     -14.926  -4.788  14.857  1.00  0.00           N  
ATOM    754  H   HIS B  46      -9.590  -1.013  13.809  1.00  0.00           H  
ATOM    755  HA  HIS B  46     -11.164  -2.338  15.690  1.00  0.00           H  
ATOM    756 1HB  HIS B  46     -13.073  -1.002  14.841  1.00  0.00           H  
ATOM    757 2HB  HIS B  46     -12.853  -1.728  13.255  1.00  0.00           H  
ATOM    758  HD1 HIS B  46     -13.605  -2.805  16.840  1.00  0.00           H  
ATOM    759  HD2 HIS B  46     -14.346  -4.126  12.908  1.00  0.00           H  
ATOM    760  HE1 HIS B  46     -15.017  -4.788  17.050  1.00  0.00           H  
ATOM    761  N   PHE B  47      -9.433  -3.421  13.668  1.00  0.00           N  
ATOM    762  CA  PHE B  47      -8.869  -4.563  12.895  1.00  0.00           C  
ATOM    763  C   PHE B  47      -7.570  -5.032  13.552  1.00  0.00           C  
ATOM    764  O   PHE B  47      -7.570  -5.912  14.391  1.00  0.00           O  
ATOM    765  CB  PHE B  47      -8.600  -4.171  11.441  1.00  0.00           C  
ATOM    766  CG  PHE B  47      -9.844  -3.888  10.649  1.00  0.00           C  
ATOM    767  CD1 PHE B  47     -10.331  -2.595  10.533  1.00  0.00           C  
ATOM    768  CD2 PHE B  47     -10.531  -4.915  10.019  1.00  0.00           C  
ATOM    769  CE1 PHE B  47     -11.477  -2.334   9.805  1.00  0.00           C  
ATOM    770  CE2 PHE B  47     -11.676  -4.657   9.289  1.00  0.00           C  
ATOM    771  CZ  PHE B  47     -12.149  -3.364   9.183  1.00  0.00           C  
ATOM    772  H   PHE B  47      -8.835  -2.746  14.052  1.00  0.00           H  
ATOM    773  HA  PHE B  47      -9.580  -5.375  12.883  1.00  0.00           H  
ATOM    774 1HB  PHE B  47      -7.971  -3.282  11.415  1.00  0.00           H  
ATOM    775 2HB  PHE B  47      -8.054  -4.972  10.943  1.00  0.00           H  
ATOM    776  HD1 PHE B  47      -9.799  -1.780  11.024  1.00  0.00           H  
ATOM    777  HD2 PHE B  47     -10.158  -5.936  10.104  1.00  0.00           H  
ATOM    778  HE1 PHE B  47     -11.848  -1.313   9.722  1.00  0.00           H  
ATOM    779  HE2 PHE B  47     -12.206  -5.473   8.799  1.00  0.00           H  
ATOM    780  HZ  PHE B  47     -13.052  -3.160   8.610  1.00  0.00           H  
ATOM    781  N   SER B  48      -6.461  -4.452  13.180  1.00  0.00           N  
ATOM    782  CA  SER B  48      -5.164  -4.867  13.785  1.00  0.00           C  
ATOM    783  C   SER B  48      -4.912  -4.054  15.056  1.00  0.00           C  
ATOM    784  O   SER B  48      -4.582  -2.886  15.003  1.00  0.00           O  
ATOM    785  CB  SER B  48      -4.021  -4.667  12.809  1.00  0.00           C  
ATOM    786  OG  SER B  48      -4.147  -5.521  11.706  1.00  0.00           O  
ATOM    787  H   SER B  48      -6.483  -3.745  12.502  1.00  0.00           H  
ATOM    788  HA  SER B  48      -5.201  -5.918  14.030  1.00  0.00           H  
ATOM    789 1HB  SER B  48      -4.007  -3.631  12.472  1.00  0.00           H  
ATOM    790 2HB  SER B  48      -3.075  -4.859  13.314  1.00  0.00           H  
ATOM    791  HG  SER B  48      -3.273  -5.578  11.313  1.00  0.00           H  
ATOM    792  N   GLU B  49      -5.065  -4.664  16.200  1.00  0.00           N  
ATOM    793  CA  GLU B  49      -4.836  -3.929  17.475  1.00  0.00           C  
ATOM    794  C   GLU B  49      -3.347  -3.591  17.625  1.00  0.00           C  
ATOM    795  O   GLU B  49      -2.994  -2.444  17.807  1.00  0.00           O  
ATOM    796  CB  GLU B  49      -5.287  -4.796  18.652  1.00  0.00           C  
ATOM    797  CG  GLU B  49      -6.613  -4.263  19.200  1.00  0.00           C  
ATOM    798  CD  GLU B  49      -7.776  -5.006  18.539  1.00  0.00           C  
ATOM    799  OE1 GLU B  49      -7.785  -6.224  18.601  1.00  0.00           O  
ATOM    800  OE2 GLU B  49      -8.636  -4.343  17.982  1.00  0.00           O  
ATOM    801  H   GLU B  49      -5.332  -5.607  16.220  1.00  0.00           H  
ATOM    802  HA  GLU B  49      -5.409  -3.014  17.465  1.00  0.00           H  
ATOM    803 1HB  GLU B  49      -5.418  -5.815  18.319  1.00  0.00           H  
ATOM    804 2HB  GLU B  49      -4.540  -4.763  19.430  1.00  0.00           H  
ATOM    805 1HG  GLU B  49      -6.649  -4.415  20.269  1.00  0.00           H  
ATOM    806 2HG  GLU B  49      -6.694  -3.207  18.984  1.00  0.00           H  
ATOM    807  N   PRO B  50      -2.515  -4.602  17.547  1.00  0.00           N  
ATOM    808  CA  PRO B  50      -1.056  -4.424  17.679  1.00  0.00           C  
ATOM    809  C   PRO B  50      -0.529  -3.488  16.587  1.00  0.00           C  
ATOM    810  O   PRO B  50      -1.132  -3.330  15.542  1.00  0.00           O  
ATOM    811  CB  PRO B  50      -0.511  -5.846  17.516  1.00  0.00           C  
ATOM    812  CG  PRO B  50      -1.658  -6.723  17.887  1.00  0.00           C  
ATOM    813  CD  PRO B  50      -2.871  -5.983  17.389  1.00  0.00           C  
ATOM    814  HA  PRO B  50      -0.811  -4.041  18.656  1.00  0.00           H  
ATOM    815 1HB  PRO B  50      -0.171  -6.003  16.482  1.00  0.00           H  
ATOM    816 2HB  PRO B  50       0.364  -5.991  18.167  1.00  0.00           H  
ATOM    817 1HG  PRO B  50      -1.546  -7.713  17.423  1.00  0.00           H  
ATOM    818 2HG  PRO B  50      -1.677  -6.883  18.975  1.00  0.00           H  
ATOM    819 1HD  PRO B  50      -3.052  -6.242  16.335  1.00  0.00           H  
ATOM    820 2HD  PRO B  50      -3.741  -6.245  18.008  1.00  0.00           H  
ATOM    821  N   GLU B  51       0.595  -2.867  16.822  1.00  0.00           N  
ATOM    822  CA  GLU B  51       1.164  -1.940  15.803  1.00  0.00           C  
ATOM    823  C   GLU B  51       1.581  -2.729  14.560  1.00  0.00           C  
ATOM    824  O   GLU B  51       0.936  -2.668  13.533  1.00  0.00           O  
ATOM    825  CB  GLU B  51       2.367  -1.177  16.361  1.00  0.00           C  
ATOM    826  CG  GLU B  51       2.021  -0.154  17.433  1.00  0.00           C  
ATOM    827  CD  GLU B  51       3.232   0.529  18.005  1.00  0.00           C  
ATOM    828  OE1 GLU B  51       4.324   0.157  17.646  1.00  0.00           O  
ATOM    829  OE2 GLU B  51       3.066   1.422  18.801  1.00  0.00           O  
ATOM    830  H   GLU B  51       1.065  -3.009  17.669  1.00  0.00           H  
ATOM    831  HA  GLU B  51       0.422  -1.205  15.529  1.00  0.00           H  
ATOM    832 1HB  GLU B  51       3.079  -1.882  16.790  1.00  0.00           H  
ATOM    833 2HB  GLU B  51       2.874  -0.653  15.550  1.00  0.00           H  
ATOM    834 1HG  GLU B  51       1.363   0.601  17.002  1.00  0.00           H  
ATOM    835 2HG  GLU B  51       1.479  -0.653  18.235  1.00  0.00           H  
ATOM    836  N   ILE B  52       2.661  -3.462  14.645  1.00  0.00           N  
ATOM    837  CA  ILE B  52       3.134  -4.251  13.475  1.00  0.00           C  
ATOM    838  C   ILE B  52       1.943  -4.867  12.737  1.00  0.00           C  
ATOM    839  O   ILE B  52       1.891  -4.878  11.523  1.00  0.00           O  
ATOM    840  CB  ILE B  52       4.105  -5.368  13.902  1.00  0.00           C  
ATOM    841  CG1 ILE B  52       5.378  -4.767  14.503  1.00  0.00           C  
ATOM    842  CG2 ILE B  52       4.441  -6.260  12.717  1.00  0.00           C  
ATOM    843  CD1 ILE B  52       6.156  -3.897  13.543  1.00  0.00           C  
ATOM    844  H   ILE B  52       3.167  -3.490  15.481  1.00  0.00           H  
ATOM    845  HA  ILE B  52       3.672  -3.598  12.802  1.00  0.00           H  
ATOM    846  HB  ILE B  52       3.643  -5.973  14.681  1.00  0.00           H  
ATOM    847 1HG1 ILE B  52       5.120  -4.167  15.375  1.00  0.00           H  
ATOM    848 2HG1 ILE B  52       6.034  -5.569  14.842  1.00  0.00           H  
ATOM    849 1HG2 ILE B  52       5.129  -7.044  13.036  1.00  0.00           H  
ATOM    850 2HG2 ILE B  52       3.529  -6.714  12.332  1.00  0.00           H  
ATOM    851 3HG2 ILE B  52       4.909  -5.664  11.934  1.00  0.00           H  
ATOM    852 1HD1 ILE B  52       7.044  -3.508  14.041  1.00  0.00           H  
ATOM    853 2HD1 ILE B  52       6.455  -4.488  12.677  1.00  0.00           H  
ATOM    854 3HD1 ILE B  52       5.531  -3.067  13.217  1.00  0.00           H  
ATOM    855  N   THR B  53       0.986  -5.379  13.459  1.00  0.00           N  
ATOM    856  CA  THR B  53      -0.200  -5.990  12.796  1.00  0.00           C  
ATOM    857  C   THR B  53      -0.924  -4.927  11.966  1.00  0.00           C  
ATOM    858  O   THR B  53      -1.291  -5.156  10.829  1.00  0.00           O  
ATOM    859  CB  THR B  53      -1.151  -6.562  13.855  1.00  0.00           C  
ATOM    860  OG1 THR B  53      -1.188  -5.700  14.985  1.00  0.00           O  
ATOM    861  CG2 THR B  53      -0.663  -7.945  14.284  1.00  0.00           C  
ATOM    862  H   THR B  53       1.044  -5.359  14.436  1.00  0.00           H  
ATOM    863  HA  THR B  53       0.128  -6.787  12.145  1.00  0.00           H  
ATOM    864  HB  THR B  53      -2.142  -6.649  13.438  1.00  0.00           H  
ATOM    865  HG1 THR B  53      -0.740  -4.885  14.754  1.00  0.00           H  
ATOM    866 1HG2 THR B  53      -0.011  -8.349  13.523  1.00  0.00           H  
ATOM    867 2HG2 THR B  53      -0.121  -7.864  15.215  1.00  0.00           H  
ATOM    868 3HG2 THR B  53      -1.510  -8.601  14.418  1.00  0.00           H  
ATOM    869  N   LEU B  54      -1.149  -3.768  12.521  1.00  0.00           N  
ATOM    870  CA  LEU B  54      -1.858  -2.712  11.745  1.00  0.00           C  
ATOM    871  C   LEU B  54      -0.923  -2.124  10.689  1.00  0.00           C  
ATOM    872  O   LEU B  54      -1.296  -1.972   9.545  1.00  0.00           O  
ATOM    873  CB  LEU B  54      -2.359  -1.595  12.669  1.00  0.00           C  
ATOM    874  CG  LEU B  54      -3.111  -0.449  11.981  1.00  0.00           C  
ATOM    875  CD1 LEU B  54      -4.349  -0.999  11.285  1.00  0.00           C  
ATOM    876  CD2 LEU B  54      -3.487   0.604  13.012  1.00  0.00           C  
ATOM    877  H   LEU B  54      -0.857  -3.595  13.441  1.00  0.00           H  
ATOM    878  HA  LEU B  54      -2.717  -3.144  11.252  1.00  0.00           H  
ATOM    879 1HB  LEU B  54      -3.026  -2.031  13.411  1.00  0.00           H  
ATOM    880 2HB  LEU B  54      -1.503  -1.164  13.189  1.00  0.00           H  
ATOM    881  HG  LEU B  54      -2.473   0.000  11.219  1.00  0.00           H  
ATOM    882 1HD1 LEU B  54      -4.883  -0.185  10.796  1.00  0.00           H  
ATOM    883 2HD1 LEU B  54      -4.050  -1.736  10.539  1.00  0.00           H  
ATOM    884 3HD1 LEU B  54      -5.000  -1.470  12.020  1.00  0.00           H  
ATOM    885 1HD2 LEU B  54      -4.021   1.419  12.523  1.00  0.00           H  
ATOM    886 2HD2 LEU B  54      -4.126   0.156  13.773  1.00  0.00           H  
ATOM    887 3HD2 LEU B  54      -2.582   0.993  13.481  1.00  0.00           H  
ATOM    888  N   ILE B  55       0.286  -1.778  11.048  1.00  0.00           N  
ATOM    889  CA  ILE B  55       1.200  -1.196  10.024  1.00  0.00           C  
ATOM    890  C   ILE B  55       1.357  -2.180   8.862  1.00  0.00           C  
ATOM    891  O   ILE B  55       1.209  -1.818   7.711  1.00  0.00           O  
ATOM    892  CB  ILE B  55       2.584  -0.870  10.614  1.00  0.00           C  
ATOM    893  CG1 ILE B  55       2.480   0.283  11.615  1.00  0.00           C  
ATOM    894  CG2 ILE B  55       3.568  -0.529   9.505  1.00  0.00           C  
ATOM    895  CD1 ILE B  55       3.723   0.479  12.453  1.00  0.00           C  
ATOM    896  H   ILE B  55       0.585  -1.895  11.973  1.00  0.00           H  
ATOM    897  HA  ILE B  55       0.782  -0.270   9.657  1.00  0.00           H  
ATOM    898  HB  ILE B  55       2.957  -1.733  11.165  1.00  0.00           H  
ATOM    899 1HG1 ILE B  55       2.278   1.211  11.081  1.00  0.00           H  
ATOM    900 2HG1 ILE B  55       1.641   0.106  12.288  1.00  0.00           H  
ATOM    901 1HG2 ILE B  55       4.541  -0.301   9.940  1.00  0.00           H  
ATOM    902 2HG2 ILE B  55       3.663  -1.378   8.830  1.00  0.00           H  
ATOM    903 3HG2 ILE B  55       3.206   0.337   8.951  1.00  0.00           H  
ATOM    904 1HD1 ILE B  55       3.572   1.314  13.138  1.00  0.00           H  
ATOM    905 2HD1 ILE B  55       3.923  -0.428  13.024  1.00  0.00           H  
ATOM    906 3HD1 ILE B  55       4.570   0.693  11.802  1.00  0.00           H  
ATOM    907  N   ILE B  56       1.627  -3.428   9.149  1.00  0.00           N  
ATOM    908  CA  ILE B  56       1.754  -4.421   8.046  1.00  0.00           C  
ATOM    909  C   ILE B  56       0.448  -4.442   7.253  1.00  0.00           C  
ATOM    910  O   ILE B  56       0.438  -4.393   6.038  1.00  0.00           O  
ATOM    911  CB  ILE B  56       2.064  -5.833   8.575  1.00  0.00           C  
ATOM    912  CG1 ILE B  56       3.436  -5.860   9.254  1.00  0.00           C  
ATOM    913  CG2 ILE B  56       2.006  -6.849   7.444  1.00  0.00           C  
ATOM    914  CD1 ILE B  56       4.584  -5.538   8.324  1.00  0.00           C  
ATOM    915  H   ILE B  56       1.722  -3.711  10.083  1.00  0.00           H  
ATOM    916  HA  ILE B  56       2.560  -4.119   7.391  1.00  0.00           H  
ATOM    917  HB  ILE B  56       1.332  -6.106   9.334  1.00  0.00           H  
ATOM    918 1HG1 ILE B  56       3.450  -5.143  10.074  1.00  0.00           H  
ATOM    919 2HG1 ILE B  56       3.611  -6.848   9.681  1.00  0.00           H  
ATOM    920 1HG2 ILE B  56       2.228  -7.842   7.835  1.00  0.00           H  
ATOM    921 2HG2 ILE B  56       1.010  -6.847   7.005  1.00  0.00           H  
ATOM    922 3HG2 ILE B  56       2.740  -6.587   6.682  1.00  0.00           H  
ATOM    923 1HD1 ILE B  56       5.522  -5.578   8.877  1.00  0.00           H  
ATOM    924 2HD1 ILE B  56       4.610  -6.267   7.513  1.00  0.00           H  
ATOM    925 3HD1 ILE B  56       4.448  -4.540   7.911  1.00  0.00           H  
ATOM    926  N   PHE B  57      -0.659  -4.508   7.946  1.00  0.00           N  
ATOM    927  CA  PHE B  57      -1.982  -4.527   7.257  1.00  0.00           C  
ATOM    928  C   PHE B  57      -2.118  -3.285   6.380  1.00  0.00           C  
ATOM    929  O   PHE B  57      -2.521  -3.362   5.237  1.00  0.00           O  
ATOM    930  CB  PHE B  57      -3.134  -4.575   8.263  1.00  0.00           C  
ATOM    931  CG  PHE B  57      -4.495  -4.560   7.627  1.00  0.00           C  
ATOM    932  CD1 PHE B  57      -5.025  -5.711   7.064  1.00  0.00           C  
ATOM    933  CD2 PHE B  57      -5.247  -3.396   7.591  1.00  0.00           C  
ATOM    934  CE1 PHE B  57      -6.277  -5.699   6.478  1.00  0.00           C  
ATOM    935  CE2 PHE B  57      -6.499  -3.381   7.008  1.00  0.00           C  
ATOM    936  CZ  PHE B  57      -7.014  -4.534   6.451  1.00  0.00           C  
ATOM    937  H   PHE B  57      -0.615  -4.544   8.926  1.00  0.00           H  
ATOM    938  HA  PHE B  57      -2.047  -5.410   6.637  1.00  0.00           H  
ATOM    939 1HB  PHE B  57      -3.051  -5.477   8.868  1.00  0.00           H  
ATOM    940 2HB  PHE B  57      -3.064  -3.722   8.936  1.00  0.00           H  
ATOM    941  HD1 PHE B  57      -4.442  -6.632   7.087  1.00  0.00           H  
ATOM    942  HD2 PHE B  57      -4.840  -2.485   8.031  1.00  0.00           H  
ATOM    943  HE1 PHE B  57      -6.682  -6.610   6.039  1.00  0.00           H  
ATOM    944  HE2 PHE B  57      -7.080  -2.459   6.986  1.00  0.00           H  
ATOM    945  HZ  PHE B  57      -8.000  -4.523   5.989  1.00  0.00           H  
ATOM    946  N   GLY B  58      -1.792  -2.136   6.905  1.00  0.00           N  
ATOM    947  CA  GLY B  58      -1.913  -0.890   6.098  1.00  0.00           C  
ATOM    948  C   GLY B  58      -1.088  -1.034   4.820  1.00  0.00           C  
ATOM    949  O   GLY B  58      -1.555  -0.740   3.739  1.00  0.00           O  
ATOM    950  H   GLY B  58      -1.477  -2.092   7.834  1.00  0.00           H  
ATOM    951 1HA  GLY B  58      -2.952  -0.727   5.843  1.00  0.00           H  
ATOM    952 2HA  GLY B  58      -1.546  -0.051   6.670  1.00  0.00           H  
ATOM    953  N   VAL B  59       0.130  -1.492   4.925  1.00  0.00           N  
ATOM    954  CA  VAL B  59       0.955  -1.654   3.696  1.00  0.00           C  
ATOM    955  C   VAL B  59       0.212  -2.575   2.726  1.00  0.00           C  
ATOM    956  O   VAL B  59       0.054  -2.270   1.558  1.00  0.00           O  
ATOM    957  CB  VAL B  59       2.336  -2.252   4.023  1.00  0.00           C  
ATOM    958  CG1 VAL B  59       3.077  -2.612   2.743  1.00  0.00           C  
ATOM    959  CG2 VAL B  59       3.143  -1.268   4.855  1.00  0.00           C  
ATOM    960  H   VAL B  59       0.496  -1.732   5.802  1.00  0.00           H  
ATOM    961  HA  VAL B  59       1.111  -0.693   3.233  1.00  0.00           H  
ATOM    962  HB  VAL B  59       2.198  -3.176   4.585  1.00  0.00           H  
ATOM    963 1HG1 VAL B  59       4.051  -3.034   2.993  1.00  0.00           H  
ATOM    964 2HG1 VAL B  59       2.498  -3.345   2.182  1.00  0.00           H  
ATOM    965 3HG1 VAL B  59       3.215  -1.716   2.139  1.00  0.00           H  
ATOM    966 1HG2 VAL B  59       4.118  -1.697   5.082  1.00  0.00           H  
ATOM    967 2HG2 VAL B  59       3.277  -0.342   4.295  1.00  0.00           H  
ATOM    968 3HG2 VAL B  59       2.614  -1.057   5.784  1.00  0.00           H  
ATOM    969  N   MET B  60      -0.275  -3.686   3.207  1.00  0.00           N  
ATOM    970  CA  MET B  60      -1.039  -4.607   2.322  1.00  0.00           C  
ATOM    971  C   MET B  60      -2.224  -3.844   1.728  1.00  0.00           C  
ATOM    972  O   MET B  60      -2.483  -3.887   0.541  1.00  0.00           O  
ATOM    973  CB  MET B  60      -1.518  -5.840   3.086  1.00  0.00           C  
ATOM    974  CG  MET B  60      -2.318  -6.828   2.249  1.00  0.00           C  
ATOM    975  SD  MET B  60      -2.943  -8.215   3.218  1.00  0.00           S  
ATOM    976  CE  MET B  60      -4.216  -7.407   4.183  1.00  0.00           C  
ATOM    977  H   MET B  60      -0.158  -3.903   4.157  1.00  0.00           H  
ATOM    978  HA  MET B  60      -0.400  -4.961   1.527  1.00  0.00           H  
ATOM    979 1HB  MET B  60      -0.660  -6.369   3.498  1.00  0.00           H  
ATOM    980 2HB  MET B  60      -2.144  -5.528   3.924  1.00  0.00           H  
ATOM    981 1HG  MET B  60      -3.165  -6.317   1.793  1.00  0.00           H  
ATOM    982 2HG  MET B  60      -1.688  -7.222   1.451  1.00  0.00           H  
ATOM    983 1HE  MET B  60      -4.697  -8.136   4.835  1.00  0.00           H  
ATOM    984 2HE  MET B  60      -3.768  -6.617   4.788  1.00  0.00           H  
ATOM    985 3HE  MET B  60      -4.960  -6.973   3.514  1.00  0.00           H  
ATOM    986  N   ALA B  61      -2.940  -3.139   2.562  1.00  0.00           N  
ATOM    987  CA  ALA B  61      -4.112  -2.355   2.085  1.00  0.00           C  
ATOM    988  C   ALA B  61      -3.670  -1.370   0.997  1.00  0.00           C  
ATOM    989  O   ALA B  61      -4.311  -1.247  -0.029  1.00  0.00           O  
ATOM    990  CB  ALA B  61      -4.757  -1.603   3.259  1.00  0.00           C  
ATOM    991  H   ALA B  61      -2.702  -3.122   3.511  1.00  0.00           H  
ATOM    992  HA  ALA B  61      -4.838  -3.036   1.663  1.00  0.00           H  
ATOM    993 1HB  ALA B  61      -4.099  -1.633   4.116  1.00  0.00           H  
ATOM    994 2HB  ALA B  61      -4.942  -0.577   2.979  1.00  0.00           H  
ATOM    995 3HB  ALA B  61      -5.693  -2.078   3.513  1.00  0.00           H  
ATOM    996  N   GLY B  62      -2.591  -0.656   1.203  1.00  0.00           N  
ATOM    997  CA  GLY B  62      -2.149   0.316   0.167  1.00  0.00           C  
ATOM    998  C   GLY B  62      -1.949  -0.415  -1.158  1.00  0.00           C  
ATOM    999  O   GLY B  62      -2.416   0.022  -2.191  1.00  0.00           O  
ATOM   1000  H   GLY B  62      -2.077  -0.755   2.031  1.00  0.00           H  
ATOM   1001 1HA  GLY B  62      -2.903   1.083   0.048  1.00  0.00           H  
ATOM   1002 2HA  GLY B  62      -1.218   0.769   0.470  1.00  0.00           H  
ATOM   1003  N   VAL B  63      -1.269  -1.530  -1.146  1.00  0.00           N  
ATOM   1004  CA  VAL B  63      -1.071  -2.272  -2.424  1.00  0.00           C  
ATOM   1005  C   VAL B  63      -2.441  -2.592  -3.033  1.00  0.00           C  
ATOM   1006  O   VAL B  63      -2.680  -2.370  -4.204  1.00  0.00           O  
ATOM   1007  CB  VAL B  63      -0.291  -3.580  -2.195  1.00  0.00           C  
ATOM   1008  CG1 VAL B  63      -0.286  -4.426  -3.459  1.00  0.00           C  
ATOM   1009  CG2 VAL B  63       1.130  -3.264  -1.752  1.00  0.00           C  
ATOM   1010  H   VAL B  63      -0.899  -1.879  -0.305  1.00  0.00           H  
ATOM   1011  HA  VAL B  63      -0.505  -1.659  -3.111  1.00  0.00           H  
ATOM   1012  HB  VAL B  63      -0.793  -4.161  -1.421  1.00  0.00           H  
ATOM   1013 1HG1 VAL B  63       0.270  -5.347  -3.279  1.00  0.00           H  
ATOM   1014 2HG1 VAL B  63      -1.311  -4.670  -3.737  1.00  0.00           H  
ATOM   1015 3HG1 VAL B  63       0.188  -3.870  -4.268  1.00  0.00           H  
ATOM   1016 1HG2 VAL B  63       1.676  -4.193  -1.591  1.00  0.00           H  
ATOM   1017 2HG2 VAL B  63       1.630  -2.678  -2.523  1.00  0.00           H  
ATOM   1018 3HG2 VAL B  63       1.104  -2.694  -0.823  1.00  0.00           H  
ATOM   1019  N   ILE B  64      -3.346  -3.105  -2.240  1.00  0.00           N  
ATOM   1020  CA  ILE B  64      -4.703  -3.432  -2.764  1.00  0.00           C  
ATOM   1021  C   ILE B  64      -5.347  -2.177  -3.361  1.00  0.00           C  
ATOM   1022  O   ILE B  64      -5.895  -2.205  -4.445  1.00  0.00           O  
ATOM   1023  CB  ILE B  64      -5.615  -4.002  -1.662  1.00  0.00           C  
ATOM   1024  CG1 ILE B  64      -5.121  -5.383  -1.222  1.00  0.00           C  
ATOM   1025  CG2 ILE B  64      -7.054  -4.078  -2.149  1.00  0.00           C  
ATOM   1026  CD1 ILE B  64      -5.776  -5.890   0.043  1.00  0.00           C  
ATOM   1027  H   ILE B  64      -3.135  -3.275  -1.298  1.00  0.00           H  
ATOM   1028  HA  ILE B  64      -4.619  -4.190  -3.529  1.00  0.00           H  
ATOM   1029  HB  ILE B  64      -5.572  -3.357  -0.785  1.00  0.00           H  
ATOM   1030 1HG1 ILE B  64      -5.307  -6.105  -2.016  1.00  0.00           H  
ATOM   1031 2HG1 ILE B  64      -4.044  -5.349  -1.057  1.00  0.00           H  
ATOM   1032 1HG2 ILE B  64      -7.684  -4.483  -1.358  1.00  0.00           H  
ATOM   1033 2HG2 ILE B  64      -7.401  -3.080  -2.414  1.00  0.00           H  
ATOM   1034 3HG2 ILE B  64      -7.108  -4.725  -3.024  1.00  0.00           H  
ATOM   1035 1HD1 ILE B  64      -5.374  -6.873   0.291  1.00  0.00           H  
ATOM   1036 2HD1 ILE B  64      -5.572  -5.198   0.861  1.00  0.00           H  
ATOM   1037 3HD1 ILE B  64      -6.851  -5.966  -0.110  1.00  0.00           H  
ATOM   1038  N   GLY B  65      -5.295  -1.076  -2.658  1.00  0.00           N  
ATOM   1039  CA  GLY B  65      -5.913   0.175  -3.183  1.00  0.00           C  
ATOM   1040  C   GLY B  65      -5.311   0.516  -4.545  1.00  0.00           C  
ATOM   1041  O   GLY B  65      -6.018   0.818  -5.486  1.00  0.00           O  
ATOM   1042  H   GLY B  65      -4.856  -1.073  -1.783  1.00  0.00           H  
ATOM   1043 1HA  GLY B  65      -6.979   0.032  -3.285  1.00  0.00           H  
ATOM   1044 2HA  GLY B  65      -5.721   0.985  -2.496  1.00  0.00           H  
ATOM   1045  N   THR B  66      -4.012   0.470  -4.664  1.00  0.00           N  
ATOM   1046  CA  THR B  66      -3.382   0.793  -5.973  1.00  0.00           C  
ATOM   1047  C   THR B  66      -3.951  -0.137  -7.046  1.00  0.00           C  
ATOM   1048  O   THR B  66      -4.338   0.295  -8.114  1.00  0.00           O  
ATOM   1049  CB  THR B  66      -1.849   0.658  -5.925  1.00  0.00           C  
ATOM   1050  OG1 THR B  66      -1.315   1.578  -4.964  1.00  0.00           O  
ATOM   1051  CG2 THR B  66      -1.245   0.949  -7.291  1.00  0.00           C  
ATOM   1052  H   THR B  66      -3.456   0.223  -3.896  1.00  0.00           H  
ATOM   1053  HA  THR B  66      -3.598   1.818  -6.234  1.00  0.00           H  
ATOM   1054  HB  THR B  66      -1.582  -0.355  -5.625  1.00  0.00           H  
ATOM   1055  HG1 THR B  66      -1.680   1.383  -4.098  1.00  0.00           H  
ATOM   1056 1HG2 THR B  66      -0.161   0.849  -7.238  1.00  0.00           H  
ATOM   1057 2HG2 THR B  66      -1.640   0.244  -8.021  1.00  0.00           H  
ATOM   1058 3HG2 THR B  66      -1.500   1.964  -7.592  1.00  0.00           H  
ATOM   1059  N   ILE B  67      -4.012  -1.411  -6.768  1.00  0.00           N  
ATOM   1060  CA  ILE B  67      -4.568  -2.362  -7.772  1.00  0.00           C  
ATOM   1061  C   ILE B  67      -5.990  -1.930  -8.139  1.00  0.00           C  
ATOM   1062  O   ILE B  67      -6.351  -1.861  -9.297  1.00  0.00           O  
ATOM   1063  CB  ILE B  67      -4.586  -3.808  -7.243  1.00  0.00           C  
ATOM   1064  CG1 ILE B  67      -3.159  -4.338  -7.088  1.00  0.00           C  
ATOM   1065  CG2 ILE B  67      -5.393  -4.703  -8.170  1.00  0.00           C  
ATOM   1066  CD1 ILE B  67      -3.068  -5.631  -6.311  1.00  0.00           C  
ATOM   1067  H   ILE B  67      -3.701  -1.741  -5.898  1.00  0.00           H  
ATOM   1068  HA  ILE B  67      -3.948  -2.354  -8.657  1.00  0.00           H  
ATOM   1069  HB  ILE B  67      -5.038  -3.826  -6.251  1.00  0.00           H  
ATOM   1070 1HG1 ILE B  67      -2.723  -4.501  -8.074  1.00  0.00           H  
ATOM   1071 2HG1 ILE B  67      -2.546  -3.592  -6.580  1.00  0.00           H  
ATOM   1072 1HG2 ILE B  67      -5.395  -5.721  -7.782  1.00  0.00           H  
ATOM   1073 2HG2 ILE B  67      -6.417  -4.336  -8.231  1.00  0.00           H  
ATOM   1074 3HG2 ILE B  67      -4.945  -4.695  -9.164  1.00  0.00           H  
ATOM   1075 1HD1 ILE B  67      -2.026  -5.943  -6.243  1.00  0.00           H  
ATOM   1076 2HD1 ILE B  67      -3.468  -5.481  -5.307  1.00  0.00           H  
ATOM   1077 3HD1 ILE B  67      -3.645  -6.402  -6.819  1.00  0.00           H  
ATOM   1078  N   LEU B  68      -6.796  -1.633  -7.156  1.00  0.00           N  
ATOM   1079  CA  LEU B  68      -8.192  -1.198  -7.435  1.00  0.00           C  
ATOM   1080  C   LEU B  68      -8.157   0.035  -8.350  1.00  0.00           C  
ATOM   1081  O   LEU B  68      -8.875   0.116  -9.326  1.00  0.00           O  
ATOM   1082  CB  LEU B  68      -8.937  -0.866  -6.136  1.00  0.00           C  
ATOM   1083  CG  LEU B  68      -9.283  -2.065  -5.243  1.00  0.00           C  
ATOM   1084  CD1 LEU B  68      -9.835  -1.566  -3.914  1.00  0.00           C  
ATOM   1085  CD2 LEU B  68     -10.291  -2.955  -5.954  1.00  0.00           C  
ATOM   1086  H   LEU B  68      -6.481  -1.689  -6.230  1.00  0.00           H  
ATOM   1087  HA  LEU B  68      -8.714  -1.997  -7.942  1.00  0.00           H  
ATOM   1088 1HB  LEU B  68      -8.326  -0.182  -5.550  1.00  0.00           H  
ATOM   1089 2HB  LEU B  68      -9.870  -0.362  -6.389  1.00  0.00           H  
ATOM   1090  HG  LEU B  68      -8.378  -2.636  -5.034  1.00  0.00           H  
ATOM   1091 1HD1 LEU B  68     -10.080  -2.418  -3.279  1.00  0.00           H  
ATOM   1092 2HD1 LEU B  68      -9.086  -0.948  -3.418  1.00  0.00           H  
ATOM   1093 3HD1 LEU B  68     -10.733  -0.976  -4.092  1.00  0.00           H  
ATOM   1094 1HD2 LEU B  68     -10.536  -3.807  -5.320  1.00  0.00           H  
ATOM   1095 2HD2 LEU B  68     -11.197  -2.385  -6.162  1.00  0.00           H  
ATOM   1096 3HD2 LEU B  68      -9.863  -3.311  -6.892  1.00  0.00           H  
ATOM   1097  N   LEU B  69      -7.329   0.995  -8.036  1.00  0.00           N  
ATOM   1098  CA  LEU B  69      -7.254   2.219  -8.886  1.00  0.00           C  
ATOM   1099  C   LEU B  69      -6.923   1.824 -10.326  1.00  0.00           C  
ATOM   1100  O   LEU B  69      -7.549   2.279 -11.262  1.00  0.00           O  
ATOM   1101  CB  LEU B  69      -6.191   3.192  -8.359  1.00  0.00           C  
ATOM   1102  CG  LEU B  69      -6.529   3.894  -7.038  1.00  0.00           C  
ATOM   1103  CD1 LEU B  69      -5.311   4.665  -6.546  1.00  0.00           C  
ATOM   1104  CD2 LEU B  69      -7.716   4.823  -7.246  1.00  0.00           C  
ATOM   1105  H   LEU B  69      -6.758   0.909  -7.242  1.00  0.00           H  
ATOM   1106  HA  LEU B  69      -8.207   2.732  -8.865  1.00  0.00           H  
ATOM   1107 1HB  LEU B  69      -5.261   2.645  -8.215  1.00  0.00           H  
ATOM   1108 2HB  LEU B  69      -6.023   3.963  -9.111  1.00  0.00           H  
ATOM   1109  HG  LEU B  69      -6.780   3.149  -6.283  1.00  0.00           H  
ATOM   1110 1HD1 LEU B  69      -5.551   5.164  -5.607  1.00  0.00           H  
ATOM   1111 2HD1 LEU B  69      -4.484   3.974  -6.387  1.00  0.00           H  
ATOM   1112 3HD1 LEU B  69      -5.027   5.408  -7.290  1.00  0.00           H  
ATOM   1113 1HD2 LEU B  69      -7.957   5.322  -6.307  1.00  0.00           H  
ATOM   1114 2HD2 LEU B  69      -7.467   5.570  -8.000  1.00  0.00           H  
ATOM   1115 3HD2 LEU B  69      -8.577   4.244  -7.580  1.00  0.00           H  
ATOM   1116  N   ILE B  70      -5.948   0.978 -10.515  1.00  0.00           N  
ATOM   1117  CA  ILE B  70      -5.590   0.559 -11.899  1.00  0.00           C  
ATOM   1118  C   ILE B  70      -6.814  -0.045 -12.580  1.00  0.00           C  
ATOM   1119  O   ILE B  70      -7.138   0.295 -13.700  1.00  0.00           O  
ATOM   1120  CB  ILE B  70      -4.440  -0.464 -11.907  1.00  0.00           C  
ATOM   1121  CG1 ILE B  70      -3.136   0.194 -11.448  1.00  0.00           C  
ATOM   1122  CG2 ILE B  70      -4.275  -1.068 -13.294  1.00  0.00           C  
ATOM   1123  CD1 ILE B  70      -2.028  -0.790 -11.150  1.00  0.00           C  
ATOM   1124  H   ILE B  70      -5.453   0.618  -9.748  1.00  0.00           H  
ATOM   1125  HA  ILE B  70      -5.258   1.418 -12.464  1.00  0.00           H  
ATOM   1126  HB  ILE B  70      -4.657  -1.262 -11.198  1.00  0.00           H  
ATOM   1127 1HG1 ILE B  70      -2.785   0.881 -12.217  1.00  0.00           H  
ATOM   1128 2HG1 ILE B  70      -3.322   0.779 -10.547  1.00  0.00           H  
ATOM   1129 1HG2 ILE B  70      -3.458  -1.789 -13.282  1.00  0.00           H  
ATOM   1130 2HG2 ILE B  70      -5.197  -1.570 -13.583  1.00  0.00           H  
ATOM   1131 3HG2 ILE B  70      -4.052  -0.278 -14.011  1.00  0.00           H  
ATOM   1132 1HD1 ILE B  70      -1.137  -0.249 -10.830  1.00  0.00           H  
ATOM   1133 2HD1 ILE B  70      -2.345  -1.467 -10.357  1.00  0.00           H  
ATOM   1134 3HD1 ILE B  70      -1.800  -1.363 -12.048  1.00  0.00           H  
ATOM   1135  N   SER B  71      -7.507  -0.929 -11.918  1.00  0.00           N  
ATOM   1136  CA  SER B  71      -8.712  -1.525 -12.552  1.00  0.00           C  
ATOM   1137  C   SER B  71      -9.664  -0.395 -12.933  1.00  0.00           C  
ATOM   1138  O   SER B  71     -10.165  -0.334 -14.038  1.00  0.00           O  
ATOM   1139  CB  SER B  71      -9.403  -2.497 -11.616  1.00  0.00           C  
ATOM   1140  OG  SER B  71      -8.593  -3.612 -11.363  1.00  0.00           O  
ATOM   1141  H   SER B  71      -7.242  -1.192 -11.012  1.00  0.00           H  
ATOM   1142  HA  SER B  71      -8.423  -2.072 -13.439  1.00  0.00           H  
ATOM   1143 1HB  SER B  71      -9.637  -1.995 -10.678  1.00  0.00           H  
ATOM   1144 2HB  SER B  71     -10.344  -2.821 -12.058  1.00  0.00           H  
ATOM   1145  HG  SER B  71      -7.791  -3.271 -10.961  1.00  0.00           H  
ATOM   1146  N   TYR B  72      -9.903   0.512 -12.026  1.00  0.00           N  
ATOM   1147  CA  TYR B  72     -10.805   1.651 -12.338  1.00  0.00           C  
ATOM   1148  C   TYR B  72     -10.266   2.405 -13.558  1.00  0.00           C  
ATOM   1149  O   TYR B  72     -10.994   2.708 -14.482  1.00  0.00           O  
ATOM   1150  CB  TYR B  72     -10.941   2.596 -11.142  1.00  0.00           C  
ATOM   1151  CG  TYR B  72     -11.799   2.046 -10.024  1.00  0.00           C  
ATOM   1152  CD1 TYR B  72     -11.257   1.861  -8.761  1.00  0.00           C  
ATOM   1153  CD2 TYR B  72     -13.128   1.728 -10.262  1.00  0.00           C  
ATOM   1154  CE1 TYR B  72     -12.041   1.358  -7.740  1.00  0.00           C  
ATOM   1155  CE2 TYR B  72     -13.912   1.226  -9.242  1.00  0.00           C  
ATOM   1156  CZ  TYR B  72     -13.372   1.041  -7.985  1.00  0.00           C  
ATOM   1157  OH  TYR B  72     -14.153   0.541  -6.968  1.00  0.00           O  
ATOM   1158  H   TYR B  72      -9.480   0.447 -11.143  1.00  0.00           H  
ATOM   1159  HA  TYR B  72     -11.796   1.278 -12.554  1.00  0.00           H  
ATOM   1160 1HB  TYR B  72      -9.952   2.815 -10.736  1.00  0.00           H  
ATOM   1161 2HB  TYR B  72     -11.376   3.539 -11.472  1.00  0.00           H  
ATOM   1162  HD1 TYR B  72     -10.213   2.111  -8.574  1.00  0.00           H  
ATOM   1163  HD2 TYR B  72     -13.554   1.873 -11.255  1.00  0.00           H  
ATOM   1164  HE1 TYR B  72     -11.615   1.213  -6.748  1.00  0.00           H  
ATOM   1165  HE2 TYR B  72     -14.956   0.974  -9.429  1.00  0.00           H  
ATOM   1166  HH  TYR B  72     -13.629   0.475  -6.166  1.00  0.00           H  
ATOM   1167  N   GLY B  73      -8.992   2.706 -13.570  1.00  0.00           N  
ATOM   1168  CA  GLY B  73      -8.411   3.434 -14.733  1.00  0.00           C  
ATOM   1169  C   GLY B  73      -8.669   2.633 -16.008  1.00  0.00           C  
ATOM   1170  O   GLY B  73      -9.114   3.162 -17.007  1.00  0.00           O  
ATOM   1171  H   GLY B  73      -8.419   2.452 -12.818  1.00  0.00           H  
ATOM   1172 1HA  GLY B  73      -8.872   4.407 -14.817  1.00  0.00           H  
ATOM   1173 2HA  GLY B  73      -7.348   3.548 -14.594  1.00  0.00           H  
ATOM   1174  N   ILE B  74      -8.401   1.355 -15.978  1.00  0.00           N  
ATOM   1175  CA  ILE B  74      -8.644   0.523 -17.191  1.00  0.00           C  
ATOM   1176  C   ILE B  74     -10.118   0.653 -17.593  1.00  0.00           C  
ATOM   1177  O   ILE B  74     -10.439   0.863 -18.743  1.00  0.00           O  
ATOM   1178  CB  ILE B  74      -8.299  -0.958 -16.950  1.00  0.00           C  
ATOM   1179  CG1 ILE B  74      -6.789  -1.131 -16.768  1.00  0.00           C  
ATOM   1180  CG2 ILE B  74      -8.801  -1.815 -18.102  1.00  0.00           C  
ATOM   1181  CD1 ILE B  74      -6.389  -2.492 -16.245  1.00  0.00           C  
ATOM   1182  H   ILE B  74      -8.045   0.946 -15.158  1.00  0.00           H  
ATOM   1183  HA  ILE B  74      -8.021   0.880 -17.999  1.00  0.00           H  
ATOM   1184  HB  ILE B  74      -8.768  -1.295 -16.027  1.00  0.00           H  
ATOM   1185 1HG1 ILE B  74      -6.287  -0.971 -17.721  1.00  0.00           H  
ATOM   1186 2HG1 ILE B  74      -6.417  -0.378 -16.073  1.00  0.00           H  
ATOM   1187 1HG2 ILE B  74      -8.548  -2.859 -17.915  1.00  0.00           H  
ATOM   1188 2HG2 ILE B  74      -9.882  -1.714 -18.186  1.00  0.00           H  
ATOM   1189 3HG2 ILE B  74      -8.333  -1.488 -19.030  1.00  0.00           H  
ATOM   1190 1HD1 ILE B  74      -5.305  -2.538 -16.142  1.00  0.00           H  
ATOM   1191 2HD1 ILE B  74      -6.853  -2.659 -15.273  1.00  0.00           H  
ATOM   1192 3HD1 ILE B  74      -6.719  -3.261 -16.942  1.00  0.00           H  
ATOM   1193  N   ARG B  75     -11.012   0.529 -16.650  1.00  0.00           N  
ATOM   1194  CA  ARG B  75     -12.465   0.648 -16.974  1.00  0.00           C  
ATOM   1195  C   ARG B  75     -12.735   2.001 -17.631  1.00  0.00           C  
ATOM   1196  O   ARG B  75     -13.407   2.082 -18.639  1.00  0.00           O  
ATOM   1197  CB  ARG B  75     -13.327   0.514 -15.727  1.00  0.00           C  
ATOM   1198  CG  ARG B  75     -13.384  -0.887 -15.137  1.00  0.00           C  
ATOM   1199  CD  ARG B  75     -14.191  -0.924 -13.890  1.00  0.00           C  
ATOM   1200  NE  ARG B  75     -14.249  -2.262 -13.323  1.00  0.00           N  
ATOM   1201  CZ  ARG B  75     -14.777  -2.560 -12.119  1.00  0.00           C  
ATOM   1202  NH1 ARG B  75     -15.287  -1.607 -11.371  1.00  0.00           N  
ATOM   1203  NH2 ARG B  75     -14.782  -3.810 -11.691  1.00  0.00           N  
ATOM   1204  H   ARG B  75     -10.727   0.360 -15.728  1.00  0.00           H  
ATOM   1205  HA  ARG B  75     -12.741  -0.140 -17.664  1.00  0.00           H  
ATOM   1206 1HB  ARG B  75     -12.953   1.182 -14.953  1.00  0.00           H  
ATOM   1207 2HB  ARG B  75     -14.348   0.817 -15.956  1.00  0.00           H  
ATOM   1208 1HG  ARG B  75     -13.837  -1.567 -15.859  1.00  0.00           H  
ATOM   1209 2HG  ARG B  75     -12.374  -1.225 -14.903  1.00  0.00           H  
ATOM   1210 1HD  ARG B  75     -13.747  -0.259 -13.150  1.00  0.00           H  
ATOM   1211 2HD  ARG B  75     -15.208  -0.601 -14.106  1.00  0.00           H  
ATOM   1212  HE  ARG B  75     -13.866  -3.022 -13.869  1.00  0.00           H  
ATOM   1213 1HH1 ARG B  75     -15.283  -0.651 -11.698  1.00  0.00           H  
ATOM   1214 2HH1 ARG B  75     -15.682  -1.830 -10.469  1.00  0.00           H  
ATOM   1215 1HH2 ARG B  75     -14.390  -4.543 -12.267  1.00  0.00           H  
ATOM   1216 2HH2 ARG B  75     -15.177  -4.034 -10.790  1.00  0.00           H  
ATOM   1217  N   ARG B  76     -12.219   3.066 -17.078  1.00  0.00           N  
ATOM   1218  CA  ARG B  76     -12.462   4.396 -17.701  1.00  0.00           C  
ATOM   1219  C   ARG B  76     -11.975   4.330 -19.145  1.00  0.00           C  
ATOM   1220  O   ARG B  76     -12.671   4.705 -20.066  1.00  0.00           O  
ATOM   1221  CB  ARG B  76     -11.736   5.511 -16.963  1.00  0.00           C  
ATOM   1222  CG  ARG B  76     -12.307   5.850 -15.595  1.00  0.00           C  
ATOM   1223  CD  ARG B  76     -11.509   6.900 -14.912  1.00  0.00           C  
ATOM   1224  NE  ARG B  76     -12.051   7.227 -13.603  1.00  0.00           N  
ATOM   1225  CZ  ARG B  76     -11.446   8.027 -12.702  1.00  0.00           C  
ATOM   1226  NH1 ARG B  76     -10.283   8.571 -12.983  1.00  0.00           N  
ATOM   1227  NH2 ARG B  76     -12.023   8.263 -11.537  1.00  0.00           N  
ATOM   1228  H   ARG B  76     -11.675   2.991 -16.266  1.00  0.00           H  
ATOM   1229  HA  ARG B  76     -13.518   4.622 -17.682  1.00  0.00           H  
ATOM   1230 1HB  ARG B  76     -10.691   5.235 -16.825  1.00  0.00           H  
ATOM   1231 2HB  ARG B  76     -11.758   6.420 -17.564  1.00  0.00           H  
ATOM   1232 1HG  ARG B  76     -13.328   6.214 -15.707  1.00  0.00           H  
ATOM   1233 2HG  ARG B  76     -12.306   4.957 -14.969  1.00  0.00           H  
ATOM   1234 1HD  ARG B  76     -10.485   6.550 -14.779  1.00  0.00           H  
ATOM   1235 2HD  ARG B  76     -11.507   7.806 -15.516  1.00  0.00           H  
ATOM   1236  HE  ARG B  76     -12.945   6.827 -13.351  1.00  0.00           H  
ATOM   1237 1HH1 ARG B  76      -9.843   8.390 -13.874  1.00  0.00           H  
ATOM   1238 2HH1 ARG B  76      -9.830   9.170 -12.308  1.00  0.00           H  
ATOM   1239 1HH2 ARG B  76     -12.917   7.845 -11.321  1.00  0.00           H  
ATOM   1240 2HH2 ARG B  76     -11.570   8.862 -10.862  1.00  0.00           H  
ATOM   1241  N   LEU B  77     -10.799   3.810 -19.349  1.00  0.00           N  
ATOM   1242  CA  LEU B  77     -10.281   3.666 -20.733  1.00  0.00           C  
ATOM   1243  C   LEU B  77     -11.284   2.827 -21.524  1.00  0.00           C  
ATOM   1244  O   LEU B  77     -11.643   3.156 -22.634  1.00  0.00           O  
ATOM   1245  CB  LEU B  77      -8.901   2.997 -20.749  1.00  0.00           C  
ATOM   1246  CG  LEU B  77      -7.745   3.843 -20.200  1.00  0.00           C  
ATOM   1247  CD1 LEU B  77      -6.491   2.986 -20.096  1.00  0.00           C  
ATOM   1248  CD2 LEU B  77      -7.515   5.040 -21.111  1.00  0.00           C  
ATOM   1249  H   LEU B  77     -10.269   3.484 -18.592  1.00  0.00           H  
ATOM   1250  HA  LEU B  77     -10.177   4.640 -21.189  1.00  0.00           H  
ATOM   1251 1HB  LEU B  77      -8.951   2.083 -20.159  1.00  0.00           H  
ATOM   1252 2HB  LEU B  77      -8.656   2.728 -21.776  1.00  0.00           H  
ATOM   1253  HG  LEU B  77      -7.994   4.193 -19.198  1.00  0.00           H  
ATOM   1254 1HD1 LEU B  77      -5.670   3.587 -19.706  1.00  0.00           H  
ATOM   1255 2HD1 LEU B  77      -6.678   2.148 -19.424  1.00  0.00           H  
ATOM   1256 3HD1 LEU B  77      -6.227   2.607 -21.083  1.00  0.00           H  
ATOM   1257 1HD2 LEU B  77      -6.694   5.642 -20.721  1.00  0.00           H  
ATOM   1258 2HD2 LEU B  77      -7.265   4.692 -22.113  1.00  0.00           H  
ATOM   1259 3HD2 LEU B  77      -8.421   5.645 -21.153  1.00  0.00           H  
ATOM   1260  N   ILE B  78     -11.717   1.737 -20.932  1.00  0.00           N  
ATOM   1261  CA  ILE B  78     -12.697   0.808 -21.574  1.00  0.00           C  
ATOM   1262  C   ILE B  78     -11.941  -0.313 -22.281  1.00  0.00           C  
ATOM   1263  O   ILE B  78     -11.397  -0.141 -23.353  1.00  0.00           O  
ATOM   1264  CB  ILE B  78     -13.601   1.535 -22.586  1.00  0.00           C  
ATOM   1265  CG1 ILE B  78     -14.461   2.584 -21.877  1.00  0.00           C  
ATOM   1266  CG2 ILE B  78     -14.476   0.539 -23.330  1.00  0.00           C  
ATOM   1267  CD1 ILE B  78     -15.197   3.509 -22.819  1.00  0.00           C  
ATOM   1268  H   ILE B  78     -11.384   1.524 -20.039  1.00  0.00           H  
ATOM   1269  HA  ILE B  78     -13.316   0.373 -20.801  1.00  0.00           H  
ATOM   1270  HB  ILE B  78     -12.983   2.070 -23.307  1.00  0.00           H  
ATOM   1271 1HG1 ILE B  78     -15.195   2.085 -21.245  1.00  0.00           H  
ATOM   1272 2HG1 ILE B  78     -13.831   3.192 -21.227  1.00  0.00           H  
ATOM   1273 1HG2 ILE B  78     -15.109   1.069 -24.041  1.00  0.00           H  
ATOM   1274 2HG2 ILE B  78     -13.846  -0.171 -23.865  1.00  0.00           H  
ATOM   1275 3HG2 ILE B  78     -15.103   0.002 -22.617  1.00  0.00           H  
ATOM   1276 1HD1 ILE B  78     -15.784   4.224 -22.242  1.00  0.00           H  
ATOM   1277 2HD1 ILE B  78     -14.477   4.046 -23.438  1.00  0.00           H  
ATOM   1278 3HD1 ILE B  78     -15.860   2.926 -23.456  1.00  0.00           H  
ATOM   1279  N   LYS B  79     -11.900  -1.466 -21.669  1.00  0.00           N  
ATOM   1280  CA  LYS B  79     -11.176  -2.617 -22.274  1.00  0.00           C  
ATOM   1281  C   LYS B  79     -12.096  -3.344 -23.257  1.00  0.00           C  
ATOM   1282  O   LYS B  79     -13.186  -3.755 -22.912  1.00  0.00           O  
ATOM   1283  CB  LYS B  79     -10.680  -3.587 -21.201  1.00  0.00           C  
ATOM   1284  CG  LYS B  79      -9.851  -4.747 -21.736  1.00  0.00           C  
ATOM   1285  CD  LYS B  79      -9.345  -5.632 -20.607  1.00  0.00           C  
ATOM   1286  CE  LYS B  79      -8.531  -6.802 -21.142  1.00  0.00           C  
ATOM   1287  NZ  LYS B  79      -8.029  -7.676 -20.047  1.00  0.00           N  
ATOM   1288  H   LYS B  79     -12.345  -1.571 -20.802  1.00  0.00           H  
ATOM   1289  HA  LYS B  79     -10.301  -2.259 -22.797  1.00  0.00           H  
ATOM   1290 1HB  LYS B  79     -10.070  -3.047 -20.476  1.00  0.00           H  
ATOM   1291 2HB  LYS B  79     -11.533  -4.004 -20.665  1.00  0.00           H  
ATOM   1292 1HG  LYS B  79     -10.460  -5.348 -22.412  1.00  0.00           H  
ATOM   1293 2HG  LYS B  79      -8.999  -4.359 -22.293  1.00  0.00           H  
ATOM   1294 1HD  LYS B  79      -8.720  -5.043 -19.935  1.00  0.00           H  
ATOM   1295 2HD  LYS B  79     -10.191  -6.020 -20.041  1.00  0.00           H  
ATOM   1296 1HE  LYS B  79      -9.148  -7.398 -21.812  1.00  0.00           H  
ATOM   1297 2HE  LYS B  79      -7.679  -6.424 -21.707  1.00  0.00           H  
ATOM   1298 1HZ  LYS B  79      -7.495  -8.438 -20.442  1.00  0.00           H  
ATOM   1299 2HZ  LYS B  79      -7.439  -7.138 -19.429  1.00  0.00           H  
ATOM   1300 3HZ  LYS B  79      -8.810  -8.048 -19.527  1.00  0.00           H  
ATOM   1301  N   LYS B  80     -11.666  -3.499 -24.480  1.00  0.00           N  
ATOM   1302  CA  LYS B  80     -12.514  -4.196 -25.491  1.00  0.00           C  
ATOM   1303  C   LYS B  80     -13.778  -3.373 -25.748  1.00  0.00           C  
ATOM   1304  O   LYS B  80     -14.796  -3.970 -26.055  1.00  0.00           O  
ATOM   1305  OXT LYS B  80     -13.705  -2.161 -25.633  1.00  0.00           O  
ATOM   1306  CB  LYS B  80     -12.888  -5.606 -25.030  1.00  0.00           C  
ATOM   1307  CG  LYS B  80     -11.712  -6.570 -24.940  1.00  0.00           C  
ATOM   1308  CD  LYS B  80     -12.180  -7.984 -24.630  1.00  0.00           C  
ATOM   1309  CE  LYS B  80     -12.667  -8.106 -23.194  1.00  0.00           C  
ATOM   1310  NZ  LYS B  80     -13.007  -9.510 -22.838  1.00  0.00           N  
ATOM   1311  H   LYS B  80     -10.785  -3.151 -24.735  1.00  0.00           H  
ATOM   1312  HA  LYS B  80     -11.962  -4.298 -26.414  1.00  0.00           H  
ATOM   1313 1HB  LYS B  80     -13.356  -5.555 -24.047  1.00  0.00           H  
ATOM   1314 2HB  LYS B  80     -13.618  -6.032 -25.719  1.00  0.00           H  
ATOM   1315 1HG  LYS B  80     -11.171  -6.574 -25.887  1.00  0.00           H  
ATOM   1316 2HG  LYS B  80     -11.032  -6.242 -24.154  1.00  0.00           H  
ATOM   1317 1HD  LYS B  80     -12.994  -8.254 -25.305  1.00  0.00           H  
ATOM   1318 2HD  LYS B  80     -11.357  -8.682 -24.785  1.00  0.00           H  
ATOM   1319 1HE  LYS B  80     -11.892  -7.749 -22.516  1.00  0.00           H  
ATOM   1320 2HE  LYS B  80     -13.552  -7.485 -23.056  1.00  0.00           H  
ATOM   1321 1HZ  LYS B  80     -13.325  -9.547 -21.880  1.00  0.00           H  
ATOM   1322 2HZ  LYS B  80     -13.739  -9.845 -23.449  1.00  0.00           H  
ATOM   1323 3HZ  LYS B  80     -12.188 -10.092 -22.943  1.00  0.00           H  
TER
