# Supplementary material for: Modeling membrane geometries implicitly in Rosetta
Source: Protein Sci. 2024 Feb 15;33(3):e4908. doi: 10.1002/pro.4908 (PMC10868433; doi:10.1002/pro.4908)
Supplement: Supplementary file 2 — Data S2. Supporting Information [file PRO-33-e4908-s001.gz › mp_geo_demos/protien_protein_docking_micelle/micelle/mp_dock.sh]

#!/bin/bash

/Path/To/Rosetta/main/source/bin/mp_dock.default.linuxgccrelease 
-in:file:s prepack_output/1afo_prepack_micelle_topscore.pdb 
-in:file:native ../1afo_aligned_ignorechain.pdb 
-mp:setup:spanfiles ../1afo_aligned_ignorechain.span 
-mp:geometry bicelle 
-mp:geo:bicelle_radius 1 
-score:weights franklin2019 
-mp:lipids:composition DLPC 
-out:file:silent 1afo_mpdock_bicelle1.out 
-out:file:scorefile 1afo_mpdock_bicelle1.sc 
-nstruct 100 
-docking:partners A_B 
-dock_pert 3 8
