# Supplementary material for: Modeling membrane geometries implicitly in Rosetta
Source: Protein Sci. 2024 Feb 15;33(3):e4908. doi: 10.1002/pro.4908 (PMC10868433; doi:10.1002/pro.4908)
Supplement: Supplementary file 2 — Data S2. Supporting Information [file PRO-33-e4908-s001.gz › mp_geo_demos/protien_protein_docking_micelle/micelle/1afo_mpdock_bicelle1_1.out]

SEQUENCE: VQLAHHFSEPEITLIIFGVMAGVIGTILLISYGIRRLIKKVQLAHHFSEPEITLIIFGVMAGVIGTILLISYGIRRLIKKZ
SCORE:     score     fa_atr     fa_rep     fa_sol    fa_intra_rep    fa_intra_sol_xover4    lk_ball_wtd    fa_elec    pro_close    hbond_sr_bb    hbond_lr_bb    hbond_bb_sc    hbond_sc    dslf_fa13      omega     fa_dun    p_aa_pp    yhh_planarity        ref    fa_water_to_bilayer    rama_prepro    CAPRI_rank       Fnat       I_sc       Irms    Irms_leg    cen_rms    hs_pair    interchain_contact    interchain_env    interchain_pair    interchain_vdw    mp_cbeta     mp_env    mp_pair       rama        rms     rsigma      sheet    ss_pair    st_rmsd     maxsub       time                description
REMARK BINARY SILENTFILE
SCORE:   121.722   -354.250    126.491    272.274           1.156                 11.638         -9.836    -93.090        0.396        -54.241          0.000         -1.344       0.000        0.000     -0.190     81.446      0.375            0.000     72.289                -36.001        104.611         2.000      0.424    -34.138      2.144       1.365      5.160      0.000                -0.100             1.453              0.082             0.000       4.012    -20.744     -4.352      5.885      2.012      0.000      0.000      0.000      7.006     80.000     15.000 1afo_prepack_topscore_0001
RES_NUM A:1-40 B:41-80 C:81 1afo_prepack_topscore_0001
FOLD_TREE  EDGE 81 1 2  EDGE 1 40 -1  EDGE 1 41 1  EDGE 41 80 -1  1afo_prepack_topscore_0001
RT 0.101063 -0.746222 -0.657981 -0.99466 -0.0618903 -0.0825846 0.0209038 0.662814 -0.748492 17.6805 16.3003 -11.2214   1afo_prepack_topscore_0001
RT -0.361571 -0.433569 0.8254 0.674843 -0.732553 -0.0891793 0.643314 0.52477 0.557461 -3.784 1.902 -16.025   1afo_prepack_topscore_0001
ANNOTATED_SEQUENCE: V[VAL:NtermProteinFull]QLAHH[HIS_D]FSEPEITLIIFGVMAGVIGTILLISYGIRRLIKK[LYS:CtermProteinFull]V[VAL:NtermProteinFull]QLAHH[HIS_D]FSEPEITLIIFGVMAGVIGTILLISYGIRRLIKK[LYS:CtermProteinFull]Z[MEM] 1afo_prepack_topscore_0001
CHAIN_ENDINGS  40 80 1afo_prepack_topscore_0001
L7RBPBtz3HGkQgV2P8S3MBNzMAGEv0N/PrcoOBd9oDG0HFOFQbnvSBJaRAGEDCMHQCB2OB5OfpFEAAA9PjXaMBtz3ZF0d+eCQ78dNBdoFjF0gArkPQj3NBFfoFGEK4IKvq/nNBRZNPGU3dt4PR/ATB5Y7HG0d1F3PUmgIBFcPAG0UQs+PIwKTBNc9oF0coF+PLy2NB9owJFUc9oBQiWkNBhpbeFEsyhGQiWEIB9TNaFkDtICQfU4OBhU4SFEv0NBP1NJJBZktjF0IbnXP3kYPBNJGuF0257vv 1afo_prepack_topscore_0001
Lx1jLBh/UKGUktzHQsHFNB989NGUc9oKQiWkJBRgVIGkWktMQkCXJB9naLGEW5APQTihMBxKHaG0gA7KQqGPQB5OfgGUhrHJQ7RhPBlsdsGkArcJQwKHLBlDtwG0jCHJQLy2TBBAAyGUwKHKQW5QIB989MGEmuJGQyDQRBpo2LGESY/KQtIbIBlsdcGk78dKQ4PVNBhpbcG0d++MQkCXUB5OfeGUwKnJQBWZPBtIbeG0coFGQSMoTB5575GULyWKQzhWXBFXPuGEVjXKQ 1afo_prepack_topscore_0001
Lue0GBtHFAGEXP6LQf/UDBhpb0F03P1NQFDCABR2OCG0xLdPQzhW/AdTiLGEsyxOQVgqGB5WemF0kauPQFkxJBNMKUFEDrZOQnhSNBtINJF0gRPQQcJ3FBhBaEFUd4JNQJGEHBRKc7Fka8CKQ/7pABZdDqFk+3sMQxtiJBRxowFE6GYQQydAEBR8dfFEr4mQQAiYMBFZnaFEVe2MQ8AgPBlTM8EErUiPQabGQBJ7wUFUo2pQQjsyKBRdzCF0TWCRQ5pEIBZNZ3E0fjNMQeTQDBpJ79EEMAtOQj1cDBtAmMFU+0pLQ 1afo_prepack_topscore_0001
LlYQ7ApFZ9FEtIzQQ5lu0AxKHGGUxgoRQaR2yANJGBGU3kATQIFuqAhU4CGEW5oTQKc9pAVMIIG0Mz8QQ3577AxeUuFEShDRQK9M5AVMiNGE5QwRQjsdpAtIbDG0gADQQ/UjjAR14FGEVjnRQ03PpAJxgQGUf/sQQ 1afo_prepack_topscore_0001
LMdT6ARhr1FEFueTQe++4ANHarFUPK0UQAAACBFYllFEAAYVQJGEGB5OfpFkYQwUQe++xAh/UXFkX6uUQdTi2A1NJGF0d+2TQJbn1AlsdGF0jCfSQ2jC8AVMI0EkpbKUQVjX6AlCX1EULy+RQueU+ABAAqEE/p+SQBWZABZlDzFklD9SQAdF1A95j2Fk6vfVQLy2wApGvQFkX6uVQwKHqApZmbFEaRWUQDXP+AhAruEUjXKVQGZ76ABBWxEEnE7QQDCMBBNJGcEUc94SQ 1afo_prepack_topscore_0001
LShLCBJaRcFECsiWQBrcHBJaRWFErcIXQlDtGB99TPFULySYQtIbIBNdT+EEVjfYQGZbLBhU4oFkVOEXQjX6QBR2OjFk/UjXQueUUBtHFWFkBB2WQsHlTBFZ7oFkZmVYQzh2YBZ78TFkDtgXQZQgYBx0NfFEAAUYQ5lu9Ax0NZFU46BXQcvJJBxy9IFEIlkWQ9owLBpvfuFUdTCWQoa8JB5QL2F01jqXQIwqTBNJGQFEYl7VQTihSBxgAzF0MzwYQEYFcBVMIKFkCXHXQ 1afo_prepack_topscore_0001
LcSMEBZmZcF0hWsYQ3kYDBV3kWF0NJaZQ6mE/AFYlDFkWkdZQWO03ANzMBFUMIEZQhALBBZQgpFUhrzZQhALFBZlD7Fka86ZQCBWFBlCXGGUMIgZQgqxIBZ785Fk9ocaQTiBJBBrcOGUO0mZQZ7cMBpEDFG0FZjaQT3kMBFsyNGErcIaQkC3CBxKHqFUNehYQpjPHBRjGSFExwnZQnvf7AJaRwFkX6iZQO0i/A557jFEFuSaQsyhCBR14GGkWkFZQShrIBVMIsFU46xaQwKHJBBBWVGUNeRZQ9oQPBJxgEGk++9aQFuePBluJUG0isNaQ 1afo_prepack_topscore_0001
Lb8SABNJG2EEW58ZQVjX5Ad8SjEEXPCaQUNe4AZlDXEE99XZQJbn8A1isdE0FZ3YQbJWuAxxTqE0F3QaQnNOpAFPa2EEiKxZQqGPDBVjX4E0xLRaQNcw8AVfyYE0SmaaQ8cipA9HRcE0KcYaQDHEvARXwzEEiAuaQWBzsApbDzEE7zWZQ 1afo_prepack_topscore_0001
LnEDzAx0NFE0hWYZQzMzxABW5wDEoawYQ8S3lApFZrDE8nmYQktzgAhpbODkU42YQWAK3AhoDFDEuj0YQuKnBBBIxGDko16YQ5iGEBBCKbCk0x+YQdmMBBRdl4BETb/YQlu6IB19sYCkOJBZQvJxvA9TNAE0jCzZQI8o1A5gEBEkPQWYQcguzA575zCUTqPZQuhj1AVpNyCUU6XYQK7ZDBNNSXD0wrfYQzKfCBRLOZDU+jXZQ 1afo_prepack_topscore_0001
LIFuhAdnvDE0hWMYQDCsMAx0NDEEAAAYQf/UHAVMIcDk/UTXQzMzMA13PVDUy2JWQsyhKANdTWEEnEDXQlYQcAFZ7kEkArcXQqxLnAZPKWEkVO0XQIvjhAdUkDE0MjMYQNkvCABpfFEUrrcYQLy2LA9S3QE0eUAWQ46R1/MepdEERLKXQ5QLgA1isvE0OfnWQqxLXABqGvE0xLJYQIFurA557REUdT6WQamZsAJGEeE0fqRYQ 1afo_prepack_topscore_0001
LmuJ5/gqx/C0jC/XQrcot/wKHWC0jCXXQPKcN/gpbeCERLCWQx1ja/kYQICUktDVQduFC/4A+2BU/CJYQt0jn/0iaUBkcowYQQxuEAVvaTAkvMmYQ1VAAAx8hv+TThPYQIubWAJ2bdA0n70YQT3kw/Y78FDklDdYQTNfFAhjKEC0aRLXQ06zn+yQ2OCEurTYQczEB+03pABkDvuXQMLU2/shxEC03uBZQ8/b/+Azb3AEarFZQ 1afo_prepack_topscore_0001
LCsyB+SgV+C0Ib/VQ2jCX/mYQIDk8SvUQCsyB+4luVDEmupTQ5QLS9gqxHDkTihSQqGv8/CAAsDET38UQBrcQA7kYcDUwK3VQ03PHA/mE7D0IbnTQYlDfAThr/DEUNWWQqGvk+qw1PDUjXyWQKPZs/epkrCk+iaUQ0ist/6OfDE0xLdVQwKHaADW5ED0xLVVQNepJAHueMD0jCvWQtd+SAbPKKEERLyTQKxg0/2isDEEAAATQBW5OAzeUgDEFuGTQIFulA3NJyDUwK/WQgqxVA/RhLEkpb6WQDXPjAThrHE0OffVQ 1afo_prepack_topscore_0001
L5QLi/8S3wDkR2+TQfU4AABqG/DEEY9SQMdTMAJGEYDktzXSQ14lOAJGEUDEnELRQUNeRAluJPEka8iTQ4P1GAZ78hEU46BUQfU4gAZQgVEU2OfSQktzj/4577DUHa5UQp9mw/sg2HE0AfKSQbnvZA9RhHEkYQYUQtd+QARKctE0yhGUQShrmAtyhgEka86SQAAAlAZ5QHEUMIISQmZmZA56RdEkEDqRQ 1afo_prepack_topscore_0001
LiWkTAZ5Q7CUf/MTQaR2eAxJxUCECsqSQxgAPAV46xBkoF5RQLHaTAdR2WBkpbyQQPrekAV6B1BUtGzTQRt/tAd8fPCU8ugUQBeHxA5SgpB0KRuVQNoT3Ah6uTCUUmiTQNepRAhU4+Cka8KUQ7AylAV+bfCUJCASQfqvcAJn9nBUzCjUQarNnAJzL4Akp7YTQMgrrAFPJvC0Ij3UQQM43AdsqDCkwsOWQbIXqAd2ilBEeNaWQ3cWzA9tYpA0qhZVQHbE+ABEriC0QBDUQSso5AJCNoBkO0LTQ6g50A5sdnCEuYsSQ 1afo_prepack_topscore_0001
LhrH5/4P1gBEuecSQEYlT/oFZrA0GvsRQLHaB/cR2WB0d+WQQFueE/c8SvAUGEoOQaSeA/i0UfA09teSQaSmi+yxbQ/j4SuTQl1Py/28ju/jrwlRQSsqt/mRkQ/z2ksUQsHFy/c8S3BEEYVTQIZyn/QZwY/jfbiRQfCUX/aeRdBkrJ1SQlaVo9SVYZ8z1/aTQYEcH/sk/9/Tm7PUQ3c3HAbUVe/jtGKSQQxO4/+s0gA0JFvQQeJLn/K2Qk9zHQPRQ2G5l/SIc/9jTSjVQvtoz/+edpAkegCVQOcFFAb0Kf+Ds+MUQ 1afo_prepack_topscore_0001
L46Rh+0hWUCU3kYQQYlDN8sz3rCkR2OOQf/Un/w1jmCE8naMQJbnj/coFdCEueEKQBW5g+envbDEUNuOQwfqx/+owhDU46JQQmZmp+iqxzDkrHFMQT3kMALv0RDUGE4OQAAAg+cnvjCUwKPRQiFvX/qPSeCk+oRNQxgAD/kuJpDESh7PQNzMv/GZ7QDULyGRQ1NJ2/mtzBEkSMYQQTiBB/SLyKE0isdMQbnvH/0hWwDUHaBLQcSMk/GCsmD0jC3KQY6maALwKXDEDCEQQBrcOA/mEjDUbn/MQoa8KAbktvCEUNeOQ 1afo_prepack_topscore_0001
L8naGA9S3sCkYQgNQDXPaABrcoC0573LQYlDbABVj3BkoFpKQR2OfARKctBUO0SIQ1zInAd2/vCEmSkNQT3axAlHrqCkUDDMQMSG1ApzvKDk9XXKQ+jb3AZAmFCEk8SMQnoj+A1X4FDEH19IQ9gcABxBqAC0Zv5KQ+hOCB5e2gCkCBPJQoFZHAV3k0CkZmZPQO14ZAFkaADU1cSKQ6n8mAV4QQDEj7YOQsCNnANWwZCU4nPPQMEcwAZHDoDUZ5JKQ+Pn0ARCUYBENOnNQLSrAB5eVfD0RSTHQNXxCBxAuGBEDcHLQA78FBhb+cCURaIIQ 1afo_prepack_topscore_0001
LdoFXARgV2AkArMMQXktXA9na8+jVOELQe++HA56Rx+z4luIQ46RNA557n9zbSMFQbnvTAlCX/A0NJGOQd29jAJQ/e+DeMaKQWYmTABImA9jGmnMQ 1afo_prepack_topscore_0001
LPKcp/ksdu/T14FJQ/Ujn+w0Np/TgVuFQv0NZ/gVOkAkU46AQc9oY/89TFAUjX64Pir2g/CbIeAEgDXHQGsF+/iranAEG1hCQgHP2/Wv8R/jUa2JQdTih/c9oQAkVO0KQOrS898VZH9j9ItEQV8OV/O0XeB0d5bIQQtEOAHH5EBULgwDQTunu/idlPBE4dE/PjjQCAvv8Q/T2L1AQtjNKAvzuGAE53aKQ0TT8/yvfi8j/PGJQ0eTh/io0K/zK0lLQ 1afo_prepack_topscore_0001
LZQgt/IwKvBEaR2BQKxgAAd9oQC0Gv06P+TNSA1hWsBEmuJzP/UjTAlBBmB0bSMwvoFZJANzM7Cktz3+PktzTAJFuWD0w1j0PCBWfAFYlDEkmZm7Pe++qA1NJyDkVOUBQ0ist/AqGDCknvfFQbLVo/YeWXCEtPzxPYlD5/EsyNDUbnPBQb8SVAx0N1CUdTiCQcSMgAR0iEDE99TpPQ14HAxLdfDEUNeRP3kYvAZPKGEEDCMDQW5QoA125bDkoFZEQ+TNwANHahD01jC9P 1afo_prepack_topscore_0001
LQ14fAJFuGBUjX67PWO0oA57nSAUMIw2PgVOkABVjX+DaR2OP357nABBW59T14l4v/UjvARhrX/zHFOAQKxgeAZlDNBEpw1BQu/ztAh/i8AUJ/DqPHaRrAdTih/TKc9DQDXPxAtcol8z4lu+PxgA3A14lOA01jiAQ 1afo_prepack_topscore_0001
LQgVYA5QLy7ja8SvPqxLPAdoFZ87kYQsvsHFIApw1jyj++p9vKc9MApGv07b14FDw+TNSAR14l8DBW56PkOLbAxmsv+LvjvwvQ+vBARHhI+rZYQgP 1afo_prepack_topscore_0001
LdTi5/sd+O+T5QL9vIwKr/g/Uj/zIbnDwEtIJAB/pGA0hWEHwZQgJA9Rhr/zKH6Jw+eXE/sOdEBkq7aCw/zHn+IX41BUdtjHw2uMP/CZDvAkS9M/v+TNy/UiBB/D8na0vro/L/oMuL+jzsvFw3Cml/0LZtBk3ht/vZ3Lf++6GYCEO3oGwZYJo/8pQDCk51tIwzA4j+WacOBEDHJJwRcFp/+u4pB0hCi9vrL7q/y3zFAEWGKCwhbhB/GIEOAkG5a3v 1afo_prepack_topscore_0001
LLHaZAZktrA04luEwBrcmApEDCBktz3HwAAArAFYlj/zfqRJwiWktAFuek/DVjnLw/pGvAFtIrB0GvUEwUNerA9owhCkZmZCwrco5AxfqxBEaRWHwGEYyAlYQ0CUiBB8vvJxYAx0N5AkZm5Awf0NkAJZIwBE9PeJwMdTwANJGEBEW5wAwnvfrAFDC4CUMIwFw46RjAhqxfCEtI7Aw++p/AxLdHCERLyEwW5Q8AV46xAk9oQIw7Rh4AFueMCklDdJwb8SvAFYlTDkWkt5vDXPyAtd+eCE+TNyvx1j6AFYl3C0eU4+v 1afo_prepack_topscore_0001
LYlDsAxLdz8Tc9oHwFuewAVNeJ8r/UDJw67npAtHFu9rlDdLwwfqtAFtIb+b14lNwPf/pARf/08j8S3DwYKv4A9ce56r0SqJwKImwAdVCr+LdMJHw 1afo_prepack_topscore_0001
LsyheAVMIw9b3kILw3kYQAZmZm+bIwaNw8S3UA13P16bMIwPwyLdXAJEYF97kYARwDIDx/w/6d+r3TqMwnCYo/QD6KAsZzjKwdlXK/gx3H/rwUEPwpbSYAFCsy8bNeZJw/u9TAVlvUAciGBOwp1Up/kVNt577A9LwKKGx/Qmvl/r8L4Iw0Etx+WMNB/LWtfOwWP4W/wiEY9r6JVQwkAGZ/IzOkAcYcxPw 1afo_prepack_topscore_0001
LktzVAFDCs9jWkNPwXPKaANJG0/TPKsQwShrnAltzH/ThrXRwBrcoApw1D/zxLlSw3dFbAd6RWBUYrJQwD86EAVoDzBUt+WPwSI1hAVwXJCUF0NRwHbJFAt9hiCUzUwNwShrTAJv0d+jtzXNwJZONApGCt/jMwaRwMryiA1zqYBksHkOwnCF1/ENU8BEzuiQwOFk7/Y/CBBEcKIOwwWGiAR30pCU7Y0Qwz22pAp+6+BESUgRwTMNZA5khICk0oFSw+Lvp/MPpqCkjEKNw07APAZgPeCkse+LwhKtLANtS8CkQL+Ow 1afo_prepack_topscore_0001
L8S3vAtyhm+zyhmQwGEY6A13P19zxLNRwU464AZ6mE67z3HSw14l8AhqxL6757PTwkCXBBB/pm8z57HQwW5QDBtxLt/DaRmOw03vGBtd+u+ja8SMwHvUGBZPK0AU0iMQw6mEvAxKHq+jYQQPwUVK9A5GDo/D5NyRwkCX/AFsyh2LVj3OwkC3EBlBBW5jsdmQwrco/AlCXXA0OfvNwmZGIB1NJOA057HLw35bEBhpby8jTiBLwlDNKBlBBW9T14FNw5QrHBVO0qBk78NPw46xJBxLdTA0z3nQwIFuDBFXPKB057/Qw 1afo_prepack_topscore_0001
L7RhzAh/Uj+7KHqRw4P1xAlsdeAM7RhSwlYQsANIwCA825zTwyLdvAxKHaAcNe5UwpnErAphQiBM1RzRwiGlwA94NICcUroQw//coAph6jCc5gzPwOwy5ANRGjCMbtKRwO0iwAlCXf+LAAwQwKvm5A5EY6Ac38vSwsI5jABZsDBMwUaRwFSqoAJJTJCMEuhSwJkpzAFUXhB8Gy2PwMdXsAhPU0CsUeJOwRPCiA93yPCcRDCPwE6IlApOe7CM+xlQwjkt9AdXfzC8ErVQwKvu2A9Br6Ccn73RwfGj/AdUbOCsj7qRw 1afo_prepack_topscore_0001
Ltd+jABW5g+b0isTw8nacAx0NJ9bjX6UwAAAmAxfqx1rQg1Vw03PmA1jCX6LmuBXwXVvJAhQUc4jnkjUwIyFw/8V/e8bMV1TwhGBBAxLfS9TDtzVwFWU6+Y9tG6j4gMTwT3khAJGE49rqxzSwRe2VApTmT/bqZbVwBTUPAZJ1r9T6d3Twn0Jg/sHrk+rIaiUwxKM+/0eEf+L1aDTwORpn/4wo9+DEciVwtTpNApztz+TJDSWwQSo2/syG51jzHgWw7Ikl+CK6267x+sSwuSab/08Hq9zladSwdFdx8uUne9D9l9Tw 1afo_prepack_topscore_0001
LVjXsAhVOU9zLdTVwiBB0ABVjH/j/ULWw6mE7A9RhL8Dmu5WwO0i8A1isd8TzMDYwBW56AxJxgAUbnXVw0is0Ax1jiBUPK0UwdoFsAFsyB+j78VUwLhdvAZCEJAUIx5WwU46+AZ5Q7/zGvkUwsyhABNJG8Ak9oAWwsyhvAtd+GBEAAQUw 1afo_prepack_topscore_0001
LkCX/AxLdT7LueMWwT3EDBlX62+LAA4WwY6m/AJwKHA8yh+XwdolBBBAAQAcwKjYwnHNFB9BydAsef4VwvAjIBlHSjBcighWwae1NBdnRTBM7F3Ww2uUGBlUgZCcQixWwF14QB1FYJCsdjcXwyDYJBlUP5Csd/WXw5woOB1uRxC8qdsXwAVrRBJz4QDcw4IYwJGE+A14lu7LFuOVwuCfGBdcyr9r+7UXweUpHBhJy7/LCMIVw/N3BBl7D8AMNiXVwkUlPBxgmUAsmfqWwwsKCBBLyfCspogWwmsCVBhtFDC8jgtXwRJoHBpbkYDc8ojXwjMjPBlyQqDchKMYw 1afo_prepack_topscore_0001
LAAA2ApEDiAM8nqXw+TNvA1hWMBcdTWYwDCstAVMIQA8eU8Ywy25uAlDtoAMT3gZwDXPzAd++ZAc3kwWw2Z/yA1T5DCspigYwXXgnAJBOdBMHWIYw 1afo_prepack_topscore_0001
LTiBrApEDC+7z3zYw8napA9na80bbnXZwc9ozAZ6mEzD8nyZwMdTzAJwKH0bHaZawEYlmAZ78t+zgAHZwoa8WAhWkt+TgVyYwsHFnABAAYAUwKrZw789RAtd+mA0xLZYwJGEqAFtI78rBBWYw6BziAxtbK7bDWrZwDXPsA9mET/zNJuYwzMzKAJFue+DnELZwiWkVAJxgA8zP1cYwYlDlAR2OXBkR2eZwEtIvABBWZAErc4Zw8nahA1NJGAUMIEaw789BAd++hAEShLYwNepdAZmZuA0d++XwlDtSAJaReBUdTuYw 1afo_prepack_topscore_0001
L5lu8AhpbS4TgVeZwFueDBFtIb5TIw2ZwUN+DB9mED+LnETawW5QFBd9ow9Loa4awQmSIB17rW6TRCZZwR85IBVo7O/z+hBZwv+hNBtwSM/jOtjYwKpIOB9u92A0lJNYwlVlRB1piEBERcZXwp4sUBdINGAkx5+Ww3N1RB15QICU9f0Ww4P18AVjX64zjC/Yw6ObDB1onO+TBcKawJrBIBlhf877mDBZwRT8LBNtcB4jyUrZwF5hJBp+waA0WpYZwd4SFBhP3o/jzCvYw6g9MB9c4O9T1DMYw1OMRBZvE0+jGo1YwzXzLB5ydoB0VdWYwyvgUBVZPY+jEJbXwwRSXBVUYQAEATOWwPxbPB50OgCkD6IXwBhaUBFUWNCE86DWw 1afo_prepack_topscore_0001
LZ78CBxLdLAc14BawLyWDBV46ZBMuecawb8S/ABBWRBczMDbwIwKBBxgAjB8jCnbw1r2BBNDuUCshEDawohSCBlaj+CcwqbawohbABtbfjDcstBawxjk1AZeHgDMfA3ZwlfftAtwppDc65RawHDlvAJsE3DcB54awoAejAp6glD8IGFawjX6BBd8SPAsnvjZwsJfHBZA2gBcqInawx4aEBxYPXCcUBnZw4Zf7ARu0RCcJx3ZwLir/AhZy8CMre4awnzcGBtCGEDMBlkawLwBBBJBgAEMJqTawS7sCBlB6kD8EAkZw2hpzA9I5VDs6RZZw2ZP3A5IP6DcqrCbwLjhpANDO+DsFDNbwyT3hA9aMbDcdHnZwVd1aANBqsDsePZaw 1afo_prepack_topscore_0001
Lx1j1Atyh2AsYQ8awZ78tARf/sAsArgbwqGvyAluJh/LUNCcwShryApa8CAM99ncw9WJjAJuCKAcuURbwZmtYA5a2HBs+i2awLobFA9odYAsyfkawBKwRAtAfJCcFOSbwDXPzAd9ooAMqGfaw41osAlhyrB8T4ubwY+kkABTMi+78E+awpy4cA1oOv/bhNtbw8ZEhAlEXfB8GpbawVQk3/UaYEB8qdRaw783KAJAtH/LvVQawi7o3/4/f+/b8s+awYBHIAlydfC8bL/awSqTIA9Ri7Bc6Gtbwz51fAFRLaCMeOebw 1afo_prepack_topscore_0001
LQ142A9mEj87Gv0bwwfq7A56Rh6DAAUcwT3kDB9mED4LXPecwU4aEB13PV+L+Txcwknu7Apt3g/TDuCcw+wTwAVsUOAUnO5bwd8jABN3TsA0tcicwu/EpAh53OAUIAgcwQ142AV3kY77NJWbwrT32ANvDZ6TxFxcw3pCABtI+k/jLikbwwovsAlrpJ/zHHhbwkygwAdC6OBkhCsbw/BjABlkQtB0bvVcwCBrEBZZsXAk9pncwd3y8AZB9qAUeuAdwCOIhAxWzkA0+uWcwkxWsAt035AUdK4cw/ihoA152c+D2Ftcw 1afo_prepack_topscore_0001
LdTiHBpEDi8DpwRcw++JNBpvfq5zd+acw1NpNBJxgA5r78JdwjX6JBpZmZ27yhidwBr8OBd++p9Lsy9bwiWkPBlX6G8rX6ObwKc9QBZ78d/7OfzawOJmWBdR2OAsDt8awXPKYBRgVWB8z3faw4P1GBpFZ7+DXPCcwLfwPBl+6K+jyKVcwx1DMB99Td/LYl/bwRLySBtyhm+LW5IcwR2uSBR2Of5jqxLbwCB2LBVjX62rCXDbwIwqQB9Rh7+LmuRawrcIOBpvfiAc465awQg1WB9S3kAMmudbwGZbZB9S30+b6m4aw8n6bBdTipB8d+mawTiBYBFXPCBsuJBawY6mVB125DCstzjaw 1afo_prepack_topscore_0001
LR2OSBFDCs871jWdwyL9SBpbSM+757DewhArSBNJGE4zxLhewfUYTBBVjX07IbHfwekxRBBFLb+DpTSewqGvOBtz3HAsuJRewNzMPB9owdBspb6dwpbSLBlCXPC8JxMewx1jFBFZ7ECcPKAewbnvBB57nmCcjXOewNzMVB56RB9LXPCdwdy4WBtPZH/rYJHewlYwKBhArc/bIwKewiBBPB9RhTA8Ofzew9oQTBRgV2Bs789dwuzXOBJEYVBMrcYdwOJmLB9RhPCMYlvewCsSMBNzMvCcc9Aewb8SFB9owBCsTiddw3kYEBhrHNBsvfOewPf/7ApvfeCcHaFewam5BBRKcpC81juew03vCBdR2CD8MzAew 1afo_prepack_topscore_0001
LYreQB/NNY/zrKr9PolBOB3ajWAEPukDQqlDSBzK4XAEt3FIQwehTB/G2aBEgSFJQ+zTMBLTzyBUy2PCQ8HjJBvk2NCELBCHQEqpIBPo5yB0Bsx6PqR2NBnGcW/TkNT3PlxfRBfdYA9zSjk/PImvTBrHdMAkGvb7PPdeKB/l+k/jCRvEQXU3PBjHbMCUtTZBQqTXIBnGcuCkpWBGQKmSMBTthOCkVbNJQvoAGBjyl2BUKcCIQhAdHB3yLaCEJA84PilGFB/CkMBEYfd8Po5wKBjyzXB08FxvP 1afo_prepack_topscore_0001
L5k2TBzT7c+T7A9IQmDyXBLJlX+TzXMLQVYJVBjjFc/DSZvNQdRbQBvtcE/zQ/LOQ1y2ZBLjyy5bybqLQmh8dBbVKz6bnh5NQOtmhBzZIj6T4xMNQAuBiBbNw/+DOpyNQuKZjB71Od7bew7LQVgnSBDKqI7DHFIIQJKLbBPqoo/zhFrKQFOsbBfx4c8bRX1JQv3gWBHV4k9LXQJMQAIueBDfxz+rioSOQxJWcBLu9D4T67rPQDsKlBrX750L16aLQDB+iBjILx+7PgfLQ 1afo_prepack_topscore_0001
LU8JYBLDgYA0EXaPQ3pzVBbRe7Ak5k9QQWeqZBPQTsAEOBISQ2j0YB7mmKBEWXOTQRlpUBngvNC0p70QQEHdQB/dBaCECSjPQM6TQBTaeKDUVrPPQY+ALBHfvICEnZMQQR18bB3CdhAkm1APQfADSBPtgaAEDDKRQF6WYBH/GeC0LnkQQcYRTB3HwZCE1nyRQhdkRBT6XMCUr3nNQrGVNBLLNTDk27vNQNrOUBzT6VDUn3mOQiHRPBnkFZDkQ5kQQiKCIB7QcRCEuB5OQ/U5JB3fZWCUlDKRQ00NLB3VBMBUA1RQQ 1afo_prepack_topscore_0001
Lxm5dBjAk7/TJZ5RQXZ5gBr/8Z/DSj/SQj+rfBr+lT8T4u4TQoi1gBrGKz6jOO+UQ/2ljBfbgl+TNQZSQ4dheBjj1L/jSNARQVmFhBDxLnAkdhlTQJXRjB/CWT9D02bRQMukkBDigY8j2uDTQXQ1kBP2xKAUaVRSQ 1afo_prepack_topscore_0001
L7hrbBDpKE4rm6bTQg2aZB/9+e+bKZQUQ4CEdBnn9dAsLBKUQtPygBjwMdAcDDnUQfbyYBnsuV9LXYuVQl5zUBfH3G6jzN8VQzyXPBnlrR2jDG0VQIpeVBTWOI/zQqRWQ5W3MBnAsa+jy6DWQSqeQBPnPIA0uBWWQ1GJaB/bWS2znujSQnAeVBTDzA/bqR4TQj8ocBfNdB8LQeHWQcLiXBXJdZ/b31TWQgkRZB3HcEAEtUdWQnLjIBv2Ju+DSRCWQlstPBXX/FBUmvkWQ 1afo_prepack_topscore_0001
L3hIbB/V0hBMZPkTQ5deeBz1LYC8s9bTQCUybB/MY3Cst8dSQkrZeBjLnMDc6DsRQC/DiBr/nNCMuU8SQhw4jB3ClzC8UH5SQ2J4kBfr9GDsMzBUQPf5kBjKvJDc9E2RQxDbmBfibnDs7hrTQa5dmBPOypDc2KXSQaIfXBbRGhBMoSNTQ452eBTdhnC8pSaUQic9iB3uVrB8iKmTQy18hBrCv/BM7V8RQxLokBfO38C8GB+UQTbrkBftXGDMo+wQQpzZnBHa86DMJFcUQ 1afo_prepack_topscore_0001
LcVlWBXJP6CsIhgSQxVvTBzmAYD8mjlRQzfCPBPJtsD8tkUSQ+IjPBnwSHEsx85SQ+NtRBHXoADsJ7VQQuC4OBrXLdD81buOQXqvRB3wK4DsvgDNQiyVJBPBIdD8iKjOQwOJPBfbOJE8kFQLQ3xuGBz8U3DsO1vMQk4oJBP8AJE8ENGLQD4iUBLsxoCsPKJTQspiWBnJvwD8OFRRQfqDVB/qjxCcsOqPQiP9OBHRVnCsv/oQQQWGWBPWe4DMlOLNQfyCHBLfCID8/p2PQLrcRBHMwTEcp28JQxNYCBPp92DMHNoMQ4glHB/CYTEspYrJQ 1afo_prepack_topscore_0001
LoXdKB/FpYDs1LTSQQAvFBzNQrDsv2/SQ+mrFBD7NcDcJBdUQz4bEBrN13CMmyvUQdwkABHXQeD8C/TSQFmPAB3o+vDce0BRQBhIKBv8X9CMKr0RQnYDGBTvBHEMux9SQ7gXABvbf7Csc3PSQoKX6A7e5oDsvM6SQ5OD5Aj1UvD8niyQQ 1afo_prepack_topscore_0001
LYoBHBrSA4DsLlXVQq0DHBnsZrDcegzWQKuUBBr7OjDc/WSXQ5dJAB/KXBDstZzXQxJlJBHGmHE84woXQKTOPBHk+AE8zACYQIpSTBzWdJE8AMDXQRlRTBLblcEsTtzWQ3LWWBX1U5D8/JiWQiIBIBfdmKEcuBHVQUDYJBjFBODsqI6WQPayJBbaCWE8T9CXQXULHBPJbKEs6fQYQ2yFQBzPhHEMGQhYQpcePBDtcfD8CSDYQ 1afo_prepack_topscore_0001
Ls907ATcTBEcp1GXQLtiwAbKP/DclvhXQe6BrAjKCaD8RmzWQxTXuAnxdMDcxpvVQPWzrALDPVE8MaHXQ7tN1ATo2jE8UpDXQdxM+Avf9VE87ijWQA/l7AHH4AEM1iIXQFdMwAzGE7D87yTYQMFrnAXOvTEsKjJWQ5JylAD8XaEMvf2XQgbizAnKbxEsH+YWQ6u12APcmqEsBrBYQrbI+AvJxVE8UIdVQdv7CBr3HcEMap7WQ 1afo_prepack_topscore_0001
L/EmiALpeJDsBFYXQD7sZAjQKlCMdtuWQUQdPADpL0Csf/aVQXpzWAXxupCsEKWUQWbhIAjJzSCM5AqXQC+PRAnqd2BcK4bYQVk6//K37WB8wX5YQv/kW/qGCqBsXfxYQa/CFAzTzrAcJyXZQhbCgAfP5UDMMXHYQROoiAT18LCsZ1gWQLKi8/6zksCsJeAYQV068/SUI5BckUGXQKgqaALI3/A8uCRYQZM2bAP+lQC8AdtYQ 1afo_prepack_topscore_0001
L6A58/y4ZMD8khgVQHgCn/CtCcDcR4RUQHzDEAfJcoDc/BOTQKuhBAjGNfDcwKDSQUgco+yPYBE8uBlUQZBpU/we11DMyNhVQR+vc+U+sKEslYSTQYHm3/sl5TDsyz8UQFeix/+cOUDsFsYWQH+DG/O5XCDcE64TQPWLZ/icpNEcLBGVQI4C0+cE4pDsrDdWQXbnt/gP8IE8GgwVQe09X/gJXYEM5FhTQfahF/2i3PEc8tpSQA3kU/QtH9DseDxSQYMTIAFecMD8gIrVQQnFDAFkqfDcD7BUQBFMl/ADH3CMqHvUQ 1afo_prepack_topscore_0001
LKK+UAfnQ9D86hnTQGg0iA3CDFEsPZoSQi5inA/sDiDsEf+RQeU1oAvq8fD8cbxQQYzrrAnrtREswlVTQ7xqtAfaxIEMKvnUQz0NoAv3BpE8sYfTQ1hwWALeLCEMZIkUQWVJeArI9OEcSa3RQH15yA3ADREsQ3vSQFn8pAv/y2DcpYrUQ039hAfZjsEsOvxSQcgPlArvorEshdfUQQN+uAX4ZzEsf7TTQ 1afo_prepack_topscore_0001
LX4QqAfcTCDsgIwSQTa8uAX16aC81kJSQgmNmADiGBC85ocRQYOmnAPAPmB8ZFVQQgfV0A7kT+BczEOTQpmf5AfnRrAcvytSQyYGBBPFmABcODtRQ2fC+A76Kz/rXO5TQSkQpAj3YED8CPuTQnr+0Af6ZkC8X/aRQzGj6A/I/RC8oKtTQjLYuAnPEtBc6/9TQK/ezA7xbEAshZNSQRp7CBL5lFA8eGWRQmys+AHDBjBcpN3QQLsIEBHhXoBMzXLSQmZ2AB70J69rDSiTQu1BCBLeVgAs0mZUQu2n3A7ObU/L25lUQ 1afo_prepack_topscore_0001
LQOeaAfmO0B8CTFSQ7TbJAT8bBBcU/ZRQrQcDAr0csBseSFQQDjtCAPGsDBM9KGOQR4rq/2Nm4Ac8WSSQqBO0/6WoAAMFfgTQZXOO+C1iTAcb2eRQXHlD/2biDA8jYkUQGpRYArJPFCc/N/SQpOmPALNdBAccbNRQBJch/CfV3BMCiqSQU5M4/aWg59bPRMTQniIJA3a7UAclk9TQiKsM/MGsNAc/qHSQZq4O9sFv9AMcSpQQ0lr6+ijIp+b9pGRQujrV/SWo0+7esZVQQLO4+a2EFBs1M7UQg6Zx+Uzpa/7gWJUQ 1afo_prepack_topscore_0001
LSjL//u0YfC8FJGQQfbe0/yUn1CsNJpNQV4nMAzlCvCsY7qLQzdcJAbA+jCsE5XJQZfvs/6bzlDcPFEOQdv4J+unAtDcEU0PQwnsn/KPY8DMOzYLQ0S3j/E5mcDM5JmOQLNlAAXtkvCccw7QQ2oVO/eVvnC8b91MQ166DAnTrzDclDIPQ64En+yqOdDcqq3QQ0bbO9OGkHEsMpGQQs+Oi/y3MPEc7MuLQFmVCAD6G4DctPNKQdYIy+Wj0uDMfEUKQ8ja+/4l4iDM/I9PQaCop/k/1sDMawsMQcEQh/8tS6C8QMQOQ 1afo_prepack_topscore_0001
LrR9fA/9r1C8xHlMQfvcpALu2vCcySzKQGSgpAjIWCCMZTsJQy1FrArS52Bce5qGQZs5zAfFX4CsITTMQBBw9AL/3xCcMNoKQ/HfABrEvQDszfzIQQ35BB/S6MCsE23KQDCBFBfKzKDM9whGQ93bGBrE6GCcAlVJQ0b/HBfq5lCcH2DHQul+gA3Qi+C8qncOQ123oA/kqGDcn/JJQzR8zADWJZD8wnCNQtXa0AfvPjC806BOQ9YR8AX07tDsIImIQ2HrAB/A2oBsfLTMQOGPGBrpTjDcAUrDQqEyIBjibTBcOLjJQiwjLBPoLhCcKXoEQ 1afo_prepack_topscore_0001
Lrr1nArDLGBcUvXLQL43nAHtDY/LIwZKQNTLfAX4RE/bKULIQWp0hAnj149rXmMEQ/RpmAfQhSBMRfRNQOn1vAv6H3+bFarJQXkFmAXmQC+7x4DMQ 1afo_prepack_topscore_0001
LCZIMALaDCAsxgkIQBdY3/qbG0/r8+2EQy8bEATPziAM14e/P1LzDA/Zl6/L0z51PEsK1+iiYmAM38dGQLQsC/o0upA8DTvBQMjgX+s2Tv/rPSlJQeUtIAPoRfAMIGQKQ/Yww/ODHZ9L4SOEQUOVI/28ToBM99mHQuL7u/8XUJB8oo8CQSMZq981fNBsFY98POB8Q/wpwR/LvQaAQqirk/IPUXAsm8IKQqns2+4ygW9bu/AJQLI97+Sttw/7euRLQ 1afo_prepack_topscore_0001
Lo2FNAnbhuBcqjJAQkwZWA7bSMC8DaX1Pmk1jAzPHeBMBgFoPX+OkA3HvNBMhK92vuHrfAvVK4Cs9fb5PBP1kAbanPDcvBzQuBG4qA7c4AEMTfOvPRNX2AfRUvDsrqA7PIPzNAjuiFC88CpDQjxuJA/HvQCMi5wcPmCITADRdMD82nt8PHS+lAH3l0Cs4/k/PlK9qADoi7CsG7juvuaadAb8CWD8KAA0v/B86A7uVFEc5B59P1kyzALX6bD82g5AQpoX7AHQCcDsdLezP 1afo_prepack_topscore_0001
LLPvqA/eZ+AcZey4PQ6bzAbafEAsIKKyPb0muArj6b972C3avCtQyA7fBy77QeJ5vGQQ6APxnO/b+Zo+PHKLqAHdnMBcJiMAQ5Rb4ADl2nAMc3rYvhzP2A7zRv/7IjADQmCf7A3d+L8b5hQ+P988ABTbVHA8gUW+P 1afo_prepack_topscore_0001
LnCgmAHJO55bs8HvPPavhA7/Px9ztK2kv9qccA/X8N8j1W48vh/igAzBEf+TGfRCwS9kjAfVCO8rOKn6PsCnnAH+vf/zln/mvzL7VA7G4m+jC8LsP 1afo_prepack_topscore_0001
LU0aRAHLlL8bBCD+v2wiKATtj09bHnfEwtfWeADMqK+LzXCIw/O9eA7ZMT87KoPKw0L88/OYDTA8ulXEwOYT1/K7rzAMntAJwKsnF/iOmIAsqHZBw7LzNAPwoM+LLTn3vr8h//6zEG5rmfEGwsYVIA/ceCB8TQVCwFiNk/e4dwBMld7IwXm9JAnZ58AM93AKwHoQi/2wMFAM3gHKwRLed9S/lFBMyRUBwodf18A9yx+r8qaDw0tPS/62hn/LtMn6v 1afo_prepack_topscore_0001
LtdUnAz7cg/L0LLGwSNPxADUa0/bsttIwkvr1AvWBI8r3RdJwFHg4AHRAP673kuLwJq25ArzetA8ZTaGwYpW2AzoZFCcwCwFwfQQCBLXWoA8NqqIwdhL9Aj6jeCs113BwPh7mAfD5JAcljmCwUNPvAzR/cA8XPiKwkz06ArhUTAM/oZCwgKn2AjWaVCsWyzIwDfGuAvqdGCcyOWEw5+PFBL37MBMoWJHwJBhDBTBhL/LdPzIwSC0BBPhpCBsTDrKww6M6APNT/C8ydnBw5vz8A3rrPCc6F37vIqtCB7X5eCM0RRDw 1afo_prepack_topscore_0001
LUia2APyQ56DmSHHwuRw6AbN4b/TR+JIwR6L0AzbkXAEuTYKwAXg4APZK6A0WQRMw2bK0AHh1O4jvGeDw5wjBBnZJR/DAEwIwKVh6AXGBVAEjHtEw 1afo_prepack_topscore_0001
Lh8xpArtmUAUwtLKwY9DjAXkP8AE3hTMwx56lA7ZSUAUPVAPwOFknAL3cAB0B1eQweaDOA7jxwAkBPwLw6GlIAnA8ZBU0MSJwQN3AAn9XXBU5eAOwj6amAvhvw/j2epIwKpvkAL+VACEoCXMwFPXKAfLoZ/DgllLwjZqQA36wABEKLtHwQtlf/OrpOBEPYlNw9v2EAvAt3AUcm4Pw4uXEAvpuNCkA9KOw 1afo_prepack_topscore_0001
LmglmAXd/B+jp0HPw2xbpADeE16zZS2QwttM0ATscl9jNiVRwVOd1AHWxg+TjHfSwNJFqAr4qW+7T8sQw+/7dAXxoh/7CIcQwKVBvA/fGm/ryf8RwZoPeA/DXNBsHCAQwUMSlADUFz7jsIhNw9JPjADXtU8DHGlRw1bAvAjes2+L6QrPwbATUAbENY/LAGWRwrV6VA/k7W+7tQVPwhcavAzGS4A8V20RwL8D3A/Wiz+bRtFSw7xHqArfPH/LWI0Swzl6NA3mXjB8cqqPwmnrjAPIOTBsKjJOwpP2iAPaU0BMphxQw 1afo_prepack_topscore_0001
LR287AvbR29jctdQwCPUDB/tH++TFQ3Qw+KpCBH125AE+UbRwjhzEBfzTPBkWidSwlGLHBLwsA/DI2VPwvnDJBfjPI4znFWOwV7LMBPqUb6zFUwLwy8dMBnq3H8rIlPQw5Lv6AX6Qs8jzLFPwiP+EBrROU9T+LoRwJSOFBvhqAAUfTrNwjitKB/lBFAEqZ5PwM0lFBPMm877ht6NwvhhNB7eAs8Lo/CLwkKoJBzCKD9j5zPKwEfpPBDJtw9DOPHMw8czNBTl2A/7M4xPwpA8PBDe4A3j9PdQw+FHKBXoAo8rMuJRw 1afo_prepack_topscore_0001
LCHW/Af+MvBUe8vQwedx9AveLkCkSwPRwxhH5AjU/iCkvPqSwUG18A7f74CkbHjTwVqR2ATzZ9C0BlUQwbr36ATcDJDUnM5NwynEyAT4KcDESEKMwQjCCBXwZoDk1dPOwfa77APghcB0dF1Pw7WwCBvaN0CE+yQRw6+DvA3XmqCErKKQwYQC0Ar5FbDErg0Qwadx9ALfNsCkW+5MwGfV1A34ckD0/+MKwPxqrAnI3ED0XN6LwuJ7uAXu14DEKSHNwDPrDBH0rwDk9ZSMwAOmABzopCEkEjOPwHAKFB/huZDULadPw 1afo_prepack_topscore_0001
LhyCxAbrfJCE/X4Swh8PsAfaGHC0yhPUwoA30AreT1BkfEQVwn661ATcPOCUZqSWwlCBjAXfGNBEKgTUwGr9SAbItsBU8veTwrWbfALWM9Ak10vVwGlACAXRVpA0G3PTwaTJuAL02vBULxJSwKlCpAXjdmCkI4fUwEdllAHT0QAUWH3Tw4shLA/scRCU7/+TwGsjYAr1kBC0IlgSwRuWSAnZEPA0adxVwrBgmAvKAkAUfjTWwZRLaADnI5BUqsMWwGYDq/SfhEBEeAqSwRe/IADTrm/TRktSwR3h3/2JhTAUnKNUw 1afo_prepack_topscore_0001
LhEG7AvdI1AE1L9UwC5zBBjw9bAEdh6VwKuYFB/QfpBEOeKWwmkmGBbYZ/BEEfSXwRiGFBTHBk+DZQYVwG9/BB7Da03zndRVwyyN6ATpLWA0FGHUw9R2/AzHkHAUNF2Ww3ktGBXSnF/DaqZUwGxeIB/znM+TurCWwFRS+ATuGq6jktqUw 1afo_prepack_topscore_0001
LVhBHB/c7JCUBdHVwb1cKBD8YwC06fSVw72iHBze8QDkNMLWwfIzJBH7JiDE41GXwjq4LBj+ZED0AH8TwWm/PB3pOrCU88JTw1xtOBfnIbCU+x5RwWeCVBHHPkCkmHsTwJ7dSBr8IECEI+LRwglyYBfpPNCUKU+SwNMhXBH7d6BU2juRwVXQbBffqMB027ARwLh9FB33pACki6NUwMhJOBHbumC0NCyVw5XSIB3oPHD0CBVTwJUcNBnMlkD0NKGUw19vKBjbogCkC7eRwhrCWB7r2wCULJrUwypdRBjr/uB0r/MQwyVwcBzWuHC0oMZTwZOvZBP5L7A0WQLQw 1afo_prepack_topscore_0001
LPoiCB7vZZD0RL5Vwg5A/A3+q4DUeVuWwweK/A3zCqDk0zFYwx+rABXWUBEkyliYwiFyABDmLLDUb9IVwYYTBBXmJMEU47nWwnP12Aj7A7D06yWWw 1afo_prepack_topscore_0001
L7Q58ATK+BDEbeNYwkcA9A3j4xCktY6YwKwCEBLnM6CUXvNZwl+hEBDP/JDEV9wZwWAZ6A/KzBCENy8Ywt8tuA/PtzBUWSwYw36n8AL2ThBUDdpZwA3EsA/4dWAkH1oYwqDK7ArxkuCEIarXwB+72A3pFDDkoiMZwfmT/A7U6gBUs1lYwVTepAvz6FCE/WJZwsN3sADkdLCEdGTYwHdu6APAPdAEYkqZw7ShCBruiqB0uKxZwXSt3AbpuBCEuoAawl5qjAn7VQAkkFgYw88CxAb2F7/DhBPYwJFmtAL1ck/jM+FZw 1afo_prepack_topscore_0001
LOJNIBTCovC0F22YwDxtNBDB+2CEgyHZwQlbOB/1SmDUzrSZwO7YQBHLPxD00g0ZwJY9RBjnqpCUfhnYwx+eSB3xTzBkr2gYweFhWBvCmeBEuC/XwFICXB7K0CAE0DyXws06ZBnld8+jEGzWwALhcBj3WOA0SB8VwGxIaBnXYf4zossWwyItHB/K7iCkldaYw0GPOBDvpjCUCjkZwHlERB/5B4CE4kIYw9T2VBjiq1Ck1vxYwZ0tTB7ZIVB0hu+Yw9+oOB/zGZBkF0WYwjTVVBXak7BkqgCXwpzZaBjSl3BE2IJYwvtFVBzXY3+D+lNYw2gWcBvhxOBER6AWwmlreBzY4l/zU1MVwV2IYB30XY77GDXXwsGTcB/ShL67Xi9Vw 1afo_prepack_topscore_0001
LmM3MBPsSBEUjl2Yw2lfNBzEdYEUgeAZwZwkKBrr6cE0eZqZwCdtMBbUnmEE8YHawKrOLBTVkmEUvLdYwWscOB7yqmEUrynXw232LBnn9zEk1ykWwp66OB/SG0EkPsVVwWIONBD8u8EENcLUwZOfIB3C1FF0wPHUwLMUQBLXC8EUj8GTwVgRLBrvd5DkeZbYwm9vRBLW+bE0ycDZwS7LHBLQWhEkWZVYwaO+KBfAC3Ek7foYwd+aSBTFJtEEWI0XwqnzOBfOXWE0RnPXwH14HB33ntE056WWwaOgLBDfYEFkEZ7WwHclSBP0PtEkpbWVwjEIGBrqWGFE1p7UwWyNHBXvSMF0MoPTwOC9TBbED1EEwKKTwHwCPBrDgCFU/UPSw 1afo_prepack_topscore_0001
LErwFBTPNVEUBQuZwBSwCBnmNYEEJyWawhEGGBbUsOEU9C7awAPxGBDmSYEkOUcbwBpg6A7DYNE0n8Uaw+nSyADZ5XE0OL3ZwK9aoAXMuJEkR2zZwmKavATp8tEEXTIawW1KEBPg+ME0tyWZwACJCBneSpEUixbawv0k7AD5z5D0xZKaw4xH3ALTJNE0SE1awoGs1An6eZEkBNXZwoYliAXiMREEyseZwqNsqALdU0DEL9mZws86kALwnHEEggTawumkpAz+b1EUXJzZw9MAsALFZsEkNQoawqUl2APs13EUnzJaw 1afo_prepack_topscore_0001
L37HIB7xQ3DUn7zawaDeLBfjPgDUjOUbwzq6HBPOdCD0OeubwJEDFB//yPDEi2Kcwa7YOBrWb/D0vXybwzQWSBXbhNEEBNZbwRvPRBrTDnD0vuVcw12qUBvH2fEUouybw/UaHBz0YpDEChYaww6eOBv8kND0JVDbww9fLBbwmKEkexAcwSuoVBvRlDEE33NbwAJXQBTBKUEUQH9aw4lSTB/jj9DktvqcwiwVOBDYwUD0xLocw6mKUBDpRRDk0oHcw93bXBP84oEU5tebwFscRBjDVqEkLc9bwz/yWB/3jZEEBaOcw 1afo_prepack_topscore_0001
LSmFIB/I3ZCkuokbwkouEBDGv0BkfL8bwPlnHBrffYBE09kcwbkHMBzhP7AkVqjcwtGcDBjZ9mAUEVgbwKbb/AbtTM/TqO1bwRH38A7OCm7jg8Wbwsyh1A/+lS8baAsbw1m8yAPqpZ/bjsObw4hbKBvkIQCkWcNbwIU+AB/2zJC018Ecwy/kBBnYI8A0DmCbwUvIHBzb+FAkD8XbwVbmBBru2Y+TT8RcwHhA4Az6qFAEqf+bwLJ94ArYGX9zFX6awR5HCBz4a60b0XNbwc1X5AHkl49boiIcwFFGuAvoC02rEm1bwF5EuAbgsWAMC0dbwtAPvA/eIs+roW0aw1mw5A7G4KAczCGbw 1afo_prepack_topscore_0001
LVbEFBf/bhBk5JJdwuIqHBjmYHBUeKydwikhMBDoMACE/e6dwMtRQBrhvhBkoJOewhPkMB7jbkCEbxtdwCpVJBfRjS/z1PxdwWisEBj//o8DvmvdwZJpGBvmaG9LW3zdw8liJBX55d+L6oLdwR/ALBDTIrAMYsNdwlycBBPyr5BU0WJdw56xEBHZ4PBUdCMew/Q3LBH0V7+zjZVdw7NtLBfFi1+jMoNewZR6BBXNIg9TVkJewMWlCBn39E9T2TRdwpLXJBT9Ba9LeDPew9VPDBPoZ3+r9i5dw38+GBPXXJ+be5vcwUALNBPqJl8LxaHdw4Q7MBPvB8A8Vfycwz5cNBryM1AsCAndw+DrHBDe0OBMY/Qdw 1afo_prepack_topscore_0001
LAAAcBBAAAAAAAAAAAAAAAAAAAAAAAAAAAAAAAAAAAsAAAA4P 1afo_prepack_topscore_0001
SCORE:   143.654   -352.402    126.168    281.142           1.170                 12.398        -10.236    -92.300        0.396        -54.241          0.000         -1.344      -0.031        0.000     -0.190     84.045      0.375            0.000     72.289                -28.194        104.611         0.000      0.000    -17.325      5.082       4.592     11.446      0.000                -0.600             1.046              0.149             0.231      -1.480     -6.137      4.012      5.885      5.660      0.000      0.000      0.000     10.091     53.000     13.000 1afo_prepack_topscore_0002
RES_NUM A:1-40 B:41-80 C:81 1afo_prepack_topscore_0002
FOLD_TREE  EDGE 81 1 2  EDGE 1 40 -1  EDGE 1 41 1  EDGE 41 80 -1  1afo_prepack_topscore_0002
RT 0.00273961 -0.0689549 -0.997616 -0.997708 0.067256 -0.00738858 0.0676051 0.99535 -0.0686127 18.9567 16.6687 -4.76583   1afo_prepack_topscore_0002
RT -0.361571 -0.433569 0.8254 0.674843 -0.732553 -0.0891793 0.643314 0.52477 0.557461 -3.784 1.902 -16.025   1afo_prepack_topscore_0002
ANNOTATED_SEQUENCE: V[VAL:NtermProteinFull]QLAHH[HIS_D]FSEPEITLIIFGVMAGVIGTILLISYGIRRLIKK[LYS:CtermProteinFull]V[VAL:NtermProteinFull]QLAH[HIS_D]H[HIS_D]FSEPEITLIIFGVMAGVIGTILLISYGIRRLIKK[LYS:CtermProteinFull]Z[MEM] 1afo_prepack_topscore_0002
CHAIN_ENDINGS  40 80 1afo_prepack_topscore_0002
L7RBPBtz3HGkQgV2P8S3MBNzMAGEv0N/PrcoOBd9oDG0HFOFQbnvSBJaRAGEDCMHQCB2OB5OfpFEAAA9PjXaMBtz3ZF0d+eCQ78dNBdoFjF0gArkPQj3NBFfoFGEK4IKvq/nNBRZNPGU3dt4PR/ATB5Y7HG0d1F3PUmgIBFcPAG0UQs+PIwKTBNc9oF0coF+PLy2NB9owJFUc9oBQiWkNBhpbeFEsyhGQiWEIB9TNaFkDtICQfU4OBhU4SFEv0NBP1NJJBZktjF0IbnXP3kYPBNJGuF0257vv 1afo_prepack_topscore_0002
Lx1jLBh/UKGUktzHQsHFNB989NGUc9oKQiWkJBRgVIGkWktMQkCXJB9naLGEW5APQTihMBxKHaG0gA7KQqGPQB5OfgGUhrHJQ7RhPBlsdsGkArcJQwKHLBlDtwG0jCHJQLy2TBBAAyGUwKHKQW5QIB989MGEmuJGQyDQRBpo2LGESY/KQtIbIBlsdcGk78dKQ4PVNBhpbcG0d++MQkCXUB5OfeGUwKnJQBWZPBtIbeG0coFGQSMoTB5575GULyWKQzhWXBFXPuGEVjXKQ 1afo_prepack_topscore_0002
Lue0GBtHFAGEXP6LQf/UDBhpb0F03P1NQFDCABR2OCG0xLdPQzhW/AdTiLGEsyxOQVgqGB5WemF0kauPQFkxJBNMKUFEDrZOQnhSNBtINJF0gRPQQcJ3FBhBaEFUd4JNQJGEHBRKc7Fka8CKQ/7pABZdDqFk+3sMQxtiJBRxowFE6GYQQydAEBR8dfFEr4mQQAiYMBFZnaFEVe2MQ8AgPBlTM8EErUiPQabGQBJ7wUFUo2pQQjsyKBRdzCF0TWCRQ5pEIBZNZ3E0fjNMQeTQDBpJ79EEMAtOQj1cDBtAmMFU+0pLQ 1afo_prepack_topscore_0002
LlYQ7ApFZ9FEtIzQQ5lu0AxKHGGUxgoRQaR2yANJGBGU3kATQIFuqAhU4CGEW5oTQKc9pAVMIIG0Mz8QQ3577AxeUuFEShDRQK9M5AVMiNGE5QwRQjsdpAtIbDG0gADQQ/UjjAR14FGEVjnRQ03PpAJxgQGUf/sQQ 1afo_prepack_topscore_0002
LMdT6ARhr1FEFueTQe++4ANHarFUPK0UQAAACBFYllFEAAYVQJGEGB5OfpFkYQwUQe++xAh/UXFkX6uUQdTi2A1NJGF0d+2TQJbn1AlsdGF0jCfSQ2jC8AVMI0EkpbKUQVjX6AlCX1EULy+RQueU+ABAAqEE/p+SQBWZABZlDzFklD9SQAdF1A95j2Fk6vfVQLy2wApGvQFkX6uVQwKHqApZmbFEaRWUQDXP+AhAruEUjXKVQGZ76ABBWxEEnE7QQDCMBBNJGcEUc94SQ 1afo_prepack_topscore_0002
LShLCBJaRcFECsiWQBrcHBJaRWFErcIXQlDtGB99TPFULySYQtIbIBNdT+EEVjfYQGZbLBhU4oFkVOEXQjX6QBR2OjFk/UjXQueUUBtHFWFkBB2WQsHlTBFZ7oFkZmVYQzh2YBZ78TFkDtgXQZQgYBx0NfFEAAUYQ5lu9Ax0NZFU46BXQcvJJBxy9IFEIlkWQ9owLBpvfuFUdTCWQoa8JB5QL2F01jqXQIwqTBNJGQFEYl7VQTihSBxgAzF0MzwYQEYFcBVMIKFkCXHXQ 1afo_prepack_topscore_0002
LcSMEBZmZcF0hWsYQ3kYDBV3kWF0NJaZQ6mE/AFYlDFkWkdZQWO03ANzMBFUMIEZQhALBBZQgpFUhrzZQhALFBZlD7Fka86ZQCBWFBlCXGGUMIgZQgqxIBZ785Fk9ocaQTiBJBBrcOGUO0mZQZ7cMBpEDFG0FZjaQT3kMBFsyNGErcIaQkC3CBxKHqFUNehYQpjPHBRjGSFExwnZQnvf7AJaRwFkX6iZQO0i/A557jFEFuSaQsyhCBR14GGkWkFZQShrIBVMIsFU46xaQwKHJBBBWVGUNeRZQ9oQPBJxgEGk++9aQFuePBluJUG0isNaQ 1afo_prepack_topscore_0002
Lb8SABNJG2EEW58ZQVjX5Ad8SjEEXPCaQUNe4AZlDXEE99XZQJbn8A1isdE0FZ3YQbJWuAxxTqE0F3QaQnNOpAFPa2EEiKxZQqGPDBVjX4E0xLRaQNcw8AVfyYE0SmaaQ8cipA9HRcE0KcYaQDHEvARXwzEEiAuaQWBzsApbDzEE7zWZQ 1afo_prepack_topscore_0002
LnEDzAx0NFE0hWYZQzMzxABW5wDEoawYQ8S3lApFZrDE8nmYQktzgAhpbODkU42YQWAK3AhoDFDEuj0YQuKnBBBIxGDko16YQ5iGEBBCKbCk0x+YQdmMBBRdl4BETb/YQlu6IB19sYCkOJBZQvJxvA9TNAE0jCzZQI8o1A5gEBEkPQWYQcguzA575zCUTqPZQuhj1AVpNyCUU6XYQK7ZDBNNSXD0wrfYQzKfCBRLOZDU+jXZQ 1afo_prepack_topscore_0002
LIFuhAdnvDE0hWMYQDCsMAx0NDEEAAAYQf/UHAVMIcDk/UTXQzMzMA13PVDUy2JWQsyhKANdTWEEnEDXQlYQcAFZ7kEkArcXQqxLnAZPKWEkVO0XQIvjhAdUkDE0MjMYQNkvCABpfFEUrrcYQLy2LA9S3QE0eUAWQ46R1/MepdEERLKXQ5QLgA1isvE0OfnWQqxLXABqGvE0xLJYQIFurA557REUdT6WQamZsAJGEeE0fqRYQ 1afo_prepack_topscore_0002
LmuJ5/gqx/C0jC/XQrcot/wKHWC0jCXXQPKcN/gpbeCERLCWQx1ja/kYQICUktDVQduFC/4A+2BU/CJYQxzGn/IDQXBkMexYQRZ3n/grjMCkDiUZQDKxQ/o1QvCUnhNZQh983/ol/CCkBY2ZQT3kw/Y78FDklDdYQTNfFAhjKEC0aRLXQVRcq+uNcOCkerSYQsvHJ+ckS/Ak9cvXQCh6M/IZgeAUVC9YQjq5DA945EBEbopYQ 1afo_prepack_topscore_0002
LCsyB+SgV+C0Ib/VQ2jCX/mYQIDk8SvUQCsyB+4luVDEmupTQ5QLS9gqxHDkTihSQeGw8/KV/rDUY48UQFrcQA/5YcDEdM3VQfLQHAvTE7DUianTQtQDfA/Ts/DUZOWWQqGvk+qw1PDUjXyWQKPZs/epkrCk+iaUQ4gst/O6eDE0DNdVQYrHaAX64ED0bMVVQZepJADQeMDULBvWQyp+SADzJKE0mMyTQTlh0/SQsDEEFBATQFf5OA7+TgDkxtGTQfHulAHYJyDEsM/WQFbxVArehLEk/c6WQ8ePjA3XrHEUNhfVQ 1afo_prepack_topscore_0002
L5QLi/8S3wDkR2+TQfU4AABqG/DEEY9SQMdTMAJGEYDktzXSQ14lOAJGEUDEnELRQUNeRAluJPEka8iTQ4P1GAZ78hEU46BUQfU4gAZQgVEU2OfSQktzj/4577DUHa5UQp9mw/sg2HE0AfKSQbnvZA9RhHEkYQYUQtd+QARKctE0yhGUQShrmAtyhgEka86SQAAAlAZ5QHEUMIISQmZmZA56RdEkEDqRQ 1afo_prepack_topscore_0002
LiWkTAZ5Q7CUf/MTQaR2eAxJxUCECsqSQxgAPAV46xBkoF5RQLHaTAdR2WBkpbyQQPrekAV6B1BUtGzTQRt/tAd8fPCU8ugUQBeHxA5SgpB0KRuVQNoT3Ah6uTCUUmiTQNepRAhU4+Cka8KUQ7AylAV+bfCUJCASQfqvcAJn9nBUzCjUQarNnAJzL4Akp7YTQMgrrAFPJvC0Ij3UQQM43AdsqDCkwsOWQbIXqAd2ilBEeNaWQ3cWzA9tYpA0qhZVQHbE+ABEriC0QBDUQSso5AJCNoBkO0LTQ6g50A5sdnCEuYsSQ 1afo_prepack_topscore_0002
LhrH5/4P1gBEuecSQEYlT/oFZrA0GvsRQLHaB/cR2WB0d+WQQFueE/c8SvAUGEoOQaSeA/i0UfA09teSQaSmi+yxbQ/j4SuTQl1Py/28ju/jrwlRQSsqt/mRkQ/z2ksUQsHFy/c8S3BEEYVTQIZyn/QZwY/jfbiRQfCUX/aeRdBkrJ1SQlaVo9SVYZ8z1/aTQYEcH/sk/9/Tm7PUQ3c3HAbUVe/jtGKSQQxO4/+s0gA0JFvQQeJLn/K2Qk9zHQPRQ2G5l/SIc/9jTSjVQvtoz/+edpAkegCVQOcFFAb0Kf+Ds+MUQ 1afo_prepack_topscore_0002
L46Rh+0hWUCU3kYQQYlDN8sz3rCkR2OOQf/Un/w1jmCE8naMQJbnj/coFdCEueEKQLi4g+KGwbDUmMuOQusqx/a/vhDU97JQQg/np++myzDkvJFMQS0kMALA0RD0kC4OQAAAg+cnvjCUwKPRQiFvX/qPSeCk+oRNQ4z/C/8oKpDkfk7PQxNMv/iY7QD0tzGRQiIK2/KbzBE0ENYQQshAB/6YyKE0OqdMQY9uH/wHWwDUYdBLQngLk/CpsmDkOD3KQ6EnaAbOLXDUBDEQQMTcOALZEjDEPo/MQTK8KAjcuvCEbJeOQ 1afo_prepack_topscore_0002
L8naGA9S3sCkYQgNQDXPaABrcoC0573LQYlDbABVj3BkoFpKQR2OfARKctBUO0SIQ1zInAd2/vCEmSkNQT3axAlHrqCkUDDMQMSG1ApzvKDk9XXKQ+jb3AZAmFCEk8SMQnoj+A1X4FDEH19IQ9gcABxBqAC0Zv5KQ+hOCB5e2gCkCBPJQoFZHAV3k0CkZmZPQO14ZAFkaADU1cSKQ6n8mAV4QQDEj7YOQsCNnANWwZCU4nPPQMEcwAZHDoDUZ5JKQ+Pn0ARCUYBENOnNQLSrAB5eVfD0RSTHQNXxCBxAuGBEDcHLQA78FBhb+cCURaIIQ 1afo_prepack_topscore_0002
LdoFXARgV2AkArMMQXktXA9na8+jVOELQe++HA56Rx+z4luIQ46RNA557n9zbSMFQbnvTAlCX/A0NJGOQd29jAJQ/e+DeMaKQWYmTABImA9jGmnMQ 1afo_prepack_topscore_0002
LPKcp/ksdu/T14FJQ/Ujn+w0Np/TgVuFQv0NZ/gVOkAkU46AQc9oY/89TFAUjX64Pir2g/CbIeAEgDXHQGsF+/iranAEG1hCQgHP2/Wv8R/jUa2JQdTih/c9oQAkVO0KQOrS898VZH9j9ItEQV8OV/O0XeB0d5bIQQtEOAHH5EBULgwDQTunu/idlPBE4dE/PjjQCAvv8Q/T2L1AQtjNKAvzuGAE53aKQ0TT8/yvfi8j/PGJQ0eTh/io0K/zK0lLQ 1afo_prepack_topscore_0002
LZQgt/IwKvBEaR2BQKxgAAd9oQC0Gv06P+TNSA1hWsBEmuJzP/UjTAlBBmB0bSMwvoFZJANzM7Cktz3+PktzTAJFuWD0w1j0PCBWfAFYlDEkmZm7Pe++qA1NJyDkVOUBQ0ist/AqGDCknvfFQbLVo/YeWXCEtPzxPYlD5/EsyNDUbnPBQb8SVAx0N1CUdTiCQcSMgAR0iEDE99TpPQ14HAxLdfDEUNeRP3kYvAZPKGEEDCMDQW5QoA125bDkoFZEQ+TNwANHahD01jC9P 1afo_prepack_topscore_0002
LQ14fAJFuGBUjX67PWO0oA57nSAUMIw2PgVOkABVjX+DaR2OP357nABBW59T14l4v/UjvARhrX/zHFOAQKxgeAZlDNBEpw1BQu/ztAh/i8AUJ/DqPHaRrAdTih/TKc9DQDXPxAtcol8z4lu+PxgA3A14lOA01jiAQ 1afo_prepack_topscore_0002
LQgVYA5QLy7ja8SvPqxLPAdoFZ87kYQsvsHFIApw1jyj++p9vKc9MApGv07b14FDw+TNSAR14l8DBW56PkOLbAxmsv+LvjvwvQ+vBARHhI+rZYQgP 1afo_prepack_topscore_0002
LdTi5/sd+O+T5QL9vIwKr/g/Uj/zIbnDwEtIJAB/pGA0hWEHwZQgJA9Rhr/zKH6Jw+eXE/sOdEBkq7aCw/zHn+IX41BUdtjHw2uMP/CZDvAkS9M/v+TNy/UiBB/D8na0vro/L/oMuL+jzsvFw3Cml/0LZtBk3ht/vZ3Lf++6GYCEO3oGwZYJo/8pQDCk51tIwzA4j+WacOBEDHJJwRcFp/+u4pB0hCi9vrL7q/y3zFAEWGKCwhbhB/GIEOAkG5a3v 1afo_prepack_topscore_0002
LLHaZAZktrA04luEwBrcmApEDCBktz3HwAAArAFYlj/zfqRJwiWktAFuek/DVjnLw/pGvAFtIrB0GvUEwUNerA9owhCkZmZCwrco5AxfqxBEaRWHwGEYyAlYQ0CUiBB8vvJxYAx0N5AkZm5Awf0NkAJZIwBE9PeJwMdTwANJGEBEW5wAwnvfrAFDC4CUMIwFw46RjAhqxfCEtI7Aw++p/AxLdHCERLyEwW5Q8AV46xAk9oQIw7Rh4AFueMCklDdJwb8SvAFYlTDkWkt5vDXPyAtd+eCE+TNyvx1j6AFYl3C0eU4+v 1afo_prepack_topscore_0002
LYlDsAxLdz8Tc9oHwFuewAVNeJ8r/UDJw67npAtHFu9rlDdLwwfqtAFtIb+b14lNwPf/pARf/08j8S3DwYKv4A9ce56r0SqJwKImwAdVCr+LdMJHw 1afo_prepack_topscore_0002
LsyheAVMIw9b3kILw3kYQAZmZm+bIwaNw8S3UA13P16bMIwPwyLdXAJEYF97kYARwDIDx/w/6d+r3TqMwnCYo/QD6KAsZzjKwdlXK/gx3H/rwUEPwpbSYAFCsy8bNeZJw/u9TAVlvUAciGBOwp1Up/kVNt577A9LwKKGx/Qmvl/r8L4Iw0Etx+WMNB/LWtfOwWP4W/wiEY9r6JVQwkAGZ/IzOkAcYcxPw 1afo_prepack_topscore_0002
LktzVAFDCs9jWkNPwXPKaANJG0/TPKsQwShrnAltzH/ThrXRwBrcoApw1D/zxLlSw3dFbAd6RWBUYrJQwD86EAVoDzBUt+WPwSI1hAVwXJCUF0NRwHbJFAt9hiCUzUwNwShrTAJv0d+jtzXNwJZONApGCt/jMwaRwMryiA1zqYBksHkOwnCF1/ENU8BEzuiQwOFk7/Y/CBBEcKIOwwWGiAR30pCU7Y0Qwz22pAp+6+BESUgRwTMNZA5khICk0oFSw+Lvp/MPpqCkjEKNw07APAZgPeCkse+LwhKtLANtS8CkQL+Ow 1afo_prepack_topscore_0002
L8S3vAtyhm+zyhmQwGEY6A13P19zxLNRwU464AZ6mE67z3HSw14l8AhqxL6757PTwkCXBBB/pm8z57HQwW5QDBtxLt/DaRmOw03vGBtd+u+ja8SMwHvUGBZPK0AU0iMQw6mEvAxKHq+jYQQPwUVK9A5GDo/D5NyRwkCX/AFsyh2LVj3OwkC3EBlBBW5jsdmQwrco/AlCXXA0OfvNwmZGIB1NJOA057HLw35bEBhpby8jTiBLwlDNKBlBBW9T14FNw5QrHBVO0qBk78NPw46xJBxLdTA0z3nQwIFuDBFXPKB057/Qw 1afo_prepack_topscore_0002
L7RhzAh/Uj+7KHqRw4P1xAlsdeAM7RhSwlYQsANIwCA825zTwyLdvAxKHaAcNe5UwpnErAphQiBM1RzRwiGlwA94NICcUroQw//coAph6jCc5gzPwOwy5ANRGjCMbtKRwO0iwAlCXf+LAAwQwKvm5A5EY6Ac38vSwsI5jABZsDBMwUaRwFSqoAJJTJCMEuhSwJkpzAFUXhB8Gy2PwMdXsAhPU0CsUeJOwRPCiA93yPCcRDCPwE6IlApOe7CM+xlQwjkt9AdXfzC8ErVQwKvu2A9Br6Ccn73RwfGj/AdUbOCsj7qRw 1afo_prepack_topscore_0002
Ltd+jABW5g+b0isTw8nacAx0NJ9bjX6UwAAAmAxfqx1rQg1Vw03PmA1jCX6LmuBXwXVvJAhQUc4jnkjUwIyFw/8V/e8bMV1TwhGBBAxLfS9TDtzVwFWU6+Y9tG6j4gMTwT3khAJGE49rqxzSwRe2VApTmT/bqZbVwBTUPAZJ1r9T6d3Twn0Jg/sHrk+rIaiUwxKM+/0eEf+L1aDTwORpn/4wo9+DEciVwtTpNApztz+TJDSWwQSo2/syG51jzHgWw7Ikl+CK6267x+sSwuSab/08Hq9zladSwdFdx8uUne9D9l9Tw 1afo_prepack_topscore_0002
LVjXsAhVOU9zLdTVwiBB0ABVjH/j/ULWw6mE7A9RhL8Dmu5WwO0i8A1isd8TzMDYwBW56AxJxgAUbnXVw0is0Ax1jiBUPK0UwdoFsAFsyB+j78VUwLhdvAZCEJAUIx5WwU46+AZ5Q7/zGvkUwsyhABNJG8Ak9oAWwsyhvAtd+GBEAAQUw 1afo_prepack_topscore_0002
LkCX/AxLdT7LueMWwT3EDBlX62+LAA4WwY6m/AJwKHA8yh+XwdolBBBAAQAcwKjYwnHNFB9BydAsef4VwvAjIBlHSjBcighWwae1NBdnRTBM7F3Ww2uUGBlUgZCcQixWwF14QB1FYJCsdjcXwyDYJBlUP5Csd/WXw5woOB1uRxC8qdsXwAVrRBJz4QDcw4IYwJGE+A14lu7LFuOVwuCfGBdcyr9r+7UXweUpHBhJy7/LCMIVw/N3BBl7D8AMNiXVwkUlPBxgmUAsmfqWwwsKCBBLyfCspogWwmsCVBhtFDC8jgtXwRJoHBpbkYDc8ojXwXqNVB5tKGDcgQOYw 1afo_prepack_topscore_0002
LAAA2ApEDiAM8nqXw+TNvA1hWMBcdTWYwDCstAVMIQA8eU8Ywy25uAlDtoAMT3gZwDXPzAd++ZAc3kwWw2Z/yA1T5DCspigYwXXgnAJBOdBMHWIYw 1afo_prepack_topscore_0002
LTiBrApEDC+7z3zYw8napA9na80bbnXZwc9ozAZ6mEzD8nyZwMdTzAJwKH0bHaZawEYlmAZ78t+zgAHZwoa8WAhWkt+TgVyYwsHFnABAAYAUwKrZw789RAtd+mA0xLZYwJGEqAFtI78rBBWYw6BziAxtbK7bDWrZwDXPsA9mET/zNJuYwzMzKAJFue+DnELZwiWkVAJxgA8zP1cYwYlDlAR2OXBkR2eZwEtIvABBWZAErc4Zw8nahA1NJGAUMIEaw789BAd++hAEShLYwNepdAZmZuA0d++XwlDtSAJaReBUdTuYw 1afo_prepack_topscore_0002
L5lu8AhpbS4TgVeZwFueDBFtIb5TIw2ZwUN+DB9mED+LnETawW5QFBd9ow9Loa4awQmSIB17rW6TRCZZwR85IBVo7O/z+hBZwv+hNBtwSM/jOtjYwKpIOB9u92A0lJNYwlVlRB1piEBERcZXwp4sUBdINGAkx5+Ww3N1RB15QICU9f0Ww4P18AVjX64zjC/Yw6ObDB1onO+TBcKawJrBIBlhf877mDBZwRT8LBNtcB4jyUrZwF5hJBp+waA0WpYZwd4SFBhP3o/jzCvYw6g9MB9c4O9T1DMYw1OMRBZvE0+jGo1YwzXzLB5ydoB0VdWYwyvgUBVZPY+jEJbXwwRSXBVUYQAEATOWwPxbPB50OgCkD6IXwBhaUBFUWNCE86DWw 1afo_prepack_topscore_0002
LZ78CBxLdLAc14BawLyWDBV46ZBMuecawb8S/ABBWRBczMDbwIwKBBxgAjB8jCnbw1r2BBNDuUCshEDawOO3FBt9khCsC0gZwF26KBVqxxCcIzzZwCnCKBFJoXDso7NawKFzJBpp5/D8qq+ZwU8XKBltgDEsndVZwey+IBx7HQEsaHZawjX6BBd8SPAsnvjZwsJfHBZA2gBcqInawH7B8AV+qPCsrZzZw0gZBBl1wvC8HzYawPXzGBVk6FCcX7MZwq3JEBROz6CMI8MZwvsrMBhlEZCcP9HawMNtNBVTG6C84UaZw8ElJBBVbTDcvztawj6/KBx7SuD8qPBZwfTMKB5hmSEsdBKZwWciIBdsYNEsPz4awEKzIBRNNfEMrrNaw 1afo_prepack_topscore_0002
Lx1j1Atyh2AsYQ8awZ78tARf/sAsArgbwqGvyAluJh/LUNCcwShryApa8CAM99ncw9WJjAJuCKAcuURbwZmtYA5a2HBs+i2awLobFA9odYAsyfkawBKwRAtAfJCcFOSbwDXPzAd9ooAMqGfaw41osAlhyrB8T4ubwY+kkABTMi+78E+awpy4cA1oOv/bhNtbw8ZEhAlEXfB8GpbawVQk3/UaYEB8qdRaw783KAJAtH/LvVQawi7o3/4/f+/b8s+awYBHIAlydfC8bL/awSqTIA9Ri7Bc6Gtbwz51fAFRLaCMeOebw 1afo_prepack_topscore_0002
LQ142A9mEj87Gv0bwwfq7A56Rh6DAAUcwT3kDB9mED4LXPecwU4aEB13PV+L+Txcwknu7Apt3g/TDuCcw+wTwAVsUOAUnO5bwd8jABN3TsA0tcicwu/EpAh53OAUIAgcwQ142AV3kY77NJWbwrT32ANvDZ6TxFxcw3pCABtI+k/jLikbwwovsAlrpJ/zHHhbwkygwAdC6OBkhCsbw/BjABlkQtB0bvVcwCBrEBZZsXAk9pncwd3y8AZB9qAUeuAdwCOIhAxWzkA0+uWcwkxWsAt035AUdK4cw/ihoA152c+D2Ftcw 1afo_prepack_topscore_0002
LdTiHBpEDi8DpwRcw++JNBpvfq5zd+acw1NpNBJxgA5r78JdwjX6JBpZmZ27yhidwBr8OBd++p9Lsy9bwiWkPBlX6G8rX6ObwKc9QBZ78d/7OfzawOJmWBdR2OAsDt8awXPKYBRgVWB8z3faw4P1GBpFZ7+DXPCcwLfwPBl+6K+jyKVcwx1DMB99Td/LYl/bwRLySBtyhm+LW5IcwR2uSBR2Of5jqxLbwCB2LBVjX62rCXDbwIwqQB9Rh7+LmuRawrcIOBpvfiAc465awQg1WB9S3kAMmudbwGZbZB9S30+b6m4aw8n6bBdTipB8d+mawTiBYBFXPCBsuJBawY6mVB125DCstzjaw 1afo_prepack_topscore_0002
LR2OSBFDCs871jWdwyL9SBpbSM+757DewhArSBNJGE4zxLhewfUYTBBVjX07IbHfwekxRBBFLb+DpTSewqGvOBtz3HAsuJRewNzMPB9owdBspb6dwpbSLBlCXPC8JxMewx1jFBFZ7ECcPKAewbnvBB57nmCcjXOewNzMVB56RB9LXPCdwdy4WBtPZH/rYJHewlYwKBhArc/bIwKewiBBPB9RhTA8Ofzew9oQTBRgV2Bs789dwuzXOBJEYVBMrcYdwOJmLB9RhPCMYlvewCsSMBNzMvCcc9Aewb8SFB9owBCsTiddw3kYEBhrHNBsvfOewPf/7ApvfeCcHaFewam5BBRKcpC81juew03vCBdR2CD8MzAew 1afo_prepack_topscore_0002
L0vM8ADE1+As3Rn+PNDZ2ADbrQAMZvoDQt119AjB5c+742LGQRcm7ADSN00bD6LGQQNXsAjX0G/beZcBQ7HNmAjjFi9r0Q9FQ2nUlAT8cjAc1UB9PvkV3APXGqBsKAS7P62SBBPIccB8KG2AQP2k+Azd+UA89CD5PoG3zADmO/A85YoGQUw1uAXAaE9LtFY9P3XSeAvolG7LNdVEQRfTrAvhJV47SB6HQ0QvjAPYPR/r9nbIQ6BgcAv0/CAcr775PCl4iA3E9VBcotQBQkQypAnyY/AsJFy0P 1afo_prepack_topscore_0002
L5mVDBb1cU/L9fLIQ0dHHBn8zy8bz5cJQ9abEBbbef1rqb4LQilSBBboPt8LQkQNQu7TMB3+5x+rgITKQ5xYQBXhvs778AlLQ+mtSBTrhH8jLWmJQpNrQBbMQS/jEUSJQhGAXB/qMG4TW9PIQzzKEBnoknAcUKKIQV0GIBfc+Z2zNy/HQhPLOBzoMt/bK0jIQWGaLBjTwLAMHQuLQz1pTBn/tH+bVzYMQdmcOBD45G3TSZLNQxltYBvUH+8joJ1FQVlhYBX0tH9b8JkIQ 1afo_prepack_topscore_0002
LvEoFBf4AY+DsraMQ6HIDB/8Dv/DjawOQVEWHB/icsA0JYHQQrtHGBf77bBEHxBRQfoB9AvWsxA0Xu3NQ28dzATtPEAUnmkMQ2fvrA7NmGBkrNdLQyg/tA/l9W+DQXoOQyMKIBrbFW/jx5RLQfwhBBfBqN+DhCDQQdHDABLdDgB0NBcMQOYE6AbhXUB0bJnPQvjQ2ArpH6+zvG6KQL48kAjSTmA0CIiKQmu0vAXpetBUlh9JQ5T6oADMgvBUapENQN8MnATtis8j+PtNQ9EMrADEPl/zdaJQQF6pzAHjof7z0iXPQ 1afo_prepack_topscore_0002
LmuTMBHF/kA0sWdPQZNlQBLYDXBULUaQQpXISBbvmqAE7CuRQOI0UBna7OBE8wjSQ0CfVB/MJdBEnDAPQdcONBry68/Tzt+NQ+h/OBfLMLC060oQQpvmVB7XMmAEhesNQ4VEZBzhxeBEfsGQQEvPVBbSbLCU8W0NQ 1afo_prepack_topscore_0002
LiOdQBv4k4+T1Z5RQZG0RBnHg08T1pJTQ6wlXBPPeP5T58ETQSqVbBP3o59jOlDTQTKHRBfwlL/zg4YUQ0hcLBvMmAA0TgoUQjoDJBz//CB0hr8TQOlsHBDq8D/zs/eVQI8EEBHGFMB0upXUQs8JDBbz/RAk3OTVQKFTOBbxjA+zvPNRQd2JPBjxna4rtsQTQf4iTBf1UfAUrFSUQ+AiSBb2XH+z5TRVQ/B2KB3FPqBkZ9STQOtuHBXDR58zB6NWQeNgBBbnh9Bk/v8TQ 1afo_prepack_topscore_0002
LTJVYBzqdL+rklCTQ142dBzNZS/rFB+SQW/ldBf4yIB8oMpSQR2agBv7AqBse15RQ6SngB/jrr97vc6RQKAejBvdav+7Xx3RQu/RlBTf+H+bkU3SQzq0kBLruGAchU9QQLVonB7zTL/7i+jSQc3ZnBTLdOAMJVaRQBFQVBvXAZ/7XyDTQKd1fB7vrB/rJm7TQ4dlgBnu5b4T57GSQ4wefBToNK+7IY7QQ/+8kBnkou7bropTQ0IPkBL8WkAMk/AQQIuVpBH2U6+7haOTQ 1afo_prepack_topscore_0002
LN7vZB36M1B8YBMTQ9CSZBPMRpCcq/5SQLNjXBbxsAD8nVLUQ2y0aBDKZPDs9y8UQPaQVBT67xCMtUyRQ0PrUBjLfgDcXNcRQbshYBTkK1DMrfrQQCCSQBDws3DMzF4RQIy/XB33/PEsiHXQQMTvPBn3PREMuwjRQNpmTBzGVbEMQOzQQYjKXBPwKZBc39xTQZqLdB7kG1C8/flSQRPeWB/k1gCc2x4QQl5VRBvYylCsQ8ESQl5/bBbwOjDcJNVQQwsONBzPxnD8XdeSQTYDbBTE7XE87mhPQo7QMBH1LaE85C6RQo1LTBbWNsEMKQjQQ 1afo_prepack_topscore_0002
LJRbSBLGUEDM+xZUQ54fQBPk0aDsm/nVQT2FQBnv46Csz5xWQm/gMBbwmgC8T80WQ8fGLBj5jvDMDfYVQ5IgLBPxQIEsGCcUQGn2PB/7P4Cs9FxTQZXXTBfO2zDMhS4VQVkRIB30gXDslBCVQH2jJBXwU8DspeUWQkCaIB7pHREcySkUQ 1afo_prepack_topscore_0002
LLDvTB3R+8CcsmtXQahkTBznxeCMupbYQ+RtOBztioCcc93YQLsfLBDqoMCc2SAZQuwsYBvmUjCM391YQ2fWcBTq55B8dbtYQ3QJgBfV/HC8smJYQEZhhBfQ7nCsz0NYQYOPgBLingB8/KVXQ+hlWBrTbSD8M5pXQIAOTBz/j8B8nPPYQUBvaBLwcADsQ+sYQSUtXBzXZkCcnjXZQKmieBT2RqBMfMKZQpW9ZBv5iDBs63jYQ 1afo_prepack_topscore_0002
LD6TOBjZ9PDM7BGZQ3f2JBbgzdDcvshZQJXfEBvqiXDcN0KZQ0RNEBvSKWDs+9jYQ97CLB3TnGE8WjpZQs56QBLniIEslUiZQp3ESB/w2xD8D0+YQGzKOBH/ZPDMp4GZQ0o+JBTaqLDML2/ZQD6rIBnikQEsNhTZQgm2JBPTGLEs6OKaQto9RBXPFZEMFyZZQl5GTBbhwEE8A6/ZQZ6bRB3LyAEcKufYQ84NWBDKWmDc8mBZQ 1afo_prepack_topscore_0002
LIvOABbZyTD80riZQgNx1AvHkNDcjgOZQWnoyAHhv1DsBf1YQJ0yyALuM2D8roOYQXsOtA3ToDDceKwZQYWYuA7u8XCM1NFaQL4LmAD/KQCcsjnaQXW4bA/oRkC8iamaQ5ILoAX5KsBsk+CbQK2iABzgBVDc04BaQZXQ2Aj1gyCMNj4YQtdftAvsybDMcTJaQiBVlALDKFD8xehZQoQltA3Yg+BMmzsZQNzW2APoXVCcXATaQ 1afo_prepack_topscore_0002
LiBuvAzdrLEM3hLZQurfsAD3wfEsWb1YQrDvzAH6yjEsvwOYQ/fGwALzDqEsa4ZXQM8/sAblJzE8iwTZQ+Q5kAjjnwEsxI4ZQ/k+qAbZxHFs+N7YQPj0SArRZvEMQLpZQt6mvAHmELEcSyqZQjRRkA7OBeE8zcqYQ0r40AT28zE8LhiZQ2BsmADwIiEM1KKaQI/mlATzF+EcjHOaQD5WrAP4TVF8+IRZQ7WCxAHOpJF8AdiYQmMFjA/AKHFMldsYQcoSIALfntEc4wEaQhYtOArwA+EM0+XZQly3QA//rhE8BBUZQ 1afo_prepack_topscore_0002
Luf89ADJQgE8jcTYQ5LsCBjf2jE89xdXQwnKBBHxBVEsitTWQz03ABvXpbE8TpKVQJedIBH8WfEcB75XQORkIBzBgNEsTIZYQsetKBf5/yEse2TYQ0PXABvBLbEMT6uYQ7EUCBHPc0E8fEJXQAQ4KBLk8bE81ZCXQNMHFB7F3GE8rkYYQJeaIB3Z9AFsvALYQ+FeKBTuqwEcTD2YQnj1OBz6R1EsouKYQ 1afo_prepack_topscore_0002
LUaPABXJ9AEMiMlWQ2Uj9A/MFkD8BmeVQy/CyAPsYsDshACVQ5D1vAjVYvDcer2TQM0t+AjxV1CMtE7VQXV87AHTkTC8bX3UQ6BqBB/sxYCM1eqTQE+/8AXeOOBMVKeVQ+PhABzjd3DsHNgXQYbeBBbYopDsv/oUQgpeDBTW+vCMq5OWQJ/h5Ank+vCsvHyWQw+vzA30YYC8pchUQC8qAB/+xACsPX6SQe8IBBTAo4CsJQPTQU7yFB3PpUCc0p+TQbaB7AfmNeAc8CuUQ/JmCBvMfEB8FB0VQcui3A/wKIB8kPUWQ 1afo_prepack_topscore_0002
LtrnqAvT3vD8Cj8VQcSveAT0s3D8YBhVQzlvdAb2VQEcsgrUQpazUAvZmQE8JbmTQEAhPAT9p7DMbEuWQK1XNAL+kQDse3bXQA8az/er6FEMpVRWQfvjCAfccTDMUHZYQ+yZsA/6PtDc8V5WQwmeZAPtqcDsMX6UQu9LWArvCJEMsUcXQPWPEAXXk6C8J/zWQrWMdA7moCDsiDlXQzpmc/eyNHEM7mIXQ8Y92/SokVEcwmzVQ1mul/qYg1DMuRjVQ9noBAzkozCs/VnYQlsxLA37doDsr+tYQ0C8k/WNRgDM5KVYQ 1afo_prepack_topscore_0002
L3zmjAvabhEctqJVQPJhjA3Rh1E8PZWUQWFsoA3DExEc1l/SQV8ikAzK02E8hC9RQ0PhpATOzHF8OwDVQiqyjAzT9NFc4xWWQjshqA3yEbF8k4IUQZhMRAXdeWF8cXJWQicVnAzt5gE8t1AWQ7NfWAL3h6EcXlNUQ99fxAnIZCF8RnVVQ//TjAXKDAFMpoAXQ89aoA7gJaFslP4WQXHyuAHS2nFsp9pUQeA8uA/bjWF8jjPTQ2zkiAnIqgF8462TQV1HKAHsfaFM6FHXQkj1RAnFxkFspZhVQj3dHA/VVKFsQ/pVQ 1afo_prepack_topscore_0002
LN2wxAX3pmEclYATQyfX3A39fhEMqpuRQMq7vA/xjUEs790QQ8a4uAX86YEMOZTPQ+40ABTu3UEsw3+RQkVwDBb+tOEMFnuQQHx3GBrridEsvRDQQKiZDB7BO0DMCQOQQAUkJBnk5XE8u1yNQR7FGBDs1oDsw/IOQTfLJBH+VDEMrE0MQ3M40A3tNiEcPQ3TQmpf5AzwdwEMcAPRQkShDB3BVeEsJgmSQ8kx/AzLTGEMOCiSQdoLHBz3ytEM+IcQQKX9ABbVpcDsVyvQQuEAMBLUtjEsqAwMQU+xFBr6UIDcahXNQbJTLBPlx9D8mn/KQ 1afo_prepack_topscore_0002
LOMyqAfHkEEspWXRQJUejA/YmuD8W9hQQ2dFWA3otFEMLtxPQxg8RAXlUEEMNVaNQasyrArrLBE8VMUSQH6FoAjY5dD8YNiPQSTafATmRWD8bxJRQ 1afo_prepack_topscore_0002
LP/YMALwqTEMdcpQQztA4/m8DiEsHFDQQMeUGAfOguEMADzNQ3Rw7/+LjvEM+2mLQgZHm/CS1xEsV0FRQ0VRo+uLlCFcPvaQQIzU0+2DulEc1vJSQAd6PArnuUE8FbmRQeAPb/C8RYEsJDXPQ/0VAA/LT6EcxyjRQoPuk9cpmNFcF3KRQNy7Z/iVcLFMMJYPQRqIB/krt6EcZN1PQGz2g8K19wE81r4SQ+Om1+s/LdEsMvrRQkQGi/CMTaEc/hpSQ 1afo_prepack_topscore_0002
LEnyYADLh3E8bbQOQyI9hA3NXDFcBJFMQNAsjA7RJ0EsrWuJQ75fhAXgR5Ecry4GQ9VmsAz+jMFsc4CNQzT0yALbzYF8A/6KQOFq/Ard+hFcxjGMQoraDB3JPJFs61SMQRnhfAH8K2EM9sAQQgIwZAH1mQFcpxcLQEzLrAHLXXFMy4tOQ9IsxArtm/EMZKxNQibG0AjjjOFsJGMJQnCMuAvSrmF8rCSKQrWeHBT/PMF8U1/MQf6YBB3ae+EcVqrNQelkDBXb3BFc5ZUKQ 1afo_prepack_topscore_0002
LMamnAr+ThEsTsSKQXLjpAnxRREccTJIQFeQeADh4MEMzIQFQ7DAeADPTMEMUAZAQ8V9tA/e+4Dsf7WJQFkPpAHGqdE8TnJMQmUZvAHy8XEsKLhFQc9BtArbr5DcJdgLQ/CtpAv92dDclCjIQrSW2APNL2D8A63IQ 1afo_prepack_topscore_0002
LPWwMAfjmJEMcjAIQl/uw/auGFEcmKKFQ7hOn/OMXXEcpASBQUSOa/u0yTEsUVW5Pa7/MAv9CKEc/39JQYtZz/aR6rDcdgBDQXt2N/miWDEsBxBIQ 1afo_prepack_topscore_0002
L+9mq/qb8qEM8jDDQNL9h/+bF9EcpFr+PDEu//CWO7EMy/7xPNgIy/iF28EMQvNwvP5Jp/ifySF8uNHCQ7eCn/6Y7kF8vCI8PYSXg+aT8VF8PfgGQf69y/+CstEsWHyGQdTtm8+yO8E8z0I8P49kEA7NBTFsSP2DQfGNs/miJ0FcQAGAQGgu//+lpiFcqdJ0PUIYd+GNBlFM7LU4PVEj1+GAUlFc6jOIQBP1P/UlnVFMBmxEQzYTs+iWJJF8XUuIQ 1afo_prepack_topscore_0002
LEJJUArDr3EMZmr1PgsvhADsi1Ecfd6ovg3UcADjcjE8AOr5vPX5bAHv1lEcpMqBwKEMtAP4DxEsrz8lPTlrxADAqEFs1UI3PklY0AvEzqEcpNH3v8C47AvVOAFcS+r9P2CUZALdY2EMNzN+PM51hA/viEF8ZCV1v4OCtAfABkE8d+C3Pg9RzA75TRF8obVmPzSvrAXutKFMSwL9P52b8A7dsnEM7VNxvYLQxAHFbcE8/IX7vLin0AfJy3EMbgX9v8Bk+ALa3OFcTLzAQkNY6Af89zE8342BQM2ABBXgr6E8anL4P 1afo_prepack_topscore_0002
L0n1WAHARREceQlyvd/3PAvTC+D8s0I8vloz5/SV1FEc5khBwfI44/aK8BEceQSGwKKZXAvukPEcDZ9pPKhLdAbhtzD8j3kAwQegLArDAjDsUTL2v 1afo_prepack_topscore_0002
LvK7U/GTAQEsJkY+vtDis+wK+WEMw2ZCw8gnB+yyRlEM18+Gwjdrg+o0giEcXSxJwf4Qs/gzDjEsYq+9vZpE8/8VPVEMwlczv7AuIA5kkqEMGEcCwdxcX/y3CTEcltZ1vNfYV/EXzIEsmzCEwYBQa/8e5wEsmzQ6vpfuk/oLvQEsvLHivNsQUApaFzEs0v6/vdMyCAhtO1EcTbjFwImcQAJlycEsKvREw 1afo_prepack_topscore_0002
Lbehe/aVf0EcqP0FwRzjv/eLzCFsaHEJwDPYCAvLM1EMTOPLwYf28/Ka93EsU3lNwk27HAr0RTFckL+HwTbd5/CnXjFMQoTEwf5DTAD9seFslDSKw1Y6LAX/NxFM3wHBwG+Dp/uya2EcNpHCwmnMJ/avhLF8uT6JwCQ7TArJILFcx+iFwjjDl/azztFskesGwjv1k/qT2aFcWJgBwpUaeArzSqFMYDfJwg+ibAXTETFc0ogLwOMMHAbJ+mFMbDgLw5VyCAX4M8FsKRP9v086VAjpGnFcp4L9vX6AWAnmU6FcT+1Dw 1afo_prepack_topscore_0002
LuowPAzObmE8uIdKwhumaAPDfYEsx9cMw/PjJAjtCNEM+5IOwNC5KA3oOME8w6RQwXlhkATS/HEMnxELwXEquAb78QEMKVwJw7nH0A3dw+DcfcJIwTuF2Az3xZEczb5LwXknSAbyZkEMu5iIwyPRiAPCgiEMf4uNwbczfAD4u/DMvIiJwKZAnAH3U4DcnTjMweuesAvmudEsj6XIwBZU7A36vFEMj1aGwOkruAnnJzDcefNFwMsR2AnDekDcTReJwRhS9AfYKgEcgZ9Kwd8R4ATrANEcyzRNwrKCyA39fmEMWd/Mw 1afo_prepack_topscore_0002
LnoLz/uHKEEM7s3MwSBSC/20hxD8S0ZOwCYFs9wVBIEsBSOQw0Fqg+whmCEM0IYRwH+cD/klXgD8m4hMwp1SE+86w6C8SOvKwEgBo/oJjxCsf2uIwW9RF++xuTCshpdMw5/px/WAAFEsUX6KwMjTf/iOgWDMDFcPw6emY/46S6Dcp8OLw/c3s/kT/VDc6CvNw2BRQ/2gTDDcTZnJwx+Sd/sM1WCcnt6Gw7Ugt/4nyND864/GwdDqCAxIapCMdFzJwxeP4+O6AyBMkJMLwsWAQ/8xILCMAZlNwQxCd/CBCbCMkn2Nw 1afo_prepack_topscore_0002
LGuY2+cjFbEc+MoPw+n+g/cXjqEM7axQwXzLr9UJ5tE8O08Rwgem++UsEtE8tBGTwfigq/43OAFsWwGQwFmQHAdl59Ecm8JOwXlM2/I83QFca5JRwYz2JA1rIRFsOiWMwSb2j+gzOfEcvewNwBDI//Me8jEMXXIRwmBT5+MlrFFcMAIPwNYXWAJqL7E8GAMPwDlMEAde9vEcIt5MwOZ18/ErGgFMrpqQwAPRX/090SFMOU2RwopPJAdenLFsV2sRwa75WAh7ROFsOw8KwTHK2/8w0TFMerPLwF0fNAR6LfFMPvjNw 1afo_prepack_topscore_0002
Lzejl/KqexEcONsRw4t7BAr3l0EMmc0Swl94AAjI6gE8kEuTwhOA+/WoiiEMNL7Uw5KmYATl63EsceUSwM4VaAv1GLFMjpmRwtUwv/SBAyEMK8wQwIyP6/ON1CFso8XTwYwLdALTjqEMZnrRwkCyhA3+J4E86oKTwNWmQADu4JFMyY3Qw 1afo_prepack_topscore_0002
L0t1BA/3POEMv0ITw5VlAAnp10DsAE9Twvj5O/2o/0Ds5kwUw5McO/ShtsDsEi8VwuK5BA700MDcq1ETw8zEYA/D5DD85eiSwZImbAfT2CDse2KRwykckADlv8C8ImaTwcX7nAHGs6CsSerQwRykuATcl0CsOO7SwC3UwADCjzCc8CkRwdia6A37arCM4yERwcMODALTUNE8QYKSwggEOATYb0D8JUpUwzwEu/C5MQDsKlOSw/Oa5/aECxCMTepTwPBYOAv7dID8ZveQwCKEjArHm9CMIdfUwL3TpADq35CMmRNPwr8L1ATf/uCMeVnTw6wP6A7s1rC8CXHQw 1afo_prepack_topscore_0002
LKmiv+g9h+DM5zHUwyMZ1/QqW/DsFt2UwjcQy/0pdPEMeFBWwn7B+/sQoKEcgnIXwWucs+EgmCEcXnKTwmT28/EAUfDs96NVw4ydHA93REEsv9KUw 1afo_prepack_topscore_0002
LxVIi/c1TiE8v0wVwQr/b/cPSyEsnM3Wwa7Ot9Y9joEMHE/Xw3RA4+Y0qpEsXnkYw6Bpl+ExQHF8q/XWws5kn/Q6+SFckraVweZ0g9aCeVFMlojXwxCTF/YNOlFcB2qUwVeXR/0C4lEMBi2UwvH49/AMB2EcmHPXwPdIH/6ZpDF8wG0VwoeVBABLXZF86T+VwSDM0/83tHFMOxrUwzZHB/24OkFsVYMXw1GTR/+2INF8NdGYwfvlV/0QPZFMG5DYwPDBq/M8usFcNrAUwr8Xf+iLGfFsC4EUwNSNW+4IAxFcnYYVw 1afo_prepack_topscore_0002
Leevg/G6DfEcdSpXwBeo8/OsNVEsSFWYwXbBj/6HsEEMScvYwJzMk/yLXEEMaRWZwejzRAPBdKEMOYCYw71NhAvHuZEMpegXwFCOqAr7COE8Ho3WwBSMyAHVlcEMK1UWw4Ni6AH/iWEsd3jVwSn47A7RQCEsIiQVwAkrABPoBlE8XRHVwC5Dp/eyXeEcX5sWwoC5DAzz0hEcidrYwYZuMA7C1/D83GRXwY8sZAfQlAEcTaaYwPUckAvkmjEsh7JYwXGAbAD48jE8FYwWwaBLnALBNEEcRfDWwi4GuA7E3DEso4mXwv5axATWVsEcVViWwzoq2AP5XuDsEZmVwLYEBBjfd7Dsr1rUwBWKABTTo0EM2IWVwVhzDBjQggEsPmiUw 1afo_prepack_topscore_0002
L7ZGv+mN9tDMZHaYwujg2+QJiND8CDyYwY+6q/wKZlD858QZwfzGt/YVlbDcFe2ZwwtPo/ImrxCsiRUYwiy26+EQ7RCcwXzXwzV1q/4XDjB8HcKXwvPDEA5TzECcMONWwNNA//MdsLCsnE6Uwq21S/UavACc7QbUwfj7NAt+ddC8meHUwOhur+mDyuDcfi1XwMKuh+q8v4CcxVDZwkRF6/so8FDsge8XwNnd//8BjfCM+8mYwG0ag+uASBCcmKOYwooCo92X9iCMRHBXw8pt9/EDxCBMyX7XwrohO/QVQ0AsdsoWwHBrSApCqNCs2jiWwFPy19gwTmB8F8BVwhGNF/4A6FCc18cTwuWYcANE5lCsyKfUwVfhKAVZoiC8wMJTw 1afo_prepack_topscore_0002
LBBKAAZ/1CEsbnBZw0gGOA9stPEcsMeZw0kQAA5JUYEsFqCawUYKGAZXWXEcejnawlZrYAhnQiEMc/FZwfQ/kAFp5bEsmklYwd3UoAJrevEcH1LYwKkfuAB9QSEcPG9YwcHO9/gz0GEsecjYw8rsaAtrYFEc1mqZwyQVMANpCrE8vy0YwbS/fApsBtEMNNdZwYYvhAd0JQEccSPYwTKeuAxb9qE85kpXw0KahAd421E8Es1XwndfrAN0o7EcEXhYwO5o0AB6uNEMNDmYwpQwxA9cAeEsyWTZwnK6rAx/IEE8rwOZw 1afo_prepack_topscore_0002
L2IgX/U50gEMBc3Zw+Wcu9i+/pEsARXawuWxG+sIBCF89Tbawlysi/cJKJFMmrvawCa4U9IHbfE8ZhDbwG+Pn+2dpHE8dABbwFNsU/OvwqE8fNkbw0lJG9IpY2D8w+obwfjXI/0lNhEcIIZZwnXXj/6lInE8n7LawvZ5i/MzUgEMt6Nbwnz/r/mO8FE8fD7aw7usX+wzVAE8BImawSthN/6lFjE84TDcw13dB/uge7E8ymmbw8xu7/2i3pE8eLabw5F/e+Go9UD8/ukbwXCij/4mc4D8h5ubwYqMA/Kj3BEMkHEcw 1afo_prepack_topscore_0002
LcfOM/+fhOF8TdHawjw8B/ClLmFcFNJawVLQm/av3uFc7uxawZ6wFA7WErF8fv5awpAIk/eP5wF8ZmhZwrhLb/6pgEGcfqfZwGmxv/6lLJG8uj2Ywz+wp/SoQVG8g20YwHHa7/uw7ZGMtwMYwQbyt/eWQIFMMJ3Zw4TOC/wj4pFsCPKawRV9L/Oq9pF8d3EZwg7NDAv+xtF8pbgZwJIat/mhQIGMk66Zwr0xD+UHUGGMuWhZwaBef/CFlFGcvHbYwrD6IAn6XHGsah0YwB7w5/Wk7YGMdFQZwZaKe+GwJXGMPv2YwPqy2/KB8hG8X2MYw5IXs/WssWGc6hmXwNMhNAnVXYGs06KYw 1afo_prepack_topscore_0002
L//86+GTb6FcQZLbw27bh/qbrBG8sizbwNhnt/So/wFcyiRcwM66FADSqzF8IppcwXHQT/mtmgF8l3QcwoETEAfuoIGc/LqbwWWw+/G+5SG8a4RbwtIHTAfN+ZG8sNObweMqhA7TSVGssFvawpg4qAXkmcGMpBoawecZ9+YSK9FsvTEbwYbcl+ObqGG8lDDcw6E1PAzYEEGM4bXbwg2CMAX+0KGcNMIcwztpl/CUUXGcmgibwmlZz/qR8QGMg3xawjZlaAjjyaGMxltbwFQbOAbS5hGsKEDbwdGlbAT0vTG8ueQawhbpkAPktNGsWk7aw7BEwA3WNZGMVQTawuOouALA+dGM+JEbwurOoADlmjGc33baw 1afo_prepack_topscore_0002
LAAAcBBAAAAAAAAAAAAAAAAAAAAAAAAAAAAAAAAAAAsAAAA4P 1afo_prepack_topscore_0002
SCORE:   131.944   -342.380    119.747    273.507           1.137                 11.480         -9.873    -93.437        0.396        -54.241          0.000         -0.614       0.000        0.000     -0.190     82.122      0.375            0.000     72.289                -32.984        104.611         0.000      0.091    -19.885      3.414       2.941      7.837      0.000                 0.000             1.467              0.127             0.186       5.568     -9.601     -5.162      5.885      3.501      0.000      0.000      0.000      4.217     80.000     11.000 1afo_prepack_topscore_0003
RES_NUM A:1-40 B:41-80 C:81 1afo_prepack_topscore_0003
FOLD_TREE  EDGE 81 1 2  EDGE 1 40 -1  EDGE 1 41 1  EDGE 41 80 -1  1afo_prepack_topscore_0003
RT 0.0518039 -0.0834453 -0.995165 -0.960666 0.268078 -0.0724866 0.272831 0.959777 -0.0662756 12.3249 17.2394 -10.846   1afo_prepack_topscore_0003
RT -0.361571 -0.433569 0.8254 0.674843 -0.732553 -0.0891793 0.643314 0.52477 0.557461 -3.784 1.902 -16.025   1afo_prepack_topscore_0003
ANNOTATED_SEQUENCE: V[VAL:NtermProteinFull]QLAHH[HIS_D]FSEPEITLIIFGVMAGVIGTILLISYGIRRLIKK[LYS:CtermProteinFull]V[VAL:NtermProteinFull]QLAHH[HIS_D]FSEPEITLIIFGVMAGVIGTILLISYGIRRLIKK[LYS:CtermProteinFull]Z[MEM] 1afo_prepack_topscore_0003
CHAIN_ENDINGS  40 80 1afo_prepack_topscore_0003
L7RBPBtz3HGkQgV2P8S3MBNzMAGEv0N/PrcoOBd9oDG0HFOFQbnvSBJaRAGEDCMHQCB2OB5OfpFEAAA9PjXaMBtz3ZF0d+eCQ78dNBdoFjF0gArkPQj3NBFfoFGEK4IKvq/nNBRZNPGU3dt4PR/ATB5Y7HG0d1F3PUmgIBFcPAG0UQs+PIwKTBNc9oF0coF+PLy2NB9owJFUc9oBQiWkNBhpbeFEsyhGQiWEIB9TNaFkDtICQfU4OBhU4SFEv0NBP1NJJBZktjF0IbnXP3kYPBNJGuF0257vv 1afo_prepack_topscore_0003
Lx1jLBh/UKGUktzHQsHFNB989NGUc9oKQiWkJBRgVIGkWktMQkCXJB9naLGEW5APQTihMBxKHaG0gA7KQqGPQB5OfgGUhrHJQ7RhPBlsdsGkArcJQwKHLBlDtwG0jCHJQLy2TBBAAyGUwKHKQW5QIB989MGEmuJGQyDQRBpo2LGESY/KQtIbIBlsdcGk78dKQ4PVNBhpbcG0d++MQkCXUB5OfeGUwKnJQBWZPBtIbeG0coFGQSMoTB5575GULyWKQzhWXBFXPuGEVjXKQ 1afo_prepack_topscore_0003
Lue0GBtHFAGEXP6LQf/UDBhpb0F03P1NQFDCABR2OCG0xLdPQzhW/AdTiLGEsyxOQVgqGB5WemF0kauPQFkxJBNMKUFEDrZOQnhSNBtINJF0gRPQQcJ3FBhBaEFUd4JNQJGEHBRKc7Fka8CKQ/7pABZdDqFk+3sMQxtiJBRxowFE6GYQQydAEBR8dfFEr4mQQAiYMBFZnaFEVe2MQ8AgPBlTM8EErUiPQabGQBJ7wUFUo2pQQjsyKBRdzCF0TWCRQ5pEIBZNZ3E0fjNMQeTQDBpJ79EEMAtOQj1cDBtAmMFU+0pLQ 1afo_prepack_topscore_0003
LlYQ7ApFZ9FEtIzQQ5lu0AxKHGGUxgoRQaR2yANJGBGU3kATQIFuqAhU4CGEW5oTQKc9pAVMIIG0Mz8QQ3577AxeUuFEShDRQK9M5AVMiNGE5QwRQjsdpAtIbDG0gADQQ/UjjAR14FGEVjnRQ03PpAJxgQGUf/sQQ 1afo_prepack_topscore_0003
LMdT6ARhr1FEFueTQe++4ANHarFUPK0UQAAACBFYllFEAAYVQJGEGB5OfpFkYQwUQe++xAh/UXFkX6uUQdTi2A1NJGF0d+2TQJbn1AlsdGF0jCfSQ2jC8AVMI0EkpbKUQVjX6AlCX1EULy+RQueU+ABAAqEE/p+SQBWZABZlDzFklD9SQAdF1A95j2Fk6vfVQLy2wApGvQFkX6uVQwKHqApZmbFEaRWUQDXP+AhAruEUjXKVQGZ76ABBWxEEnE7QQDCMBBNJGcEUc94SQ 1afo_prepack_topscore_0003
LShLCBJaRcFECsiWQBrcHBJaRWFErcIXQlDtGB99TPFULySYQtIbIBNdT+EEVjfYQGZbLBhU4oFkVOEXQjX6QBR2OjFk/UjXQueUUBtHFWFkBB2WQsHlTBFZ7oFkZmVYQzh2YBZ78TFkDtgXQZQgYBx0NfFEAAUYQ5lu9Ax0NZFU46BXQcvJJBxy9IFEIlkWQ9owLBpvfuFUdTCWQoa8JB5QL2F01jqXQIwqTBNJGQFEYl7VQTihSBxgAzF0MzwYQEYFcBVMIKFkCXHXQ 1afo_prepack_topscore_0003
LcSMEBZmZcF0hWsYQ3kYDBV3kWF0NJaZQ6mE/AFYlDFkWkdZQWO03ANzMBFUMIEZQhALBBZQgpFUhrzZQhALFBZlD7Fka86ZQCBWFBlCXGGUMIgZQgqxIBZ785Fk9ocaQTiBJBBrcOGUO0mZQZ7cMBpEDFG0FZjaQT3kMBFsyNGErcIaQkC3CBxKHqFUNehYQpjPHBRjGSFExwnZQnvf7AJaRwFkX6iZQO0i/A557jFEFuSaQsyhCBR14GGkWkFZQShrIBVMIsFU46xaQwKHJBBBWVGUNeRZQ9oQPBJxgEGk++9aQFuePBluJUG0isNaQ 1afo_prepack_topscore_0003
Lb8SABNJG2EEW58ZQVjX5Ad8SjEEXPCaQUNe4AZlDXEE99XZQJbn8A1isdE0FZ3YQbJWuAxxTqE0F3QaQnNOpAFPa2EEiKxZQqGPDBVjX4E0xLRaQNcw8AVfyYE0SmaaQ8cipA9HRcE0KcYaQDHEvARXwzEEiAuaQWBzsApbDzEE7zWZQ 1afo_prepack_topscore_0003
LnEDzAx0NFE0hWYZQzMzxABW5wDEoawYQ8S3lApFZrDE8nmYQktzgAhpbODkU42YQWAK3AhoDFDEuj0YQuKnBBBIxGDko16YQ5iGEBBCKbCk0x+YQdmMBBRdl4BETb/YQlu6IB19sYCkOJBZQvJxvA9TNAE0jCzZQI8o1A5gEBEkPQWYQcguzA575zCUTqPZQuhj1AVpNyCUU6XYQK7ZDBNNSXD0wrfYQzKfCBRLOZDU+jXZQ 1afo_prepack_topscore_0003
LIFuhAdnvDE0hWMYQDCsMAx0NDEEAAAYQf/UHAVMIcDk/UTXQzMzMA13PVDUy2JWQsyhKANdTWEEnEDXQlYQcAFZ7kEkArcXQqxLnAZPKWEkVO0XQIvjhAdUkDE0MjMYQNkvCABpfFEUrrcYQLy2LA9S3QE0eUAWQ46R1/MepdEERLKXQ5QLgA1isvE0OfnWQqxLXABqGvE0xLJYQIFurA557REUdT6WQamZsAJGEeE0fqRYQ 1afo_prepack_topscore_0003
LmuJ5/gqx/C0jC/XQrcot/wKHWC0jCXXQPKcN/gpbeCERLCWQx1ja/kYQICUktDVQduFC/4A+2BU/CJYQVnbP+IHneAkxnvXQERtI/mdHV/zhkWYQoN+a/OltJAkDv4YQKcoe/aRHO8zw4LYQT3kw/Y78FDklDdYQTNfFAhjKEC0aRLXQdt1g/MxkuBEd3nYQifTz+O9iMCEv0OYQQxjv+ax4lAUgH0WQh5cj/8z64/joRhXQ 1afo_prepack_topscore_0003
LCsyB+SgV+C0Ib/VQ2jCX/mYQIDk8SvUQCsyB+4luVDEmupTQ5QLS9gqxHDkTihSQeGw8/KV/rDUY48UQFrcQA/5YcDEdM3VQfLQHAvTE7DUianTQtQDfA/Ts/DUZOWWQqGvk+qw1PDUjXyWQKPZs/epkrCk+iaUQ4gst/O6eDE0DNdVQYrHaAX64ED0bMVVQZepJADQeMDULBvWQyp+SADzJKE0mMyTQTlh0/SQsDEEFBATQFf5OA7+TgDkxtGTQfHulAHYJyDEsM/WQFbxVArehLEk/c6WQ8ePjA3XrHEUNhfVQ 1afo_prepack_topscore_0003
L5QLi/8S3wDkR2+TQfU4AABqG/DEEY9SQMdTMAJGEYDktzXSQ14lOAJGEUDEnELRQUNeRAluJPEka8iTQ4P1GAZ78hEU46BUQfU4gAZQgVEU2OfSQktzj/4577DUHa5UQp9mw/sg2HE0AfKSQbnvZA9RhHEkYQYUQtd+QARKctE0yhGUQShrmAtyhgEka86SQAAAlAZ5QHEUMIISQmZmZA56RdEkEDqRQ 1afo_prepack_topscore_0003
LiWkTAZ5Q7CUf/MTQaR2eAxJxUCECsqSQxgAPAV46xBkoF5RQLHaTAdR2WBkpbyQQPrekAV6B1BUtGzTQRt/tAd8fPCU8ugUQBeHxA5SgpB0KRuVQNoT3Ah6uTCUUmiTQNepRAhU4+Cka8KUQ7AylAV+bfCUJCASQfqvcAJn9nBUzCjUQarNnAJzL4Akp7YTQMgrrAFPJvC0Ij3UQQM43AdsqDCkwsOWQbIXqAd2ilBEeNaWQ3cWzA9tYpA0qhZVQHbE+ABEriC0QBDUQSso5AJCNoBkO0LTQ6g50A5sdnCEuYsSQ 1afo_prepack_topscore_0003
LhrH5/4P1gBEuecSQEYlT/oFZrA0GvsRQLHaB/cR2WB0d+WQQFueE/c8SvAUGEoOQaSeA/i0UfA09teSQaSmi+yxbQ/j4SuTQl1Py/28ju/jrwlRQSsqt/mRkQ/z2ksUQsHFy/c8S3BEEYVTQIZyn/QZwY/jfbiRQfCUX/aeRdBkrJ1SQlaVo9SVYZ8z1/aTQYEcH/sk/9/Tm7PUQ3c3HAbUVe/jtGKSQQxO4/+s0gA0JFvQQeJLn/K2Qk9zHQPRQ2G5l/SIc/9jTSjVQvtoz/+edpAkegCVQOcFFAb0Kf+Ds+MUQ 1afo_prepack_topscore_0003
L46Rh+0hWUCU3kYQQYlDN8sz3rCkR2OOQf/Un/w1jmCE8naMQJbnj/coFdCEueEKQLi4g+KGwbDUmMuOQWM+y/yH5hDEvVFQQ5Eke+uNO0DEQ7FMQcsr5/KdUHEkrjnQQAAAg+cnvjCUwKPRQiFvX/qPSeCk+oRNQh/+A/g6uoD0G4AQQ6BlGArRfaDUZgzOQiRD1/yDmLD0a26QQOpz3+SBALEkyaeMQrLpO/kBqwD0e+ILQTxkg/eHknDUKpxKQ01UMALaPIEU8eHRQ3SZg/S6JLE0aJVRQba34/OXtSEkhqlPQ 1afo_prepack_topscore_0003
L8naGA9S3sCkYQgNQDXPaABrcoC0573LQYlDbABVj3BkoFpKQR2OfARKctBUO0SIQ1zInAd2/vCEmSkNQT3axAlHrqCkUDDMQMSG1ApzvKDk9XXKQ+jb3AZAmFCEk8SMQnoj+A1X4FDEH19IQ9gcABxBqAC0Zv5KQ+hOCB5e2gCkCBPJQoFZHAV3k0CkZmZPQO14ZAFkaADU1cSKQ6n8mAV4QQDEj7YOQsCNnANWwZCU4nPPQMEcwAZHDoDUZ5JKQ+Pn0ARCUYBENOnNQLSrAB5eVfD0RSTHQNXxCBxAuGBEDcHLQA78FBhb+cCURaIIQ 1afo_prepack_topscore_0003
LdoFXARgV2AkArMMQXktXA9na8+jVOELQe++HA56Rx+z4luIQ46RNA557n9zbSMFQbnvTAlCX/A0NJGOQd29jAJQ/e+DeMaKQWYmTABImA9jGmnMQ 1afo_prepack_topscore_0003
LPKcp/ksdu/T14FJQ/Ujn+w0Np/TgVuFQv0NZ/gVOkAkU46AQc9oY/89TFAUjX64Pir2g/CbIeAEgDXHQGsF+/iranAEG1hCQgHP2/Wv8R/jUa2JQdTih/c9oQAkVO0KQOrS898VZH9j9ItEQV8OV/O0XeB0d5bIQQtEOAHH5EBULgwDQTunu/idlPBE4dE/PjjQCAvv8Q/T2L1AQtjNKAvzuGAE53aKQ0TT8/yvfi8j/PGJQ0eTh/io0K/zK0lLQ 1afo_prepack_topscore_0003
LZQgt/IwKvBEaR2BQKxgAAd9oQC0Gv06P+TNSA1hWsBEmuJzP/UjTAlBBmB0bSMwvoFZJANzM7Cktz3+PktzTAJFuWD0w1j0PCBWfAFYlDEkmZm7Pe++qA1NJyDkVOUBQ0ist/AqGDCknvfFQbLVo/YeWXCEtPzxPYlD5/EsyNDUbnPBQb8SVAx0N1CUdTiCQcSMgAR0iEDE99TpPQ14HAxLdfDEUNeRP3kYvAZPKGEEDCMDQW5QoA125bDkoFZEQ+TNwANHahD01jC9P 1afo_prepack_topscore_0003
LQ14fAJFuGBUjX67PWO0oA57nSAUMIw2PgVOkABVjX+DaR2OP357nABBW59T14l4v/UjvARhrX/zHFOAQKxgeAZlDNBEpw1BQu/ztAh/i8AUJ/DqPHaRrAdTih/TKc9DQDXPxAtcol8z4lu+PxgA3A14lOA01jiAQ 1afo_prepack_topscore_0003
LQgVYA5QLy7ja8SvPqxLPAdoFZ87kYQsvsHFIApw1jyj++p9vKc9MApGv07b14FDw+TNSAR14l8DBW56PkOLbAxmsv+LvjvwvQ+vBARHhI+rZYQgP 1afo_prepack_topscore_0003
LdTi5/sd+O+T5QL9vIwKr/g/Uj/zIbnDwEtIJAB/pGA0hWEHwZQgJA9Rhr/zKH6JwjsdG/0hWEBEW5QCwiWkt+sIb3BEBWZHw2OfP/amZuAkBBW/v+TNy/UiBB/D8na0vro/L/oMuL+jzsvFw+TNm/4QLqBEYlD/vzhWk9obSMBUdTSJwktz3+67nSC04luGwueUo/8naMCUMIQIwdTiZ/iVOU/zgAr/vIwKP/GtIDB0bSM2vmuJx/uyhOBECsyBw 1afo_prepack_topscore_0003
LLHaZAZktrA04luEwBrcmApEDCBktz3HwAAArAFYlj/zfqRJwiWktAFuek/DVjnLw/pGvAFtIrB0GvUEwUNerA9owhCkZmZCwrco5AxfqxBEaRWHwGEYyAlYQ0CUiBB8vvJxYAx0N5AkZm5Awf0NkAJZIwBE9PeJwMdTwANJGEBEW5wAwnvfrAFDC4CUMIwFw46RjAhqxfCEtI7Aw++p/AxLdHCERLyEwW5Q8AV46xAk9oQIw7Rh4AFueMCklDdJwb8SvAFYlTDkWkt5vDXPyAtd+eCE+TNyvx1j6AFYl3C0eU4+v 1afo_prepack_topscore_0003
LYlDsAxLdz8Tc9oHwFuewAVNeJ8r/UDJw67npAtHFu9rlDdLwwfqtAFtIb+b14lNwPf/pARf/08j8S3DwYKv4A9ce56r0SqJwKImwAdVCr+LdMJHw 1afo_prepack_topscore_0003
LsyheAVMIw9b3kILw3kYQAZmZm+bIwaNw8S3UA13P16bMIwPwyLdXAJEYF97kYARwDIDx/w/6d+r3TqMwnCYo/QD6KAsZzjKwdlXK/gx3H/rwUEPwpbSYAFCsy8bNeZJw/u9TAVlvUAciGBOwp1Up/kVNt577A9LwKKGx/Qmvl/r8L4Iw0Etx+WMNB/LWtfOwWP4W/wiEY9r6JVQwkAGZ/IzOkAcYcxPw 1afo_prepack_topscore_0003
LktzVAFDCs9jWkNPwXPKaANJG0/TPKsQwShrnAltzH/ThrXRwBrcoApw1D/zxLlSw3dFbAd6RWBUYrJQwD86EAVoDzBUt+WPwSI1hAVwXJCUF0NRwHbJFAt9hiCUzUwNwShrTAJv0d+jtzXNwJZONApGCt/jMwaRwMryiA1zqYBksHkOwnCF1/ENU8BEzuiQwOFk7/Y/CBBEcKIOwwWGiAR30pCU7Y0Qwz22pAp+6+BESUgRwTMNZA5khICk0oFSw+Lvp/MPpqCkjEKNw07APAZgPeCkse+LwhKtLANtS8CkQL+Ow 1afo_prepack_topscore_0003
L8S3vAtyhm+zyhmQwGEY6A13P19zxLNRwU464AZ6mE67z3HSw14l8AhqxL6757PTw3FXBBdMqm8D68HQww5QDB9eNt/zsOmOwP8vGB1x+u+Tv/SMwC0UGBFOI0A0XiMQw6mEvAxKHq+jYQQPwUVK9A5GDo/D5NyRw1QX/AthIi2LOl3OwYF3EBlf6V5j7bmQw4Ro/AlvWXAEUbvNwjdGIBlgKOAk54HLwd8bEBBuYy8DQjBLwJHNKB558V9Dl4FNwkOrHBNL2qBUj+NPw90xJB53dTAke5nQwVAuDBNyOKBUn6/Qw 1afo_prepack_topscore_0003
L7RhzAh/Uj+7KHqRw4P1xAlsdeAM7RhSwlYQsANIwCA825zTwyLdvAxKHaAcNe5UwpnErAphQiBM1RzRwiGlwA94NICcUroQw//coAph6jCc5gzPwOwy5ANRGjCMbtKRwO0iwAlCXf+LAAwQwKvm5A5EY6Ac38vSwsI5jABZsDBMwUaRwFSqoAJJTJCMEuhSwJkpzAFUXhB8Gy2PwMdXsAhPU0CsUeJOwRPCiA93yPCcRDCPwE6IlApOe7CM+xlQwjkt9AdXfzC8ErVQwKvu2A9Br6Ccn73RwfGj/AdUbOCsj7qRw 1afo_prepack_topscore_0003
Ltd+jABW5g+b0isTw8nacAx0NJ9bjX6UwAAAmAxfqx1rQg1Vw03PmA1jCX6LmuBXwbnvJAhArc4DYljUwOJGw/sd+e8L+T1TwTiBBAhpbS9TktzVwVjX6+A/pG6T0iMTwT3khAJGE49rqxzSwRe2VApTmT/bqZbVw99TPAhqxr9zOf3TwXPKg/oGvk+rpbiUw5QL+/AqGf+7FZDTwNepn/0is9+jpbiVwNepNAZktz+jEDSWw67n2/My251TMIgWwZQgl+SLy26bf/sSwoFZb/EXPq9TKcdSwmuJx8KFue9jWk9Tw 1afo_prepack_topscore_0003
LVjXsAhVOU9zLdTVwiBB0ABVjH/j/ULWw6mE7A9RhL8Dmu5WwO0i8A1isd8TzMDYwBW56AxJxgAUbnXVw0is0Ax1jiBUPK0UwdoFsAFsyB+j78VUwLhdvAZCEJAUIx5WwU46+AZ5Q7/zGvkUwsyhABNJG8Ak9oAWwsyhvAtd+GBEAAQUw 1afo_prepack_topscore_0003
LkCX/AxLdT7LueMWwT3EDBlX62+LAA4WwY6m/AJwKHA8yh+XwdolBBBAAQAcwKjYwlDNFB9owdAcxg4Vw67nJBNc94/rCX/Uwoa8IBJwK3/b2OnTwzhWOBhWk9+7gAjVwtd+MBFXP6+7gAzSw3kYSBd9oA+rR2uUw+TtRBZ7899bwKXTw5luVBZ6mE8bzMjSwJGE+A14lu7LFuOVwuCfGBdcyr9r+7UXwoa8BBNJG0AstzPVwR2uGBRf/UB8FZbWw5lOFBhU4SAczMLTw3k4OBdR2++rYQoWwoacMB5P14+Lv0tRwmZGWBpw1j8rU4KVwhrnUB989T8bxgoRw 1afo_prepack_topscore_0003
LAAA2ApEDiAM8nqXw+TNvA1hWMBcdTWYwDCstAVMIQA8eU8Ywy25uAlDtoAMT3gZwDXPzAd++ZAc3kwWw2Z/yA1T5DCspigYwXXgnAJBOdBMHWIYw 1afo_prepack_topscore_0003
LTiBrApEDC+7z3zYw8napA9na80bbnXZwc9ozAZ6mEzD8nyZwMdTzAJwKH0bHaZawEYlmAZ78t+zgAHZwoa8WAhWkt+TgVyYwsHFnABAAYAUwKrZw789RAtd+mA0xLZYwJGEqAFtI78rBBWYw6BziAxtbK7bDWrZwDXPsA9mET/zNJuYwzMzKAJFue+DnELZwiWkVAJxgA8zP1cYwYlDlAR2OXBkR2eZwEtIvABBWZAErc4Zw8nahA1NJGAUMIEaw789BAd++hAEShLYwNepdAZmZuA0d++XwlDtSAJaReBUdTuYw 1afo_prepack_topscore_0003
L5lu8AhpbS4TgVeZwFueDBFtIb5TIw2ZwUN+DB9mED+LnETawW5QFBd9ow9Loa4awQmSIB17rW6TRCZZwR85IBVo7O/z+hBZwv+hNBtwSM/jOtjYwKpIOB9u92A0lJNYwlVlRB1piEBERcZXwp4sUBdINGAkx5+Ww3N1RB15QICU9f0Ww4P18AVjX64zjC/Yw6ObDB1onO+TBcKawJrBIBlhf877mDBZwRT8LBNtcB4jyUrZwF5hJBp+waA0WpYZwd4SFBhP3o/jzCvYw6g9MB9c4O9T1DMYw1OMRBZvE0+jGo1YwzXzLB5ydoB0VdWYwyvgUBVZPY+jEJbXwwRSXBVUYQAEATOWwPxbPB50OgCkD6IXwBhaUBFUWNCE86DWw 1afo_prepack_topscore_0003
LZ78CBxLdLAc14BawLyWDBV46ZBMuecawb8S/ABBWRBczMDbwIwKBBxgAjB8jCnbw1r2BBNDuUCshEDawCW5FBFU5hCM3LhZwrUCEBtkpHD82bIZwJ64HBdyXUDc7+nYwgV/GBVURyD8FxJYwcIXCBJ8FDE84RIYwIpwKBBDl7DcmPbXwjX6BBd8SPAsnvjZwsJfHBZA2gBcqInawqEF8AtOhPCseEzZwITWBBp4qvCs91Yaw3brJBxaDqC8qgwZwFThGBZ2dHCsl8KZw/wRABZTBADsXh4YwCzbDBllkiD8MDeZwE4fLBp4vFDciGoYwcW9+A5fE/D8zydYwG/rBBR9SOE8QRjXwoaUOBN8QsDMBidXwVhFKB1I/IEMu+tWw 1afo_prepack_topscore_0003
Lx1j1Atyh2AsYQ8awZ78tARf/sAsArgbwqGvyAluJh/LUNCcwShryApa8CAM99ncw9WJjAJuCKAcuURbwZmtYA5a2HBs+i2awLobFA9odYAsyfkawBKwRAtAfJCcFOSbwDXPzAd9ooAMqGfaw41osAlhyrB8T4ubwY+kkABTMi+78E+awpy4cA1oOv/bhNtbw8ZEhAlEXfB8GpbawVQk3/UaYEB8qdRaw783KAJAtH/LvVQawi7o3/4/f+/b8s+awYBHIAlydfC8bL/awSqTIA9Ri7Bc6Gtbwz51fAFRLaCMeOebw 1afo_prepack_topscore_0003
LQ142A9mEj87Gv0bwwfq7A56Rh6DAAUcwT3kDB9mED4LXPecwU4aEB13PV+L+Txcwknu7Apt3g/TDuCcw+wTwAVsUOAUnO5bwd8jABN3TsA0tcicwu/EpAh53OAUIAgcwQ142AV3kY77NJWbwrT32ANvDZ6TxFxcw3pCABtI+k/jLikbwwovsAlrpJ/zHHhbwkygwAdC6OBkhCsbw/BjABlkQtB0bvVcwCBrEBZZsXAk9pncwd3y8AZB9qAUeuAdwCOIhAxWzkA0+uWcwkxWsAt035AUdK4cw/ihoA152c+D2Ftcw 1afo_prepack_topscore_0003
LdTiHBpEDi8DpwRcw++JNBpvfq5zd+acw1NpNBJxgA5r78JdwjX6JBpZmZ27yhidwBr8OBd++p9Lsy9bwiWkPBlX6G8rX6ObwKc9QBZ78d/7OfzawOJmWBdR2OAsDt8awXPKYBRgVWB8z3faw4P1GBpFZ7+DXPCcwLfwPBl+6K+jyKVcwx1DMB99Td/LYl/bwRLySBtyhm+LW5IcwR2uSBR2Of5jqxLbwCB2LBVjX62rCXDbwIwqQB9Rh7+LmuRawrcIOBpvfiAc465awQg1WB9S3kAMmudbwGZbZB9S30+b6m4aw8n6bBdTipB8d+mawTiBYBFXPCBsuJBawY6mVB125DCstzjaw 1afo_prepack_topscore_0003
LR2OSBFDCs871jWdwyL9SBpbSM+757DewhArSBNJGE4zxLhewfUYTBBVjX07IbHfwekxRBBFLb+DpTSewqGvOBtz3HAsuJRewNzMPB9owdBspb6dwpbSLBlCXPC8JxMewx1jFBFZ7ECcPKAewbnvBB57nmCcjXOewNzMVB56RB9LXPCdwdy4WBtPZH/rYJHewlYwKBhArc/bIwKewiBBPB9RhTA8Ofzew9oQTBRgV2Bs789dwuzXOBJEYVBMrcYdwOJmLB9RhPCMYlvewCsSMBNzMvCcc9Aewb8SFB9owBCsTiddw3kYEBhrHNBsvfOewPf/7ApvfeCcHaFewam5BBRKcpC81juew03vCBdR2CD8MzAew 1afo_prepack_topscore_0003
LLUYKBrv3TCkJnBCw1wqGB/+DjCEBbi7v0WeJBj//EDUclbxvzgrHBfT+oDktsrvvseiBBX6L2C0O4MAw3MV7AjZaDDU5oO3vE959A3g8VCEr98DwgJjIBjAa7BUqSQEwjFpNB3kKHCEo0VAw2acLBfAisC0+2VEwqNjFBTBzHCkHHJ1v2ekCB//BTDU/TbCwzHI0Ar32QDkD3M7vbUG/AflWbDk/+DqvtFN5AjRgnC0HZXrv8xp2AzbrjCEuaqFwkM47A76AyBkj6uBwb8uBB7q8NCUgJKHw 1afo_prepack_topscore_0003
L+92NBzh25CkG68NPlwwQBPYiZD0lJ91PITQNBPh/lDkwmQAQCYQKBXBSMDkJZVCQFEHWBXFnHDEtq66PsnLaBL+6/CUmGaoPQvhZBTraUC0DZesvrKWVBLmo/BE/yYovbbqdBHhKGCEeWw4vhgPPBPZocCEYsaYv0qkRBnG41DkWapoP+xbVB7QVpCUI2B/Psx3XBnMrdDUIsVAQrCMeB3ZuBDkOdBzPOIsZBnrYYDksfEwvLvddBX/TTBkYnY8vsSfgBf25XC0sLY5v 1afo_prepack_topscore_0003
L5XmNBLJoGEkFnACQjnRKBzanNEEb7oGQqgpNBP1XbE0nGNJQ3TpLBnbikEEaYGLQcSYFBHHWaEEncwEQVZWBB7G9NEkahUBQ7FV6AXGVdEUq9Q+P+xh9Afo54DEM2qEQ7RCQBHiwQEExsRAQNT4IBP93+DUTLYIQsIwGBXFBoE00kbCQEoQDBj1TgEUjdIIQ4gaDBLPwGEEVg27P8fm0AnThUEk2/X5PMrO+ADlfpEU2IY5PRSJ2ALH/kEkNOcCQLhz3AHfQnDU5XOCQpCZ5AnzoDEkT/BIQZp1BBnHFjDEa3HGQ 1afo_prepack_topscore_0003
LiXwSBPB+cEUqMtIQS0OWBjsKqEk6beKQmCpXBPpadEETk/MQqZnZBDeEmE0bt7OQnXXbBzHIwE0UC/IQClTUBXdfVEUHQVGQw4/TBP+a4E08RDLQ6xPcBf1AkEUBfBHQ5qoeBLkNxEUUFZKQNn1aB3VY/E05TAIQ 1afo_prepack_topscore_0003
LK6oWBLy6IEkYR+MQEB6XBLFB3DkhNXPQii6dBf6qtDkHTcPQ8HlgBHvBFEUqmyPQXBNWBfBjGEEvz+QQ9MSQBXdnJE0jpGRQMzzMBHTxxDE9fVRQymONBHBdbE0fxBRQKW3HBXVUAEE3WZRQezAIBfwOVEElnNRQz8CVBPPSCEUJ0YLQOuvVBLmzYDkT+OPQKUHYBnoMWEkqDDRQ85jXBTFR6DkwV1RQbEpOBP9trE09k2QQpvREBfdmtDUWVkRQeb0EBTZIfEkZUNRQ 1afo_prepack_topscore_0003
LshafBb39FDUf8HPQZomiBDLu6CkLoLPQqc+iBrvxMCkWOMOQ303kBDn6CCk1bzMQHtQkBTBWZDE8JdNQ/eNnBTKdRDEjvmNQ8MtoB73+aDUIG2PQsM8oB/N8ADE/+yLQ23OrBLHrQD0P7ZPQ0QbrBX0zADUhx9MQpyucBTVjvCUlL2OQRMWjBTCC9C0MNnQQVU4jBHLP6D085EOQ1OpjB3VeWDE+3XLQnUDoBvF2pDkBvvQQg9roBDE90CkQ7wJQklvsBvTzVD0oKeQQ 1afo_prepack_topscore_0003
LgaLhBzcShBExt4OQ8nbhB/k1GAEmk+NQ+kigBb3hV+T3GHQQNdIiBveX68T0v6QQdggfBX6ms/zzMeLQZ/ugBzi3kAk7MCJQc6YfBXvK0BUraWIQq3siBDAfBAUi41GQFSmgBPZjPCUvyNEQIymjBHCNsA0zfWCQUUjiBv2J7BUgqCBQxhUfBPPhyBESHAQQUehjBL7+0/TsYfNQSuYbBnjmJA01y1LQu1efB3a+H9zoBCLQY6ScBXtSICUBqmJQ8OijB3hXG+TrV4HQGnhfBDvruCUaAMDQ/tJlBjjrPA016s/PoCRjBzXdOC0oTB7P 1afo_prepack_topscore_0003
L13AcB30lb9z9/KQQymCaBrqUY1rokPRQaHmYBnMoE9DP4eSQW5kUBXin5+ToEhSQVJNVB3YsW97dixQQPDlWBjI+b/7MsePQq6gZBr6kc+TheBPQC/NdBbdHC97vafRQMzHSBjmfZ4b6gbQQgJjTB3lUz+raDnRQ/ozTBTKeYAsDfbPQ 1afo_prepack_topscore_0003
LJR2bBDbB18jKIgTQbKraBv+19+znSvUQustVBz1qo9zw6bVQXC8RBzAIQ/jomsVQTjefBzyf0+j+xrVQTPPhBbvovA0LTqVQpAgjBTBbrAUGeoUQgwHlBH14i/D+zuUQjYkjBTZPiBkA4wTQmdEfBPqIa4jy/cTQc24ZBTnMhA0IZdUQ3AEhBbcce8z6UXVQDlGeBHKAb+zg/rWQ1IEiBbUX8AEx5oWQkjvfBjkYiBkhCZVQ 1afo_prepack_topscore_0003
L2p3VBrX496LFKuVQf5YRBT79G+bbXZWQhGSMBXkNz97QmjVQ2qdMBbTWD9L7sWUQ5YVTBf/JgA8/ggWQMsRZBTdXZAcqVcWQ8PSaBXIBh+73XfVQAXtVBv5V567/svVQDozQBT7xc8b8JZXQfopRB71vGBMtLsVQms6RB7tn8A87ycXQa6AbBjsAWBcHDGWQjB7aBjTVNA8/fcXQeIVaBvEwR/rgTdUQIYHeBHXCH9reLvVQ 1afo_prepack_topscore_0003
LnWuHB3HIJ+LsmLWQybmCB3Ud69rzMbVQ+tGCBbAmKAcE7dUQVQrCBr2dBAMhSRTQBSm7Abe8y97d4XWQ4om6ADx4n6T5PMXQBjZxAXARX6jnEFYQWEUsA/MG6878UIYQ/7cvA/gXl+jMeZYQRtqHBfgec+7NgJXQ0mnCBXbLW1LLW2UQZAH8AnSmk/bjYEXQmSP0A356I+bpMzVQZXh5Azg2V+Dh1gWQjcABBjMr47z3evXQ 1afo_prepack_topscore_0003
LGrABBDPYVBs4N/UQfybAB/oFRC8DoHUQ9FoEBX+PQC8lQATQsSfDBPjNaC8hU3RQE5ABBf0y6CckW7UQEN94ATbv+C8er8VQBCFBBbBRhDMZw/TQhE8tA/zjAD80BVVQ30iABfaCbBcDF9VQC164AXzpQC8WErTQxWvEBHHC6CMjcfVQ3sN5ArrmjCs5ZoWQ4AG6ATNobDMMuiWQmOfBBzYf+DMFXlUQQCcEBj/meDc5sTTQiXt6A7OZiDcGmbTQFA8nAL6WDDsjUHWQ6catAjXMcDcKpqUQSegsAjPdjCctcwUQ 1afo_prepack_topscore_0003
LbndJB7wbECszmUTQFYtNBLH6CCM4xRSQZLIMBv/YFBs3cMRQEUiMBDfxWBc21AQQUFDTB/YarBsRU6SQhfJSBnmHsAsNF6TQIjsVB7Z0cCcm7iTQQaTKBrT54B8PrPUQLwEOB7/miC8HP1RQKkpVB7AzRBcsjJSQfzgOBHaPZAsOg1TQqmDUB77l5CcL+GTQBr8UBvK1cCMxBnUQhE9ZBbxvbCcgmXTQ 1afo_prepack_topscore_0003
Lm7XKBv7U1/r67kRQM50IBzdxo9roLjQQ0qfDBL6Um+b9x0PQeX7CBrPuj+79naNQDeXIBT3k67TMzKRQtlzGBPGsO/zW7MQQ5eALBvmbd/TVhNOQzWRGBfP86AkcH+QQTuFKB7iBa/beBiSQHz6LBbGMi97bKkPQn2MMBnZlA9D9PnRQq8XFB3j0q7zPf9RQK8/CBXc0v+zbKdPQ2e5JBjz4hA0qk1MQPEQLBXC1J9j2oHNQ9T4OBb8N6/TbnGPQFKKFB3OIuBEIJSQQ+9EKBvreKBUTacRQbYMDB33N0A09EvRQ 1afo_prepack_topscore_0003
Ln/E/AzWsS/bldsQQpoo0A7jQBAMxDFQQg7T2AnXkLBMSSNOQFryyArxlIBcxW8LQh5UsAL77aAcpHJRQrEIpAjuUa+LW7+RQLKjiAHPuCBMOAfQQwV1iA/aDH/bgdOTQas+/AXzBU/rQtqRQHfixAPUCU+r69EPQjp2vAzXUJBcN40RQaiUkA3r5G876OYRQFjSwAzP9p8rsfSSQ41gZAvNdUBMABQRQg67kAvOk7BcS72PQ953dAbwoUAsTomPQzK3gAXXfk8bEPxTQ6bnnAj7PNAMdS3TQQE+WAjrSEAMrV8SQ 1afo_prepack_topscore_0003
LHI27ALywGC8CZCPQJi39AfhDrCcKGLNQNz2BBnDCaCsfYtKQMVcABH/UjCskKdIQCgRCBnuqODccgfOQW1U+A34FjD8pmZQQu01DB3cSwD8T/bMQtVG0A7J94DcjQ8PQhhy+AjMPHCs0WbQQg2M2A7Ww4C8ozlMQpC5FB3g6ADsydWPQvIU8A3NqKDs3qIRQabrBB3dt6D8fg5QQXmMGB7PnEEsk0ZNQcBNGB/ZahDcCG3KQ6oPABnYX+DsOukLQqKJwAjBVDE8L91QQTV91ALBLJEsGOhOQ5F0uAPIshDsnFAPQ 1afo_prepack_topscore_0003
Lx57FBT8xAC8GKJLQn6AJBb48cBcd42IQTdPFBn9rqAMsaFGQVmWFBnRazAs1kQBQf8gNBzRYiAs5U1JQa8qQBHhgz/7AkOHQVMjUBjj5nAsZegEQVKxPBbLlV87JFxFQxPdXB3boCAMt7aAQU7qSBL6FSqj+NsBQsLhWB3/g68LOFC+Pnu9GB7dvzBcuO/MQAlzKBvSwICMsEeHQM+QQB7l2GB8yJFLQ1o1LBrVJf/LuLELQcuSVBbvSqB809nFQXkuMBzbeAwrTU4HQzifaBfSlnAMfQo8Pr76RB7Y6E+zoJlAQpazYB3ysJ67wuL3P 1afo_prepack_topscore_0003
LYK6BBvbTr/LJQLIQnTU8AfLDF+rHIAFQLil1AvU89/7RskBQx/Y0Aj5Nk/r7Vp5PZu5BBbn/d/77OIKQiibAB3Ni06LlZfCQhPO3ADWMe77l8kHQ 1afo_prepack_topscore_0003
LCzOxAf6KBBM8h5DQcxsqALjo9Bsz1pAQ1imxAvG3PCs3/I4PvcZuAvUuPCMQDdgvbmnmATBckCsydEEQBuehAnrXGDcPXiAQQ9cdAvVRUCsxcHIQSFSyAXfMLBsW7uHQxHyjA7cObBMgZL+PdsZtAPUczCMRdEGQCkSdArTvgDskIBDQGDXnAT+TSD8m5X7PIJgVAfta4Cs2bx8PDnvXA3BCvC83MUJQ766PAn/HFCc79OGQZmqiATeE6B8ALaJQ 1afo_prepack_topscore_0003
LixK7AruldCczsh6P1/LBB7hftC8oWYnPC/8BBvz3JCMu7p0vzJhBBbkfQCcUy3/vvckGBX/27C8vq60PBDgKBbITMDMMjDnvZ26QBLU4ZD8FvDvP+egTB3xzlC8Jge1Pmgr9ATjucCsjz+AQlLm+AjP9IDMtqLnvI27FBjMPVD8kpS8PINdIBP9IhCM8Po6PkkGLBf+8zCMmCA4vs52IBzcvoDckOczv1IeXBHO1oCsgoS6P/21QBzdoVCsMCW8PnLyTB7SJTC8MK0Zv 1afo_prepack_topscore_0003
La3EDBDK1HBs6dUqvGH4DBzh/7/b7s75vwAy9AnMVj/bCzcAwkPl+AvySL/7xSPFwnzCFBTg6x8but4tvCWYDBfGQ/Ac2RTyPdiRHBziXMAcIIG/vJ/KEBH6Re9LyFxxPDanCBXwqy3TFu00vb8NJBfBdg7rXIqwv 1afo_prepack_topscore_0003
LyJY0AXCbn/L12R8v5clqAj3MO/r+dbBw/tWqAbJjpAsc05FwVghoAHk3UAsr7PJwQ7vzAfEj6/LRoHxvQwjqAD39Z8rF0EDwi5hjATx7Z/bZ7y9v 1afo_prepack_topscore_0003
LcCRsALPP5BMCjpEwIMNsAjTqdCMcceIwpFX0AnJHRCcZJoKwdoCyALVgRCMgP/Mwp7AvATmLKDsjstGw57nwA39AqDse2nJwbuOmAHnPZDs6c8Cws8xtALlrECsMO7AwvLMkA3HJfCc+QVJwY1j2AfNIID8YqiEwsnmyAfaqEEs+4yIwqiI3ATTLfDsC45KwzrSpA7bdsDchwyKw7ERoAzou4DsI7XBwRoWdA3GHbD8WBHFwDUclAPOsCDM0AS/v 1afo_prepack_topscore_0003
L9T59AfArFC8gg0Jw3RGDB7JlxBs/fzLw+1CBBrnsmAM6nfNwacgBBXXjmAMub6PwxgXIBrXyXB8KcbKwEUALBnS+SCMIoIJw2IJMBPdDuAMWSbMwzejPBHg7HC85+hGwNDn/An2fFCMYK0Hw0m6DBLl+TC8CwGNwOshHBbshqAs400IwiviMBrZEoCMMGsKw4bBIBzt5kCMJZAIwLB2PBvwQcAs44aLwx/QKBz5Bq/brYQNwBcBNBXt9aBMfMCOw06NRB78QlCchi2EwHZEOBLqYnBcfUTDwpxpSB3j6tBMpgXIw 1afo_prepack_topscore_0003
Lbun9AvzLN/bjSPMwKqi5AHa6c7rSnxNwbLZxAvgDm9LKh2PwaD1xAbMLD8LV6ERwYp/8A/DFP/7iZSKwTwGAB3msb2D4xvOwfl51A/PpQ6T84ZMw 1afo_prepack_topscore_0003
LXd9pAfNMd/7YiEPwcD3hAjffNAcE3gQwl+lnAbAX4As4+rRwXWQlAfiinAMXl1Swjw0TAj/xMBswHwPwbFYIAvaCjAsGzoNwVXAEA3pOtB8ai6QwyjupADeACAsCWNNwFQpaA/aNt+70D4Qw5ujcATndBCMgu6OwSKIRAXkjhA80zDMwvozx/SX8MC8EkcQwpgpMAHw0GC8sttRw14O2/m2b3A8mBVRw 1afo_prepack_topscore_0003
LcbIvATiUvB85BaRwdHD1AbmPNCcUtgSwRqI6ADagWBMoVaTw/MV5Aju8ZB8AwnUwikx9ADRhrCc7d+RwZQt4Ab32RD8AARRwTCgCBfeW6Csd5GTwI0RABjIRsDMWzdQwnn8wAD1y7B8vOeQwvCZvAPtRgCMLoFTw3CTBBfmwaCMw8ORwUU70A/brmDcEIASwI3cyAH7sGDMPulQwtvjFBvquPDMDntSwUFaEBzVueCcvhkTwgBIABfETLDs9m2TwkuX8AbjaDEMa5+Pw6mHCBT9RYD8XZZPwxkXDBvUt4D8tIIRw 1afo_prepack_topscore_0003
La+U/AjvfYAMAz0SwMHOCB/Dmn+rUmoTwKk47AzjOk87StgUw+vc9AD6ia7r6KsVwBX5EB/WoG6LN/uSwQo8JBfMe687p3/Rw2+qLBPMNu6jvKARwDtWOB7AaB+rDiATwAy0/A3WxWAcsP2Rw7USFBjZXh/762QUwHFBCBXV+61DDA/Rwoq+FBj2OZ8T2CWTwNWEJB7tjR/bI+bRwDrQPBPEJawzTreQw2beIBTyIC8jj8RQw1DhMBHERi+DkJiRw/b8RBDv2r+brCfSwZbPPBTO6R3rrZkTwSuCNBrzMl/LsisTw 1afo_prepack_topscore_0003
Lq73yAD4Se67UH8TwhpRqAD9Px6TZYvUwd7TnAvjXL876V7VwkRgmA/Qkz27wEDXwclUgAn98b8z/f4TwcgehAHMUa/jRd0Swa2NPA/4Vb/TBV7Rwy9/iAvKWDBEJGgTwz3xxArhn77L3/+Sw/TRtA3Xtm+jrqGVwkaTcAXbeg6br0XTwxVfTAHpMk9zgliUwMVZoA/j6++jGPMSwu/2QAjrhfAEC+KRwiimNAvvv+8DD+bRwwpDBAblY0/jpAiSw460jATDO1BkjuvSwyLKYA7cJRBUuQIUwKyLqArCiBBESmHUw 1afo_prepack_topscore_0003
LjntlAj0Bo/7cisVwXv1iArjNuAsOe0WwCVerA7YtpAc/T5Xwq7IpAn5pgAc9GiYwKLjhAL4sFCsnQWWwZdZPAnnFKCcUscVwemugAT3tjC87qiXwPAOOA3SQ0CMPitUwiQamADoqKAMuOyUwLucWAPDXZAsgMPXwwycoAD+2OC8m0vVwkL9AAjbrGCcgHDWwv0XPAn30gB80ctUwz9ofAffhEDMSLMXw1c9nAnvMhC8AmEYwPqoTAr97aCMRtEYwBdr//i490C8qCGUwneRcAHN23CMb4EUwM2pNA3fZODcMmbVw 1afo_prepack_topscore_0003
LOwb1AvsLvAcyIhXwJRB+ATULqA8IYRYweMy8AfhEs+rhqpYwT378APZXn+LAhQZwPjgEBzsNvA8nH6Xw2sWFB3Pj/BsCpUXwyjP3AH4B2AsGgkWwWyI9A/ZOgB8UMnYw4M5EBDM06/7XsJXwrajHB7ScjAsKSVYw6knCBbH+CCsu/pWw 1afo_prepack_topscore_0003
Lz/a7A74FH6rp5SYwrPA6A35DG+jCjoYwBxYwA/Yi49zL2GZweV+wA3t+v+DhbrZwj9e4ALeQLAERCIYw7nUBBfoSkAUM1hXwf5nBB7sGdAkSeJWwodrFBLabCBkx4HYwF3QGBHA+zAEcPfVwlYUKBXgSZB0EjlXwujnKBv9ISBUjpNWwcUPPBHW6oBkoljVwEYQ7ALlRj6LWHnXw1qlABbKSh+jbM7YwRslyAjn5v/DoVgXwrsX1A/ixDBUPOYYw4ZZ8ALfaFA03WlVwKacFBD1AIBktmqYwDAgGBLuUuAEc1ZUwgqvNB/j7wB0d1EYwlAyOBDkHgBUUNnUw 1afo_prepack_topscore_0003
LVKinALgXm7Da63YwTs3bA/adw6T2+TZwefygALn6t77117ZwzA3cAH+kZ2rrbfawuJNnA/U+B4DqXaYwq4bWAHbAs+T8ucZw/v4OAbDTG4LtZCZw 1afo_prepack_topscore_0003
L8u7lAr9ML/bEJ2ZwJw/oA3hYaAMw8baw6Y3vAf0lH/L5E6aw8wHuAjVcD/7ROgbw6SNvAD6UrBcR1OawOQ4nAfWnUCMRt2Zw9oA0AzKRLCMX/1awnExtAXrt4CM1ugZwGtynA3Y/w/7kEZZwgTuhA3zhuAMUTsawbCo1A/H8ZB8G84ZwY4HiAvfgiC8r3MawveXjAj5HDCc/geZwArX4AfN1nCMjHsawtZe5A/WhqB8e3FbwR4otA3xOUCs/BMbwQpCoAbPRND8oUQZw/gYzAvZirCMHiJZwghHyAXqZLDMqc4Zw 1afo_prepack_topscore_0003
Lzop3A3K4e9bPEpawdDo+ATT5KybpnEbwO1v3AXF999zf8cbw9x+4ALJ4V+jnDDcwJBeDB70d68DuOqawTI5HBH0TS4b82Xaw1CpLBrjtk8jg58ZwVT4PBPtO+47RQrZw/YdTBXBho5T22NZwlrQTBPzm6+jTK/YwK5KXBDd9a87zy/YwsP54AnVzp9LHJKawkZaBBX1Fp8L2ObbwUvgBBbeld+z6kPaw8aWFBTAe/+z659awRXKKBjVKY8rb6xawu4IGBbZut9rvIEawgPdJBrqBM+TVZiZw6feNBLlu2+DiIQawHRKQBTa2R+rly1ZweIbQBDmBGAUT6JZwVX8VBDUNi/zUIpYwpqUXBfDoG/LEGLZwte2ZBnkmX6LoxpYw 1afo_prepack_topscore_0003
LlhfwAP/kT/DJjHbw8wppAn00oAUxgebwDoFkAjf5z/TjFDcwBGIkAnxKWAUjRncwG2VhAv47QBElIBbw6xzlA3LeHCEQKgawE6maA33GYCEccDaw3lihADYw1Ck41jZwrazXAjQ1FDEywCZw44rDALrz6CkFb9YwsyfgADxpgDE6unYwhLivA7r+/+DdzoawZBwuAb68bBkGsqbwIRNaA32reA0X5vaw+f7WALDizBE1OUbwDtgpAbWhiC0KcwawutxrAbtWuBEfmMaw+aHTATiD7B0ihyZwsVmOA/w2oC0QVWawWbQpArX/+Ck65mZwuqW5/GpTmCUFHSZwbIf2/WQ2GDEMpkYwLmOoAvaIpD0l1rYwuQjYALWssD0A9OYw 1afo_prepack_topscore_0003
Ly2PfAH4eD9TBD6bwVM1UA7qk1zLHYccw5/wiADd1Y6bOD/cwXatgA/ijR4r9nkdw4e7LAPoOt+rsFLcw2wtw/ewHe+rUttbwYWvm/OJImA8gOabwmUSr+6VY187QNHcwuS2fALnGT7jIzcbwomiHALyeM8DUQpcwVhgYATy1t/bnM5bwJ5dHA/Y69/LyGmcwg513/C/PM8LOlTbwxctr+qcwgA8/VFbwgoEBATtI8AcWqHbwQz9f/mG2TB8cqzbwfo/B/katf87NUybwJfP69S9ry+rFUhcwfqPF/iNZL6jJSUcw 1afo_prepack_topscore_0003
L+7JsA/yc28r0lxcw4XK1AzS3C+LcePdwBSH1Az15gAMtuZdwyGzuAbax/As45ydw/sX0AX4ad5buU5dwv4Y1ALlHk+T8Mwdw/058AXwoq8bc2YewnBxyA/EPKAk/JWewojStAf9MT9La4ScwREq8AzxiB9bg3/cwFAhsA3H486bKqHewWth9AT8vA/zm9ldwjoDwAvp/G/D2/VdwpFP8Ablsx2L7P2ewSk07Arsqc/LEEgew2rZCBL7JD8LD3KewvvqzAn0RNB0lLNewriiqAbhD9/jqOgew92L4Av692/zXawew 1afo_prepack_topscore_0003
L2tK8Az56PBcIyFdwFYr8Ajk7WCMhYNdwO5xBBbYCgC8u10dws3UGBX4kSCMQj3dwN+lABDkduC8Idmcw1dpABXcAfDcCsqcwOvtCB/RK0DcdFCcwFo1CBPYVSEcYfGcw9c2EB734cEcC9ebwyEkABzkG1AMnhxcwKml0Aj5niC8uMTdwQ5e8ATeXmC82MKcwM5rEBzl6jC8/mgcwDTNDBLYLoDsSaFdwEJO5AbSbqD8bIxcwWsIABfinrDcRRnbwTqvGBDlxoDcVT7bwdgaFB/cwWE89Ihcwcqo9Ar2MYE8IKNcwMq3EBrO7sEsmJjbw0fcCBTeJZEsgGGbw4qmIBDA0XEs9vYbw 1afo_prepack_topscore_0003
LLjQ/Abko2Cc7eTewWbwCBDxmADsv66ew4Q9DBn+EXCMqATfwZsEIBT+OVCsb3nfwY84ABTBOzBsKBRfwF49HBvW7XDMcOwewsGNHBPWWCEs39dewdBiMBj51NEMm5YewGeyPBvYcEEcGU0dwEmxUBzL0QE8qTsdwaQ43ALz6ADc0mQewRlWAB3bcVD8hQPfwWHPKB7ZRFD8l/YewaDaKBjCraD8gANfwtXpEB7/oLEMVRzewx9QFBDoRBEsa0+dwXj0OB/sdMEsOf2ewyc0LBz9veEMihSewI/YNBHBZEEcTOXdwvD3QBXo7nDM427dwqR0WBbFFKEsT4TdwKZEXB7+tQE8q7GewSH1TBjgDgEcIrkdw 1afo_prepack_topscore_0003
LAAAcBBAAAAAAAAAAAAAAAAAAAAAAAAAAAAAAAAAAAsAAAA4P 1afo_prepack_topscore_0003
SCORE:   129.489   -349.347    119.103    271.436           1.238                 13.779         -9.117    -92.711        0.396        -54.241          0.000         -0.614       0.000        0.000     -0.190     82.555      0.375            0.000     72.289                -30.073        104.611         0.000      0.061    -29.645      4.635       3.972      8.677      0.000                 0.400             1.473             -0.071             1.010       9.145    -17.084     -3.423      5.885      4.299      0.000      0.000      0.000      9.773     64.000     11.000 1afo_prepack_topscore_0004
RES_NUM A:1-40 B:41-80 C:81 1afo_prepack_topscore_0004
FOLD_TREE  EDGE 81 1 2  EDGE 1 40 -1  EDGE 1 41 1  EDGE 41 80 -1  1afo_prepack_topscore_0004
RT 0.327748 -0.302103 -0.895162 -0.733802 0.515397 -0.442607 0.595077 0.801935 -0.0527634 18.425 13.8417 -6.86058   1afo_prepack_topscore_0004
RT -0.361571 -0.433569 0.8254 0.674843 -0.732553 -0.0891793 0.643314 0.52477 0.557461 -3.784 1.902 -16.025   1afo_prepack_topscore_0004
ANNOTATED_SEQUENCE: V[VAL:NtermProteinFull]QLAHH[HIS_D]FSEPEITLIIFGVMAGVIGTILLISYGIRRLIKK[LYS:CtermProteinFull]V[VAL:NtermProteinFull]QLAHH[HIS_D]FSEPEITLIIFGVMAGVIGTILLISYGIRRLIKK[LYS:CtermProteinFull]Z[MEM] 1afo_prepack_topscore_0004
CHAIN_ENDINGS  40 80 1afo_prepack_topscore_0004
L7RBPBtz3HGkQgV2P8S3MBNzMAGEv0N/PrcoOBd9oDG0HFOFQbnvSBJaRAGEDCMHQCB2OB5OfpFEAAA9PjXaMBtz3ZF0d+eCQ78dNBdoFjF0gArkPQj3NBFfoFGEK4IKvq/nNBRZNPGU3dt4PR/ATB5Y7HG0d1F3PUmgIBFcPAG0UQs+PIwKTBNc9oF0coF+PLy2NB9owJFUc9oBQiWkNBhpbeFEsyhGQiWEIB9TNaFkDtICQfU4OBhU4SFEv0NBP1NJJBZktjF0IbnXP3kYPBNJGuF0257vv 1afo_prepack_topscore_0004
Lx1jLBh/UKGUktzHQsHFNB989NGUc9oKQiWkJBRgVIGkWktMQkCXJB9naLGEW5APQTihMBxKHaG0gA7KQqGPQB5OfgGUhrHJQ7RhPBlsdsGkArcJQwKHLBlDtwG0jCHJQLy2TBBAAyGUwKHKQW5QIB989MGEmuJGQyDQRBpo2LGESY/KQtIbIBlsdcGk78dKQ4PVNBhpbcG0d++MQkCXUB5OfeGUwKnJQBWZPBtIbeG0coFGQSMoTB5575GULyWKQzhWXBFXPuGEVjXKQ 1afo_prepack_topscore_0004
Lue0GBtHFAGEXP6LQf/UDBhpb0F03P1NQFDCABR2OCG0xLdPQzhW/AdTiLGEsyxOQVgqGB5WemF0kauPQFkxJBNMKUFEDrZOQnhSNBtINJF0gRPQQcJ3FBhBaEFUd4JNQJGEHBRKc7Fka8CKQ/7pABZdDqFk+3sMQxtiJBRxowFE6GYQQydAEBR8dfFEr4mQQAiYMBFZnaFEVe2MQ8AgPBlTM8EErUiPQabGQBJ7wUFUo2pQQjsyKBRdzCF0TWCRQ5pEIBZNZ3E0fjNMQeTQDBpJ79EEMAtOQj1cDBtAmMFU+0pLQ 1afo_prepack_topscore_0004
LlYQ7ApFZ9FEtIzQQ5lu0AxKHGGUxgoRQaR2yANJGBGU3kATQIFuqAhU4CGEW5oTQKc9pAVMIIG0Mz8QQ3577AxeUuFEShDRQK9M5AVMiNGE5QwRQjsdpAtIbDG0gADQQ/UjjAR14FGEVjnRQ03PpAJxgQGUf/sQQ 1afo_prepack_topscore_0004
LMdT6ARhr1FEFueTQe++4ANHarFUPK0UQAAACBFYllFEAAYVQJGEGB5OfpFkYQwUQe++xAh/UXFkX6uUQdTi2A1NJGF0d+2TQJbn1AlsdGF0jCfSQ2jC8AVMI0EkpbKUQVjX6AlCX1EULy+RQueU+ABAAqEE/p+SQBWZABZlDzFklD9SQAdF1A95j2Fk6vfVQLy2wApGvQFkX6uVQwKHqApZmbFEaRWUQDXP+AhAruEUjXKVQGZ76ABBWxEEnE7QQDCMBBNJGcEUc94SQ 1afo_prepack_topscore_0004
LShLCBJaRcFECsiWQBrcHBJaRWFErcIXQlDtGB99TPFULySYQtIbIBNdT+EEVjfYQGZbLBhU4oFkVOEXQjX6QBR2OjFk/UjXQueUUBtHFWFkBB2WQsHlTBFZ7oFkZmVYQzh2YBZ78TFkDtgXQZQgYBx0NfFEAAUYQ5lu9Ax0NZFU46BXQcvJJBxy9IFEIlkWQ9owLBpvfuFUdTCWQoa8JB5QL2F01jqXQIwqTBNJGQFEYl7VQTihSBxgAzF0MzwYQEYFcBVMIKFkCXHXQ 1afo_prepack_topscore_0004
LcSMEBZmZcF0hWsYQ3kYDBV3kWF0NJaZQ6mE/AFYlDFkWkdZQWO03ANzMBFUMIEZQhALBBZQgpFUhrzZQhALFBZlD7Fka86ZQCBWFBlCXGGUMIgZQgqxIBZ785Fk9ocaQTiBJBBrcOGUO0mZQZ7cMBpEDFG0FZjaQT3kMBFsyNGErcIaQkC3CBxKHqFUNehYQpjPHBRjGSFExwnZQnvf7AJaRwFkX6iZQO0i/A557jFEFuSaQsyhCBR14GGkWkFZQShrIBVMIsFU46xaQwKHJBBBWVGUNeRZQ9oQPBJxgEGk++9aQFuePBluJUG0isNaQ 1afo_prepack_topscore_0004
Lb8SABNJG2EEW58ZQVjX5Ad8SjEEXPCaQUNe4AZlDXEE99XZQJbn8A1isdE0FZ3YQbJWuAxxTqE0F3QaQnNOpAFPa2EEiKxZQqGPDBVjX4E0xLRaQNcw8AVfyYE0SmaaQ8cipA9HRcE0KcYaQDHEvARXwzEEiAuaQWBzsApbDzEE7zWZQ 1afo_prepack_topscore_0004
LnEDzAx0NFE0hWYZQzMzxABW5wDEoawYQ8S3lApFZrDE8nmYQktzgAhpbODkU42YQWAK3AhoDFDEuj0YQuKnBBBIxGDko16YQ5iGEBBCKbCk0x+YQdmMBBRdl4BETb/YQlu6IB19sYCkOJBZQvJxvA9TNAE0jCzZQI8o1A5gEBEkPQWYQcguzA575zCUTqPZQuhj1AVpNyCUU6XYQK7ZDBNNSXD0wrfYQzKfCBRLOZDU+jXZQ 1afo_prepack_topscore_0004
LIFuhAdnvDE0hWMYQDCsMAx0NDEEAAAYQf/UHAVMIcDk/UTXQzMzMA13PVDUy2JWQsyhKANdTWEEnEDXQlYQcAFZ7kEkArcXQqxLnAZPKWEkVO0XQIvjhAdUkDE0MjMYQNkvCABpfFEUrrcYQLy2LA9S3QE0eUAWQ46R1/MepdEERLKXQ5QLgA1isvE0OfnWQqxLXABqGvE0xLJYQIFurA557REUdT6WQamZsAJGEeE0fqRYQ 1afo_prepack_topscore_0004
LmuJ5/gqx/C0jC/XQrcot/wKHWC0jCXXQPKcN/gpbeCERLCWQx1ja/kYQICUktDVQduFC/4A+2BU/CJYQxzGn/IDQXBkMexYQRZ3n/grjMCkDiUZQaYcn/AP7xCUssKZQAo3o/86UACEPN5ZQT3kw/Y78FDklDdYQTNfFAhjKEC0aRLXQVRcq+uNcOCkerSYQsvHJ+ckS/Ak9cvXQCh6M/IZgeAUVC9YQjq5DA945EBEbopYQ 1afo_prepack_topscore_0004
LCsyB+SgV+C0Ib/VQ2jCX/mYQIDk8SvUQCsyB+4luVDEmupTQ5QLS9gqxHDkTihSQqGv8/CAAsDET38UQBrcQA7kYcDUwK3VQ03PHA/mE7D0IbnTQYlDfAThr/DEUNWWQqGvk+qw1PDUjXyWQKPZs/epkrCk+iaUQ0ist/6OfDE0xLdVQwKHaADW5ED0xLVVQNepJAHueMD0jCvWQtd+SAbPKKEERLyTQKxg0/2isDEEAAATQBW5OAzeUgDEFuGTQIFulA3NJyDUwK/WQgqxVA/RhLEkpb6WQDXPjAThrHE0OffVQ 1afo_prepack_topscore_0004
L5QLi/8S3wDkR2+TQfU4AABqG/DEEY9SQMdTMAJGEYDktzXSQ14lOAJGEUDEnELRQUNeRAluJPEka8iTQ4P1GAZ78hEU46BUQfU4gAZQgVEU2OfSQktzj/4577DUHa5UQp9mw/sg2HE0AfKSQbnvZA9RhHEkYQYUQtd+QARKctE0yhGUQShrmAtyhgEka86SQAAAlAZ5QHEUMIISQmZmZA56RdEkEDqRQ 1afo_prepack_topscore_0004
LiWkTAZ5Q7CUf/MTQaR2eAxJxUCECsqSQxgAPAV46xBkoF5RQLHaTAdR2WBkpbyQQPrekAV6B1BUtGzTQRt/tAd8fPCU8ugUQBeHxA5SgpB0KRuVQNoT3Ah6uTCUUmiTQNepRAhU4+Cka8KUQ7AylAV+bfCUJCASQfqvcAJn9nBUzCjUQarNnAJzL4Akp7YTQMgrrAFPJvC0Ij3UQQM43AdsqDCkwsOWQbIXqAd2ilBEeNaWQ3cWzA9tYpA0qhZVQHbE+ABEriC0QBDUQSso5AJCNoBkO0LTQ6g50A5sdnCEuYsSQ 1afo_prepack_topscore_0004
LhrH5/4P1gBEuecSQEYlT/oFZrA0GvsRQLHaB/cR2WB0d+WQQFueE/c8SvAUGEoOQaSeA/i0UfA09teSQaSmi+yxbQ/j4SuTQl1Py/28ju/jrwlRQSsqt/mRkQ/z2ksUQsHFy/c8S3BEEYVTQIZyn/QZwY/jfbiRQfCUX/aeRdBkrJ1SQlaVo9SVYZ8z1/aTQYEcH/sk/9/Tm7PUQ3c3HAbUVe/jtGKSQQxO4/+s0gA0JFvQQeJLn/K2Qk9zHQPRQ2G5l/SIc/9jTSjVQvtoz/+edpAkegCVQOcFFAb0Kf+Ds+MUQ 1afo_prepack_topscore_0004
L46Rh+0hWUCU3kYQQYlDN8sz3rCkR2OOQf/Un/w1jmCE8naMQJbnj/coFdCEueEKQBW5g+envbDEUNuOQwfqx/+owhDU46JQQmZmp+iqxzDkrHFMQT3kMALv0RDUGE4OQAAAg+cnvjCUwKPRQiFvX/qPSeCk+oRNQxgAD/kuJpDESh7PQNzMv/GZ7QDULyGRQ1NJ2/mtzBEkSMYQQTiBB/SLyKE0isdMQbnvH/0hWwDUHaBLQcSMk/GCsmD0jC3KQY6maALwKXDEDCEQQBrcOA/mEjDUbn/MQoa8KAbktvCEUNeOQ 1afo_prepack_topscore_0004
L8naGA9S3sCkYQgNQDXPaABrcoC0573LQYlDbABVj3BkoFpKQR2OfARKctBUO0SIQ1zInAd2/vCEmSkNQT3axAlHrqCkUDDMQMSG1ApzvKDk9XXKQ+jb3AZAmFCEk8SMQnoj+A1X4FDEH19IQ9gcABxBqAC0Zv5KQ+hOCB5e2gCkCBPJQoFZHAV3k0CkZmZPQO14ZAFkaADU1cSKQ6n8mAV4QQDEj7YOQsCNnANWwZCU4nPPQMEcwAZHDoDUZ5JKQ+Pn0ARCUYBENOnNQLSrAB5eVfD0RSTHQNXxCBxAuGBEDcHLQA78FBhb+cCURaIIQ 1afo_prepack_topscore_0004
LdoFXARgV2AkArMMQXktXA9na8+jVOELQe++HA56Rx+z4luIQ46RNA557n9zbSMFQbnvTAlCX/A0NJGOQd29jAJQ/e+DeMaKQWYmTABImA9jGmnMQ 1afo_prepack_topscore_0004
LPKcp/ksdu/T14FJQ/Ujn+w0Np/TgVuFQv0NZ/gVOkAkU46AQc9oY/89TFAUjX64Pir2g/CbIeAEgDXHQGsF+/iranAEG1hCQgHP2/Wv8R/jUa2JQdTih/c9oQAkVO0KQOrS898VZH9j9ItEQV8OV/O0XeB0d5bIQQtEOAHH5EBULgwDQTunu/idlPBE4dE/PjjQCAvv8Q/T2L1AQtjNKAvzuGAE53aKQ0TT8/yvfi8j/PGJQ0eTh/io0K/zK0lLQ 1afo_prepack_topscore_0004
LZQgt/IwKvBEaR2BQKxgAAd9oQC0Gv06P+TNSA1hWsBEmuJzP/UjTAlBBmB0bSMwvoFZJANzM7Cktz3+PktzTAJFuWD0w1j0PCBWfAFYlDEkmZm7Pe++qA1NJyDkVOUBQ0ist/AqGDCknvfFQbLVo/YeWXCEtPzxPYlD5/EsyNDUbnPBQb8SVAx0N1CUdTiCQcSMgAR0iEDE99TpPQ14HAxLdfDEUNeRP3kYvAZPKGEEDCMDQW5QoA125bDkoFZEQ+TNwANHahD01jC9P 1afo_prepack_topscore_0004
LQ14fAJFuGBUjX67PWO0oA57nSAUMIw2PgVOkABVjX+DaR2OP357nABBW59T14l4v/UjvARhrX/zHFOAQKxgeAZlDNBEpw1BQu/ztAh/i8AUJ/DqPHaRrAdTih/TKc9DQDXPxAtcol8z4lu+PxgA3A14lOA01jiAQ 1afo_prepack_topscore_0004
LQgVYA5QLy7ja8SvPqxLPAdoFZ87kYQsvsHFIApw1jyj++p9vKc9MApGv07b14FDw+TNSAR14l8DBW56PkOLbAxmsv+LvjvwvQ+vBARHhI+rZYQgP 1afo_prepack_topscore_0004
LdTi5/sd+O+T5QL9vIwKr/g/Uj/zIbnDwEtIJAB/pGA0hWEHwZQgJA9Rhr/zKH6JwjsdG/0hWEBEW5QCwiWkt+sIb3BEBWZHw2OfP/amZuAkBBW/v+TNy/UiBB/D8na0vro/L/oMuL+jzsvFw+TNm/4QLqBEYlD/vzhWk9obSMBUdTSJwktz3+67nSC04luGwueUo/8naMCUMIQIwdTiZ/iVOU/zgAr/vIwKP/GtIDB0bSM2vmuJx/uyhOBECsyBw 1afo_prepack_topscore_0004
LLHaZAZktrA04luEwBrcmApEDCBktz3HwAAArAFYlj/zfqRJwiWktAFuek/DVjnLw/pGvAFtIrB0GvUEwUNerA9owhCkZmZCwrco5AxfqxBEaRWHwGEYyAlYQ0CUiBB8vvJxYAx0N5AkZm5Awf0NkAJZIwBE9PeJwMdTwANJGEBEW5wAwnvfrAFDC4CUMIwFw46RjAhqxfCEtI7Aw++p/AxLdHCERLyEwW5Q8AV46xAk9oQIw7Rh4AFueMCklDdJwb8SvAFYlTDkWkt5vDXPyAtd+eCE+TNyvx1j6AFYl3C0eU4+v 1afo_prepack_topscore_0004
LYlDsAxLdz8Tc9oHwFuewAVNeJ8r/UDJw67npAtHFu9rlDdLwwfqtAFtIb+b14lNwPf/pARf/08j8S3DwYKv4A9ce56r0SqJwKImwAdVCr+LdMJHw 1afo_prepack_topscore_0004
LsyheAVMIw9b3kILw3kYQAZmZm+bIwaNw8S3UA13P16bMIwPwyLdXAJEYF97kYARwDIDx/w/6d+r3TqMwnCYo/QD6KAsZzjKwdlXK/gx3H/rwUEPwpbSYAFCsy8bNeZJw/u9TAVlvUAciGBOwp1Up/kVNt577A9LwKKGx/Qmvl/r8L4Iw0Etx+WMNB/LWtfOwWP4W/wiEY9r6JVQwkAGZ/IzOkAcYcxPw 1afo_prepack_topscore_0004
LktzVAFDCs9jWkNPwXPKaANJG0/TPKsQwShrnAltzH/ThrXRwBrcoApw1D/zxLlSwdoFbAJaRWB0fqJQwGZ7EA9mEzB0jCXPw4P1hAJEYJCEv0NRwmuJFAtyhiC0kYwNwShrTAJv0d+jtzXNwJZONApGCt/jMwaRwCsyiAd9oYBUJGkOwdoF1/obS8BUIwiQw/Uj7/UiBBBkSMIOwOJGiAJv0pCEoa0QwLy2pAlX6+B0eUgRwNzMZAJxgIC0coFSw5lup/A/pqC0KHKNwxgAPAFXPeCksd+LwXktLApbS8CEUN+Ow 1afo_prepack_topscore_0004
L8S3vAtyhm+zyhmQwGEY6A13P19zxLNRwU464AZ6mE67z3HSw14l8AhqxL6757PTwkCXBBB/pm8z57HQwW5QDBtxLt/DaRmOw03vGBtd+u+ja8SMwHvUGBZPK0AU0iMQw6mEvAxKHq+jYQQPwUVK9A5GDo/D5NyRwkCX/AFsyh2LVj3OwkC3EBlBBW5jsdmQwrco/AlCXXA0OfvNwmZGIB1NJOA057HLw35bEBhpby8jTiBLwlDNKBlBBW9T14FNw5QrHBVO0qBk78NPw46xJBxLdTA0z3nQwIFuDBFXPKB057/Qw 1afo_prepack_topscore_0004
L7RhzAh/Uj+7KHqRw4P1xAlsdeAM7RhSwlYQsANIwCA825zTwyLdvAxKHaAcNe5UwpnErAphQiBM1RzRwiGlwA94NICcUroQw//coAph6jCc5gzPwOwy5ANRGjCMbtKRwO0iwAlCXf+LAAwQwKvm5A5EY6Ac38vSwsI5jABZsDBMwUaRwFSqoAJJTJCMEuhSwJkpzAFUXhB8Gy2PwMdXsAhPU0CsUeJOwRPCiA93yPCcRDCPwE6IlApOe7CM+xlQwjkt9AdXfzC8ErVQwKvu2A9Br6Ccn73RwfGj/AdUbOCsj7qRw 1afo_prepack_topscore_0004
Ltd+jABW5g+b0isTw8nacAx0NJ9bjX6UwAAAmAxfqx1rQg1Vw03PmA1jCX6LmuBXwXVvJAhQUc4jnkjUwIyFw/8V/e8bMV1TwhGBBAxLfS9TDtzVwFWU6+Y9tG6j4gMTwT3khAJGE49rqxzSwRe2VApTmT/bqZbVwBTUPAZJ1r9T6d3Twn0Jg/sHrk+rIaiUwxKM+/0eEf+L1aDTwORpn/4wo9+DEciVwtTpNApztz+TJDSWwQSo2/syG51jzHgWw7Ikl+CK6267x+sSwuSab/08Hq9zladSwdFdx8uUne9D9l9Tw 1afo_prepack_topscore_0004
LVjXsAhVOU9zLdTVwiBB0ABVjH/j/ULWw6mE7A9RhL8Dmu5WwO0i8A1isd8TzMDYwBW56AxJxgAUbnXVw0is0Ax1jiBUPK0UwdoFsAFsyB+j78VUwLhdvAZCEJAUIx5WwU46+AZ5Q7/zGvkUwsyhABNJG8Ak9oAWwsyhvAtd+GBEAAQUw 1afo_prepack_topscore_0004
LkCX/AxLdT7LueMWwT3EDBlX62+LAA4WwY6m/AJwKHA8yh+XwdolBBBAAQAcwKjYwnHNFB9BydAsef4VwvAjIBlHSjBcighWwae1NBdnRTBM7F3Ww2uUGBlUgZCcQixWwF14QB1FYJCsdjcXwyDYJBlUP5Csd/WXw5woOB1uRxC8qdsXwAVrRBJz4QDcw4IYwJGE+A14lu7LFuOVwuCfGBdcyr9r+7UXweUpHBhJy7/LCMIVw/N3BBl7D8AMNiXVwkUlPBxgmUAsmfqWwwsKCBBLyfCspogWwmsCVBhtFDC8jgtXwRJoHBpbkYDc8ojXwjMjPBlyQqDchKMYw 1afo_prepack_topscore_0004
LAAA2ApEDiAM8nqXw+TNvA1hWMBcdTWYwDCstAVMIQA8eU8Ywy25uAlDtoAMT3gZwDXPzAd++ZAc3kwWw2Z/yA1T5DCspigYwXXgnAJBOdBMHWIYw 1afo_prepack_topscore_0004
LTiBrApEDC+7z3zYw8napA9na80bbnXZwc9ozAZ6mEzD8nyZwMdTzAJwKH0bHaZaw0MlmAlcAu+z4/GZwJz8WA9Rjt+zcWyYwZTFnAlvBYAUMKrZwEU+RA9l9mA0nLZYwJGEqAFtI78rBBWYw6BziAxtbK7bDWrZwVZPsAVtHT/DEKuYwc4yKAxDwe+zIELZwsLkVAZniA8T40cYw2WDlAhLPXBEI3eZwRtIvAJVUZA0zc4ZwZZahAtNLGAEaHEawsJ+BAt9AiAE3gLYwvEpdAdvauA0TA/XwhGtSAFKTeBUeUuYw 1afo_prepack_topscore_0004
L5lu8AhpbS4TgVeZwFueDBFtIb5TIw2ZwUN+DB9mED+LnETawW5QFBd9ow9Loa4awQmSIB17rW6TRCZZwR85IBVo7O/z+hBZwv+hNBtwSM/jOtjYwKpIOB9u92A0lJNYwlVlRB1piEBERcZXwp4sUBdINGAkx5+Ww3N1RB15QICU9f0Ww4P18AVjX64zjC/Yw6ObDB1onO+TBcKawJrBIBlhf877mDBZwRT8LBNtcB4jyUrZwF5hJBp+waA0WpYZwd4SFBhP3o/jzCvYw6g9MB9c4O9T1DMYw1OMRBZvE0+jGo1YwzXzLB5ydoB0VdWYwyvgUBVZPY+jEJbXwwRSXBVUYQAEATOWwPxbPB50OgCkD6IXwBhaUBFUWNCE86DWw 1afo_prepack_topscore_0004
LZ78CBxLdLAc14BawLyWDBV46ZBMuecawb8S/ABBWRBczMDbwIwKBBxgAjB8jCnbw1r2BBNDuUCshEDawohSCBlaj+CcwqbawohbABtbfjDcstBawxjk1AZeHgDMfA3ZwlfftAtwppDc65RawHDlvAJsE3DcB54awoAejAp6glD8IGFawjX6BBd8SPAsnvjZwsJfHBZA2gBcqInawx4aEBxYPXCcUBnZw4Zf7ARu0RCcJx3ZwLir/AhZy8CMre4awnzcGBtCGEDMBlkawLwBBBJBgAEMJqTawS7sCBlB6kD8EAkZw2hpzA9I5VDs6RZZw2ZP3A5IP6DcqrCbwLjhpANDO+DsFDNbwyT3hA9aMbDcdHnZwVd1aANBqsDsePZaw 1afo_prepack_topscore_0004
Lx1j1Atyh2AsYQ8awZ78tARf/sAsArgbwqGvyAluJh/LUNCcwShryApa8CAM99ncw9WJjAJuCKAcuURbwZmtYA5a2HBs+i2awLobFA9odYAsyfkawBKwRAtAfJCcFOSbwDXPzAd9ooAMqGfaw41osAlhyrB8T4ubwY+kkABTMi+78E+awpy4cA1oOv/bhNtbw8ZEhAlEXfB8GpbawVQk3/UaYEB8qdRaw783KAJAtH/LvVQawi7o3/4/f+/b8s+awYBHIAlydfC8bL/awSqTIA9Ri7Bc6Gtbwz51fAFRLaCMeOebw 1afo_prepack_topscore_0004
LQ142A9mEj87Gv0bwwfq7A56Rh6DAAUcwT3kDB9mED4LXPecwU4aEB13PV+L+Txcwknu7Apt3g/TDuCcw+wTwAVsUOAUnO5bwd8jABN3TsA0tcicwu/EpAh53OAUIAgcwQ142AV3kY77NJWbwrT32ANvDZ6TxFxcw3pCABtI+k/jLikbwwovsAlrpJ/zHHhbwkygwAdC6OBkhCsbw/BjABlkQtB0bvVcwCBrEBZZsXAk9pncwd3y8AZB9qAUeuAdwCOIhAxWzkA0+uWcwkxWsAt035AUdK4cw/ihoA152c+D2Ftcw 1afo_prepack_topscore_0004
LdTiHBpEDi8DpwRcw++JNBpvfq5zd+acw1NpNBJxgA5r78JdwjX6JBpZmZ27yhidwBr8OBd++p9Lsy9bwiWkPBlX6G8rX6ObwKc9QBZ78d/7OfzawOJmWBdR2OAsDt8awXPKYBRgVWB8z3faw4P1GBpFZ7+DXPCcwLfwPBl+6K+jyKVcwx1DMB99Td/LYl/bwRLySBtyhm+LW5IcwR2uSBR2Of5jqxLbwCB2LBVjX62rCXDbwIwqQB9Rh7+LmuRawrcIOBpvfiAc465awQg1WB9S3kAMmudbwGZbZB9S30+b6m4aw8n6bBdTipB8d+mawTiBYBFXPCBsuJBawY6mVB125DCstzjaw 1afo_prepack_topscore_0004
LR2OSBFDCs871jWdwyL9SBpbSM+757DewhArSBNJGE4zxLhewfUYTBBVjX07IbHfwekxRBBFLb+DpTSewqGvOBtz3HAsuJRewNzMPB9owdBspb6dwpbSLBlCXPC8JxMewx1jFBFZ7ECcPKAewbnvBB57nmCcjXOewNzMVB56RB9LXPCdwdy4WBtPZH/rYJHewlYwKBhArc/bIwKewiBBPB9RhTA8Ofzew9oQTBRgV2Bs789dwuzXOBJEYVBMrcYdwOJmLB9RhPCMYlvewCsSMBNzMvCcc9Aewb8SFB9owBCsTiddw3kYEBhrHNBsvfOewPf/7ApvfeCcHaFewam5BBRKcpC81juew03vCBdR2CD8MzAew 1afo_prepack_topscore_0004
LNljABjbo39DPyBHQMU44APxk78zqbnJQsqY8AP9K0+zZKOMQkl62ArSzQAEvdRNQa56tAj/Gl+jGXwIQ7r8pATAtT8zN/gEQ2ZvuAb6dyAkAwRIQg50+AD71G8Dt6nDQ8VDEBvaLV8To4GIQeD+ABzCo5/jzwaGQKSF4APBZv67x/6JQmkHoAr8SM+TRiVKQZTMiAjar79DEzWDQMVJpA/TN67LgeVFQWSpvAD2458zkRRBQ7l9mArYQLB0g5VHQh9k0AzN4+A0RKaFQemRxAfZGSBkJVHKQ 1afo_prepack_topscore_0004
LEjuCBDB1D+DWVRNQNuoEBPDXT/jAnzPQuMyABjKml+zMbCRQOAC9AXyrg5jKSERQphTKBvbLY+DxJQQQrjkOBDvvU/jdyjOQ1aKPB/AZ88TRMLMQSboLBTdPg27fwmLQS8oTBrWxa9jY8wKQKK4EBPZ0s6TK/YMQMHtEBXH7uAki8iPQhWbKB3mNM3z+ASQQesXLBrycG/jltPRQjmZSBHyYa/DdSmPQkFfNBjetpAE+v0NQ0RQUBzSQK6jK0KJQskZWBHTlD/zc9SLQ 1afo_prepack_topscore_0004
LIbBABvQ6LAkML+RQLtn4AbBfy/zLcGTQQWk9Aj3TYAE+YaUQuLh4APZNXAUr1cVQYKwtAnltkAUvu4SQ489tAjCYDC0AzzSQrvxuATo3VCkTuNUQ2K8jADAOTCETnGSQ6g4BBf3ADBEYc7RQsrW3AnjTR9j/gJTQo5doAL/3SAUxKtTQ7PTqAjo9MAEVP9RQI8A1AzZpNCkvKQSQBp7uAv+s4Ck5NKUQtPG2AT5gKC0bFsUQSA5nAb+rLC0TSzUQpKGkAHCE2CU+DDSQK2xZAfMAJC0cPqSQ04ojAv/9FCUxHGRQ 1afo_prepack_topscore_0004
LW2sDBXOO0AktOYUQpyTGBLVTTBkxFoVQz+RIBfpwGA0HgcWQugqJBDrCPAkYmmXQAZDLBHVZGC0KMRVQMarFBbcy0AUACiTQeYVDBrAQ2BkGPNWQkHoMB/rM6BUPoTUQMdIOBTVDDC0eRBWQN3vJB3SUnCU0sOVQ 1afo_prepack_topscore_0004
LcoaIBT2kx9jPf2VQwhSKBfEUI67c1lWQL2ZQB7yYF67I9qWQ+aySBf2XW8jufTXQbd7HBjEkm6L5HAYQFf+BBzkg577B5AYQvz8+A7WXV/LUprXQhBE8AHmWC7TnaLYQI5e0AfMOC/Lt+yXQU4hyAnoMS6bziGYQQCSHBfb4c9jvu6UQWVAJBbf3U+bO+DWQpI8IBrltW8D6WRYQcysJBjrVU+7HjRYQUVF9AfOy0+TI1VYQEKfuAfU+RAsUtlXQfOOrAHx1f3DFGMYQ 1afo_prepack_topscore_0004
LHQ9SBDeJa+7WHCWQ1d6YBbNtg+rKkEWQRK7aBjNQQAcVsBVQQm8eBXAUCAccYYUQfjYbBLiG63Ty2zVQoSQaBj5fo8D6OcUQ8W3cBrOOP5jzJUTQCIzWBn5EO/TjEBUQg9DbBnLRa9THYQSQGXYXBP2Bb/j66pSQxP9QBjUgw/bE0hVQ/SOaBPydK/butDXQTbtfBPVSI2jcF8VQuP3ZBDB5V9DzniWQj34fBLzmn7bIzSTQr76TBX0gPAklZiUQbvocBHg7i8TB1QRQ 1afo_prepack_topscore_0004
L1xJYBrgGWB8xk2UQRL6ZBHNULC8hP2TQIg5YBzOV4CM5EZUQe4UcB/AgLDs0yAVQu+8WBHCjFC8GThSQOunYBHtxkC8LQdRQkTZdBP7ZfCcSWxQQhBbVBzslHDsQCJRQky7eBPxH8CcKelPQVo8WB7UUkDMLcKQQsgtbBrPkeD81h+OQLd6UBzLGgB81dYVQjWLeB/GAHCcQlqTQMsoXBjvnKBskJJSQGvqSBXyGJC8DsrSQuT8fB/EJECMrsARQROqRBnvIMDcwKrRQ0SWhBHNh3C8nfhOQfTZUBzWi/DchR2PQwB7cBTkO1Dc69bNQ 1afo_prepack_topscore_0004
Lv9NUBjkaJDsfrKUQVGATBv1M1DcwCrUQNKyQBv5KyDsWFGWQSDRMBTRjlDMmqTWQYCAPBbL0FEcqixTQzxLRBferJE8qcgSQPxgRBPJb5Cs7gqTQUlsWBDp4DEMPZrUQ11aLBrKA4DcJYrTQ7vzNB3Y6UEsUtOUQKpDPBDB2UEsbgHSQ 1afo_prepack_topscore_0004
Lzt7TBbgr9DMIoEXQ0PBSBjAe7DsPZPYQx6nNBDNdOE800WYQJ8SJB/dGJE8LzkYQFssWBrP+BEsYytYQZ+dYB7W1ZDMxZCZQoPBdBDNMGDMJNoYQjzegBbAJcDcHahYQXbecBfkjhCsRZbYQ9HkXB3a4DE8VP4WQv9XQBDupbDckEVYQun/ZB/3xIEMgEcYQv/cVBvw+MEM+cGZQlZ1ZBPz2fDMMpiZQsgIVBXu1DD81NDZQ 1afo_prepack_topscore_0004
LzW3OB7WSiEMRVNYQdLCLBzZB0EMHDTYQjiBGBfvUwEMtovXQ4TIGB328kEcAdwWQTmLOBzioHF8T5DYQzL5TBXJRBFMQ7IYQcl9TBLgwpEc428XQtssOBTKdiE88/NYQpXAKB3Ob1EsJK1YQ27HNBDxcLF8rMFXQtMHNBvtqVF8lWXYQ5FcWBz1uKFcUxmXQ8oQVB/GnEFsKtpYQamaUBz/onE8uU3WQo6QXB7x9hEsYqPYQ 1afo_prepack_topscore_0004
LIfoBBfH55E8M2DYQH9N5AnB+2EsOrVXQPWd6ALjEBFccB9VQBhg7ATtD2E8aj9UQBnpvALh7AF8Z+BYQZlVsAP5T1EMVqqYQlzQjA79HAFseqBZQEyDgAL0CRF81C0YQ8aEfAv/e3Esd2gZQlmoBBrb/CFsTWdYQp8u3A/m3lE8FhOXQMxfxADAcRFMbdKYQ68woA/JPBFsfGZXQy76pAvhDlEMBfiYQjhNzAzaT0EMf+/YQ 1afo_prepack_topscore_0004
LMaR6APn9VF8DT4VQARX7A/O8gFcROkUQ1e1BBzRdVFcW1sTQITFBB7heSFsq7gSQeio+AT9h4FsfQvUQ/411AnueCG8i9dVQ8xfABjaUBG87vYTQO/RrAbtsCG822uUQ9hX5Az8eeFM9QsWQ4lpzA3AggFsG1DUQz84CBD7e5FcBAXVQF8g0AnB69FMY1cWQGtb4Av0tKGMo5nVQSKpBBj6pJGcQuhTQCRwDBHmB6F8z15SQxu35ATx6AGMLnwSQ/UdlAP+PHGM06TVQLrXsAHpdGGc2fwTQX1YoA/uG1FskKmUQ 1afo_prepack_topscore_0004
LofNGBv4+OFMmGSUQRLZKBHuqDF8ydfTQ2wDIB3G/uE8En6SQuIyIBDKAqEM1PwRQppMPBPke+Ecb5YUQonYNBzqd4E85trVQY3ySBjaKSFMKDgUQhnvGBLffRF8oWPVQMOpLB3WDOF8BGrSQPncRB7pexE81M9TQyelJB/jh2EsIMpVQ4iASBTp0cF8SFrTQf9+RBLEXaFsShbVQz17WBvsQNFcOoeUQ 1afo_prepack_topscore_0004
LcdTFBf8siEMVvtTQB2/CBDwYOEcLKMTQsOX8ADrOTEcvITSQM4Z7AjMuKEs4yNRQLYSBBbrN/Dc/lVUQ6Ku9Ab/KUDsMv6TQUe8CBTI+6CsN6GTQvqS6AXRd7C8DBKVQELxEBn9xmEs1upUQBUDGBPVOGE8PpmSQaFxEBv6i4DsUU9UQMmq8APc8HE8Zk8UQQBy2AfFxZDcM+RTQsGOBBLyYcCsK0zSQArCEB/KHNDsu9NSQ6qfGBjJV1CMEvtTQCh12Ary3cC8F72UQYSnABrmz1C87xyVQwYW0Azz8NDslOtVQ 1afo_prepack_topscore_0004
Li7H1AjYogEclBvSQLLrrALPUlEcy53RQvdevAT17tEcEZhQQ7gIsAbtdmEcmc9OQyfGkATJp1EMY/hSQzoedArH4rEM85wTQlPeXArvP9EMMJiRQd3BSA3VB8EMQioUQh531AfDbnEsOLnTQyIPnAf9gWEcELuRQvtsoArcYDFc2J4SQ+l7RAbm0fEM0zcTQNYvkAHL1jEcP+XUQxl5MADmxIFcd+ASQapYfArPzEFMl6rQQGTIOAjinvEcz1LRQC11KAHU4zE8VKfVQJEcdA3w7HF8RP/UQDGjFADc4DFM8XDUQ 1afo_prepack_topscore_0004
Lhom2A/dR9EMmhhQQnFs6ADnsFFMlGdOQVFq/A/ePzE8sa4MQgyk9A/KRwEM0PiKQ1QhBBTFhXF8r22OQkl59AjYCrFM7/FQQJlCEBvJrdFsLqMMQ28K1A73T1FccQiOQcRX5A/P6CF8FxXRQMo/zA/RcMFsh/VNQgQpEBDm5RFs1hGQQG8f6AjeYmF8GcDRQ9gACB7hE3FsXlSQQer+GB/uSqF8AMhMQhKAGBfnwPFcC+ULQ5e8ABXlZjF8hs1KQM76xAb8gBGMNAnPQsNe4AXPn6Fs8MoMQqn0uATqupFsvQLOQ 1afo_prepack_topscore_0004
LT9GDB7zumEsY/LOQHCtFBndPUEMhU0MQyKaBBTyiFEsrZqLQ3muBBjqa9DMHQZJQ7xQJBXnmHEs5avOQXK4LBbk1oDMbVfNQhK2OB3M3sDMkOKLQY3XLBrlpAD8Z0oOQzPQRBDJlJDs6aAKQQ0xNBPuVdCc2bfNQBLuQB780hCsLALLQhs2DBrWkpEc8nCQQVUNIB7oXaEc+ANLQyLZMBzdASEMmHhPQD74GBzhKCE8X+NQQvWRPBf6JGEMrUPKQz9CJB/yG9CsqBPQQIxkTBD0MNDsTPLIQWkWNB/d37BMMiaOQnRnSB/NAGC8c3QKQ 1afo_prepack_topscore_0004
LAXy6AXsfAEsqHNNQlRNyAHPMkDc4DMMQzMatArsT3DsaPpJQSxEsAvphhDMszUHQFac6AHdDGEMLjCPQA3i1AXulEDcUuyLQidFsAX0RgD8hDuNQ 1afo_prepack_topscore_0004
LIc3qALa6PE8sSqJQvYQmAvtuZE80IaGQ87FuADIZWEMhAyBQ0hIrAzVRPEMbn/6P73LkALx0xEsYyLHQ1bJhAPGO8EMpS5BQTT4WAP4J1E8onqJQhJBsAj+lYE86IRLQ14QdADH+REMpLjFQHwirALuc5E8mYRIQShbfAT4PNFMxHhCQ9/onAv/I6EcWNE+PiwzTADbw0E8aBWAQc1CUAbYOGFMsl7JQGRMIArtctEMAc/IQuv2bAT1KuEsSIkLQ 1afo_prepack_topscore_0004
LHOI4A/1+aEM6cpCQQDGABvbiXEs4+s8PbF6/A3o//DsW3X5Pfam/AbaT1DMWjx1OVZsFBPZ4dEMGkNAQYZfGBLE11EsY5+AQ0r4MBjjO8EcAp6DQ5bTRBHeZ1E80tF9P/AZ6A/AWgE8CPKGQxJE+AjMhhEc0MwzPT/kGBP4BWEsR7/DQa7oIBTxXYE8xzm6PqrMGBzw49Ec9kQ6PZyWDB3LF8EMJ/kDQUJbVB7je4EcCwf/Pku1QBLgfkEsRPI7PNvVQBj4D/EsO5K0P 1afo_prepack_topscore_0004
LD/9/Abh3jDc7JjAQrxq/AXcN1C8wBu+PAAv1ATYuqCMopB4PD1X2ArKsTC8tShNP5Hn/Ar/bbC8l4lEQR1FAB/WitD8dUREQOOZDBfoLtC8BdG6PJOD+A/rkwC8bJ7HQb+g5APsADC8VhaEQ3iqDBDThMCM+WIFQ 1afo_prepack_topscore_0004
LxghsAvQ56CMWJ+6PiAwiAzV2wCc1cUxP/8fkAnlA+C8iE81vf3UiA701lCMRCR+vbbBsA3JZNDM64oAQOLChAnEuOCcxdcyPvn2XAbNvBDsh2D4P 1afo_prepack_topscore_0004
L3peoAfK7jDc3e14vwKYqAroaxDc5xDCw+c0xAnh8QDMCgwEw1dwvAHUECDMQLkIwPmcvA7YJPEs/JUCwcD7yAX6UUEcRDAIwIQjnA/OwfE8gFRAw1IQqAHjN3DshKirvh0siAnDhyD8wJIEwlan2AvCWPEsfkq/vrXf2ADbPkEsIeDIw/Wy4AflkIEM+nqIwmR/rADX6TEs6iUJwUKMrAb8kvEM9NdAwoPXgAbPffE8cGvCwgkblA3sGcEMTfR4v 1afo_prepack_topscore_0004
LnVc6A74pFDcHrJCww4/ABPH/lCsOkhEwvbF8A/wW4BsFtvFw7xK9AXdIUBcbXAJwhQvFBvpwcCcU7wAwOtUJBn3SEDsucRAwNu7IBTQJtBM+VxCwfIZNB3JTBDs7SQ3vKf97AfW9RDMJDQ9vPWlCBPCNzCsaaHIw6gPEBT6uVCMnIi5v4MdLBvCTJDcPRBEwty2GBT+fgDsu1I/vLARMBveChBsbVEAw89WGBjh80A8326Cw4ldKBjit6B8o1wGw35xPBn+feDM8X32vbPVLB7wZ9CcQB3TOW4/PBn28lCcvBB5v 1afo_prepack_topscore_0004
L2441AX99YB8MGBCwbZ/vA3LbHAMId9CwKhApAr32PA8Fp8HwoC8oAHnHx+bXrrJwg4J1AjSv2BshrL9vWVs1A3/Wm+LSybDwE4FrAb+Hx/LSN9+v 1afo_prepack_topscore_0004
LDmIjAj8gUB8IVNIw5tbYAbrefBcazmKwL4JjAfZvaBcg0HNw+3lgADffuA8jABPwwKKMAnWdaCcYXjKwl6y8/25obCcApQIwuMm9/axmfCM/xENwcqSjAnGSACMXOoFwfRtMADB1rAM13oKw3mfXAXv30C8jtaKwdgnGAjTEjCczQaFwsJfs/SO+9CcfIANwZLPJALsFfCcdg0OwlNqm/m5cFC8VgNNw 1afo_prepack_topscore_0004
LCc9rAjr0DCM1tJNw5xEzAvdcCCc1tiPwwPV2A/MDoAMFsCQwt001ATwhJAsnFKRwQvJ9AXNHeCsWMKPwRbL6ALylND8FyEPwR2lCBf0dVC8kGsQwX0kBBPUVqDMw1IOwbX7tADwVVCcvXmLweJruAvTAPCMkCoQwCsaABzbiWC8OXPNwA0u3Av9BYDcJCiQwQTXzArPMSDs3evNwFDIGBzPSpCsnfiQw3PvDB/3qnBciGrQw3jyABD7GdCMaypRwV5NABHGvFEMBYIOwrUxCBf7IhDsppHMwVq+EBf7HnD8y0ePw 1afo_prepack_topscore_0004
LFKo5Ajq71/rG9COwzJ48An/SA8L4haOw9/fzADSAO6T4SpPwOc10AvI4D+zmrwQwZqEAB7JPJ4TLpvLwnbWFBnhx86rH4iKwl4BGB/w3L5DvreHwiX+JBruVs0DcDWMwyp65Az7xUAsAxQMwvu3BBTdRx7L4XwPwsQ25ADPMX1LAYSKwSabABvQCb+zYmBMwvQPFBjcU6+rrcYKwg4xJB/CGi4LBkxFwdYtCBjvTB476H+Ew6tFGBfvxk+jJ3qHw9cuNBnsxh6rVifLw2+FKBLtfQ+T2agMwwFbJBbVrI7rD1UOw 1afo_prepack_topscore_0004
LwsCqAjigR3Tq3lOwXoogAnDxV9j9vsPwZG8eAXtIF8DMtVRwEqHcAvsoz+D/1JSwEiqMAr/Am7TFOOOwgVyKAjCK19DikVLwKmcu/Sdnr6zqCBKwNjSJAPfeeA0z6VLw5PJpAjjxC8r5xENwB+8hAjNrz/TovbPwcjeLAPXAj8bcELOwJHG+/6+mW9TyvVPwEA2YAj5Lm8Tt9MKwU/xr/OZQy8DBp7HwTWux/C3AA9b1TAKwyzoD/aG8c8DsNILwU79HAb9m1A04pSJw41c2/6/RyAUsVeMw+cmXAjES5AUd+QMw 1afo_prepack_topscore_0004
Lf5EgA/Ay68r+LtRwU+CeAXSJL+74WJTwRffnAHPcv6LNC9TwVZJlAbf9A6TaK+UwvNOgATPimAM8CYTwuDbNAfOpWBcbXxSwG2OhAff75AMuF3Uw8InQAvZNbCc8ZsSwi5OhAjOP3+rYSCRwSYLOAnwqK9LSIfTwlNXnAT6f9AsnT3Sw4IR+/OrJKBcJTXTwBGYKAvM9+Asn3wRwPUEiAXHv+BMuUAVw0uPoAPegZAcBxQVwvwMUArNejAs7XYVwzydCAH4AqCsZSQSwxSieAbdPiC8vwESwbDITAX28nCMtfsTw 1afo_prepack_topscore_0004
LMaTxA3QI26bNugTw2Ct5A3JZ+6jBWRUw9KV2AfKoq/DbVZUwxYm2Ab5caAktmdVwOQPCBLDBM6zAMlTww/GEBH2DG+LyClTwCEHzAztDV9bT3rSwPca6A/1Fm2L0mQVwmX4BBTK3h8zdljSwh6GFBbiSq9jyzFUw5XeBBfIwH/rQtGTw 1afo_prepack_topscore_0004
LQCBzADcUbAEm3TTwOWdvAD2/1B03ZXTwfaWmA3cn+BU9cYUwkWZmAbQdbCEMEOVw9C3rAL22KCkwU/Rw2w0nAzaf4CkIT/RwCNCvA3FPaDEKp/RwFP1ZA/9lADUo7+RwnTWrAHR9BEErn/RwbgdSAjCRqDkJ6+Rw9yZgAzv6FEkDQ/RwNtdZArEraEElO/RwzNzyA/pv3/TYidSwzdL2AHBpOCUURsTw7lhyArXuICUgcSRwHiflAvqmsB0USnRwGBn3AXd3TDko7/RwlDgOAD9EmCUlu+RwhxAxAjfNPEU+4/Rwt0TBALsowD0Hr+RwZktiADSUkEkZf/Rw 1afo_prepack_topscore_0004
LLhFdA//6GB0hUUUwd9+KAbO9LB0uKSVw1tvTA/HrGBUdStWwnHIOAP754B0tNkXw5QSdAny2ZA0WzoTw5wSCAjo1DCkFhIVwNBm//626XA0d5FVw 1afo_prepack_topscore_0004
LXP0gAfJYKAkan9WwPwalAP/sCAE1pKYwxOyqAXKqXBUhlWYwiVNpAbxG5BUFB5YwUTntAjvll9jLrNYwbqBoAviAq7bz5IYwWQqzA/7i39js23Yw2FovAzdrO/7eQCYwRSAjA/CFF/zJLQWw874dAn46p/TR9gYw0STzA7H959DW0mXwZKRjAvO1o87ZXlYwOsjiAbEmY7r8fbXwWxa5AL/AZ4zsc5YwnB43AHPd1/jZ/5YwzJCuAn1Gi9TSWSZwe2ErAXdgiAcLR+XwLDS0AP5i5+rQfKXw0//0AXBjY/7CldYw 1afo_prepack_topscore_0004
LSxGxAnof6Bk4h0Xwz/j2A31qmC0s1DYwUpNuAjxsIDETsOYw8cSvAb5tfDEmstYwITQ9ADy21C09N8WwZEqDB36zbCE3hrWwEakGBLESrCE8peVw7hYLBL1dSCkybOVwurcOB/RJWCEI5HUw8oJNBbJsxCUOyLTwilwSBH+H8BE3H/Tw4wPyArbNeBEUU9Wwtt47ArY7hCkkEfYw0vb4A7oD1CE8LCWw5Bs/AHm8WDUXnGXwY4UGBLSPeCk1fiXwLLlCB7Ww0B0sUhWwZ4+DBnMwoCEfwmUwoZuHBTvkMD0r4nVwzqgMBD/25BEaQ7VwLv2JB3UGEDkQfSTwApcPBTmc0CE26WSwecwTBPxwRBUCWtUwTgDVBjV0AC0YSKTw 1afo_prepack_topscore_0004
LTg4lAXCNMD0eZrXwqnNbAbq+sDUST/XwsmPTA70wkDUHDtYw/gISAjhrAE0QPHZw8MiIAj3JrDU38AXwBXRu/KHIGEkuiQXwhxIl+OoCDEk/HWWw+Gly+gj1dDkzLmWwiLXo/sjMLDksqvVwQuLx/IGhdDE0AmUwuvr6/wffmCkCPEWwxQElArpa5CEbl5WwTKQhArbSGEUVN6Xwp7ZOAvvpvDkq8/VwR+FBAHDpLDk17DXwl02i/iN0EEEnIJYwovN7/CYHWEEM+FXwa1O2+AKBQEEOIfWw/V2I/K6ADEk9DUVwprXV+M1xODk/NeXw4ZLj/Mvk5DklSWUw3j+CApCjPDUAK9TwFo5z/81ZYCk538WwnMuHAd8hYCEtZbVw 1afo_prepack_topscore_0004
LzOaOA/sc9CUE42YwA9UHAT4xyCkH9iZwH84YAfdBBDE+2BawISsUA7buUDEqMiawPiEDADlsCCUc7nZw5aHd/udGjB0CgQZwmQzb/mSzBAUuITZwI+Ym+0OsECEVSkZwz97PA7SumC0IfhYwwD8w/q7zDDk5cpZwKg7QADJciBEkFcZwBbKBAbLD3B0M2JawLWPg/uax0BEhyuYwwVzY9+W3S/z5eCZwVmr6/qWKQ/j2MEZwebgZ/mjSc/T/j0ZweAvl/E4CxBUbnTZwtLVt+AEr3BkH/FawQHMi+4WcnCE5chZw 1afo_prepack_topscore_0004
L+4QmAfxX2CUeT3ZwLBvvA/ZzBD04MSawP7UyAznocC0aHwawXwHtAjpvVCkbMQbwBwwtALliqDELwsawHDHsAX9jIEkJUPawYbB3ArCbyDEaSLbweQNoADPYcEUhOmawo3anAn8SmCkE6cZwP0g2Ajb0HDEkI9ZwXebmAHc3mDkER/awjXnzAPnaME0BW/ZwhtTmAb/gEEk+i2ZwWQg1APsqHEEbzdbwij13AzcRXD066gbwIaZ+Az9U2DUhC5awQbOnAbnWpEURPPawX1igAjjBZE0dh1awFZBuAXlDhEEwa+aw 1afo_prepack_topscore_0004
LYEZ6Az6XECUKSlawlZe9AbmM+AkUPAbw+8bCB3U5bBE2TkbwX+gGBf3rBCEQvcbw57eBB3opx/Tinlaw0S3CB/vnf8jnb+awC7WFBvV9a777chaw8hzGBryuX/b0V6awa4PJB3CRuAcAWeawbHa+AfTsKCELGLawscP2ADB9iAkHNObwBUz9APUSN/DJALawyWLFB7aLSA0GFYawdMrFB/Ozd9TL9XbwI2f+ATHnb5DS1Mbwf6iCBn9mw8roIIawt19IBPCoJzbOxSawU4nJBfgi3+LOpTbwC0NDBf5VGAMCEJbweZJKBrnhiBsTAwawu1oGBjOo+AMYFHaw7vnMBfm7WAM29Qaw 1afo_prepack_topscore_0004
L3jBBBvafJBE2dLcwbPcEBPeukBEeLwcwyyiEBDmQjCk6kycwD4jIBf0V0CU9pAdwptvABHlk3CEIzmcw0iIKBPX1BBk7/rcw35jKBHK0B/jm0vcwexXQBTe/H+jnawcw3+8SBbYbb+TxlEcwzLeYBrbUo8jZoDcwOBZ7Azz9pA0quQcwvYtCBTfZLBUNmNdwTWyLBjcWUB0WENcwUIqMBn0GeB0qrEdwMonIBL82X+DyQNdwzQiIB7O6F+T+0Ucw1gmSBLyUU/DVkHdwvClQBv6nEyjZD6cw9jiQBvjsy8TUvsbwD2HTB3XSRAUoC8bwbmCaBb9IH9D0FmbwxLxaBfYPS+DpPZcw46WYBnT8m6rK6Kcw 1afo_prepack_topscore_0004
LAAAcBBAAAAAAAAAAAAAAAAAAAAAAAAAAAAAAAAAAAsAAAA4P 1afo_prepack_topscore_0004
SCORE:   130.810   -354.880    122.119    273.915           1.235                 11.746         -8.696    -94.203        0.396        -54.241          0.000         -1.344      -0.356        0.000     -0.190     89.523      0.375            0.000     72.289                -31.488        104.611         1.000      0.212    -29.217      3.659       3.359      4.900      0.000                -0.800             1.452              0.118             1.746      -0.419    -26.954     -7.029      5.885      3.790      0.000      0.000      0.000      8.170     74.000     12.000 1afo_prepack_topscore_0005
RES_NUM A:1-40 B:41-80 C:81 1afo_prepack_topscore_0005
FOLD_TREE  EDGE 81 1 2  EDGE 1 40 -1  EDGE 1 41 1  EDGE 41 80 -1  1afo_prepack_topscore_0005
RT -0.0525238 -0.205639 -0.977217 -0.968748 0.248046 -0.00012847 0.242421 0.946671 -0.212241 17.7421 11.0659 -10.1872   1afo_prepack_topscore_0005
RT -0.361571 -0.433569 0.8254 0.674843 -0.732553 -0.0891793 0.643314 0.52477 0.557461 -3.784 1.902 -16.025   1afo_prepack_topscore_0005
ANNOTATED_SEQUENCE: V[VAL:NtermProteinFull]QLAHH[HIS_D]FSEPEITLIIFGVMAGVIGTILLISYGIRRLIKK[LYS:CtermProteinFull]V[VAL:NtermProteinFull]QLAH[HIS_D]H[HIS_D]FSEPEITLIIFGVMAGVIGTILLISYGIRRLIKK[LYS:CtermProteinFull]Z[MEM] 1afo_prepack_topscore_0005
CHAIN_ENDINGS  40 80 1afo_prepack_topscore_0005
L7RBPBtz3HGkQgV2P8S3MBNzMAGEv0N/PrcoOBd9oDG0HFOFQbnvSBJaRAGEDCMHQCB2OB5OfpFEAAA9PjXaMBtz3ZF0d+eCQ78dNBdoFjF0gArkPQj3NBFfoFGEK4IKvq/nNBRZNPGU3dt4PR/ATB5Y7HG0d1F3PUmgIBFcPAG0UQs+PIwKTBNc9oF0coF+PLy2NB9owJFUc9oBQiWkNBhpbeFEsyhGQiWEIB9TNaFkDtICQfU4OBhU4SFEv0NBP1NJJBZktjF0IbnXP3kYPBNJGuF0257vv 1afo_prepack_topscore_0005
Lx1jLBh/UKGUktzHQsHFNB989NGUc9oKQiWkJBRgVIGkWktMQkCXJB9naLGEW5APQTihMBxKHaG0gA7KQqGPQB5OfgGUhrHJQ7RhPBlsdsGkArcJQwKHLBlDtwG0jCHJQLy2TBBAAyGUwKHKQW5QIB989MGEmuJGQyDQRBpo2LGESY/KQtIbIBlsdcGk78dKQ4PVNBhpbcG0d++MQkCXUB5OfeGUwKnJQBWZPBtIbeG0coFGQSMoTB5575GULyWKQzhWXBFXPuGEVjXKQ 1afo_prepack_topscore_0005
Lue0GBtHFAGEXP6LQf/UDBhpb0F03P1NQFDCABR2OCG0xLdPQzhW/AdTiLGEsyxOQVgqGB5WemF0kauPQFkxJBNMKUFEDrZOQnhSNBtINJF0gRPQQcJ3FBhBaEFUd4JNQJGEHBRKc7Fka8CKQ/7pABZdDqFk+3sMQxtiJBRxowFE6GYQQydAEBR8dfFEr4mQQAiYMBFZnaFEVe2MQ8AgPBlTM8EErUiPQabGQBJ7wUFUo2pQQjsyKBRdzCF0TWCRQ5pEIBZNZ3E0fjNMQeTQDBpJ79EEMAtOQj1cDBtAmMFU+0pLQ 1afo_prepack_topscore_0005
LlYQ7ApFZ9FEtIzQQ5lu0AxKHGGUxgoRQaR2yANJGBGU3kATQIFuqAhU4CGEW5oTQKc9pAVMIIG0Mz8QQ3577AxeUuFEShDRQK9M5AVMiNGE5QwRQjsdpAtIbDG0gADQQ/UjjAR14FGEVjnRQ03PpAJxgQGUf/sQQ 1afo_prepack_topscore_0005
LMdT6ARhr1FEFueTQe++4ANHarFUPK0UQAAACBFYllFEAAYVQJGEGB5OfpFkYQwUQe++xAh/UXFkX6uUQdTi2A1NJGF0d+2TQJbn1AlsdGF0jCfSQ2jC8AVMI0EkpbKUQVjX6AlCX1EULy+RQueU+ABAAqEE/p+SQBWZABZlDzFklD9SQAdF1A95j2Fk6vfVQLy2wApGvQFkX6uVQwKHqApZmbFEaRWUQDXP+AhAruEUjXKVQGZ76ABBWxEEnE7QQDCMBBNJGcEUc94SQ 1afo_prepack_topscore_0005
LShLCBJaRcFECsiWQBrcHBJaRWFErcIXQlDtGB99TPFULySYQtIbIBNdT+EEVjfYQGZbLBhU4oFkVOEXQjX6QBR2OjFk/UjXQueUUBtHFWFkBB2WQsHlTBFZ7oFkZmVYQzh2YBZ78TFkDtgXQZQgYBx0NfFEAAUYQ5lu9Ax0NZFU46BXQcvJJBxy9IFEIlkWQ9owLBpvfuFUdTCWQoa8JB5QL2F01jqXQIwqTBNJGQFEYl7VQTihSBxgAzF0MzwYQEYFcBVMIKFkCXHXQ 1afo_prepack_topscore_0005
LcSMEBZmZcF0hWsYQ3kYDBV3kWF0NJaZQ6mE/AFYlDFkWkdZQWO03ANzMBFUMIEZQhALBBZQgpFUhrzZQhALFBZlD7Fka86ZQCBWFBlCXGGUMIgZQgqxIBZ785Fk9ocaQTiBJBBrcOGUO0mZQZ7cMBpEDFG0FZjaQT3kMBFsyNGErcIaQkC3CBxKHqFUNehYQpjPHBRjGSFExwnZQnvf7AJaRwFkX6iZQO0i/A557jFEFuSaQsyhCBR14GGkWkFZQShrIBVMIsFU46xaQwKHJBBBWVGUNeRZQ9oQPBJxgEGk++9aQFuePBluJUG0isNaQ 1afo_prepack_topscore_0005
Lb8SABNJG2EEW58ZQVjX5Ad8SjEEXPCaQUNe4AZlDXEE99XZQJbn8A1isdE0FZ3YQbJWuAxxTqE0F3QaQnNOpAFPa2EEiKxZQqGPDBVjX4E0xLRaQNcw8AVfyYE0SmaaQ8cipA9HRcE0KcYaQDHEvARXwzEEiAuaQWBzsApbDzEE7zWZQ 1afo_prepack_topscore_0005
LnEDzAx0NFE0hWYZQzMzxABW5wDEoawYQ8S3lApFZrDE8nmYQktzgAhpbODkU42YQWAK3AhoDFDEuj0YQh5oBBJHsGDE844YQd/YEB9NoTD0fHQYQW++BB5R5PDUBpdXQC/5IBlIRhDkWRSYQvJxvA9TNAE0jCzZQI8o1A5gEBEkPQWYQO8+zAxMf0CUqgQZQ3bQ1AJPsxC0ujYYQLprCBVufdDEd6RZQ2EFDBtnSnC0BsCZQ 1afo_prepack_topscore_0005
LIFuhAdnvDE0hWMYQDCsMAx0NDEEAAAYQf/UHAVMIcDk/UTXQzMzMA13PVDUy2JWQsyhKANdTWEEnEDXQlYQcAFZ7kEkArcXQqxLnAZPKWEkVO0XQIvjhAdUkDE0MjMYQNkvCABpfFEUrrcYQLy2LA9S3QE0eUAWQ46R1/MepdEERLKXQ5QLgA1isvE0OfnWQqxLXABqGvE0xLJYQIFurA557REUdT6WQamZsAJGEeE0fqRYQ 1afo_prepack_topscore_0005
LmuJ5/gqx/C0jC/XQrcot/wKHWC0jCXXQPKcN/gpbeCERLCWQx1ja/kYQICUktDVQduFC/4A+2BU/CJYQwqyn/ET1SBkKJwYQiiOp+UEUiA0HaNZQB0HV/WS74A0O5PZQ1QWR/sXFN/jyThZQT3kw/Y78FDklDdYQTNfFAhjKEC0aRLXQXKSm+KzDPCklPUYQ+MM59kjcBBkXXuXQJGnAAJcFoAEqilYQgVd2/MQpDC04yBZQ 1afo_prepack_topscore_0005
LCsyB+SgV+C0Ib/VQ2jCX/mYQIDk8SvUQCsyB+4luVDEmupTQ5QLS9gqxHDkTihSQeGw8/KV/rDUY48UQvYqPAX/ZdD0w37VQcwUIAXcB5D0Z9nTQoSMcArY12C0+6dVQqGvk+qw1PDUjXyWQKPZs/epkrCk+iaUQSPOt/Su4DEkGWZVQ2BUIAfFqVDkzK5WQ445aAHjg3DkZ6GWQiVCUAbNJJE0MvyTQT8v3/OLVCE0SG9SQ9iNQAz0cdDk1HLTQqaEkAjxbuCUp6NWQ7HFiA/5R+C04ohUQMJWRADV9bCkanUVQ 1afo_prepack_topscore_0005
L5QLi/8S3wDkR2+TQfU4AABqG/DEEY9SQMdTMAJGEYDktzXSQ14lOAJGEUDEnELRQUNeRAluJPEka8iTQ4P1GAZ78hEU46BUQfU4gAZQgVEU2OfSQktzj/4577DUHa5UQp9mw/sg2HE0AfKSQbnvZA9RhHEkYQYUQtd+QARKctE0yhGUQShrmAtyhgEka86SQAAAlAZ5QHEUMIISQmZmZA56RdEkEDqRQ 1afo_prepack_topscore_0005
LiWkTAZ5Q7CUf/MTQaR2eAxJxUCECsqSQxgAPAV46xBkoF5RQLHaTAdR2WBkpbyQQFuekAZlD1BEtIzTQPf/tA5OfPCkDtgUQhrHxAdTipBEaRuVQMdT3AdnvTCE8niTQNepRAhU4+Cka8KUQ7AylAV+bfCUJCASQMIwcA557nBEnEjUQv0NnAdSM4AUc9YTQShrrAFtIvCEVj3UQfU43ARhrDCEFuOWQkCXqAhWklBEXPaWQzhWzANHapAkTiZVQ6mE+AFCsiC0gADUQrco5AdSMoB0w1LTQBW50AxLdnCEoasSQ 1afo_prepack_topscore_0005
LhrH5/4P1gBEuecSQEYlT/oFZrA0GvsRQLHaB/cR2WB0d+WQQFueE/c8SvAUGEoOQaSeA/i0UfA09teSQaSmi+yxbQ/j4SuTQl1Py/28ju/jrwlRQSsqt/mRkQ/z2ksUQsHFy/c8S3BEEYVTQIZyn/QZwY/jfbiRQfCUX/aeRdBkrJ1SQlaVo9SVYZ8z1/aTQYEcH/sk/9/Tm7PUQ3c3HAbUVe/jtGKSQQxO4/+s0gA0JFvQQeJLn/K2Qk9zHQPRQ2G5l/SIc/9jTSjVQvtoz/+edpAkegCVQOcFFAb0Kf+Ds+MUQ 1afo_prepack_topscore_0005
L46Rh+0hWUCU3kYQQYlDN8sz3rCkR2OOQf/Un/w1jmCE8naMQJbnj/coFdCEueEKQBW5g+envbDEUNuOQwfqx/+owhDU46JQQmZmp+iqxzDkrHFMQT3kMALv0RDUGE4OQAAAg+cnvjCUwKPRQiFvX/qPSeCk+oRNQxgAD/kuJpDESh7PQNzMv/GZ7QDULyGRQ1NJ2/mtzBEkSMYQQTiBB/SLyKE0isdMQbnvH/0hWwDUHaBLQcSMk/GCsmD0jC3KQY6maALwKXDEDCEQQBrcOA/mEjDUbn/MQoa8KAbktvCEUNeOQ 1afo_prepack_topscore_0005
L8naGA9S3sCkYQgNQDXPaABrcoC0573LQYlDbABVj3BkoFpKQR2OfARKctBUO0SIQ1zInAd2/vCEmSkNQT3axAlHrqCkUDDMQMSG1ApzvKDk9XXKQ+jb3AZAmFCEk8SMQnoj+A1X4FDEH19IQ9gcABxBqAC0Zv5KQ+hOCB5e2gCkCBPJQoFZHAV3k0CkZmZPQO14ZAFkaADU1cSKQ6n8mAV4QQDEj7YOQsCNnANWwZCU4nPPQMEcwAZHDoDUZ5JKQ+Pn0ARCUYBENOnNQLSrAB5eVfD0RSTHQNXxCBxAuGBEDcHLQA78FBhb+cCURaIIQ 1afo_prepack_topscore_0005
LdoFXARgV2AkArMMQXktXA9na8+jVOELQe++HA56Rx+z4luIQ46RNA557n9zbSMFQbnvTAlCX/A0NJGOQd29jAJQ/e+DeMaKQWYmTABImA9jGmnMQ 1afo_prepack_topscore_0005
LPKcp/ksdu/T14FJQ/Ujn+w0Np/TgVuFQv0NZ/gVOkAkU46AQc9oY/89TFAUjX64Pir2g/CbIeAEgDXHQGsF+/iranAEG1hCQgHP2/Wv8R/jUa2JQdTih/c9oQAkVO0KQOrS898VZH9j9ItEQV8OV/O0XeB0d5bIQQtEOAHH5EBULgwDQTunu/idlPBE4dE/PjjQCAvv8Q/T2L1AQtjNKAvzuGAE53aKQ0TT8/yvfi8j/PGJQ0eTh/io0K/zK0lLQ 1afo_prepack_topscore_0005
LZQgt/IwKvBEaR2BQKxgAAd9oQC0Gv06P+TNSA1hWsBEmuJzP/UjTAlBBmB0bSMwvoFZJANzM7Cktz3+PktzTAJFuWD0w1j0PCBWfAFYlDEkmZm7Pe++qA1NJyDkVOUBQ0ist/AqGDCknvfFQbLVo/YeWXCEtPzxPYlD5/EsyNDUbnPBQb8SVAx0N1CUdTiCQcSMgAR0iEDE99TpPQ14HAxLdfDEUNeRP3kYvAZPKGEEDCMDQW5QoA125bDkoFZEQ+TNwANHahD01jC9P 1afo_prepack_topscore_0005
LQ14fAJFuGBUjX67PWO0oA57nSAUMIw2PgVOkABVjX+DaR2OP357nABBW59T14l4v/UjvARhrX/zHFOAQKxgeAZlDNBEpw1BQu/ztAh/i8AUJ/DqPHaRrAdTih/TKc9DQDXPxAtcol8z4lu+PxgA3A14lOA01jiAQ 1afo_prepack_topscore_0005
LQgVYA5QLy7ja8SvPqxLPAdoFZ87kYQsvsHFIApw1jyj++p9vKc9MApGv07b14FDw+TNSAR14l8DBW56PkOLbAxmsv+LvjvwvQ+vBARHhI+rZYQgP 1afo_prepack_topscore_0005
LdTi5/sd+O+T5QL9vIwKr/g/Uj/zIbnDwEtIJAB/pGA0hWEHwZQgJA9Rhr/zKH6JwjsdG/0hWEBEW5QCwiWkt+sIb3BEBWZHw2OfP/amZuAkBBW/v+TNy/UiBB/D8na0vro/L/oMuL+jzsvFw+TNm/4QLqBEYlD/vzhWk9obSMBUdTSJwktz3+67nSC04luGwueUo/8naMCUMIQIwdTiZ/iVOU/zgAr/vIwKP/GtIDB0bSM2vmuJx/uyhOBECsyBw 1afo_prepack_topscore_0005
LLHaZAZktrA04luEwBrcmApEDCBktz3HwAAArAFYlj/zfqRJwiWktAFuek/DVjnLw/pGvAFtIrB0GvUEwUNerA9owhCkZmZCwrco5AxfqxBEaRWHwGEYyAlYQ0CUiBB8vvJxYAx0N5AkZm5Awf0NkAJZIwBE9PeJwMdTwANJGEBEW5wAwnvfrAFDC4CUMIwFw46RjAhqxfCEtI7Aw++p/AxLdHCERLyEwW5Q8AV46xAk9oQIw7Rh4AFueMCklDdJwb8SvAFYlTDkWkt5vDXPyAtd+eCE+TNyvx1j6AFYl3C0eU4+v 1afo_prepack_topscore_0005
LYlDsAxLdz8Tc9oHwFuewAVNeJ8r/UDJw67npAtHFu9rlDdLwwfqtAFtIb+b14lNwPf/pARf/08j8S3DwYKv4A9ce56r0SqJwKImwAdVCr+LdMJHw 1afo_prepack_topscore_0005
LsyheAVMIw9b3kILw3kYQAZmZm+bIwaNw8S3UA13P16bMIwPwyLdXAJEYF97kYARwDIDx/w/6d+r3TqMwnCYo/QD6KAsZzjKwdlXK/gx3H/rwUEPwpbSYAFCsy8bNeZJw/u9TAVlvUAciGBOwp1Up/kVNt577A9LwKKGx/Qmvl/r8L4Iw0Etx+WMNB/LWtfOwWP4W/wiEY9r6JVQwkAGZ/IzOkAcYcxPw 1afo_prepack_topscore_0005
LktzVAFDCs9jWkNPwXPKaANJG0/TPKsQwShrnAltzH/ThrXRwBrcoApw1D/zxLlSw3dFbAd6RWBUYrJQwD86EAVoDzBUt+WPwSI1hAVwXJCUF0NRwHbJFAt9hiCUzUwNwShrTAJv0d+jtzXNwJZONApGCt/jMwaRwMryiA1zqYBksHkOwnCF1/ENU8BEzuiQwOFk7/Y/CBBEcKIOwwWGiAR30pCU7Y0Qwz22pAp+6+BESUgRwTMNZA5khICk0oFSw+Lvp/MPpqCkjEKNw07APAZgPeCkse+LwhKtLANtS8CkQL+Ow 1afo_prepack_topscore_0005
L8S3vAtyhm+zyhmQwGEY6A13P19zxLNRwU464AZ6mE67z3HSw14l8AhqxL6757PTw3FXBBdMqm8D68HQww5QDB9eNt/zsOmOwP8vGB1x+u+Tv/SMwC0UGBFOI0A0XiMQw6mEvAxKHq+jYQQPwUVK9A5GDo/D5NyRw1QX/AthIi2LOl3OwYF3EBlf6V5j7bmQw4Ro/AlvWXAEUbvNwjdGIBlgKOAk54HLwd8bEBBuYy8DQjBLwJHNKB558V9Dl4FNwkOrHBNL2qBUj+NPw90xJB53dTAke5nQwVAuDBNyOKBUn6/Qw 1afo_prepack_topscore_0005
L7RhzAh/Uj+7KHqRw4P1xAlsdeAM7RhSwlYQsANIwCA825zTwyLdvAxKHaAcNe5UwpnErAphQiBM1RzRwiGlwA94NICcUroQw//coAph6jCc5gzPwOwy5ANRGjCMbtKRwO0iwAlCXf+LAAwQwKvm5A5EY6Ac38vSwsI5jABZsDBMwUaRwFSqoAJJTJCMEuhSwJkpzAFUXhB8Gy2PwMdXsAhPU0CsUeJOwRPCiA93yPCcRDCPwE6IlApOe7CM+xlQwjkt9AdXfzC8ErVQwKvu2A9Br6Ccn73RwfGj/AdUbOCsj7qRw 1afo_prepack_topscore_0005
Ltd+jABW5g+b0isTw8nacAx0NJ9bjX6UwAAAmAxfqx1rQg1Vw03PmA1jCX6LmuBXwXVvJAhQUc4jnkjUwIyFw/8V/e8bMV1TwhGBBAxLfS9TDtzVwFWU6+Y9tG6j4gMTwT3khAJGE49rqxzSwRe2VApTmT/bqZbVwBTUPAZJ1r9T6d3Twn0Jg/sHrk+rIaiUwxKM+/0eEf+L1aDTwORpn/4wo9+DEciVwtTpNApztz+TJDSWwQSo2/syG51jzHgWw7Ikl+CK6267x+sSwuSab/08Hq9zladSwdFdx8uUne9D9l9Tw 1afo_prepack_topscore_0005
LVjXsAhVOU9zLdTVwiBB0ABVjH/j/ULWw6mE7A9RhL8Dmu5WwO0i8A1isd8TzMDYwBW56AxJxgAUbnXVw0is0Ax1jiBUPK0UwdoFsAFsyB+j78VUwLhdvAZCEJAUIx5WwU46+AZ5Q7/zGvkUwsyhABNJG8Ak9oAWwsyhvAtd+GBEAAQUw 1afo_prepack_topscore_0005
LkCX/AxLdT7LueMWwT3EDBlX62+LAA4WwY6m/AJwKHA8yh+XwdolBBBAAQAcwKjYwlDNFB9owdAcxg4Vw67nJBNc94/rCX/Uwoa8IBJwK3/b2OnTwzhWOBhWk9+7gAjVwtd+MBFXP6+7gAzSw3kYSBd9oA+rR2uUw+TtRBZ7899bwKXTw5luVBZ6mE8bzMjSwJGE+A14lu7LFuOVwuCfGBdcyr9r+7UXwoa8BBNJG0AstzPVwR2uGBRf/UB8FZbWw5lOFBhU4SAczMLTw3k4OBdR2++rYQoWwoacMB5P14+Lv0tRwmZGWBpw1j8rU4KVwhrnUB989T8bxgoRw 1afo_prepack_topscore_0005
LAAA2ApEDiAM8nqXw+TNvA1hWMBcdTWYwDCstAVMIQA8eU8Ywy25uAlDtoAMT3gZwDXPzAd++ZAc3kwWw2Z/yA1T5DCspigYwXXgnAJBOdBMHWIYw 1afo_prepack_topscore_0005
LTiBrApEDC+7z3zYw8napA9na80bbnXZwc9ozAZ6mEzD8nyZwMdTzAJwKH0bHaZawEYlmAZ78t+zgAHZwoa8WAhWkt+TgVyYwsHFnABAAYAUwKrZw789RAtd+mA0xLZYwJGEqAFtI78rBBWYw6BziAxtbK7bDWrZwDXPsA9mET/zNJuYwzMzKAJFue+DnELZwiWkVAJxgA8zP1cYwYlDlAR2OXBkR2eZwEtIvABBWZAErc4Zw8nahA1NJGAUMIEaw789BAd++hAEShLYwNepdAZmZuA0d++XwlDtSAJaReBUdTuYw 1afo_prepack_topscore_0005
L5lu8AhpbS4TgVeZwFueDBFtIb5TIw2ZwUN+DB9mED+LnETawW5QFBd9ow9Loa4awQmSIB17rW6TRCZZwR85IBVo7O/z+hBZwv+hNBtwSM/jOtjYwKpIOB9u92A0lJNYwlVlRB1piEBERcZXwp4sUBdINGAkx5+Ww3N1RB15QICU9f0Ww4P18AVjX64zjC/Yw6ObDB1onO+TBcKawJrBIBlhf877mDBZwRT8LBNtcB4jyUrZwF5hJBp+waA0WpYZwd4SFBhP3o/jzCvYw6g9MB9c4O9T1DMYw1OMRBZvE0+jGo1YwzXzLB5ydoB0VdWYwyvgUBVZPY+jEJbXwwRSXBVUYQAEATOWwPxbPB50OgCkD6IXwBhaUBFUWNCE86DWw 1afo_prepack_topscore_0005
LZ78CBxLdLAc14BawLyWDBV46ZBMuecawb8S/ABBWRBczMDbwIwKBBxgAjB8jCnbw1r2BBNDuUCshEDawCW5FBFU5hCM3LhZwrUCEBtkpHD82bIZwJ64HBdyXUDc7+nYwgV/GBVURyD8FxJYwcIXCBJ8FDE84RIYwIpwKBBDl7DcmPbXwjX6BBd8SPAsnvjZwsJfHBZA2gBcqInawqEF8AtOhPCseEzZwITWBBp4qvCs91Yaw3brJBxaDqC8qgwZwFThGBZ2dHCsl8KZw/wRABZTBADsXh4YwCzbDBllkiD8MDeZwE4fLBp4vFDciGoYwcW9+A5fE/D8zydYwG/rBBR9SOE8QRjXwoaUOBN8QsDMBidXwVhFKB1I/IEMu+tWw 1afo_prepack_topscore_0005
Lx1j1Atyh2AsYQ8awZ78tARf/sAsArgbwqGvyAluJh/LUNCcwShryApa8CAM99ncw9WJjAJuCKAcuURbwZmtYA5a2HBs+i2awLobFA9odYAsyfkawBKwRAtAfJCcFOSbwDXPzAd9ooAMqGfaw41osAlhyrB8T4ubwY+kkABTMi+78E+awpy4cA1oOv/bhNtbw8ZEhAlEXfB8GpbawVQk3/UaYEB8qdRaw783KAJAtH/LvVQawi7o3/4/f+/b8s+awYBHIAlydfC8bL/awSqTIA9Ri7Bc6Gtbwz51fAFRLaCMeOebw 1afo_prepack_topscore_0005
LQ142A9mEj87Gv0bwwfq7A56Rh6DAAUcwT3kDB9mED4LXPecwU4aEB13PV+L+Txcwknu7Apt3g/TDuCcw+wTwAVsUOAUnO5bwd8jABN3TsA0tcicwu/EpAh53OAUIAgcwQ142AV3kY77NJWbwrT32ANvDZ6TxFxcw3pCABtI+k/jLikbwwovsAlrpJ/zHHhbwkygwAdC6OBkhCsbw/BjABlkQtB0bvVcwCBrEBZZsXAk9pncwd3y8AZB9qAUeuAdwCOIhAxWzkA0+uWcwkxWsAt035AUdK4cw/ihoA152c+D2Ftcw 1afo_prepack_topscore_0005
LdTiHBpEDi8DpwRcw++JNBpvfq5zd+acw1NpNBJxgA5r78JdwjX6JBpZmZ27yhidwBr8OBd++p9Lsy9bwiWkPBlX6G8rX6ObwKc9QBZ78d/7OfzawOJmWBdR2OAsDt8awXPKYBRgVWB8z3faw4P1GBpFZ7+DXPCcwLfwPBl+6K+jyKVcwx1DMB99Td/LYl/bwRLySBtyhm+LW5IcwR2uSBR2Of5jqxLbwCB2LBVjX62rCXDbwIwqQB9Rh7+LmuRawrcIOBpvfiAc465awQg1WB9S3kAMmudbwGZbZB9S30+b6m4aw8n6bBdTipB8d+mawTiBYBFXPCBsuJBawY6mVB125DCstzjaw 1afo_prepack_topscore_0005
LR2OSBFDCs871jWdwyL9SBpbSM+757DewhArSBNJGE4zxLhewfUYTBBVjX07IbHfwekxRBBFLb+DpTSewqGvOBtz3HAsuJRewNzMPB9owdBspb6dwpbSLBlCXPC8JxMewx1jFBFZ7ECcPKAewbnvBB57nmCcjXOewNzMVB56RB9LXPCdwdy4WBtPZH/rYJHewlYwKBhArc/bIwKewiBBPB9RhTA8Ofzew9oQTBRgV2Bs789dwuzXOBJEYVBMrcYdwOJmLB9RhPCMYlvewCsSMBNzMvCcc9Aewb8SFB9owBCsTiddw3kYEBhrHNBsvfOewPf/7ApvfeCcHaFewam5BBRKcpC81juew03vCBdR2CD8MzAew 1afo_prepack_topscore_0005
LoebFBz1H4BUzQaLQvxnBBHjdPCU3rWNQezoEBrvYuC0kHMPQdwbDB3Y/TDUtlTPQqLO6AXYsnCUQv5LQdlMyA7aU5CkFE6NQFnv0AbELKCE3I6JQvidDBX7tPB0hhNKQFnRIBPGQYBEouZMQDIHHBP/JTCkl4TKQm2p/A70trBkzMiOQvfp9A/M+CDkmO2KQ6J4rAH0WKDUBK2MQcCP2A72PPD0FMRPQehtuArGBfC02uCPQZQYuAnZhbCUM14IQF6WxAfomdBkAm9KQvck6AT+/9BUxZcIQ 1afo_prepack_topscore_0005
LSwiIBrJ3eCE39TQQhqnLBzrc7CksUORQc16HBrq9LDkxBVSQEYVEBbL41CEYbxSQPMaQBfWIkCU9v1RQpqxTB7ho/CEsHxSQ6KyWBL+ciDU5lBSQnf0UBb6LDEU7D4RQK6kbBfYBYD0PcjRQD9cJBzEZACESCQQQz1HNB75cWDUdTpQQ89/SBXBPYCkZ7CRQRUAPBXTiICUqAaSQ//rWB7/UrCkzeRTQgSKRBTg0ODEu8fTQ69vdBHmrtDkihDRQjJBdBjZh6C0vmsRQ 1afo_prepack_topscore_0005
LGOwIBH3pyD0ZkxSQ8aRFBrBPCEEQU2TQFMtIBHeOOEkfl3UQ3irGBrAjYEkc+wVQn+CBBf4YREUJBRTQEg95Az8GHEU+DUSQLZJzADbfYE0c8qRQUaDzAncmuDkNWFTQEPqLBbI/BEESvZSQfFODBLGDqDUDzVUQjEFDB/9FeEE0JuSQTqp9A/qlYEEnrFUQ6GM+A3oc9DEZEhRQdnXtAv5LREEqn/QQudR4AP6YjEkLGHRQRg6uAb6VhEENjcSQktRtAH39fD0YAaSQGC0uATMW/DECT4TQOIH4APOzVDk1FhTQ 1afo_prepack_topscore_0005
LGE5NBD+BNE0MevUQwfbRB71ZYEkYNtVQHu6RBPAPLEUYd/WQAjyTBPD7SEE9JAYQ7Y+WBHlbbEEDkFVQNddPB3/pEE0UtAUQOLmPBLmxnEEqQ8VQ5ytXBz20OEUT4XUQFN+ZBvP4aEU3W3VQ7rJXBHivqEkuplUQ 1afo_prepack_topscore_0005
L1qPQBfe6uDUNJ9WQ6BmQBHgZTDkDjFYQCWWWBP+tDDE9WLYQKh9ZBXnbcDkObTYQ71yOBbijrDUVttYQnyAJBPKB4D0LItYQrvJHBXtnNE0vFXYQojrEBzC+lD080/YQR06BBTSKPEUgTcYQgyUABzKZ+D0T30YQY+vOB3cMjD0VLIWQrt+NBDJw3C0VzBYQnfLRBDlREEUKVxYQowfPBblvXDUQ2JZQSyYJBvxcYEkJvHYQmQLEB3K5JDEQJUZQqSX/AX7HcEUTWNYQ 1afo_prepack_topscore_0005
LSOOXBrmtaCUCXHYQbKvcBbKYJCk3pMYQnw4cBfgw1A0pt6XQHMXgBbwmZAEkPUXQIFbgBvx3jCk1dnXQSKQjBD9wVCEwK1XQnLmkBPUZcCkHjgYQ7a/kB/OYBCkmvAXQ/xCnBHbsMCEvWdYQRNVnBr2Q4BUHhtXQwFQUBvzUHCkG3AYQC02dBTxbKC0dVuYQL8QgBPDZFDErN6XQbV+fBL7+hCEkPjWQk66jBzD0sCUnz5YQqO1kBHAYrB0bM/VQQqboBvzzOCklJ4YQ 1afo_prepack_topscore_0005
L8MvYBzS8FAUhpFYQjkpYBDMor8jl9uXQMr9VBXPSA5rl0ZYQJEkYBP2v487q61YQMArVBbrUD8DjBaWQuohVBjdPm9bpW5VQgA/ZBfpT7+b1ySVQsr7QBzrYV/rIJBWQMs2ZBvV0wAcIu0UQChyQBP1y9AMFFjVQkhQVBDb4gBMt18UQWTrVBvM6dA0BKVYQO5wcBzpXs6jNxlXQP8jXBXDdR+DpgpVQAUkRBHACc9jEahWQakndBjKde97tTMVQOyZNB/08d+LOYfWQUyYdBHcYMBMWkWUQjyJNBHmtjBsFkpVQS0JVBTAORC8EOlUQ 1afo_prepack_topscore_0005
LhpxQBDJgm6bN5XYQr77NBjLLT+rYe4YQ9/eMBfQgM6bj5eZQW43IBvvSJ8Dr+cZQ8+6IBfTzi/7wzlYQ7aMKBDn3sAsn2FYQHXwOBroJo3D4+AYQSVmQBvq65/78uCZQoSYGBT1b99L5iYYQX6qGBLh7QAM8J/YQ7MHHBPVDRBsZ6CYQ 1afo_prepack_topscore_0005
LFoRPBrXbd7751BaQsWEOBv5VH7TjZoaQznmIBfcnJvbA06aQtlKFBnjaV9jtSAbQQQaSBjLpq4jmJKbQt/FWBD4rx+TGxLbQdL6aBvFhU+DqbuaQaVldBHJ7e4j2/zaQzN1bBb5W//De6SaQ8ELSBLl0L+7psCaQTE9NBDRK4+zC9eaQ/8tUBrVo18Lx7BbQNakQB/8CXzzjDpbQYldXBn+MF/TaMsbQPN7TBXzyQAUZJBbQ 1afo_prepack_topscore_0005
L+k9HBvCYj+b17DbQp66CBTl8l/bAAWbQH1g8A3FBE/bdX3aQig+9ALrwu+LYPRaQUQBEBPK5SBc58abQ/n9JBry7YBc+YdbQib7LBHGkTAcI4/aQQJzHBL1hh+bSlEbQESNCBHX/p+7YV1bQJ+VCBfmG2Bswl/aQQxBCBP8ZrBcp23bQaLTLBD1fMCM2jTbQ3yTLBXL1PBsil+bQ0GKMBr7hsAcRAfaQfy3PBXdP6/LjrKbQ 1afo_prepack_topscore_0005
Lgu6yAX9/++b7zHbQUrepAT+Ue+rW1raQBu8nA/KEaAc24MaQYaIqA3QFTAs6LnZQqUpeAXstE+rNZGbQCUMeAfzGC6T8JgbQKQgKADQ5F7j6d7bQ0dP8/WTWK8r8t8bQ/21HAzq70+T/FPcQ0c6xA/ukQ/7akmbQqc8qAHOAn6bsjZaQ7rzcArV/u/7IscbQz2uQAXWEF+rWVxaQoA5eAr9yM+z2LKbQLQKmADHyV6j9g0bQ 1afo_prepack_topscore_0005
LoFJkATvdhBM7jcaQ8wXiAnIeWCclYAaQHvgrAvNhaC89CgZQduypAHpkjCMD36YQ2XghAboHAD8deaaQQHUPAjG1+C8Tk3aQ71ChAHBrmDcE18ZQtmx0/KD96Cs7nfaQcdZiAPXZlBMl/6aQTxwVAXO8RCsxJvZQ0QdoAfKKDDMjSvaQSCnQAne1jCsieNbQaruOAHN3bDcg4KbQDcbgA3p6BEszyPaQh9RoAP61nDszcpZQB6KUA3JAkDcV+nZQJCtU/mKQ6CcXZ2aQqM/w/6fTWDMCSKaQYrv0/OfidCM37MaQ 1afo_prepack_topscore_0005
LabN1APG4TC8g3tZQURb+AzsRXC8N1PZQGHN9ADbFsBsoLsYQWCn+APzA/Bs41GYQlmdEBvDsPCMiFoZQAvuDB3/BeBMvMHaQacLGB3yD5CMdP+ZQDKc2APgiMCM+6LaQj0a+ArPP3CMC2BZQa+hHBnHDGCcL0RZQHEVABHulDBMVLCaQ5jPEBHG+TD8wBvZQRhCFBPb53CMWkfaQqsdKBDhn8CMl17ZQ 1afo_prepack_topscore_0005
L9ct6AbsAeA8uG3YQG6g5A/+D3+7oQVYQ8pDvAHJnS/bXx5XQyk3uAzlSP/7qLsWQrVp5An62zyr5soYQOFg4AbvQR+jlzIYQOu3ABHRZM+z6HSXQebR4AjRJdAUy7gYQUHq5ArGNPA8pTVZQHFHABvjHC/LxV+XQTAlABzESr3THz5YQa8GzALZjn1jjq/YQizFxADZTC+T+itXQFqdABzQj1/TAzkWQE/zABPu6Y4j6lvWQMFpEBz17Y+Dtb0XQwBd3A7txRBUIRKYQcvr/A/WskAEH7yYQTRgxAPBmdAkj+2YQ 1afo_prepack_topscore_0005
L1kSmAXfis/bPySYQ7nGYAH2NDAs0X2XQt1YaAbNVPBsEY5WQrJQVAr+ZJB8kkuVQQuPFAnVBTAsq4ZYQJhRAALs3D+7fhzYQtiOj/eMcwAsLLBYQp3di/yn+g+b5sYZQv0bmAXcbu/78GyYQfhqUA/GFT+L+sRXQ/cnJAv6REBco9wYQr7Uy/KoXR6bpeeYQUAHPA/DIc8L6AAZQBcej++nR7A8tWXYQHTgq/ustrB8brgXQzIQU/qCx+/buMUXQ/C8Z/yq+g6bJUpZQUOnw/23A9/bQzuZQUWAB+u9kS/LK3MZQ 1afo_prepack_topscore_0005
Lg8OhAzYKLCMD5XXQQotiATRiwCMr6dWQbr+pA/iOjC8l6TVQbnunAbgUrCs78JUQ29mnAf3KXD853MXQVO1fAjKrnDM+yIYQiRWqAzjh6DM4qNWQOf1KAfCB4DcgZuXQZ5bjAL/4MCMvAKYQQd0VAXCH6CcEfFWQtl4uAP4QNDcbxtXQCSZcA/QIODcQgfYQDetjAHIzAEsyiaYQO2ytAn3yKEMv7vWQTlGwAPsluDs3FfVQ0vGjAryYCEMhpsVQl6yAA3clBEMcdRYQB23NAfbNJEs4ZCXQdgrCAj+SeDMUhMXQ 1afo_prepack_topscore_0005
L6ktyAHvfOC8uBoVQTwQ6ArZDACcd9jUQ9LW0ATu2GBc3fkTQYJV1APZlQBMjyXSQMD4BB3IXPBsS/JVQJ/vFBvvpuAMNLIUQ628HB7lflBsc6LTQ+tMHB3aBy+LAWGUQV+gLBz1dHB8tUPSQK3wKBzyVr9Ly6JTQpC7MBvDVk/r2UOSQUwR0AHUbICsiYkWQinV9AzXNcCMz0CUQ2CDEBbw84Bsa11VQHoaABHX+YAM0zuVQG21GBLJfUCM/vMTQEdfFBTLN18bLa1UQvrNNBbnQzB8wVgRQcv3LB3t8J4TCNJTQPkuPBfo30+LVkeRQ 1afo_prepack_topscore_0005
Lr+OuA/ExKAMDpDUQszUoALfUh+b+rITQCVUhAbD9FAcy2MSQd+PhAHRhx/rzTARQGImtALSeDAsf2BVQjKBuAXgnp870NkSQ6sdjAfvaR8rH6tTQ 1afo_prepack_topscore_0005
LQZ8WAH8eCBsIeuSQvHQJAHZ+3B8st1RQdGdXATV+QCs44xQQ8D4SAjohPCs2aMPQvfx6/SIzeCc83oSQSXnk/yw99CcAnsRQZ6RV/K+KKC8iPlTQaDPXADv3MBsrUsTQs/s6/e4vOBclmXRQJgAJAncHxCMB0NTQMcBI/y3WWDMe2RSQloW8/StMNDcylDRQsxO2+WiusCsoPFRQBk/n+W99iCsRPJUQhtK49+CavBs+TATQ6hXr/iqCqBccgRUQ 1afo_prepack_topscore_0005
LGmekAbCmjC8oGMRQ0U3rA7ol3Csx/MQQyRWvAHJeVCc1KZOQTvKvA7B/bCMQy/LQwvk1AD1XLDMYO5QQk+FzAzoBzD8ZNuRQO/d+A3puCEs07qSQeLfDB3eQMEsX/WRQYISmAPjwjCc+OJSQB2knAHt8QDMONXPQMuO5A/6zzC8/bjRQlqh7AfUMUDcfUJQQt3fwAbbZGEMfFERQU2msA/Z/rDc+oaSQQoLHBnXfSEcsbyRQQsaEBfuR+DMdarQQ5DdBBfW9YEcs4zQQ 1afo_prepack_topscore_0005
L4AfyAvtyhB8BjYPQny/1AvE/aAMcImNQBhBtA32sEAsGEoLQuw6uAXX+0/rGxQJQTuD5ALxRY+rt4QPQbAgyAD/QZBMRUqQQPe88ALC9wAMgKeMQ6QX2A/2Dp+7xopQQFza1ADv2c6ri3aOQWy0ABzawJ+bm9PPQ 1afo_prepack_topscore_0005
LtuRjArpg4/bJYjMQZi5UA3/sL/LkwrKQnu5TAHHPoAM6ocIQnztSArjlSA8fJPEQYMxhAXcYEAs0VdOQitoXAfeWY87Jh3JQ290FA7cVH/7PqxLQ 1afo_prepack_topscore_0005
L3lhUA75B5BsQNHJQx4zTAnjmdCM4p7FQhqLjAfL6VC8NcCCQJXxhAHJeVCcNId6PR1gVAX2BLDslGJIQfURYAvV1rD8K01DQccwBAnY7UDcrrzJQzQkVADP/EC8pEALQ7wiEAng7aCsGJ2DQt72hAz51MDclwZJQT6cZAHT4FEMF1kFQC8ZjAXUzkDs8cmBQvrhKAvOhqDc4cKBQLyEDA3RF1DcEloKQK8Fn/ug7SD8IKjIQeNeAA/c29C8t0bLQ 1afo_prepack_topscore_0005
L7tqsATRiPC8AYGEQYVC2AD8jHCc07iAQDP4zAPNHBBczd/5PXLt1AXrzCBMPnUWP5ELABXoLACs5cyDQ6/3BBvSgpCsIymGQ08nEBztyfB8dJLAQahMGBfqGjCMlYYJQ0KptATg8PC8VV/HQPkO3A7ymjCM2gD8PY41+AzmJRB8Q+5GQaMVDBP/UAD8xxpDQDq18ADU43CMKHSIQBCPIB/9uVBsP+hCQQFaDBToijAMd4s8PlxaFB3xXHCsijG6PN4LHBjpzBDM4sSKQL+wEBvTLNCMi46KQFqvJBn7yVC83tbIQ 1afo_prepack_topscore_0005
LEtEwA/qu4/L9Il+Psy4tAnm848rj7F4P6YImAjXvH+bWYTfvq/1nAbnly8L+wE6vCDtuAnd53/7JUJDQOMY1AvcQs6b4vuxPv3iqAfXGb1jSyN9P 1afo_prepack_topscore_0005
LEgObATpeg/boHfjP/yrLALr3GA8mdQ2vl8UXAb1T4AcyS8/vg6AVAHh8lA80MqEw1c1x/mTo8AseASrv/SuV/uSZMAsaXIyPviKH/60CVBshb27vuftYATtkCA8C004P6tHFALEwX+LVwb6vzEL+/mqq2BcfodePn8wt/+1C8/LMY26P482V+opB7BMfFq4vxs3k/+2W6Bc0G6AwaEPX+eORbAsolj/v 1afo_prepack_topscore_0005
L9z9hAHcp2BcEVA9vVU6nAzBRUC8c8nCwH8vuAnlPrBs0e9FwA4zuAnFpuBcYGaJwrVGvAjFw2CMjiFAwCxRoAP7xZDs/3A7vRWl2AnqtJDsHOQEwn+huAP333Dsk6ovvC71iATfJCCMyfyyvRHIiAbOTkCMfaMFwj12zAXodoC8d4y5vP7ZkA7bpsDs23nAwXH+hAr8ILDcPyb0vvdm7AXICiDMzQZCwR1n7AzliwCs/N6FwwB5xAnaOYDcB4cHwDwJpAnM5HEcQErYvMRQyA3KxlDcuEPqPSWt0A7s3DEscMm4v 1afo_prepack_topscore_0005
LaCe0ArU8yAcrxXDw2tR7A7L0p/bUBWGwUtN0AT9AE+b4jHJwwN42AbSlb9rLYbLwXBgABf1ke9LN4fCwCJ9EBbN7++bflL+vCt2GBfbd17Lxq0zvdEiJB7xD3/brosCwNFQ0A/IFxAMuW6+veFqABLYiYA8Y9RIwUkG7Af+Hj7rcRk/vuuQCBPzLw1rDb0EwP2YDB/h0WAcCO55v4RBKBzb7r974ligvfRhDB7zvK5rrZOcvhvYIBnhpP7zV195vRqsMBTY4XA8UoRAw3xGLBTAaI+7Kq1Ew3BFIBnZpqAsmNkFw 1afo_prepack_topscore_0005
LbIQrAjHiL87xTMIwsBFkA7ZL15DKS/JwJ9FhAfFRb8rnObMwXgohALBXc47fKrOwSjyTAz3Ct8jjEhIwxOoEADU/K/jhdGKwaSPv/yCE/8zSZDMwCFkRATXXpAELOkLw8YQpAHAay8bhqoEw9YVoAj1AR+TB4oKwz8YYAPsZa+zOGaFwwi2KArRFc5LQv4HwUx8y/+/cEAUL0uIwq8XT/unSy+TVbLNwtDKZ/iWvWwzOu8KwMPYCAPR4x5TFjbNwnQyGAPqySBErNsMwiNtcAvaeKAk/B8MwVmeaArYiPB0juHKw 1afo_prepack_topscore_0005
LxW9bADrwq/LceAMwlFCWAf0wsAsJRUOwI6akAvHTyAcXGIQw4wJjAbcpnAsBbURwKbpPA7tsDCMaaaNwe2H1/uQdCCscy2LwdB0NAr8ahCcpA0PwzX6q/ixqrCcaGaKwPzMbA317LA8JaLKwSpVIA3VPQAMh9UPwEXvbAbbQQCMQeDMwgJzV/6Q22B8yOONwosS2/66fRB8FkYKwgeSJAPkUBDM11IPwlGKdAPjAjCMS2aQwyorBA39OVCseylQwj5Vy+2yToC8JZWJwStHCATGxyCMBh+Iw9Xdo/uSrFD8Sb2Lw 1afo_prepack_topscore_0005
LLl3tAXvHCBso9QPwchM3AbkEHBsiRjQwWi93AHWzl/bjaURwtNE5AflKj/7bphSwNYvABnEZXBsq9kPw+grABj3MUCsWEYOwau0uAPbLKBsDhVNwnq71AvcK8B8dePRwcLQBBzKVmAcuMDOwvMIEB7sxSBMREeQwxfW7ArENUCstfLNw 1afo_prepack_topscore_0005
LycP3AP0rx8rIAoQw/tw3A7oHf8DkBURw+B6uA3YPy8zNqXSwbDywAPOgJ+jNAgTwFSt2AvmYj/zSUUQwCB22AzOOJBUaq9QwSQPABDSltB00lWRwyqVtAr2H1BEdpKRwjPTAB71weCkmW8RwOpdtAfxhiCE5ZwRwx7C3ALQn0CUBNJSwO4K3AzGbcDUB0uSw05R2AXPM88bidTPw6Vg/APAu08zarzRwJqP9APrfd/zDTMPwk/PvAvTRW/TsohPwcX+DBboELBkiYMRwlMxlA7ghYBEqH3Qw+XFEBnzCtCk07PSw9W/lAvaxzCkUq6RwLfa+AvoOkDkCC8Sw 1afo_prepack_topscore_0005
L/wQlA7boq6DXtASwDxrYAXRgC7TO5/SwxGdeAv/i37rgLNUwMMUcAXJdP27WyVVwGR5jAP2zrzTSLGRwbc4VAr1y0+j9QTTw9nBKAvAi8yzE4hSw 1afo_prepack_topscore_0005
LJj9iATwEX/7nD+TweQ/lAvs8jAsbGHVwSBZuAzQvr/7Kx9Vw3rmtAvIkl/rZCLXw2rcqAvYh6BMnaoUwSHnhAbqvXC82D+Tw2hYvA72qVCs0zyVwIIslA7Xb+Cs99NTwhwyjAngO//bTzCTwGTudA/6ewAc1NtVwjgjwArurvBME73Twdp+XAfGriC8ymuUwZqWaAvzuDCMeQRTwzhfyAryM0Ccr8bVw7x41A3e9CCcOMOWwtSUpAzcYbCcBkjWwPg7dAzXjPDMDuxSwXAIrAj4H0Cs9dbSwNc6pATNiTDc185Tw 1afo_prepack_topscore_0005
LkMa2AbxTk+LS6VVwE02+A/EWQ8r4XHWwOnu5AP57K8jR68WwUSC8A/usv8zm6DYwVgnDBPjM30z1bMVwh+SHBLg2197dPhUwFVGLBbkQY67BylTwlGoOBTang+bBU8SwhGCSBjYl097NT8RwEyUSBvPRN6zxMfRwyKFVBncJz/LzwaRw5I32A77Br+rxZXUwW5aBBXKyj+78RxWwWGpBBjxFe8TJSaUwxfHGBLiT88jVqwVwMYmJBTdD/+LNuRVwyX6EBntNW/7vu8Twn63IBnmys5T8R0Sw0pjNB/QyS7DyMJUwl/gOB32nNAcW+QTw/q/PBDpZ/9Dh14Rw7J4UBz2EA8TjOvQwcz2UBXDL2A89IxRwwcoXBfXcW/bT0qQw 1afo_prepack_topscore_0005
LJwxyAHixp+zivXWweRotAPCLaAUliKXweyNoA3Qwh/Db1LYwJIlpAbbAMAEZ0vYwPWalA7EdLBUHRWWwTwEqAfE/BCkuYQVwAl6vAPbNnCkCm0VwN48oAXRhCDEaUnWwFmsiAr8shD0ZCHWwo6niAnZHpDUHO0Uw3RRZAno14DkSo6WwIV8wArJwZ+zpRbVwOZzzAXIHHBEk0eXwpp1fAbgpeAEc83VwuvtgAneP0BUAmAXwRdpvA7dyeB0orpUwOqojAzX/NCET3nUwvgX2Aj34bC0opdWwj4PzAnCU6CknuAVwmoyoArhx9CkUVnXwOeQnATjbXDEIyMUwx33bADgPAE0zBcUwbeYZAvyIzDUFU6XwCq5PAjMGIE02ciWw 1afo_prepack_topscore_0005
LR1XiA7/v18DNmEYw0gYaAzrtKqb3yoYwKR9lATHYW7LFKIZwh5+kAnfC45bVVuZwSf8NA7Ttd+7aXZYwHUBz/2oFx97Pn/Xwlkeh/CMaPAsA3aXwXsmE/CVCK6rawcYwFhmhAzi076zjxOXwz3HPAny3t8jpG4YwkLbYAr/dq/LaMFYwXidJA/VHq/7tH1YwNmi6/2r0P6rtMKXwzKmD+e6MCAcMj2WwCST5/m4LsA8sxwWw1xUU/mZf7AcXcHYwCL+q+ogk/1btmKYwd14q+2x4t9Lcd3YwsV5e/G4Rq8DO/oYw 1afo_prepack_topscore_0005
LWSduAPqS79b+N3Ywatt3ATUh5+rRkRZwblT2Ajli7AsS4bZwdtJwAj26TBMbX3ZwnRy4APE0m8bte7ZwR0L7A3gvR9DQ7xZwbzuABTaLg+rqpXaw70b6ADOKc/DzpYawz3uuAvd+M+bSOYYwjqB/AvhGn+rwK/YwEhNxAvXKt8LavMawTwmBBbGio9zUokZwnYm1ATy/X+zQ2ZZw50DBBrf/s8LuI1awneb/AzmJSAMbTfawa5iEBTr6c+r0tGawDPP8ATyvvAEMUPawTGXyAPOIW/zG0lawQ3EABX0Ky+zxvwaw 1afo_prepack_topscore_0005
L5TA8AnvPxBc1YFZw8FH7AHlhnCMF2MZwBwQBBjhq0CcwhxZwXSAGBrPOsCcAwwZwTe29AbH1ADsIbkYwFeb8AbkCxDcyroYw3u1+Afp4DEc8d9XwSvj9AHmAcE8QHDYwD64/A7EVnEs9h0Ww61bABjZibB8GUvYwC/3yAfC2uCMiuVZwHR04Ajw+1CcXEKYwwhEDBnks6C8lebYw2p5ABbUK9Ds/WBZw13O0ALrG4Ds1LyYwxAa5AjAQ8Dct9LXwEagDBPSXAEcUzpXwgHfBBXt6hEc/sbYwd+Y1AzRtfEsz0MYwDu8+AXQQ3EcS+8Ww1vz6APuMiEsUrGWwApvDB3jRkEsRciWw 1afo_prepack_topscore_0005
LirP+AvwFJDMNtRawPUgCB3GwWDc0m2aw64qEBXiJvCMnmNbwldAJB7P9xCsIPfbwLYHCBbEpOCMV5NbwcIIHBLrUzD8IDoawRKaFBrhVPEsEiWaws8NKBrIjdEsFfNawfKUNBD1xVE8tjmZwQWuRBjeqkEcL2aZwmWj2AfMTPDsaqRawEhBAB/PDpD88tMbwn6ZJBnvAjDMkKPawK90JBfJ+4Dso2CbwWw0CBPnSXEc2ttaw7gKDBrDENE8n/4ZwZx3MB7ikdEMmMpawR33IBfx4tEcZvHawd7mKBjISUEM2aLZwN6APBrKEGEcaMtZwUTrTBLr8eE8F9AZwucTUBvP8lEMAnzZwQMMQBz6NzEcTBUZw 1afo_prepack_topscore_0005
LAAAcBBAAAAAAAAAAAAAAAAAAAAAAAAAAAAAAAAAAAsAAAA4P 1afo_prepack_topscore_0005
SCORE:   125.108   -354.356    119.616    276.037           1.162                 11.829        -10.427    -94.549        0.396        -54.241          0.000         -0.614       0.000        0.000     -0.190     85.887      0.375            0.000     72.289                -32.715        104.611         2.000      0.333    -28.917      2.270       1.781      4.713      0.000                -0.900             1.318              0.199             0.921      -3.037    -24.950     -6.538      5.885      1.886      0.000      0.000      0.000      5.484     80.000     12.000 1afo_prepack_topscore_0006
RES_NUM A:1-40 B:41-80 C:81 1afo_prepack_topscore_0006
FOLD_TREE  EDGE 81 1 2  EDGE 1 40 -1  EDGE 1 41 1  EDGE 41 80 -1  1afo_prepack_topscore_0006
RT -0.171408 -0.439964 -0.881505 -0.939896 0.341235 0.0124505 0.295322 0.830657 -0.472011 17.5938 11.8573 -9.88534   1afo_prepack_topscore_0006
RT -0.361571 -0.433569 0.8254 0.674843 -0.732553 -0.0891793 0.643314 0.52477 0.557461 -3.784 1.902 -16.025   1afo_prepack_topscore_0006
ANNOTATED_SEQUENCE: V[VAL:NtermProteinFull]QLAHH[HIS_D]FSEPEITLIIFGVMAGVIGTILLISYGIRRLIKK[LYS:CtermProteinFull]V[VAL:NtermProteinFull]QLAH[HIS_D]H[HIS_D]FSEPEITLIIFGVMAGVIGTILLISYGIRRLIKK[LYS:CtermProteinFull]Z[MEM] 1afo_prepack_topscore_0006
CHAIN_ENDINGS  40 80 1afo_prepack_topscore_0006
L7RBPBtz3HGkQgV2P8S3MBNzMAGEv0N/PrcoOBd9oDG0HFOFQbnvSBJaRAGEDCMHQCB2OB5OfpFEAAA9PjXaMBtz3ZF0d+eCQ78dNBdoFjF0gArkPQj3NBFfoFGEK4IKvq/nNBRZNPGU3dt4PR/ATB5Y7HG0d1F3PUmgIBFcPAG0UQs+PIwKTBNc9oF0coF+PLy2NB9owJFUc9oBQiWkNBhpbeFEsyhGQiWEIB9TNaFkDtICQfU4OBhU4SFEv0NBP1NJJBZktjF0IbnXP3kYPBNJGuF0257vv 1afo_prepack_topscore_0006
Lx1jLBh/UKGUktzHQsHFNB989NGUc9oKQiWkJBRgVIGkWktMQkCXJB9naLGEW5APQTihMBxKHaG0gA7KQqGPQB5OfgGUhrHJQ7RhPBlsdsGkArcJQwKHLBlDtwG0jCHJQLy2TBBAAyGUwKHKQW5QIB989MGEmuJGQyDQRBpo2LGESY/KQtIbIBlsdcGk78dKQ4PVNBhpbcG0d++MQkCXUB5OfeGUwKnJQBWZPBtIbeG0coFGQSMoTB5575GULyWKQzhWXBFXPuGEVjXKQ 1afo_prepack_topscore_0006
Lue0GBtHFAGEXP6LQf/UDBhpb0F03P1NQFDCABR2OCG0xLdPQzhW/AdTiLGEsyxOQVgqGB5WemF0kauPQFkxJBNMKUFEDrZOQnhSNBtINJF0gRPQQcJ3FBhBaEFUd4JNQJGEHBRKc7Fka8CKQ/7pABZdDqFk+3sMQxtiJBRxowFE6GYQQydAEBR8dfFEr4mQQAiYMBFZnaFEVe2MQ8AgPBlTM8EErUiPQabGQBJ7wUFUo2pQQjsyKBRdzCF0TWCRQ5pEIBZNZ3E0fjNMQeTQDBpJ79EEMAtOQj1cDBtAmMFU+0pLQ 1afo_prepack_topscore_0006
LlYQ7ApFZ9FEtIzQQ5lu0AxKHGGUxgoRQaR2yANJGBGU3kATQIFuqAhU4CGEW5oTQKc9pAVMIIG0Mz8QQ3577AxeUuFEShDRQK9M5AVMiNGE5QwRQjsdpAtIbDG0gADQQ/UjjAR14FGEVjnRQ03PpAJxgQGUf/sQQ 1afo_prepack_topscore_0006
LMdT6ARhr1FEFueTQe++4ANHarFUPK0UQAAACBFYllFEAAYVQJGEGB5OfpFkYQwUQe++xAh/UXFkX6uUQdTi2A1NJGF0d+2TQJbn1AlsdGF0jCfSQ2jC8AVMI0EkpbKUQVjX6AlCX1EULy+RQueU+ABAAqEE/p+SQBWZABZlDzFklD9SQAdF1A95j2Fk6vfVQLy2wApGvQFkX6uVQwKHqApZmbFEaRWUQDXP+AhAruEUjXKVQGZ76ABBWxEEnE7QQDCMBBNJGcEUc94SQ 1afo_prepack_topscore_0006
LShLCBJaRcFECsiWQBrcHBJaRWFErcIXQlDtGB99TPFULySYQtIbIBNdT+EEVjfYQGZbLBhU4oFkVOEXQjX6QBR2OjFk/UjXQueUUBtHFWFkBB2WQsHlTBFZ7oFkZmVYQzh2YBZ78TFkDtgXQZQgYBx0NfFEAAUYQ5lu9Ax0NZFU46BXQcvJJBxy9IFEIlkWQ9owLBpvfuFUdTCWQoa8JB5QL2F01jqXQIwqTBNJGQFEYl7VQTihSBxgAzF0MzwYQEYFcBVMIKFkCXHXQ 1afo_prepack_topscore_0006
LcSMEBZmZcF0hWsYQ3kYDBV3kWF0NJaZQ6mE/AFYlDFkWkdZQWO03ANzMBFUMIEZQhALBBZQgpFUhrzZQhALFBZlD7Fka86ZQCBWFBlCXGGUMIgZQgqxIBZ785Fk9ocaQTiBJBBrcOGUO0mZQZ7cMBpEDFG0FZjaQT3kMBFsyNGErcIaQkC3CBxKHqFUNehYQpjPHBRjGSFExwnZQnvf7AJaRwFkX6iZQO0i/A557jFEFuSaQsyhCBR14GGkWkFZQShrIBVMIsFU46xaQwKHJBBBWVGUNeRZQ9oQPBJxgEGk++9aQFuePBluJUG0isNaQ 1afo_prepack_topscore_0006
Lb8SABNJG2EEW58ZQVjX5Ad8SjEEXPCaQUNe4AZlDXEE99XZQJbn8A1isdE0FZ3YQbJWuAxxTqE0F3QaQnNOpAFPa2EEiKxZQqGPDBVjX4E0xLRaQNcw8AVfyYE0SmaaQ8cipA9HRcE0KcYaQDHEvARXwzEEiAuaQWBzsApbDzEE7zWZQ 1afo_prepack_topscore_0006
LnEDzAx0NFE0hWYZQzMzxABW5wDEoawYQ8S3lApFZrDE8nmYQktzgAhpbODkU42YQWAK3AhoDFDEuj0YQh5oBBJHsGDE844YQd/YEB9NoTD0fHQYQW++BB5R5PDUBpdXQC/5IBlIRhDkWRSYQvJxvA9TNAE0jCzZQI8o1A5gEBEkPQWYQO8+zAxMf0CUqgQZQ3bQ1AJPsxC0ujYYQLprCBVufdDEd6RZQ2EFDBtnSnC0BsCZQ 1afo_prepack_topscore_0006
LIFuhAdnvDE0hWMYQDCsMAx0NDEEAAAYQf/UHAVMIcDk/UTXQzMzMA13PVDUy2JWQsyhKANdTWEEnEDXQlYQcAFZ7kEkArcXQqxLnAZPKWEkVO0XQIvjhAdUkDE0MjMYQNkvCABpfFEUrrcYQLy2LA9S3QE0eUAWQ46R1/MepdEERLKXQ5QLgA1isvE0OfnWQqxLXABqGvE0xLJYQIFurA557REUdT6WQamZsAJGEeE0fqRYQ 1afo_prepack_topscore_0006
LmuJ5/gqx/C0jC/XQrcot/wKHWC0jCXXQPKcN/gpbeCERLCWQx1ja/kYQICUktDVQduFC/4A+2BU/CJYQVnbP+IHneAkxnvXQERtI/mdHV/zhkWYQoN+a/OltJAkDv4YQKcoe/aRHO8zw4LYQT3kw/Y78FDklDdYQTNfFAhjKEC0aRLXQdt1g/MxkuBEd3nYQifTz+O9iMCEv0OYQQxjv+ax4lAUgH0WQh5cj/8z64/joRhXQ 1afo_prepack_topscore_0006
LCsyB+SgV+C0Ib/VQ2jCX/mYQIDk8SvUQCsyB+4luVDEmupTQ5QLS9gqxHDkTihSQeGw8/KV/rDUY48UQvYqPAX/ZdD0w37VQcwUIAXcB5D0Z9nTQoSMcArY12C0+6dVQqGvk+qw1PDUjXyWQKPZs/epkrCk+iaUQSPOt/Su4DEkGWZVQ2BUIAfFqVDkzK5WQ445aAHjg3DkZ6GWQiVCUAbNJJE0MvyTQT8v3/OLVCE0SG9SQ9iNQAz0cdDk1HLTQqaEkAjxbuCUp6NWQ7HFiA/5R+C04ohUQMJWRADV9bCkanUVQ 1afo_prepack_topscore_0006
L5QLi/8S3wDkR2+TQfU4AABqG/DEEY9SQMdTMAJGEYDktzXSQ14lOAJGEUDEnELRQUNeRAluJPEka8iTQ4P1GAZ78hEU46BUQfU4gAZQgVEU2OfSQktzj/4577DUHa5UQp9mw/sg2HE0AfKSQbnvZA9RhHEkYQYUQtd+QARKctE0yhGUQShrmAtyhgEka86SQAAAlAZ5QHEUMIISQmZmZA56RdEkEDqRQ 1afo_prepack_topscore_0006
LiWkTAZ5Q7CUf/MTQaR2eAxJxUCECsqSQxgAPAV46xBkoF5RQLHaTAdR2WBkpbyQQPrekAV6B1BUtGzTQRt/tAd8fPCU8ugUQBeHxA5SgpB0KRuVQNoT3Ah6uTCUUmiTQNepRAhU4+Cka8KUQ7AylAV+bfCUJCASQfqvcAJn9nBUzCjUQarNnAJzL4Akp7YTQMgrrAFPJvC0Ij3UQQM43AdsqDCkwsOWQbIXqAd2ilBEeNaWQ3cWzA9tYpA0qhZVQHbE+ABEriC0QBDUQSso5AJCNoBkO0LTQ6g50A5sdnCEuYsSQ 1afo_prepack_topscore_0006
LhrH5/4P1gBEuecSQEYlT/oFZrA0GvsRQLHaB/cR2WB0d+WQQFueE/c8SvAUGEoOQBrcA/e8SfAEFueSQx1ji+6kYQ/DaRuTQDXPy/24lu/DpwlRQwfqt/KxgQ/T0isUQsHFy/c8S3BEEYVTQIZyn/QZwY/jfbiRQb8SX/23PdBkrH1SQBrco9CBWZ8zgAbTQtIbH/Y789/z57PUQuz3HATgVe/zKHKSQgVO4/6P1gAEqGvQQIwKn/2hWk9T2OPRQQ14l/6Of/9T5QjVQNepz/WNepAkvfCVQdoFFAT2Of+Tf/MUQ 1afo_prepack_topscore_0006
L46Rh+0hWUCU3kYQQYlDN8sz3rCkR2OOQf/Un/w1jmCE8naMQJbnj/coFdCEueEKQBW5g+envbDEUNuOQwfqx/+owhDU46JQQmZmp+iqxzDkrHFMQT3kMALv0RDUGE4OQAAAg+cnvjCUwKPRQiFvX/qPSeCk+oRNQxgAD/kuJpDESh7PQNzMv/GZ7QDULyGRQ1NJ2/mtzBEkSMYQQTiBB/SLyKE0isdMQbnvH/0hWwDUHaBLQcSMk/GCsmD0jC3KQY6maALwKXDEDCEQQBrcOA/mEjDUbn/MQoa8KAbktvCEUNeOQ 1afo_prepack_topscore_0006
L8naGA9S3sCkYQgNQDXPaABrcoC0573LQYlDbABVj3BkoFpKQR2OfARKctBUO0SIQ1zInAd2/vCEmSkNQT3axAlHrqCkUDDMQMSG1ApzvKDk9XXKQ+jb3AZAmFCEk8SMQnoj+A1X4FDEH19IQ9gcABxBqAC0Zv5KQ+hOCB5e2gCkCBPJQoFZHAV3k0CkZmZPQO14ZAFkaADU1cSKQ6n8mAV4QQDEj7YOQsCNnANWwZCU4nPPQMEcwAZHDoDUZ5JKQ+Pn0ARCUYBENOnNQLSrAB5eVfD0RSTHQNXxCBxAuGBEDcHLQA78FBhb+cCURaIIQ 1afo_prepack_topscore_0006
LdoFXARgV2AkArMMQXktXA9na8+jVOELQe++HA56Rx+z4luIQ46RNA557n9zbSMFQbnvTAlCX/A0NJGOQd29jAJQ/e+DeMaKQWYmTABImA9jGmnMQ 1afo_prepack_topscore_0006
LPKcp/ksdu/T14FJQ/Ujn+w0Np/TgVuFQv0NZ/gVOkAkU46AQc9oY/89TFAUjX64Pir2g/CbIeAEgDXHQGsF+/iranAEG1hCQgHP2/Wv8R/jUa2JQdTih/c9oQAkVO0KQOrS898VZH9j9ItEQV8OV/O0XeB0d5bIQQtEOAHH5EBULgwDQTunu/idlPBE4dE/PjjQCAvv8Q/T2L1AQtjNKAvzuGAE53aKQ0TT8/yvfi8j/PGJQ0eTh/io0K/zK0lLQ 1afo_prepack_topscore_0006
LZQgt/IwKvBEaR2BQKxgAAd9oQC0Gv06P+TNSA1hWsBEmuJzP/UjTAlBBmB0bSMwvoFZJANzM7Cktz3+PktzTAJFuWD0w1j0PCBWfAFYlDEkmZm7Pe++qA1NJyDkVOUBQ0ist/AqGDCknvfFQbLVo/YeWXCEtPzxPYlD5/EsyNDUbnPBQb8SVAx0N1CUdTiCQcSMgAR0iEDE99TpPQ14HAxLdfDEUNeRP3kYvAZPKGEEDCMDQW5QoA125bDkoFZEQ+TNwANHahD01jC9P 1afo_prepack_topscore_0006
LQ14fAJFuGBUjX67PWO0oA57nSAUMIw2PgVOkABVjX+DaR2OP357nABBW59T14l4v/UjvARhrX/zHFOAQKxgeAZlDNBEpw1BQu/ztAh/i8AUJ/DqPHaRrAdTih/TKc9DQDXPxAtcol8z4lu+PxgA3A14lOA01jiAQ 1afo_prepack_topscore_0006
LQgVYA5QLy7ja8SvPqxLPAdoFZ87kYQsvsHFIApw1jyj++p9vKc9MApGv07b14FDw+TNSAR14l8DBW56PkOLbAxmsv+LvjvwvQ+vBARHhI+rZYQgP 1afo_prepack_topscore_0006
LdTi5/sd+O+T5QL9vIwKr/g/Uj/zIbnDwEtIJAB/pGA0hWEHwZQgJA9Rhr/zKH6Jw+eXE/sOdEBkq7aCw/zHn+IX41BUdtjHw2uMP/CZDvAkS9M/v+TNy/UiBB/D8na0vro/L/oMuL+jzsvFw3Cml/0LZtBk3ht/vZ3Lf++6GYCEO3oGwZYJo/8pQDCk51tIwzA4j+WacOBEDHJJwRcFp/+u4pB0hCi9vrL7q/y3zFAEWGKCwhbhB/GIEOAkG5a3v 1afo_prepack_topscore_0006
LLHaZAZktrA04luEwBrcmApEDCBktz3HwAAArAFYlj/zfqRJwiWktAFuek/DVjnLw/pGvAFtIrB0GvUEwUNerA9owhCkZmZCwrco5AxfqxBEaRWHwGEYyAlYQ0CUiBB8vvJxYAx0N5AkZm5Awf0NkAJZIwBE9PeJwMdTwANJGEBEW5wAwnvfrAFDC4CUMIwFw46RjAhqxfCEtI7Aw++p/AxLdHCERLyEwW5Q8AV46xAk9oQIw7Rh4AFueMCklDdJwb8SvAFYlTDkWkt5vDXPyAtd+eCE+TNyvx1j6AFYl3C0eU4+v 1afo_prepack_topscore_0006
LYlDsAxLdz8Tc9oHwFuewAVNeJ8r/UDJw67npAtHFu9rlDdLwwfqtAFtIb+b14lNwPf/pARf/08j8S3DwYKv4A9ce56r0SqJwKImwAdVCr+LdMJHw 1afo_prepack_topscore_0006
LsyheAVMIw9b3kILw3kYQAZmZm+bIwaNw8S3UA13P16bMIwPwyLdXAJEYF97kYARwDIDx/w/6d+r3TqMwnCYo/QD6KAsZzjKwdlXK/gx3H/rwUEPwpbSYAFCsy8bNeZJw/u9TAVlvUAciGBOwp1Up/kVNt577A9LwKKGx/Qmvl/r8L4Iw0Etx+WMNB/LWtfOwWP4W/wiEY9r6JVQwkAGZ/IzOkAcYcxPw 1afo_prepack_topscore_0006
LktzVAFDCs9jWkNPwXPKaANJG0/TPKsQwShrnAltzH/ThrXRwBrcoApw1D/zxLlSw3dFbAd6RWBUYrJQwD86EAVoDzBUt+WPwSI1hAVwXJCUF0NRwHbJFAt9hiCUzUwNwShrTAJv0d+jtzXNwJZONApGCt/jMwaRwMryiA1zqYBksHkOwnCF1/ENU8BEzuiQwOFk7/Y/CBBEcKIOwwWGiAR30pCU7Y0Qwz22pAp+6+BESUgRwTMNZA5khICk0oFSw+Lvp/MPpqCkjEKNw07APAZgPeCkse+LwhKtLANtS8CkQL+Ow 1afo_prepack_topscore_0006
L8S3vAtyhm+zyhmQwGEY6A13P19zxLNRwU464AZ6mE67z3HSw14l8AhqxL6757PTw3FXBBdMqm8D68HQww5QDB9eNt/zsOmOwP8vGB1x+u+Tv/SMwC0UGBFOI0A0XiMQw6mEvAxKHq+jYQQPwUVK9A5GDo/D5NyRw1QX/AthIi2LOl3OwYF3EBlf6V5j7bmQw4Ro/AlvWXAEUbvNwjdGIBlgKOAk54HLwd8bEBBuYy8DQjBLwJHNKB558V9Dl4FNwkOrHBNL2qBUj+NPw90xJB53dTAke5nQwVAuDBNyOKBUn6/Qw 1afo_prepack_topscore_0006
L7RhzAh/Uj+7KHqRw4P1xAlsdeAM7RhSwlYQsANIwCA825zTwyLdvAxKHaAcNe5UwpnErAphQiBM1RzRwiGlwA94NICcUroQw//coAph6jCc5gzPwOwy5ANRGjCMbtKRwO0iwAlCXf+LAAwQwKvm5A5EY6Ac38vSwsI5jABZsDBMwUaRwFSqoAJJTJCMEuhSwJkpzAFUXhB8Gy2PwMdXsAhPU0CsUeJOwRPCiA93yPCcRDCPwE6IlApOe7CM+xlQwjkt9AdXfzC8ErVQwKvu2A9Br6Ccn73RwfGj/AdUbOCsj7qRw 1afo_prepack_topscore_0006
Ltd+jABW5g+b0isTw8nacAx0NJ9bjX6UwAAAmAxfqx1rQg1Vw03PmA1jCX6LmuBXwXVvJAhQUc4jnkjUwIyFw/8V/e8bMV1TwhGBBAxLfS9TDtzVwFWU6+Y9tG6j4gMTwT3khAJGE49rqxzSwRe2VApTmT/bqZbVwBTUPAZJ1r9T6d3Twn0Jg/sHrk+rIaiUwxKM+/0eEf+L1aDTwORpn/4wo9+DEciVwtTpNApztz+TJDSWwQSo2/syG51jzHgWw7Ikl+CK6267x+sSwuSab/08Hq9zladSwdFdx8uUne9D9l9Tw 1afo_prepack_topscore_0006
LVjXsAhVOU9zLdTVwiBB0ABVjH/j/ULWw6mE7A9RhL8Dmu5WwO0i8A1isd8TzMDYwBW56AxJxgAUbnXVw0is0Ax1jiBUPK0UwdoFsAFsyB+j78VUwLhdvAZCEJAUIx5WwU46+AZ5Q7/zGvkUwsyhABNJG8Ak9oAWwsyhvAtd+GBEAAQUw 1afo_prepack_topscore_0006
LkCX/AxLdT7LueMWwT3EDBlX62+LAA4WwY6m/AJwKHA8yh+XwdolBBBAAQAcwKjYwlDNFB9owdAcxg4Vw67nJBNc94/rCX/Uwoa8IBJwK3/b2OnTwzhWOBhWk9+7gAjVwtd+MBFXP6+7gAzSw3kYSBd9oA+rR2uUw+TtRBZ7899bwKXTw5luVBZ6mE8bzMjSwJGE+A14lu7LFuOVwuCfGBdcyr9r+7UXwoa8BBNJG0AstzPVwR2uGBRf/UB8FZbWw5lOFBhU4SAczMLTw3k4OBdR2++rYQoWwoacMB5P14+Lv0tRwmZGWBpw1j8rU4KVwhrnUB989T8bxgoRw 1afo_prepack_topscore_0006
LAAA2ApEDiAM8nqXw+TNvA1hWMBcdTWYwDCstAVMIQA8eU8Ywy25uAlDtoAMT3gZwDXPzAd++ZAc3kwWw2Z/yA1T5DCspigYwXXgnAJBOdBMHWIYw 1afo_prepack_topscore_0006
LTiBrApEDC+7z3zYw8napA9na80bbnXZwc9ozAZ6mEzD8nyZwMdTzAJwKH0bHaZawEYlmAZ78t+zgAHZwoa8WAhWkt+TgVyYwsHFnABAAYAUwKrZw789RAtd+mA0xLZYwJGEqAFtI78rBBWYw6BziAxtbK7bDWrZwDXPsA9mET/zNJuYwzMzKAJFue+DnELZwiWkVAJxgA8zP1cYwYlDlAR2OXBkR2eZwEtIvABBWZAErc4Zw8nahA1NJGAUMIEaw789BAd++hAEShLYwNepdAZmZuA0d++XwlDtSAJaReBUdTuYw 1afo_prepack_topscore_0006
L5lu8AhpbS4TgVeZwFueDBFtIb5TIw2ZwUN+DB9mED+LnETawW5QFBd9ow9Loa4awQmSIB17rW6TRCZZwR85IBVo7O/z+hBZwv+hNBtwSM/jOtjYwKpIOB9u92A0lJNYwlVlRB1piEBERcZXwp4sUBdINGAkx5+Ww3N1RB15QICU9f0Ww4P18AVjX64zjC/Yw6ObDB1onO+TBcKawJrBIBlhf877mDBZwRT8LBNtcB4jyUrZwF5hJBp+waA0WpYZwd4SFBhP3o/jzCvYw6g9MB9c4O9T1DMYw1OMRBZvE0+jGo1YwzXzLB5ydoB0VdWYwyvgUBVZPY+jEJbXwwRSXBVUYQAEATOWwPxbPB50OgCkD6IXwBhaUBFUWNCE86DWw 1afo_prepack_topscore_0006
LZ78CBxLdLAc14BawLyWDBV46ZBMuecawb8S/ABBWRBczMDbwIwKBBxgAjB8jCnbw1r2BBNDuUCshEDawCW5FBFU5hCM3LhZwrUCEBtkpHD82bIZwJ64HBdyXUDc7+nYwgV/GBVURyD8FxJYwcIXCBJ8FDE84RIYwIpwKBBDl7DcmPbXwjX6BBd8SPAsnvjZwsJfHBZA2gBcqInawqEF8AtOhPCseEzZwITWBBp4qvCs91Yaw3brJBxaDqC8qgwZwFThGBZ2dHCsl8KZw/wRABZTBADsXh4YwCzbDBllkiD8MDeZwE4fLBp4vFDciGoYwcW9+A5fE/D8zydYwG/rBBR9SOE8QRjXwoaUOBN8QsDMBidXwVhFKB1I/IEMu+tWw 1afo_prepack_topscore_0006
Lx1j1Atyh2AsYQ8awZ78tARf/sAsArgbwqGvyAluJh/LUNCcwShryApa8CAM99ncw9WJjAJuCKAcuURbwZmtYA5a2HBs+i2awLobFA9odYAsyfkawBKwRAtAfJCcFOSbwDXPzAd9ooAMqGfaw41osAlhyrB8T4ubwY+kkABTMi+78E+awpy4cA1oOv/bhNtbw8ZEhAlEXfB8GpbawVQk3/UaYEB8qdRaw783KAJAtH/LvVQawi7o3/4/f+/b8s+awYBHIAlydfC8bL/awSqTIA9Ri7Bc6Gtbwz51fAFRLaCMeOebw 1afo_prepack_topscore_0006
LQ142A9mEj87Gv0bwwfq7A56Rh6DAAUcwT3kDB9mED4LXPecwU4aEB13PV+L+Txcwknu7Apt3g/TDuCcw+wTwAVsUOAUnO5bwd8jABN3TsA0tcicwu/EpAh53OAUIAgcwQ142AV3kY77NJWbwrT32ANvDZ6TxFxcw3pCABtI+k/jLikbwwovsAlrpJ/zHHhbwkygwAdC6OBkhCsbw/BjABlkQtB0bvVcwCBrEBZZsXAk9pncwd3y8AZB9qAUeuAdwCOIhAxWzkA0+uWcwkxWsAt035AUdK4cw/ihoA152c+D2Ftcw 1afo_prepack_topscore_0006
LdTiHBpEDi8DpwRcw++JNBpvfq5zd+acw1NpNBJxgA5r78JdwjX6JBpZmZ27yhidwBr8OBd++p9Lsy9bwiWkPBlX6G8rX6ObwKc9QBZ78d/7OfzawOJmWBdR2OAsDt8awXPKYBRgVWB8z3faw4P1GBpFZ7+DXPCcwLfwPBl+6K+jyKVcwx1DMB99Td/LYl/bwRLySBtyhm+LW5IcwR2uSBR2Of5jqxLbwCB2LBVjX62rCXDbwIwqQB9Rh7+LmuRawrcIOBpvfiAc465awQg1WB9S3kAMmudbwGZbZB9S30+b6m4aw8n6bBdTipB8d+mawTiBYBFXPCBsuJBawY6mVB125DCstzjaw 1afo_prepack_topscore_0006
LR2OSBFDCs871jWdwyL9SBpbSM+757DewhArSBNJGE4zxLhewfUYTBBVjX07IbHfwekxRBBFLb+DpTSewqGvOBtz3HAsuJRewNzMPB9owdBspb6dwpbSLBlCXPC8JxMewx1jFBFZ7ECcPKAewbnvBB57nmCcjXOewNzMVB56RB9LXPCdwdy4WBtPZH/rYJHewlYwKBhArc/bIwKewiBBPB9RhTA8Ofzew9oQTBRgV2Bs789dwuzXOBJEYVBMrcYdwOJmLB9RhPCMYlvewCsSMBNzMvCcc9Aewb8SFB9owBCsTiddw3kYEBhrHNBsvfOewPf/7ApvfeCcHaFewam5BBRKcpC81juew03vCBdR2CD8MzAew 1afo_prepack_topscore_0006
LHFCGBPz1VBU0BUKQ4GyBBnXr/B0cO8LQWcWEBf3lXCUypSOQntwDB7K59CEx/kOQFvB9AjTmfCExqPKQ0JB0A3G8yC0OU5LQsrn4A3gHJC0oEkHQF5WEBDRz2AUQwxIQOKDIBnyQsAkq2cLQbCjIB7lKBCkIbnJQ9TK+AH9SOBkxurMQN4GBBPL25C01NoJQmwevAnMUJDkMmqKQP5X3AL31DDU84mNQnzuuA/IkZCkCEmMQAuA0AXExfCUIrLFQ+BezALfgdBkyhZIQ0OO/AzrX5B0MPLFQ 1afo_prepack_topscore_0006
LBJMHBLuLBCU7b+PQMEyJBXAlWC0GsJRQowdFB3mHoCEloFSQuzOBBXumVCUGEPSQ1AcNBXpZvBk9V6RQSrTSBD/TSBkb/HRQAYIRBX4dFAE6uPQQZRfMBrNEj/Dqb7PQXhVVBLqmz+DfOnPQfenHBHMjEBkeXtPQ40NMBnr+wCkaAyQQNSLLBTAq2AEhtMSQfk1OBzK7GC0G+0SQ4+dVBrtzABEFv0RQN9oTBnMVDC08GfQQzvzUB/V3Z8T/dcOQRGCZBbOXY/T6wDQQ 1afo_prepack_topscore_0006
Ly0fGBfytLD00HuSQLPcCBfWWeDE7QpTQ03MFBf6buDUCe6UQPmwCBnaRBEUWXwVQ4B1+A37oBEEua+SQYDF4APqJ3DE5FwRQtI3zAjWzPE0UhFRQjT8uATuGaD0xuLSQqm7JBL/LaDE6ilSQTuI/Aj3eFDE915TQlQTCBL0qNE0FPqSQA5f5ATR3IEkBdtTQD3E9ADgbmDkTsBRQ8PEvAXkfLEUt2NQQoLk6A7mvZEkGSxQQpn7uAb/pYE02zyRQNeJqAvodRDk5CURQPy7pA/A0qDE+D6SQN9LyADoM9CEx5oSQ 1afo_prepack_topscore_0006
LQpRKBrV5lDU73DVQrqKNBjfz0DUxsRWQKXAMB7bXWDEmMcXQ87HNBf0/fDUlsSYQd4LTBvan1D0JAAWQNAMMB7zrVDUXsXUQ6UsLBb2TKEEl4hWQ9LJUBbrFeDEF1PVQQSVVBLFWuD0zP6WQi9UUBLagKEkGopVQ 1afo_prepack_topscore_0006
L4TxJBzouxC0u+JXQMNhIBDAhSCkJxHYQcooNBP3f2BEcSVYQzqSRBbeLOC0ugmYQRTBGBbZsoCUCquYQMErABHSV8CkMvlYQKb23AbDAoCUTUvYQxKp+ADBbiDEyKUYQztwvAXrxADkV+jYQR4qzAnSYkDkjcTYQo15IBzPpqCEDiOWQgjpFBX/C2BExI4XQ/esIB3B0BDUBB6YQ+PjFB7ApRCEBjIZQ0ID3A3tLKCENg6YQGprBBP5B9DkgzHYQqEinATHX2C0k5oYQ 1afo_prepack_topscore_0006
LqT6NBvKdkAEWoNYQmHySBvbwm/jdBaYQNWmSBb5TU7DSeFYQwxnWBft1l3bjTvXQM/5XBPuyhAkwZMYQbO7cBLxys/j39aYQohheBHarq/zBNFZQzUWgB7NDV+jN9EYQiRihB/IWV+jVhIZQjEPiBnlMA9TDBiYQKk6KB/nIHA0yb/XQ7t5SBvNVY/TMs8YQ9q4XB3nriBkWQZYQTjBYBLz0mAUjRTXQ0rwcB/7MUAELcdZQuukgBzThq9jUWGXQwJgiB/kTF+TFhnZQ 1afo_prepack_topscore_0006
Lkp9NBr4H44byQDYQiJiNBjDEE/76CfXQNifJBT7wXActlIYQog5KBXWUFBs1DmYQeK0LB3Kg4+roQBWQu+6PBncMP9b19HVQpiwPBXJgM8TrT2UQwj9TBDrMJ/rypjUQloiTBn31Q+DKoBUQZsvXBD8E+9bo3uTQr/hXBvbK56z25dTQv0wKB3tvG6D0iOYQrDdRBbVlAAcskhXQ77IIBT3ac9b6h8VQcf9KBb3McAsBApVQaamMBn0MU+jEgSVQEgIUB/sApAcTIxUQrOXTB7MzMAkTS0TQ2c5aBf6LN/bPwSTQw6gaB7iwR9jfc0SQ 1afo_prepack_topscore_0006
LDheEBL63SAsXb6XQg2WABLGxFBM4cUYQObn8ArjYSA8aw6YQLVo2Aznur+rZB2YQPEe3ADancB87XuXQkzy6ALNEKC8UKtWQ1abDB3xjb/71uKXQYrMCB/AfACs8pfYQuTL0ArHciAMmWSXQPrIxAj1u6BMlyJYQT8a0APRpXCMvMYWQ 1afo_prepack_topscore_0006
LxFz/ATJGqAsMvgZQ22G8AXJd1/LyXHaQnkFwAXnQJA8IJOaQIVCqAPNiZ+rU/QaQh7IBB/pNaAsumuaQboSFBP0Fu+bFk7aQcUqKBTh9X/LxhmaQGtiMBP3CzAs5XsaQ1tyMBfsOS9bZ7QaQrMUCBvTHbBMb1jZQkTj9ATaha9LdXCaQ3sIDBPVmVB8vAnaQUZy8ATYSkAcExIbQ3+vFB7cRu+rJ8dbQuX+DBHtNE7LBKxaQ 1afo_prepack_topscore_0006
LRK+sALARZBcynQaQF3phAL+owBcTRXaQp6cVAbOROBMKryZQiUDdADhY+AM6tPZQkC5hA3XUpCcJxXaQakGtAz4D0C83+jaQkZwzAvRpRCM5RPaQVoosAbYEYBcvBRaQHx6dAfrXXBMkT2aQJBVfAr231C8zH4ZQM37XAvfm1CcpuuaQo2LvAzqSUDM0oYaQw+6tAPUe0C8dBHbQ0Qs1A3mDbCspPuZQfcG7AP5pMCMz+haQ 1afo_prepack_topscore_0006
LFoIBA3wxCB8Bf6ZQ3Vel/CLZhAMvUYZQ5Hyh/GdIjBs9N0YQieaz/ml0XB8lDSYQ72/X+sZ/MAMmGqZQjcYh+c81A+7zLIaQOAF0/MuoD9LuqaaQehFIA5NFH/reuSaQ6kZ5/gDwa5j1wwaQ2Fr2/utBQBsv0WaQXNPz/iq8M/7FqLZQnFeG/wfWEB8Ad7ZQM80Z/YHTAAM2tPZQcpVW9e7Zw3LXt2ZQ+/R5+CZxV+LvIiaQ 1afo_prepack_topscore_0006
LRX6q+O7uTCMEg7YQNicL+W4/0CMK1ZYQjRov/Oer7CMk4BYQG3bw/mR7/Csqe2WQTf/l+g83fDMy9sYQRkC2/kMJbD8ZzAZQIHEm+wIUBEcU5KYQRZJMA57ZOD8CHhYQ7YJ19ILeXC82MXZQd8qF/EUJqCs+RDYQitOw+i2QpDMetGZQwwC1/4/HDDcYDaZQcqg//EmV5DcDgPZQVdVI/MuWQE8V9YYQ/4bN/aeQDEsgc8XQNESe/sDm5DcKHiXQeVebAdItLD8NjxYQv6TNAl5omD8yGIYQOYCIAZKtvCc2zSYQ 1afo_prepack_topscore_0006
LH1VJADJo8CMieYYQSOXeAfK8CDsF6CYQ3ZLhArAGeCsiRHXQbpYkAHhtkC849+VQOFJoAHydEDcZakYQjpAmAHDamCM3eFZQFfyoA/xaxDMfe3YQvctIA7uE5Csyk3YQWX2dATVAhDsbeiXQsvqvAPPw8CszYVYQe8LgATnnUCMyd8YQODDlAjc+DEcN8hYQdnskAjVByDc76VZQdXExAPzH6D82E8YQ 1afo_prepack_topscore_0006
LY+3eAbCZuBMmMiXQPpWhAbLElA8aMnWQqY7QAnuqgAcNNkVQR4HVAXpXXA8j/YUQwG2hAjwxg+79sYXQQB1jAD9AgqLRgiWQPEiuA/cUC47Gs0VQv1mjAXoTd+jTxbXQfS1ZA3cSkBsYYOYQAcApAP0xuAcuRHWQUKPoALvIp+7g7DYQiYmUADuIP+buh6XQDxNbADqrt2Tn5xVQUN8vA7UrD9zmKOVQ/ZauAT6gA+bpPLVQYQ60AXuPt57qujWQxpAlAnzvHAEEP1WQWQ1pAvTgS+T3KGYQCBpXADP8m+DV06XQ 1afo_prepack_topscore_0006
LBtH6/OeemAsV09VQonjO/aNshA8J08UQFNab/iWGoBc265TQpXxZ/O62XBce2tSQh0eK/0rIrA8E9lVQgkxe/Iia6+LExdWQ/nS3/cH32A8rZhUQdE/CAl8KS/rl5WXQL3Vz/2altA8Yl6WQdweR/mEpG/LOzdUQKg5K/U6uiBMjCQWQI4Bl/0C7W8bDE1VQkvj+9cPJd+rHNGXQz3RLA5NZ9AcYl/UQ7uTw/gbMwBs8S8TQdWc3/wms+/76I3TQVqjFAFPz8876e8XQ67QAAJkBfAc16AYQrWDRAtWIr/rHtvWQ 1afo_prepack_topscore_0006
Lm4Al/WH9aC8cQVUQJtes/mF29Cc0CWTQuDbJATd1xCM7XeSQzy1IAfg00CM/zQRQS5w0/2fKpD8l9BUQCOxz+Wqy3Dca9yUQRv+AAv0TFE8VYATQ4ZNT/Aag/DMMl6TQcqSm/6Z7gCc7zSVQnC4/+emIBD8ZeuSQ/pJHA7onlDM05wUQxQiD+yZxfDMRjiVQEQAI/S6rKEcmKVVQ7a1DAPXhUEcAggTQQTkPAX/JAEs2SgSQtHho/ujQHEcdSRSQuGi0/Af5EEsz4hUQEsTE/47JMEMJzLTQrJ+h/sfBiDMhZZTQ 1afo_prepack_topscore_0006
LqjdaAbx9jCslPGTQPf9mA3dTXCcUGVSQzdDkAHLxoBsR3URQcREnAzBPsBsdDLQQzJ0vAzeMHCsmjQTQG5u5AvswxBc4ZiSQpNhABbojWCMuyDSQSex7AXcgbAckjVSQYVFFBHfcJC8eSZRQYlcCB7ZFBAsTOrRQnBDGBDk38A8VENRQfMYaA/f4hCMh7EUQ528pADpVzCM1DzRQ/WCyArJfgCsPH9TQdi1sAb7xYBcDK2TQAvg/Arrj4C83jNSQ5RF2A7DjY/rGYtSQn96HBzOFhC8iiBRQY3MDBzcQ097VhhRQe7oJBbPIoA8XjrQQ 1afo_prepack_topscore_0006
LaGhcAPh8oAMmOwRQC5eWAbJaF/7ke0QQVlrKAPTdIA83NPPQsnbPAPFKo/r4M+MQTx6XA7E7mA8QSsSQC8aiA34rB+7N7fQQbSbMATjPS9LG2VRQ 1afo_prepack_topscore_0006
L2B62/KYv/AcEhsPQuLHf/6+LmB8EPZNQoXAAA/c+ICMDljLQZUFAAXmeCC8X7JJQm99b9EU+TCsC5VOQCVwI/s1NsCMv99LQ5eFl/AKC7BcAv5PQ/Pmv/uaDQBsfCxQQQpb7+mgPzA8qEVMQxXL3+61brCsU/nPQrE8r/EzVDD8YNrMQc/5J++T/8CchP7KQlLvj/gJvVCsw4mKQt6m8/Yg8UCM7ESQQzIq0/Uf4LB8O1nOQCfnO/wBBbBs6W0QQ 1afo_prepack_topscore_0006
L0DHOAbHFiCMZ4qMQjereAjKZ3Csl2/KQHwslAbm/UCs2xgJQTPinAnCnXCs0pQGQUJwmAvGITDs4vsMQr7gvAbbzpDcPYILQYrg4AP+xDE8iFQNQmfq/AD28cDcv11OQT6BOAH/TmCMIXnOQCvqWAfu/LDcNVjJQ3sEiA/RarDcP/uNQ48lqAH1U/CsZEOOQYJK0ALIWSD8k3AKQDk5rATv6/DsUOtJQ6fxCB3GPqDcOBHQQsLE6APRxIDMrV8PQ9r3BBTbyJDcRGVNQ 1afo_prepack_topscore_0006
L2EBpAfeHpBcY07KQ0MPvA7/giA8/crJQnoyoA7XZ2/LgfwGQh1+sAXdpY/ri7dCQtq8xA7dD8+LMsxLQl2XnAHismB8oL2MQJKn2ArYe9AMsE4IQYeUtAbHMS/rdckNQJgKwAvjK67rvc/KQTDX6AX0fD/7VSQMQ 1afo_prepack_topscore_0006
LF9WdAXfvS/rrekHQ4CkQAfD3E+LYnLDQZQjRAPfX4/bBsh8PaBdVA30C++LI26uP2FpWAj6jq/b0/gJQyc1WAf6YA1bX1QCQzbFAALfRo9LFHgEQ 1afo_prepack_topscore_0006
LuzOOALuAOB8bY39P3PVPAnaAECMPd0wPlyqiAjvs+BcTvGevmrjjA7ir0BcZ/e6vHOxLADP/yCM6OX3Ps5XQA/lsQDMdSdlvDt9p/i+/4CcAor7PjgKLAvBHlBcHhgCQyGvCAjT41B8I1fhvtl/WAbJN7C8OFC+Pf3xNATexxDsIiXcP2ydgArvrMD8j3cwvhEtFAzs/IDMvcT4vzPKl/SBSaD8sH/9PEZCH/ygmwC8rAsyPengk/KBakCMO0SBQ 1afo_prepack_topscore_0006
LGAErATqrACcU4tyPZVA2ATxI4B86oEcPit32AHVTjAcehpyvja06AXj+fAs4jM+vabr+A/er7BMuaf5PluR/A/6wqC8PIW+PVOvEBvpbhBsEC4xPrW8CBP6ItCMYtOEQesLqA/srECsbgF9PTAZ3AbHdWCsFcixvONk8ATjJQBsJr9/PGSWBBL2xADc1Qh4PZsO3AfdA2CMe/FAQaNwHB3aUkB8G9N7PcUfEBL+VgAcE51mPWp1FBPrZGCM+4Lkvcr9CBfl9NDsljtFQjtNBBjiIYC8tTQHQBiBHBHMHjC8H8XDQ 1afo_prepack_topscore_0006
LS9RzADB38+bW1fZvJn+zAvTme47rvK0vfxPuAzeam5LmnbAwSkZyArMrT5z5PeEwwWLwAjFYE/bGdK1PrwW8A3Roq3zICZ2vMKZwAH10c8TivWgv 1afo_prepack_topscore_0006
LVyvkAD6GE9bpJjAwoivdAbAZb9r9rtFwCLtlAb2IQ/LGC4IwytEnA3/va+72fILwj53HAHEJG/72rEFwwef1/OLsJ9rKIfBw0HX5/enGV/7TkOJw26ghAznNO+rwzg6vAc6aAfOId4TzOMHw8OKKA7l3iA8bBaDwgPpBALR568LG7H8vbICV/2V+JAcZm9IwGkiGA7mIQA86rlKwlQb0/y6qr8LF+DKw 1afo_prepack_topscore_0006
LL5DqAXqkvA8b6EIwT/3wAH00hBMP98Jwo+B6ALcKpA8a68KwpcS8ADTJlAMS9TNwDge1AndTZC8ZYnIwRsisAT+X5CcsEBIwmk/9A3sftCM7bYKwJx6vAviodDMOEaEwpW6oArQ7DBs7FfEw6j9rAzFE2BsexoLwKgD5A3SuQCMtpZFwYYopA3oEHDsxr4Jwum1lAbr0oCcV8JGwCBlABLCAKDszHaJwkhOCB76rWCM0XtKwQYe6A7IV2CsrJTMwZMKpAHvAzDsghvDwhvmyAblrQD8wVlAwsob2AXeWvDMJCRGw 1afo_prepack_topscore_0006
L2oR/AroH6/7vdKJwc3HEB7bXI+70D/Jwr/CCBP6eP1b50CMwKsfEBH1814Tq2FOwHxfGBPoDp67yxIHwSsqJBfgkZ+rxzMDwL0ELBnrOC7bPEi8v1nrOBbd6c/7Xo7FwGzR9Afy8AAM65iGwtDQHBTF7W/LaH4KwjDQDBvlmP4zvM7EwRcKJBvskn7juvSIwmxMHBXdfCAsTN6BwU+UNB7bU/970131vjfaHBHaxD0L/js4v5gfNB/2x07zwh4+vJx7QB7yDWAsLlIDws4JRBjTNj9rQAOHwTjjNBPTrUAcK2sIw 1afo_prepack_topscore_0006
LQYH7An9gP8DaVgLwtKt2AvFpH/TMZbNwjVM1Arfen9DZTFQw4LS4ATqO5+DRSGRw9X/rA/8rHAkCGcMwThmsArFCDBkm+/Jwi7VhAz2/WBksNBJwl4iyA38QKC0PGwKwGiS3A76846D4l1JwjBX8ATvmYAkPOmNwc/xmA3Lrk+TRD7Lw3oRoA7YcrAkIGEOwUF2wATsviAE1iYIwEwxhATHlAC0ehkGw5dqaA3FtbAENVdIwPNtZAf8b2BUb2mKwPE/yAXNWfCEDGBJwAWTuAfKdaC0aZXMwAJn6AbQPCCkPTaLw 1afo_prepack_topscore_0006
L/8fwAfMUF6bH3HQwUn3uAzcBx9rLpbRwawo5APHZP+LOIISwcqz6AnpQR9rN0STwEpcpAf0EUA8s3QRw1kxbA3qAJA84dyQwDqzpAvA8FBMuakSw3iaRAnqMbBcpqUQww2DuATTzv8LWilOwixrpAbhij6LvEDSwVQmtA3ti4AcrkfQw8GJSAvaSd/LXQmRwQgTbAPur2+bie7Pwa97lAPM6BCMSrbSwNeGyAvjqPBc7b3SwnmolA/fFiA8QGWTwxMEBAT5LOB8UGAQwN9faA3ck1B8Kd+Ow1FMRA/TkECcBFJRw 1afo_prepack_topscore_0006
Lz6xABDFhM/bASbRw4eFGB7Mqi/7IwESwle3HBzrEX7LqIoSwY9hJBLpxc6ba0wTwKnMKBflFTAMy5FRwoH6IBzPOmB8aWrQwJxRABLAmq/Lf7eQw8WrFBHzqfAcRk4SwX5YKBvbtR/rSfOQwmdIOBDh+SA8R0jRwGTdFBrTRiB8dpQQw 1afo_prepack_topscore_0006
LZfdHBD2Jc8DpS1RwaKDJBHEr6/D+IUSwQgzFB7gvTAEJQkTwGY9HBn4DwA0D7jUw2yOIBjVNBB0HwORwMtVMBD8r9A0vwHQwpeuKBr6QvAEJGoNwl9tRBPG4IBUnXaQwomeOBfDDsAE9amLwbDeVB3QqFBUMFzOwNX3TBXCU3A0ghMMwBhmXBbAH0AE5XLKw7mEGB7+u97TyA7QwgNSNBTcs3/jCvkSwjrREBjkg5AkvQyQwcfYIBb0VAC0lhrRw82fGBX8dmA021KNwgG/SB/LJUBEIKcRwGhNNBjAugA055iJwTtsZB/2ZOB0hWQPwYP1VB7gtpA0mSgIw 1afo_prepack_topscore_0006
LNdoABvB9GA0JqhTwOYj6AnGQbA0uztUwYIq+APHYR/Tlx6VwWlFABb3/KAE8e/WwbK79Anz3f/D63tSwSO36A3t0fBkcc6UwVXPyA34OLAkSVgUw 1afo_prepack_topscore_0006
LpcRAB/H456jalvVw/nUCBr8Yo7LdW4WwO+iHBrH4s4Dl1YXwIIUIBj/2x6TySSYwnnTDBLEc1/7qIeWw2S/7AHMnnAsGNLWwa7WGB3R1pAMH8jXwmNP9Azsa9BM/mfVwTwS/ATtIO1LwY3UwYPr+AzDal7LWJrXwaooFBDp64/LdRjVwkjn3Az9TxAMItGXwBMF3ALd49/7IUiVwGHBHBLD+rBsMVQXwdyMKBLXsKAM2ZuXw5FDEBjjsoAs6hPYw/oX1Ab4nMCssRUVwjQrAB/S50B8vsiUwwP8ABbkBUCMZWIWw 1afo_prepack_topscore_0006
LLLILBPUT/7D90fWwqDTQBzrZO+jyM7WwoTMPBzRbYA0GuuXw66dRBn6slAkdCZYwSWzTBHFa6+jwruVwZ7LWBzuKE6jkfAVwcvVZBXegr8zwW0TwwMobB3xEy7Lp9HTwH/IeBvWmR7LZy7RwT2peBv92+8DXcURwj1CgBvXDB/rcnYRwxRaKBbObw6Ti+iVwNecSBH5JJ7DwziXwXdeRBXNcBAk4NAVw9pGXBbsxFAkPbDWwA40YBPlQR6rG4rVwmt+SBHEOO7rzQrUwzhwWBLBEa+DtvHTwRWmcBL7Pp+ztTIUwh8TbBzbgw+LiQkTwWiKdBDh8K/DAVvRwDLRgBTxBL9DwWbQwyZsfBfWXZA8v32RwRD/gB/L+6+b5jfQw 1afo_prepack_topscore_0006
L7HuLBPQ+OBUIQQXwaZjKBDgOPCETrAYwvJuIBf+DCCkdVtYwafpKBjI+RCEUPNZwVrPGB/CKqCEAlWXws99HBzIFADExLEWwbKfDBf9BYDkJMcVwzZHFBvICtDkQWNUwhxvBBHvXAEU8sWTws7L5A3U6AEE2NnTwtSoDBHMeJEEukQSwsI5JBb/oDB006ZWwweMOBzHXiCkYRCYwDmzCBzLEWCEltHXw4d5EBvP8CD0hVBYwZ/LLBPwkWDUG3RWwlvXJBnIHoCUKsWVwLMPABLe/BDUWQNVwjiDCBfcbwD0zWIWw5XDJBb13sDk3e+Tw/SU2Ajw5zDkm2cUw2BJ0ALlSIEksR+SwJzlHB3wDJE0X4DSwy1GBBbc2QE0konRw 1afo_prepack_topscore_0006
LlsIFB3T4HBE4tvYwAAUDBHlqoAk9JaZwFVOIBP+RJAUwryZwnM9IBLM7cAkzvXawuab+Ab9WA/jiqVZw5IazATUB1/T+hEZw1BvsAnwbr8Dy47YwqA7tAbBt0AE40kZweAvDB74rtAkjhVYwE/ZBBDYhdB0EBrZwhZ1ABDF0/8DaGAZwiqP9A/vlF+jU70Zwg0X0ADwkcAkIVmYwoG6kAnuR29D1tvYwMjxwA72r/0joPkYwmBwrAzB5a3jMfZZwF5FmALSeHBUIqYZw8d8sAP8uSAk/BDawwtyyA3gqtB0Q+pZw 1afo_prepack_topscore_0006
L0zhLBH5sv+zVSdZwLQgQBvJ7O9zrvwZw2mVPB7zlW8roDCawf89MBn0IC9rgijaw5RqSBL0IZ/zMGVaw+iUUBLKNEBkPtDaw4vVXBDndC+DUXrawPAkVBj9mCC0pHmawjosKBPmEU+jui/Yw/akTBjT7/8zlCYZwB9fPB3P2v/zzbsawNX2XBL1E9AUXjvZwQJIRBTk1dBkXsvZw2W0YBzefU/Tg9Ebw3JCWBvKeL2TVy4awrWiaBT5pX9TwSUawoKtWB3g1gCEjSXawo5BSBLkgHC0uA6awO41YBfb8tBkl35aw 1afo_prepack_topscore_0006
Lz/+QBP56L/by1qZw2a/PB3/k/Asb44ZwVJaUBLQybBcjsXawkJGZBXKYXB8frNawb7tPBnxh8BMRqSZwsvWOBDHVsCszOeZwi+6NBvgNIDs1e2YwMUoMBjHZ2DcUDCZwHPMMB/7AJEMRbbYw+i3SBbVD2+LW4PZwFMKMB/F0BBsYhJawrRtMBLN3lBMoF8Yw/cjTBnEt8BcKECZwGWdRBfZS5CcMDzZwRJkKB3YKtC8zZvZwZuxKB3B07CcAuhYwRNsRBbqaHDMvAlYwIXwPBztiBE8ltWZwzo2IBXKj3D8icTZwHOVLBHdKYE8sbkYw55PJBnWdDEscSIYwTQsPBHy2IE8WVLYw 1afo_prepack_topscore_0006
LIS8SBLzV4BcrK9awx4CXB/tWKCsU0cbwnOdaB759HB8/Oqbw8cGfB3aHVBMIM0bw5xiYB7eiBA8cuqbwTgmaBLJstCMocKbww6tXBDSyXDcFDCbwpdnbBv8r6D87q0awuqudBDhEzDcapHawLlkgBnThLEsaj4ZwNaIPBjyy6BsjjEbwkf/UBzpEXCs824bwAGWcBHs7iCcGVsawG04dBXbG0Cc6dgbwXsoVBb86hDMz/ebwTexUBHFTTDMRvoaweh+eBXbc7D8Q7KbwwGnZBHg0ME8Sp1awDhYaBT5SvDMGqxZw9lCgBzUtVDsfFHaw2zOhBXaYIE8ppaZw0wJiBHjONEM/ZMawW9+eBDRLZE8IW4Zw 1afo_prepack_topscore_0006
LAAAcBBAAAAAAAAAAAAAAAAAAAAAAAAAAAAAAAAAAAsAAAA4P 1afo_prepack_topscore_0006
SCORE:   132.960   -345.335    117.589    273.838           1.167                 12.219         -9.825    -94.751        0.396        -54.241          0.000         -0.614       0.000        0.000     -0.190     86.448      0.375            0.000     72.289                -31.015        104.611         0.000      0.061    -23.308      5.189       4.450     11.110      0.000                 1.000             1.633              0.025             0.310      14.637    -14.604     -4.743      5.885      5.987      0.000      0.000      0.000     14.175     58.000     10.000 1afo_prepack_topscore_0007
RES_NUM A:1-40 B:41-80 C:81 1afo_prepack_topscore_0007
FOLD_TREE  EDGE 81 1 2  EDGE 1 40 -1  EDGE 1 41 1  EDGE 41 80 -1  1afo_prepack_topscore_0007
RT -0.609414 -0.413914 -0.676232 -0.749332 0.0219938 0.661829 -0.259068 0.91005 -0.323562 18.7555 19.0906 -15.0494   1afo_prepack_topscore_0007
RT -0.361571 -0.433569 0.8254 0.674843 -0.732553 -0.0891793 0.643314 0.52477 0.557461 -3.784 1.902 -16.025   1afo_prepack_topscore_0007
ANNOTATED_SEQUENCE: V[VAL:NtermProteinFull]QLAHH[HIS_D]FSEPEITLIIFGVMAGVIGTILLISYGIRRLIKK[LYS:CtermProteinFull]V[VAL:NtermProteinFull]QLAHH[HIS_D]FSEPEITLIIFGVMAGVIGTILLISYGIRRLIKK[LYS:CtermProteinFull]Z[MEM] 1afo_prepack_topscore_0007
CHAIN_ENDINGS  40 80 1afo_prepack_topscore_0007
L7RBPBtz3HGkQgV2P8S3MBNzMAGEv0N/PrcoOBd9oDG0HFOFQbnvSBJaRAGEDCMHQCB2OB5OfpFEAAA9PjXaMBtz3ZF0d+eCQ78dNBdoFjF0gArkPQj3NBFfoFGEK4IKvq/nNBRZNPGU3dt4PR/ATB5Y7HG0d1F3PUmgIBFcPAG0UQs+PIwKTBNc9oF0coF+PLy2NB9owJFUc9oBQiWkNBhpbeFEsyhGQiWEIB9TNaFkDtICQfU4OBhU4SFEv0NBP1NJJBZktjF0IbnXP3kYPBNJGuF0257vv 1afo_prepack_topscore_0007
Lx1jLBh/UKGUktzHQsHFNB989NGUc9oKQiWkJBRgVIGkWktMQkCXJB9naLGEW5APQTihMBxKHaG0gA7KQqGPQB5OfgGUhrHJQ7RhPBlsdsGkArcJQwKHLBlDtwG0jCHJQLy2TBBAAyGUwKHKQW5QIB989MGEmuJGQyDQRBpo2LGESY/KQtIbIBlsdcGk78dKQ4PVNBhpbcG0d++MQkCXUB5OfeGUwKnJQBWZPBtIbeG0coFGQSMoTB5575GULyWKQzhWXBFXPuGEVjXKQ 1afo_prepack_topscore_0007
Lue0GBtHFAGEXP6LQf/UDBhpb0F03P1NQFDCABR2OCG0xLdPQzhW/AdTiLGEsyxOQVgqGB5WemF0kauPQFkxJBNMKUFEDrZOQnhSNBtINJF0gRPQQcJ3FBhBaEFUd4JNQJGEHBRKc7Fka8CKQ/7pABZdDqFk+3sMQxtiJBRxowFE6GYQQydAEBR8dfFEr4mQQAiYMBFZnaFEVe2MQ8AgPBlTM8EErUiPQabGQBJ7wUFUo2pQQjsyKBRdzCF0TWCRQ5pEIBZNZ3E0fjNMQeTQDBpJ79EEMAtOQj1cDBtAmMFU+0pLQ 1afo_prepack_topscore_0007
LlYQ7ApFZ9FEtIzQQ5lu0AxKHGGUxgoRQaR2yANJGBGU3kATQIFuqAhU4CGEW5oTQKc9pAVMIIG0Mz8QQ3577AxeUuFEShDRQK9M5AVMiNGE5QwRQjsdpAtIbDG0gADQQ/UjjAR14FGEVjnRQ03PpAJxgQGUf/sQQ 1afo_prepack_topscore_0007
LMdT6ARhr1FEFueTQe++4ANHarFUPK0UQAAACBFYllFEAAYVQJGEGB5OfpFkYQwUQe++xAh/UXFkX6uUQdTi2A1NJGF0d+2TQJbn1AlsdGF0jCfSQ2jC8AVMI0EkpbKUQVjX6AlCX1EULy+RQueU+ABAAqEE/p+SQBWZABZlDzFklD9SQAdF1A95j2Fk6vfVQLy2wApGvQFkX6uVQwKHqApZmbFEaRWUQDXP+AhAruEUjXKVQGZ76ABBWxEEnE7QQDCMBBNJGcEUc94SQ 1afo_prepack_topscore_0007
LShLCBJaRcFECsiWQBrcHBJaRWFErcIXQlDtGB99TPFULySYQtIbIBNdT+EEVjfYQGZbLBhU4oFkVOEXQjX6QBR2OjFk/UjXQueUUBtHFWFkBB2WQsHlTBFZ7oFkZmVYQzh2YBZ78TFkDtgXQZQgYBx0NfFEAAUYQ5lu9Ax0NZFU46BXQcvJJBxy9IFEIlkWQ9owLBpvfuFUdTCWQoa8JB5QL2F01jqXQIwqTBNJGQFEYl7VQTihSBxgAzF0MzwYQEYFcBVMIKFkCXHXQ 1afo_prepack_topscore_0007
LcSMEBZmZcF0hWsYQ3kYDBV3kWF0NJaZQ6mE/AFYlDFkWkdZQWO03ANzMBFUMIEZQhALBBZQgpFUhrzZQhALFBZlD7Fka86ZQCBWFBlCXGGUMIgZQgqxIBZ785Fk9ocaQTiBJBBrcOGUO0mZQZ7cMBpEDFG0FZjaQT3kMBFsyNGErcIaQkC3CBxKHqFUNehYQpjPHBRjGSFExwnZQnvf7AJaRwFkX6iZQO0i/A557jFEFuSaQsyhCBR14GGkWkFZQShrIBVMIsFU46xaQwKHJBBBWVGUNeRZQ9oQPBJxgEGk++9aQFuePBluJUG0isNaQ 1afo_prepack_topscore_0007
Lb8SABNJG2EEW58ZQVjX5Ad8SjEEXPCaQUNe4AZlDXEE99XZQJbn8A1isdE0FZ3YQbJWuAxxTqE0F3QaQnNOpAFPa2EEiKxZQqGPDBVjX4E0xLRaQNcw8AVfyYE0SmaaQ8cipA9HRcE0KcYaQDHEvARXwzEEiAuaQWBzsApbDzEE7zWZQ 1afo_prepack_topscore_0007
LnEDzAx0NFE0hWYZQzMzxABW5wDEoawYQ8S3lApFZrDE8nmYQktzgAhpbODkU42YQWAK3AhoDFDEuj0YQuKnBBBIxGDko16YQ5iGEBBCKbCk0x+YQdmMBBRdl4BETb/YQlu6IB19sYCkOJBZQvJxvA9TNAE0jCzZQI8o1A5gEBEkPQWYQcguzA575zCUTqPZQuhj1AVpNyCUU6XYQK7ZDBNNSXD0wrfYQzKfCBRLOZDU+jXZQ 1afo_prepack_topscore_0007
LIFuhAdnvDE0hWMYQDCsMAx0NDEEAAAYQf/UHAVMIcDk/UTXQzMzMA13PVDUy2JWQsyhKANdTWEEnEDXQlYQcAFZ7kEkArcXQqxLnAZPKWEkVO0XQIvjhAdUkDE0MjMYQNkvCABpfFEUrrcYQLy2LA9S3QE0eUAWQ46R1/MepdEERLKXQ5QLgA1isvE0OfnWQqxLXABqGvE0xLJYQIFurA557REUdT6WQamZsAJGEeE0fqRYQ 1afo_prepack_topscore_0007
LmuJ5/gqx/C0jC/XQrcot/wKHWC0jCXXQPKcN/gpbeCERLCWQx1ja/kYQICUktDVQduFC/4A+2BU/CJYQ9ZBK+gJQfA0+4uXQtNHr/oaxI/zNPnXQWNbFAdzDp/TgIIYQyrSo/8Xtc8jgS4WQT3kw/Y78FDklDdYQTNfFAhjKEC0aRLXQRjGh/MmitB06pnYQH6Ry+CS0MCEPUPYQ9cpE/Wb6BAEYiMYQtBml+KDPnAUuJwWQ 1afo_prepack_topscore_0007
LCsyB+SgV+C0Ib/VQ2jCX/mYQIDk8SvUQCsyB+4luVDEmupTQ5QLS9gqxHDkTihSQeGw8/KV/rDUY48UQFrcQA/5YcDEdM3VQfLQHAvTE7DUianTQtQDfA/Ts/DUZOWWQqGvk+qw1PDUjXyWQKPZs/epkrCk+iaUQ4gst/O6eDE0DNdVQYrHaAX64ED0bMVVQZepJADQeMDULBvWQyp+SADzJKE0mMyTQTlh0/SQsDEEFBATQFf5OA7+TgDkxtGTQfHulAHYJyDEsM/WQFbxVArehLEk/c6WQ8ePjA3XrHEUNhfVQ 1afo_prepack_topscore_0007
L5QLi/8S3wDkR2+TQfU4AABqG/DEEY9SQMdTMAJGEYDktzXSQ14lOAJGEUDEnELRQUNeRAluJPEka8iTQ4P1GAZ78hEU46BUQfU4gAZQgVEU2OfSQktzj/4577DUHa5UQp9mw/sg2HE0AfKSQbnvZA9RhHEkYQYUQtd+QARKctE0yhGUQShrmAtyhgEka86SQAAAlAZ5QHEUMIISQmZmZA56RdEkEDqRQ 1afo_prepack_topscore_0007
LiWkTAZ5Q7CUf/MTQaR2eAxJxUCECsqSQxgAPAV46xBkoF5RQLHaTAdR2WBkpbyQQPrekAV6B1BUtGzTQRt/tAd8fPCU8ugUQBeHxA5SgpB0KRuVQNoT3Ah6uTCUUmiTQNepRAhU4+Cka8KUQ7AylAV+bfCUJCASQfqvcAJn9nBUzCjUQarNnAJzL4Akp7YTQMgrrAFPJvC0Ij3UQQM43AdsqDCkwsOWQbIXqAd2ilBEeNaWQ3cWzA9tYpA0qhZVQHbE+ABEriC0QBDUQSso5AJCNoBkO0LTQ6g50A5sdnCEuYsSQ 1afo_prepack_topscore_0007
LhrH5/4P1gBEuecSQEYlT/oFZrA0GvsRQLHaB/cR2WB0d+WQQFueE/c8SvAUGEoOQaSeA/i0UfA09teSQuHqg+ehQZ/zd/wTQDybx/SYKl/zJXnRQ1MZg+MYUW6TpyhTQsHFy/c8S3BEEYVTQIZyn/QZwY/jfbiRQ69QZ/KWmdB0n8xSQFQl8+8AYOAUwWYUQJ9vl/+i0Q/zhvVUQlvdHADqDV/D/rLSQ0az3/OoCZAk5ouQQlWYl/2MEQ9DOEURQppK0+oCVR5rqEfUQnbR9+2IWH6bQV8SQxOSm/Alvr6DGE/SQ 1afo_prepack_topscore_0007
L46Rh+0hWUCU3kYQQYlDN8sz3rCkR2OOQf/Un/w1jmCE8naMQJbnj/coFdCEueEKQLi4g+KGwbDUmMuOQusqx/a/vhDU97JQQg/np++myzDkvJFMQS0kMALA0RD0kC4OQAAAg+cnvjCUwKPRQiFvX/qPSeCk+oRNQ4z/C/8oKpDkfk7PQxNMv/iY7QD0tzGRQiIK2/KbzBE0ENYQQshAB/6YyKE0OqdMQY9uH/wHWwDUYdBLQngLk/CpsmDkOD3KQ6EnaAbOLXDUBDEQQMTcOALZEjDEPo/MQTK8KAjcuvCEbJeOQ 1afo_prepack_topscore_0007
L8naGA9S3sCkYQgNQDXPaABrcoC0573LQYlDbABVj3BkoFpKQR2OfARKctBUO0SIQ1zInAd2/vCEmSkNQT3axAlHrqCkUDDMQMSG1ApzvKDk9XXKQ+jb3AZAmFCEk8SMQnoj+A1X4FDEH19IQ9gcABxBqAC0Zv5KQ+hOCB5e2gCkCBPJQoFZHAV3k0CkZmZPQO14ZAFkaADU1cSKQ6n8mAV4QQDEj7YOQsCNnANWwZCU4nPPQMEcwAZHDoDUZ5JKQ+Pn0ARCUYBENOnNQLSrAB5eVfD0RSTHQNXxCBxAuGBEDcHLQA78FBhb+cCURaIIQ 1afo_prepack_topscore_0007
LdoFXARgV2AkArMMQXktXA9na8+jVOELQe++HA56Rx+z4luIQ46RNA557n9zbSMFQbnvTAlCX/A0NJGOQd29jAJQ/e+DeMaKQWYmTABImA9jGmnMQ 1afo_prepack_topscore_0007
LPKcp/ksdu/T14FJQ/Ujn+w0Np/TgVuFQv0NZ/gVOkAkU46AQc9oY/89TFAUjX64Pir2g/CbIeAEgDXHQGsF+/iranAEG1hCQgHP2/Wv8R/jUa2JQdTih/c9oQAkVO0KQOrS898VZH9j9ItEQV8OV/O0XeB0d5bIQQtEOAHH5EBULgwDQTunu/idlPBE4dE/PjjQCAvv8Q/T2L1AQtjNKAvzuGAE53aKQ0TT8/yvfi8j/PGJQ0eTh/io0K/zK0lLQ 1afo_prepack_topscore_0007
LZQgt/IwKvBEaR2BQKxgAAd9oQC0Gv06P+TNSA1hWsBEmuJzP/UjTAlBBmB0bSMwvoFZJANzM7Cktz3+PktzTAJFuWD0w1j0PCBWfAFYlDEkmZm7Pe++qA1NJyDkVOUBQ0ist/AqGDCknvfFQbLVo/YeWXCEtPzxPYlD5/EsyNDUbnPBQb8SVAx0N1CUdTiCQcSMgAR0iEDE99TpPQ14HAxLdfDEUNeRP3kYvAZPKGEEDCMDQW5QoA125bDkoFZEQ+TNwANHahD01jC9P 1afo_prepack_topscore_0007
LQ14fAJFuGBUjX67PWO0oA57nSAUMIw2PgVOkABVjX+DaR2OP357nABBW59T14l4v/UjvARhrX/zHFOAQKxgeAZlDNBEpw1BQu/ztAh/i8AUJ/DqPHaRrAdTih/TKc9DQDXPxAtcol8z4lu+PxgA3A14lOA01jiAQ 1afo_prepack_topscore_0007
LQgVYA5QLy7ja8SvPqxLPAdoFZ87kYQsvsHFIApw1jyj++p9vKc9MApGv07b14FDw+TNSAR14l8DBW56PkOLbAxmsv+LvjvwvQ+vBARHhI+rZYQgP 1afo_prepack_topscore_0007
LdTi5/sd+O+T5QL9vIwKr/g/Uj/zIbnDwEtIJAB/pGA0hWEHwZQgJA9Rhr/zKH6JwjsdG/0hWEBEW5QCwiWkt+sIb3BEBWZHw2OfP/amZuAkBBW/v+TNy/UiBB/D8na0vro/L/oMuL+jzsvFw+TNm/4QLqBEYlD/vzhWk9obSMBUdTSJwktz3+67nSC04luGwueUo/8naMCUMIQIwdTiZ/iVOU/zgAr/vIwKP/GtIDB0bSM2vmuJx/uyhOBECsyBw 1afo_prepack_topscore_0007
LLHaZAZktrA04luEwBrcmApEDCBktz3HwAAArAFYlj/zfqRJwiWktAFuek/DVjnLw/pGvAFtIrB0GvUEwUNerA9owhCkZmZCwrco5AxfqxBEaRWHwGEYyAlYQ0CUiBB8vvJxYAx0N5AkZm5Awf0NkAJZIwBE9PeJwMdTwANJGEBEW5wAwnvfrAFDC4CUMIwFw46RjAhqxfCEtI7Aw++p/AxLdHCERLyEwW5Q8AV46xAk9oQIw7Rh4AFueMCklDdJwb8SvAFYlTDkWkt5vDXPyAtd+eCE+TNyvx1j6AFYl3C0eU4+v 1afo_prepack_topscore_0007
LYlDsAxLdz8Tc9oHwFuewAVNeJ8r/UDJw67npAtHFu9rlDdLwwfqtAFtIb+b14lNwPf/pARf/08j8S3DwYKv4A9ce56r0SqJwKImwAdVCr+LdMJHw 1afo_prepack_topscore_0007
LsyheAVMIw9b3kILw3kYQAZmZm+bIwaNw8S3UA13P16bMIwPwyLdXAJEYF97kYARwDIDx/w/6d+r3TqMwnCYo/QD6KAsZzjKwdlXK/gx3H/rwUEPwpbSYAFCsy8bNeZJw/u9TAVlvUAciGBOwp1Up/kVNt577A9LwKKGx/Qmvl/r8L4Iw0Etx+WMNB/LWtfOwWP4W/wiEY9r6JVQwkAGZ/IzOkAcYcxPw 1afo_prepack_topscore_0007
LktzVAFDCs9jWkNPwXPKaANJG0/TPKsQwShrnAltzH/ThrXRwBrcoApw1D/zxLlSw3dFbAd6RWBUYrJQwD86EAVoDzBUt+WPwSI1hAVwXJCUF0NRwHbJFAt9hiCUzUwNwShrTAJv0d+jtzXNwJZONApGCt/jMwaRwMryiA1zqYBksHkOwnCF1/ENU8BEzuiQwOFk7/Y/CBBEcKIOwwWGiAR30pCU7Y0Qwz22pAp+6+BESUgRwTMNZA5khICk0oFSw+Lvp/MPpqCkjEKNw07APAZgPeCkse+LwhKtLANtS8CkQL+Ow 1afo_prepack_topscore_0007
L8S3vAtyhm+zyhmQwGEY6A13P19zxLNRwU464AZ6mE67z3HSw14l8AhqxL6757PTw3FXBBdMqm8D68HQww5QDB9eNt/zsOmOwP8vGB1x+u+Tv/SMwC0UGBFOI0A0XiMQw6mEvAxKHq+jYQQPwUVK9A5GDo/D5NyRw1QX/AthIi2LOl3OwYF3EBlf6V5j7bmQw4Ro/AlvWXAEUbvNwjdGIBlgKOAk54HLwd8bEBBuYy8DQjBLwJHNKB558V9Dl4FNwkOrHBNL2qBUj+NPw90xJB53dTAke5nQwVAuDBNyOKBUn6/Qw 1afo_prepack_topscore_0007
L7RhzAh/Uj+7KHqRw4P1xAlsdeAM7RhSwlYQsANIwCA825zTwyLdvAxKHaAcNe5UwpnErAphQiBM1RzRwiGlwA94NICcUroQw//coAph6jCc5gzPwOwy5ANRGjCMbtKRwO0iwAlCXf+LAAwQwKvm5A5EY6Ac38vSwsI5jABZsDBMwUaRwFSqoAJJTJCMEuhSwJkpzAFUXhB8Gy2PwMdXsAhPU0CsUeJOwRPCiA93yPCcRDCPwE6IlApOe7CM+xlQwjkt9AdXfzC8ErVQwKvu2A9Br6Ccn73RwfGj/AdUbOCsj7qRw 1afo_prepack_topscore_0007
Ltd+jABW5g+b0isTw8nacAx0NJ9bjX6UwAAAmAxfqx1rQg1Vw03PmA1jCX6LmuBXwXVvJAhQUc4jnkjUwIyFw/8V/e8bMV1TwhGBBAxLfS9TDtzVwFWU6+Y9tG6j4gMTwT3khAJGE49rqxzSwRe2VApTmT/bqZbVwBTUPAZJ1r9T6d3Twn0Jg/sHrk+rIaiUwxKM+/0eEf+L1aDTwORpn/4wo9+DEciVwtTpNApztz+TJDSWwQSo2/syG51jzHgWw7Ikl+CK6267x+sSwuSab/08Hq9zladSwdFdx8uUne9D9l9Tw 1afo_prepack_topscore_0007
LVjXsAhVOU9zLdTVwiBB0ABVjH/j/ULWw6mE7A9RhL8Dmu5WwO0i8A1isd8TzMDYwBW56AxJxgAUbnXVw0is0Ax1jiBUPK0UwdoFsAFsyB+j78VUwLhdvAZCEJAUIx5WwU46+AZ5Q7/zGvkUwsyhABNJG8Ak9oAWwsyhvAtd+GBEAAQUw 1afo_prepack_topscore_0007
LkCX/AxLdT7LueMWwT3EDBlX62+LAA4WwY6m/AJwKHA8yh+XwdolBBBAAQAcwKjYwlDNFB9owdAcxg4Vw67nJBNc94/rCX/Uwoa8IBJwK3/b2OnTwzhWOBhWk9+7gAjVwtd+MBFXP6+7gAzSw3kYSBd9oA+rR2uUw+TtRBZ7899bwKXTw5luVBZ6mE8bzMjSwJGE+A14lu7LFuOVwuCfGBdcyr9r+7UXwoa8BBNJG0AstzPVwR2uGBRf/UB8FZbWw5lOFBhU4SAczMLTw3k4OBdR2++rYQoWwoacMB5P14+Lv0tRwmZGWBpw1j8rU4KVwhrnUB989T8bxgoRw 1afo_prepack_topscore_0007
LAAA2ApEDiAM8nqXw+TNvA1hWMBcdTWYwDCstAVMIQA8eU8Ywy25uAlDtoAMT3gZwDXPzAd++ZAc3kwWw2Z/yA1T5DCspigYwXXgnAJBOdBMHWIYw 1afo_prepack_topscore_0007
LTiBrApEDC+7z3zYw8napA9na80bbnXZwc9ozAZ6mEzD8nyZwMdTzAJwKH0bHaZawEYlmAZ78t+zgAHZwoa8WAhWkt+TgVyYwsHFnABAAYAUwKrZw789RAtd+mA0xLZYwJGEqAFtI78rBBWYw6BziAxtbK7bDWrZwDXPsA9mET/zNJuYwzMzKAJFue+DnELZwiWkVAJxgA8zP1cYwYlDlAR2OXBkR2eZwEtIvABBWZAErc4Zw8nahA1NJGAUMIEaw789BAd++hAEShLYwNepdAZmZuA0d++XwlDtSAJaReBUdTuYw 1afo_prepack_topscore_0007
L5lu8AhpbS4TgVeZwFueDBFtIb5TIw2ZwUN+DB9mED+LnETawW5QFBd9ow9Loa4awQmSIB17rW6TRCZZwR85IBVo7O/z+hBZwv+hNBtwSM/jOtjYwKpIOB9u92A0lJNYwlVlRB1piEBERcZXwp4sUBdINGAkx5+Ww3N1RB15QICU9f0Ww4P18AVjX64zjC/Yw6ObDB1onO+TBcKawJrBIBlhf877mDBZwRT8LBNtcB4jyUrZwF5hJBp+waA0WpYZwd4SFBhP3o/jzCvYw6g9MB9c4O9T1DMYw1OMRBZvE0+jGo1YwzXzLB5ydoB0VdWYwyvgUBVZPY+jEJbXwwRSXBVUYQAEATOWwPxbPB50OgCkD6IXwBhaUBFUWNCE86DWw 1afo_prepack_topscore_0007
LZ78CBxLdLAc14BawLyWDBV46ZBMuecawb8S/ABBWRBczMDbwIwKBBxgAjB8jCnbw1r2BBNDuUCshEDawCW5FBFU5hCM3LhZwrUCEBtkpHD82bIZwJ64HBdyXUDc7+nYwgV/GBVURyD8FxJYwcIXCBJ8FDE84RIYwIpwKBBDl7DcmPbXwjX6BBd8SPAsnvjZwsJfHBZA2gBcqInawqEF8AtOhPCseEzZwITWBBp4qvCs91Yaw3brJBxaDqC8qgwZwFThGBZ2dHCsl8KZw/wRABZTBADsXh4YwCzbDBllkiD8MDeZwE4fLBp4vFDciGoYwcW9+A5fE/D8zydYwG/rBBR9SOE8QRjXwoaUOBN8QsDMBidXwVhFKB1I/IEMu+tWw 1afo_prepack_topscore_0007
Lx1j1Atyh2AsYQ8awZ78tARf/sAsArgbwqGvyAluJh/LUNCcwShryApa8CAM99ncw9WJjAJuCKAcuURbwZmtYA5a2HBs+i2awLobFA9odYAsyfkawBKwRAtAfJCcFOSbwDXPzAd9ooAMqGfaw41osAlhyrB8T4ubwY+kkABTMi+78E+awpy4cA1oOv/bhNtbw8ZEhAlEXfB8GpbawVQk3/UaYEB8qdRaw783KAJAtH/LvVQawi7o3/4/f+/b8s+awYBHIAlydfC8bL/awSqTIA9Ri7Bc6Gtbwz51fAFRLaCMeOebw 1afo_prepack_topscore_0007
LQ142A9mEj87Gv0bwwfq7A56Rh6DAAUcwT3kDB9mED4LXPecwU4aEB13PV+L+Txcwknu7Apt3g/TDuCcw+wTwAVsUOAUnO5bwd8jABN3TsA0tcicwu/EpAh53OAUIAgcwQ142AV3kY77NJWbwrT32ANvDZ6TxFxcw3pCABtI+k/jLikbwwovsAlrpJ/zHHhbwkygwAdC6OBkhCsbw/BjABlkQtB0bvVcwCBrEBZZsXAk9pncwd3y8AZB9qAUeuAdwCOIhAxWzkA0+uWcwkxWsAt035AUdK4cw/ihoA152c+D2Ftcw 1afo_prepack_topscore_0007
LdTiHBpEDi8DpwRcw++JNBpvfq5zd+acw1NpNBJxgA5r78JdwjX6JBpZmZ27yhidwBr8OBd++p9Lsy9bwiWkPBlX6G8rX6ObwKc9QBZ78d/7OfzawOJmWBdR2OAsDt8awXPKYBRgVWB8z3faw4P1GBpFZ7+DXPCcwLfwPBl+6K+jyKVcwx1DMB99Td/LYl/bwRLySBtyhm+LW5IcwR2uSBR2Of5jqxLbwCB2LBVjX62rCXDbwIwqQB9Rh7+LmuRawrcIOBpvfiAc465awQg1WB9S3kAMmudbwGZbZB9S30+b6m4aw8n6bBdTipB8d+mawTiBYBFXPCBsuJBawY6mVB125DCstzjaw 1afo_prepack_topscore_0007
LR2OSBFDCs871jWdwyL9SBpbSM+757DewhArSBNJGE4zxLhewfUYTBBVjX07IbHfwekxRBBFLb+DpTSewqGvOBtz3HAsuJRewNzMPB9owdBspb6dwpbSLBlCXPC8JxMewx1jFBFZ7ECcPKAewbnvBB57nmCcjXOewNzMVB56RB9LXPCdwdy4WBtPZH/rYJHewlYwKBhArc/bIwKewiBBPB9RhTA8Ofzew9oQTBRgV2Bs789dwuzXOBJEYVBMrcYdwOJmLB9RhPCMYlvewCsSMBNzMvCcc9Aewb8SFB9owBCsTiddw3kYEBhrHNBsvfOewPf/7ApvfeCcHaFewam5BBRKcpC81juew03vCBdR2CD8MzAew 1afo_prepack_topscore_0007
LMBhhBDrHy9zefa9Pa1hgBfCKVA0bGV/Pa4wiBrR2KB0GuKCQgtljBfviFCEQX+/P8bNfB/kW/A0e7pxPM47cBPFAMCEr8+1P9dFbBH47GAEVVuav3oDgB7UcL7jdQJ6P1mEiBzxHJ8T+mLCQkSFjBDXL59zbkc4PqTpdBvKBSAEyFYCQ1EVhBvCoHBUpfGVv+mpbBHabaC01xVYvJCAgBHD/fC0wUq6PdZhZBDWWJC0EtX8Pv8yZBXSIlAEnXG4v7HpXBLks8/z1hKxPpa2cBP+eR+DVlxpv 1afo_prepack_topscore_0007
LQzvjBTlHxAUSmuGQ7M7lB7W2iBknWrIQ0a3kBj/kdC0UTeJQ//jiBbKfiCEF3LKQagAnBDHJ0AkFFJLQb0coBTZ6B/Dt+gKQqTjmBr1Hs6jhBUKQWKIkBzaRC8DvGAKQRMpnBn1Df9rQRfKQUWDjBLyH6/znlNIQvxjnB3afqBkvlgGQ5SXlBzNplAkKAgMQNYZoBrQwdBkjLNMQpp4pBHpin+zwpGMQmIfpB3HTP/Ta9mIQPYfmB3O+X/bcmXKQYmnpBzmV397AavKQ 1afo_prepack_topscore_0007
L6vhmBT6v9CUAwWJQ74mlBDcgpD0FoGKQ2jwnBLOq/DUA7xLQPqjnBHTjSEUK3ZMQ4BAlBTKLCEk91NHQ7+siBDUG0DkwesDQgKmiBbMEHEEyvG9PwNFgBDnW3DkQtwGQVBYoBLsI5CkBcxIQ0vxjB/mmmDEhYRLQNwymB/h2CE001vEQbXgkB3fZSEEQQPIQTREjBHMzSD0MLnCQdp9gB7FSBEUnJG4PmyekBzFXFEEQTz4PoARiBjH3XEEpdB/PuY5cB3ywrDUQkQEQmibfBHeUMEET31HQX5MgBrTAkDUIKMJQ 1afo_prepack_topscore_0007
LTr0pBPP/oDEh8gMQSr+rBj178DEHgJOQaNHrBvjh+D0KriQQPVUsBDPDKE0ioWRQvuiuB70fiDUDQ5NQAM9pBjz0KDEuY/LQXNSsBfwvOEkRYbNQYMCuBnumBDELneNQB4pvB3kOkDkqrvPQM/vvB3lEvDkRPSMQ 1afo_prepack_topscore_0007
LJBCpBjp0nDUiq4QQGtEoBbB7nD0oMTSQ3r3pBfNCLDUAjJTQK+MsBDI3TDk0MWTQTPDoBfpmKEE4w4SQ2JHmBv4WZEkxwNSQqYYjB79jXEUj7XSQVcgmB/4JqEkWjYRQGgLiBHkomE0GtqRQnACkBXiHyEkEuDRQe0FoBXKrWD0itNQQJKCmBfvtbDkYuVSQf0CqBjbkREEkpzSQM8inBvB2JEEci8TQ4hboBj6OwEUpZCRQivBgBXYJpEEEVmRQZZsjBL9u+E0dycQQ 1afo_prepack_topscore_0007
LU6yoB/IjoCkb4pTQw7bqBb7ELC0rbfUQfH6oBT5dCBU2YtUQskDqB7M67/zYwtUQ5aJtBDSpBCkGy1TQwM9uBbWkNBkqCsUQ+3KwBbOUsBURG1VQqYwvBTCZ2/zA+jUQ4CpxBz2EvAEcmXWQAFbxB7SuT/TFonVQBO6mB/5BiCkx6eTQVm0qBXj3ZCkdXdVQZyKuBDVrfC0AznTQ9e1sBDRRiBE/K5SQ36GwBnvTUCEwfKWQ+mUvB/MTT+jU10TQNRxyB36v6A0hHSXQ 1afo_prepack_topscore_0007
LB/UmB/nbHBkdq4UQ03ukBLJKw/DoZGVQCsiiBHuXJA0xfIWQ3k6iBjX04/DhSUXQHLejBbJrx+TP2yTQU9dlBfLRn9juGySQ2BdmBbz/g/DGvzRQjhXmBLUHR7rNfzSQZzSoBjo/n+jTK4QQ0FNoBznab97d83RQyxKpBjwUBvT2O6QQlEclBDNV/BkHB4UQoJEmBf1PM+zQFeVQCmUiB/1kMAETCWTQnhFiBLl5S8zwbAUQjqwlBD5nyAExCyRQ36mlBL3aL+7qRkTQsODpBndV//TpfHQQLP5oBru7x/L+v5RQ3lnqBztHx6rsYLQQ 1afo_prepack_topscore_0007
LPdQgBnCpmAEwksVQlEGcBvvr4AEH+pWQYoncBbXLKC0kSLXQfWfbBjGsoCE7neWQX1rWBjUpsAkby/VQMQ2VBDgjt+zQ0pVQvr/fBDWowAkjOvUQA8ZcBLR3LAUgRfXQgmcWBDyaUB0/oGVQ3FjTBfBxBBUjVrWQOXDSB7qag+j2JjVQ 1afo_prepack_topscore_0007
L34UeBbVPPCkHzMYQyi7eBblC7CUK9eYQldaZB71uPDEB0kYQ9VcYB3OQyDksyUYQ524gBzoX4C0aNKZQo4xjBjxsHD0pSFZQBmmlBHQThCUxz8YQgNjlBv9tDCUEQWZQYJBnB7OLiCE5/cYQ+0NfBfhWsBkHReYQbqogBXORODEupIYQDG4gBXVpXCkxUVZQiHvfB31cMD0cEhZQKBakBrkoXDkNSiZQ/N6jBLTwdDEluqYQ 1afo_prepack_topscore_0007
L6F9VBvgC6CUEv7YQFcgQBfKLKDU2HEZQ3FeNBLtpQD06CaYQtBtOB36S9CkydzXQai/NBf0umCUUWfZQtEqSBLyWQCU/5yZQQD7WB7VDSCEt7QZQzT2VBbnT7C0Fp7YQZJxQBneQoD06RWZQVYjLBrIlRCEXGLZQAySLBjlw0C02W3ZQJBkRBDr4eBkdr7ZQKX3TBXRjgCk5nQaQS1cWB7zWtBEFH7YQ174aBvSjRCU/GgZQ 1afo_prepack_topscore_0007
Lm2fJBP+wrDkGQaYQ2CYGBXSpzD0CykXQJxTDBDeJLD060LXQ1OtEBH6a1Ck4ZPWQO4dCBvQcME0aXwXQIrn+AvgLSEE0SgWQUcY3A3CIlE0t/sWQVkU3A350tE07/xXQc55xAvB6qE0bmxVQ/VkIBLB/6D0um0YQULKJBX857DUXpxWQa1pEBj9paE0XUCYQvZO/AXPjIEkKYRYQKxy5AXucEEUKbNWQvhGCBrEmVEE8jsVQ 1afo_prepack_topscore_0007
Lv2O+ALWEBDEhq5XQDr03A7cSaCED9kXQAjN/Abi8qBUW4KXQfCB9A/VV8A09JPWQ8T4wAPrPMCk+qYYQFEHoAzaUtC0RXhYQsCBsAX90ABERXQYQIUWiA/jxmC00YLZQ9DH8AfiLTDUr4UYQDohyAbw0hC0FsvWQ2Oz1AP1oKCk7Z1YQp2NiA3/SsCk2sHYQB2lrA35TNDEudhYQiVInA7g+tA0bqrYQidYyA/nJSA0jtLYQalCnArBfDBUUfnXQTBhYAXcc/C0lRPZQhYEoAPtzoCUVqlZQcnHdAjMZHCUFlLZQ 1afo_prepack_topscore_0007
LMb+DBbtGgBEEG3XQwzuHB/AmZA0+jgXQMF0JBj+/mAUvaFWQHX+JBXroY/DKUSVQ1WbMBfLaYAkn3PYQ2C7NBX3otB0HZaYQPYxKBrs0R/jbg4YQpGzEBTPMDCENdTYQVNkFBXSO6+DjujXQMLyPBrU6v/DkeBYQ9rFMBLg2JCU7VHYQ1SYHBDimA+TiqxYQJSsJB3noWA0S9QZQXLEOB7qaE+jnrDZQ 1afo_prepack_topscore_0007
LmCeLB7oUzBE2VwVQtOjNBvrSBCEITYUQQA7IB3iPCCU1cYTQ5aKJBHfqcBkx7VSQz3pQBDbkrCEVtTUQBwATBju02CE557SQHS8WBXQKUCEbxgSQvOvVBncSiDUblATQ5zWLBn7DRCEcHaWQR9QQBr/mOBkNwHUQUT8TBvsQqCUIVBVQ6J/NBvmhFDkjZmUQsQ0PB3y63CUWdMSQmdnYBv6JcCU2XiRQqm3UBr/ErBkJvcSQ+7JaBLl8RCk2pPTQmTaXBTNTqDEAKCSQt/7YBrsNhDUo8vTQ6o0SBvhi6DEi/STQ 1afo_prepack_topscore_0007
LYTtEBTDSZCU1xqTQ9XMAB/EjaCEKfsSQoMX8ADICaBkMGcSQBuK7A/NX/Ak4oTRQeEG3AbRg2CUeANTQpIo6AXLRlDkBVUTQpOetAXhfyC0p+RSQLQy9ATeO5D0d5/RQpihEBT4gpC0GTgUQhOpBB7EVoCUhzwRQrdz0AnMNsCkqDNUQTbtABrMjnDU/x/TQ/pJ0APdO4D0/qvTQ3y+mAvFeGDkR4pSQj62qATuQRC0w6PSQVQrvAvJ58CEfwRRQY9FABLnLNEEWSKSQ63/2ATbT4D0IFURQ5QOCB7rdnDUzYkRQ 1afo_prepack_topscore_0007
LrOe6AHISpAkcgeTQZVz2ArQMf+DlARTQFTK/ALxwB8DzcbSQIQq8AfPhq4b/zdRQKGE1AbicA8jPOmUQuB8rALn2S+z91YVQBFwyArAU49L/EWUQ6KOhAXQnK+DuMsUQO5o7AjrJ/AUVlYUQnCMvAfqPi+DOIvSQG8O8A7wEW8TrgNVQZ10tA7uZMAElAlVQFiKrAnWcn8DNxWWQNcixAjlV9+bJ+SVQgNf5A3081+Ljn0TQy5jrATcUI+bHEvTQ2iUWAHUsH/T/AUVQZ7EeAHMSm0ToZhUQ0MuhALN9M/T5BvTQ 1afo_prepack_topscore_0007
LZokEB/XZk8j45ySQmb7IBP95R0rmKCSQiguIBDwTO7TQpkQQt5CJB3+SP7rErVPQklbOBj5ZT6TpunSQkv/SBj+4t6bNz3RQWaPUB7s6W/LoNDSQDRDWB/A0Q7DhS/QQhFcYBX5hQA8cJXRQcLQaBjATr47MQTQQcicbB31OA/L4NfQQ6WcFB32+Y+DH6kTQEYUIBnVlO+rqOGSQYrmOBz3eW17U5pTQ/kBPBbc6u+zF/nSQrS3RB/nqRA88gvSQ65GVBnlK7+zU11QQfBYZBvr8TBMTrgRQn4ncBXh6c7TB+NPQOHweBnMg6/ry24PQ 1afo_prepack_topscore_0007
LKgOIB351W/DuBVQQZtCIBH3fKAE061NQyeeDBrKq7+TJeXMQX6KEB/2V59jPNLKQZ0AIBXQWUAEDmERQq+2LBLl+6/DUp3MQcueHBbcoPBEF90NQ 1afo_prepack_topscore_0007
LT9o9AjXB0+TsuiNQozm0ArlE58zVgKMQ7g83AbtE387rPiLQ7Zx2ALSJY+7Y6TJQZndqAvl428Thb6NQq35hAzL4u4rY1qMQpvWmA/gnIAkRpROQYLn8Azjpm/zcVUPQ6Z0yAbr9h+jP0UKQqeasAfZlT6jkA3PQyZlVAj/Xp474o7NQ5k6kAXLTY+bxsfMQQdtfAnzXV5TpOsKQp6XeA7DwHAUi+gPQWuckA3aAkAU1+UMQwSfsALyVvAE0oPPQ 1afo_prepack_topscore_0007
LZMW8Antxz+rQWdNQ07AABHpAzAMV78MQ2sEEBblsxAcIeqKQt9yDBXGhjB8yRzIQL0dCB75laB8bldPQCFfEBb73aCMzSGPQ8RsHB/UovC8F3BRQ9vwNBDYPRCs1RCRQgoZ9ADzR/9bTZOPQC/I5AzrfZBsRsXMQBgB/A3bCbB8MAiQQRw0FBrPazAcvLEQQwOWHBf62bCcBPdNQz/IBBTfwvCsJ/lOQN8LQBLOcaCs9P5RQkP0MBfLaeBsjKGRQ+H/PBf8fXCckjHQQ 1afo_prepack_topscore_0007
LJ01HBHX/v/LCyzKQWm+LBnwKi/bQdrIQfASJBrXKF/LUV7DQhOrKBbw0KAcBRAAQK91PBPknd8LlGUJQsL8HBLNTh+rYLVMQ+xLOBLZOtA8uOnIQhAOOBDK+UwL9I6KQtjbQBDvNCwLi7GHQt2oTBvYPD+bcN8JQ 1afo_prepack_topscore_0007
L24dFBfqRl8bvgmDQXt0CBvZNM7b6Wu8PY8gABbuya/Ltrf4PNNSBB384DAc9O5av9sWEBHF7N47d7wGQXbuFBzQNYxD7KO2P5IX/ATF6w6Dapt9P 1afo_prepack_topscore_0007
LeHc7AHbkcAcmFE/PZw72AbsQvBMMIL7PidCAB3+sTCM5491P8hf/AfwglCsq4Ilvu99wADTYPC8SjFCQir8tA7OU8CMn/SAQNDFnA/sasBsoGuDQDFR6AXxCKAM/iPDQj5PxA/ouhBcGNjxPekS2AbBtSCMkBhFQTZvpArMpMD8OshDQtvK1AjTHODc1ik+PvvwoAjEc6C80em5PE35iALGLHCcz65GQ05xhAPXdlBspMSAQhZdpAzsRtAMRMJFQ 1afo_prepack_topscore_0007
LvISEBzlfXCcDxB9P3P5IBDjEyC8zXa5Ppz8KBf6qhCs26BjvJg5LBzHG6Cs6vs4vLJfNBbEkxCcF3zAQbd0LBXLBJDcwF7FQ8tfSBbEpFDsuA48PU1mPBjhQCDshASJQrpcEBXU1ICs9d+BQ6jiHB/YATDcPug4PHeXOBXLpQCceY8BQrNkLBLfOrDMOMIFQqp2HB/ET+CcgNJHQgpsVBvKBFDcQEZBQF+tTBL2ozC8JlpzP4NqRBPOpmDsqVn6PqBKOBLw2TDMRRBLQP9zPBPnPgCsdmwJQ1gkTBTLzNDcqevIQ 1afo_prepack_topscore_0007
Lf+rLBLz6wB8Q6opvPAuNBXJTNB8L3s8v4QAKBroenBMww6CwFgxLBLWLCCMQeEHwEm7KBrEhKBsgOXuPhvwRBDWvkB8kmJ+v2U9NB7m1HAMGHI8v 1afo_prepack_topscore_0007
Lsd3EB7W5dB8VONCw7PGBBXep2BMn/iGwLF/BBHmZqCMBD+HwhLaCBbH71CMu+SKwmRc2Av7XoBsmm7Ewwds0AHcWPA8yq2Dw1V+uArzkCC8IVsIwFOgDBXrnGBcpjq9vzt6BBDZ/OBsESBJw30r0AHqaGCsBgUBwF4O3AfqBCAch1UAwbDtmA78m6BMchFIw4/NwAT9fkCcr1FJw+DpwALTfgBsC4fKw 1afo_prepack_topscore_0007
LESTCBLnrFDcMyBEwZZNDB7g6zDMJYLFwsfXIB7914DcJcNIwKGiIBnAhHE8rBNKwKSmDBjESHE80vAAwqzW8AHNBIE8OVW6veIkFBX2wdE8o9PBw/D48APUwQEsRRmePkf+BBXNx7CsjYUAwCrq/A7w4/DMrZfHwtRZGB//T/D86fh6vVm12A706REMLf8+v2P+4Afs4vD8My/5vkF0FBLx9mE8ERH7vkVgJBjt7cEsAUGDwU4xCB/+ilE8+9+Dwi740ALTxQEspc0wPe2EBBzJvGEMbPezPUV+/A7EChEc1JybP 1afo_prepack_topscore_0007
L0ikMBjSDkDcHDvGw5RuRBXHGnDs0Q2IwAh0QBjC7YDMERwLwIrjSBHuptDcmanNwmUCWBDIJLDMOQFHwwdHYBzczaD8WspBw5uvbBPv34Cc0kb+v9pFbBrEcCE84+YCwdkVMBzdKSDMpnhDw4gETBHsHEE8eLzIw3JbUBz8FrCsrEhGwMVcZBvrCJDMeS5IwIdwUBnpmfDMKy39vqTOdBn1/DDsJJb1vZ1fZBfSUbC86WU9vTYHfBDR/yCcnP4BwCIkcBPvAIE8vxD9vU7ceBrPDAE8DdGFwubYYBbXWOE8FeEEw 1afo_prepack_topscore_0007
L5TIOB/2p1CcGaJMwCCJNBHZPmCsMY7OwJxQKBLWCJDcl1QQwxCwLBnEBTDsQFYRwRsxJBbJZ6B8oG7Ows2mMB7J1pAMZ24Nw3pkIB3SlC/7UWoNwUVHRBPHwRAshgyPwO5wMBPRYlC8INnKwn0+QB7lMfCcw82PwcSQGBjvaCCcz0rNw2IdIBXkitBcbxeQw1CQOBDmT2A8gA6LwYYlKBD3Lg8rsP5Mwb8bFBzhgn/b1tOMwpxzGBvsFo+rqElPwjPITBjrBx+b5WDPwkXePBPNLFAM5q4QwIa+TBrPRGB8YH6Pw 1afo_prepack_topscore_0007
L9WKGBf4vbDsGeaPwXAPDBzo79DsyXcQwfmHHBfxyQEM3g0QwwnOHBbIAYEsDr8Rwe0P9AjuTIEslsNPwuBa0AX8PvDMwi1Ow60z4AbaXcEM3IRQwANLsArkf7DsDjwMwt2AFBbAXTDMVJnNwk8hBBvaEwDcKPWRwZLFAB7faME87dONw50SwALNHqDcoXXQwzi93AzT1QDMxoPOw4ETyA38wiEMo8UPwr7H/AfvSoEcMfWQwOE11A3qaYEslwQRwkdLmAvaRiDcYnmMw+IFwALxt/Dcp+0KwzpToAPLpME85GWNw 1afo_prepack_topscore_0007
L9CWKBf36XEsi7yPwdQNOB7aJpE8CZPQwfIqRBvJehEc12ZRwlxaSBzGnsEMYZYSwm8sRBTE0uEsLyGOwPgqOBbs83EsG+CMwCyPKB3X7REMME/Nw/f9LBDgY3EMP2hQwAUsTBH0cgEML7XNwPRzUBDE/5E80+uOww8DMBnRXtE8mWjLw 1afo_prepack_topscore_0007
L/2sTB/UUOE8i6TRwTOCXBbcuFE8dwaSwnMyTB7E8FE8b4tTwHypVB3VDNEs6wvUwsx/YBjrIeDMA7GSw7rZdB//ecDshoERw9ZocB//HGDMg3xPwptGhBTyUxDseiTRwO8UgBnenED88x4NwvbHjBvR0vDcPAXQw96uiBntkZD8RZXOw3IvkBPlEYDcEzeMwtOATBrJjFEc+BhQw+RhaBDGCQE8sfiSw+KqVB3I0KDMQ5vRwwieaBn6QPDc+XBTwZf2YBfgv1CMsbaPwsBahBnfdBE8i/OSwflBgBPaDzC8r2BMw4WAlB7HHAE8ssiQwkjJkBL+bHDcBi+Kw 1afo_prepack_topscore_0007
Lwo6OBTCg8DMPNrTwv3jLBrFQ8Dc5A6UwbpDLB/t8UEctEcVw0zyLB7qBZEcKLnWwJCeNBHyOxDcyh1Sw1ZYNBDNanDM+xpVwlsoHBnECvD8eOrUw 1afo_prepack_topscore_0007
LSx1JBHG7jEcFHlUw8vVJB7og6EsyuCVwp/mOBDQRBF8QDtVwF0pOBrwYKF8zhxWw4GBIBv50JFs7g4TwXfXCBvWjFF8V3WTwe0kIBnQ+gFM0OVUwQ3JBBLDjQF854CSwZnRJBLcSgEMakoTwizFGBDyZ7EcADxVwQHwKB7t6GF8tiDTwjw4+Ani3KFMt8FUwsdzBBbfZ0EcmAOTwE6nHB/DlrFMW9fTwWnqMB3z4jFcrJqUwEn1FBzsDkFcSEKVwucK6A3LwMFssKvRwJ18DBDfBLFcaJSRwjOjBBTjyhFcutKSw 1afo_prepack_topscore_0007
LibCTBT+08E8mhEVwbtTYBDj7CFslVqVwUD4YBrT44EMyBDXw5rZaBDiZDFsEo/Xwq17cBbSr7EcuHyUwTKjdBf1+HF8eweTwUV/gBrnV/Es8qpSwZoShBDtDLFMO3ZRwBL7iBDSOFFcSYZQwrwYkBX70zEslPgQwpoDjBrQ/QF8ocmOwaW5SBLGc1EMXRNUwwMeYBPNUUF8ZkvVw8zbcBv01qEcICiUw2nVgBjTN9EcBcVVw8+ZeBHbuYFsxusTw0i2ZBPC4GF8M+5SwnmlgB77ouE8KUaSw1K3iBvkeAFcfBNTwJqMgB7YiYFcJOSRwqSSkBHW1qEcw3VRwwGnlB/EdvE8j1fPwvq7hBvZXeFMB5bOw57RkBXknMF8g2FNw 1afo_prepack_topscore_0007
L6NqXBr4qkEMitLXwm+JYBzZgaE8RwQYw+juUBznTnEMj+vYw1PfWBfmYtEsoESZwVkVWBPrRDEMFTQYwUdDaBzhBoDsynxXwo14XBrsx7C8l/vXwzabbB7JeeC8KGDXwNjMaBfgUrBcVOvWwwmgVBX9xLBcBoEXwi7sdBvvH7AcNOGWwgzaWB34TcEMxeaWwpiWcBTK1aE8+PaYw6baSBLJLCEsGSBYwpy7VBH2B7DczDxYw/Z7dBv6XnDc0xIYwtSkaBbxzyDMIwvWwMvBUBLZq7CM1iPXwJ6YXBH9OwC8VoYYwLpEfBrmdpCMGmxWw7T1SBL4rwBsr+jXw6klUBzupOAMju1Ww/vpgBD3WTB8xx1Vwt5xcBXC/7/LvU3Vw 1afo_prepack_topscore_0007
LBI5PBbEEsEcNxjYwlUZMBbBM5EsRz/YwTYRPBvvTOFsgoIZwvlhPBXCrVF8VdsZwT18GBfAb9E8u1qYwsmODB/o/pE8CLnYwSqu8AXw3vEcKUMYwTqkBBbdtiE8ctTZwkrmOB/JbnEcQpHYwg4tLBXPdwEs2edZwKjnHB73kDFsTrKYwmW3EBjFpJFMrR9YwcPUFBrBAdE859WYw2Sc3AHhEiEsitJYw9eU/A73u0E8k5YXwdad4ALwC9EcifbYwj+29Aja5UE8FIRZwVm9+AnQrvE8u8jZwdqHFBPUVeEsdBmZw 1afo_prepack_topscore_0007
LNuYRBDc3XFcnOnYwLUUUBL7psF84fqYwTgdQBHeA/F8SShYwoCQNBb3kCGc6u7Ywr31WBLezvFcM/WZw1qFbBDuqeFcbWfZww4PZBn7BDGcS0aZw5vEdB36IeFMiBNawiWBRB/tJRFsWKLYwE6hXBzsssFcm8SYw1FyTBbJ3tFcJivZwTWgeB/oWhFsiYKZw3ZdZBDu8OFsEpXZw2EBbB/wAEGMJc6ZwHWIWBnwAJGMWOWZwMUVcBzMEEGsyeCZwsTCgBLclRFMibQawh0uZBzZ5aFsMgiawpT2eBbohtFcgGVaw 1afo_prepack_topscore_0007
L4swQBvw1DGcar2Xw+aINBL1xMG8wceXwmHgPBnoZXGsE98Xwz4/TB71FaG8KyoXwW9MMB71FNGMMw9VwAfPIBbBmVGMbfgVwkTWHBjAGVGMpRAUw5acDBvurdGsEziTwhBiCB72RdG8wuESw8eYTBXfJBGsSTNXw+HSJBnviLGcYy9XwmAuKB70VFGM7NoVwHT/PBLdjOGctKdVw43wJBX3fdG8bNxVwCpbEB3eaUGMh+AWwfkwFBrlQNGszFvTwQSJLBHQOWG8vRfTwrPAFBXkilG86gzTw/1P/AXnmcGMFSDUwoS2/APbFjGsTxzRw9qABBXrEWGMgm0Rw1ACGBn3aeGMO2lRw 1afo_prepack_topscore_0007
Lu4gMBHvadGce3WYw/PlOBvk3nGMC+mYwmKUTBbA4lGcA+EZwmnzWBHBrsG8LyGZwWhgTB7W0dG8kyZZwtgRQBfpLvGczICYwZkrLB74+yGMM7LXwltkNBXhL7G81oKWwqd9QB7i/1GcWLFVwWTaSBjYt9G81dAUwLG6IBnCCbGcpveYwCSZLB/F2rGcYt4YwylITBTIArGM9kbXwkzRSBz7O2GcS9OYw7alIBDcl2GMexzXwiJ9JBTFLsG8PRqWwvP8PB3FUBH8zvqWwztHKBXGA/G8Y/sVwdrwOBLRXvGcayoUw82nUB7X1yG8CWhVwyvpUBP495GMPxTTwhVhUBr60DHsl6ZUwpBDPBHHlAHs6AlTw 1afo_prepack_topscore_0007
LAAAcBBAAAAAAAAAAAAAAAAAAAAAAAAAAAAAAAAAAAsAAAA4P 1afo_prepack_topscore_0007
SCORE:   122.450   -364.987    127.361    278.203           1.189                 11.481        -10.682    -94.498        0.396        -54.241          0.000         -1.344       0.000        0.000     -0.190     88.717      0.375            0.000     72.289                -36.229        104.611         3.000      0.545    -39.924      1.797       0.995      4.115      0.000                -0.400             1.376              0.216             0.791      -1.306    -27.773     -4.464      5.885      1.682      0.000      0.000      0.000      6.226     80.000     13.000 1afo_prepack_topscore_0008
RES_NUM A:1-40 B:41-80 C:81 1afo_prepack_topscore_0008
FOLD_TREE  EDGE 81 1 2  EDGE 1 40 -1  EDGE 1 41 1  EDGE 41 80 -1  1afo_prepack_topscore_0008
RT -0.29306 -0.85376 -0.430359 -0.954128 0.290004 0.0744089 0.0612787 0.432424 -0.899586 19.8465 13.1948 -6.61286   1afo_prepack_topscore_0008
RT -0.361571 -0.433569 0.8254 0.674843 -0.732553 -0.0891793 0.643314 0.52477 0.557461 -3.784 1.902 -16.025   1afo_prepack_topscore_0008
ANNOTATED_SEQUENCE: V[VAL:NtermProteinFull]QLAHH[HIS_D]FSEPEITLIIFGVMAGVIGTILLISYGIRRLIKK[LYS:CtermProteinFull]V[VAL:NtermProteinFull]QLAH[HIS_D]H[HIS_D]FSEPEITLIIFGVMAGVIGTILLISYGIRRLIKK[LYS:CtermProteinFull]Z[MEM] 1afo_prepack_topscore_0008
CHAIN_ENDINGS  40 80 1afo_prepack_topscore_0008
L7RBPBtz3HGkQgV2P8S3MBNzMAGEv0N/PrcoOBd9oDG0HFOFQbnvSBJaRAGEDCMHQCB2OB5OfpFEAAA9PjXaMBtz3ZF0d+eCQ78dNBdoFjF0gArkPQj3NBFfoFGEK4IKvq/nNBRZNPGU3dt4PR/ATB5Y7HG0d1F3PUmgIBFcPAG0UQs+PIwKTBNc9oF0coF+PLy2NB9owJFUc9oBQiWkNBhpbeFEsyhGQiWEIB9TNaFkDtICQfU4OBhU4SFEv0NBP1NJJBZktjF0IbnXP3kYPBNJGuF0257vv 1afo_prepack_topscore_0008
Lx1jLBh/UKGUktzHQsHFNB989NGUc9oKQiWkJBRgVIGkWktMQkCXJB9naLGEW5APQTihMBxKHaG0gA7KQqGPQB5OfgGUhrHJQ7RhPBlsdsGkArcJQwKHLBlDtwG0jCHJQLy2TBBAAyGUwKHKQW5QIB989MGEmuJGQyDQRBpo2LGESY/KQtIbIBlsdcGk78dKQ4PVNBhpbcG0d++MQkCXUB5OfeGUwKnJQBWZPBtIbeG0coFGQSMoTB5575GULyWKQzhWXBFXPuGEVjXKQ 1afo_prepack_topscore_0008
Lue0GBtHFAGEXP6LQf/UDBhpb0F03P1NQFDCABR2OCG0xLdPQzhW/AdTiLGEsyxOQVgqGB5WemF0kauPQFkxJBNMKUFEDrZOQnhSNBtINJF0gRPQQcJ3FBhBaEFUd4JNQJGEHBRKc7Fka8CKQ/7pABZdDqFk+3sMQxtiJBRxowFE6GYQQydAEBR8dfFEr4mQQAiYMBFZnaFEVe2MQ8AgPBlTM8EErUiPQabGQBJ7wUFUo2pQQjsyKBRdzCF0TWCRQ5pEIBZNZ3E0fjNMQeTQDBpJ79EEMAtOQj1cDBtAmMFU+0pLQ 1afo_prepack_topscore_0008
LlYQ7ApFZ9FEtIzQQ5lu0AxKHGGUxgoRQaR2yANJGBGU3kATQIFuqAhU4CGEW5oTQKc9pAVMIIG0Mz8QQ3577AxeUuFEShDRQK9M5AVMiNGE5QwRQjsdpAtIbDG0gADQQ/UjjAR14FGEVjnRQ03PpAJxgQGUf/sQQ 1afo_prepack_topscore_0008
LMdT6ARhr1FEFueTQe++4ANHarFUPK0UQAAACBFYllFEAAYVQJGEGB5OfpFkYQwUQe++xAh/UXFkX6uUQdTi2A1NJGF0d+2TQJbn1AlsdGF0jCfSQ2jC8AVMI0EkpbKUQVjX6AlCX1EULy+RQueU+ABAAqEE/p+SQBWZABZlDzFklD9SQAdF1A95j2Fk6vfVQLy2wApGvQFkX6uVQwKHqApZmbFEaRWUQDXP+AhAruEUjXKVQGZ76ABBWxEEnE7QQDCMBBNJGcEUc94SQ 1afo_prepack_topscore_0008
LShLCBJaRcFECsiWQBrcHBJaRWFErcIXQlDtGB99TPFULySYQtIbIBNdT+EEVjfYQGZbLBhU4oFkVOEXQjX6QBR2OjFk/UjXQueUUBtHFWFkBB2WQsHlTBFZ7oFkZmVYQzh2YBZ78TFkDtgXQZQgYBx0NfFEAAUYQ5lu9Ax0NZFU46BXQcvJJBxy9IFEIlkWQ9owLBpvfuFUdTCWQoa8JB5QL2F01jqXQIwqTBNJGQFEYl7VQTihSBxgAzF0MzwYQEYFcBVMIKFkCXHXQ 1afo_prepack_topscore_0008
LcSMEBZmZcF0hWsYQ3kYDBV3kWF0NJaZQ6mE/AFYlDFkWkdZQWO03ANzMBFUMIEZQhALBBZQgpFUhrzZQhALFBZlD7Fka86ZQCBWFBlCXGGUMIgZQgqxIBZ785Fk9ocaQTiBJBBrcOGUO0mZQZ7cMBpEDFG0FZjaQT3kMBFsyNGErcIaQkC3CBxKHqFUNehYQpjPHBRjGSFExwnZQnvf7AJaRwFkX6iZQO0i/A557jFEFuSaQsyhCBR14GGkWkFZQShrIBVMIsFU46xaQwKHJBBBWVGUNeRZQ9oQPBJxgEGk++9aQFuePBluJUG0isNaQ 1afo_prepack_topscore_0008
Lb8SABNJG2EEW58ZQVjX5Ad8SjEEXPCaQUNe4AZlDXEE99XZQJbn8A1isdE0FZ3YQbJWuAxxTqE0F3QaQnNOpAFPa2EEiKxZQqGPDBVjX4E0xLRaQNcw8AVfyYE0SmaaQ8cipA9HRcE0KcYaQDHEvARXwzEEiAuaQWBzsApbDzEE7zWZQ 1afo_prepack_topscore_0008
LnEDzAx0NFE0hWYZQzMzxABW5wDEoawYQ8S3lApFZrDE8nmYQktzgAhpbODkU42YQWAK3AhoDFDEuj0YQh5oBBJHsGDE844YQd/YEB9NoTD0fHQYQ/sqBBJ1xcD0QFjXQeSOJBZRXUDE9iPYQvJxvA9TNAE0jCzZQI8o1A5gEBEkPQWYQO8+zAxMf0CUqgQZQ3bQ1AJPsxC0ujYYQLprCBVufdDEd6RZQ2EFDBtnSnC0BsCZQ 1afo_prepack_topscore_0008
LIFuhAdnvDE0hWMYQDCsMAx0NDEEAAAYQf/UHAVMIcDk/UTXQzMzMA13PVDUy2JWQsyhKANdTWEEnEDXQlYQcAFZ7kEkArcXQqxLnAZPKWEkVO0XQIvjhAdUkDE0MjMYQNkvCABpfFEUrrcYQLy2LA9S3QE0eUAWQ46R1/MepdEERLKXQ5QLgA1isvE0OfnWQqxLXABqGvE0xLJYQIFurA557REUdT6WQamZsAJGEeE0fqRYQ 1afo_prepack_topscore_0008
LmuJ5/gqx/C0jC/XQrcot/wKHWC0jCXXQPKcN/gpbeCERLCWQx1ja/kYQICUktDVQduFC/4A+2BU/CJYQt0jn/0iaUBkcowYQQxuEAVvaTAkvMmYQ1VAAAx8hv+TThPYQIubWAJ2bdA0n70YQT3kw/Y78FDklDdYQTNfFAhjKEC0aRLXQ06zn+yQ2OCEurTYQczEB+03pABkDvuXQMLU2/shxEC03uBZQ8/b/+Azb3AEarFZQ 1afo_prepack_topscore_0008
LCsyB+SgV+C0Ib/VQ2jCX/mYQIDk8SvUQCsyB+4luVDEmupTQ5QLS9gqxHDkTihSQeGw8/KV/rDUY48UQvYqPAX/ZdD0w37VQcwUIAXcB5D0Z9nTQoSMcArY12C0+6dVQqGvk+qw1PDUjXyWQKPZs/epkrCk+iaUQSPOt/Su4DEkGWZVQ2BUIAfFqVDkzK5WQ445aAHjg3DkZ6GWQiVCUAbNJJE0MvyTQT8v3/OLVCE0SG9SQ9iNQAz0cdDk1HLTQqaEkAjxbuCUp6NWQ7HFiA/5R+C04ohUQMJWRADV9bCkanUVQ 1afo_prepack_topscore_0008
L5QLi/8S3wDkR2+TQfU4AABqG/DEEY9SQMdTMAJGEYDktzXSQ14lOAJGEUDEnELRQUNeRAluJPEka8iTQ4P1GAZ78hEU46BUQfU4gAZQgVEU2OfSQktzj/4577DUHa5UQp9mw/sg2HE0AfKSQbnvZA9RhHEkYQYUQtd+QARKctE0yhGUQShrmAtyhgEka86SQAAAlAZ5QHEUMIISQmZmZA56RdEkEDqRQ 1afo_prepack_topscore_0008
LiWkTAZ5Q7CUf/MTQaR2eAxJxUCECsqSQxgAPAV46xBkoF5RQLHaTAdR2WBkpbyQQPrekAV6B1BUtGzTQRt/tAd8fPCU8ugUQBeHxA5SgpB0KRuVQNoT3Ah6uTCUUmiTQNepRAhU4+Cka8KUQ7AylAV+bfCUJCASQfqvcAJn9nBUzCjUQarNnAJzL4Akp7YTQMgrrAFPJvC0Ij3UQQM43AdsqDCkwsOWQbIXqAd2ilBEeNaWQ3cWzA9tYpA0qhZVQHbE+ABEriC0QBDUQSso5AJCNoBkO0LTQ6g50A5sdnCEuYsSQ 1afo_prepack_topscore_0008
LhrH5/4P1gBEuecSQEYlT/oFZrA0GvsRQLHaB/cR2WB0d+WQQFueE/c8SvAUGEoOQaSeA/i0UfA09teSQaSmi+yxbQ/j4SuTQl1Py/28ju/jrwlRQSsqt/mRkQ/z2ksUQsHFy/c8S3BEEYVTQIZyn/QZwY/jfbiRQfCUX/aeRdBkrJ1SQlaVo9SVYZ8z1/aTQYEcH/sk/9/Tm7PUQ3c3HAbUVe/jtGKSQQxO4/+s0gA0JFvQQeJLn/K2Qk9zHQPRQ2G5l/SIc/9jTSjVQvtoz/+edpAkegCVQOcFFAb0Kf+Ds+MUQ 1afo_prepack_topscore_0008
L46Rh+0hWUCU3kYQQYlDN8sz3rCkR2OOQf/Un/w1jmCE8naMQJbnj/coFdCEueEKQBW5g+envbDEUNuOQwfqx/+owhDU46JQQmZmp+iqxzDkrHFMQT3kMALv0RDUGE4OQAAAg+cnvjCUwKPRQiFvX/qPSeCk+oRNQxgAD/kuJpDESh7PQNzMv/GZ7QDULyGRQ1NJ2/mtzBEkSMYQQTiBB/SLyKE0isdMQbnvH/0hWwDUHaBLQcSMk/GCsmD0jC3KQY6maALwKXDEDCEQQBrcOA/mEjDUbn/MQoa8KAbktvCEUNeOQ 1afo_prepack_topscore_0008
L8naGA9S3sCkYQgNQDXPaABrcoC0573LQYlDbABVj3BkoFpKQR2OfARKctBUO0SIQ1zInAd2/vCEmSkNQT3axAlHrqCkUDDMQMSG1ApzvKDk9XXKQ+jb3AZAmFCEk8SMQnoj+A1X4FDEH19IQ9gcABxBqAC0Zv5KQ+hOCB5e2gCkCBPJQoFZHAV3k0CkZmZPQO14ZAFkaADU1cSKQ6n8mAV4QQDEj7YOQsCNnANWwZCU4nPPQMEcwAZHDoDUZ5JKQ+Pn0ARCUYBENOnNQLSrAB5eVfD0RSTHQNXxCBxAuGBEDcHLQA78FBhb+cCURaIIQ 1afo_prepack_topscore_0008
LdoFXARgV2AkArMMQXktXA9na8+jVOELQe++HA56Rx+z4luIQ46RNA557n9zbSMFQbnvTAlCX/A0NJGOQd29jAJQ/e+DeMaKQWYmTABImA9jGmnMQ 1afo_prepack_topscore_0008
LPKcp/ksdu/T14FJQ/Ujn+w0Np/TgVuFQv0NZ/gVOkAkU46AQc9oY/89TFAUjX64Pir2g/CbIeAEgDXHQGsF+/iranAEG1hCQgHP2/Wv8R/jUa2JQdTih/c9oQAkVO0KQOrS898VZH9j9ItEQV8OV/O0XeB0d5bIQQtEOAHH5EBULgwDQTunu/idlPBE4dE/PjjQCAvv8Q/T2L1AQtjNKAvzuGAE53aKQ0TT8/yvfi8j/PGJQ0eTh/io0K/zK0lLQ 1afo_prepack_topscore_0008
LZQgt/IwKvBEaR2BQKxgAAd9oQC0Gv06P+TNSA1hWsBEmuJzP/UjTAlBBmB0bSMwvoFZJANzM7Cktz3+PktzTAJFuWD0w1j0PCBWfAFYlDEkmZm7Pe++qA1NJyDkVOUBQ0ist/AqGDCknvfFQbLVo/YeWXCEtPzxPYlD5/EsyNDUbnPBQb8SVAx0N1CUdTiCQcSMgAR0iEDE99TpPQ14HAxLdfDEUNeRP3kYvAZPKGEEDCMDQW5QoA125bDkoFZEQ+TNwANHahD01jC9P 1afo_prepack_topscore_0008
LQ14fAJFuGBUjX67PWO0oA57nSAUMIw2PgVOkABVjX+DaR2OP357nABBW59T14l4v/UjvARhrX/zHFOAQKxgeAZlDNBEpw1BQu/ztAh/i8AUJ/DqPHaRrAdTih/TKc9DQDXPxAtcol8z4lu+PxgA3A14lOA01jiAQ 1afo_prepack_topscore_0008
LQgVYA5QLy7ja8SvPqxLPAdoFZ87kYQsvsHFIApw1jyj++p9vKc9MApGv07b14FDw+TNSAR14l8DBW56PkOLbAxmsv+LvjvwvQ+vBARHhI+rZYQgP 1afo_prepack_topscore_0008
LdTi5/sd+O+T5QL9vIwKr/g/Uj/zIbnDwEtIJAB/pGA0hWEHwZQgJA9Rhr/zKH6Jw+eXE/sOdEBkq7aCw/zHn+IX41BUdtjHw2uMP/CZDvAkS9M/v+TNy/UiBB/D8na0vro/L/oMuL+jzsvFw3Cml/0LZtBk3ht/vZ3Lf++6GYCEO3oGwZYJo/8pQDCk51tIwzA4j+WacOBEDHJJwRcFp/+u4pB0hCi9vrL7q/y3zFAEWGKCwhbhB/GIEOAkG5a3v 1afo_prepack_topscore_0008
LLHaZAZktrA04luEwBrcmApEDCBktz3HwAAArAFYlj/zfqRJwiWktAFuek/DVjnLw/pGvAFtIrB0GvUEwUNerA9owhCkZmZCwrco5AxfqxBEaRWHwGEYyAlYQ0CUiBB8vvJxYAx0N5AkZm5Awf0NkAJZIwBE9PeJwMdTwANJGEBEW5wAwnvfrAFDC4CUMIwFw46RjAhqxfCEtI7Aw++p/AxLdHCERLyEwW5Q8AV46xAk9oQIw7Rh4AFueMCklDdJwb8SvAFYlTDkWkt5vDXPyAtd+eCE+TNyvx1j6AFYl3C0eU4+v 1afo_prepack_topscore_0008
LYlDsAxLdz8Tc9oHwFuewAVNeJ8r/UDJw67npAtHFu9rlDdLwwfqtAFtIb+b14lNwPf/pARf/08j8S3DwYKv4A9ce56r0SqJwKImwAdVCr+LdMJHw 1afo_prepack_topscore_0008
LsyheAVMIw9b3kILw3kYQAZmZm+bIwaNw8S3UA13P16bMIwPwyLdXAJEYF97kYARwDIDx/w/6d+r3TqMwnCYo/QD6KAsZzjKwdlXK/gx3H/rwUEPwpbSYAFCsy8bNeZJw/u9TAVlvUAciGBOwp1Up/kVNt577A9LwKKGx/Qmvl/r8L4Iw0Etx+WMNB/LWtfOwWP4W/wiEY9r6JVQwkAGZ/IzOkAcYcxPw 1afo_prepack_topscore_0008
LktzVAFDCs9jWkNPwXPKaANJG0/TPKsQwShrnAltzH/ThrXRwBrcoApw1D/zxLlSw3dFbAd6RWBUYrJQwD86EAVoDzBUt+WPwSI1hAVwXJCUF0NRwHbJFAt9hiCUzUwNwShrTAJv0d+jtzXNwJZONApGCt/jMwaRwMryiA1zqYBksHkOwnCF1/ENU8BEzuiQwOFk7/Y/CBBEcKIOwwWGiAR30pCU7Y0Qwz22pAp+6+BESUgRwTMNZA5khICk0oFSw+Lvp/MPpqCkjEKNw07APAZgPeCkse+LwhKtLANtS8CkQL+Ow 1afo_prepack_topscore_0008
L8S3vAtyhm+zyhmQwGEY6A13P19zxLNRwU464AZ6mE67z3HSw14l8AhqxL6757PTw3FXBBdMqm8D68HQww5QDB9eNt/zsOmOwP8vGB1x+u+Tv/SMwC0UGBFOI0A0XiMQw6mEvAxKHq+jYQQPwUVK9A5GDo/D5NyRw1QX/AthIi2LOl3OwYF3EBlf6V5j7bmQw4Ro/AlvWXAEUbvNwjdGIBlgKOAk54HLwd8bEBBuYy8DQjBLwJHNKB558V9Dl4FNwkOrHBNL2qBUj+NPw90xJB53dTAke5nQwVAuDBNyOKBUn6/Qw 1afo_prepack_topscore_0008
L7RhzAh/Uj+7KHqRw4P1xAlsdeAM7RhSwlYQsANIwCA825zTwyLdvAxKHaAcNe5UwpnErAphQiBM1RzRwiGlwA94NICcUroQw//coAph6jCc5gzPwOwy5ANRGjCMbtKRwO0iwAlCXf+LAAwQwKvm5A5EY6Ac38vSwsI5jABZsDBMwUaRwFSqoAJJTJCMEuhSwJkpzAFUXhB8Gy2PwMdXsAhPU0CsUeJOwRPCiA93yPCcRDCPwE6IlApOe7CM+xlQwjkt9AdXfzC8ErVQwKvu2A9Br6Ccn73RwfGj/AdUbOCsj7qRw 1afo_prepack_topscore_0008
Ltd+jABW5g+b0isTw8nacAx0NJ9bjX6UwAAAmAxfqx1rQg1Vw03PmA1jCX6LmuBXwXVvJAhQUc4jnkjUwIyFw/8V/e8bMV1TwhGBBAxLfS9TDtzVwFWU6+Y9tG6j4gMTwT3khAJGE49rqxzSwRe2VApTmT/bqZbVwBTUPAZJ1r9T6d3Twn0Jg/sHrk+rIaiUwxKM+/0eEf+L1aDTwORpn/4wo9+DEciVwtTpNApztz+TJDSWwQSo2/syG51jzHgWw7Ikl+CK6267x+sSwuSab/08Hq9zladSwdFdx8uUne9D9l9Tw 1afo_prepack_topscore_0008
LVjXsAhVOU9zLdTVwiBB0ABVjH/j/ULWw6mE7A9RhL8Dmu5WwO0i8A1isd8TzMDYwBW56AxJxgAUbnXVw0is0Ax1jiBUPK0UwdoFsAFsyB+j78VUwLhdvAZCEJAUIx5WwU46+AZ5Q7/zGvkUwsyhABNJG8Ak9oAWwsyhvAtd+GBEAAQUw 1afo_prepack_topscore_0008
LkCX/AxLdT7LueMWwT3EDBlX62+LAA4WwY6m/AJwKHA8yh+XwdolBBBAAQAcwKjYwlDNFB9owdAcxg4Vw67nJBNc94/rCX/Uwoa8IBJwK3/b2OnTwzhWOBhWk9+7gAjVwtd+MBFXP6+7gAzSw3kYSBd9oA+rR2uUw+TtRBZ7899bwKXTw5luVBZ6mE8bzMjSwJGE+A14lu7LFuOVwuCfGBdcyr9r+7UXwoa8BBNJG0AstzPVwR2uGBRf/UB8FZbWw5lOFBhU4SAczMLTw3k4OBdR2++rYQoWwoacMB5P14+Lv0tRwmZGWBpw1j8rU4KVwhrnUB989T8bxgoRw 1afo_prepack_topscore_0008
LAAA2ApEDiAM8nqXw+TNvA1hWMBcdTWYwDCstAVMIQA8eU8Ywy25uAlDtoAMT3gZwDXPzAd++ZAc3kwWw2Z/yA1T5DCspigYwXXgnAJBOdBMHWIYw 1afo_prepack_topscore_0008
LTiBrApEDC+7z3zYw8napA9na80bbnXZwc9ozAZ6mEzD8nyZwMdTzAJwKH0bHaZawEYlmAZ78t+zgAHZwoa8WAhWkt+TgVyYwsHFnABAAYAUwKrZw789RAtd+mA0xLZYwJGEqAFtI78rBBWYw6BziAxtbK7bDWrZwDXPsA9mET/zNJuYwzMzKAJFue+DnELZwiWkVAJxgA8zP1cYwYlDlAR2OXBkR2eZwEtIvABBWZAErc4Zw8nahA1NJGAUMIEaw789BAd++hAEShLYwNepdAZmZuA0d++XwlDtSAJaReBUdTuYw 1afo_prepack_topscore_0008
L5lu8AhpbS4TgVeZwFueDBFtIb5TIw2ZwUN+DB9mED+LnETawW5QFBd9ow9Loa4awQmSIB17rW6TRCZZwR85IBVo7O/z+hBZwv+hNBtwSM/jOtjYwKpIOB9u92A0lJNYwlVlRB1piEBERcZXwp4sUBdINGAkx5+Ww3N1RB15QICU9f0Ww4P18AVjX64zjC/Yw6ObDB1onO+TBcKawJrBIBlhf877mDBZwRT8LBNtcB4jyUrZwF5hJBp+waA0WpYZwd4SFBhP3o/jzCvYw6g9MB9c4O9T1DMYw1OMRBZvE0+jGo1YwzXzLB5ydoB0VdWYwyvgUBVZPY+jEJbXwwRSXBVUYQAEATOWwPxbPB50OgCkD6IXwBhaUBFUWNCE86DWw 1afo_prepack_topscore_0008
LZ78CBxLdLAc14BawLyWDBV46ZBMuecawb8S/ABBWRBczMDbwIwKBBxgAjB8jCnbw1r2BBNDuUCshEDawCW5FBFU5hCM3LhZwrUCEBtkpHD82bIZwJ64HBdyXUDc7+nYwgV/GBVURyD8FxJYwcIXCBJ8FDE84RIYwIpwKBBDl7DcmPbXwjX6BBd8SPAsnvjZwsJfHBZA2gBcqInawqEF8AtOhPCseEzZwITWBBp4qvCs91Yaw3brJBxaDqC8qgwZwFThGBZ2dHCsl8KZw/wRABZTBADsXh4YwCzbDBllkiD8MDeZwE4fLBp4vFDciGoYwcW9+A5fE/D8zydYwG/rBBR9SOE8QRjXwoaUOBN8QsDMBidXwVhFKB1I/IEMu+tWw 1afo_prepack_topscore_0008
Lx1j1Atyh2AsYQ8awZ78tARf/sAsArgbwqGvyAluJh/LUNCcwShryApa8CAM99ncw9WJjAJuCKAcuURbwZmtYA5a2HBs+i2awLobFA9odYAsyfkawBKwRAtAfJCcFOSbwDXPzAd9ooAMqGfaw41osAlhyrB8T4ubwY+kkABTMi+78E+awpy4cA1oOv/bhNtbw8ZEhAlEXfB8GpbawVQk3/UaYEB8qdRaw783KAJAtH/LvVQawi7o3/4/f+/b8s+awYBHIAlydfC8bL/awSqTIA9Ri7Bc6Gtbwz51fAFRLaCMeOebw 1afo_prepack_topscore_0008
LQ142A9mEj87Gv0bwwfq7A56Rh6DAAUcwT3kDB9mED4LXPecwU4aEB13PV+L+Txcwknu7Apt3g/TDuCcw+wTwAVsUOAUnO5bwd8jABN3TsA0tcicwu/EpAh53OAUIAgcwQ142AV3kY77NJWbwrT32ANvDZ6TxFxcw3pCABtI+k/jLikbwwovsAlrpJ/zHHhbwkygwAdC6OBkhCsbw/BjABlkQtB0bvVcwCBrEBZZsXAk9pncwd3y8AZB9qAUeuAdwCOIhAxWzkA0+uWcwkxWsAt035AUdK4cw/ihoA152c+D2Ftcw 1afo_prepack_topscore_0008
LdTiHBpEDi8DpwRcw++JNBpvfq5zd+acw1NpNBJxgA5r78JdwjX6JBpZmZ27yhidwBr8OBd++p9Lsy9bwiWkPBlX6G8rX6ObwKc9QBZ78d/7OfzawOJmWBdR2OAsDt8awXPKYBRgVWB8z3faw4P1GBpFZ7+DXPCcwLfwPBl+6K+jyKVcwx1DMB99Td/LYl/bwRLySBtyhm+LW5IcwR2uSBR2Of5jqxLbwCB2LBVjX62rCXDbwIwqQB9Rh7+LmuRawrcIOBpvfiAc465awQg1WB9S3kAMmudbwGZbZB9S30+b6m4aw8n6bBdTipB8d+mawTiBYBFXPCBsuJBawY6mVB125DCstzjaw 1afo_prepack_topscore_0008
LR2OSBFDCs871jWdwyL9SBpbSM+757DewhArSBNJGE4zxLhewfUYTBBVjX07IbHfwekxRBBFLb+DpTSewqGvOBtz3HAsuJRewNzMPB9owdBspb6dwpbSLBlCXPC8JxMewx1jFBFZ7ECcPKAewbnvBB57nmCcjXOewNzMVB56RB9LXPCdwdy4WBtPZH/rYJHewlYwKBhArc/bIwKewiBBPB9RhTA8Ofzew9oQTBRgV2Bs789dwuzXOBJEYVBMrcYdwOJmLB9RhPCMYlvewCsSMBNzMvCcc9Aewb8SFB9owBCsTiddw3kYEBhrHNBsvfOewPf/7ApvfeCcHaFewam5BBRKcpC81juew03vCBdR2CD8MzAew 1afo_prepack_topscore_0008
LxD6/ALXx09bCi9KQEMH5ArHjgyD1CcMQcRB9ADusD4zYQVPQZaAABnKMY+jl/HQQFJf5Aj6X0+zWNHLQI2DyADV/XAEOjjMQOVe2ADHwl+zFJLIQ28W9ATajD+7CjEJQ//a/AzVCt/7c61LQBTwDBPdEl8b8l+KQsO3wAbNlr67xkZMQ2NyABrrkn/TpVSLQAUbyAL+hWBkz6lLQloi0ALIAeA0QvoOQkx4pAnHu//DBFeMQ3tw2A3m+RA0M6fGQdHauA3wsj9DFCAIQH/F8A/4uh8Dw8UGQ 1afo_prepack_topscore_0008
L9dA9ADyY19rf1YQQKAXAB3vsp9rkbzRQUEH5AfoYT0bXynSQmZmvAbehhujr4XSQECqABn2NUAM5XaSQ/UmCBfTGWAske2TQK0cIBzaZ7/7Wf+TQk2yJBXOCL9LeJLUQeF+LBXF88A8zJ3TQoqj6AzEEn/LM2/PQB1WEBXcA17r+30RQIAWDBXZ27AsHV0RQiLb5A7s2xAsUVYSQHNGCBfioWB8HuPUQUoPABPq0R/Ls9bUQ264PBvXuwAMD47TQ0QtKBvOz4BMA6sTQ 1afo_prepack_topscore_0008
LqDO9Anszq8jCCmTQD5M2APjOF/DkIbUQnNU5A7gX0+jFa5VQQ4W1Afu9HAkCuvWQOeG3APSdABENP/TQ/ETzAbVNUBUYAkSQBFH2ADnJYC0sbNSQdKTnAjOGFBEHxdSQBHdCBP9Nf8jZvxTQXI8tA7DSc+j8iSUQIKc/AT8AUB0vBEUQ4HayAf7onBkQErUQgkb3AjhfqAEe42RQLNazATnKfC0SmMRQnCw+AjWfcCE6MRSQ4LMyA/HytC0rN6SQtNmkA7pFTBkt5cRQJKKjALO2uBEQzKTQlCilAPehCAEyGtSQ 1afo_prepack_topscore_0008
LbgMABnPyA8jSkNWQMP3BBXhvp6zbaoXQs6U7AbVS+7L/DMYQWvT7ALqvQ8ry4yYQ35QHB37wF7rt4rXQwjwBBfEHE2Lm6gVQ1YHCBHs5o+DhzCYQ/5sHB76lB+b+E0WQQBdHBT+F/9bhcSYQ8hcKBjUGw6j0UtXQ 1afo_prepack_topscore_0008
LxxM0AXD9P+bjJqXQkywrAXMi5/L3PKYQ6WhwAzokSBsdQYYQU7V3A3wdWBsx3zYQcf+mAvJcd+LfExYQfIDhA7J7+yj15lYQ4xhOAzSH3wDChRYQ7zgjAPrwp+DrSsYQn+7HAL5lg+jk0LYQVUgWAXGgEAEjybYQKgX0AnDBH+b/prWQQGSlAHnyIA8IbnXQsDWtA3t849LIdHZQW8ehAzxGz/btoBZQtd8GAPQhL9bNKGYQkKWqALiXp/DIC7YQAdbx/OYx6+T9P4XQ 1afo_prepack_topscore_0008
Lot8sAHjuLCMLZFYQm+PxAHtg2Cc+kRYQHrktA7D6XD802hXQdZdzAjaq0D8MGLXQRaf9AHsM2CcNDUYQk1FBBHrifDs6VjYQUQrABTUJtDsfMNZQnv3DBLnQ+DcKaOYQwzGDBjhPJEcYVRZQVxEFB/nxOEsCurYQPLcnArycJC8TaeXQCiOuA/iY/CsjDxYQTADABDD1cCsjopYQBUZABTiNvCMWFpXQQaN+AvnlcDcKilZQtdKFBzIzAEsZgaXQZkODBLkVREMPNwZQ 1afo_prepack_topscore_0008
LNg5jAnSSUDM/aDXQekwfAPA0zD8nhDWQMwLIA7rd9DcESVWQrC6CAb2fNEMvVDXQB0JhAP6/iD8BJoUQvzyaAjr3AEMKnkTQALmjADaXSE87wNTQVTUHAnXw7Dsn17SQkcJgAbQhgEsepPSQ4CZAA7C/LEcur9RQGu5MA3KVdEMOmnRQHmjeA77z8C85gWXQcajkALekIE8/hJWQolipAXGvbDMcCcUQnrVZAzxUFDcMDhUQ2QRrAXJ4UEs8YtTQ/T36/WwWgDc5TNTQATGlAP7MuEsAV+RQX4Gi/ibcJE8GGeRQzkcHAX+eoEcPs2QQ 1afo_prepack_topscore_0008
LIz2z/2nzkDMhPxVQpaWL+u5psDM/KAWQa/0j+4MdUDsIRQXQeDS2+Ay2tCsSrPXQcf5J/gfheDMZxzUQxf2v+IPv3D843rTQbpC9/ytLNDsKVMVQAMWl8yLdHE8vfJWQyMr4+ogE9CM8jlUQ3S22/gJ5gD8IVDVQ7r3j/0ZT0DsH6FTQ 1afo_prepack_topscore_0008
L9CLA/4I5qDcMpKYQ2ZQc/cyRVDM6uyYQBAxFANzcDDMHKtYQLZaJABW5dCMa4zYQb//a/8wY1D8nrXZQv8Zk+WqasDcod0ZQQk1u/ONJEEMcbmZQ5IUp/2zbXE8VZkZQSFSIAXih2DMR8dZQPUpw+4XAFEsqLKYQqfDh+wI56CcEV5YQS1fW/08uKEslBLZQJOg6/0mPyDc4JqZQRIl+8GgqzD8nRVaQo40D/2XELDMu4xZQ 1afo_prepack_topscore_0008
LVdaUAtf+eDMYFhYQnydlAllTSDszpaYQ9OTmAde0vCcl9vXQLo0eAJgprC8Nl5WQNZ3qA5eD8Ds4xMYQ5HxjANfIPEM/EeYQi3URAVM/FEsnWaYQOu5UA5j1dDMhXhYQKTyoAZ/3GDcmL5YQknkrAxFG9D8zbTXQdYCzApBn9D8CxZYQ6ixkABx9dEspnLYQ8b+lAVC3SEcmU/YQyA5KAV6ZJE8Vm0XQYJCHAlt9MEsQPzYQ 1afo_prepack_topscore_0008
LcvtuApeFXCcHfxXQGyBwAF5ppBsM9vWQ6AmxAZq9IC8mkXVQ5ihqApZGIC8YTiUQVri5ABHyvAcJLFXQwZG7AR25K/rKdHWQQ4GCBNaev8LNcgWQ7WlEBdbpx9L+sgXQIUHDBZREG6DWMzVQ34K0AxBAbCcN4OYQZczoAh+hCBcLXvWQPji4At2TVA8PnCYQY8bABtwjVBs5TFXQcHo8AtBu9/7sqHVQcuvzAtcVA+bv1EWQ 1afo_prepack_topscore_0008
Lg/16AFu0aCs5jHVQQE/8AJW1uCcl1yTQp1CzAVWrGDcdRTTQ0bOwApBtEDMs8ISQO6PDB1CEODc3E3TQUAaIB9dA2CsU3MUQrw1DBVaAmDcK3iSQVB9JBhenUCsmYLTQpuNABpI8aCswWzVQZl9+A1IoVC8hWFTQdolCBR9HlDs6SqUQ0u9HBVCPmC8NpKVQQmsLBltuMDsdjSUQEJOHBVC77DcI9mSQI7MAB1CE4Dck9VSQqihEBZUMPDsjOvRQccpNBxU9ECMNQfTQqjjKBpn6jCcXZNSQo7xGBVtw5B8uOGTQ 1afo_prepack_topscore_0008
LaZttA95KdDMYFLUQ/48jA1a/0DMNHwTQLQKXApaWVDcT1OTQoXeNAN5/bDsznMSQ1jzeA5/BHE8KR8UQCecgAdQe1DMkXIWQDmglAJEEcE8UPGVQ3uFwA53UeD8fuGVQIDJmAN9fFE8g48SQrCIOAF6cKEMl/wUQX9hiAV9BZDsmp4VQKJbpAt8+fE8VnKUQRUcrA1daaEc/E4VQmj/fAJaroEMJFXVQ 1afo_prepack_topscore_0008
LlSaTA1lHzCcWN8TQrTIDAJPvTCch/dTQUX9LAJ3f0BswXSSQouUBA1FzpBMRVSRQjzc5/sm/pB8vGmUQaWuP/8VYmA8VjOUQAnjC/qElSBM3vyTQqbDA/wRQY/7I/aVQttMbAVuJuCsvxxUQ8E4p/kuQlCMguJTQIp0s/IErHC8CPbVQ9n/KAFDcIBM5D8UQR0Yj/klZAAsfvYTQhOJp/aFiiAs8/hTQe4fr+uG26BM/O7SQC8na/Kf95B8PAnUQQSpe+mWIw9rjOKVQBIqD+AFCSAcWzQWQNp0t/00AZ+rcxsVQ 1afo_prepack_topscore_0008
LS6LfAlxCUBc/cYSQss6jAJnyhAMvFPRQ4S3jA5fUZBczw8PQM4BgAtaF/Asov3NQR/WvAlU0BAMapgRQpIZvANkZE+bUKrSQJEF0AhoOy+rjsQQQwiBpAlp7j5TLDaSQLc3jApTWcBM6TMTQS9odAJ7NU/b2OFRQ2CY0A9/g3Asv1zRQiXIsAx4yB/LXEkTQEkm3AhYp+8rdu5SQNjK8A9kqF+buPeQQarU0AJEMIA8cp6OQakIvAp/PM8raW6PQ2ibpA1spg9zXvRTQcpVsAtFB98D2jiRQustgAB5ii07NiNSQ 1afo_prepack_topscore_0008
L4g3nApzQTCcCyDQQBltnAdmlvC8CPuNQG2QYAJdI1Cs9pzMQjpITAZZDxCMZZeKQd5rsAB1rbDskiTOQ5Em4A1aEXDMQY9OQqSFrAFTm5DMpI8LQpwL/AtXLFDMlwrMQJmxqA1csdCMGN6QQYdZsA9MfgCs3XJMQwx4oA5BmpD8zBCQQgHk5AJzICDcH6VQQEw37AVDP2DMA3fPQ/mpuA9gTMEMJoYMQ8wjiAphn9DMDHkLQ7U5uAJgBsDMq/KKQPCxDBxh3CDciGTNQ5cj+AVSSaDsVD9KQizO8AFmflCM9AKMQ 1afo_prepack_topscore_0008
LLLNKABWQ+C8BJqOQeIZm/syCEDsn98NQSzkL/04sbCMHElMQLuim8IaudCMGAjKQtUXt+U0eND8l3NQQQEkj/61gSDMPw2PQvsVz/abR4DspByOQy5///OvgxC8yPMQQ6nPPAn278DMa7POQWikVAz9F2C8ks2PQbdMdA3H3bDMvRyOQCr4OA5OQBDsfvQQQ7Uqj/MSMfDsV3lMQWgUN/8cyqDMvDsQQIPr8+kTqzCs9D8QQFaja/WMOJEM0/WOQGm8z/i8qTC81PnQQkYOVA70YNE8h5ZNQRfSgAja6bCMb8IQQgOGnAvqffDcMVXOQ 1afo_prepack_topscore_0008
LTE/d/8j5tBMeNrNQgIk9+sAHdAc/jbMQaiKe/MEdYAsCkiJQ7whW+s3AGA88AeHQXF6v/YG6rBMwDVPQ/76G/KjUbAcXjgMQ1BEW/EMKN/7m6kNQ 1afo_prepack_topscore_0008
Lk3oDAp5hpAcXcEJQtDuLAZ8NmAM1hiEQWp48/ATpjBcOmHBQggWt/sECNBcG7w5P0awhA5jc/AsxdPEQt7QlAhPPJBsMJ58POrioAZVh5/LuBGHQLbSNARpt4A8FkiKQABHKAlxlJ/7uqEDQV+0iAFEf9Bc7bKGQXUstAJZGbBM6yn8PN1fgAFr46BcXJD5PmoIkAlaxMA8Wls4PbT8wAhBCPAc6s3GQqubnAdpm69bO7LFQCVHmAVbex/7MzoJQ 1afo_prepack_topscore_0008
LBzo2/Y2UYCsM2+CQ9YPY/82U3Cs7a0/PdenA/ix9jCsVKH+Pv8kh/mVGkCc41yyPFW1R/sMPiDcmuzCQZHdg9GR0BEs/w2/PIWLb+iRSaE8LasDQ0mOq/umxREsi5eIQSEZBA5ZmgCMa5cGQj+Qr/g2v8CcjVF4P2p14/wkevDsfbXDQDjSs+gMVdDsaQxGQhw4h/28z2D8KUX+Pysdy+UFmFEcNrK4PMZlw/y8KfE8Zh0JQt4JW/Ol1EEsLfmJQTkJEAX7FME83GRHQ 1afo_prepack_topscore_0008
Lv+pi/KJHTCs49PDQr36GAP2i+Bs5B2CQuNpGAnrW3AMxNQ9Pwm2UAPorxAs2rS1PfqvNAPwmaBs6sJIQknpH/GaZTCsNlsGQDDMSAXZ8XCMx8lBQD4JAAnghZBMIPfJQE97TAfykaAMIg0HQAGDaALzhBCMKU/IQ 1afo_prepack_topscore_0008
LDhpt/GbWAA8zcY9Pn6ns/yhzo9LQRryPIM7t/WPTB/bfCxzvnuNDAztyK+LWdn8vOjoN/ae8EAcMEXBQKv5DA3kp657vEO1PI48++O2gh67lv40P 1afo_prepack_topscore_0008
LXEPI/SHLgAs7LA4vZIHK/KViHB87tbBwbFSBA/E6mBMFYnCwg3HKAzKVWBs8g0GwNRqp+YakJCM5A1BwxZzA+AuihCcDOEHwQXK4/M10yBMsqVBwQsqg8SZC2Ac1++pvJcEu+GrNXAcFMWEwDe879IpDgCcG6M9vdUMV/4NK8CMdxRHwzCBZ/CfztCsW/QHwV46m+Ue5LCcMJNJwYkHHAN0TUCsOlnBwT0w+/8OkFB8fZjEwUrT8/kXETBMNy+6v 1afo_prepack_topscore_0008
LNl3KAfi3JC8Hiz9vRLigAH74ZC8Ixi/vSLCoAD4koBcXs8AwoJYuA7kPrBMTHoEwLuskAnkyyCs27hzvr3DdAL1xcDc0Y4wvBCowAbXY7C8NJt1vtedgA/9wyDc0HU0PwPfDAj5KQCMosI2vx6egAbRivCMt9LDwM2TjA/dHgCcsUtjPdYwgArrzyD8gZ06vE+8LAP2oWDc0IYyv46bzA3XBNDc6SsHPq350A7nGdCszY12vG4FyAHWNODsZ/C+vedoXATeIIEcGFA1P8ECcA/bqdDsnXq8PHn7oALOQ6D8tI71P 1afo_prepack_topscore_0008
LxMbnAjQnlAst9p7vh7kuAnla1+blWg9v/2DtAvjal9r7kcEw4gs0AbLrl87bQSHwlxTiAzuukAc5Ddzvuo32AznUb/b0ON8vLHwsAjH/i8rcla3v 1afo_prepack_topscore_0008
LwZSjAHLu68rpQKGwpibhAXAfm5Lh31JwAm7mAvFbU+7se1LwcigsA7sR587pCoNw/F3KALvk23r1ZgKwW+0AA3FbO9TAttIw+/sHAfpa06DutXNwwubaATIuv9L2t0Dw6X4kAvN4F9j6NAKwfKXDAz9XM+r0wQKwkHQz/eWAl6T7EpGw0LTt/i7EX7DigzNwGDKPATka26LWVvOwHTCPAfnjq+z/znNw 1afo_prepack_topscore_0008
LcKdlAXQWcAMEEiLwshsqADCpZBcW0ZNwpiz2ADJJLBMaOWNwA/97AH0fFBMnfZPwT1MoATSobCss8qMwLcvYAXhflCshMKNwEaRvA7875CcszQOwFyaRArNdPD8r99LwcA+gAHvuxA8nUEKwG8pnA3g6NBclXaPwJOqpADKlgCMxyiKwpnpVAf3VmCcqgTPwhZ7OAb89LC80MUMwwvZtATs3aDcbNuNwfVp3ALtYzC8eW0Nwsi1tAnRU1CcDnMQw5HfAAboMUDsHYZMw312TAn93ODcNszJwaAoaArplpDcmY1Mw 1afo_prepack_topscore_0008
LOwV7AvCtEBsYQALw6diDB7QI2AsQiyKwHe/EBHrQI/rAdUMw5CxIBj9LE/b4M2NwDnRFBnyPuAcLytHwGXDFBP9iACcGibEwNCHGBXX2sBsYkI9vTXJJBTlKgCcvnlGwViA3AzWAJB8RGYJwjYmFBbUvsBsdzqLwy5tCBjn2+/b5AwFwEOYJBXGwWA8eVmHweCEBBr5cOCczIuEwG38FB//2TCMbvd4vDCFDBTdeABcdqN6vuaDKBPA7PB8VIU8vBG/IB3sn9CMtSQEwnzINBzvTSC82ySGwNNQIBP1QnCMuZYJw 1afo_prepack_topscore_0008
L0lBCB3AZC8rPK6LwGTQDBbo1D9zLYVNwloNDBbjBG8D+VLQw6FzGBXEiv9DVr4QwQXX+A7mgt/TqwnMw4sE/A/5CaAkQ4wJw0kl1A/0xUBEC9OJwdTzEBTBjJB0KMaJwXK/9AzhnO8rYgqKwPSNHB7+TN+Tl2tMwIKW2AjoC6+jjc5MwVsa/AfCRsAU/p/Nwyxq+AH+lK/zfvVIwcvF2ADN2tBUf+ZGwjxKuAvZ2wA0YodJwIAt1AHY2ECUutpKwhgDFBDxliBUMUwGw9WAFBDQX+BEQJ1Kwj0HIBDRydA0C9wJw 1afo_prepack_topscore_0008
LOFa+ADosT4rIcrQwsp+9ADRUR7r4MJSwSTCEBDwVT+bUqkSwbclGBDX5K9bMuiTwW/D0ALoMe+bb+hSwc70pAzBxi77RHQSwsIn0APjaS/rLp/Twiz3oAjIBU9D36DTwYvr4A/sux7bt7FQwP+h9ArjtL8zPmqSw+4szATFjIAcyj6RwvifpAPSW447BgMRwzN4iADEbI+7j5dSwFiitAXEiOAMiFQUweHw7A3LrPAMAbKUwqs70ArmZA9rJpnUwKmahAfEzq+TJwzSwH45oA7jpV8z78HUwEDmvAPG29+Dje1Sw 1afo_prepack_topscore_0008
LhIjFBTCNLA82B3RwkteKB3pN6AMe0PSw1FIPBHk01/7ybRSwZ/LSBnnzu/rytNTwkWqLBLkOBCsT2RRwdlsHBLk2gCcg5VRwj3eDB3h+cAMpyERwWK4JBnUxVBMhPPTw1S5LB/1GpBcE/QQwxaiPBPqOPCss+gRwK0ZEBzU6SCMR/GRw 1afo_prepack_topscore_0008
LULoPBzD9P+r8vPRwULBUBvtt83bLzNRwQYlTBTVDJ9DHccSwezdXBXI9D+T3eITwE22TBfd908zXI3PwwmuVBvJa00LPFaNwxJSSBLnJn57U1QLwA04aBnrBN8rwTTNwJi/TB/KXp9rVZBJwaLmcBbcSe+LD5DLwu3KZBHGb1+bxW7Iwyz3aBLYbGA80/YFwogFNBP2JX+r9BgQw3/0XB3+Kn87JAQRwrzxPB72fG+T6JgPw7YXWBvthL/jtGDQw4kOOB/s1w4TFKWLwB9ldBjcaR7bWN/OwWXSRBzu8G+76KrGwV2UgB/bYR/bDn+KwPdBYBXttIAsoZ0Cw 1afo_prepack_topscore_0008
LjA4OBvUOk+D5kuSwGWNOB3A0KAUMg6Tw3fCQBbiQ2+TQrKVwCKCTBDfh4/j1K+VwcWyLBjcUJ+z/eKSwSZiQBviGFBkXdxTwM/BKBHh0dAkeJAUw 1afo_prepack_topscore_0008
L1TSOBHJsR5jEVVVwlu+PBDSlS87iGiWwSuGWBr5Qm8r6qjWwrhmYBzESV7LSfkXwNDnNB3+L//bSOiWw80iHBDHL4/beFvWwfPOQBLVy1A80cnXwQwvEBDSHQBMe0dWwNJ4LBbkfJ5rUwqUwtviOBnVCs17jEbXwzOTOBXWfdAcbQkVwvTqGBvRyR/L4kwXweN1FBDdoX+rO0EWwX0fOBz131BcIomXw7ZgUB3075AcBibXw1RiPBXngYAM34SYwTjdABbDjIB8zPoWwIfdFBDqcjBc2xbVwqoSGBLzeACsR9IXw 1afo_prepack_topscore_0008
L+UhYBHDk597NmcVwVyeeBjDQI+bGvZVwrIdgBbwMK6DLU1VwgTRiBDPSf6jf3oWwS0OgB73I1+LNcAUw3OVfBnS91A8DWkTw75kgB3/wFBMBQLSwBjCgBnOjOC8yFwRwijXgBPYKdC8mpfQw6uOhBDZRDCscsGPwiYpfBPihFDMbXNQwvZaWB/NNU+bfDpUwwqwfBH0It/rqZFWw5gneBzIy/8rj3RTwDyYiBntbh+LOE9TwkatgB/hWiBM8jOUwAmCbB/JICB82dnTwRxEfBbFfaAMs2fRwYTuiBrks6AMV7GSwkwveBnAbjCMMucSwhYphBHn1IBccpiPwieehBjNOOCMJIONwchUeB7tbZDcMv7QwUbEgBf9dQD84OiOw 1afo_prepack_topscore_0008
LVS9eBDAju+DL9TVwTlngBHbWrAEv/tVw59YgBvvOyA0aGPXwTaSiBX2yGB0D+6XwAiUeBn901BENEEVwOwUfBXDp/BUJlkTwstJcB3SfjCUvk/SwzLGdBbfSoCUZQkRwu0TaBr9oCDkMfwQwcZbWBHYPaD0g9PRwg8ebBL3sEDUwR8OwZIBcBv9Hp+jGiqUwKHtiBzzutAUh0ZVwYpBaBzSWuBkNQNVwDHgfBLivYCUp4iVwskxhBLoZGCUfkZTwESNeBjMrEBUmyDTweu5XBTjUdC0UPJTwdfPdBXbWBD0r9eTwOvBgBTNpWCk6tJRwnPiVBDEpYDUP7OSww0VUBvE+tDURLpQwu6deB/JkyCU14LOw0XZZBzjbYDURtuNw 1afo_prepack_topscore_0008
LOVMcBXxIeAE/BxXwj7gbBr6JgAUNtnYw3isfBzvCJ/DtS7YwEoLhBzgw0/TJyZZw4B4VB/v6DAE450YwOoWRBD8jCBEF8pYwCa+LBfOsYAkuFzYwZRCSBDhHKCUY5DZwbZOZBzMsLA01cMXwETHcBPDohBEfsyYwjp+UBTNiO+zaTlYwUY0VBf4kz/DaZXZwsrfRBvY3RBE96HYwy3wIBDOMFBEFTrYwMCkLBjjN++TVqfYw1svLB3TpHA0m2UZwYx0OB/hZgCUhG8YwsC5RBnJiCCkk6lZwZW4VB7buYCksT8Yw 1afo_prepack_topscore_0008
LgcFgBPLSH7j/SpYwnFCiB3CNj8L9v4YweeogBbkwJ/rHDYZwkFLgBn//f+7Hw8ZwNGekBfgtCuzNwOZwpJDmBzF9a9zq1uYwa9PmB/cYI+rMYiZwFwLoBfLWb/zcTDZw4g4dBXUew4jp7QYwtDwiBXzGa+7ASdYwqsyjBH+Gt8DU+nZwvQAnBHULT5DjXXYwwmrkB3gTB/zQidYwCp9nBbrcY8rkyxZwzcHlBz4sQ/LCD6Zwzr8mBzoye/79VJZwduNpBLvZSAkapqYwmmQnB3daZAUBJaZwSXnpB3b5J+Dz3TZw 1afo_prepack_topscore_0008
Lng3fBb6xvAc5PJZwkjEdBvYguBcDQlZwXAmgBPmtQCcGC/ZwshZiBb14jCszbtZwESkZBPAoVCszDLZwxwSWBTI50CsgulZw4ZvSBX0pQD8amJZw4NhPB78TwDs7LkZw0ZBMBTj1FE80CJZwCvUgBbPk+AccarYwwGgaBjmZLB8lU7ZwI7yWBXoEDCsqg3YwutEcBfDNoC8VY1YwBn+YBj8dJD8F+3ZwV6yTBDEMjCsJJ8ZwBe/PBXhX8CsEp3YwKNNVBbLWiDc58yYwS0OSBTCZCEcsK2Zw/hBNBf+5eDsg46Zw+J9JBbjFQEc+0bZwhvbJBzoD5DsBq4YwrwSOBr/NOE8jQ0Yw 1afo_prepack_topscore_0008
LAwVgB/d1QC8UnoawFESiBDW7oCcetDbwstDlBXfyUC8xU/aw6DAnBbIFsCMgCDbwJbRlBjVVeBcPc4aw4lYiBvRPYDc9R3aw9ZpfBnN7wDsWmAbwImLgB/0QQEcTJ4awAIXgBnP7UE8WcIaws9cgBnKTsEcZf/Zw9xvdBT54ACsJD2awD1ohBPbwmCcr+kbwwWziB/1FbDsBKVawE0AkBnw4nD8EaIbwFJheBv0UsDcu/hbwTmbcBfh0kDc0asawfWAiB7P2VEsdsHbw01+cBnuBZEc/eFbwlIRdBXPFOEsUO4ZwXJKiBPKhNE8oZ7ZwmnkgBvdtuEcSlfZw4gEiB/fxyEcD6NawqjjdBfeTzEcU5Kaw 1afo_prepack_topscore_0008
LAAAcBBAAAAAAAAAAAAAAAAAAAAAAAAAAAAAAAAAAAsAAAA4P 1afo_prepack_topscore_0008
SCORE:   133.550   -344.143    118.131    273.675           1.162                 12.766        -10.176    -94.171        0.396        -54.241          0.000         -0.614       0.000        0.000     -0.190     82.582      0.375            0.000     72.289                -28.901        104.611         0.000      0.091    -21.386      4.177       3.993     11.216      0.000                 1.000             1.678              0.040             0.000      14.467    -14.265     -4.359      5.885      4.158      0.000      0.000      0.000     10.283     72.000     10.000 1afo_prepack_topscore_0009
RES_NUM A:1-40 B:41-80 C:81 1afo_prepack_topscore_0009
FOLD_TREE  EDGE 81 1 2  EDGE 1 40 -1  EDGE 1 41 1  EDGE 41 80 -1  1afo_prepack_topscore_0009
RT -0.309962 -0.463595 -0.830062 -0.929118 0.332877 0.161038 0.201652 0.821141 -0.533914 15.507 14.9913 -18.3058   1afo_prepack_topscore_0009
RT -0.361571 -0.433569 0.8254 0.674843 -0.732553 -0.0891793 0.643314 0.52477 0.557461 -3.784 1.902 -16.025   1afo_prepack_topscore_0009
ANNOTATED_SEQUENCE: V[VAL:NtermProteinFull]QLAHH[HIS_D]FSEPEITLIIFGVMAGVIGTILLISYGIRRLIKK[LYS:CtermProteinFull]V[VAL:NtermProteinFull]QLAHH[HIS_D]FSEPEITLIIFGVMAGVIGTILLISYGIRRLIKK[LYS:CtermProteinFull]Z[MEM] 1afo_prepack_topscore_0009
CHAIN_ENDINGS  40 80 1afo_prepack_topscore_0009
L7RBPBtz3HGkQgV2P8S3MBNzMAGEv0N/PrcoOBd9oDG0HFOFQbnvSBJaRAGEDCMHQCB2OB5OfpFEAAA9PjXaMBtz3ZF0d+eCQ78dNBdoFjF0gArkPQj3NBFfoFGEK4IKvq/nNBRZNPGU3dt4PR/ATB5Y7HG0d1F3PUmgIBFcPAG0UQs+PIwKTBNc9oF0coF+PLy2NB9owJFUc9oBQiWkNBhpbeFEsyhGQiWEIB9TNaFkDtICQfU4OBhU4SFEv0NBP1NJJBZktjF0IbnXP3kYPBNJGuF0257vv 1afo_prepack_topscore_0009
Lx1jLBh/UKGUktzHQsHFNB989NGUc9oKQiWkJBRgVIGkWktMQkCXJB9naLGEW5APQTihMBxKHaG0gA7KQqGPQB5OfgGUhrHJQ7RhPBlsdsGkArcJQwKHLBlDtwG0jCHJQLy2TBBAAyGUwKHKQW5QIB989MGEmuJGQyDQRBpo2LGESY/KQtIbIBlsdcGk78dKQ4PVNBhpbcG0d++MQkCXUB5OfeGUwKnJQBWZPBtIbeG0coFGQSMoTB5575GULyWKQzhWXBFXPuGEVjXKQ 1afo_prepack_topscore_0009
Lue0GBtHFAGEXP6LQf/UDBhpb0F03P1NQFDCABR2OCG0xLdPQzhW/AdTiLGEsyxOQVgqGB5WemF0kauPQFkxJBNMKUFEDrZOQnhSNBtINJF0gRPQQcJ3FBhBaEFUd4JNQJGEHBRKc7Fka8CKQ/7pABZdDqFk+3sMQxtiJBRxowFE6GYQQydAEBR8dfFEr4mQQAiYMBFZnaFEVe2MQ8AgPBlTM8EErUiPQabGQBJ7wUFUo2pQQjsyKBRdzCF0TWCRQ5pEIBZNZ3E0fjNMQeTQDBpJ79EEMAtOQj1cDBtAmMFU+0pLQ 1afo_prepack_topscore_0009
LlYQ7ApFZ9FEtIzQQ5lu0AxKHGGUxgoRQaR2yANJGBGU3kATQIFuqAhU4CGEW5oTQKc9pAVMIIG0Mz8QQ3577AxeUuFEShDRQK9M5AVMiNGE5QwRQjsdpAtIbDG0gADQQ/UjjAR14FGEVjnRQ03PpAJxgQGUf/sQQ 1afo_prepack_topscore_0009
LMdT6ARhr1FEFueTQe++4ANHarFUPK0UQAAACBFYllFEAAYVQJGEGB5OfpFkYQwUQe++xAh/UXFkX6uUQdTi2A1NJGF0d+2TQJbn1AlsdGF0jCfSQ2jC8AVMI0EkpbKUQVjX6AlCX1EULy+RQueU+ABAAqEE/p+SQBWZABZlDzFklD9SQAdF1A95j2Fk6vfVQLy2wApGvQFkX6uVQwKHqApZmbFEaRWUQDXP+AhAruEUjXKVQGZ76ABBWxEEnE7QQDCMBBNJGcEUc94SQ 1afo_prepack_topscore_0009
LShLCBJaRcFECsiWQBrcHBJaRWFErcIXQlDtGB99TPFULySYQtIbIBNdT+EEVjfYQGZbLBhU4oFkVOEXQjX6QBR2OjFk/UjXQueUUBtHFWFkBB2WQsHlTBFZ7oFkZmVYQzh2YBZ78TFkDtgXQZQgYBx0NfFEAAUYQ5lu9Ax0NZFU46BXQcvJJBxy9IFEIlkWQ9owLBpvfuFUdTCWQoa8JB5QL2F01jqXQIwqTBNJGQFEYl7VQTihSBxgAzF0MzwYQEYFcBVMIKFkCXHXQ 1afo_prepack_topscore_0009
LcSMEBZmZcF0hWsYQ3kYDBV3kWF0NJaZQ6mE/AFYlDFkWkdZQWO03ANzMBFUMIEZQhALBBZQgpFUhrzZQhALFBZlD7Fka86ZQCBWFBlCXGGUMIgZQgqxIBZ785Fk9ocaQTiBJBBrcOGUO0mZQZ7cMBpEDFG0FZjaQT3kMBFsyNGErcIaQkC3CBxKHqFUNehYQpjPHBRjGSFExwnZQnvf7AJaRwFkX6iZQO0i/A557jFEFuSaQsyhCBR14GGkWkFZQShrIBVMIsFU46xaQwKHJBBBWVGUNeRZQ9oQPBJxgEGk++9aQFuePBluJUG0isNaQ 1afo_prepack_topscore_0009
Lb8SABNJG2EEW58ZQVjX5Ad8SjEEXPCaQUNe4AZlDXEE99XZQJbn8A1isdE0FZ3YQbJWuAxxTqE0F3QaQnNOpAFPa2EEiKxZQqGPDBVjX4E0xLRaQNcw8AVfyYE0SmaaQ8cipA9HRcE0KcYaQDHEvARXwzEEiAuaQWBzsApbDzEE7zWZQ 1afo_prepack_topscore_0009
LnEDzAx0NFE0hWYZQzMzxABW5wDEoawYQ8S3lApFZrDE8nmYQktzgAhpbODkU42YQWAK3AhoDFDEuj0YQuKnBBBIxGDko16YQ5iGEBBCKbCk0x+YQdmMBBRdl4BETb/YQlu6IB19sYCkOJBZQvJxvA9TNAE0jCzZQI8o1A5gEBEkPQWYQcguzA575zCUTqPZQuhj1AVpNyCUU6XYQK7ZDBNNSXD0wrfYQzKfCBRLOZDU+jXZQ 1afo_prepack_topscore_0009
LIFuhAdnvDE0hWMYQDCsMAx0NDEEAAAYQf/UHAVMIcDk/UTXQzMzMA13PVDUy2JWQsyhKANdTWEEnEDXQlYQcAFZ7kEkArcXQqxLnAZPKWEkVO0XQIvjhAdUkDE0MjMYQNkvCABpfFEUrrcYQLy2LA9S3QE0eUAWQ46R1/MepdEERLKXQ5QLgA1isvE0OfnWQqxLXABqGvE0xLJYQIFurA557REUdT6WQamZsAJGEeE0fqRYQ 1afo_prepack_topscore_0009
LmuJ5/gqx/C0jC/XQrcot/wKHWC0jCXXQPKcN/gpbeCERLCWQx1ja/kYQICUktDVQduFC/4A+2BU/CJYQ9ZBK+gJQfA0+4uXQtNHr/oaxI/zNPnXQWNbFAdzDp/TgIIYQyrSo/8Xtc8jgS4WQT3kw/Y78FDklDdYQTNfFAhjKEC0aRLXQRjGh/MmitB06pnYQH6Ry+CS0MCEPUPYQ9cpE/Wb6BAEYiMYQtBml+KDPnAUuJwWQ 1afo_prepack_topscore_0009
LCsyB+SgV+C0Ib/VQ2jCX/mYQIDk8SvUQCsyB+4luVDEmupTQ5QLS9gqxHDkTihSQeGw8/KV/rDUY48UQFrcQA/5YcDEdM3VQfLQHAvTE7DUianTQtQDfA/Ts/DUZOWWQqGvk+qw1PDUjXyWQKPZs/epkrCk+iaUQ4gst/O6eDE0DNdVQYrHaAX64ED0bMVVQZepJADQeMDULBvWQyp+SADzJKE0mMyTQTlh0/SQsDEEFBATQFf5OA7+TgDkxtGTQfHulAHYJyDEsM/WQFbxVArehLEk/c6WQ8ePjA3XrHEUNhfVQ 1afo_prepack_topscore_0009
L5QLi/8S3wDkR2+TQfU4AABqG/DEEY9SQMdTMAJGEYDktzXSQ14lOAJGEUDEnELRQUNeRAluJPEka8iTQ4P1GAZ78hEU46BUQfU4gAZQgVEU2OfSQktzj/4577DUHa5UQp9mw/sg2HE0AfKSQbnvZA9RhHEkYQYUQtd+QARKctE0yhGUQShrmAtyhgEka86SQAAAlAZ5QHEUMIISQmZmZA56RdEkEDqRQ 1afo_prepack_topscore_0009
LiWkTAZ5Q7CUf/MTQaR2eAxJxUCECsqSQxgAPAV46xBkoF5RQLHaTAdR2WBkpbyQQPrekAV6B1BUtGzTQRt/tAd8fPCU8ugUQBeHxA5SgpB0KRuVQNoT3Ah6uTCUUmiTQNepRAhU4+Cka8KUQ7AylAV+bfCUJCASQfqvcAJn9nBUzCjUQarNnAJzL4Akp7YTQMgrrAFPJvC0Ij3UQQM43AdsqDCkwsOWQbIXqAd2ilBEeNaWQ3cWzA9tYpA0qhZVQHbE+ABEriC0QBDUQSso5AJCNoBkO0LTQ6g50A5sdnCEuYsSQ 1afo_prepack_topscore_0009
LhrH5/4P1gBEuecSQEYlT/oFZrA0GvsRQLHaB/cR2WB0d+WQQFueE/c8SvAUGEoOQaSeA/i0UfA09teSQaSmi+yxbQ/j4SuTQl1Py/28ju/jrwlRQSsqt/mRkQ/z2ksUQsHFy/c8S3BEEYVTQIZyn/QZwY/jfbiRQfCUX/aeRdBkrJ1SQlaVo9SVYZ8z1/aTQYEcH/sk/9/Tm7PUQ3c3HAbUVe/jtGKSQQxO4/+s0gA0JFvQQeJLn/K2Qk9zHQPRQ2G5l/SIc/9jTSjVQvtoz/+edpAkegCVQOcFFAb0Kf+Ds+MUQ 1afo_prepack_topscore_0009
L46Rh+0hWUCU3kYQQYlDN8sz3rCkR2OOQf/Un/w1jmCE8naMQJbnj/coFdCEueEKQLi4g+KGwbDUmMuOQusqx/a/vhDU97JQQg/np++myzDkvJFMQS0kMALA0RD0kC4OQAAAg+cnvjCUwKPRQiFvX/qPSeCk+oRNQ4z/C/8oKpDkfk7PQxNMv/iY7QD0tzGRQiIK2/KbzBE0ENYQQshAB/6YyKE0OqdMQY9uH/wHWwDUYdBLQngLk/CpsmDkOD3KQ6EnaAbOLXDUBDEQQMTcOALZEjDEPo/MQTK8KAjcuvCEbJeOQ 1afo_prepack_topscore_0009
L8naGA9S3sCkYQgNQDXPaABrcoC0573LQYlDbABVj3BkoFpKQR2OfARKctBUO0SIQ1zInAd2/vCEmSkNQT3axAlHrqCkUDDMQMSG1ApzvKDk9XXKQ+jb3AZAmFCEk8SMQnoj+A1X4FDEH19IQ9gcABxBqAC0Zv5KQ+hOCB5e2gCkCBPJQoFZHAV3k0CkZmZPQO14ZAFkaADU1cSKQ6n8mAV4QQDEj7YOQsCNnANWwZCU4nPPQMEcwAZHDoDUZ5JKQ+Pn0ARCUYBENOnNQLSrAB5eVfD0RSTHQNXxCBxAuGBEDcHLQA78FBhb+cCURaIIQ 1afo_prepack_topscore_0009
LdoFXARgV2AkArMMQXktXA9na8+jVOELQe++HA56Rx+z4luIQ46RNA557n9zbSMFQbnvTAlCX/A0NJGOQd29jAJQ/e+DeMaKQWYmTABImA9jGmnMQ 1afo_prepack_topscore_0009
LPKcp/ksdu/T14FJQ/Ujn+w0Np/TgVuFQv0NZ/gVOkAkU46AQc9oY/89TFAUjX64Pir2g/CbIeAEgDXHQGsF+/iranAEG1hCQgHP2/Wv8R/jUa2JQdTih/c9oQAkVO0KQOrS898VZH9j9ItEQV8OV/O0XeB0d5bIQQtEOAHH5EBULgwDQTunu/idlPBE4dE/PjjQCAvv8Q/T2L1AQtjNKAvzuGAE53aKQ0TT8/yvfi8j/PGJQ0eTh/io0K/zK0lLQ 1afo_prepack_topscore_0009
LZQgt/IwKvBEaR2BQKxgAAd9oQC0Gv06P+TNSA1hWsBEmuJzP/UjTAlBBmB0bSMwvoFZJANzM7Cktz3+PktzTAJFuWD0w1j0PCBWfAFYlDEkmZm7Pe++qA1NJyDkVOUBQ0ist/AqGDCknvfFQbLVo/YeWXCEtPzxPYlD5/EsyNDUbnPBQb8SVAx0N1CUdTiCQcSMgAR0iEDE99TpPQ14HAxLdfDEUNeRP3kYvAZPKGEEDCMDQW5QoA125bDkoFZEQ+TNwANHahD01jC9P 1afo_prepack_topscore_0009
LQ14fAJFuGBUjX67PWO0oA57nSAUMIw2PgVOkABVjX+DaR2OP357nABBW59T14l4v/UjvARhrX/zHFOAQKxgeAZlDNBEpw1BQu/ztAh/i8AUJ/DqPHaRrAdTih/TKc9DQDXPxAtcol8z4lu+PxgA3A14lOA01jiAQ 1afo_prepack_topscore_0009
LQgVYA5QLy7ja8SvPqxLPAdoFZ87kYQsvsHFIApw1jyj++p9vKc9MApGv07b14FDw+TNSAR14l8DBW56PkOLbAxmsv+LvjvwvQ+vBARHhI+rZYQgP 1afo_prepack_topscore_0009
LdTi5/sd+O+T5QL9vIwKr/g/Uj/zIbnDwEtIJAB/pGA0hWEHwZQgJA9Rhr/zKH6JwjsdG/0hWEBEW5QCwiWkt+sIb3BEBWZHw2OfP/amZuAkBBW/v+TNy/UiBB/D8na0vro/L/oMuL+jzsvFw+TNm/4QLqBEYlD/vzhWk9obSMBUdTSJwktz3+67nSC04luGwueUo/8naMCUMIQIwdTiZ/iVOU/zgAr/vIwKP/GtIDB0bSM2vmuJx/uyhOBECsyBw 1afo_prepack_topscore_0009
LLHaZAZktrA04luEwBrcmApEDCBktz3HwAAArAFYlj/zfqRJwiWktAFuek/DVjnLw/pGvAFtIrB0GvUEwUNerA9owhCkZmZCwrco5AxfqxBEaRWHwGEYyAlYQ0CUiBB8vvJxYAx0N5AkZm5Awf0NkAJZIwBE9PeJwMdTwANJGEBEW5wAwnvfrAFDC4CUMIwFw46RjAhqxfCEtI7Aw++p/AxLdHCERLyEwW5Q8AV46xAk9oQIw7Rh4AFueMCklDdJwb8SvAFYlTDkWkt5vDXPyAtd+eCE+TNyvx1j6AFYl3C0eU4+v 1afo_prepack_topscore_0009
LYlDsAxLdz8Tc9oHwFuewAVNeJ8r/UDJw67npAtHFu9rlDdLwwfqtAFtIb+b14lNwPf/pARf/08j8S3DwYKv4A9ce56r0SqJwKImwAdVCr+LdMJHw 1afo_prepack_topscore_0009
LsyheAVMIw9b3kILw3kYQAZmZm+bIwaNw8S3UA13P16bMIwPwyLdXAJEYF97kYARwDIDx/w/6d+r3TqMwnCYo/QD6KAsZzjKwdlXK/gx3H/rwUEPwpbSYAFCsy8bNeZJw/u9TAVlvUAciGBOwp1Up/kVNt577A9LwHqe5/kU95/7ljBJw0Etx+WMNB/LWtfOwWP4W/wiEY9r6JVQwkAGZ/IzOkAcYcxPw 1afo_prepack_topscore_0009
LktzVAFDCs9jWkNPwXPKaANJG0/TPKsQwShrnAltzH/ThrXRwBrcoApw1D/zxLlSw3dFbAd6RWBUYrJQwD86EAVoDzBUt+WPwSI1hAVwXJCUF0NRwHbJFAt9hiCUzUwNwShrTAJv0d+jtzXNwJZONApGCt/jMwaRwMryiA1zqYBksHkOwnCF1/ENU8BEzuiQwOFk7/Y/CBBEcKIOwwWGiAR30pCU7Y0Qwz22pAp+6+BESUgRwTMNZA5khICk0oFSw+Lvp/MPpqCkjEKNw07APAZgPeCkse+LwhKtLANtS8CkQL+Ow 1afo_prepack_topscore_0009
L8S3vAtyhm+zyhmQwGEY6A13P19zxLNRwU464AZ6mE67z3HSw14l8AhqxL6757PTwkCXBBB/pm8z57HQwW5QDBtxLt/DaRmOw03vGBtd+u+ja8SMwHvUGBZPK0AU0iMQw6mEvAxKHq+jYQQPwUVK9A5GDo/D5NyRwkCX/AFsyh2LVj3OwkC3EBlBBW5jsdmQwrco/AlCXXA0OfvNwmZGIB1NJOA057HLw35bEBhpby8jTiBLwlDNKBlBBW9T14FNw5QrHBVO0qBk78NPw46xJBxLdTA0z3nQwIFuDBFXPKB057/Qw 1afo_prepack_topscore_0009
L7RhzAh/Uj+7KHqRw4P1xAlsdeAM7RhSwlYQsANIwCA825zTwyLdvAxKHaAcNe5UwpnErAphQiBM1RzRwiGlwA94NICcUroQw//coAph6jCc5gzPwOwy5ANRGjCMbtKRwO0iwAlCXf+LAAwQwKvm5A5EY6Ac38vSwsI5jABZsDBMwUaRwFSqoAJJTJCMEuhSwJkpzAFUXhB8Gy2PwMdXsAhPU0CsUeJOwRPCiA93yPCcRDCPwE6IlApOe7CM+xlQwjkt9AdXfzC8ErVQwKvu2A9Br6Ccn73RwfGj/AdUbOCsj7qRw 1afo_prepack_topscore_0009
Ltd+jABW5g+b0isTw8nacAx0NJ9bjX6UwAAAmAxfqx1rQg1Vw03PmA1jCX6LmuBXwXVvJAhQUc4jnkjUwIyFw/8V/e8bMV1TwhGBBAxLfS9TDtzVwFWU6+Y9tG6j4gMTwT3khAJGE49rqxzSwRe2VApTmT/bqZbVwBTUPAZJ1r9T6d3Twn0Jg/sHrk+rIaiUwxKM+/0eEf+L1aDTwORpn/4wo9+DEciVwtTpNApztz+TJDSWwQSo2/syG51jzHgWw7Ikl+CK6267x+sSwuSab/08Hq9zladSwdFdx8uUne9D9l9Tw 1afo_prepack_topscore_0009
LVjXsAhVOU9zLdTVwiBB0ABVjH/j/ULWw6mE7A9RhL8Dmu5WwO0i8A1isd8TzMDYwBW56AxJxgAUbnXVw0is0Ax1jiBUPK0UwdoFsAFsyB+j78VUwLhdvAZCEJAUIx5WwU46+AZ5Q7/zGvkUwsyhABNJG8Ak9oAWwsyhvAtd+GBEAAQUw 1afo_prepack_topscore_0009
LkCX/AxLdT7LueMWwT3EDBlX62+LAA4WwY6m/AJwKHA8yh+XwdolBBBAAQAcwKjYwnHNFB9BydAsef4VwvAjIBlHSjBcighWwae1NBdnRTBM7F3Ww2uUGBlUgZCcQixWwF14QB1FYJCsdjcXwyDYJBlUP5Csd/WXw5woOB1uRxC8qdsXwAVrRBJz4QDcw4IYwJGE+A14lu7LFuOVwuCfGBdcyr9r+7UXweUpHBhJy7/LCMIVw/N3BBl7D8AMNiXVwkUlPBxgmUAsmfqWwwsKCBBLyfCspogWwmsCVBhtFDC8jgtXwRJoHBpbkYDc8ojXwjMjPBlyQqDchKMYw 1afo_prepack_topscore_0009
LAAA2ApEDiAM8nqXw+TNvA1hWMBcdTWYwDCstAVMIQA8eU8Ywy25uAlDtoAMT3gZwDXPzAd++ZAc3kwWw2Z/yA1T5DCspigYwXXgnAJBOdBMHWIYw 1afo_prepack_topscore_0009
LTiBrApEDC+7z3zYw8napA9na80bbnXZwc9ozAZ6mEzD8nyZwMdTzAJwKH0bHaZawEYlmAZ78t+zgAHZwoa8WAhWkt+TgVyYwsHFnABAAYAUwKrZw789RAtd+mA0xLZYwJGEqAFtI78rBBWYw6BziAxtbK7bDWrZwDXPsA9mET/zNJuYwzMzKAJFue+DnELZwiWkVAJxgA8zP1cYwYlDlAR2OXBkR2eZwEtIvABBWZAErc4Zw8nahA1NJGAUMIEaw789BAd++hAEShLYwNepdAZmZuA0d++XwlDtSAJaReBUdTuYw 1afo_prepack_topscore_0009
L5lu8AhpbS4TgVeZwFueDBFtIb5TIw2ZwUN+DB9mED+LnETawW5QFBd9ow9Loa4awQmSIB17rW6TRCZZwR85IBVo7O/z+hBZwv+hNBtwSM/jOtjYwKpIOB9u92A0lJNYwlVlRB1piEBERcZXwp4sUBdINGAkx5+Ww3N1RB15QICU9f0Ww4P18AVjX64zjC/Yw6ObDB1onO+TBcKawJrBIBlhf877mDBZwRT8LBNtcB4jyUrZwF5hJBp+waA0WpYZwd4SFBhP3o/jzCvYw6g9MB9c4O9T1DMYw1OMRBZvE0+jGo1YwzXzLB5ydoB0VdWYwyvgUBVZPY+jEJbXwwRSXBVUYQAEATOWwPxbPB50OgCkD6IXwBhaUBFUWNCE86DWw 1afo_prepack_topscore_0009
LZ78CBxLdLAc14BawLyWDBV46ZBMuecawb8S/ABBWRBczMDbwIwKBBxgAjB8jCnbw1r2BBNDuUCshEDawohSCBlaj+CcwqbawohbABtbfjDcstBawxjk1AZeHgDMfA3ZwlfftAtwppDc65RawHDlvAJsE3DcB54awoAejAp6glD8IGFawjX6BBd8SPAsnvjZwsJfHBZA2gBcqInawx4aEBxYPXCcUBnZw4Zf7ARu0RCcJx3ZwLir/AhZy8CMre4awnzcGBtCGEDMBlkawLwBBBJBgAEMJqTawS7sCBlB6kD8EAkZw2hpzA9I5VDs6RZZw2ZP3A5IP6DcqrCbwLjhpANDO+DsFDNbwyT3hA9aMbDcdHnZwVd1aANBqsDsePZaw 1afo_prepack_topscore_0009
Lx1j1Atyh2AsYQ8awZ78tARf/sAsArgbwqGvyAluJh/LUNCcwShryApa8CAM99ncw9WJjAJuCKAcuURbwZmtYA5a2HBs+i2awLobFA9odYAsyfkawBKwRAtAfJCcFOSbwDXPzAd9ooAMqGfaw41osAlhyrB8T4ubwY+kkABTMi+78E+awpy4cA1oOv/bhNtbw8ZEhAlEXfB8GpbawVQk3/UaYEB8qdRaw783KAJAtH/LvVQawi7o3/4/f+/b8s+awYBHIAlydfC8bL/awSqTIA9Ri7Bc6Gtbwz51fAFRLaCMeOebw 1afo_prepack_topscore_0009
LQ142A9mEj87Gv0bwwfq7A56Rh6DAAUcwT3kDB9mED4LXPecwU4aEB13PV+L+Txcwknu7Apt3g/TDuCcw+wTwAVsUOAUnO5bwd8jABN3TsA0tcicwu/EpAh53OAUIAgcwQ142AV3kY77NJWbwrT32ANvDZ6TxFxcw3pCABtI+k/jLikbwwovsAlrpJ/zHHhbwkygwAdC6OBkhCsbw/BjABlkQtB0bvVcwCBrEBZZsXAk9pncwd3y8AZB9qAUeuAdwCOIhAxWzkA0+uWcwkxWsAt035AUdK4cw/ihoA152c+D2Ftcw 1afo_prepack_topscore_0009
LdTiHBpEDi8DpwRcw++JNBpvfq5zd+acw1NpNBJxgA5r78JdwjX6JBpZmZ27yhidwBr8OBd++p9Lsy9bwiWkPBlX6G8rX6ObwKc9QBZ78d/7OfzawOJmWBdR2OAsDt8awXPKYBRgVWB8z3faw4P1GBpFZ7+DXPCcwLfwPBl+6K+jyKVcwx1DMB99Td/LYl/bwRLySBtyhm+LW5IcwR2uSBR2Of5jqxLbwCB2LBVjX62rCXDbwIwqQB9Rh7+LmuRawrcIOBpvfiAc465awQg1WB9S3kAMmudbwGZbZB9S30+b6m4aw8n6bBdTipB8d+mawTiBYBFXPCBsuJBawY6mVB125DCstzjaw 1afo_prepack_topscore_0009
LR2OSBFDCs871jWdwyL9SBpbSM+757DewhArSBNJGE4zxLhewfUYTBBVjX07IbHfwekxRBBFLb+DpTSewqGvOBtz3HAsuJRewNzMPB9owdBspb6dwpbSLBlCXPC8JxMewx1jFBFZ7ECcPKAewbnvBB57nmCcjXOewNzMVB56RB9LXPCdwdy4WBtPZH/rYJHewlYwKBhArc/bIwKewiBBPB9RhTA8Ofzew9oQTBRgV2Bs789dwuzXOBJEYVBMrcYdwOJmLB9RhPCMYlvewCsSMBNzMvCcc9Aewb8SFB9owBCsTiddw3kYEBhrHNBsvfOewPf/7ApvfeCcHaFewam5BBRKcpC81juew03vCBdR2CD8MzAew 1afo_prepack_topscore_0009
L97BiBzl/wD0uhXBQ/BAgBLKMGEkUcEEQBFVhB7VmSEkyOUIQ3rUhBXxBmE0mwWIQu3cdBfvDWEEy1GAQpJHZB7qHjEU+r2CQV/LbB7BBKE0aoU1PbdKhBXnxgDkqhx8PCXziBjSYcDETjAEQ/UfjBrPtBEEvBy/PVn2cBXFz3D0GwpFQIBQgBrxRhE0Mif9P9pWXBP4PuEk7I//PIe2aBXeDsEU+1KGQPHBWBPKbYEkJJXEQWBZZBHfVVEUVEpgPgpJYBf6c9D0wdY5PRDZeB7XUBEkpNnqP 1afo_prepack_topscore_0009
L/zdiBvtiHEkT2NKQliyjBrawSE0wUfMQz6rhBj4AfE0qfGOQvt2eB3LJYEUcEXOQedRlB7i/CEkGfTOQwCqnBT1YwDU3b/MQam3mBLitIDkrmbLQbbhkBPFaCD0ijxKQv/0oBzzrtCE/B1KQrtciBD6tvDE6cJKQtmPlBvcBeE0dlrLQBd5jB/jEtDk+x9OQhA/lBLGVLE0mnCQQL4EpB3J/mDUybiOQU/loBbIcDEkQPnLQjdboBPQ8SCUUTzJQaAtqBrJC0CEIoZLQ 1afo_prepack_topscore_0009
LwGaiBT/HxEkCwLPQzZcgB/qx9EETvYQQ/AzhBrcdGFUGWpRQSzpgBvm7SFUedYSQjtneB7xXQF0p4HPQP1WbBfPBKFkUmpMQ9XDaBf76dF0RTBLQ1yRWB/Ok+EEXlhNQUMPkBn5Z2EUyq8OQm8ldBbDTzEEjyqQQQt9gBjAXaF0D9cOQ03CcBnv+ZFk5FNQQIoudB7OY/EEiHZLQm9uXBHyZZFU+tQJQ7XwdBLtnlFksxYKQP2uXBPHApFEONPMQoc9TBvHC6EkyBxLQZw5TBDxMJF0c8xOQNGVXBrvQwEEb6pOQ 1afo_prepack_topscore_0009
L2gOkBPBDAFk/w5RQxDplBTCAIF0NYHTQzrskBPCb7EUm2VUQa5MlBHLgBF0z8dVQvMqoBTBEFFkwI8SQk0HlB3FA2EEr/SRQglIlBDF1YFUC4PTQjBCpBzsw3E09vRSQUJkpB3G7BFUGr5TQJsgpBjucTFE3OhSQ 1afo_prepack_topscore_0009
LnYVjBfO8pEkvPIUQySWiB/e5cEkE3RVQ7upkBrGpPEEWn2VQ8XjmB3FHYE0XNZWQ5rJhBPqBrEUxPYWQjIYdBfe12E0OE9VQgAiYBvbysEEGPwVQp7icBHz0LFEIWsVQKh7UBnTH7EEVtYVQ16QXBfTDOFEu5VVQS68iB/NWlEkLmNTQeFygBnIFSE0o87UQZnoiB3Tu2E069sWQgdpgBD2LhEEygPXQfygfBDHlYFkWCwVQOyvQBzK23EE8FKVQubeVB/j+bFU33FVQ 1afo_prepack_topscore_0009
LJgfkBLuu1D0BbvVQT0qmBrNFaD0a6RWQ4ITmBDQTsC0NQxVQ3LNoB7jYWCEyTdVQn5bpB/osqDUoA4VQe1srBHx7RD0EceWQc5VsBnILUDEuK0XQRNetB/Wa2CkR66VQciauBjGF7Cko1BYQatIvBrFroCkzM7WQnO8iBzktoDUAUTVQbGlmBfr7ZDEslXXQwwopB7FCGE0caLWQTmopBrFipDEbmyUQ3bgrBfiknDkSwPYQ47vtBXesqCkDy5UQN9OvB3qa4Ck6CiYQ 1afo_prepack_topscore_0009
LdG3jBjRvdCkbcrVQZCYjBjt1iBUV6LVQL4EhBHZo6AUHa+VQXcfhBPR8QA0bw+WQ4YtiB7mTiB0/WsTQuEAlBX5i8BEhE0SQ1wSlBD8coC0ELaSQO23mBrz5AB028YSQR4ZnBbtj0CkkamRQP8+oBD+4YBUGHlRQ83PpBPKlWC0y3LRQGUWiB/O9vCEKv7VQbUMlBjlZ9AElhVVQ1xChBbDyGCk7MgTQF4EiB7xUiAEHXZTQgX1jBTXKADkoGvSQPiqmB7Vx8/Df9sSQG8mnBDI0VDEQiSRQpHcqBjEZpAktQQRQGZ6qBHuEgCUpJjQQ 1afo_prepack_topscore_0009
LMSTdB3lxGBUS8hVQ9MqYBbmJhAE/cQWQ2RxWB3qnfB0LgVXQuJUUBXXFQCkILDXQgtGUBTYhNAk8cTVQHUiVBXzsZ+DfwZUQIEucBLWkoBEf8tUQRH8ZB3F3K/jJRuWQasBTBrCSHBk/ZwUQCkmQBL0Rz/zM33VQHZPSBr29X9zZCEUQ 1afo_prepack_topscore_0009
LsZ5XBzB4MBU2cSYQQNLWBrzhDCkdm1YQ85DQB/zzCC0Ux5YQAXhNBL13jCEtH4YQfntYB/VBqBU1tfZQ36QdBvpgTCUiqrZQtCShB/Q4BCkmpaZQcd6hB3EK7AUK0kZQZVoiBnNAZCkHvDZQZg4ZB3YdYAUwIZYQ4hdXBL28jCUG0tYQFmRaBr2/pAk3CcZQg6uVBvlqqBkhs4ZQ/vedBvZhWCE6DOaQukhcBndlyCEOrdZQ 1afo_prepack_topscore_0009
LWu3NBLoG6AkIK/YQETCIBH/OvA09zDZQQNIFBbaYQB0h+bYQIHYHB/5TVBkCEzXQwMYHB7Xqc+T2+IZQoUrMBbrWD9zbJZZQyDqQBXobU/j0IDZQFftNBTPs7AUga/YQh5rGBHxFRBURugZQZ8SGBP77E9jVIqYQl6FEBLo2A+zRWfZQk2RNBHYBZ67VeRZQ5X1MBPndZ9TkN8ZQDhsRBLTGe+z3ujYQFnPUBTBqh/DUOXZQ 1afo_prepack_topscore_0009
LQkIABfYEnB0LdgYQLpI6A34/DCUtB2XQEzr4AjbnABkZ/zWQpzs9AjwmABE/bxVQmrMvAz2NVC0ztIYQ28pvAXvP+C0p5iYQnL0kAzDCNDUSlxYQS2VaAPBm2CUzLqYQzZLkATb0uDEdOEZQm8y8ArCiiBkmc8YQHXp+ALtJeCkGLZXQOoDrAbgO6BkvubYQFhVqAnabbCEX3YXQK8RzATRXXDUoiPYQVqv0AH+/4Ckrs+YQ 1afo_prepack_topscore_0009
LHGzxA7UJEA0HyFXQ715vAbcdz9TXcIWQBTe6ATJsC8DQ0fVQCrE7AfT1B6jK9TUQ84lqADnwC6L9g0WQrGWeA/xKA3D3+PXQWUmqAv4N7+L9T5VQdHUUAbfFt9rnhFYQda0tADMxFA0un7XQ7FjqAXdEn+DXVWVQ8V/uAH6FB8LzkuXQQFPUAT+TC5j1gXWQ+iUeAfleH+D/gwXQG6zmAvYlTAcscZWQ5jzyAnvic/7G3oVQoVLmA7Myc+LWI/UQOxJEAvM5b87A3NYQrD5dA7YlB+LQkiYQzXpTALFOy/LWArXQ 1afo_prepack_topscore_0009
Lj9ZBBH64X7jgmRWQASqGB7/Groj3mtVQbicIBL9EB+jHopUQkfLKBvMJk8T8xkTQO81KBfyIY2bLS1WQuDCKBPSj99j9KwXQ3sUKB7Vk0+r39jXQGzFBB3Lii8zkiOXQWpLGB/Pw697sBQVQd5yOBHFFKtTrCaWQZZfHBnSjM/jVxXXQP7QIBPGlHAsPa7WQn8EIBHNti+rULPYQGUQOBPA+k/bKNzXQ 1afo_prepack_topscore_0009
L4nGIBDsxRAk4G8UQpX1JBTTWSBEgo7TQynsFBbMaYBU64zSQraEHBTY7XB0+bpRQMskKBTIRVC0nGlUQRAYMBjwN5CU3xoTQEVxRBD+wtCkTzBTQpAsMBHBHjDUWIaUQh3uGBzVIkAEB+zVQFGqNBziK+AkF+gTQmviNBXQiSCUFyXVQCgyGBjt9eCEXzBVQMWgJB7lc8CUVo0SQ+PDTBLpTHDUO7WSQWaaRBHgAQCEk2dSQ6ttUBTBzpC07l0TQQy9NBTvq8DELPvTQc3jPBvP7fDEMPOVQ9xwIBbczqD0WU0UQ 1afo_prepack_topscore_0009
LGLpABv+zeBUShITQ9uL5ADSSlB0tzCSQyKI6ADDaXAEx2HRQ9Lt6Aj65fAkbU1PQ1futA7x0qBE2jmSQvDQsAb7yeCkdpZTQZ5llAvLilBEdXeRQAvitALq+GD0OykSQC5E/AvYmfB0ioEUQUfv6AP9rPCkBVeRQo8WsATpE2AEK1STQIiCyATIzfCkGvNUQx+SkAXeNfCUeR2TQV5EbADulpBkew4RQR9hmATx+oAEhq8QQ5u3mArgJNCkL4xQQJSYsAvb9iD0faNTQ4+nnALjLHDkGgxRQBBj1AbN1HDkHUJSQ 1afo_prepack_topscore_0009
LZeh6AzxLX+DYUrRQ6Yt7Ar2RFzbsG0QQPH/CBDu9p3D8b/PQMBEDBr/OG3LpKmNQ86F8AzePp+L7/oRQsrbxALl8F/7aDXSQ+lw+A7UigAcy7vQQeKCoAvMZd/L7TbRQQeO6A/2fL+jWwpSQda00Af8Gn2LBlJQQKhGBBvd8d+7gZaSQQXwvAPvmy8LGqATQTzAyA7MnbAMLj/SQwh/+AnkuaB8ZVWRQz8QDBHScWAcjDSQQVVq4Af76mAMW78PQgSxgAz3Hx/7VqASQY6apAz+OmAcHhyQQ/rHnAbMVX9bKrzQQ 1afo_prepack_topscore_0009
LMUSHB/rr07jTTpQQaVeMBHTBl8Tqs2PQ9mzLBrm9U/D3zmNQTqhNBzTU5+jYFYLQiE6QBjtPN+jbJ4QQYDNWBTWXp+zR9MQQecdZBHSG/5TuJwPQhC8XB/PmmAklWyPQjZVeB/9Cm7jyngOQSyzcBPdozA0dHjOQFSAgBrjOd/jqO6NQ4OFHB3bdk8juJnRQuXoNBD/kj6bz2APQxJdRBbNj46jRXqRQeYuPBL6PCA0/1WRQLoIYBzvAD9byWHQQ9NaVBHJIdBEuUJQQEXbgBHnVO7LjdAOQcCIeBTuX0BkfqEOQmE7hBbMlx/jcf7MQ 1afo_prepack_topscore_0009
LZCWJBfv2xAUH6KOQ+AnIBHlC0BECvDMQZ8pFBrcmMBElxrJQxhPHBniEXBEu60GQp5AIBzyK8AUvW/PQ9LgMBL+PGCEcRcLQ3hXGBji6UCEe63MQ 1afo_prepack_topscore_0009
L+gZBBrczeA01ELKQGx68ATQ5t/TOdzHQ+fVCBf1039jssrEQWQuCB3F4F+TiTr/PdRZzAjTOC+TEW5IQzukuA7UFf5zJKNFQNdCrAnF/1/TikKKQoYKABzTbWAUo8AMQ+j05ArDzpA0Z3PFQlIQ2A73gZ6jo8XKQzt2nA7WN+6bDwrGQUnn0Azazl7LPDjDQn4xrAfQZm9T49GCQIEVkAbmCp+j4L3KQGTNoAzLIpA0SJsIQyikuAD38cA0hf2LQ 1afo_prepack_topscore_0009
Lp1TFB3ysT4jFdbHQxwQJBTWC587/voEQKhHNBrO6r4zNsfBQb6POBvpE81L4ht5P4tTMBTQON/LM+SIQIrdQB7j6gAMihCGQ9zNUBnAbdBMe9cJQTQQYBr38KAcvs5KQliAFBn2un3T76qJQBQHHB3/nv+7503BQhnfJBPytOA8V3YJQHqWOBn/849LuUwJQxaQTBLtW1/bJ0sDQo3eOBHnwNB88SWDQ3kzaBveWmA8ipcMQ4WrVBLBR0+7vFyLQqdvaBrr3b/7ayWJQ 1afo_prepack_topscore_0009
LwTHPB/fgY+zpRDEQi84SB/y6HA0UdWBQgtQQBvkctAU/oq4PFNsSB7aIxA0VlCQPtiiUBD+xPBE9LNFQV5GOBjG5s+Tp5xHQOxaWBjXNH/zNcKAQDm9RBzQIPBU4qVIQCMPUBfNdGC085NDQs6nYBPplFBEigdGQ 1afo_prepack_topscore_0009
LtUWLBvBFKBEj4Y5POsuIB/EivBky1+Nv/nyIB/OBuA0KrR5vZuOKBXWyBBkGNHBwyoZJBfGLHBUbtFAQiT1KB3M1UCk88Tqv6FpEBTF7AC0hWAmP 1afo_prepack_topscore_0009
L4ZSHB7Py/+TnMM2vDVXHB/tHz7jqIx/vTHCNB74xF7jSiMCwVU0NBT5lP7DCn/Gw2tpFBXBIo97XFi7vtSlGBD8E9/LOV/Bww6m/AjB3e97P4L4vmgJGBjrvg+TVdQLPzviEB/jJH9D/3+CwjFIIBrY9U+r2iTxvhfWFBT/n8A8zLbAwLP0KBzIoAAc1VBDwirPEB3SMf/LnGjFw9hP9AbC2s/bW3YyvRjq6ALemb87lnD/vwkh+ADMzB4ri5Nnv 1afo_prepack_topscore_0009
Lby/QB3e5Y6TDMm9vkanWBrknf5DpTxAwcW4XBfL93+zWmQEwP3GaBHRgo+jfqRIwvFpaB/XNU4zDLP4vwLGaB/tLY+LMQRpvATKgBbb7o6jK0V8vqYDdBThyd+7AtO4PLNSQBj0vS6TmbxzvpfCXBr42v8rFBKDwnnwZBH6Lu9TSX2pv3qmbBDLM//b4it2vqh4VBHpJy+LhZQcv5ljhBH6sM6zsyUzvMjVgBrfum+jjdGAwF9ngBHHro7bdMDBwfXecBjfWNAM2u87PkRgbBvLUp77Kwg9P0mpgB/goI+72/r1P 1afo_prepack_topscore_0009
Lu6gWB3bSnA0v5bCw4VrXB/an1BEpuoFwrdGVBra6tB0YAlJwIUmXBXvo+BkOLmLwt+vUBfMZsAUkO69vjh/bBT4s9BkXfAGwhjJWBXS1WCEaxiDw 1afo_prepack_topscore_0009
LwUIQBbLpUBEIesJwybdNBXNIMBEd3VMwVhrQB37YOAEYjFOw8S0RBf1FgA0GTMQw5SqHBLi/rAE89EMw1FmEB/CLoBEgMjKwPLIFBP3NhAUQq0OwcGLOB7NTHBkmIDIwOaWNBvPeFCEShSNwreoHB7VNd/DKwCLw9KJGBbqFuBk5UzIwUDCBBHvcKAkJNmOw/GbHBHQ4l/Tbz+Pw5CHFBTtheB01A3Pw 1afo_prepack_topscore_0009
LU3LSBfHZM+DvnANwhxXVBnzk93DRDnOwEndaBHPXP9zzXnPw/33bBHw138jK39Qw+c3WBva1P+bd49MwBt3RBjTe5/79YVMwMi9aBTSc7/7IZdOwkVxSBnLsBB8p1QKwxNQRBrJrk9j1cJLwLx9SBL9SN5bJ0JQwL+jYBLmrQ97fhDLw81aQBLMFbAMZLKOwqPtOBb+Gl+rvJnLwcL+bBX341AMsWRNwUnjeBDz3v+b1zzOwcqSZB3QCSAcA4LQwHNDPBDHWkBst86JwrCGUBvpdkAcwRZIwBg0VBfh9tBspO+Kw 1afo_prepack_topscore_0009
LWbNdB/XXA/j1V4NwOHGhBLTENAkkntOwP9bgB37eKB0bmgQw3e0hBXTjNBEOagRwzpUiBX+1+AkguXMwaKkjBnFNIAkoRJKwhTVkB7nYBBk/lmHwgc/lBnxwx+zn8OLwCy+bBv00I/zEkBMwogiiB/jv6+DtJYPwidxgBn+ZmBUEFeLwIX4jB3n0oBktcJNw0IGiB/bA0+jodbJwIyNlBHmjaA0pHcEw5djiB7iehBUo0EGw+0xlBHmBxBkwxdIw653mBfYAI9zltpJw2ndnB3sBHAkAo8LwUQYlBXwm+8Dxd4Mw 1afo_prepack_topscore_0009
L6PrcBnPf7BEi/XQwJUNbBrcTcCURgdRw4kbaB//2DC02YxSw4bdcBLjOQCEbizTw2wEWBn+w0CEEOHRw9zkWBTtvVDkp49PwkEDRBDlmmDUMcPPwPlPaB/T65D0rTbQwywfaBbO/3BktrHPw1UceBHQYzCkXzkRwUHBTBrzwdCkIm0QwuisUBXxjFD0SPASwLmPYBbZZGD0lfMOwz1ZRBvMC+Dk8soNw1FiOBPZKMDUi9kOwn2PPBDks1DE4kfQwohmaBP9qIEUi0PPw01kYB35pEE0f8TRw80LeBvlCtDUGaqQw 1afo_prepack_topscore_0009
LwzhXBH3WCB0acvSwjrqWB/cWQAEGc/TwgCEcBvvYs/zkvkUwbaDdBnNnAAUzHwVwVNQTBTE2/9juXvTwLkgNBDgHy+D+eYTwm3UTBHhu62jkg9UwmjMKBr5M+5jk61Sw6A7VB/vJvAkGd5RwxHjUBLko4AEaJtUwMX2UBjTdn7Tcx4SwhsgLBXL0k/T1ARUw7kkNBvQuLA0JhoSw/M5QBTevK9bPExUw5BbXB7HUa5bP+KVwLytRBnysg8jBf0VwxZLGBLYla8zWHnSw4PDMBLmMR47L87RwmW9JBXXvK8bZwlTw 1afo_prepack_topscore_0009
Ld2lfBDE8p+TMDxTwp4ciBXGiu9zreTUwaCvjBDB/JAk018UwAptkBfBmGAkZ7DWwsvPkBDJYG7zUcNTwQAPjBj2gQ9bhosSwjFxeBfUca+ztO0Swp/JiBLEJW4DjBDVwVWakBT1iP+j1KaSwmzPmBzW9k5DF7mTwGsfhBz5ib8b8MWSw 1afo_prepack_topscore_0009
LdKtjBnbCRBU0+QUwLr4kBnYCQCEHC2UwUVgjBr+IaCErNLWwWyykB7T0iCEJzKXwXLokBDY31CEcY4TwnphmBL1yzCk7GtSwEphlBPoeyCEsVaRwIBRpBTfNzCUC26SwhlQnBnklwCUulVQwl8/qBvcUxCkrG2RwURAqBzrAwCk9wjQwDxurBfHIuCUll+Ow/24iB/rZSBkw5XTwkXAnB3KZKCk1zBVwEvliBHuT3CE1nfTwBKAlB7RmTDkbxaUwPyXjB7+7yC0niPRw7TDqBrhN0Cko47TwnTemBjbjvCkVJpOwszJtBjX1wC065ASwUIuqBfgatCUWFWNw 1afo_prepack_topscore_0009
L734gBb/6YC0rANWwcF4eBTsSiC0ULeXwi3YgBPMcDCk60RYwtIBhBvNKQC0/J1Yw21wfB7uyRCkSNZVwTRnfBDCXDDE/AxXwijlaBDoDfC0+wTXw 1afo_prepack_topscore_0009
LZAhgBPLx1AUW7HYwd1chBTXmt/jBgoYwaDQkBDz0QAUZs3YwepzkBXk7SAUBcdZwyhhhB7FlY7TriWYwUgXdBDXek2bB5NYwAG+iBvmpB8bMW1YwpMKdBL/Rt+7tunXwKSAgBj3jiAEDOWXwt8DgBjYdv/joWDZweYkiB3S/W7TV8vXwjOVbB3AnE67aKsYwKaHbB7Flv8DAp5XwiJAjB7m/B/rAJoYw+2AlBDblh47D85Ywss7hBvyeD87cAUZwjRAZBHo1S/7HGeXwmbDfBfG9X+7E0pWwG8QfBfAWJA8w1EYw 1afo_prepack_topscore_0009
LYlAmBTFmkAkXcaYwOYxoBL5r+AEXGnYwSgooBvA5FCUuGFZwHa7pBri1GCkI9lZwAjdqB7KeVB0qPAYwjrQrBHZ3JAEl0IXwy2ysBrdllAUtR8VwNDktBfx96+jN1GVwLSsuBLf1I/j114Twv1KvBLdbwAEkKYTwGbUvBrEc27j8LNTwQpglBrKbiAklS4Xw7MupBrWDJAUhc3YwuzXpBjYOBCERQYXwqtSsBz3F1BUPrKYw6ZgsB3wR8+DZztXwsCepB7N0Q/jZNzWwptkrB/rzQB0t9VVwN5muBfvhGB0pgQWw7hOtBLjwH8Ta0dVwCKsuBnEplBEPi5TwR+AwBzFo1AU7tdSwU78uBTrKd7rFUmTwrhKwB70/P8zaxSSw 1afo_prepack_topscore_0009
La2EnB7LtlC0Wa6YwLT5mB3ykLDEtKXZwCeCmB/iy7CkjRDaw1nOnBb9ZGDkBbjawTm5kBXvesDE+xGZwaKylBDXVCEUs/eYw3xrjB38URE0XzPYwwRhkB/96cEUbfTXwjY6iBrMqpEEjjkWwwaZgBrvPsEE9t6Wwqf3jBHthzEk2SgVwVDCmBDNokC0U4fYwvu2oBrF0aDUulYZwW1AjBrfscDkEX/YwORgkB/MACEUSvfZw9ClnBTFjLE02KmYwDhNmBzu9tDE5YFYwbB4hBvlYIEUCEIYwQlPjBzD8cEUkzoYwxVcmBfKVbEE1cAXwotVfB3mskE066uXw+vYeBnOy1E0SjXWwTOzlBXnixEksQPVw4cqiBDME9EkMI9Uw 1afo_prepack_topscore_0009
LQLCkB3bPhC0LvEawT5JjB/tQPC05Zuaw4EjlBvHHxBkKpCbwgbHmB/Jk7BEL/nbwFv0gB/AufB0evoawp4RcBDG5DCks7bawBZSYBLYSBB0bZRawWmPaBLW+fC0nOAbwfXJjBLQUYCklPqZwCheiBbZepCUvqCbwsKXhB/tXxAUeLQawzehgBree9AkuuGbwMQ0cBXlUXCk0R/ZwLXeUBTMwdBUGTIawK4zZBnm2aAkt82ZwiHuXBj+oYAEnXtawXgbWB/LPuC0tI3awq2sZBbNmMCUS5cbwK9IdBjUP5CEWtGbw 1afo_prepack_topscore_0009
L6n6mBvoT+AkESpawzhTpBzJINAUlO4awD3boBn9TO9jH2FbwDaVnBjSQa8Tj3nbwoPuqBzPu5A0P2dbwbH1rBL0TICkczPbwbj8sBraaBA0zZvbwSd0sBzAujCECY0bw5OWmBn1T4AEUiLawkRuqB/SkIA0E3dawDESpBjaQGBUFR3bwtsetBX+cDC0Bj5awH7RqBfREaCkk2+awvZ7tBfz3hAkh9Jcw1xGsBHfJK+Txk6bwp7ZuB/glp/jyOWbwkpktB/z+BDE93nbwPWLrBrN7pCU9fKcwW5auBziETCkOIFcw 1afo_prepack_topscore_0009
Ltt6oB3g8l4Lv3qawqvHoBLdpH/7rI1awvdTqBTabOAcLCQbw97msB3QCRA8+wDbwhRnnBjutXAc0cMawxbnmBjFcyBM4VUaw81CmB7zSQCcBeqZwyLFlBfn19CM5TyZw3zgkBz8xUDcHlJZwmNzpBLC7S0z1lPawOaRmB79HE/b8nHbwklImBvC7t/rAu4Zw+JdpBjF4bAs945Zw/2HoBXJHLCMMImawcqykBHPTwBsQXnawZ1gkBTx19BMTtYZwZ22nBPYWRCsLKXZwJbmmBDUePDc+8DawXwQjB/BI9Cs8gFawHS4jBzryyDs0IQZwV6EjBzSCFDc/M5Yw4WMmBTIMWDsRv3Yw 1afo_prepack_topscore_0009
LJEmpB/6bvAcxs0bwo9nrBrHxZBcylQcwvZqtB/gQXA8IsfcwKf8vB7rLvAsJdmcwnn/sBfHRc+LhhkcwX0CtBrsURC8bG5bw+UQrB/dR3CsbWubwVX3sBjvHcDcRrbbwjN0tBvBDSDMHiuaw98KvB35T3D8IUaawWTunBPDDsAcj+9bwZrmqBznp0BckWscwR24tBv1TFCsgQbbw7msuBfEDdCsQmMcw1oPqB7pOCD8cRLcw3qvpBrNctCsHOXbwKamuBz5WiDch5vbwKaorBrS34DM8zabwpMHsBzu3IDcc2aawnbNvB/BQ3C8KevaweVxvBTgVvD8hf8Zws1xwBLIv/DMhAsawis4tBjCGIE87sYaw 1afo_prepack_topscore_0009
LAAAcBBAAAAAAAAAAAAAAAAAAAAAAAAAAAAAAAAAAAsAAAA4P 1afo_prepack_topscore_0009
SCORE:   122.435   -364.298    119.604    280.490           1.207                 14.286         -9.794    -93.782        0.396        -54.241          0.000         -0.646       0.000        0.000     -0.190     87.526      0.375            0.000     72.289                -35.400        104.611         2.000      0.545    -41.361      1.786       1.025      4.804      0.000                -0.100             1.408              0.165             0.086       3.231    -27.460     -7.038      5.885      1.684      0.000      0.000      0.000      5.302     80.000     11.000 1afo_prepack_topscore_0010
RES_NUM A:1-40 B:41-80 C:81 1afo_prepack_topscore_0010
FOLD_TREE  EDGE 81 1 2  EDGE 1 40 -1  EDGE 1 41 1  EDGE 41 80 -1  1afo_prepack_topscore_0010
RT -0.302706 -0.841775 -0.446972 -0.949789 0.305394 0.0680881 0.0791879 0.44514 -0.891953 19.5561 12.7637 -6.57803   1afo_prepack_topscore_0010
RT -0.361571 -0.433569 0.8254 0.674843 -0.732553 -0.0891793 0.643314 0.52477 0.557461 -3.784 1.902 -16.025   1afo_prepack_topscore_0010
ANNOTATED_SEQUENCE: V[VAL:NtermProteinFull]QLAHH[HIS_D]FSEPEITLIIFGVMAGVIGTILLISYGIRRLIKK[LYS:CtermProteinFull]V[VAL:NtermProteinFull]QLAHH[HIS_D]FSEPEITLIIFGVMAGVIGTILLISYGIRRLIKK[LYS:CtermProteinFull]Z[MEM] 1afo_prepack_topscore_0010
CHAIN_ENDINGS  40 80 1afo_prepack_topscore_0010
L7RBPBtz3HGkQgV2P8S3MBNzMAGEv0N/PrcoOBd9oDG0HFOFQbnvSBJaRAGEDCMHQCB2OB5OfpFEAAA9PjXaMBtz3ZF0d+eCQ78dNBdoFjF0gArkPQj3NBFfoFGEK4IKvq/nNBRZNPGU3dt4PR/ATB5Y7HG0d1F3PUmgIBFcPAG0UQs+PIwKTBNc9oF0coF+PLy2NB9owJFUc9oBQiWkNBhpbeFEsyhGQiWEIB9TNaFkDtICQfU4OBhU4SFEv0NBP1NJJBZktjF0IbnXP3kYPBNJGuF0257vv 1afo_prepack_topscore_0010
Lx1jLBh/UKGUktzHQsHFNB989NGUc9oKQiWkJBRgVIGkWktMQkCXJB9naLGEW5APQTihMBxKHaG0gA7KQqGPQB5OfgGUhrHJQ7RhPBlsdsGkArcJQwKHLBlDtwG0jCHJQLy2TBBAAyGUwKHKQW5QIB989MGEmuJGQyDQRBpo2LGESY/KQtIbIBlsdcGk78dKQ4PVNBhpbcG0d++MQkCXUB5OfeGUwKnJQBWZPBtIbeG0coFGQSMoTB5575GULyWKQzhWXBFXPuGEVjXKQ 1afo_prepack_topscore_0010
Lue0GBtHFAGEXP6LQf/UDBhpb0F03P1NQFDCABR2OCG0xLdPQzhW/AdTiLGEsyxOQVgqGB5WemF0kauPQFkxJBNMKUFEDrZOQnhSNBtINJF0gRPQQcJ3FBhBaEFUd4JNQJGEHBRKc7Fka8CKQ/7pABZdDqFk+3sMQxtiJBRxowFE6GYQQydAEBR8dfFEr4mQQAiYMBFZnaFEVe2MQ8AgPBlTM8EErUiPQabGQBJ7wUFUo2pQQjsyKBRdzCF0TWCRQ5pEIBZNZ3E0fjNMQeTQDBpJ79EEMAtOQj1cDBtAmMFU+0pLQ 1afo_prepack_topscore_0010
LlYQ7ApFZ9FEtIzQQ5lu0AxKHGGUxgoRQaR2yANJGBGU3kATQIFuqAhU4CGEW5oTQKc9pAVMIIG0Mz8QQ3577AxeUuFEShDRQK9M5AVMiNGE5QwRQjsdpAtIbDG0gADQQ/UjjAR14FGEVjnRQ03PpAJxgQGUf/sQQ 1afo_prepack_topscore_0010
LMdT6ARhr1FEFueTQe++4ANHarFUPK0UQAAACBFYllFEAAYVQJGEGB5OfpFkYQwUQe++xAh/UXFkX6uUQdTi2A1NJGF0d+2TQJbn1AlsdGF0jCfSQ2jC8AVMI0EkpbKUQVjX6AlCX1EULy+RQueU+ABAAqEE/p+SQBWZABZlDzFklD9SQAdF1A95j2Fk6vfVQLy2wApGvQFkX6uVQwKHqApZmbFEaRWUQDXP+AhAruEUjXKVQGZ76ABBWxEEnE7QQDCMBBNJGcEUc94SQ 1afo_prepack_topscore_0010
LShLCBJaRcFECsiWQBrcHBJaRWFErcIXQlDtGB99TPFULySYQtIbIBNdT+EEVjfYQGZbLBhU4oFkVOEXQjX6QBR2OjFk/UjXQueUUBtHFWFkBB2WQsHlTBFZ7oFkZmVYQzh2YBZ78TFkDtgXQZQgYBx0NfFEAAUYQ5lu9Ax0NZFU46BXQcvJJBxy9IFEIlkWQ9owLBpvfuFUdTCWQoa8JB5QL2F01jqXQIwqTBNJGQFEYl7VQTihSBxgAzF0MzwYQEYFcBVMIKFkCXHXQ 1afo_prepack_topscore_0010
LcSMEBZmZcF0hWsYQ3kYDBV3kWF0NJaZQ6mE/AFYlDFkWkdZQWO03ANzMBFUMIEZQhALBBZQgpFUhrzZQhALFBZlD7Fka86ZQCBWFBlCXGGUMIgZQgqxIBZ785Fk9ocaQTiBJBBrcOGUO0mZQZ7cMBpEDFG0FZjaQT3kMBFsyNGErcIaQkC3CBxKHqFUNehYQpjPHBRjGSFExwnZQnvf7AJaRwFkX6iZQO0i/A557jFEFuSaQsyhCBR14GGkWkFZQShrIBVMIsFU46xaQwKHJBBBWVGUNeRZQ9oQPBJxgEGk++9aQFuePBluJUG0isNaQ 1afo_prepack_topscore_0010
Lb8SABNJG2EEW58ZQVjX5Ad8SjEEXPCaQUNe4AZlDXEE99XZQJbn8A1isdE0FZ3YQbJWuAxxTqE0F3QaQnNOpAFPa2EEiKxZQqGPDBVjX4E0xLRaQNcw8AVfyYE0SmaaQ8cipA9HRcE0KcYaQDHEvARXwzEEiAuaQWBzsApbDzEE7zWZQ 1afo_prepack_topscore_0010
LnEDzAx0NFE0hWYZQzMzxABW5wDEoawYQ8S3lApFZrDE8nmYQktzgAhpbODkU42YQWAK3AhoDFDEuj0YQuKnBBBIxGDko16YQ5iGEBBCKbCk0x+YQdmMBBRdl4BETb/YQlu6IB19sYCkOJBZQvJxvA9TNAE0jCzZQI8o1A5gEBEkPQWYQcguzA575zCUTqPZQuhj1AVpNyCUU6XYQK7ZDBNNSXD0wrfYQzKfCBRLOZDU+jXZQ 1afo_prepack_topscore_0010
LIFuhAdnvDE0hWMYQDCsMAx0NDEEAAAYQf/UHAVMIcDk/UTXQzMzMA13PVDUy2JWQsyhKANdTWEEnEDXQlYQcAFZ7kEkArcXQqxLnAZPKWEkVO0XQIvjhAdUkDE0MjMYQNkvCABpfFEUrrcYQLy2LA9S3QE0eUAWQ46R1/MepdEERLKXQ5QLgA1isvE0OfnWQqxLXABqGvE0xLJYQIFurA557REUdT6WQamZsAJGEeE0fqRYQ 1afo_prepack_topscore_0010
LmuJ5/gqx/C0jC/XQrcot/wKHWC0jCXXQPKcN/gpbeCERLCWQx1ja/kYQICUktDVQduFC/4A+2BU/CJYQxzGn/IDQXBkMexYQRZ3n/grjMCkDiUZQaYcn/AP7xCUssKZQAo3o/86UACEPN5ZQT3kw/Y78FDklDdYQTNfFAhjKEC0aRLXQVRcq+uNcOCkerSYQsvHJ+ckS/Ak9cvXQCh6M/IZgeAUVC9YQjq5DA945EBEbopYQ 1afo_prepack_topscore_0010
LCsyB+SgV+C0Ib/VQ2jCX/mYQIDk8SvUQCsyB+4luVDEmupTQ5QLS9gqxHDkTihSQeGw8/KV/rDUY48UQvYqPAX/ZdD0w37VQcwUIAXcB5D0Z9nTQoSMcArY12C0+6dVQqGvk+qw1PDUjXyWQKPZs/epkrCk+iaUQSPOt/Su4DEkGWZVQ2BUIAfFqVDkzK5WQ445aAHjg3DkZ6GWQiVCUAbNJJE0MvyTQT8v3/OLVCE0SG9SQ9iNQAz0cdDk1HLTQqaEkAjxbuCUp6NWQ7HFiA/5R+C04ohUQMJWRADV9bCkanUVQ 1afo_prepack_topscore_0010
L5QLi/8S3wDkR2+TQfU4AABqG/DEEY9SQMdTMAJGEYDktzXSQ14lOAJGEUDEnELRQUNeRAluJPEka8iTQ4P1GAZ78hEU46BUQfU4gAZQgVEU2OfSQktzj/4577DUHa5UQp9mw/sg2HE0AfKSQbnvZA9RhHEkYQYUQtd+QARKctE0yhGUQShrmAtyhgEka86SQAAAlAZ5QHEUMIISQmZmZA56RdEkEDqRQ 1afo_prepack_topscore_0010
LiWkTAZ5Q7CUf/MTQaR2eAxJxUCECsqSQxgAPAV46xBkoF5RQLHaTAdR2WBkpbyQQPrekAV6B1BUtGzTQRt/tAd8fPCU8ugUQBeHxA5SgpB0KRuVQNoT3Ah6uTCUUmiTQNepRAhU4+Cka8KUQ7AylAV+bfCUJCASQfqvcAJn9nBUzCjUQarNnAJzL4Akp7YTQMgrrAFPJvC0Ij3UQQM43AdsqDCkwsOWQbIXqAd2ilBEeNaWQ3cWzA9tYpA0qhZVQHbE+ABEriC0QBDUQSso5AJCNoBkO0LTQ6g50A5sdnCEuYsSQ 1afo_prepack_topscore_0010
LhrH5/4P1gBEuecSQEYlT/oFZrA0GvsRQLHaB/cR2WB0d+WQQFueE/c8SvAUGEoOQaSeA/i0UfA09teSQaSmi+yxbQ/j4SuTQl1Py/28ju/jrwlRQSsqt/mRkQ/z2ksUQsHFy/c8S3BEEYVTQIZyn/QZwY/jfbiRQfCUX/aeRdBkrJ1SQlaVo9SVYZ8z1/aTQYEcH/sk/9/Tm7PUQ3c3HAbUVe/jtGKSQQxO4/+s0gA0JFvQQeJLn/K2Qk9zHQPRQ2G5l/SIc/9jTSjVQvtoz/+edpAkegCVQOcFFAb0Kf+Ds+MUQ 1afo_prepack_topscore_0010
L46Rh+0hWUCU3kYQQYlDN8sz3rCkR2OOQf/Un/w1jmCE8naMQJbnj/coFdCEueEKQBW5g+envbDEUNuOQwfqx/+owhDU46JQQmZmp+iqxzDkrHFMQT3kMALv0RDUGE4OQAAAg+cnvjCUwKPRQiFvX/qPSeCk+oRNQxgAD/kuJpDESh7PQNzMv/GZ7QDULyGRQ1NJ2/mtzBEkSMYQQTiBB/SLyKE0isdMQbnvH/0hWwDUHaBLQcSMk/GCsmD0jC3KQY6maALwKXDEDCEQQBrcOA/mEjDUbn/MQoa8KAbktvCEUNeOQ 1afo_prepack_topscore_0010
L8naGA9S3sCkYQgNQDXPaABrcoC0573LQYlDbABVj3BkoFpKQR2OfARKctBUO0SIQ1zInAd2/vCEmSkNQT3axAlHrqCkUDDMQbpLzAlR8ADE9FsJQIKW5ARmYPC0SO+MQj4o8AxGE8CUqgSIQp4ZBBpYeKCEfDlLQKeOCBdI2gC0H+OJQoFZHAV3k0CkZmZPQO14ZAFkaADU1cSKQ6n8mAV4QQDEj7YOQsCNnANWwZCU4nPPQZYAtARyfWDUrW8IQ76C4Ap6Z7BE6w0OQ3t69A5JwNDETH4EQgQfEBV/3pBkLAVMQK58FBpS9cC0tZIIQ 1afo_prepack_topscore_0010
LdoFXARgV2AkArMMQXktXA9na8+jVOELQe++HA56Rx+z4luIQ46RNA557n9zbSMFQbnvTAlCX/A0NJGOQd29jAJQ/e+DeMaKQWYmTABImA9jGmnMQ 1afo_prepack_topscore_0010
LPKcp/ksdu/T14FJQ/Ujn+w0Np/TgVuFQv0NZ/gVOkAkU46AQc9oY/89TFAUjX64Pir2g/CbIeAEgDXHQGsF+/iranAEG1hCQgHP2/Wv8R/jUa2JQdTih/c9oQAkVO0KQOrS898VZH9j9ItEQV8OV/O0XeB0d5bIQQtEOAHH5EBULgwDQTunu/idlPBE4dE/PjjQCAvv8Q/T2L1AQtjNKAvzuGAE53aKQ0TT8/yvfi8j/PGJQ0eTh/io0K/zK0lLQ 1afo_prepack_topscore_0010
LZQgt/IwKvBEaR2BQKxgAAd9oQC0Gv06P+TNSA1hWsBEmuJzP/UjTAlBBmB0bSMwvatYJAZ+M7CED43+Prbyw/EwVbDUgvIBQnnpDAFDPFE0JVNEQTCcQAdpfREU6RK9P0ist/AqGDCknvfFQbLVo/YeWXCEtPzxPJRzTApFe1CkNs2CQD0DTAZeBKDEUFo4PDbjc/wMMlDkz2T7PKgGW/MvWMD0QB/DQJ6JYA9iTgEEZir/P8FbcAtanGEkDV55PquhEA5JCVE02hE2P 1afo_prepack_topscore_0010
LQ14fAJFuGBUjX67PWO0oA57nSAUMIw2PgVOkABVjX+DaR2OP357nABBW59T14l4v/UjvARhrX/zHFOAQKxgeAZlDNBEpw1BQu/ztAh/i8AUJ/DqPHaRrAdTih/TKc9DQDXPxAtcol8z4lu+PxgA3A14lOA01jiAQ 1afo_prepack_topscore_0010
LQgVYA5QLy7ja8SvPqxLPAdoFZ87kYQsvsHFIApw1jyj++p9vKc9MApGv07b14FDw+TNSAR14l8DBW56PkOLbAxmsv+LvjvwvQ+vBARHhI+rZYQgP 1afo_prepack_topscore_0010
LdTi5/sd+O+T5QL9vIwKr/g/Uj/zIbnDwEtIJAB/pGA0hWEHwZQgJA9Rhr/zKH6JwjsdG/0hWEBEW5QCwiWkt+sIb3BEBWZHw2OfP/amZuAkBBW/v+TNy/UiBB/D8na0vro/L/oMuL+jzsvFw+TNm/4QLqBEYlD/vzhWk9obSMBUdTSJwktz3+67nSC04luGwueUo/8naMCUMIQIwdTiZ/iVOU/zgAr/vIwKP/GtIDB0bSM2vmuJx/uyhOBECsyBw 1afo_prepack_topscore_0010
LLHaZAZktrA04luEwBrcmApEDCBktz3HwAAArAFYlj/zfqRJwiWktAFuek/DVjnLw/pGvAFtIrB0GvUEwUNerA9owhCkZmZCwrco5AxfqxBEaRWHwGEYyAlYQ0CUiBB8vvJxYAx0N5AkZm5Awf0NkAJZIwBE9PeJwMdTwANJGEBEW5wAwnvfrAFDC4CUMIwFw46RjAhqxfCEtI7Aw++p/AxLdHCERLyEwW5Q8AV46xAk9oQIw7Rh4AFueMCklDdJwb8SvAFYlTDkWkt5vDXPyAtd+eCE+TNyvx1j6AFYl3C0eU4+v 1afo_prepack_topscore_0010
LYlDsAxLdz8Tc9oHwFuewAVNeJ8r/UDJw67npAtHFu9rlDdLwwfqtAFtIb+b14lNwPf/pARf/08j8S3DwYKv4A9ce56r0SqJwKImwAdVCr+LdMJHw 1afo_prepack_topscore_0010
LsyheAVMIw9b3kILw3kYQAZmZm+bIwaNw8S3UA13P16bMIwPwyLdXAJEYF97kYARwDIDx/w/6d+r3TqMwnCYo/QD6KAsZzjKwdlXK/gx3H/rwUEPwpbSYAFCsy8bNeZJw/u9TAVlvUAciGBOwp1Up/kVNt577A9LwObbn/gJja/bsL4Iw0Etx+WMNB/LWtfOwWP4W/wiEY9r6JVQwkAGZ/IzOkAcYcxPw 1afo_prepack_topscore_0010
LktzVAFDCs9jWkNPwXPKaANJG0/TPKsQwShrnAltzH/ThrXRwBrcoApw1D/zxLlSw3dFbAd6RWBUYrJQwD86EAVoDzBUt+WPwSI1hAVwXJCUF0NRwHbJFAt9hiCUzUwNwShrTAJv0d+jtzXNwJZONApGCt/jMwaRwMryiA1zqYBksHkOwnCF1/ENU8BEzuiQwOFk7/Y/CBBEcKIOwwWGiAR30pCU7Y0Qwz22pAp+6+BESUgRwTMNZA5khICk0oFSw+Lvp/MPpqCkjEKNw07APAZgPeCkse+LwhKtLANtS8CkQL+Ow 1afo_prepack_topscore_0010
L8S3vAtyhm+zyhmQwGEY6A13P19zxLNRwU464AZ6mE67z3HSw14l8AhqxL6757PTwkCXBBB/pm8z57HQwW5QDBtxLt/DaRmOw03vGBtd+u+ja8SMwHvUGBZPK0AU0iMQw6mEvAxKHq+jYQQPwUVK9A5GDo/D5NyRwkCX/AFsyh2LVj3OwkC3EBlBBW5jsdmQwrco/AlCXXA0OfvNwmZGIB1NJOA057HLw35bEBhpby8jTiBLwlDNKBlBBW9T14FNw5QrHBVO0qBk78NPw46xJBxLdTA0z3nQwIFuDBFXPKB057/Qw 1afo_prepack_topscore_0010
L7RhzAh/Uj+7KHqRw4P1xAlsdeAM7RhSwlYQsANIwCA825zTwyLdvAxKHaAcNe5UwpnErAphQiBM1RzRwiGlwA94NICcUroQw//coAph6jCc5gzPwOwy5ANRGjCMbtKRwO0iwAlCXf+LAAwQwKvm5A5EY6Ac38vSwsI5jABZsDBMwUaRwFSqoAJJTJCMEuhSwJkpzAFUXhB8Gy2PwMdXsAhPU0CsUeJOwRPCiA93yPCcRDCPwE6IlApOe7CM+xlQwjkt9AdXfzC8ErVQwKvu2A9Br6Ccn73RwfGj/AdUbOCsj7qRw 1afo_prepack_topscore_0010
Ltd+jABW5g+b0isTw8nacAx0NJ9bjX6UwAAAmAxfqx1rQg1Vw03PmA1jCX6LmuBXwXVvJAhQUc4jnkjUwIyFw/8V/e8bMV1TwhGBBAxLfS9TDtzVwFWU6+Y9tG6j4gMTwT3khAJGE49rqxzSwRe2VApTmT/bqZbVwBTUPAZJ1r9T6d3Twn0Jg/sHrk+rIaiUwxKM+/0eEf+L1aDTwORpn/4wo9+DEciVwtTpNApztz+TJDSWwQSo2/syG51jzHgWw7Ikl+CK6267x+sSwuSab/08Hq9zladSwdFdx8uUne9D9l9Tw 1afo_prepack_topscore_0010
LVjXsAhVOU9zLdTVwiBB0ABVjH/j/ULWw6mE7A9RhL8Dmu5WwO0i8A1isd8TzMDYwBW56AxJxgAUbnXVw0is0Ax1jiBUPK0UwdoFsAFsyB+j78VUwLhdvAZCEJAUIx5WwU46+AZ5Q7/zGvkUwsyhABNJG8Ak9oAWwsyhvAtd+GBEAAQUw 1afo_prepack_topscore_0010
LkCX/AxLdT7LueMWwT3EDBlX62+LAA4WwY6m/AJwKHA8yh+XwdolBBBAAQAcwKjYwnHNFB9BydAsef4VwvAjIBlHSjBcighWwae1NBdnRTBM7F3Ww2uUGBlUgZCcQixWwF14QB1FYJCsdjcXwyDYJBlUP5Csd/WXw5woOB1uRxC8qdsXwAVrRBJz4QDcw4IYwJGE+A14lu7LFuOVwuCfGBdcyr9r+7UXweUpHBhJy7/LCMIVw/N3BBl7D8AMNiXVwkUlPBxgmUAsmfqWwwsKCBBLyfCspogWwmsCVBhtFDC8jgtXwRJoHBpbkYDc8ojXwjMjPBlyQqDchKMYw 1afo_prepack_topscore_0010
LAAA2ApEDiAM8nqXw+TNvA1hWMBcdTWYwDCstAVMIQA8eU8Ywy25uAlDtoAMT3gZwDXPzAd++ZAc3kwWw2Z/yA1T5DCspigYwXXgnAJBOdBMHWIYw 1afo_prepack_topscore_0010
LTiBrApEDC+7z3zYw8napA9na80bbnXZwc9ozAZ6mEzD8nyZwMdTzAJwKH0bHaZawEYlmAZ78t+zgAHZwoa8WAhWkt+TgVyYwsHFnABAAYAUwKrZw789RAtd+mA0xLZYwJGEqAFtI78rBBWYw6BziAxtbK7bDWrZwDXPsA9mET/zNJuYwzMzKAJFue+DnELZwiWkVAJxgA8zP1cYwYlDlAR2OXBkR2eZwEtIvABBWZAErc4Zw8nahA1NJGAUMIEaw789BAd++hAEShLYwNepdAZmZuA0d++XwlDtSAJaReBUdTuYw 1afo_prepack_topscore_0010
L5lu8AhpbS4TgVeZwFueDBFtIb5TIw2ZwUN+DB9mED+LnETawW5QFBd9ow9Loa4awQmSIB17rW6TRCZZwR85IBVo7O/z+hBZwv+hNBtwSM/jOtjYwKpIOB9u92A0lJNYwlVlRB1piEBERcZXwp4sUBdINGAkx5+Ww3N1RB15QICU9f0Ww4P18AVjX64zjC/Yw6ObDB1onO+TBcKawJrBIBlhf877mDBZwRT8LBNtcB4jyUrZwF5hJBp+waA0WpYZwd4SFBhP3o/jzCvYw6g9MB9c4O9T1DMYw1OMRBZvE0+jGo1YwzXzLB5ydoB0VdWYwyvgUBVZPY+jEJbXwwRSXBVUYQAEATOWwPxbPB50OgCkD6IXwBhaUBFUWNCE86DWw 1afo_prepack_topscore_0010
LZ78CBxLdLAc14BawLyWDBV46ZBMuecawb8S/ABBWRBczMDbwIwKBBxgAjB8jCnbw1r2BBNDuUCshEDawohSCBlaj+CcwqbawohbABtbfjDcstBawxjk1AZeHgDMfA3ZwlfftAtwppDc65RawHDlvAJsE3DcB54awoAejAp6glD8IGFawjX6BBd8SPAsnvjZwsJfHBZA2gBcqInawx4aEBxYPXCcUBnZw4Zf7ARu0RCcJx3ZwLir/AhZy8CMre4awnzcGBtCGEDMBlkawLwBBBJBgAEMJqTawS7sCBlB6kD8EAkZw2hpzA9I5VDs6RZZw2ZP3A5IP6DcqrCbwLjhpANDO+DsFDNbwyT3hA9aMbDcdHnZwVd1aANBqsDsePZaw 1afo_prepack_topscore_0010
Lx1j1Atyh2AsYQ8awZ78tARf/sAsArgbwqGvyAluJh/LUNCcwShryApa8CAM99ncw9WJjAJuCKAcuURbwZmtYA5a2HBs+i2awLobFA9odYAsyfkawBKwRAtAfJCcFOSbwDXPzAd9ooAMqGfaw41osAlhyrB8T4ubwY+kkABTMi+78E+awpy4cA1oOv/bhNtbw8ZEhAlEXfB8GpbawVQk3/UaYEB8qdRaw783KAJAtH/LvVQawi7o3/4/f+/b8s+awYBHIAlydfC8bL/awSqTIA9Ri7Bc6Gtbwz51fAFRLaCMeOebw 1afo_prepack_topscore_0010
LQ142A9mEj87Gv0bwwfq7A56Rh6DAAUcwT3kDB9mED4LXPecwU4aEB13PV+L+Txcwknu7Apt3g/TDuCcw+wTwAVsUOAUnO5bwd8jABN3TsA0tcicwu/EpAh53OAUIAgcwQ142AV3kY77NJWbwrT32ANvDZ6TxFxcw3pCABtI+k/jLikbwwovsAlrpJ/zHHhbwkygwAdC6OBkhCsbw/BjABlkQtB0bvVcwCBrEBZZsXAk9pncwd3y8AZB9qAUeuAdwCOIhAxWzkA0+uWcwkxWsAt035AUdK4cw/ihoA152c+D2Ftcw 1afo_prepack_topscore_0010
LdTiHBpEDi8DpwRcw++JNBpvfq5zd+acw1NpNBJxgA5r78JdwjX6JBpZmZ27yhidwBr8OBd++p9Lsy9bwiWkPBlX6G8rX6ObwKc9QBZ78d/7OfzawOJmWBdR2OAsDt8awXPKYBRgVWB8z3faw4P1GBpFZ7+DXPCcwLfwPBl+6K+jyKVcwx1DMB99Td/LYl/bwRLySBtyhm+LW5IcwR2uSBR2Of5jqxLbwCB2LBVjX62rCXDbwIwqQB9Rh7+LmuRawrcIOBpvfiAc465awQg1WB9S3kAMmudbwGZbZB9S30+b6m4aw8n6bBdTipB8d+mawTiBYBFXPCBsuJBawY6mVB125DCstzjaw 1afo_prepack_topscore_0010
LR2OSBFDCs871jWdwyL9SBpbSM+757DewhArSBNJGE4zxLhewfUYTBBVjX07IbHfwekxRBBFLb+DpTSewqGvOBtz3HAsuJRewNzMPB9owdBspb6dwpbSLBlCXPC8JxMewx1jFBFZ7ECcPKAewbnvBB57nmCcjXOewNzMVB56RB9LXPCdwdy4WBtPZH/rYJHewlYwKBhArc/bIwKewiBBPB9RhTA8Ofzew9oQTBRgV2Bs789dwuzXOBJEYVBMrcYdwOJmLB9RhPCMYlvewCsSMBNzMvCcc9Aewb8SFB9owBCsTiddw3kYEBhrHNBsvfOewPf/7ApvfeCcHaFewam5BBRKcpC81juew03vCBdR2CD8MzAew 1afo_prepack_topscore_0010
LEYi9AXQsN8rPoOLQeAj2Aj2kT7zU/qMQsbY6A76WN8DzQkPQmCL9AzQMQ/DzrOQQgAt2AHzsl/zFzTLQBYFvAX28vAUm9tMQ98wzALYhT/javXIQNUC7Aj4Bl8bwmVJQLSM9AvG44+7wgIMQmpiCBLxsi5bIrPLQgLXuA3H3S0zPkoMQcgt+A/X7NAEpyeLQHETvAX+HuBUoruLQSpgxAXHS3A0TJzOQNv+mATXXWAULloMQxa5zAf3foAEFx1GQvlxrA/3qc+j0xMIQ/Fh5Av6h/9TXNxGQ 1afo_prepack_topscore_0010
LIEi6A7+ZG8LNRhQQcuL+Abqlm7LU87RQAOZ2ADUMV7D4RvSQ504sA/IJb7TPBfSQ+//+AfM7r/L5GkSQ040DBvtJuAMXV9RQ/a5BBrLBeBM4tuQQ/tJ+AHTY6As6JxPQJMaDB/GnXCcB+nQQwpP4AruDx+rMAJQQWLDDBLhuDvjSS9RQXDY3A/lHXAsbQdSQN2TABrksf/b3XoTQIUGFBrX+cBsr3sSQ/jMHB/N/FAMvuqRQgjQCBn8BpCMz6qPQirsFBjpzkCsDWVRQ 1afo_prepack_topscore_0010
L3BW6Av+XS+TcDtTQzSJzAvBkAAENKhUQ7lO2An+3z/DMp/VQJXHyAjGvnAUxM1WQxhzzAHUKeBETCEUQTFAwAviBwBUwaoSQS0kyAn1ImC0LtQSQCODkAzQveBkR+hSQsEBBBrMlP+jCE5TQ2i8qAz/EV/DLkYUQ7fF8AL5OzBEP2IUQ10+uAjCjCCkHLvUQQbR0A/ScGBkCA8RQN63vA36esCEOmPRQh/L7AzZQrCUzpUSQA0guALGu7C0Gx8SQlPWhAjzYrBUW1gRQPuifA3QLECELTOTQhKdiA3OFcAUOJySQ 1afo_prepack_topscore_0010
Lhpc9ADq8C+Tm0UWQ6UYABPJLh9j56vXQOue4A/iee0zqBQYQheb4ALb4jxLG42YQL21FBfE3E5DSY0XQNVWABDN5o7jQxoVQnbiABj39v/TBJGYQhWWGBvWzi7bRJ9WQiUEGBrvRP7LV9WYQyU9IBHAnw9THa1XQ 1afo_prepack_topscore_0010
LJYfxATbPe8bLYyXQPLLpAvBf6+rgkOYQImJuA7H0xAsHPdYQ9t80AzvxzAsY/4YQDGOkAL3C88b2/0YQsVLcArMu+7TVMpYQyXGVATpE0+jDNHZQ8AwVAXJn49TCtCYQBr0KA73xYA01ozYQuMALAjhXJAEKGKYQkmrxAjtlP8ri1zWQ5UwiAPa/V/74AwXQvDhqAbylm77PYLZQpxpdAris0+rXwFZQzNlYAnhzB8DVSHXQa7cDAfo1PBERKDZQppVEAXWouAEolmXQ 1afo_prepack_topscore_0010
LwYyqA7Sz3B8pxKYQmmTvAbdImCs3mXYQRY2rAziRID8asuXQJ35xAbGqkDMR6YXQVji7Av5tkCMNSaYQBBOABDvbNDsfNqYQNko/AfAjaDMmOUZQt/FDBT07rDsXyVYQyJWCBzPZ/DM48YZQqYXEBPqTFEMmjzYQ1wSlAjWz0B8l7oXQ5/SsADJ2uCskJ3YQWs+9AD01KCsckvYQMl1+A7V3dCc8e1XQ/9X8Avc8JD8bSsZQMfaEBzQfvDMocpXQsmfCB3okHEMuC4ZQ 1afo_prepack_topscore_0010
LhNLiAb7sFD8Y1PXQHwucATu/lD82pQWQQvPFAvhjwDcARiWQIVPAAbAAHEMZBRXQ+ENfAPYsVD8s30UQCpBrA/IiQDsz+YUQNuLwAj7cpCsU5gUQlRpwA7CyyDsG12TQcCt6AnTskCcgTHUQuLK7AH/GuDMRFdTQmCGAB/K/GDcWZlTQzZ1aA7vguCctIiXQkbMjATrbBEc2mXWQK6QXADl02CsvluUQ4mXXALZyrDsD8IUQO+1rAHAUOCsmp7UQzKrsALu1IEslWwTQq5p+A3myFC873NUQtwe/AjwoEEskWCTQUOPEBvkSDDctQRTQ 1afo_prepack_topscore_0010
LWHit/uNxYDMsU9VQTwYw8I3hhD8KEMWQAjW/+skHJDcVYbXQQGlK/cqoiC8ltZXQTHgW/sNfUD8VE/UQG3GD/0j+tDsk73TQ2RS2/CuMBDM+2XVQLA7G+cM6BEMJRWWQFjVK/Uh/yCMKBwUQcCI9/4jfXD8hZOVQ3Wcp/waUrDMErRTQ 1afo_prepack_topscore_0010
LVNRN/4iPfDs6dQYQj5Ul/MDaJD88M4YQbmiJA5pp4CscMyYQ2FnNAJcLTCsaY4YQNvKk/w7/oDsNldZQZkjh9mfzeDM4Z6ZQ0pfo/i5B6DsD6sZQ8r0j/C4XQEsoXrZQ8t7EA7fpnDs4UkZQ76DE/EaR+DMOcQYQvPJA/swduCMXi+YQ6RKh/wBmEEcdXRZQ9IqAABnPmDMu4vZQ3SIQ+ohylDMrRbaQbOxo+eyT9C8ta3ZQ 1afo_prepack_topscore_0010
LN42XAxB+UD8cXmYQKxPnAh0XJDstkfYQwrOoAxsbnCMt24XQ1VVhAhgBjCMlmCXQVuZsAB4wzD83KSYQF6IlAZmjKEsCDkYQc/QUA5C9AEcHRgYQF+WYAZP2TD8VomYQ8bqqA1909Cs249YQ6AEtABWV1DceOeXQT/k0AF/21DcWCfYQMo9lApQjZE8O+RYQ+AWnAZDKOEMcWFZQwyrNARYcEEMRXAYQ7V4JARaiHEcOb5YQ 1afo_prepack_topscore_0010
L6uxwANnbPCsSb5XQKTPyAFOebBMA82WQxQpzAt4lCCMLDfVQuQjsAp2dBCsRAqUQr567A16/iA8PDLXQdoi6AtN2T/rBnMYQDu4xAt6Pg8reAHYQ9CDyAVXAK2zHwOXQbkGrAltdI8ryZiYQ7CP2AtrhTCcjzSYQr3HrAx2GzAcJE2WQhidBB1jNLB8FpVXQfso9ABT5z/7pVUWQCPm4AVsyRAsLJoYQW7CBB1JcT+bzLTYQ 1afo_prepack_topscore_0010
LPSy8AhHXVCsDNPVQkQx+AhdHqCcA96TQgur0AB3SBD80XcTQ4V1xAtik/CcTGSSQQkDEB93IKDMKt/TQ1KSJBJL2yCMjfUUQusjEBJTviDclGsSQIy5KBdILSCsDBSTQDnMBBFErVC8nz6VQzbbAB9PZRCckuMTQ1NWDBhDvgD8blzUQ2x5IB1wliCM33RVQs2gMBtTGKDcVkaUQES4HBZhN5DMbjwSQbi3ABVYP0DMC8fSQGgSFB9XZMD8E03RQUPpOBhICDCccNlTQzgcLBVJ/hC84ZUSQTyyHBxc2zB8RcMTQ 1afo_prepack_topscore_0010
LckQvA1S8WDcv9UUQo7WlAFRFuD8C+6TQROSaAJV8NDMQIZTQkBdQAp2mUD8MRXSQ97tgANsHDEsl8HVQR97hAFgPtD87VTWQDXmmAlQYYE8q1SVQEpqxApF6XD8QjQVQBhZnAFtTCEcvQITQ3BrQAxnNGEMFJ9UQFwKkAxKGRDsmyCWQA8bqApuqcEs+SXUQT9ksANp0WEMXYEWQDd9gAVVskEs0ikVQ 1afo_prepack_topscore_0010
Lcf9WA5XQrCsPpFUQlb/GA5DYLCsc3mTQ0lAQA1fklBMraaSQSLXFAdKzaBcBbaRQaUABAFLxXBcWQuUQVOHh/0iBTAsUFWUQJ4Pi+GFy9AchO7TQcTLU/E02u+L1yhVQkK3eA5gRmCMP86UQ4YLx/cKacCcNUTTQsZG1/oQ27BcV/jVQGnePApWL3As5gDVQ5S7s/sejc/72qfTQg83f/mr7MAscCqTQphmr9yjDnBsHNETQHhzJ/ya7jB8AHwUQ/mjr946Ha87CmQVQXT74+UiM4/rnNYWQkvQ4/gzhj9ri5yVQ 1afo_prepack_topscore_0010
LxSthAVZuGB87ufSQ4CImABROWA8ejVRQTB4lAxSzOBshmFQQrzEiAZqy0AMYwFOQbXqxAlMDw/rhSmRQke1xAxYqO9L0dsSQwiq2ABMxr+rCZUQQ6C68A9Sw+7L89NTQBK/lA9QFPBcUjTTQ6PLhAFam7+b7HLRQTmb2AV9jtAsbi9RQo6WuAdjqs3zu+TSQcc6sA1nKR+rIJiTQQG0+AZ9jB+rKYhQQIJz2ABRSIAsIgIPQb/9xAVtIA8ram5PQ6CY8AxR/I6Dzf/TQ64NABx2cz+7a5oTQG18AB1k3J4bpyZSQ 1afo_prepack_topscore_0010
L76qpAReTOCMw5LQQYUUpA1hHrCcjBAOQFsYbAhB2vCskiGNQ79NWAlkCsCsIQxKQ33DuAVrgXDMwWnOQDPA6AFBzTDsMIQPQoGQsAt3x1D8rrRMQgsUABhQ+CDMGH9MQwTjsAF7nYC8CgCRQ5iDuA1KxcCslCaMQPBOqAdVtkDcxbMQQhkH7A5rl+C8nreQQFoH9AF9HzD8lD0PQAFqvAF6fKEsDmvMQ33sjAFfI5DsWd6LQnvGwAt06oDMDkfKQ7igEBlvQBDsVwjNQyt3/Ap1YYDc6lPLQG629A91JjC8n3ZMQ 1afo_prepack_topscore_0010
LVNTNA1I93CcA/9OQ+jas/Uy48CcH6ROQV0LZ/wRfUC8kI4MQ8iwZ+05eWC8gj2KQMfqC/8hNFDc00YQQuobb/KDVJDci2GQQ+vXu/2h9uDMJWLPQP3X5/yFnnC8ZGXQQP30MAXezyD8FJqOQgfUSAbUXrC82sGQQZ6YaAXfARDsySLPQl5ASA1kw6CMJqaQQOm/o/weQYD8vU8MQWMKY/AsjiDMrs3QQLtpL/0eLrC8fQGRQZZzR/Gz1EEMMVxOQ3qns/ai3JCsZNxQQ6uKTATTRIEMB/1NQFaBdAXzmQCcqvTQQo+tlAz++TDMaGxOQ 1afo_prepack_topscore_0010
LzPrm/ArbfB8AJ8NQG+uP/sMhOA8KmqMQTNZn/gLyLAsOOxJQZ1z8+IuHy/7cM7HQWpu3/wWedB8solPQgazr+GOLLAMjIwMQKpLk/0TDw+L0RyNQ 1afo_prepack_topscore_0010
LBerHAB4zeA8J4SJQJJrPAdpZdA88s+EQzNACAZNYaB8FAoBQnZk0/05/DBcraw6PKJqjAdiv4AcLerEQOnFnA5HZEBss8w9PggpqAl3at/7chdHQJBTRAtENuAcSExKQhNZOAN/V4+becdDQbHlkA9Bj2BsznpGQRvdvAt8wXB8zYf9PR4KiAlXn1BcJ+B6P+0GmAR8MIAMmle5PRj/yARhbKAMS1OHQctspA9/Rj97ZKgFQLfRoA1hui/7Ti0JQ 1afo_prepack_topscore_0010
LWX/8/oCWTC80ljDQsSsh/cUFyCclNjAQrxVp+2X2dCsQDY/P9fhX/ijEeCMlJX1PplSb/85lcDsBdhDQc6ai9IN09DssQsAQ4vO2/O/p2DsU+8BQPwW5/2p3CEc/NbIQpiiEABtgbCc+FCHQTvkw/IyP4CMShX5PeNU9/UbWqDcDGHEQLxY/+A3AXDsyBeHQGTTc+gA57DshRy4P6PJt+EW3OEcVxBCQEdLNAvcfBEsxHHJQU9ku/ihXTE8c+pIQLnAl/OVswDc2NnJQ 1afo_prepack_topscore_0010
LWNUY/6zJMCc1M3DQGPdDAb11uBc/mcDQEt3CA3TmoAMRvV+PMwGRA3DZiAM0eg3PRB/JAfxJJBcePcIQ3C20+eQZMCcSUTHQG5APAzauPC8X9PCQP5r4/iBsIBcjRxJQnd1PAHItIAsJSLIQMZeWAXGKwBM2WTJQ 1afo_prepack_topscore_0010
Ltggl/qi9l/7f5V+Pxb3j/OAC38rHDX0PBmyl/G3qq+rIr8xvEWH+/258m9rNfu7vrYi6+aLAw/LUP1BQdbj+/ih40zrLa02PRSbU+eibO4L5YY2P 1afo_prepack_topscore_0010
L+Y4y+iNMWAMo2B2vi9I5++Kq+As+55Aw/vK8/OMScBcNUCCw2J6GAPp1LBcttPGwsjrA/gO2FCMlNQBw2UQl+Y+OeC84lcGw9gc+/AVStBMxK0AwDP9V+EPUsAcoF8jvThoC+O/YPAcAS3DwuKNl+4n1bCsjD+7vYube/gzW5CMUDoGwK0HP/SRzpCcc7mGwUkK9+Q5EJCMCl6IwXZ9JABxCSCcd8DBwsctCAhCBBB8XiEEwaciBA1j5MBcFi/5v 1afo_prepack_topscore_0010
LPA2HAT+uDCcLVj8vsmOeAr53SCc2EM+vIxamAbngZB8xWUAwUQzsA7k2bBMjv+DwmmXjAjW4qCsVsnwv+E+ZArDDUDs468pvecNvArfy0CsCFOzvt/vbAT66zD8Mqi7vgPeAA70/JC87rnzvsKbeA/Z4oC8tReCwIYRiAnoIXCMAGKrPODIJAHPOMD8WjHjv6NefAPcjjDsFspxPgfFyAPsxFD8AKhjP71pzAbSCXCcOxD1vkoYwADSsID85Or8vI7RSAzxHIE8Yhq5vRkOmAP8E9Ds4Im8vWUzVAzdflDMvlcBw 1afo_prepack_topscore_0010
L2TmlAvlAWAMXsg6vnajsArtJU+bmKd8vk4/qA3h2o87m88DwITnyA3KcM779ayGwKFdgADzYVAMNlNxvf640AXx32+b5vF7vnOkqAHop+6bbBg1v 1afo_prepack_topscore_0010
LRuNhArxdG871hsFwQ/oeA/Gu20bn+nJwbNBlALJI697EmlLwATjqAzJwJ873gYNwRmoGALBM7yTrgTKw/jb4/Gjky9DhwiIw+saDAXUsx7TVuLNw6cUWAPfs987hHXDwMVmiAvYI29zszzJws+7+/CuM297tcCKwNFDz/WKSF8zxjtFwDJuk/aHeD8DuNoNwzoKLAHN+w57G3hOwUnaKA7p56+DWQdNw 1afo_prepack_topscore_0010
LmwwjAHPxQAMxEQLw95MpAHQ7NBs9zFNwwIR1AfuS9AcAyBNwS6c6AL0n3A8f1EPwTt8mAHX0VC8hmUMwJlXWArM0gC8+H0Mw1lNuALm1zCMtV4NwLgdPAjN1KDMU5lLwKYneAPbTmAsxEyJw4qKmAL2lDBM23GPwBUZoAb6LaCcDGMKweaXTAPeQiCsFf9Owv7PMADEjHCM41/LwhzgsAztzUDckGUNwbli2APmdsC8kqbNwQoysA7JzvCctiAQwW1M9/qtZQDMToBMwaE0RAXprJDcYlbJwR0+YAXMvkD82lbMw 1afo_prepack_topscore_0010
Luav5A7CE1AMLsrKw7ztCBXeWkA82jdKwqiEEBHIDl+bSeBMwWx2HBvHpf+LBwiNwvhaEBDPnaAMf0DHwhiSEBnuzsB8sMtDwFuSFBz38WB8mkt7vgneIBbyhVCMVwyFwfHZ1AjPb5AMSuDJw192EBvTmaBswEULwSNyBBbMkY/7yRJFwa/eIBzrqBAc2g8GwcyVABHHCFC8bZ/Dwv/MFBDerIC8TE51vTeMCBTvVrA8LH54vqZMJBPVk4As4F66vPzYIBfJwyCMcUaDwvfbMBrm8GCMDVgFwg7nHBvYOdCcks+Iw 1afo_prepack_topscore_0010
LdlABBnVA+57xZpLwDAJCBr/8C+jooGNwrcJCBvb5C9TewDQwQYtFBz0eX+ziMxQw0577AfVIGAkDdbMwhvf8AjLwqA0ZflJwf61yA7RCkBU5yFJwVZcDBXuOcB0FXPJw1U87AvBrb6LsFaKwHrDGB3ynx+zAKfMwdo/zAfWxV/Dq/sMwzf38AfMO7AkPt0NwlWN8AXeHt/DS+IIwOVPzAbOD+BUs9IGwjwhrA3Yu+Ak0AUJwlx1yA3ULMC0g9hKwjOpDBHHO2B0Y9bGwRrlDBzyPIC0osrKwX40GBjbfxA0gfkJw 1afo_prepack_topscore_0010
LHda8AXhgF2TOjjQw7ZF8AfVTh5rwFBSwPPKDB7jsw97FkbSwXesFBbPsU87JwZTwGFVyArdEK+rAdZSw0m+nADmBQ6LnoNSwriUzAPLRJ/rHP1TwuD7bALHAQ+rONSSwcfu2APocK6bB77PwtTf7Azp358jaUjSwVQ1xAjbL4/7o3uRws0dnA78H77zPq+SwVZHoAXvzg5zsqPRwwCXsA/EYLAsyaFUwPMi6AzZLLAs/m7TwF/xzAzRB48rFdgUwJx6NA7r8677VNJSwyHWcAPAIx/r7KgRwbyAbAjZ5N/bykQTw 1afo_prepack_topscore_0010
LB7vEBfRG5/L98sRwJ+vJBTqJqA8axESwoyTOBjKiS/r16GSw9bYRBnY/K/LFCDTwWwALBbSIxBMXwFRwpoIHB/i5YC8fOJRwjUsCBjlXOAc0n6QwS/MJBXXwGBMA3DTwQTMLBL81WB8TOFQwbe7OBHE/FC8nPURwzNzDBvDcLC8u66Qw 1afo_prepack_topscore_0010
L4OuOBfcMV97A5FRw2iBTBf/HF5jJgERw0HiSBDZhK+Tf8TSw86ZWBHner+zf7/SwbFxSBvi9E+jJAmPws38WBXSTIAUGJePwvwKcBDaDp/DPZwOwtkkVBXkFcB0iVCQwnV/fBT7S0AEyNpOwaHZZBLH7NC0sf9PwcRleB7mFEC0C/PPwgbMhB391jCEd1IPwFDLMBnImk9bWTWQwGT4WBfUGi6LT/FRw3vRTB3WYK7DKb2NwFt1OBrPkA/TxAcPw/KQdBHnpK9ztGSOwUReRB7VnrBE9XUQwpzCiB3ywkAE6RFOwEwTYBXl2uCUe8NQwWP4iBTorXCE6ZnOw 1afo_prepack_topscore_0010
LhYyNBjIbG/zI1mSwSLENBPgpaAEojzTwv6+OBfgGV/DL9CVwTl8RB3CCMAU0r2VwXStKBvTVq+jaxCSwj8TPBXn2VB0yIrTwPV3IBnXHsAkfv5Tw 1afo_prepack_topscore_0010
L+vVNBTqYe7zfrMVwG4HPBP48y67SqYWw2OQVB3NWJ7rovZWwV4vXBL5Jk47elaXwXK4MBL9Ok/LNuXWwu9zGBHgzh/72ClWwBTlPB7WToA8RCcXwM8HEBPjpFB881SWwVF9KBnquqzjd7hUweFqNBvVDV4jkKSXwizlNBv37OAsAUZVw5+6FBbyy9+rN2mXwdZBFBjTXB+L4i7VwBe8NBDa9oBsBeaXwVi3TBryyqAcPxPXwq73OBz0GMAceZNYwMrq/AfMu/AMeqdWw/I2EBXK2XBMAgQVw01vFBjHh2BMuN9Ww 1afo_prepack_topscore_0010
LKUrXBHuxw8b6OSVwGIpdBXXO/87z4OVwuo9fBHHMY8zgcrVwHUzhBXVDl8D5xeWwKRofB/8tI+LhK1TwTVneBrOvfA866XTwQ0NgB3zttAc4f+Rw/CefBbIhCCsbPiRwLkEgBLTeQCcwXRQwF74gB3qxrBseTrOwnHKfBP/44C8FK8PwKgkVBTtzf9bqreUwgLAfB/JvE/LIy5VwSntdBP3LO774SHTwtm9hBzN1j9rKoxTwKxYgBX58LBcOZBUwU4VaBDectAMALbTwAESeBvPmCAsI1TRwJqWiB/5FhAc9B6RwyLNeB3b6XC8eZOSwaARhBTG/tAMIzIPwTEJhBXMWACM+FyMwEm5dB3XVNDcFAsQw3YqfBD+VDDM9ADOw 1afo_prepack_topscore_0010
Lb+5dBvikX/TdKLVwAfCgBTLSABULLmVwv6ofBnPtFB0JZHXwJYthBnVAbBUmRzXw/EDdBXkIFCExb9UwF/IfBvsWxCE5XUVw26wbBPxvTDEYHvUwNtWWBnz/SDUPRRVwnT7UBb9ziDkWKeWwQwiYBrad0DEyAQXw394PB3WlgDkTe3WwMW9aBj2MR/TL6hUwVsHiBbDZEBk4vRVwbTMdBrCGCCkjC4TwL32YBHXvDCENfQVwHUKfBb9G1CkjvZWwfYmhBnkD1CkE57Uw1YhdB/+zyDkdq9UwjJibBH1pPDEh+pTwUfdTBPrqFD0FvsUwzJZcBDbK2DUeq8WwcQeXBP+JAEUY0EYwU/GNBT1ATDk8IRWwhg0OBPdbsDUNExXw 1afo_prepack_topscore_0010
LgwFbBbIkvAETXpXwj6baBzfFwAU65jYw4XteBLj0q/Dg82Yw6nrgBjSYLAEUfVZw4C2UB7RiRAUsGxYw62OQBPw3OBUytmYwAt6KB/A5iAEJxvYwpU0QBLCCQC0iMBZw2zIYBrzkcAkgvEXwF+8aBz5cxBU9TvYwLZBUB7+Aq+DOIhYwdi0UBHBeGAkxhTZwaVVQBDIIfBUJzEYwsDpHBzjdOBksYoYwQpkKBXdZT/zA+bYw+tuKB7q3QAk+aRZwNtiNBPV2lC06z5YwJqtQBDL+HCEUHjZwIhnUBnHafC0Dr5Yw 1afo_prepack_topscore_0010
LEpRfBPW4p8TXbkYw6kohB3wKy6LdTzYwQLSgBTWSo+7tSSZw+GpfBvDJB+LeK3ZwSKDkBf0Gf6DkaJZw9OllB3gnY+DvwpYwbV4lBL2Q/8rNdcZw/xrnBb8KEA0qc+Ywun/cBrnjj7TNDMYwQnXiBnzGl9r9iXYw9WWjB72/29z99iZwetjmBnXTQ8zu8RYwYkLkBncbr/jc1YYwe9knBblrH6L78rZwb2xkB3gxq+rT9zZwUemmB/ysz+bgFDZwHsroBrBRqAkE+lYwLKvmB7EpuAU8oVZwocJpBrUC4+DJpOZw 1afo_prepack_topscore_0010
Lp6QfB3NHfAMcCDZwmfkcB7tifBckteZwXoYgBfN2ICsjA4ZwOeNiB/pJbCc/BmZwInIZB3WZOCcCPEZwJk9VBvMluCM2leZwuEeSBDBlKDc1NCZwIbWPBPNJrDMAfcZwUc6LB72XDEMMGBZwBiBgBn10sAcHFlYwO19ZBL079AcrG1ZwcWTWB3VJ4BMCCxYwycrbBzePgCMQOuYwwntYBnI7CDsvdwZwNfbTBXkndC8BV1Zwe/pPBXji2CsDowYw4F+UBfGibDc2PrYwFNISBr6X/DcHGuZwtk0MBv3eaD82fzZwEf6JB3N7NEMHrTZww+QJBDmX0DcKDxYwQ7NOBjjaLEMrAsYw 1afo_prepack_topscore_0010
LiJJgBbQnJCchmhawoBIiBfUYhCsSP8awAz3kBXEOMC8y73awdN2mBT83iC89M7awcGClBHv4MBstixawmcSiBnXeQDcuKvawo1hfBnALqDMCV4awJzLgBnnwMEsiNvawFRXgB7jEREMGY/Zw4AhgBvJXoEMmy1ZwkVUdBPku0B8YWvawBOfhBbQ4fCs9kdbwF1siBHZuSDcu+MawYU8jBfuxfD8J+/awpAaeBn2NmDsn0ZbwHPRcBbTXeDcEbkawGyBiBXKISEMBf+aw51CdBf75VE8db8awufOdBDGbKEcfdvZwyuIiBH+QJEsVayZwRgogBbciqEcB0VZwd7JiBbapuEs86DawTkudBT6uvEcuHBaw 1afo_prepack_topscore_0010
LAAAcBBAAAAAAAAAAAAAAAAAAAAAAAAAAAAAAAAAAAsAAAA4P 1afo_prepack_topscore_0010
SCORE:   139.083   -354.035    118.904    272.387           1.380                 13.443         -9.838    -93.314        0.396        -54.241          0.000         -0.646       0.000        0.000     -0.190     99.197      0.375            0.000     72.289                -31.635        104.611         1.000      0.242    -31.741      3.277       2.705      5.317      0.000                -1.000             1.146              0.076             0.116      -2.965    -24.600    -10.082      5.885      3.488      0.000      0.000      0.000      8.912     78.000     12.000 1afo_prepack_topscore_0011
RES_NUM A:1-40 B:41-80 C:81 1afo_prepack_topscore_0011
FOLD_TREE  EDGE 81 1 2  EDGE 1 40 -1  EDGE 1 41 1  EDGE 41 80 -1  1afo_prepack_topscore_0011
RT 0.24342 -0.00869102 -0.969882 -0.808401 0.550722 -0.207827 0.535942 0.834643 0.127031 13.8374 10.2651 -9.78088   1afo_prepack_topscore_0011
RT -0.361571 -0.433569 0.8254 0.674843 -0.732553 -0.0891793 0.643314 0.52477 0.557461 -3.784 1.902 -16.025   1afo_prepack_topscore_0011
ANNOTATED_SEQUENCE: V[VAL:NtermProteinFull]QLAHH[HIS_D]FSEPEITLIIFGVMAGVIGTILLISYGIRRLIKK[LYS:CtermProteinFull]V[VAL:NtermProteinFull]QLAH[HIS_D]H[HIS_D]FSEPEITLIIFGVMAGVIGTILLISYGIRRLIKK[LYS:CtermProteinFull]Z[MEM] 1afo_prepack_topscore_0011
CHAIN_ENDINGS  40 80 1afo_prepack_topscore_0011
L7RBPBtz3HGkQgV2P8S3MBNzMAGEv0N/PrcoOBd9oDG0HFOFQbnvSBJaRAGEDCMHQCB2OB5OfpFEAAA9PjXaMBtz3ZF0d+eCQ78dNBdoFjF0gArkPQj3NBFfoFGEK4IKvq/nNBRZNPGU3dt4PR/ATB5Y7HG0d1F3PUmgIBFcPAG0UQs+PIwKTBNc9oF0coF+PLy2NB9owJFUc9oBQiWkNBhpbeFEsyhGQiWEIB9TNaFkDtICQfU4OBhU4SFEv0NBP1NJJBZktjF0IbnXP3kYPBNJGuF0257vv 1afo_prepack_topscore_0011
Lx1jLBh/UKGUktzHQsHFNB989NGUc9oKQiWkJBRgVIGkWktMQkCXJB9naLGEW5APQTihMBxKHaG0gA7KQqGPQB5OfgGUhrHJQ7RhPBlsdsGkArcJQwKHLBlDtwG0jCHJQLy2TBBAAyGUwKHKQW5QIB989MGEmuJGQyDQRBpo2LGESY/KQtIbIBlsdcGk78dKQ4PVNBhpbcG0d++MQkCXUB5OfeGUwKnJQBWZPBtIbeG0coFGQSMoTB5575GULyWKQzhWXBFXPuGEVjXKQ 1afo_prepack_topscore_0011
Lue0GBtHFAGEXP6LQf/UDBhpb0F03P1NQFDCABR2OCG0xLdPQzhW/AdTiLGEsyxOQVgqGB5WemF0kauPQFkxJBNMKUFEDrZOQnhSNBtINJF0gRPQQcJ3FBhBaEFUd4JNQJGEHBRKc7Fka8CKQ/7pABZdDqFk+3sMQxtiJBRxowFE6GYQQydAEBR8dfFEr4mQQAiYMBFZnaFEVe2MQ8AgPBlTM8EErUiPQabGQBJ7wUFUo2pQQjsyKBRdzCF0TWCRQ5pEIBZNZ3E0fjNMQeTQDBpJ79EEMAtOQj1cDBtAmMFU+0pLQ 1afo_prepack_topscore_0011
LlYQ7ApFZ9FEtIzQQ5lu0AxKHGGUxgoRQaR2yANJGBGU3kATQIFuqAhU4CGEW5oTQKc9pAVMIIG0Mz8QQ3577AxeUuFEShDRQK9M5AVMiNGE5QwRQjsdpAtIbDG0gADQQ/UjjAR14FGEVjnRQ03PpAJxgQGUf/sQQ 1afo_prepack_topscore_0011
LMdT6ARhr1FEFueTQe++4ANHarFUPK0UQAAACBFYllFEAAYVQJGEGB5OfpFkYQwUQe++xAh/UXFkX6uUQdTi2A1NJGF0d+2TQJbn1AlsdGF0jCfSQ2jC8AVMI0EkpbKUQVjX6AlCX1EULy+RQueU+ABAAqEE/p+SQBWZABZlDzFklD9SQAdF1A95j2Fk6vfVQLy2wApGvQFkX6uVQwKHqApZmbFEaRWUQDXP+AhAruEUjXKVQGZ76ABBWxEEnE7QQDCMBBNJGcEUc94SQ 1afo_prepack_topscore_0011
LShLCBJaRcFECsiWQBrcHBJaRWFErcIXQlDtGB99TPFULySYQtIbIBNdT+EEVjfYQGZbLBhU4oFkVOEXQjX6QBR2OjFk/UjXQueUUBtHFWFkBB2WQsHlTBFZ7oFkZmVYQzh2YBZ78TFkDtgXQZQgYBx0NfFEAAUYQ5lu9Ax0NZFU46BXQcvJJBxy9IFEIlkWQ9owLBpvfuFUdTCWQoa8JB5QL2F01jqXQIwqTBNJGQFEYl7VQTihSBxgAzF0MzwYQEYFcBVMIKFkCXHXQ 1afo_prepack_topscore_0011
LcSMEBZmZcF0hWsYQ3kYDBV3kWF0NJaZQ6mE/AFYlDFkWkdZQWO03ANzMBFUMIEZQhALBBZQgpFUhrzZQhALFBZlD7Fka86ZQCBWFBlCXGGUMIgZQgqxIBZ785Fk9ocaQTiBJBBrcOGUO0mZQZ7cMBpEDFG0FZjaQT3kMBFsyNGErcIaQkC3CBxKHqFUNehYQpjPHBRjGSFExwnZQnvf7AJaRwFkX6iZQO0i/A557jFEFuSaQsyhCBR14GGkWkFZQShrIBVMIsFU46xaQwKHJBBBWVGUNeRZQ9oQPBJxgEGk++9aQFuePBluJUG0isNaQ 1afo_prepack_topscore_0011
Lb8SABNJG2EEW58ZQVjX5Ad8SjEEXPCaQUNe4AZlDXEE99XZQJbn8A1isdE0FZ3YQbJWuAxxTqE0F3QaQnNOpAFPa2EEiKxZQqGPDBVjX4E0xLRaQNcw8AVfyYE0SmaaQ8cipA9HRcE0KcYaQDHEvARXwzEEiAuaQWBzsApbDzEE7zWZQ 1afo_prepack_topscore_0011
LnEDzAx0NFE0hWYZQzMzxABW5wDEoawYQ8S3lApFZrDE8nmYQktzgAhpbODkU42YQWAK3AhoDFDEuj0YQuKnBBBIxGDko16YQ5iGEBBCKbCk0x+YQdmMBBRdl4BETb/YQlu6IB19sYCkOJBZQvJxvA9TNAE0jCzZQI8o1A5gEBEkPQWYQcguzA575zCUTqPZQuhj1AVpNyCUU6XYQK7ZDBNNSXD0wrfYQzKfCBRLOZDU+jXZQ 1afo_prepack_topscore_0011
LIFuhAdnvDE0hWMYQDCsMAx0NDEEAAAYQf/UHAVMIcDk/UTXQzMzMA13PVDUy2JWQsyhKANdTWEEnEDXQlYQcAFZ7kEkArcXQqxLnAZPKWEkVO0XQIvjhAdUkDE0MjMYQNkvCABpfFEUrrcYQLy2LA9S3QE0eUAWQ46R1/MepdEERLKXQ5QLgA1isvE0OfnWQqxLXABqGvE0xLJYQIFurA557REUdT6WQamZsAJGEeE0fqRYQ 1afo_prepack_topscore_0011
LmuJ5/gqx/C0jC/XQrcot/wKHWC0jCXXQPKcN/gpbeCERLCWQx1ja/kYQICUktDVQduFC/4A+2BU/CJYQxzGn/IDQXBkMexYQRZ3n/grjMCkDiUZQaYcn/AP7xCUssKZQAo3o/86UACEPN5ZQT3kw/Y78FDklDdYQTNfFAhjKEC0aRLXQVRcq+uNcOCkerSYQsvHJ+ckS/Ak9cvXQCh6M/IZgeAUVC9YQjq5DA945EBEbopYQ 1afo_prepack_topscore_0011
LCsyB+SgV+C0Ib/VQ2jCX/mYQIDk8SvUQCsyB+4luVDEmupTQ5QLS9gqxHDkTihSQeGw8/KV/rDUY48UQvYqPAX/ZdD0w37VQcwUIAXcB5D0Z9nTQoSMcArY12C0+6dVQqGvk+qw1PDUjXyWQKPZs/epkrCk+iaUQSPOt/Su4DEkGWZVQ2BUIAfFqVDkzK5WQ445aAHjg3DkZ6GWQiVCUAbNJJE0MvyTQT8v3/OLVCE0SG9SQ9iNQAz0cdDk1HLTQqaEkAjxbuCUp6NWQ7HFiA/5R+C04ohUQMJWRADV9bCkanUVQ 1afo_prepack_topscore_0011
L5QLi/8S3wDkR2+TQfU4AABqG/DEEY9SQMdTMAJGEYDktzXSQ14lOAJGEUDEnELRQETeRA11JPEE09iTQno1GABp8hEUG5BUQAU4gA5ggVEE1PfSQktzj/4577DUHa5UQp9mw/sg2HE0AfKSQyqvZANnhHEk7PYUQL0NRABnprEU+SZUQ4grmAp6hgEEs96SQ3HAlA5URHE0FIISQicmZARESdEEqEqRQ 1afo_prepack_topscore_0011
LiWkTAZ5Q7CUf/MTQaR2eAxJxUCECsqSQxgAPAV46xBkoF5RQLHaTAdR2WBkpbyQQPrekAV6B1BUtGzTQRt/tAd8fPCU8ugUQBeHxA5SgpB0KRuVQNoT3Ah6uTCUUmiTQNepRAhU4+Cka8KUQ7AylAV+bfCUJCASQfqvcAJn9nBUzCjUQarNnAJzL4Akp7YTQMgrrAFPJvC0Ij3UQQM43AdsqDCkwsOWQbIXqAd2ilBEeNaWQ3cWzA9tYpA0qhZVQHbE+ABEriC0QBDUQSso5AJCNoBkO0LTQ6g50A5sdnCEuYsSQ 1afo_prepack_topscore_0011
LhrH5/4P1gBEuecSQEYlT/oFZrA0GvsRQLHaB/cR2WB0d+WQQFueE/c8SvAUGEoOQaSeA/i0UfA09teSQaSmi+yxbQ/j4SuTQl1Py/28ju/jrwlRQSsqt/mRkQ/z2ksUQsHFy/c8S3BEEYVTQIZyn/QZwY/jfbiRQfCUX/aeRdBkrJ1SQlaVo9SVYZ8z1/aTQYEcH/sk/9/Tm7PUQ3c3HAbUVe/jtGKSQQxO4/+s0gA0JFvQQeJLn/K2Qk9zHQPRQ2G5l/SIc/9jTSjVQvtoz/+edpAkegCVQOcFFAb0Kf+Ds+MUQ 1afo_prepack_topscore_0011
L46Rh+0hWUCU3kYQQYlDN8sz3rCkR2OOQf/Un/w1jmCE8naMQJbnj/coFdCEueEKQLi4g+KGwbDUmMuOQusqx/a/vhDU97JQQg/np++myzDkvJFMQS0kMALA0RD0kC4OQAAAg+cnvjCUwKPRQiFvX/qPSeCk+oRNQ4z/C/8oKpDkfk7PQxNMv/iY7QD0tzGRQiIK2/KbzBE0ENYQQshAB/6YyKE0OqdMQY9uH/wHWwDUYdBLQngLk/CpsmDkOD3KQ6EnaAbOLXDUBDEQQMTcOALZEjDEPo/MQTK8KAjcuvCEbJeOQ 1afo_prepack_topscore_0011
L8naGA9S3sCkYQgNQDXPaABrcoC0573LQYlDbABVj3BkoFpKQR2OfARKctBUO0SIQ1zInAd2/vCEmSkNQT3axAlHrqCkUDDMQMSG1ApzvKDk9XXKQ+jb3AZAmFCEk8SMQnoj+A1X4FDEH19IQ9gcABxBqAC0Zv5KQ+hOCB5e2gCkCBPJQoFZHAV3k0CkZmZPQO14ZAFkaADU1cSKQ6n8mAV4QQDEj7YOQsCNnANWwZCU4nPPQMEcwAZHDoDUZ5JKQ+Pn0ARCUYBENOnNQLSrAB5eVfD0RSTHQNXxCBxAuGBEDcHLQA78FBhb+cCURaIIQ 1afo_prepack_topscore_0011
LdoFXARgV2AkArMMQXktXA9na8+jVOELQe++HA56Rx+z4luIQ46RNA557n9zbSMFQbnvTAlCX/A0NJGOQd29jAJQ/e+DeMaKQWYmTABImA9jGmnMQ 1afo_prepack_topscore_0011
LPKcp/ksdu/T14FJQ/Ujn+w0Np/TgVuFQv0NZ/gVOkAkU46AQc9oY/89TFAUjX64Pir2g/CbIeAEgDXHQGsF+/iranAEG1hCQgHP2/Wv8R/jUa2JQdTih/c9oQAkVO0KQOrS898VZH9j9ItEQV8OV/O0XeB0d5bIQQtEOAHH5EBULgwDQTunu/idlPBE4dE/PjjQCAvv8Q/T2L1AQtjNKAvzuGAE53aKQ0TT8/yvfi8j/PGJQ0eTh/io0K/zK0lLQ 1afo_prepack_topscore_0011
LZQgt/IwKvBEaR2BQKxgAAd9oQC0Gv06P+TNSA1hWsBEmuJzP/UjTAlBBmB0bSMwvatYJAZ+M7CED43+PD58w/w0QaDU58dBQ+YKs+wcQpD0tEu4PJeRg/O9qFDkBZr7P0ist/AqGDCknvfFQbLVo/YeWXCEtPzxPtTnUAdsT1CkS2rCQ8qLSAh3ALDEiMd4PqAAf/AyrLD0AXxEQLzNAAVeM3DEIc8CQZiS6/udELD0vQD0PiihK/ycpkCUj7B7Pferr/GolLD0JR5BQ 1afo_prepack_topscore_0011
LQ14fAJFuGBUjX67PWO0oA57nSAUMIw2PgVOkABVjX+DaR2OP357nABBW59T14l4v/UjvARhrX/zHFOAQKxgeAZlDNBEpw1BQu/ztAh/i8AUJ/DqPHaRrAdTih/TKc9DQDXPxAtcol8z4lu+PxgA3A14lOA01jiAQ 1afo_prepack_topscore_0011
LQgVYA5QLy7ja8SvPqxLPAdoFZ87kYQsvsHFIApw1jyj++p9vKc9MApGv07b14FDw+TNSAR14l8DBW56PkOLbAxmsv+LvjvwvQ+vBARHhI+rZYQgP 1afo_prepack_topscore_0011
LdTi5/sd+O+T5QL9vIwKr/g/Uj/zIbnDwEtIJAB/pGA0hWEHwZQgJA9Rhr/zKH6JwjsdG/0hWEBEW5QCwiWkt+sIb3BEBWZHw2OfP/amZuAkBBW/v+TNy/UiBB/D8na0vro/L/oMuL+jzsvFw+TNm/4QLqBEYlD/vzhWk9obSMBUdTSJwktz3+67nSC04luGwueUo/8naMCUMIQIwdTiZ/iVOU/zgAr/vIwKP/GtIDB0bSM2vmuJx/uyhOBECsyBw 1afo_prepack_topscore_0011
LLHaZAZktrA04luEwBrcmApEDCBktz3HwAAArAFYlj/zfqRJwiWktAFuek/DVjnLw/pGvAFtIrB0GvUEwUNerA9owhCkZmZCwrco5AxfqxBEaRWHwGEYyAlYQ0CUiBB8vvJxYAx0N5AkZm5Awf0NkAJZIwBE9PeJwMdTwANJGEBEW5wAwnvfrAFDC4CUMIwFw46RjAhqxfCEtI7Aw++p/AxLdHCERLyEwW5Q8AV46xAk9oQIw7Rh4AFueMCklDdJwb8SvAFYlTDkWkt5vDXPyAtd+eCE+TNyvx1j6AFYl3C0eU4+v 1afo_prepack_topscore_0011
LYlDsAxLdz8Tc9oHwFuewAVNeJ8r/UDJw67npAtHFu9rlDdLwwfqtAFtIb+b14lNwPf/pARf/08j8S3DwYKv4A9ce56r0SqJwKImwAdVCr+LdMJHw 1afo_prepack_topscore_0011
LsyheAVMIw9b3kILw3kYQAZmZm+bIwaNw8S3UA13P16bMIwPwyLdXAJEYF97kYARwDIDx/w/6d+r3TqMwnCYo/QD6KAsZzjKwdlXK/gx3H/rwUEPwpbSYAFCsy8bNeZJw/u9TAVlvUAciGBOwp1Up/kVNt577A9LwKKGx/Qmvl/r8L4Iw0Etx+WMNB/LWtfOwWP4W/wiEY9r6JVQwkAGZ/IzOkAcYcxPw 1afo_prepack_topscore_0011
LktzVAFDCs9jWkNPwXPKaANJG0/TPKsQwShrnAltzH/ThrXRwBrcoApw1D/zxLlSw3dFbAd6RWBUYrJQwD86EAVoDzBUt+WPwSI1hAVwXJCUF0NRwHbJFAt9hiCUzUwNwShrTAJv0d+jtzXNwJZONApGCt/jMwaRwMryiA1zqYBksHkOwnCF1/ENU8BEzuiQwOFk7/Y/CBBEcKIOwwWGiAR30pCU7Y0Qwz22pAp+6+BESUgRwTMNZA5khICk0oFSw+Lvp/MPpqCkjEKNw07APAZgPeCkse+LwhKtLANtS8CkQL+Ow 1afo_prepack_topscore_0011
L8S3vAtyhm+zyhmQwGEY6A13P19zxLNRwU464AZ6mE67z3HSw14l8AhqxL6757PTwkCXBBB/pm8z57HQwW5QDBtxLt/DaRmOw03vGBtd+u+ja8SMwHvUGBZPK0AU0iMQw6mEvAxKHq+jYQQPwUVK9A5GDo/D5NyRwkCX/AFsyh2LVj3OwkC3EBlBBW5jsdmQwrco/AlCXXA0OfvNwmZGIB1NJOA057HLw35bEBhpby8jTiBLwlDNKBlBBW9T14FNw5QrHBVO0qBk78NPw46xJBxLdTA0z3nQwIFuDBFXPKB057/Qw 1afo_prepack_topscore_0011
L7RhzAh/Uj+7KHqRw4P1xAlsdeAM7RhSwlYQsANIwCA825zTwyLdvAxKHaAcNe5UwpnErAphQiBM1RzRwJGlpApegbCMmXjSwyBDhAVXDWCM1DoTw2DM0Al9OpCMhaKTwO0iwAlCXf+LAAwQwKvm5A5EY6Ac38vSwkmzuARNswBMAA2Qw79JjA5vrHBMkFnRwJa0mAF4C0Ccn82RwJK+fAFzK0CcaOKUwy9ATAF61MCMAPKTw+0hjAF9k6B837UUw3PIzAtxXHDMnjsTwz082ABTvQC8d62TwTRG6AZoctCshzXSw 1afo_prepack_topscore_0011
Ltd+jABW5g+b0isTw8nacAx0NJ9bjX6UwAAAmAxfqx1rQg1Vw03PmA1jCX6LmuBXwXVvJAhQUc4jnkjUwIyFw/8V/e8bMV1TwhGBBAxLfS9TDtzVwFWU6+Y9tG6j4gMTwT3khAJGE49rqxzSwRe2VApTmT/bqZbVwBTUPAZJ1r9T6d3Twn0Jg/sHrk+rIaiUwxKM+/0eEf+L1aDTwORpn/4wo9+DEciVwtTpNApztz+TJDSWwQSo2/syG51jzHgWw7Ikl+CK6267x+sSwuSab/08Hq9zladSwdFdx8uUne9D9l9Tw 1afo_prepack_topscore_0011
LVjXsAhVOU9zLdTVwiBB0ABVjH/j/ULWw6mE7A9RhL8Dmu5WwO0i8A1isd8TzMDYwBW56AxJxgAUbnXVw0is0Ax1jiBUPK0UwdoFsAFsyB+j78VUwLhdvAZCEJAUIx5WwU46+AZ5Q7/zGvkUwsyhABNJG8Ak9oAWwsyhvAtd+GBEAAQUw 1afo_prepack_topscore_0011
LkCX/AxLdT7LueMWwT3EDBlX62+LAA4WwY6m/AJwKHA8yh+XwdolBBBAAQAcwKjYwlDNFB9owdAcxg4Vw67nJBNc94/rCX/Uwoa8IBJwK3/b2OnTwzhWOBhWk9+7gAjVwtd+MBFXP6+7gAzSw3kYSBd9oA+rR2uUw+TtRBZ7899bwKXTw5luVBZ6mE8bzMjSwJGE+A14lu7LFuOVwuCfGBdcyr9r+7UXwoa8BBNJG0AstzPVwR2uGBRf/UB8FZbWw5lOFBhU4SAczMLTw3k4OBdR2++rYQoWwoacMB5P14+Lv0tRwmZGWBpw1j8rU4KVwhrnUB989T8bxgoRw 1afo_prepack_topscore_0011
LAAA2ApEDiAM8nqXw+TNvA1hWMBcdTWYwDCstAVMIQA8eU8Ywy25uAlDtoAMT3gZwDXPzAd++ZAc3kwWw2Z/yA1T5DCspigYwXXgnAJBOdBMHWIYw 1afo_prepack_topscore_0011
LTiBrApEDC+7z3zYw8napA9na80bbnXZwc9ozAZ6mEzD8nyZwMdTzAJwKH0bHaZawEYlmAZ78t+zgAHZwoa8WAhWkt+TgVyYwsHFnABAAYAUwKrZw789RAtd+mA0xLZYwJGEqAFtI78rBBWYw6BziAxtbK7bDWrZwDXPsA9mET/zNJuYwzMzKAJFue+DnELZwiWkVAJxgA8zP1cYwYlDlAR2OXBkR2eZwEtIvABBWZAErc4Zw8nahA1NJGAUMIEaw789BAd++hAEShLYwNepdAZmZuA0d++XwlDtSAJaReBUdTuYw 1afo_prepack_topscore_0011
L5lu8AhpbS4TgVeZwFueDBFtIb5TIw2ZwUN+DB9mED+LnETawW5QFBd9ow9Loa4awQmSIB17rW6TRCZZwR85IBVo7O/z+hBZwv+hNBtwSM/jOtjYwKpIOB9u92A0lJNYwlVlRB1piEBERcZXwp4sUBdINGAkx5+Ww3N1RB15QICU9f0Ww4P18AVjX64zjC/Yw6ObDB1onO+TBcKawJrBIBlhf877mDBZwRT8LBNtcB4jyUrZwF5hJBp+waA0WpYZwd4SFBhP3o/jzCvYw6g9MB9c4O9T1DMYw1OMRBZvE0+jGo1YwzXzLB5ydoB0VdWYwyvgUBVZPY+jEJbXwwRSXBVUYQAEATOWwPxbPB50OgCkD6IXwBhaUBFUWNCE86DWw 1afo_prepack_topscore_0011
LZ78CBxLdLAc14BawLyWDBV46ZBMuecawb8S/ABBWRBczMDbwIwKBBxgAjB8jCnbw1r2BBNDuUCshEDawCW5FBFU5hCM3LhZwrUCEBtkpHD82bIZwJ64HBdyXUDc7+nYwgV/GBVURyD8FxJYwcIXCBJ8FDE84RIYwIpwKBBDl7DcmPbXwjX6BBd8SPAsnvjZwsJfHBZA2gBcqInawqEF8AtOhPCseEzZwITWBBp4qvCs91Yaw3brJBxaDqC8qgwZwFThGBZ2dHCsl8KZw/wRABZTBADsXh4YwCzbDBllkiD8MDeZwE4fLBp4vFDciGoYwcW9+A5fE/D8zydYwG/rBBR9SOE8QRjXwoaUOBN8QsDMBidXwVhFKB1I/IEMu+tWw 1afo_prepack_topscore_0011
Lx1j1Atyh2AsYQ8awZ78tARf/sAsArgbwqGvyAluJh/LUNCcwShryApa8CAM99ncw9WJjAJuCKAcuURbwZmtYA5a2HBs+i2awLobFA9odYAsyfkawBKwRAtAfJCcFOSbwDXPzAd9ooAMqGfaw41osAlhyrB8T4ubwY+kkABTMi+78E+awpy4cA1oOv/bhNtbw8ZEhAlEXfB8GpbawVQk3/UaYEB8qdRaw783KAJAtH/LvVQawi7o3/4/f+/b8s+awYBHIAlydfC8bL/awSqTIA9Ri7Bc6Gtbwz51fAFRLaCMeOebw 1afo_prepack_topscore_0011
LQ142A9mEj87Gv0bwwfq7A56Rh6DAAUcwT3kDB9mED4LXPecwU4aEB13PV+L+Txcwknu7Apt3g/TDuCcw+wTwAVsUOAUnO5bwd8jABN3TsA0tcicwu/EpAh53OAUIAgcwQ142AV3kY77NJWbwrT32ANvDZ6TxFxcw3pCABtI+k/jLikbwwovsAlrpJ/zHHhbwkygwAdC6OBkhCsbw/BjABlkQtB0bvVcwCBrEBZZsXAk9pncwd3y8AZB9qAUeuAdwCOIhAxWzkA0+uWcwkxWsAt035AUdK4cw/ihoA152c+D2Ftcw 1afo_prepack_topscore_0011
LdTiHBpEDi8DpwRcw++JNBpvfq5zd+acw1NpNBJxgA5r78JdwjX6JBpZmZ27yhidwBr8OBd++p9Lsy9bwiWkPBlX6G8rX6ObwKc9QBZ78d/7OfzawOJmWBdR2OAsDt8awXPKYBRgVWB8z3faw4P1GBpFZ7+DXPCcwLfwPBl+6K+jyKVcwx1DMB99Td/LYl/bwRLySBtyhm+LW5IcwR2uSBR2Of5jqxLbwCB2LBVjX62rCXDbwIwqQB9Rh7+LmuRawrcIOBpvfiAc465awQg1WB9S3kAMmudbwGZbZB9S30+b6m4aw8n6bBdTipB8d+mawTiBYBFXPCBsuJBawY6mVB125DCstzjaw 1afo_prepack_topscore_0011
LR2OSBFDCs871jWdwyL9SBpbSM+757DewhArSBNJGE4zxLhewfUYTBBVjX07IbHfwekxRBBFLb+DpTSewqGvOBtz3HAsuJRewNzMPB9owdBspb6dwpbSLBlCXPC8JxMewx1jFBFZ7ECcPKAewbnvBB57nmCcjXOewNzMVB56RB9LXPCdwdy4WBtPZH/rYJHewlYwKBhArc/bIwKewiBBPB9RhTA8Ofzew9oQTBRgV2Bs789dwuzXOBJEYVBMrcYdwOJmLB9RhPCMYlvewCsSMBNzMvCcc9Aewb8SFB9owBCsTiddw3kYEBhrHNBsvfOewPf/7ApvfeCcHaFewam5BBRKcpC81juew03vCBdR2CD8MzAew 1afo_prepack_topscore_0011
LOw46ArwhnDUwdJGQeNfyArxCmD0M2LJQvH20An2DEEEegTLQiIduAHjKSEk9xyLQcITnAPi3tDkh1+HQySfkAne5KDEBN/DQIB6mAzR2MEkx7VFQ3cW5AHrRRDUGLYDQRVBBBjo2hDU4myHQni66AvaOCEE67bEQgdkyAr4UGD0aFGKQejYhAr+ZsDU5xlJQ2+GZALd7QDUAwVCQPUikAfm8rC0Rw/FQHPWqATjwKDEtlwAQNZ8dAzsgPEkAmqDQEt2sAbzmNEETMKCQ3XnoArFKZEUh+JIQ 1afo_prepack_topscore_0011
Lim99ATG3CEkIWkMQWIWABPCATEk0zpOQb744A7N5QEki7fQQJwT1AXUM/DUh60QQPmGGBzKQQEkK6oPQzOVKBzcDVE0FqiNQtRkLBL0zBEEfJzLQqG9HBXqMsDU4D+KQwBsQBba28DkI8OLQ+egBBbwruDUBOJMQaG8/ADB6iEEi6xNQaVsGBn8u/DkdZKQQSKzGBvOyaEE76qQQpcAOB/d6ZEUb3iOQ4g5IBfN7hEUFcQMQh0vRBDE8jDkr4FKQLTfTBvXUIEUqo8LQ 1afo_prepack_topscore_0011
L81N2ALXXiEU4aIRQwwouArUThEUd7RSQ/mlyAf51vEUkBaTQZfKtA74GzEU0OZUQxCWjA76EoE0St2RQtYQiAf0F/EUgtVRQBt+hAzqeOFksOhSQHbUQALhBBFUk4fQQobL5AbPKwE0Qb2QQ3ETuATM1QEUuloSQGhAcAXyTmEUTTtSQl0ngAH7XdEECIERQ60MpA3gHDFkVruQQSTNhA3V1eF0AyJSQrHXpAz0+MFkF5FTQY+WWA37qKF0eFKTQf0xOAPVYRFUtYIQQm1aCAjcB9EUi4GRQUNRRAD3D2EE0gTPQ 1afo_prepack_topscore_0011
L/9+7AHpq4E0DTRTQOTHABz3+GFE4gVUQeJbCB7vc5EEEWeVQtOgDBzbWBFkxRjWQHXgEB7BSVFkFWwTQw/HABbo41EkN0dSQN4m5AXUhQFEnIuUQIFZGBHmONF00O7SQyCdHBPElYFEhLhUQKSxCBvAJkF0JlaTQ 1afo_prepack_topscore_0011
LV6LDBn6HlE0wdPVQ/7aFBfK+WE0VrTWQDNeLBbUVaEkqNaWQkuVNBHgQrE0DCyWQPE0CBbhYbE0LpqXQVH85A3XMWEkVatXQC8E2AXUIDEEFsGYQRfRxAX/jhEUzSUXQsohrAzHADEkA3DYQ41aoAXjRVEUSWlXQlWSCBzbGfEkrbXUQpRpEB7STGEk3dDWQyuTDBrmOsE0YC7XQkp0EBbRBSE0K9NYQTvd6AbIVtDU4bQYQ6WWwAzzWxEkIm3WQUx7mA3ZeqDU92OYQ 1afo_prepack_topscore_0011
LOGjOBn0RKE0MSFWQ5deUBDigMEUbRKWQ+wHXB3WBzDU6RdVQIvJbBbcm3Dkv2yUQmcYWB7idhEUnhhVQtHRcBrtQlEEWnqVQoqneBj1cqEUbt3WQByIgBLUnkEU2ZwUQ7b6hB/O2sEE9csWQ7udiB3yYpEkq+aVQnc9MBrOh5DUrQyVQ20tVBHTqMEE4HNXQmlRUB7z4uEERs+VQH6ZVBfqbhEE/jdUQBwtcB7sWtEktyuXQkgLgBLQOhEU79rTQQONjBj6AxEEmDiXQ 1afo_prepack_topscore_0011
LSX4UBXHlNDE6AmVQHPRXB/3ZnCUBk7UQeFxWBHLlACkPn2VQpaTaBr0huBkVroWQ45hUBrf/dCUSEmTQzKfVBzki/CkQ/iSQNg5RBfE5gD0spXSQZ8+ZB/w19CU5GvRQB8xSBP6z/D0T9ZRQy13aB/BrcDUCTxQQt0QXB3Dt9DEnymQQl8nRBXQkKD05aIWQCEfbBjV6tC0/HvUQIwOQBXNNbCEq8vTQsM8VBno0+BEsRNTQFbWOBj3iiD0dEATQVe1cB/yxjCEke3RQGP7PBbl6MEkgvRRQp7aeBfH9aD0/9IQQor9XBfaBLEEbbsPQ 1afo_prepack_topscore_0011
LajZSBXvpTBESXxVQfvrRB3CQHAk7RpWQThJPB3ctiAUDD+XQPvcKBX5+1AUPPBYQ34MOBLUIJ+zVF+VQz9uQBLD7L8DWe1UQiSmPBz7wjBkdkIVQxmmVB3lHW/jAZ1WQilZKBv+tC/jMyrVQKZVNBncPJ6jaErWQmSTOBvaQL3bC9dUQ 1afo_prepack_topscore_0011
LhzOSBnYnkAktugYQnzAQBzF2+AER+KZQEmDMB/kK2/jbHbZQbkhHB3LLPAkOykZQB/kUBbr7IB0fLrZQiUoVBz6EUCEfAzZQeHDaBTuojCkC6UZQVjTeBz3kQCkHTVZQG6FZBjaUCD0V/9YQL2AWBvg0UAUqOeYQSQ6NBXXe7B0K/GZQcgJYBfNOrAEqneZQF7eTB/JuqAEE+IaQLI3WBD70YCEbzTaQ/6ASBreDmC0i9sZQ 1afo_prepack_topscore_0011
Lt44NBHzWy8j/pdZQCCiKB/0bX7Lt0sZQBdoFBTEnX87J6PZQBVoFB3woG5rZHrYQ+WSOB3eXQ/LyFqZQ6IwTBTlcE+bwCsZQs3PTBbDEL6TebUZQ4UuNBraCw8zkXeZQqJVJBnN6s576IOaQifjNBHFrLAcTRMZQg6eNBrWiUAMuqEaQrLrWBrLTb/LCQdZQVV/UBvntm97+iNaQBQ3TBH8OQ3Da/xYQlBNWBLoh89DY5gZQ 1afo_prepack_topscore_0011
L8KdBBbHpX+7rUgZQVVG5AjUAx+bu+FZQJtc7Avs/WA8EehYQHET8AvoU8/7Wn5XQy51vArgr0/btMhZQFtWlATF+EAslBJZQi4qYAP4oiAsXLlZQ9lNcAT84tAcxvKaQ8dUHA/dEuAstFVZQ5qiBBfZ1/+rR/9ZQCZv2AbqHX7rvk4YQ+mauAbNyd+r/47ZQsAAyAT1Y4A8wmuZQwAgmArBbzAMCbvYQ4WNjAnpAQ+LSe6YQ 1afo_prepack_topscore_0011
L1jb8AvcAoBsjQrYQ8op+ALjVUC82bJYQYGUDBf2aCCMQxRXQUpuCBzRRICsOdFWQ9gjBBTiF+CMhkcYQkmw6ADRRTD8ce5YQz0RDBnVgcD8sVyXQRdmwADT1fDclbiYQgdq7A/pf6B8L/IZQmTL3AT8xbCsTQyXQoCAFBTx12C8qpwYQ/5p4APJi9CMpZTZQfgK+A3T9vDca7HZQd31EBDn25D8SQHYQuIYGB7vaNDs5uLXQozs/A/XFkDso+JXQMAFrALRpuDMtA5YQhcfyAf6g2DslAJYQ8d5sAj/cDDcFqUYQ 1afo_prepack_topscore_0011
LCKXHBz1QZBMsNvXQ0kXLBfbq0AMV3yWQjymIBLh0p/bVC3VQoZbJB3her/LaTqUQy/zPBj1aHA8xNlXQHWlNBrt04+bEhWYQqW5TB/tbJBsN6BYQp1wHBb+WQBsqcWYQi3DNB7BtoBsMFNWQO9xRBXIIz+LOV8WQYHxJBrR+5+rXpTYQD1kTBTKSBCMBNdXQ45HTBfOPZBse/iYQMK4XBLdTvA8g+9XQ 1afo_prepack_topscore_0011
Lw4XFBHvcz9LnAZWQd2oCBHl9e0DyvgVQ4+V8AjEYl8LhYuUQF5X7AXJBt7r2CiTQGYTABPBvY+TIfVWQ4ey6AHG/RAU+OiVQuaRBBr186Ak5OjUQjAN2AzoTUBUXXfWQTpwEBTRSx9Lq/WXQPYkFBX4al7j0R0UQrgiDBTV+V/jwp4WQIZ86AXYdI9jTlDXQuBU0AflQq/jDd9UQXRa+AjfasB0cz+TQXlyCBDNUKAUng3TQpFmEBbifXB0wJGVQ8BEyArl4CCk276VQBIr8A39QxBEEHEXQEQlwAzjf1AE15KXQ 1afo_prepack_topscore_0011
LaSt1Af1k2+7ohXVQ827sA3UzFA820mUQH5uxADom7AMegeTQ40buALyV1AcflVSQGPCmA3pK/AM84gVQTnKgA7eCJAsmtjWQWCPcATNgyBs6trUQc5tQAftRT+bcx9VQyhd2ATJ3I/7dOVWQoUynA/i9o+bXyLUQONLrAbDQrBMt7DWQ3R+lAPygL/7z5JXQCxiXArD6yAsGFPXQpqmSAzKVNC8owVVQKRdiAfYXNC8nm+TQtF0RADM6GBshpIUQFqBJA3h0W8bcExWQ1wlEA/VsX/bYDZVQ4pPZAHs2s7bt3TVQ 1afo_prepack_topscore_0011
LbHp5A74IvBcNXxTQaDs+A3hdRC8wPsSQjDeBBrjTmBczcnRQaHmABbWWyBMC2bQQps7DB7fjtCMvVOTQ5rxBBn8EPDsx5MUQZB4GBr0+CD8UtESQHRy7A7TTuDsg6kTQq2V8AvLhyBMGMsUQTyo4AvlimCsCDRSQanvGBHkwZCsFAyTQs4h/AjGG/C812BVQHXGFBbHRhDc6tnUQ+nGKBzmuWDMW8dSQBLiIBfwmqCcwiaRQQQGEB3nAXDsP0gRQ4bF5ArxhCEctMVUQIgv/ArTg/DMuFxSQBR70AjX7cDcSoLTQ 1afo_prepack_topscore_0011
LlFQEBzHkkA867BSQyvdGBLPgL/7GXDRQP36BBrcDB+7NyNQQuISCBTkSq9LPBBOQBNdJBHd8q77oswRQ/KqLBzE1U8TJ90QQ/T/QBLyyN8j8ZcQQkDaIBz5WL/jkJVQQ0RBTBTEVB/ze3KPQ6SbKBrK/iAk8h8OQqYvPBDvbgA0SwMOQ1+3EBfWrcAcid/SQkISJB/LAHAcMtZQQFLxMBvzqf9rAZVSQJ2xGBHwYQ0z3rdSQiYlTBXHHv5rtB1QQCXNEBzNWP/DTAoQQvzNXBHkB9+TMUlOQkA1HBrHWVBEqgLOQYgVRBXGqQBUCB2MQ 1afo_prepack_topscore_0011
LhpR7Arqpb8L4D2QQlvLyAr7vGz7iEFQQ0lduA79UD+rl/COQW38sAP0Mu8bzCwLQVI36Avtsu87to0RQ/7t0ALOjo9D9VOPQH3rrAviLg5T81wQQ 1afo_prepack_topscore_0011
LEXCtADDBRA8UEyOQX5fpAryIRBMZ7wMQOjkxAfeDSBMztdKQe1ruA7iSNBc2LJIQZLroA3BoVCsNw/NQCFxmAvN52Ccw40LQcyffAbVrWCsMACQQGrUuAL0TiA8qcUQQ7GmhAXIy+A8DiCMQSRQwAnFidC8tF9OQ1SNmAHXjWDcz3uMQxKZtAvYX2C8PQaKQoJqeATNrvC8rEyKQBmbeA/nn2CcxodQQnnWQAvilOCMCyGPQGtchA7OH/Bcsc0QQ 1afo_prepack_topscore_0011
L3ds7ALCBWBsZtFLQxZ+BBvszUBMmc8IQT7RBB7yFDAsD/lGQKMOBBTEVEAML1uBQ6GnHBD31ZBs8SHKQAXEMBLuSYBcGnCIQp9oSBzdBYBsL4hJQM74SBrG2b/bC+3KQO139A/CRYBM0U+MQXgXBBLPLGCc5rUHQVcBIBfzOKC82gRLQxqPIBXzLkAc4beLQZ9qLB3BXfA8eUmFQ/7uLB7GLICM2VgFQ/TuWBbpwH/LhQ3LQJHqPBLXHL/LoXUMQvpbSBf6F+9LktQJQ 1afo_prepack_topscore_0011
LUsuABbytv97s2oIQybAABnwB56zy4cGQwaN2AvEAT6Dy+xCQ1en2AnvB08jFib8PxAu+Az73/+zP8QJQFsxAB7nr09buEmKQ3MjDBTZpK8zd7AEQZxZ9A3t1K+Tp+OLQvUB4AH2yHA0tjtIQ/b9CBveHGA0XaSJQ 1afo_prepack_topscore_0011
LRtWtAXxKn5LaTsEQ39sjA/kHY6rZNOBQyLZmA/WvJ+biwS4P598jAPQUm8LJoMXv7XCtA76AP8709LIQbpChA/iP28D1oPAQxYbaArQlH97kfZDQ 1afo_prepack_topscore_0011
LQMerAHmdNA8HGU5PTWTuAzEB/AsIEUXvrVF1AP8cGAcEpt3viGFzAXxBAA8i1qAwbQl0AbaXICMPZcpP4d54A/EhdCsMub3v7+btAbbDnCcBei4P85ctAzT6iA8u7NAQEE7mArv1RBcgb/wvqId7AjiW/Bctfi2PbQU9A7mV6CMnuHzvZ1N+AHHZHC8Lz27vJzQyAbqCmCsoH98v0j7xAfy2DD89kh6PWmimAb7lvCMyPluP0dtqAzttXC8Mb4/P 1afo_prepack_topscore_0011
LJcE9AH2x5+b+EHuvRZ+BBfEDR8LTQO6vrZE9A7/VA8Dktr/vDtF+AHckA9DXbkEwuJXGBnN5t3j/oFuvFwbKBbwrq9Lkd2UPwZHJBHLEa+TWRA6vdENOBTB3H7rtb34PwKj+A7blF/LrmRwP5y6DBPIjW+bQ6JAwh8kEB/iiQ8j/LTuPZ+zMB/5fi+Lnxq0vCMVIBLprj/rK1xuPuLNMBnmcW/D5NTyvL8LGBD105/jIKa8vDu7KBbzbD9jcajAwO59QBz4AX+bJrP7PDU6LB32gC2r3B0/PkNdQB7FCn7TAUUzP 1afo_prepack_topscore_0011
Lu7G2ArNDS+zvcy5voXPvALdrMA0/Dp+vQ07oArplO/T3TAEwtpdoAvvQMAEYyIIwItb1AXscu9TpBrovWRP0A7QpBBk1pqAw8U0pA30AmAkdUm4v 1afo_prepack_topscore_0011
LOfFkAfSEy7jdGRDws/tbALkoJ475MuHwYsMlALVRj6bu/RKwcNciAD+5+zjHSgMwYi1RAPvc++ricIGwJJTDALZRm+r4uwBwI14FAbhWGAMisaJwnijkA/lVayTYqm/vj5rOA7HnK8jzkYIwxJeeATD2KAMcp3Ewfu4KAbyeu9bOih9vySC+/ODiDB8SZ0IwzF8QA/XTQA8bwELwSTRy/28l2+bk4CKw 1afo_prepack_topscore_0011
LqpjuA7pCc9L7X3JwxqE2AfSyG+bkZJMw04J4APDrY6DnQfNwgas3Anaea7zMu5PwEDYABb44V/LoGPLwdvE/A39UHB8P8TKwiMeEBDJIO/7oveNwTRSEBX07sBcD02IwryqwAjCpQ+rHfDIw+YZyAXjFe/bg1kNwT05BBn2FP+rUOhJwrjV9AjvovB8IbCMwNTK4AHSbKBcg6+IwiCOIBnZTDA8qczMwnkJFBvbdS8L7ADOwbD/CBr6lKAckCNPwdyYDB37PXCcy3QIws9IFB/6xGBMsKKGwkjwHBLnlsB8/4KKw 1afo_prepack_topscore_0011
LYQZ6ALvVn+zbg7Lwebd8AbY3pA0aoFNwCauyA/sHFBUEewOwU5xzAb0IjB0LbfQwTom+AL/9rB0/l4Kw9woEB3vViBkphZJwqqxEBTG4PCUihEGww6OJBvawzB04UULwArq6ADbSX+jhN/JwkvwBBLLAmA0Q9WOwlwN4AHE5nBEhNaJwpcb+AHU1VCU1YxLwU3+EBfSchAEHcnIwNSkIBv3cMCUhY9DwpifBBPnhICk5jWDwfxXEBr9nwCE4igHwNpBNBTL3sB0axQKwbQ5IBrZVaCEBWGMwi/EJBLWPGB0N99Mw 1afo_prepack_topscore_0011
LdbRpAnpD7AknJsNwP4CfAfmnUBUZwNPwFIgeADlMlA0ue8QwSU1aAPayKBkV6+Rwq8pKA3+xABkc8nNwFMSr/695eBkul5Ow/4Xc/mSpgAEdCjQweGCx/qcbcC0hQAQwlpmoAHjsiA0sz4LwPPsfALSrMCkKmkPwWC7LA7XzeBkblqLwoUkJAnDg3/zW4VNwE2EE/GINfBkrQZNwEs0I8y6C2AEgCARwuUYT/GXNC/zFrHQwJAH3/CELeAkPuTRwOSTG/WVJnCU2OdQwFtHFATgTcCkhfwQwNw05/KFHyC0XBZOw 1afo_prepack_topscore_0011
LB6FhAnoBm+D7x7QwBu8gADmCI8TijNSw2fCpAD6WR+jokLTwNFnmAzuMw+zFPVUwRWjjAr7C19L2c/Rw2NCVA7dIS/L34NRw6YblA/DnT/rBsUTwqivaA3NPBBcvQtQw24kiAbMYW9jFlFQwUK6RAD69Y8T++oSwwlvqArS+F+LvdYRwRv/GA3Nkd/bu02RwqfiQAnwPD+rFNXQwNLQnAroFtAMxiJTwNUHsAXdMX+7Qo1TwmrgcAvtaJ/7GD8TwFRJNA7WIcB8dzKQw+FOkAT8s8ActQCQwJQweA7nhqBs1EjRw 1afo_prepack_topscore_0011
LC+myAbWky+DR1uSwRGo6Arzd//T8npTwApD2A7uMTBkIwMUwqZQ2AHIWjB0ZyYVwb9jCBLbkQAkPA8Sw2m/EB/5hH+jX7iSw6pe0ADUFa+z+KzRwJXI8Avbpl+zhtdUwUy1BBfCa4AkA8DSwKGPFBfB0zAUXRmTwZSgCBjHkg8z7J9Rw 1afo_prepack_topscore_0011
L/czxA3C/DC0zsVTwM6DtAPl6sC0VxzTwGZUkAf4ajCUs01UwBS8jA/gl2CUEZ5Vw1hfoArv0GDUCIpSwzD8wAH2obD0mrxRwmRoxAHlXRD0IfbQwSc/3ArT/4DEdBVSwR9V5AbOYkDkgsRPwjDt/AH5/FEkBZiRwVhMAB394AEkNpMQwRXCEBD1WKEU4a0Ow90qxAHaU5BkJpYSwXQVzAX/0/CUWISUwnKpjArDByCEopASwxQRjAXO3fDEezBTwTcFsAr6S6C0La/PwWCd3AHGhAE0ExYTwHs45Az7TcDU/RKNwvFoCBjnhRE05L+RwtluDBfQFFEE2ZBNw 1afo_prepack_topscore_0011
LwVmaAzazFCkl5iUwSLSJAfDL2BUE2gVwt0STA/MYbB0961WwPbDNA3Q24BksZ5XwTxdbAHTOtBU3NsTwiM09/O2yWCU4dpVwC+3+/C81CB0z3GVw 1afo_prepack_topscore_0011
LLxdhAbF/jAE3JzWwPzsmAPlGIAkOHCYwImBrALpOXB0taZYw2jcpATJ8hBURU/YwX23vAPc6Q+zcrzXwFWcrA7+EJ5LqUSXwRsW2APk3p9TxbiYwST6zAPxCQ+LKIvWwA24jAnGHNAk417VwuyvgAHqVQ/jK8VYwmNH1AvjVD/DbDCXwXsQnAHdg28bB4CYwavolA3Gb4trnvfWwkZz8ADrVU5Ty/bYwkRv5ALjRu/Ti9sYwGnLxArktD8D/a7YwtIKwALz2CAcptYWwoFB4A/6Ek8bD+5VwCbq5A/0Tu+bqPhXw 1afo_prepack_topscore_0011
L8ndwAvOQHCEr4CYw9B40AvshuCkwnXYw3MzrA7R1HDkfbsYwG3osAHZaVDEYrQZwJ0n6AXg5KDUz0uXwmvmCBLeS5CUOYOXwOfCFBz/tVD0T5MWw3pGKBvWAFDEvqtVwWt3MBvqdVD0LZrUwB9ALB3B/2DETICUw3xcRB7H6DDkY3TUwOEoxADANCC0zlIXw93o6AnEzkCER8vYwrFf1A7oGQDE8f3WwODN8AvZDqDEPxFYwgeZFBzHU2Ckc0BYwqX9BB/g6ZC0DnxWwo5UCBHqzYD0cqWVwO2wFBPEL1DkCooWw2NqLBLoNrCUT0LWwY7gHBD8MCEUWHUUwEpFNB3MqBEEmdQTwVG4SBPZIqCUKmzUwIZhTBXDPQDEeOiTw 1afo_prepack_topscore_0011
LvUHjA3LUODkAHWYwBIRUALBumDk/rpYwp79NAPVFQD0lDTZwuu+LA7KkjDkBb0ZwOeBBAHpapDkf/LYwYhBEA/HJDEkHkKXwye+h/yX1CEklrRWweDln/+5mQEU2hHVwOGvx++chREEwjEUwaK1L/oAZFEknbDUwGnzI/2WneEUoGETwmvfiAjYJDDkZzxXw9MuZAzgnDEkNHwYwz4J6/yviJD04QAYw0fbm/SsL1DkCwdYwHaoGAXpiTEUZ1fXw0U1RAvWf7DEBxlWwP12Y/G0IlDUsB7VwbOdQ+6CXIE0PC1WwH60AAL3LaE0MHGVwy98X/AEy2DU2v0UwtQPq/U6EGEU5QRTwHYzu/CT8nEkE+ETwnbAJ7iQTfEE67RSw 1afo_prepack_topscore_0011
Lo3jLAvSvmC0OSRZwVYPGAL0WOCErp4ZwXTsXA/XSXCUKuZawkCSTALs0fCU/g+awJlwEAHaY8AUorvZwgw4i/ejrfA0lAVZwaiqn/mU8C+D4fJZwPZXQ+gZRvAEJMuZwn8wNAL0kXCEcM2YwxZdt/6/KZC0OUEaw3iKTATPeoAUqzeZwq/HEAPKhaA0aJOaw4a3h/OWFEB0oQ3Yw/P3w+mSU08jgi2YwM2bCAv7bh9jd+2Yw60Tp/mZwb7DZrmZwLjgh/gr6aAkCObZwTEnI+040KA0F7LawnXuj+g6PzBUZf1Zw 1afo_prepack_topscore_0011
LW5vlA7X1UCUA2Law+xLvArxjcC06NoawjwJzAPA2jB0A85awFVluADBh/AEqBXbwRRdsA74z6CURiNbwL/YpALxGnDkPn8aw+901AbhB+CUbYsbwUyukA3mNCEUCRebwMr/mAX5mNCUh2tZweqe1AvVgrCUhTVawi/glA/hjuCkBuebwhSbwAbnj2DkDBvawoHijAPnsjDku+iaw+VxzAr+hTDk6jGcwAwp3AXYbeCEYM5bwwvz8AnYcKDEChbbw1WwiA37lRE0o0PbwbUAbAjrC2D0EhrbwkxjqA3imEEkct3bw 1afo_prepack_topscore_0011
L/gr7ATMiDBkX/nawUODABbwag/j+z2aw7HwDBLi79/jfGdbwM9eHB/ylwAkK+abww9EDB7wNF+zG7Saw7FKFBzH6u6rHzeawp95HBTxNB+Ld/4Zw+JDKBH2lYAMY/Eaw5yvMBrRKDBscQgZwHNK/AXcSiBUfdQawpCe5Azf6O+j0wAbwi4dABrlMu9zEM3ZwzEfGBzh7S/zSGJaw8YAIB73DC6b2E5awXt1BBfKZ39bcUpawtLEFBLhBP+7/ueZwq8NLBzEvG7LXJuZwWk5MBbmUSAslIfawMrwGBbg/ABsZxPawH5GOBjsN9BcbfpZwGjHKBb2cKBMEAIZwkc2PBvO7eA8vVWZw 1afo_prepack_topscore_0011
LzduCBX18o+TMIAcwuwKGBLC+/+T3tmcwBrnFBLe17AkTH3cwcydJBbt9bBE38Idwp1fBB778hBUqPycwO5BMBzoBY+zi3ccwx0INBDEYM6LYeScwr0GTBrtSJ8ruCOcwxnUVBzQOZ2DDIlbwPYCbBTbbQ67zRebwesV/AfUn08TsFBcwuzzEBnbYP9j5d/cwbLWNBrOxk/DnsBcw3HgOBrbU7+D9N4cwcqiLB7/1n9r45rcw2FKLBrjGK8bVm0bwDaNVBjohe3LZZpcwpG1TB70NO/7nkNcwF7/SBP1ON6rl3Jbwhe+UBzogU+DDrmbw2lWcBTCUR4D84CbwZqPdB3aji1TxH3bwzjZbBvDlk+7ILcbw 1afo_prepack_topscore_0011
LAAAcBBAAAAAAAAAAAAAAAAAAAAAAAAAAAAAAAAAAAsAAAA4P 1afo_prepack_topscore_0011
SCORE:   122.317   -366.863    127.539    276.485           1.197                 12.277         -9.998    -94.764        0.396        -54.241          0.000         -0.614       0.000        0.000     -0.190     89.382      0.375            0.000     72.289                -35.562        104.611         3.000      0.606    -39.461      1.726       0.999      4.933      0.000                -0.200             1.430              0.113             0.674       1.612    -26.843     -6.348      5.885      1.546      0.000      0.000      0.000      4.040     80.000     11.000 1afo_prepack_topscore_0012
RES_NUM A:1-40 B:41-80 C:81 1afo_prepack_topscore_0012
FOLD_TREE  EDGE 81 1 2  EDGE 1 40 -1  EDGE 1 41 1  EDGE 41 80 -1  1afo_prepack_topscore_0012
RT -0.208666 -0.788474 -0.578591 -0.956506 0.28785 -0.0473077 0.203848 0.543555 -0.814244 18.451 13.0143 -7.33886   1afo_prepack_topscore_0012
RT -0.361571 -0.433569 0.8254 0.674843 -0.732553 -0.0891793 0.643314 0.52477 0.557461 -3.784 1.902 -16.025   1afo_prepack_topscore_0012
ANNOTATED_SEQUENCE: V[VAL:NtermProteinFull]QLAHH[HIS_D]FSEPEITLIIFGVMAGVIGTILLISYGIRRLIKK[LYS:CtermProteinFull]V[VAL:NtermProteinFull]QLAH[HIS_D]H[HIS_D]FSEPEITLIIFGVMAGVIGTILLISYGIRRLIKK[LYS:CtermProteinFull]Z[MEM] 1afo_prepack_topscore_0012
CHAIN_ENDINGS  40 80 1afo_prepack_topscore_0012
L7RBPBtz3HGkQgV2P8S3MBNzMAGEv0N/PrcoOBd9oDG0HFOFQbnvSBJaRAGEDCMHQCB2OB5OfpFEAAA9PjXaMBtz3ZF0d+eCQ78dNBdoFjF0gArkPQj3NBFfoFGEK4IKvq/nNBRZNPGU3dt4PR/ATB5Y7HG0d1F3PUmgIBFcPAG0UQs+PIwKTBNc9oF0coF+PLy2NB9owJFUc9oBQiWkNBhpbeFEsyhGQiWEIB9TNaFkDtICQfU4OBhU4SFEv0NBP1NJJBZktjF0IbnXP3kYPBNJGuF0257vv 1afo_prepack_topscore_0012
Lx1jLBh/UKGUktzHQsHFNB989NGUc9oKQiWkJBRgVIGkWktMQkCXJB9naLGEW5APQTihMBxKHaG0gA7KQqGPQB5OfgGUhrHJQ7RhPBlsdsGkArcJQwKHLBlDtwG0jCHJQLy2TBBAAyGUwKHKQW5QIB989MGEmuJGQyDQRBpo2LGESY/KQtIbIBlsdcGk78dKQ4PVNBhpbcG0d++MQkCXUB5OfeGUwKnJQBWZPBtIbeG0coFGQSMoTB5575GULyWKQzhWXBFXPuGEVjXKQ 1afo_prepack_topscore_0012
Lue0GBtHFAGEXP6LQf/UDBhpb0F03P1NQFDCABR2OCG0xLdPQzhW/AdTiLGEsyxOQVgqGB5WemF0kauPQFkxJBNMKUFEDrZOQnhSNBtINJF0gRPQQcJ3FBhBaEFUd4JNQJGEHBRKc7Fka8CKQ/7pABZdDqFk+3sMQxtiJBRxowFE6GYQQydAEBR8dfFEr4mQQAiYMBFZnaFEVe2MQ8AgPBlTM8EErUiPQabGQBJ7wUFUo2pQQjsyKBRdzCF0TWCRQ5pEIBZNZ3E0fjNMQeTQDBpJ79EEMAtOQj1cDBtAmMFU+0pLQ 1afo_prepack_topscore_0012
LlYQ7ApFZ9FEtIzQQ5lu0AxKHGGUxgoRQaR2yANJGBGU3kATQIFuqAhU4CGEW5oTQKc9pAVMIIG0Mz8QQ3577AxeUuFEShDRQK9M5AVMiNGE5QwRQjsdpAtIbDG0gADQQ/UjjAR14FGEVjnRQ03PpAJxgQGUf/sQQ 1afo_prepack_topscore_0012
LMdT6ARhr1FEFueTQe++4ANHarFUPK0UQAAACBFYllFEAAYVQJGEGB5OfpFkYQwUQe++xAh/UXFkX6uUQdTi2A1NJGF0d+2TQJbn1AlsdGF0jCfSQ2jC8AVMI0EkpbKUQVjX6AlCX1EULy+RQueU+ABAAqEE/p+SQBWZABZlDzFklD9SQAdF1A95j2Fk6vfVQLy2wApGvQFkX6uVQwKHqApZmbFEaRWUQDXP+AhAruEUjXKVQGZ76ABBWxEEnE7QQDCMBBNJGcEUc94SQ 1afo_prepack_topscore_0012
LShLCBJaRcFECsiWQBrcHBJaRWFErcIXQlDtGB99TPFULySYQtIbIBNdT+EEVjfYQGZbLBhU4oFkVOEXQjX6QBR2OjFk/UjXQueUUBtHFWFkBB2WQsHlTBFZ7oFkZmVYQzh2YBZ78TFkDtgXQZQgYBx0NfFEAAUYQ5lu9Ax0NZFU46BXQcvJJBxy9IFEIlkWQ9owLBpvfuFUdTCWQoa8JB5QL2F01jqXQIwqTBNJGQFEYl7VQTihSBxgAzF0MzwYQEYFcBVMIKFkCXHXQ 1afo_prepack_topscore_0012
LcSMEBZmZcF0hWsYQ3kYDBV3kWF0NJaZQ6mE/AFYlDFkWkdZQWO03ANzMBFUMIEZQhALBBZQgpFUhrzZQhALFBZlD7Fka86ZQCBWFBlCXGGUMIgZQgqxIBZ785Fk9ocaQTiBJBBrcOGUO0mZQZ7cMBpEDFG0FZjaQT3kMBFsyNGErcIaQkC3CBxKHqFUNehYQpjPHBRjGSFExwnZQnvf7AJaRwFkX6iZQO0i/A557jFEFuSaQsyhCBR14GGkWkFZQShrIBVMIsFU46xaQwKHJBBBWVGUNeRZQ9oQPBJxgEGk++9aQFuePBluJUG0isNaQ 1afo_prepack_topscore_0012
Lb8SABNJG2EEW58ZQVjX5Ad8SjEEXPCaQUNe4AZlDXEE99XZQJbn8A1isdE0FZ3YQbJWuAxxTqE0F3QaQnNOpAFPa2EEiKxZQqGPDBVjX4E0xLRaQNcw8AVfyYE0SmaaQ8cipA9HRcE0KcYaQDHEvARXwzEEiAuaQWBzsApbDzEE7zWZQ 1afo_prepack_topscore_0012
LnEDzAx0NFE0hWYZQzMzxABW5wDEoawYQ8S3lApFZrDE8nmYQktzgAhpbODkU42YQWAK3AhoDFDEuj0YQuKnBBBIxGDko16YQ5iGEBBCKbCk0x+YQdmMBBRdl4BETb/YQlu6IB19sYCkOJBZQvJxvA9TNAE0jCzZQI8o1A5gEBEkPQWYQcguzA575zCUTqPZQuhj1AVpNyCUU6XYQK7ZDBNNSXD0wrfYQzKfCBRLOZDU+jXZQ 1afo_prepack_topscore_0012
LIFuhAdnvDE0hWMYQDCsMAx0NDEEAAAYQf/UHAVMIcDk/UTXQzMzMA13PVDUy2JWQsyhKANdTWEEnEDXQlYQcAFZ7kEkArcXQqxLnAZPKWEkVO0XQIvjhAdUkDE0MjMYQNkvCABpfFEUrrcYQLy2LA9S3QE0eUAWQ46R1/MepdEERLKXQ5QLgA1isvE0OfnWQqxLXABqGvE0xLJYQIFurA557REUdT6WQamZsAJGEeE0fqRYQ 1afo_prepack_topscore_0012
LmuJ5/gqx/C0jC/XQrcot/wKHWC0jCXXQPKcN/gpbeCERLCWQx1ja/kYQICUktDVQduFC/4A+2BU/CJYQwqyn/ET1SBkKJwYQiiOp+UEUiA0HaNZQB0HV/WS74A0O5PZQ1QWR/sXFN/jyThZQT3kw/Y78FDklDdYQTNfFAhjKEC0aRLXQXKSm+KzDPCklPUYQ+MM59kjcBBkXXuXQJGnAAJcFoAEqilYQgVd2/MQpDC04yBZQ 1afo_prepack_topscore_0012
LCsyB+SgV+C0Ib/VQ2jCX/mYQIDk8SvUQCsyB+4luVDEmupTQ5QLS9gqxHDkTihSQeGw8/KV/rDUY48UQvYqPAX/ZdD0w37VQcwUIAXcB5D0Z9nTQoSMcArY12C0+6dVQqGvk+qw1PDUjXyWQKPZs/epkrCk+iaUQSPOt/Su4DEkGWZVQ2BUIAfFqVDkzK5WQ445aAHjg3DkZ6GWQiVCUAbNJJE0MvyTQT8v3/OLVCE0SG9SQ9iNQAz0cdDk1HLTQqaEkAjxbuCUp6NWQ7HFiA/5R+C04ohUQMJWRADV9bCkanUVQ 1afo_prepack_topscore_0012
L5QLi/8S3wDkR2+TQfU4AABqG/DEEY9SQMdTMAJGEYDktzXSQ14lOAJGEUDEnELRQUNeRAluJPEka8iTQ4P1GAZ78hEU46BUQfU4gAZQgVEU2OfSQktzj/4577DUHa5UQp9mw/sg2HE0AfKSQbnvZA9RhHEkYQYUQtd+QARKctE0yhGUQShrmAtyhgEka86SQAAAlAZ5QHEUMIISQmZmZA56RdEkEDqRQ 1afo_prepack_topscore_0012
LiWkTAZ5Q7CUf/MTQaR2eAxJxUCECsqSQxgAPAV46xBkoF5RQLHaTAdR2WBkpbyQQPrekAV6B1BUtGzTQDiYqABVjjAEcXXTQeehzA1iJ7Ak0abSQFqguAxhcp/zEGmUQNepRAhU4+Cka8KUQ7AylAV+bfCUJCASQS6KqA9hsOCEmEVUQ8nZcA12RiBkRufUQIR6kA5AF0/zpT0SQL7t3AN8PBA0rsHSQYCVwAZzbbBkcGjRQDlE5ANcllB0jb8SQ/5syAdGHr9zSYSUQih/zAxdJeAEiJJVQyLznAZQQH/DgPPVQ 1afo_prepack_topscore_0012
LhrH5/4P1gBEuecSQEYlT/oFZrA0GvsRQLHaB/cR2WB0d+WQQFueE/c8SvAUGEoOQaSeA/i0UfA09teSQaSmi+yxbQ/j4SuTQl1Py/28ju/jrwlRQSsqt/mRkQ/z2ksUQsHFy/c8S3BEEYVTQIZyn/QZwY/jfbiRQfCUX/aeRdBkrJ1SQlaVo9SVYZ8z1/aTQYEcH/sk/9/Tm7PUQ3c3HAbUVe/jtGKSQQxO4/+s0gA0JFvQQeJLn/K2Qk9zHQPRQ2G5l/SIc/9jTSjVQvtoz/+edpAkegCVQOcFFAb0Kf+Ds+MUQ 1afo_prepack_topscore_0012
L46Rh+0hWUCU3kYQQYlDN8sz3rCkR2OOQf/Un/w1jmCE8naMQJbnj/coFdCEueEKQLi4g+KGwbDUmMuOQusqx/a/vhDU97JQQg/np++myzDkvJFMQS0kMALA0RD0kC4OQAAAg+cnvjCUwKPRQiFvX/qPSeCk+oRNQ4z/C/8oKpDkfk7PQxNMv/iY7QD0tzGRQiIK2/KbzBE0ENYQQshAB/6YyKE0OqdMQY9uH/wHWwDUYdBLQngLk/CpsmDkOD3KQ6EnaAbOLXDUBDEQQMTcOALZEjDEPo/MQTK8KAjcuvCEbJeOQ 1afo_prepack_topscore_0012
L8naGA9S3sCkYQgNQDXPaABrcoC0573LQYlDbABVj3BkoFpKQR2OfARKctBUO0SIQ1zInAd2/vCEmSkNQT3axAlHrqCkUDDMQMSG1ApzvKDk9XXKQ+jb3AZAmFCEk8SMQnoj+A1X4FDEH19IQ9gcABxBqAC0Zv5KQ+hOCB5e2gCkCBPJQoFZHAV3k0CkZmZPQO14ZAFkaADU1cSKQ6n8mAV4QQDEj7YOQsCNnANWwZCU4nPPQMEcwAZHDoDUZ5JKQ+Pn0ARCUYBENOnNQLSrAB5eVfD0RSTHQNXxCBxAuGBEDcHLQA78FBhb+cCURaIIQ 1afo_prepack_topscore_0012
LdoFXARgV2AkArMMQXktXA9na8+jVOELQe++HA56Rx+z4luIQ46RNA557n9zbSMFQbnvTAlCX/A0NJGOQd29jAJQ/e+DeMaKQWYmTABImA9jGmnMQ 1afo_prepack_topscore_0012
LPKcp/ksdu/T14FJQ/Ujn+w0Np/TgVuFQv0NZ/gVOkAkU46AQc9oY/89TFAUjX64Pir2g/CbIeAEgDXHQGsF+/iranAEG1hCQgHP2/Wv8R/jUa2JQdTih/c9oQAkVO0KQOrS898VZH9j9ItEQV8OV/O0XeB0d5bIQQtEOAHH5EBULgwDQTunu/idlPBE4dE/PjjQCAvv8Q/T2L1AQtjNKAvzuGAE53aKQ0TT8/yvfi8j/PGJQ0eTh/io0K/zK0lLQ 1afo_prepack_topscore_0012
LZQgt/IwKvBEaR2BQKxgAAd9oQC0Gv06P+TNSA1hWsBEmuJzP/UjTAlBBmB0bSMwvatYJAZ+M7CED43+PD58w/w0QaDU58dBQ+YKs+wcQpD0tEu4PJeRg/O9qFDkBZr7P0ist/AqGDCknvfFQbLVo/YeWXCEtPzxPtTnUAdsT1CkS2rCQ8qLSAh3ALDEiMd4PqAAf/AyrLD0AXxEQLzNAAVeM3DEIc8CQZiS6/udELD0vQD0PiihK/ycpkCUj7B7Pferr/GolLD0JR5BQ 1afo_prepack_topscore_0012
LQ14fAJFuGBUjX67PWO0oA57nSAUMIw2PgVOkABVjX+DaR2OP357nABBW59T14l4v/UjvARhrX/zHFOAQKxgeAZlDNBEpw1BQu/ztAh/i8AUJ/DqPHaRrAdTih/TKc9DQDXPxAtcol8z4lu+PxgA3A14lOA01jiAQ 1afo_prepack_topscore_0012
LQgVYA5QLy7ja8SvPqxLPAdoFZ87kYQsvsHFIApw1jyj++p9vKc9MApGv07b14FDw+TNSAR14l8DBW56PkOLbAxmsv+LvjvwvQ+vBARHhI+rZYQgP 1afo_prepack_topscore_0012
LdTi5/sd+O+T5QL9vIwKr/g/Uj/zIbnDwEtIJAB/pGA0hWEHwZQgJA9Rhr/zKH6Jw+eXE/sOdEBkq7aCw/zHn+IX41BUdtjHw2uMP/CZDvAkS9M/v+TNy/UiBB/D8na0vro/L/oMuL+jzsvFw3Cml/0LZtBk3ht/vZ3Lf++6GYCEO3oGwZYJo/8pQDCk51tIwzA4j+WacOBEDHJJwRcFp/+u4pB0hCi9vrL7q/y3zFAEWGKCwhbhB/GIEOAkG5a3v 1afo_prepack_topscore_0012
LLHaZAZktrA04luEwBrcmApEDCBktz3HwAAArAFYlj/zfqRJwiWktAFuek/DVjnLw/pGvAFtIrB0GvUEwUNerA9owhCkZmZCwrco5AxfqxBEaRWHwGEYyAlYQ0CUiBB8vvJxYAx0N5AkZm5Awf0NkAJZIwBE9PeJwMdTwANJGEBEW5wAwnvfrAFDC4CUMIwFw46RjAhqxfCEtI7Aw++p/AxLdHCERLyEwW5Q8AV46xAk9oQIw7Rh4AFueMCklDdJwb8SvAFYlTDkWkt5vDXPyAtd+eCE+TNyvx1j6AFYl3C0eU4+v 1afo_prepack_topscore_0012
LYlDsAxLdz8Tc9oHwFuewAVNeJ8r/UDJw67npAtHFu9rlDdLwwfqtAFtIb+b14lNwPf/pARf/08j8S3DwYKv4A9ce56r0SqJwKImwAdVCr+LdMJHw 1afo_prepack_topscore_0012
LsyheAVMIw9b3kILw3kYQAZmZm+bIwaNw8S3UA13P16bMIwPwyLdXAJEYF97kYARwDIDx/w/6d+r3TqMwnCYo/QD6KAsZzjKwdlXK/gx3H/rwUEPwpbSYAFCsy8bNeZJw/u9TAVlvUAciGBOwp1Up/kVNt577A9LwKKGx/Qmvl/r8L4Iw0Etx+WMNB/LWtfOwWP4W/wiEY9r6JVQwkAGZ/IzOkAcYcxPw 1afo_prepack_topscore_0012
LktzVAFDCs9jWkNPwXPKaANJG0/TPKsQwShrnAltzH/ThrXRwBrcoApw1D/zxLlSw3dFbAd6RWBUYrJQwD86EAVoDzBUt+WPwSI1hAVwXJCUF0NRwHbJFAt9hiCUzUwNwShrTAJv0d+jtzXNwJZONApGCt/jMwaRwMryiA1zqYBksHkOwnCF1/ENU8BEzuiQwOFk7/Y/CBBEcKIOwwWGiAR30pCU7Y0Qwz22pAp+6+BESUgRwTMNZA5khICk0oFSw+Lvp/MPpqCkjEKNw07APAZgPeCkse+LwhKtLANtS8CkQL+Ow 1afo_prepack_topscore_0012
L8S3vAtyhm+zyhmQwGEY6A13P19zxLNRwU464AZ6mE67z3HSw14l8AhqxL6757PTw3FXBBdMqm8D68HQww5QDB9eNt/zsOmOwP8vGB1x+u+Tv/SMwC0UGBFOI0A0XiMQw6mEvAxKHq+jYQQPwUVK9A5GDo/D5NyRw1QX/AthIi2LOl3OwYF3EBlf6V5j7bmQw4Ro/AlvWXAEUbvNwjdGIBlgKOAk54HLwd8bEBBuYy8DQjBLwJHNKB558V9Dl4FNwkOrHBNL2qBUj+NPw90xJB53dTAke5nQwVAuDBNyOKBUn6/Qw 1afo_prepack_topscore_0012
L7RhzAh/Uj+7KHqRw4P1xAlsdeAM7RhSwlYQsANIwCA825zTwyLdvAxKHaAcNe5UwpnErAphQiBM1RzRwiGlwA94NICcUroQw//coAph6jCc5gzPwOwy5ANRGjCMbtKRwO0iwAlCXf+LAAwQwKvm5A5EY6Ac38vSwsI5jABZsDBMwUaRwFSqoAJJTJCMEuhSwJkpzAFUXhB8Gy2PwMdXsAhPU0CsUeJOwRPCiA93yPCcRDCPwE6IlApOe7CM+xlQwjkt9AdXfzC8ErVQwKvu2A9Br6Ccn73RwfGj/AdUbOCsj7qRw 1afo_prepack_topscore_0012
Ltd+jABW5g+b0isTw8nacAx0NJ9bjX6UwAAAmAxfqx1rQg1Vw03PmA1jCX6LmuBXwXVvJAhQUc4jnkjUwIyFw/8V/e8bMV1TwhGBBAxLfS9TDtzVwFWU6+Y9tG6j4gMTwT3khAJGE49rqxzSwRe2VApTmT/bqZbVwBTUPAZJ1r9T6d3Twn0Jg/sHrk+rIaiUwxKM+/0eEf+L1aDTwORpn/4wo9+DEciVwtTpNApztz+TJDSWwQSo2/syG51jzHgWw7Ikl+CK6267x+sSwuSab/08Hq9zladSwdFdx8uUne9D9l9Tw 1afo_prepack_topscore_0012
LVjXsAhVOU9zLdTVwiBB0ABVjH/j/ULWw6mE7A9RhL8Dmu5WwO0i8A1isd8TzMDYwBW56AxJxgAUbnXVw0is0Ax1jiBUPK0UwdoFsAFsyB+j78VUwLhdvAZCEJAUIx5WwU46+AZ5Q7/zGvkUwsyhABNJG8Ak9oAWwsyhvAtd+GBEAAQUw 1afo_prepack_topscore_0012
LkCX/AxLdT7LueMWwT3EDBlX62+LAA4WwY6m/AJwKHA8yh+XwdolBBBAAQAcwKjYwlDNFB9owdAcxg4Vw67nJBNc94/rCX/Uwoa8IBJwK3/b2OnTwzhWOBhWk9+7gAjVwtd+MBFXP6+7gAzSw3kYSBd9oA+rR2uUw+TtRBZ7899bwKXTw5luVBZ6mE8bzMjSwJGE+A14lu7LFuOVwuCfGBdcyr9r+7UXwoa8BBNJG0AstzPVwR2uGBRf/UB8FZbWw5lOFBhU4SAczMLTw3k4OBdR2++rYQoWwoacMB5P14+Lv0tRwmZGWBpw1j8rU4KVwhrnUB989T8bxgoRw 1afo_prepack_topscore_0012
LAAA2ApEDiAM8nqXw+TNvA1hWMBcdTWYwDCstAVMIQA8eU8Ywy25uAlDtoAMT3gZwDXPzAd++ZAc3kwWw2Z/yA1T5DCspigYwXXgnAJBOdBMHWIYw 1afo_prepack_topscore_0012
LTiBrApEDC+7z3zYw8napA9na80bbnXZwc9ozAZ6mEzD8nyZwMdTzAJwKH0bHaZawEYlmAZ78t+zgAHZwoa8WAhWkt+TgVyYwsHFnABAAYAUwKrZw789RAtd+mA0xLZYwJGEqAFtI78rBBWYw6BziAxtbK7bDWrZwDXPsA9mET/zNJuYwzMzKAJFue+DnELZwiWkVAJxgA8zP1cYwYlDlAR2OXBkR2eZwEtIvABBWZAErc4Zw8nahA1NJGAUMIEaw789BAd++hAEShLYwNepdAZmZuA0d++XwlDtSAJaReBUdTuYw 1afo_prepack_topscore_0012
L5lu8AhpbS4TgVeZwFueDBFtIb5TIw2ZwUN+DB9mED+LnETawW5QFBd9ow9Loa4awQmSIB17rW6TRCZZwR85IBVo7O/z+hBZwv+hNBtwSM/jOtjYwKpIOB9u92A0lJNYwlVlRB1piEBERcZXwp4sUBdINGAkx5+Ww3N1RB15QICU9f0Ww4P18AVjX64zjC/Yw6ObDB1onO+TBcKawJrBIBlhf877mDBZwRT8LBNtcB4jyUrZwF5hJBp+waA0WpYZwd4SFBhP3o/jzCvYw6g9MB9c4O9T1DMYw1OMRBZvE0+jGo1YwzXzLB5ydoB0VdWYwyvgUBVZPY+jEJbXwwRSXBVUYQAEATOWwPxbPB50OgCkD6IXwBhaUBFUWNCE86DWw 1afo_prepack_topscore_0012
LZ78CBxLdLAc14BawLyWDBV46ZBMuecawb8S/ABBWRBczMDbwIwKBBxgAjB8jCnbw1r2BBNDuUCshEDawCW5FBFU5hCM3LhZwrUCEBtkpHD82bIZwJ64HBdyXUDc7+nYwgV/GBVURyD8FxJYwcIXCBJ8FDE84RIYwIpwKBBDl7DcmPbXwjX6BBd8SPAsnvjZwsJfHBZA2gBcqInawqEF8AtOhPCseEzZwITWBBp4qvCs91Yaw3brJBxaDqC8qgwZwFThGBZ2dHCsl8KZw/wRABZTBADsXh4YwCzbDBllkiD8MDeZwE4fLBp4vFDciGoYwcW9+A5fE/D8zydYwG/rBBR9SOE8QRjXwoaUOBN8QsDMBidXwVhFKB1I/IEMu+tWw 1afo_prepack_topscore_0012
Lx1j1Atyh2AsYQ8awZ78tARf/sAsArgbwqGvyAluJh/LUNCcwShryApa8CAM99ncw9WJjAJuCKAcuURbwZmtYA5a2HBs+i2awLobFA9odYAsyfkawBKwRAtAfJCcFOSbwDXPzAd9ooAMqGfaw41osAlhyrB8T4ubwY+kkABTMi+78E+awpy4cA1oOv/bhNtbw8ZEhAlEXfB8GpbawVQk3/UaYEB8qdRaw783KAJAtH/LvVQawi7o3/4/f+/b8s+awYBHIAlydfC8bL/awSqTIA9Ri7Bc6Gtbwz51fAFRLaCMeOebw 1afo_prepack_topscore_0012
LQ142A9mEj87Gv0bwwfq7A56Rh6DAAUcwT3kDB9mED4LXPecwU4aEB13PV+L+Txcwknu7Apt3g/TDuCcw+wTwAVsUOAUnO5bwd8jABN3TsA0tcicwu/EpAh53OAUIAgcwQ142AV3kY77NJWbwrT32ANvDZ6TxFxcw3pCABtI+k/jLikbwwovsAlrpJ/zHHhbwkygwAdC6OBkhCsbw/BjABlkQtB0bvVcwCBrEBZZsXAk9pncwd3y8AZB9qAUeuAdwCOIhAxWzkA0+uWcwkxWsAt035AUdK4cw/ihoA152c+D2Ftcw 1afo_prepack_topscore_0012
LdTiHBpEDi8DpwRcw++JNBpvfq5zd+acw1NpNBJxgA5r78JdwjX6JBpZmZ27yhidwBr8OBd++p9Lsy9bwiWkPBlX6G8rX6ObwKc9QBZ78d/7OfzawOJmWBdR2OAsDt8awXPKYBRgVWB8z3faw4P1GBpFZ7+DXPCcwLfwPBl+6K+jyKVcwx1DMB99Td/LYl/bwRLySBtyhm+LW5IcwR2uSBR2Of5jqxLbwCB2LBVjX62rCXDbwIwqQB9Rh7+LmuRawrcIOBpvfiAc465awQg1WB9S3kAMmudbwGZbZB9S30+b6m4aw8n6bBdTipB8d+mawTiBYBFXPCBsuJBawY6mVB125DCstzjaw 1afo_prepack_topscore_0012
LR2OSBFDCs871jWdwyL9SBpbSM+757DewhArSBNJGE4zxLhewfUYTBBVjX07IbHfwekxRBBFLb+DpTSewqGvOBtz3HAsuJRewNzMPB9owdBspb6dwpbSLBlCXPC8JxMewx1jFBFZ7ECcPKAewbnvBB57nmCcjXOewNzMVB56RB9LXPCdwdy4WBtPZH/rYJHewlYwKBhArc/bIwKewiBBPB9RhTA8Ofzew9oQTBRgV2Bs789dwuzXOBJEYVBMrcYdwOJmLB9RhPCMYlvewCsSMBNzMvCcc9Aewb8SFB9owBCsTiddw3kYEBhrHNBsvfOewPf/7ApvfeCcHaFewam5BBRKcpC81juew03vCBdR2CD8MzAew 1afo_prepack_topscore_0012
Lr2iABT2cj8jgbVJQBlP5ATnW1+DXt8KQjql9A3upN/jmUyNQC/C/AvnztAUNNtOQB0E3APg1yA0+mrJQbpnuAnJBjB0LRRLQzlmzAjqznAUfokFQFWQ+APLoD8TUl9GQOJIBBTU6C6b1nLKQjCBEBz+GR+jJcQJQyxuxATM8c9DqwALQTpY+ArizYBEyewJQCEMtAvHmQCEHLWKQmcZxAj/MsBklNUNQeLNnAfNU+AENMSLQvuFyA3/YmBEChzDQAYUsAbUhBA0f3aFQ3c65ATpjHAEtjVDQ 1afo_prepack_topscore_0012
L6Cq/AvRrI8DsgLPQWr8BBrZNo8Tgj+QQm1c7ADQoo+TBh3RQ4q9xADjnP+zOCsRQEPgDBDec18rOLjRQYgNIBLCwu+LxS2QQNFhGBrZNKAstTQPQJoGCBHzY9/rCYNOQaSBKBjs2CBczKVOQeDb+AzEs0676nZOQzFhFB/3Jk+D198QQHUGABvbdx+Lb/eRQAIhEBXqQa8bMrmSQcXLKBXA3CAMk2iRQa2/KBHXOX8b6whQQFAIJBHPSmBcxVuMQEfjNBvcJKBsEVPPQ 1afo_prepack_topscore_0012
LgT0+ArjWGAk5w0SQRb92AnKWxAkjMuTQYO76AvTHtAEIsKVQtnU2AnkETBkjtDWQ2tS1ADWgHCUnAUTQqOZwAXZmOCEbH7RQTnrwAPCF+C0RVlRQ+N/kAraP7BkcB6RQO+PDBritPAUj48SQvvUvATNJQA0/7oTQA2/8AzTvXCEBbVTQMmDwAv3tWC0gwCUQWsI1A3Ra7BElRLRQ17MtALpHDDEKKmQQac84ADwOJDUWWlRQM0GsAf55PDUOxUSQ3gghADApCCEU06QQ9JPgA3phOC0zxpSQcFClAH9B3AE9qISQ 1afo_prepack_topscore_0012
LFIuBBnF3+/j3TaVQXJ1DB3jLy/jbOzWQZ/jABbB5c9TcglXQxn5ABHFXI9TjdZYQUssJBH6s6+TjwwWQ5LiDBvOnC/jHhrUQ1kZDBLNj3A0+hRXQVlaKBvQPg9Tdx3VQZZlKBbpdc9D+noXQR9OMBLAUVA01UwWQ 1afo_prepack_topscore_0012
Ldwz6Af60c2Dq+5WQOJM0AfgDz9rW7mXQKUM7AjZfJA8d1+XQCEMBBPR8CAcjYZYQFj8uAry3A775zbYQU4+mADP108Tj5SYQ2YQYA3BQw7DipQYQmYSoAnDACAUntLYQwoMOAbiON/D8aIYQbllcA/qKkAk+SFYQmBZ6AHK9i4T+n7VQn/ztAnH7k+bIo8WQZeG1ALZKkzTp4wYQ774qA7raW+7BItYQzNGRA3dIZ7L5KSYQZYVvA7uCrA0iZKYQHjq5/qhOQ/DsWFYQ 1afo_prepack_topscore_0012
L3TI5AH9TSBMcSZXQurp/AjDwPCsExtXQfjO9ArJFzCsxysWQv3HCB3AbKDcJISWQ3q0FBXpqFC85ItXQHv5HBnxGxBsVMXWQxd0IB3ieVCsXKWVQlOPJB7YVjAMVk3VQIuoKBTv5AC8XMSUQzI7KBLbgvAsN0kUQI3SzAPDOWBcvmvWQRFn9A31LbCs6yWYQCpDIBvruhCclGBYQIwpGBvy4XBcBKNYQswgIBXmU1CMeVaVQmqLJB/8TG/by8SWQ1OnLBn+NSCsFtXTQ 1afo_prepack_topscore_0012
LhvWzA7AI3CM4+SWQU5gwAz55YDMbpTVQXVmlA3A5rDMPUqVQog1kAbdlFEcDMYWQNBPwAHi8GD8Am4TQCXltADiunDMDj1SQY/N1A/pdCEcHYaSQrCdjA7IdpDMNjRSQobyyAPXjREszscRQKSAhADtxDE8I2TRQO0roAXYNSEsDb5QQt3ztAXN7jCsbLpWQQ3l2A/I7xDcGOWVQYD/3AHVD5CMzApTQBUUqAndbtCsc30TQhkN9Abp7BEccO2SQlaxaADKqSDsxcmSQgP34AXj7cE848HRQloBSA7wREE8OC4QQNowmAbnGeE8i3IQQ 1afo_prepack_topscore_0012
LHXQaATjQZDsWrKVQbVjEAjiUqDsaheVQOfo4/Wo5VD8BLxWQETas/SSAxCMvzyWQEsMq/CbXhDMA5VUQCQ21/iy53Dce/LTQUq1bA/lFADsE1lUQYavFA/vcGEMt3mVQKJvp/eYK/C8JaIUQqa7n+2cjqDMULpUQFhRZ/SXI5DsM+oSQ 1afo_prepack_topscore_0012
LETN4/OTqtDsu41XQCIlo/eItbD88OkYQn2ud+gcRTDMcphYQD22L/MoAwC8dmpYQdS0x/qda7DMsXIZQElwLAnLMrD8NGjZQDLSgA3Bz+Dc3USZQ7y0gAXx1SEcvwPZQYMhnArgjmDs0UIZQ0BHBAPcrFE8aJzXQWvG5/65i9Cc1JqYQLjp5/6ZINEsu56YQeo3L/yFV+Ds4hcZQuvfJArHQ0DsrJEaQ0xqMAHouID8gwgZQ 1afo_prepack_topscore_0012
LrYOf/Q4+zDMHqWYQRVSHABThwD8TFTYQQkZNABKDPDse2iXQjBKBAVvKFDcfnpWQV7GOAhVzOEc6iFYQapl4/kmzcEsOcUYQ9gBC/UZYPEMNmOYQryxg/MIEzDsYBXYQXHAOABrSoDc/jyYQoTcQAJoaPEM6XFXQkDjdARw5SEsdVUYQfgu3/UYprEs8lBYQHXv9/wvghEcj91YQ/c7H+EwRREsEcbXQ8PNb+qFSUE8K9lYQ 1afo_prepack_topscore_0012
LjnJgAtDk9C86SpXQamojAx8tcCcu/pWQgA1kAJ7PxCckmRVQ6ttcANCeqCcAQZUQTDOuAdAHIC8gyEXQ8BdtAtbGXBMrtJYQhaF4AByFzA8/MXYQ1KAAB9UTKBc/UEYQfrS4AB5aAAMFY0YQHU9kAll/FDse5LYQIFGbAt8wDCMT+mWQJ+F0AZQAhC8+KSXQohUxAxCopBsMMQWQ9kBoAtsPiAcl1CYQn3EqAFL97B8pBkYQ 1afo_prepack_topscore_0012
LhyGtAxoEKDMHDFVQ231uAtY9eD87kwTQ/wKkARlMuDsefLTQ0ZEiAZFopDs9GASQ3rj2ARNmCEM/w3TQqz1AB56/1DcdRTUQH9J3A5ZlOEMUMjSQlpbDBFibXDc8yUTQl9OyAZe4ODcRTzVQ04XyAtZnHDMCMFTQpyuzAxrfNEsXRpUQwakABJ3JmDMsORVQhMeDB15xIEsu8aUQRZp8ABcCcEsJZpSQIIPvAt6eUEcLNSSQ6MB6AF00DEcGSxRQiEXHBB5GODMwrsTQb43DBRSEnD8EzWSQmF8ABtRE7CckzNTQ 1afo_prepack_topscore_0012
LIb0aAB2HAEsvx/TQQ3wFA9J0HEcGXfTQgOFy/EfwpDsTu7SQNymf/ofDsD8wI3RQXWcy/MBeSE8oMoUQJPI5/0PCHE8qt1VQN30AAR4ipEsCFzUQZmdeA5zyBE84V8UQ5DoIAd3VTEsUQsSQ4HlB/Y6cSEs71YUQsvtDAJ7yzDMnOoVQVbmIA5QzuEsNA5TQLtAMA9mbqEsDrnVQ/Ljm/cTvzEM9QAVQ 1afo_prepack_topscore_0012
L+7Mw/E38GDczqpTQtBCP/QLihC8tLJTQGHJw/MktLCMl1ASQZgqc/wr4BC8xu+QQDDx7+cFOBCMpDRUQ0I3p+CngyA8iN3TQYWR2/qcDNBMLzVTQ3Sg6+2YKu/LP5DVQiF0+/4geFDMWIhUQLRBZ+yl6sCcz8wSQFirr9unQRCc40DVQDXit/o5NtBsg9qUQ/UsR+QcXRAMspDTQDWKEAHVQUAMCbDTQsSWy/6Bg2Bc1OeSQkNxDAraWvBsEuHUQfjqg/eJ949rjgxUQuWre/ehIYAMPd3VQi4QC/kfbI/rMvZVQ 1afo_prepack_topscore_0012
LkwZMAZ1iDCcKAMSQFAeYAVKCcB8m2FRQSD0WAV4wICMIGoPQXrnRAlQAxBMN/gNQxwFoAdyNPBM5SdRQ31LpAVdzNAcmtlSQwbcuAJy8yAswPPQQqsN0A145KA84SNTQQUkTA5JTLCsxhBTQv3aRAd6NdAMy66QQwLZrA1InFC8kB1RQWFSnAlbXc+7+kNSQjFcjABwicAsfGYTQqez2ApVJqA8a9gQQkU3tAFkojBclJ7OQEPOrApidt/racuPQAGX0Ap9L2+bzGAUQi7K2ABZfJBsq7nTQsaE6ARxD0/LGhcSQ 1afo_prepack_topscore_0012
LC7taAVP0xCs2HzPQkuvYAFQDNDcVcXNQpv+BAJyDJDcp7RMQLR/8/wPoCDsY+6JQwRzdA1MV8D8vU9NQ0wnqAVguAE88VyOQmv0YAh9+LEssGiLQUUgyAZJ10D8zkoMQp/ieApHp+CM2vwQQxmFiA1KwBDcnX4LQjzIUAtfmDEcY8oPQQlMsA9SAuDcqpRQQdLJsARWWREM3/UPQr6fcAh7ocEs7D/LQFi7HA1jgKEsOACLQjlPhAd3tGEcJ21JQF0o6ARoW5DM9pXNQaQQxANJXEE8Ap3KQ/oUxAFtVTDMv/GMQ 1afo_prepack_topscore_0012
LUF3k/85qMDcO/AOQ5qfi+eyAJD8p5INQI8A++iL8dCcF8wLQt6qi/iYWbC8UHqJQGmWn/i1PNDMpYgPQ9o1KALRsIDc6VwOQ1DzVA7bWqDcl0kNQyctVATMwiCszcOPQwcjlAvVMmDsCj4MQYXglALIheCcAfiOQq62qA/qSADMCZXNQ6wnr/cTyRD8d+5PQv0k9+6y1iDs18uLQH8Bj/eSYsDcuUOQQaZtf/6/80CM53fQQjYaNAz1KEEMBkMNQx+PNAPaEICsO3EQQywwpAHpcAE87Q9LQ68rpAD9hACsv66OQ7FQzA7b+8C8hb0MQ 1afo_prepack_topscore_0012
Ln0l77mc63B8iS8MQEV9R+WCHiAs8ysLQp1Zx+834iAs+63IQDbde+SChGAM4u/FQ4tq7+wmR9BsZ4pOQstOo/CYbSAsq6pLQQJ4l+cccj/7RE7MQ 1afo_prepack_topscore_0012
Lttay/oxjDB8vQiIQzEoCA103FB8UfmDQArzm/AI32B8T60/PoK0X/s8yZBM59a2PLqtYA5EmxBcz6mDQaePgAxG3/B8rf07PN5TkA9Km7AMbYvGQepLBApFpaBcx7DKQFeqEAd7PEA8hGNCQPXQXAN7MYCsTJeFQgnDoARyaPCc6v+7P1cJVA1oRUC8YqJ3PNU5gA1HeCBM68d3PFWGsApk6aBcCyuGQdNAlAJmU5/7g94EQQJihA9yc0AsXMbJQ 1afo_prepack_topscore_0012
LHRQQ/kaDgCMa2nBQzWDU+WU34CslEk8PBXst/uo7cCs6WV6PXwg8/a/PZCMcAHjPX0MH/KQfiD8yMCBQTb9y/6Vv9Dsait7PSZ3UA3t1sDM6ja9PNclZAn7W8D8Z+fFQo+rg/Q+3qCs6jJFQ32Wk+MI5ADMcmDyPzJ/i+wry1DcfszBQs0Ri/mkPbD8p04EQUiBr/eSC8DsCP8sPT0Ww/mKgPEcxxP+PfL9kAna/zDM58nGQanVXArYaPEslw5FQrrXOA7TurDcWtDIQ 1afo_prepack_topscore_0012
L9NT+/OtFJCMQLRBQPeMSADn8ZB8/GnAQQPXNAbBvTA8nbA5PRtLaAviQCA8F0FoPVQZYALbKyAc5xAGQ2ugx/+onMC8cF0EQY4XfAP6hACcBIR+PARsLADFb8A8QAcIQOSJbAbeyc/767hFQFHbjAXmNQBM8BdHQ 1afo_prepack_topscore_0012
LiLV2/SdDV/rMLv5PEwZs/mVOW8rU8UnP1azu/S1kT+LJKa5v54NBAzr5S87K6MAwlhvh/KoNx/bmNY/P2yhBATtVu5DNZqrPD1gy+qwj/4rK+IuP 1afo_prepack_topscore_0012
LJowW/GrLSAcMQV7vqLNb/S+e3A85fJDwnfVGADVzDBM6gsEwMOJNA/6yrAs13fIwzlTR+C0CHCcmEbDwOEY6++s1cC8IYYIwsJkp/EjaACMBGkCwX30u+my5vA8h6OzvzTO4+2GfLAMIB7FwnTcF/+OAcCMi5TAwBXUj9AxZ7CsLXcIwMe1w/SqTiCclQnIwj1ny9qPfIC8XBAKwqm75/YZKfCcKqwCwlBF2/s4mWB8hcqFwGi7u/AVAkB8tLT9v 1afo_prepack_topscore_0012
LNs1SA7ipoBsGCMBwZD+kAzxH2B8RmaCw9lSqAzZPgAsrzsDwHlHwAv9FYAcYljHwp03qAXQhQC8Uhc7vgEjmALnv9CMaVl5vuc22AjSrRCM83j9vObOoA7HpbDcVHeBwmzDNAXWd7BcTde7vvjllAv4BQCcif4Fw5ZZpAryC9BMNVQwv4sAcA/+K8CsyGz3v1QbqAj5rLDcUNXqvci56A3m9gC8A/s1v7e15ATATiBMz9f+vOVa4AzsxjCMdObCwcJ9kADtD7DsBigAwYvwwA7/keDsL1SCw+GLkAro6OD878+Ew 1afo_prepack_topscore_0012
LgxZoA7nPA/LVdeAwg8atAHuFy47Y+fBwK9aqAXqXg6jf/FHwRoJxAnuZB9D+6DJwM9ujA3q3P/L3Yv6vpPF2An+LE6rgRHBwlYvqALbrJ8z5H+8v 1afo_prepack_topscore_0012
Ll+YgALpEy5TDXQIw9aNaADGty8D0p9Kw/pfjAT3iO2rMrENwyu0nA/njB8jD46OwtOFCAfk8A8DY4cLwypWs/2ocj+TcNjJwmnN4/mMJx9D+EROwGKIWAH1m+370jBGwNysdAbuqh/zEUILw8F97/q4PM8rxmMLwiDW+/aqx7/z5E1Iw8bAM/q4DM9jA3kOwaz/EA3wJy6jX7tPwHGCAA3vY//DQuhOw 1afo_prepack_topscore_0012
Ln5KkAHWxu+bdkzMwOyXqAfkbKAc3kyOw+k31A/rsR/rpY5Ow+KS6AXdw0+brbgQwAHcqArjYqBMTpFOwEAfeA77PICsJ7aOwX3eyA7f9MCMcb0Pwg5EcAnNf0CskMPNwYsqgAv0/n/722SLwzznmAz/JDA8LzXQwnBosALTcyBcpg/LwuygaAr+9JCsxURQwF+vSAvonmB8zTeNwzJbyAX7zuCMBGTPwdBd6Aja0/B8AFfPwsbVwAXIPJCs5b9QwJAyLA/61/C8wQjNwKbcfA7ySzCMbPGLwukojAjtQKDcsANOw 1afo_prepack_topscore_0012
LJSt6AfdF4+b0inMwnC8CB7xIs9rs5jMwG3JDBDsoT7TArEOwEwoGB7QKk8zsBtPw4D5EBft068LQbrJw+z5FBDoHBAMbvFIwedCHBHrtV/LPAXCwoKkKB73mxA8y5UJwDF+2Av8cP/7r07KwZ0hFBnsST/LlOiNwaM7BBbnnV4bw7lIw8onIBXt/o4rqJuJwOIVCBzPGpA8y+IIwRbwHBj9alAcieGAw39mDB3mqS+LFxqAwn1jKBDt5D+bEqICwIESLB71NsBsmrMIwtDJOBn/tJAs1jRJwTfnJB/asBBsjPZLw 1afo_prepack_topscore_0012
Lf96+AfK9l+D6CiNwB98+ADMSnAkZv7Owu0h+AD0/YAUZp+Qw1ZRCBTUy+A0OluRwU3a1AnpYeBEktDOwo/61ATKlAC0yQMLwjtTrAntqVCkyKfKwd4H/A3WOgCEhH9KwrfX5AH3uL+znJNMw1YJDBfGAJB0XiaOweqJuAj3a4AkSMPOwFQy0AnMeKCE2CaPw8qL3AfqXMBEDQzJwqgqrAfKBiCEJzcIwID5kAj+U8B0EpoKwowwpAnj6vCULi3LwX+e/AXMksCk4r6IwvU39Ar6p6Ckl8VMwS8TDB7gKQCkX0bLw 1afo_prepack_topscore_0012
L6ig3APSOF/jL+bRwPjz2AjWlk+THv5SwV70ABXbyQ9jiyaTw0QzCBz68m+jTjaUwVPPuAT20s5zLHPTweOGjA7ry/8zKg3SwxHuuA3qEP4LlbtUw9nffAjnS9/zA/oTwqvtyA/MAJ+z6Y0Qw5Bm0A7FxNAEShZTwVNnvAbO2p87u3oSwgD3iAPn089zhfzRw4UYaAbFPG07Z+CTwtAnoADLri9LZc7UwJOl2Az8UM8LjS8Uw17TtADvt/8jnPUVwEaiPAbkRSAEJvUTwm2TfAH0Og/D5PtUwCxYlAjTVyAkVtcTw 1afo_prepack_topscore_0012
LA3SDBzRA03rKEwSwjBnIBbvhW8rpVOTw9CXMBTfJd8jfySTw6VFPBTwkU9D2qRUwtg5KBzZgS/rqJTSwTvyHBTT4zAsV+USwWwrBBTorA8bfb8RwmAIIBfx0D+b2sNUwriDLBXqqg+LDESRwY0+OBn8Ow/bxZmSw/8REBv9QjA8geCSw 1afo_prepack_topscore_0012
LspdMB3sP0+T6jQSwF59PBPl8mAUENRSwNahOBfkVfBkRBeTwwQ9RBncn7BE+KNUwMPdPBXjpZB0jz9QwulLSBPmwvA0gYkPwkwNPBrgoYAECoVNw6OpXBvTegA0EdoPw+/sRBX1vk/TSgLLw5cIaBDHc0/jjWeNw3mLXBLUbG/DjVQLwDNqZB33b09jjxGJwH6MKBDy7b+jeseRw52GUBPz9RAEvnXSwGJPLB7zBiBE0IuQwgZLRBPakMCkxXGRw056KB7ipkAENbSNwiW+ZBPflyAU2VsQwq4XPB7kaA/jdXbJwLSbeB3vTc/TLmhNw+kDXBLYSF9z1EfHw 1afo_prepack_topscore_0012
L14cJBr8ovBEYIrTwqrzHB/g6SCkyD1Uw694JBn3y9BkQzHWwsnNMB/7LUCEnM9WwR+uGBnvMYB0plETw8LZJBjsJzCEr3sUw9qdDBLCkVCU/d2Uw 1afo_prepack_topscore_0012
L+2GJBTT2rAkljSWwUEGLBjSUBAU10hXwTBJRBjhIQAkIFpXwV1JTBvWZnAUL3VYw+K6JB35fC8jlyhXw0j4DB36EG6DjBpXwUO4MB/yS247zOVYwgiQCB3tZV+r6FXXwizOHBrThKA0rbmVwMHEJBfSldAU4UMYwrIMLBjIRd2TiOlWwZNiCB3LnF8TSlUYwMDxBBD8ho9TaN8Wwuf/LBfYbf+bYvUYwujKRBb5mtzr8RRYwS4mLBzxl75T3szYwmm37AbE0h+rfbdXwVlcDBPdD4+bHQWWwPzNEB3kVq/bRUCYw 1afo_prepack_topscore_0012
L78BUB7pvCAEKzkWwJU8ZBPMMQAEDgnWw3rJbBb86rB0FXDXw1aeeBrIq6BkPE6XwrxfcBz+R//DDrQVwOkocB7YyI8DJn1UwTp8eB3rF96DQseTwYlFfBDRSD+bzhETwArMgBXx+5+bte1RwDR1gB3KaV87Eu5QwX8MgBzHwvAs/AkRwsuTSBrz+f/DKsvVw8FqbBLUoG/jIXVXwJfVaBTuAjA0OkfUw5TTgB/eEXA0/ARVwHdEfBzvbL0rToiVwC5kYBn18I4jeF1UwUeicB7gvr9z2hwSwf0ghB/2wA9T3CeTwBpIeBLYtc/79xwTwxD1gBbmSP7jdEHRwupUhBP3Yn9bY98PwDdbfBnUiaB8C+RSw6TsgBnDPEB8vzoQw 1afo_prepack_topscore_0012
LjrfYB/38UC0fveWwMFlZB336BD0U94WwznrYBPcDFDUCqMYwBP+bBTfbVDkZDkYwYR9VB/IhhDkuzKWwmQLXBXgcnDUwMsUwKuUTBn0jCEkLzCUwONeUB30bFEkTToSwsNSRB3p+PEUd7wRw4ByMBntgYEUGxLSwFPsSBD/tREUntfQwGyzVBH/sOC0vxyVwCQtdBrrqJDEgkoWwBK0RBPYBXDktOQWwUOQWBrRZAEUPVpWwI5LbBfjm0DUPxkUw5P8WBDtmIDEJwLUwgMSPBHbU4DEL2IUw1zhTBn/ISE0vzhUwq35XBX0L+D0OSRSw2gtLBXGLXEUv3JTwZRZKBT8ZgEUJSiRwuwJWB7ZKLEkMFLQwleTQBrNnZE0TdsPw 1afo_prepack_topscore_0012
L3SUUBXUC0CkMubYwegRTB73a0CElfKZw0W9XBHxGeC0smgZw8NEaBrVZtCU3AAawSqAOBTMsdCEKaVZw584IBfZB1C0ptHZw/OFEB7X/XC052OZwjCWIBPvYeDUKChZwECyRB32DmCESUIYwzj9SBTCkVDk3AVZwGZAOBzWx8BULGGZwWj0NBrS/YC0C73Zwk/FJBTeZ8CU7plYwGfcABzKkoCELIFZwasiEBHR21BUa67YwKL0DBfenPCUEpwZwuRtEBHk/uDUMTXZw5tIIBrpEXDkxFDawMGzLBn3xyDU54aZw 1afo_prepack_topscore_0012
LC+fZBjYSzBURsPZwcuAeBr9s/AESnhZwQPybBveB5/TaPAawZbWaBDixOAUiOkaw1SDhBfe/3BUIW5Zw5GYiBTsabC0DVaZwsNJjBf9uABUxTPawT5CkBP3X9C0IGwZwNmnXBnU3dB07e2Yw1YCgBTlOgAkEQHZwKoBgBr7JPC0VbRawiFqjBf14JCktOEZwZ81gB39YrC0ZWHZw3ykkBbxfpBkC7fawMALiBrEiWA0MTmawKNMkB72XaAUvb3Zwbu6kBrkaSDERBYZwKHyiBbkEQD0PkFawavolB/aLuCUsYCaw 1afo_prepack_topscore_0012
LNldbBbUa58zAqxZwiDTZB/x4767gBNawC6wdBPhou9LaMpawy98gBDRDs+7gsZawVu0WBv3g9+7C9xZwsyMUBHz9lAsMxLawrNoRBXFUoBcBsuZwANEPBH8DYC8DdIaw0+hMBjvv4CszXsZwimocBvMCH8zTZUZwLmLWBr2FI1jvfhaw3FzTBvJXH+rRxcZwxs5ZBTRJ3/Ld3dZwy4MXBbpTFBs5pfawMbJRB7d0KAsXngawcckOBrPvJBMEEbZw7qpUBzcxBC8CmZZwP+FSBrqlnCMoFcawnVBMB7hxKCcoldawzQ4KB/q8PDcXo+ZwmKqJBTg0qCcPbaZw24UPBTmvFDs4BZZw 1afo_prepack_topscore_0012
LtR9cBrnty9LCeSbw/5kgB/bx9+LM0vbw4qDjBvk7W8rfhtbwo9OlBTRsN+r6gzbwGw0iB/W3U8DOBmbwk/ThBTDM7AM0ikbwHQKeBfnx7BckDsbwifDgBvldrCMg/kbwIshgB7gg0CM6v1awO0OhBvwGiDMQ7taw1xlZBL/Na8rPMebwlqlfBHiK8+LyYQcwXq4hB32y+AMX7Cbw5RCjB3QEPBc6d3bw1JscBTrs1BsixMcwHY3aBvUxuBMnLWbwU26hBHwZwCM8a2bw/4IdBHc6BDcvJxbwWGddBrCzsCsxrjawihJiBnpXgCsqCqawI1hhB/ZxmDcuSOawi86iB3edpD8yE+aw9ycfB/FF1Dc5F4aw 1afo_prepack_topscore_0012
LAAAcBBAAAAAAAAAAAAAAAAAAAAAAAAAAAAAAAAAAAsAAAA4P 1afo_prepack_topscore_0012
SCORE:   132.752   -354.714    128.804    271.512           1.151                 12.060        -10.108    -91.686        0.396        -54.241          0.000         -0.614      -0.546        0.000     -0.190     84.740      0.375            0.000     72.289                -31.086        104.611         0.000      0.091    -29.390      4.598       4.135     13.718      0.000                 1.000             1.667             -0.016             0.000      13.191    -13.328     -3.070      5.885      5.182      0.000      0.000      0.000     13.134     62.000     10.000 1afo_prepack_topscore_0013
RES_NUM A:1-40 B:41-80 C:81 1afo_prepack_topscore_0013
FOLD_TREE  EDGE 81 1 2  EDGE 1 40 -1  EDGE 1 41 1  EDGE 41 80 -1  1afo_prepack_topscore_0013
RT 0.32932 -0.732743 -0.595514 -0.906065 -0.0677611 -0.417679 0.265698 0.677124 -0.686227 12.8692 11.0966 -19.3257   1afo_prepack_topscore_0013
RT -0.361571 -0.433569 0.8254 0.674843 -0.732553 -0.0891793 0.643314 0.52477 0.557461 -3.784 1.902 -16.025   1afo_prepack_topscore_0013
ANNOTATED_SEQUENCE: V[VAL:NtermProteinFull]QLAHH[HIS_D]FSEPEITLIIFGVMAGVIGTILLISYGIRRLIKK[LYS:CtermProteinFull]V[VAL:NtermProteinFull]QLAHHFSEPEITLIIFGVMAGVIGTILLISYGIRRLIKK[LYS:CtermProteinFull]Z[MEM] 1afo_prepack_topscore_0013
CHAIN_ENDINGS  40 80 1afo_prepack_topscore_0013
L7RBPBtz3HGkQgV2P8S3MBNzMAGEv0N/PrcoOBd9oDG0HFOFQbnvSBJaRAGEDCMHQCB2OB5OfpFEAAA9PjXaMBtz3ZF0d+eCQ78dNBdoFjF0gArkPQj3NBFfoFGEK4IKvq/nNBRZNPGU3dt4PR/ATB5Y7HG0d1F3PUmgIBFcPAG0UQs+PIwKTBNc9oF0coF+PLy2NB9owJFUc9oBQiWkNBhpbeFEsyhGQiWEIB9TNaFkDtICQfU4OBhU4SFEv0NBP1NJJBZktjF0IbnXP3kYPBNJGuF0257vv 1afo_prepack_topscore_0013
Lx1jLBh/UKGUktzHQsHFNB989NGUc9oKQiWkJBRgVIGkWktMQkCXJB9naLGEW5APQTihMBxKHaG0gA7KQqGPQB5OfgGUhrHJQ7RhPBlsdsGkArcJQwKHLBlDtwG0jCHJQLy2TBBAAyGUwKHKQW5QIB989MGEmuJGQyDQRBpo2LGESY/KQtIbIBlsdcGk78dKQ4PVNBhpbcG0d++MQkCXUB5OfeGUwKnJQBWZPBtIbeG0coFGQSMoTB5575GULyWKQzhWXBFXPuGEVjXKQ 1afo_prepack_topscore_0013
Lue0GBtHFAGEXP6LQf/UDBhpb0F03P1NQFDCABR2OCG0xLdPQzhW/AdTiLGEsyxOQVgqGB5WemF0kauPQFkxJBNMKUFEDrZOQnhSNBtINJF0gRPQQcJ3FBhBaEFUd4JNQJGEHBRKc7Fka8CKQ/7pABZdDqFk+3sMQxtiJBRxowFE6GYQQydAEBR8dfFEr4mQQAiYMBFZnaFEVe2MQ8AgPBlTM8EErUiPQabGQBJ7wUFUo2pQQjsyKBRdzCF0TWCRQ5pEIBZNZ3E0fjNMQeTQDBpJ79EEMAtOQj1cDBtAmMFU+0pLQ 1afo_prepack_topscore_0013
LlYQ7ApFZ9FEtIzQQ5lu0AxKHGGUxgoRQaR2yANJGBGU3kATQIFuqAhU4CGEW5oTQKc9pAVMIIG0Mz8QQ3577AxeUuFEShDRQK9M5AVMiNGE5QwRQjsdpAtIbDG0gADQQ/UjjAR14FGEVjnRQ03PpAJxgQGUf/sQQ 1afo_prepack_topscore_0013
LMdT6ARhr1FEFueTQe++4ANHarFUPK0UQAAACBFYllFEAAYVQJGEGB5OfpFkYQwUQe++xAh/UXFkX6uUQdTi2A1NJGF0d+2TQJbn1AlsdGF0jCfSQ2jC8AVMI0EkpbKUQVjX6AlCX1EULy+RQueU+ABAAqEE/p+SQBWZABZlDzFklD9SQAdF1A95j2Fk6vfVQLy2wApGvQFkX6uVQwKHqApZmbFEaRWUQDXP+AhAruEUjXKVQGZ76ABBWxEEnE7QQDCMBBNJGcEUc94SQ 1afo_prepack_topscore_0013
LShLCBJaRcFECsiWQBrcHBJaRWFErcIXQlDtGB99TPFULySYQtIbIBNdT+EEVjfYQGZbLBhU4oFkVOEXQjX6QBR2OjFk/UjXQueUUBtHFWFkBB2WQsHlTBFZ7oFkZmVYQzh2YBZ78TFkDtgXQZQgYBx0NfFEAAUYQ5lu9Ax0NZFU46BXQcvJJBxy9IFEIlkWQ9owLBpvfuFUdTCWQoa8JB5QL2F01jqXQIwqTBNJGQFEYl7VQTihSBxgAzF0MzwYQEYFcBVMIKFkCXHXQ 1afo_prepack_topscore_0013
LcSMEBZmZcF0hWsYQ3kYDBV3kWF0NJaZQ6mE/AFYlDFkWkdZQWO03ANzMBFUMIEZQhALBBZQgpFUhrzZQhALFBZlD7Fka86ZQCBWFBlCXGGUMIgZQgqxIBZ785Fk9ocaQTiBJBBrcOGUO0mZQZ7cMBpEDFG0FZjaQT3kMBFsyNGErcIaQkC3CBxKHqFUNehYQpjPHBRjGSFExwnZQnvf7AJaRwFkX6iZQO0i/A557jFEFuSaQsyhCBR14GGkWkFZQShrIBVMIsFU46xaQwKHJBBBWVGUNeRZQ9oQPBJxgEGk++9aQFuePBluJUG0isNaQ 1afo_prepack_topscore_0013
Lb8SABNJG2EEW58ZQVjX5Ad8SjEEXPCaQUNe4AZlDXEE99XZQJbn8A1isdE0FZ3YQbJWuAxxTqE0F3QaQnNOpAFPa2EEiKxZQqGPDBVjX4E0xLRaQNcw8AVfyYE0SmaaQ8cipA9HRcE0KcYaQDHEvARXwzEEiAuaQWBzsApbDzEE7zWZQ 1afo_prepack_topscore_0013
LnEDzAx0NFE0hWYZQzMzxABW5wDEoawYQ8S3lApFZrDE8nmYQktzgAhpbODkU42YQWAK3AhoDFDEuj0YQuKnBBBIxGDko16YQ5iGEBBCKbCk0x+YQdmMBBRdl4BETb/YQlu6IB19sYCkOJBZQvJxvA9TNAE0jCzZQI8o1A5gEBEkPQWYQcguzA575zCUTqPZQuhj1AVpNyCUU6XYQK7ZDBNNSXD0wrfYQzKfCBRLOZDU+jXZQ 1afo_prepack_topscore_0013
LIFuhAdnvDE0hWMYQDCsMAx0NDEEAAAYQf/UHAVMIcDk/UTXQzMzMA13PVDUy2JWQsyhKANdTWEEnEDXQlYQcAFZ7kEkArcXQqxLnAZPKWEkVO0XQIvjhAdUkDE0MjMYQNkvCABpfFEUrrcYQLy2LA9S3QE0eUAWQ46R1/MepdEERLKXQ5QLgA1isvE0OfnWQqxLXABqGvE0xLJYQIFurA557REUdT6WQamZsAJGEeE0fqRYQ 1afo_prepack_topscore_0013
LmuJ5/gqx/C0jC/XQrcot/wKHWC0jCXXQPKcN/gpbeCERLCWQx1ja/kYQICUktDVQduFC/4A+2BU/CJYQxzGn/IDQXBkMexYQRZ3n/grjMCkDiUZQaYcn/AP7xCUssKZQAo3o/86UACEPN5ZQT3kw/Y78FDklDdYQTNfFAhjKEC0aRLXQVRcq+uNcOCkerSYQsvHJ+ckS/Ak9cvXQCh6M/IZgeAUVC9YQjq5DA945EBEbopYQ 1afo_prepack_topscore_0013
LCsyB+SgV+C0Ib/VQ2jCX/mYQIDk8SvUQCsyB+4luVDEmupTQ5QLS9gqxHDkTihSQeGw8/KV/rDUY48UQFrcQA/5YcDEdM3VQfLQHAvTE7DUianTQtQDfA/Ts/DUZOWWQqGvk+qw1PDUjXyWQKPZs/epkrCk+iaUQ4gst/O6eDE0DNdVQYrHaAX64ED0bMVVQZepJADQeMDULBvWQyp+SADzJKE0mMyTQTlh0/SQsDEEFBATQFf5OA7+TgDkxtGTQfHulAHYJyDEsM/WQFbxVArehLEk/c6WQ8ePjA3XrHEUNhfVQ 1afo_prepack_topscore_0013
L5QLi/8S3wDkR2+TQfU4AABqG/DEEY9SQMdTMAJGEYDktzXSQ14lOAJGEUDEnELRQUNeRAluJPEka8iTQ4P1GAZ78hEU46BUQfU4gAZQgVEU2OfSQktzj/4577DUHa5UQp9mw/sg2HE0AfKSQbnvZA9RhHEkYQYUQtd+QARKctE0yhGUQShrmAtyhgEka86SQAAAlAZ5QHEUMIISQmZmZA56RdEkEDqRQ 1afo_prepack_topscore_0013
LiWkTAZ5Q7CUf/MTQaR2eAxJxUCECsqSQxgAPAV46xBkoF5RQLHaTAdR2WBkpbyQQPrekAV6B1BUtGzTQRt/tAd8fPCU8ugUQBeHxA5SgpB0KRuVQNoT3Ah6uTCUUmiTQNepRAhU4+Cka8KUQ7AylAV+bfCUJCASQfqvcAJn9nBUzCjUQarNnAJzL4Akp7YTQMgrrAFPJvC0Ij3UQQM43AdsqDCkwsOWQbIXqAd2ilBEeNaWQ3cWzA9tYpA0qhZVQHbE+ABEriC0QBDUQSso5AJCNoBkO0LTQ6g50A5sdnCEuYsSQ 1afo_prepack_topscore_0013
LhrH5/4P1gBEuecSQEYlT/oFZrA0GvsRQLHaB/cR2WB0d+WQQFueE/c8SvAUGEoOQaSeA/i0UfA09teSQaSmi+yxbQ/j4SuTQl1Py/28ju/jrwlRQSsqt/mRkQ/z2ksUQsHFy/c8S3BEEYVTQIZyn/QZwY/jfbiRQfCUX/aeRdBkrJ1SQlaVo9SVYZ8z1/aTQYEcH/sk/9/Tm7PUQ3c3HAbUVe/jtGKSQQxO4/+s0gA0JFvQQeJLn/K2Qk9zHQPRQ2G5l/SIc/9jTSjVQvtoz/+edpAkegCVQOcFFAb0Kf+Ds+MUQ 1afo_prepack_topscore_0013
L46Rh+0hWUCU3kYQQYlDN8sz3rCkR2OOQf/Un/w1jmCE8naMQJbnj/coFdCEueEKQLi4g+KGwbDUmMuOQWM+y/yH5hDEvVFQQ5Eke+uNO0DEQ7FMQcsr5/KdUHEkrjnQQAAAg+cnvjCUwKPRQiFvX/qPSeCk+oRNQh/+A/g6uoD0G4AQQ6BlGArRfaDUZgzOQiRD1/yDmLD0a26QQOpz3+SBALEkyaeMQrLpO/kBqwD0e+ILQTxkg/eHknDUKpxKQ01UMALaPIEU8eHRQ3SZg/S6JLE0aJVRQba34/OXtSEkhqlPQ 1afo_prepack_topscore_0013
L8naGA9S3sCkYQgNQDXPaABrcoC0573LQYlDbABVj3BkoFpKQR2OfARKctBUO0SIQ1zInAd2/vCEmSkNQT3axAlHrqCkUDDMQMSG1ApzvKDk9XXKQ+jb3AZAmFCEk8SMQnoj+A1X4FDEH19IQ9gcABxBqAC0Zv5KQ+hOCB5e2gCkCBPJQoFZHAV3k0CkZmZPQO14ZAFkaADU1cSKQ6n8mAV4QQDEj7YOQsCNnANWwZCU4nPPQMEcwAZHDoDUZ5JKQ+Pn0ARCUYBENOnNQLSrAB5eVfD0RSTHQNXxCBxAuGBEDcHLQA78FBhb+cCURaIIQ 1afo_prepack_topscore_0013
LdoFXARgV2AkArMMQXktXA9na8+jVOELQe++HA56Rx+z4luIQ46RNA557n9zbSMFQbnvTAlCX/A0NJGOQd29jAJQ/e+DeMaKQWYmTABImA9jGmnMQ 1afo_prepack_topscore_0013
LPKcp/ksdu/T14FJQ/Ujn+w0Np/TgVuFQv0NZ/gVOkAkU46AQc9oY/89TFAUjX64Pir2g/CbIeAEgDXHQGsF+/iranAEG1hCQgHP2/Wv8R/jUa2JQdTih/c9oQAkVO0KQOrS898VZH9j9ItEQV8OV/O0XeB0d5bIQQtEOAHH5EBULgwDQTunu/idlPBE4dE/PjjQCAvv8Q/T2L1AQtjNKAvzuGAE53aKQ0TT8/yvfi8j/PGJQ0eTh/io0K/zK0lLQ 1afo_prepack_topscore_0013
LZQgt/IwKvBEaR2BQKxgAAd9oQC0Gv06P+TNSA1hWsBEmuJzP/UjTAlBBmB0bSMwvatYJAZ+M7CED43+Prbyw/EwVbDUgvIBQnnpDAFDPFE0JVNEQTCcQAdpfREU6RK9P0ist/AqGDCknvfFQbLVo/YeWXCEtPzxPJRzTApFe1CkNs2CQD0DTAZeBKDEUFo4PDbjc/wMMlDkz2T7PKgGW/MvWMD0QB/DQJ6JYA9iTgEEZir/P8FbcAtanGEkDV55PquhEA5JCVE02hE2P 1afo_prepack_topscore_0013
LQ14fAJFuGBUjX67PWO0oA57nSAUMIw2PgVOkABVjX+DaR2OP357nABBW59T14l4v/UjvARhrX/zHFOAQKxgeAZlDNBEpw1BQu/ztAh/i8AUJ/DqPHaRrAdTih/TKc9DQDXPxAtcol8z4lu+PxgA3A14lOA01jiAQ 1afo_prepack_topscore_0013
LQgVYA5QLy7ja8SvPqxLPAdoFZ87kYQsvsHFIApw1jyj++p9vKc9MApGv07b14FDw+TNSAR14l8DBW56PkOLbAxmsv+LvjvwvQ+vBARHhI+rZYQgP 1afo_prepack_topscore_0013
LdTi5/sd+O+T5QL9vIwKr/g/Uj/zIbnDwEtIJAB/pGA0hWEHwZQgJA9Rhr/zKH6Jw+eXE/sOdEBkq7aCw/zHn+IX41BUdtjHw2uMP/CZDvAkS9M/v+TNy/UiBB/D8na0vro/L/oMuL+jzsvFw3Cml/0LZtBk3ht/vZ3Lf++6GYCEO3oGwZYJo/8pQDCk51tIwzA4j+WacOBEDHJJwRcFp/+u4pB0hCi9vrL7q/y3zFAEWGKCwhbhB/GIEOAkG5a3v 1afo_prepack_topscore_0013
LLHaZAZktrA04luEwBrcmApEDCBktz3HwAAArAFYlj/zfqRJwiWktAFuek/DVjnLw/pGvAFtIrB0GvUEwUNerA9owhCkZmZCwrco5AxfqxBEaRWHwGEYyAlYQ0CUiBB8vvJxYAx0N5AkZm5Awf0NkAJZIwBE9PeJwMdTwANJGEBEW5wAwnvfrAFDC4CUMIwFw46RjAhqxfCEtI7Aw++p/AxLdHCERLyEwW5Q8AV46xAk9oQIw7Rh4AFueMCklDdJwb8SvAFYlTDkWkt5vDXPyAtd+eCE+TNyvx1j6AFYl3C0eU4+v 1afo_prepack_topscore_0013
LYlDsAxLdz8Tc9oHwFuewAVNeJ8r/UDJw67npAtHFu9rlDdLwwfqtAFtIb+b14lNwPf/pARf/08j8S3DwYKv4A9ce56r0SqJwKImwAdVCr+LdMJHw 1afo_prepack_topscore_0013
LsyheAVMIw9b3kILw3kYQAZmZm+bIwaNw8S3UA13P16bMIwPwyLdXAJEYF97kYARwDIDx/w/6d+r3TqMwnCYo/QD6KAsZzjKwdlXK/gx3H/rwUEPwpbSYAFCsy8bNeZJw/u9TAVlvUAciGBOwp1Up/kVNt577A9LwHqe5/kU95/7ljBJw0Etx+WMNB/LWtfOwWP4W/wiEY9r6JVQwkAGZ/IzOkAcYcxPw 1afo_prepack_topscore_0013
LktzVAFDCs9jWkNPwXPKaANJG0/TPKsQwShrnAltzH/ThrXRwBrcoApw1D/zxLlSw3dFbAd6RWBUYrJQwD86EAVoDzBUt+WPwSI1hAVwXJCUF0NRwHbJFAt9hiCUzUwNwShrTAJv0d+jtzXNwJZONApGCt/jMwaRwMryiA1zqYBksHkOwnCF1/ENU8BEzuiQwOFk7/Y/CBBEcKIOwwWGiAR30pCU7Y0Qwz22pAp+6+BESUgRwTMNZA5khICk0oFSw+Lvp/MPpqCkjEKNw07APAZgPeCkse+LwhKtLANtS8CkQL+Ow 1afo_prepack_topscore_0013
L8S3vAtyhm+zyhmQwGEY6A13P19zxLNRwU464AZ6mE67z3HSw14l8AhqxL6757PTw3FXBBdMqm8D68HQww5QDB9eNt/zsOmOwP8vGB1x+u+Tv/SMwC0UGBFOI0A0XiMQw6mEvAxKHq+jYQQPwUVK9A5GDo/D5NyRw1QX/AthIi2LOl3OwYF3EBlf6V5j7bmQw4Ro/AlvWXAEUbvNwjdGIBlgKOAk54HLwd8bEBBuYy8DQjBLwJHNKB558V9Dl4FNwkOrHBNL2qBUj+NPw90xJB53dTAke5nQwVAuDBNyOKBUn6/Qw 1afo_prepack_topscore_0013
L7RhzAh/Uj+7KHqRw4P1xAlsdeAM7RhSwlYQsANIwCA825zTwyLdvAxKHaAcNe5UwpnErAphQiBM1RzRwiGlwA94NICcUroQw//coAph6jCc5gzPwOwy5ANRGjCMbtKRwO0iwAlCXf+LAAwQwKvm5A5EY6Ac38vSwsI5jABZsDBMwUaRwFSqoAJJTJCMEuhSwJkpzAFUXhB8Gy2PwMdXsAhPU0CsUeJOwRPCiA93yPCcRDCPwE6IlApOe7CM+xlQwjkt9AdXfzC8ErVQwKvu2A9Br6Ccn73RwfGj/AdUbOCsj7qRw 1afo_prepack_topscore_0013
Ltd+jABW5g+b0isTw8nacAx0NJ9bjX6UwAAAmAxfqx1rQg1Vw03PmA1jCX6LmuBXwXVvJAhQUc4jnkjUwIyFw/8V/e8bMV1TwhGBBAxLfS9TDtzVwFWU6+Y9tG6j4gMTwT3khAJGE49rqxzSwRe2VApTmT/bqZbVwBTUPAZJ1r9T6d3Twn0Jg/sHrk+rIaiUwxKM+/0eEf+L1aDTwORpn/4wo9+DEciVwtTpNApztz+TJDSWwQSo2/syG51jzHgWw7Ikl+CK6267x+sSwuSab/08Hq9zladSwdFdx8uUne9D9l9Tw 1afo_prepack_topscore_0013
LVjXsAhVOU9zLdTVwiBB0ABVjH/j/ULWw6mE7A9RhL8Dmu5WwO0i8A1isd8TzMDYwBW56AxJxgAUbnXVw0is0Ax1jiBUPK0UwdoFsAFsyB+j78VUwLhdvAZCEJAUIx5WwU46+AZ5Q7/zGvkUwsyhABNJG8Ak9oAWwsyhvAtd+GBEAAQUw 1afo_prepack_topscore_0013
LkCX/AxLdT7LueMWwT3EDBlX62+LAA4WwY6m/AJwKHA8yh+XwdolBBBAAQAcwKjYwlDNFB9owdAcxg4Vw67nJBNc94/rCX/Uwoa8IBJwK3/b2OnTwzhWOBhWk9+7gAjVwtd+MBFXP6+7gAzSw3kYSBd9oA+rR2uUw+TtRBZ7899bwKXTw5luVBZ6mE8bzMjSwJGE+A14lu7LFuOVwuCfGBdcyr9r+7UXwoa8BBNJG0AstzPVwR2uGBRf/UB8FZbWw5lOFBhU4SAczMLTw3k4OBdR2++rYQoWwoacMB5P14+Lv0tRwmZGWBpw1j8rU4KVwhrnUB989T8bxgoRw 1afo_prepack_topscore_0013
LAAA2ApEDiAM8nqXw+TNvA1hWMBcdTWYwDCstAVMIQA8eU8Ywy25uAlDtoAMT3gZwDXPzAd++ZAc3kwWw2Z/yA1T5DCspigYwXXgnAJBOdBMHWIYw 1afo_prepack_topscore_0013
LTiBrApEDC+7z3zYw8napA9na80bbnXZwc9ozAZ6mEzD8nyZwMdTzAJwKH0bHaZawEYlmAZ78t+zgAHZwoa8WAhWkt+TgVyYwsHFnABAAYAUwKrZw789RAtd+mA0xLZYwJGEqAFtI78rBBWYw6BziAxtbK7bDWrZwDXPsA9mET/zNJuYwzMzKAJFue+DnELZwiWkVAJxgA8zP1cYwYlDlAR2OXBkR2eZwEtIvABBWZAErc4Zw8nahA1NJGAUMIEaw789BAd++hAEShLYwNepdAZmZuA0d++XwlDtSAJaReBUdTuYw 1afo_prepack_topscore_0013
L5lu8AhpbS4TgVeZwFueDBFtIb5TIw2ZwUN+DB9mED+LnETawW5QFBd9ow9Loa4awQmSIB17rW6TRCZZwR85IBVo7O/z+hBZwv+hNBtwSM/jOtjYwKpIOB9u92A0lJNYwlVlRB1piEBERcZXwp4sUBdINGAkx5+Ww3N1RB15QICU9f0Ww4P18AVjX64zjC/Yw6ObDB1onO+TBcKawJrBIBlhf877mDBZwRT8LBNtcB4jyUrZwF5hJBp+waA0WpYZwd4SFBhP3o/jzCvYw6g9MB9c4O9T1DMYw1OMRBZvE0+jGo1YwzXzLB5ydoB0VdWYwyvgUBVZPY+jEJbXwwRSXBVUYQAEATOWwPxbPB50OgCkD6IXwBhaUBFUWNCE86DWw 1afo_prepack_topscore_0013
LZ78CBxLdLAc14BawLyWDBV46ZBMuecawb8S/ABBWRBczMDbwIwKBBxgAjB8jCnbw1r2BBNDuUCshEDawCW5FBFU5hCM3LhZwrUCEBtkpHD82bIZwJ64HBdyXUDc7+nYwgV/GBVURyD8FxJYwcIXCBJ8FDE84RIYwIpwKBBDl7DcmPbXwjX6BBd8SPAsnvjZwsJfHBZA2gBcqInawqEF8AtOhPCseEzZwITWBBp4qvCs91Yaw3brJBxaDqC8qgwZwFThGBZ2dHCsl8KZw/wRABZTBADsXh4YwCzbDBllkiD8MDeZwE4fLBp4vFDciGoYwcW9+A5fE/D8zydYwG/rBBR9SOE8QRjXwoaUOBN8QsDMBidXwVhFKB1I/IEMu+tWw 1afo_prepack_topscore_0013
Lx1j1Atyh2AsYQ8awZ78tARf/sAsArgbwqGvyAluJh/LUNCcwShryApa8CAM99ncw9WJjAJuCKAcuURbwZmtYA5a2HBs+i2awLobFA9odYAsyfkawBKwRAtAfJCcFOSbwDXPzAd9ooAMqGfaw41osAlhyrB8T4ubwY+kkABTMi+78E+awpy4cA1oOv/bhNtbw8ZEhAlEXfB8GpbawVQk3/UaYEB8qdRaw783KAJAtH/LvVQawi7o3/4/f+/b8s+awYBHIAlydfC8bL/awSqTIA9Ri7Bc6Gtbwz51fAFRLaCMeOebw 1afo_prepack_topscore_0013
LQ142A9mEj87Gv0bwwfq7A56Rh6DAAUcwT3kDB9mED4LXPecwU4aEB13PV+L+Txcwknu7Apt3g/TDuCcw+wTwAVsUOAUnO5bwd8jABN3TsA0tcicwu/EpAh53OAUIAgcwQ142AV3kY77NJWbwrT32ANvDZ6TxFxcw3pCABtI+k/jLikbwwovsAlrpJ/zHHhbwkygwAdC6OBkhCsbw/BjABlkQtB0bvVcwCBrEBZZsXAk9pncwd3y8AZB9qAUeuAdwCOIhAxWzkA0+uWcwkxWsAt035AUdK4cw/ihoA152c+D2Ftcw 1afo_prepack_topscore_0013
LdTiHBpEDi8DpwRcw++JNBpvfq5zd+acw1NpNBJxgA5r78JdwjX6JBpZmZ27yhidwBr8OBd++p9Lsy9bwiWkPBlX6G8rX6ObwKc9QBZ78d/7OfzawOJmWBdR2OAsDt8awXPKYBRgVWB8z3faw4P1GBpFZ7+DXPCcwLfwPBl+6K+jyKVcwx1DMB99Td/LYl/bwRLySBtyhm+LW5IcwR2uSBR2Of5jqxLbwCB2LBVjX62rCXDbwIwqQB9Rh7+LmuRawrcIOBpvfiAc465awQg1WB9S3kAMmudbwGZbZB9S30+b6m4aw8n6bBdTipB8d+mawTiBYBFXPCBsuJBawY6mVB125DCstzjaw 1afo_prepack_topscore_0013
LR2OSBFDCs871jWdwyL9SBpbSM+757DewhArSBNJGE4zxLhewfUYTBBVjX07IbHfwekxRBBFLb+DpTSewqGvOBtz3HAsuJRewNzMPB9owdBspb6dwpbSLBlCXPC8JxMewx1jFBFZ7ECcPKAewbnvBB57nmCcjXOewNzMVB56RB9LXPCdwdy4WBtPZH/rYJHewlYwKBhArc/bIwKewiBBPB9RhTA8Ofzew9oQTBRgV2Bs789dwuzXOBJEYVBMrcYdwOJmLB9RhPCMYlvewCsSMBNzMvCcc9Aewb8SFB9owBCsTiddw3kYEBhrHNBsvfOewPf/7ApvfeCcHaFewam5BBRKcpC81juew03vCBdR2CD8MzAew 1afo_prepack_topscore_0013
LhIvbB3sYIFkAnlDQWHzYB73ILFkONXIQrBucB30FJFEx3sKQQXWdB/KoXF0HCSMQuIBWBLdGhF0kKfIQVDzSBnnNjF0RkDLQGncSBvpCkF0KsGEQ8XLZBfMuJF0JAiAQFscdB3d75EUzIgDQlvjeBv/pTF0UoRDQQdvVB/Mv+E0Q7fIQojDZB7PntF0bJhIQgC3QB/U1yFkJ/GLQgSdVBPoohFUIXxMQV3wPBrbtWFERCILQ3hfQBvgnzFE5YTEQ/1aPBPieXFkezBEQpD3UBrsIjFEEveAQ 1afo_prepack_topscore_0013
L7lWfBzOK3Ek/07KQaGnhBr0P0E04ELNQdfGgBT6h0E0/f1PQSQtbBPZStEELqAQQ/6KjBbsSfEEwq4MQc8+kBnLbeEEJycKQDAQnBfrguEEFnmKQre0oBryguEUqggMQvybnBjpV8EkWEmIQ2TyeBHCnrE0HyoJQBSCjBHMcBF0zYINQkgxhBnT8REkylwMQX0ZkBfdzcE0M/pOQaVzjBjW6hE0N5qIQ3T2lBnedOEEdTTKQC94oBvSVHFEohlIQ+mHmBnnx7EUaeLGQ 1afo_prepack_topscore_0013
LURUhBTR38E0cw8QQy14fBLsm9EE9XRSQks6hBvHg3E0HEYTQLBUhBXo94EkoKjUQYzmdBDJ9TFkz+iSQ5rNZBXXgbF0bdlRQBq6XBvz4yFktK3RQ69RUBX3fNFUCPwRQBKIjBLfpCFE2o2QQuplcBrLOyE0DgQSQLfbgBjehfF0gDgSQcw8bB/5KUFURhjTQEtpaBnDVaFEGvjQQI3yUBTiQ4F0oZLRQBpfbBnTl8FEYwtRQrphWB3Yn0F0J44SQwNKRBju2SF03bERQgp1SBrZrOFES6xSQupTVBbF78E0mGiRQ 1afo_prepack_topscore_0013
LEsRkBDyswEkM/ATQfyRmBXDjqE0mJDUQNtqlB7n9TEULrjUQPBumBPsANEUiCkVQAcFpBfmDrEEVMcTQ54ukBLepvEUAGESQ1JHmBfNy1EEaP4UQ9T9oBbq9nEEmXYSQ01TqBng8eEktM6TQr/9pB3nm6EktsmTQ 1afo_prepack_topscore_0013
LAZ+jBjxfIEU2l3TQ3LSjBfBrkDk9sTUQstilBPv/FDUV/6TQKuvnBPEwIDUdRbUQxiziBbxgiDkQd0VQ8mbgBjPy7DE7sRWQ/GrbB/kPvD0iUBWQHiQgBXcaQEkYR+WQOpVYBrixFE0GkiWQHRLbBvC9UEkV4HXQLrJjBfWbOEkF7DTQRychBHmbaDESH0TQNPkkBzQbuDEkDWWQX/giBDpTBDkWnHWQrR7hBzL8ZEkjHWXQzJ/TBXdCFEE7ofWQ9rrZBH32hE0xmmXQ 1afo_prepack_topscore_0013
LpZAlBj9soC0J6BTQwhHnBPq0JCUREnSQ1dLmBLq8iBEmlXRQATunBL68QBUvVeQQkIxpB3chgCUUCUSQRHopBv3w+CEw2JRQ6mmpBXZAxCEx+rPQ1AgpBffAqDEa5GRQBFepBT+iSDUXOFOQ+4ZpBnde1DkaOkPQXyNjB/kBnCkeroSQVtenBj0AmBklgaTQfzTrBDuxICUbiGSQRxZqBTKeyCkIRMTQ4iepBLsr/D0zk9RQZEbpBzLiRDEs05LQDSTpBf25JEUyC4OQ 1afo_prepack_topscore_0013
LHOqjBrdrNBkXhTRQzNoiBT/UeA0snHQQ//jgBDxa4+DGlkQQznNhB7m5Z6Dh01QQvKXhBnmPbBUrHNOQOqUgBj5TvA03ivLQ25DiBzOQUAUiNwJQsoNbBP55gAksVaLQs2GhBfgoX/DxX+GQC2SZB7MKx/zWeJJQbUzcBf++7+T2jXGQReciBfW6cBEnVCSQkUTkBzAu7/DPhRPQVK1iBD0YFCE/ilNQHjafB70V9BEP5IPQu3MkB7PQfAUqf/JQbVcYB3041A0Dr9MQpsfiBXDwt+T5S4DQN8AVBHPXb/DIW6IQz5SbB7qT49TGOzCQ 1afo_prepack_topscore_0013
LmmJcB7ZAq/DdMqQQ0h8XBv7od9zgDGRQ7hgXB74Ij9zasnSQ/PaVBv/Zo/zu8MTQCRlSBTN2a+TUdeQQJFtSBrAcF+ja9KOQt7LbB7hGwAEL/bQQ81FZBz9VI4bhzwQQ4HjRBn/YPAU12tQQRufPBvpMS8Ty35QQaxCPBL6A29T+YnNQ 1afo_prepack_topscore_0013
LmdeZBTsEG4rYcRTQasLZBHkiv4bSnwUQGVWTB/WZp6bSVNVQ/BYRBrQ9s7zK6+VQo4fcBjEes+LU5RVQkz2gBHf7S9rLy4VQKIEjBjZrY9ra/0UQcBhjBDIcz/7cpQUQ4yQkBr1lF5j8nmUQ4xJbBf8me9rVHySQSFwaBv1jE9zyqJVQLyZdBLrGBAMKpdUQ4jQaB/KDw/LqTCWQIgbhBvsg5+bKGuWQ9SkgBD8zC5zV2OWQ 1afo_prepack_topscore_0013
L4WwQBDnnt+bCctUQORILB3yQR/7KxDVQ//iHBv5er7rs3pUQ/J4IB7Dnj6DW/xTQwC2JBveS5AcKAQUQ4eKPBTafhBMkaAUQku6SBbV7WAMHi1TQyqnQBvUEs+rQcvUQbu1KB7Osq/Lv2IWQQ3wHBPF6nAspeUTQF6HHBP+5iBs6e0UQoIAPBjTXFC8VfHTQwDRQBHcZFCMWn2UQNQ5SB3LFCA8JRySQH/9WBXG3pAsUUJUQ 1afo_prepack_topscore_0013
LYFADBHXdo6bWISVQinp+A3AEL9D6M8UQIzY6AvRXc8TRJhTQbFi9A/xun+jk0mSQ7iT1Ab7Hf9DnR7VQSHb4AjeSo+TZEVXQcRJvALtco+jDJJYQlBomATG7l9THi5XQ/BlwAnIJe/TE9sYQ/RACBPlx39bX2+VQO7jBBrSKd/D8z/UQhqfxADI1Y3r7RAWQpBVvAHQCJ/DJNjVQJ4v7AHLiUA0T2RXQBIo+AP2Sm8TROtXQ 1afo_prepack_topscore_0013
LHdMzAfwjj6btzUTQ68nuAHJ7M8LlG+RQFzX3A3qLY77gD6QQgou1AzU/f4z83tPQThXpAvPK4/r6Q3RQqjOcAfvq0/bU4dSQN4+oAnlOZAMbcaQQvfebA76Nx+Lmg4TQqIwwADiqd9Ll3EUQTCgoAHk8O5TrPyRQl5+tAvEOqA8AScSQZrjVAPOw6AMSpdSQzq2RAPQ3k+bFc2RQDTPlAf7GYBcQxWQQzVFxAra3cAsPCBQQ82VkAXENX/bc2pPQBKALALGny+7wcPUQVMygAfgv56Lu25TQWepiAvn5AAMDphUQ 1afo_prepack_topscore_0013
LB6UABnRw09LrxKRQ+cvEB7EQc9LuBLQQrTHGBvKoc8TbP3PQ84tGBfRQG+zYNnNQq1rJBbgjN/bZRsQQsUNKBTerz+br8FSQLHGJBnQWGBMlzZQQ9w6ABP9R1+rdQBSQ/8YDB/zcn+7OZeOQRNNNBjG2d+LCTMQQjbvHBDw/38r2tWSQfbNGBbPmPB8DVOPQ7jvHBLs4mB8F2SRQhR6MBv0PgBcSXGQQ 1afo_prepack_topscore_0013
L6MrGBT4Kx+j0T+QQulCIBTKj0AEduxQQ9nJDBT3SlBEHERQQX+gDBbKFLC08EqOQPOAKBTS9cBUufFSQtPjLB7W6dCkJWASQOJGQBvYhjCELdARQpoKNBzbwtCUstYTQ1uNGBzIvC+jiJ4RQ8fPLB3/34AUAoCQQnofNBD6p5A0RobSQFD3GBv2uWB0Zb1SQhVJIB7zcwCU/YpRQneMRBbpOFD0Zy8QQahzOBbGhYCkujBQQqwiTBz24QCEbMVRQL1QOBXzePDkBEVTQHwkQBbPRbC0BsvTQZj0JBDf5pCUCzEUQ 1afo_prepack_topscore_0013
L8iI9AHLsZBUXs3QQI9kzAfVvECEAdYQQK0txATZ/0BEmozNQc1awAXq5WCEtXLMQ/nepAjy+yBUwLMRQs5bqAr1UKCUA4nSQzPIfAbulLC0S5gQQFRBiAro4xBErBkTQxjj8AjfiyAE1ZoRQ+QF1AX83mCkF3fQQInsoAvBrtA0UnQRQ5u1pAT1GtCUbmnSQd0RyAX1ECC0WlBTQWIARALLXDC0WUGRQ1tpdALlP8B0GwBPQ7NQgAr3SuCkBecQQ0ZOjAfdUGCUxvjUQyIqiAHwVsAUcBnTQhwNUAv8xBCE9zMTQ 1afo_prepack_topscore_0013
LK2yxAHRhkAUTLFNQ2qRwA/TPOAUGZNKQzOB5AfPH6AU3kkIQ+G+2AT6uhBkjWFFQLSrwAzOrz8zmMvJQib8mAT0/6yjCbALQxEOxA7KAL7TiXhFQuA0nAvj39+b9UJLQeoBzAbozu/TeKaOQM3boAT5AlAEEClJQ32u3Ar++S6jQitKQGrkfAnppM6TUr3JQIj0lAPJGN7jlGCNQzhfxATguu8L5R7EQTgY4AnJdZ9T370DQvqKqAP6pN9jCgiDQbtngA/6Ly/rcdEMQPDyuA/8Eh/LMkVMQzGqoAzxix/rXkIJQ 1afo_prepack_topscore_0013
L65ZBBHhVzAkT/dJQub7FBzLccB07dAIQfI4EB35JeCkrWfHQ1vgFBDHowC0X3QDQX5PLBza4NB0KwcJQ9P8PB7Lz3BEpxGIQBoARBPkCpB0CL2CQQ3STBH9CXCUcThJQS4UVBznyHCEJsXAQ0TnXB3aUqCErfSIQaPoYB7YriC0UBPDQwxFCBTh/SA08cHLQpLNGBvO0/A0a1CEQz7CMBH1eJAU/QlJQYo+KBfQdmBEn7eLQFoZOBX7c+A0RQlAQhefSB3zFdCEnXoLQcmHWBLztBCkHbT4PDHOaBPuk/CEXIbJQs0BcBbu5xCUwSSBQ 1afo_prepack_topscore_0013
L7ATDBPHoyCkuJ4JQLpPCB3QfhDkVevJQnPK8AvJVqDkThJHQn8h9Aj1MDEU8T3DQL51CBHkNjCEFtkLQtm9FBT7WyDko3TJQUx1ABLavsD06jrLQ 1afo_prepack_topscore_0013
LzdkzAHMlSD0/5DHQKSWrAjcMaDk522CQCQqwADU+VDk8Jv6PePfvAnVLxDU9KdvPDKEiAf++5CEnoTDQhFWVAHgs9CEtS/8P/G4XAXTgBDktUPIQRyjyAHw37Ckk92IQx1GoA3PU6DEy7YDQ2dUlAbxnZCUotSDQjSUIA/YsmC0BXw9PfmUeAjjD3CUYvZzPxSxOA/a9dD0SHn8P0CyKA/wmqCEYsYIQkncRA/u7hD07EQIQRzThAbMY9CkGB8JQ 1afo_prepack_topscore_0013
LHxt2ALQl0CU+TH5P5TV8AfgPvC0M5YiveztBBr/XWDE1EzsvJFvBBfnRpD0Azs7vkHfBBf4NGCEQXzjv/6a8Abna6AEhpdfvtEazATzMvAEEhJ8vnoLnALKFVB0Myw0vWyt3AD1YfCUnl0+PdmW2AzGNtCUXuP3v5aPEBPLKGCUACjyPGV4DBLHPFCEPDx4vADv3A/Hp5AEs5w0PC84ABH0ZDAUAc7dvmU0gADaFSBUmWV8v2lNoAHRjLCEr18uvW3DlAPZJtA03BfWP 1afo_prepack_topscore_0013
LiUtEB/liiD0a/mxPqtSIB3oLEEk1wMvPxgAFBDD9XEkDCjbPNkhGBDi9jEUlMn0vdKRLBPgCIEkSKY+P+alEBfjtSD0ifj7PuTLLBPe6AE0OZIqv2weJBX9/8D0YiUCQ5lDLBr2wYEkOxPAQ9AaPBzTdDEkAyb9P 1afo_prepack_topscore_0013
LMIjABLItbE0HCzzPEno6AzF6uEE2jfsPR503AT+QuEE5aw4vDjF5Abm39Ekvja+vhNr+AfBCSEk0Zk7PNcK/AzkU9E0aHDyPDGazAPHNvEkI6+3P 1afo_prepack_topscore_0013
LIkG0A/VYcEkrCr8vN4ZxAjcPbEk53IEwxlW7ALLChEkA1aHwUT66A/M3tEEkJiJwfIitA71sEEkuLtFwSWfsAP60CEUVC4Jwe06iAT7z/DE55+CwZWJzAvzzPEE79C4vEn9qAHbjmE0048EwvYfzAPAByD0aUcEwO5vpAncllDEcNZKwteP0AXGwFEUrbzKwiYumADGkOEkpOmKwB7OgA7a4fDkb0GEwW28ZAbCqLE00qOEwCw7jAT1rAEEk/T9v 1afo_prepack_topscore_0013
LXYLCB33uXE0NNHGwbcLHBLAvcE0ZkjIwk/TIBPAz0EUkWbIwwchJBTJ1+EkFzaKwvdAMBbbWQEEZf3GwUxZLB/TwwDUFi+HwS/LRBjtyYEUsWoIwqlVPBD8JVD0Oc8EwaxRCBrAdNEk9yJDwESoGBrsAYEENooKwfzJMBb5PSEERZiCw2e7LB3RxqD0okHKwWzXHBzahmDkIg6GwajjUB7D3PEkwboHwLXoRBjOrpEkpwIIwfjFRBzX5WEkE9yKw9FqOBLDnzCkh/7Fw0ByOBvk0ZDkoBqAw9gZTB3iDeDEFRDGw 1afo_prepack_topscore_0013
LLI+HBbwI+EUzCMEwJWEJBrtfVFUdtrDwbcXFBnBAiFkABaHwJtFHB/BDwFESVJJwQRBHBfVy1Ek67ABw7dPNB3WpYFkN5qEwEFeIBvJdaF0NPG/v 1afo_prepack_topscore_0013
LpxSAB/AEdFE25YHwSPF5A/3zoFkrneJweB58AnOqmFUe5XMwn3e9Az7I2FkVk1NwOKitA/xdgFE+oOJw1b0pA/WejFkdbFFwsULmArQUsFkpWJLwn+79AbPrRFEmzCFwDOG5AjAp5FEI75IwdGWtAvubPFUeYsJwpNXuAfTvbFkxkqCwHsGcA3ENmFUQU8KwzV7oAHK6pF0zUMNwOeRmAXoV9FkTdrKw 1afo_prepack_topscore_0013
Lrei/AvqlTFUiQNNwlksBBzElQFUAGAQwGpkGBnB6eFkMLPQwS17GBP1DqFUAmORwVsLDB/EH5E0lXSQwMLW8Ab4CrE0FDSQw4qGGBTGS3EUaZnRwues+AT7UTEUsERQwk3D/AzqSHFEMl/LwwP/8A/iGVFUfxrQw3sxFB/0KzE0fH/OwrNi3AP2juEU0hKRwQKf3AfB0uE05E0Owd2HHBXYmmE05VzRw3BwJB/M0AFkAUlRw89hDB3sH9EUvqaSwt7M3AjWaKEEk3QQwZ4oBBbvWPEkqmvOwh8pBBn6EPEUwqJRw 1afo_prepack_topscore_0013
Ll6TKBzeteFEXtpOwTOKPBvrTsFEqt9OwQGbNBrI4BG0RERPwOpTPB//jHGkW4fQwIM6SBbL8pFU2djMwQJzVBH2XUFk0MUMw/7tYBn6QTF0OXpJwpKrZBfeyRFkK7oOwv66JB/MrVFUAAENwbSTRBnqJnF0B+XQwEAmQBHySsFEG8uKwtr8VB7la2F0+NqMwg43SBrNcHFEJEXMwCVxaBb97DFUSgeJwc31VB/91UF0TQBIw0ZobBPPMgFkR3hJwofubBD6cCF0MIeOwBwmcB3xseF0bEmOwyReXBv1WSFkFpQQw 1afo_prepack_topscore_0013
La52JBrmgFGk1llNwy0BIBHH2QGEE6xNwRCzFBr19SGEOgSQw2CHHB/21aGEC56QwkzuDBfbSTGkNVrLw+orFBHYtTGUCSxIwMI5ABnlmUGEOczFw1KdJB3vJdGkPqaIwE7YIBjlxAGUBBNMwnWcLBv3DWGELkaNwBvoABHgLNG0zSzLwZa7BBrPAbGU7NJMwsQyHBPMUMGEZaSIwY1RCB7o5UGkVBrBwdmm8Aj7qNG0SnVGwMhV9A/q3bG0z/tGwUE2KBfqcdGEJ3sEwMsWHBTPjkG0pU5IwTE4MBrCPcGkB9vJw 1afo_prepack_topscore_0013
LIucCBHnAMGUyLyQw/VLAB36sNGE4RJSwr+tEBvMqOGkyBKTwufyEBbS2VGUaT+Twqm24AD0gEGUKtjSwKLtuA3ZmEGkb1sRwuhC2ArrWFGUROCUwOq/nAfxM1FE9g1RwlwbBBXdrFGkOyQQwhrt7A7+EVGEI1ISwe7y8Azxv5F0oSYSw9yxpAbqcLG0xS+Rwgf4wAT0gFGEdqpQwh4uwAXKm9Fk21TUw6tU9AbO6EGUcRoUw8DDyAPU9MGkCTOUwax8gAHWg2FkksMRwjBssArhUnFE1MiRwx7elAfEWzFUQ33Sw 1afo_prepack_topscore_0013
LsmiIB/qkHG0hBHTw7wCNBzkXIGUa0EUwwToPBfxWTG0c76TwcOlQBbX9YGUgm4Uw8gJRBHTS/Fkrq1TwOa/OBrbDrFEp/GUwAudIBnU1BGU4UcSwj6cLBP8aHGEuYFVw1rgSBXh6/FU3dzSw/cnUBXVBBGkiZeUwp2AMBjSZpF04vgTw 1afo_prepack_topscore_0013
LfjtQBfvhWGExRtSwfIKTBfrNhGk//eSwvwiPBTD2pG0QwFTwBFXRBPk2wGEnFzTwFGEUBX2VjG0Hp/Qwm0rYB/hHdG0Q3ZQw5uyXB/Z/VGkepuOwWC0dBnWieGEBw5QwB1AcBDnTQGk4opNwCDBhB/m2YGkBQXQwrpkgBn2wRGEQHqOwyJriB3hGMGUhYlNwU/3PBLQ5RGkVY8RwwyBXBX4ahGUFJ/SwjBdQBD6ShGUOAcQw200UBvW1rGEmt1QwPuwTBnA4UG0/g8Nwr2geB7XIkGUEFuRwA/TbBXUtKGEoGBMwrCCjBPs9ZGEoWwQwesBiBzWkHGUYPLMw 1afo_prepack_topscore_0013
L+LbKBLVXpG0ge0Sw7qtGB7PhxG0OsYTwpaKHBbLdxG0kM6UwLOrHBbMt5Gk0diVwHpBJBHnpjGko8PSwm8tHBXTY5GkeF/SwmroCBPGvvGkdsETw 1afo_prepack_topscore_0013
LCxAHBf/KoGklegVwegeHBLkonGUUg/WwNcuMB/p/sG08qaXwYK2MBnbazGEuZKYwzBWHBblBcGkNXgXwJIzBBjmIXGU9ZSXwY/3IBv2mbGkmQfYw7PnBB7EKLG0pkfXwsCnGBTrlhGEWq+UwlKGEBLI4rG0FfbXw/JKKB/dMXGEC17Wwgp59A/O0aG0vI+Xwo3cABb21YGEReRWwqhwIBzsVTGU1VqYwYj5MBb0xeGkGXjYwBREGBX/YgG0E1xYwZPH7Af5RIGEOhUXwDhVEBj7RHG0ZyyWw2uzCB7/QJG0xbQYw 1afo_prepack_topscore_0013
L6RDRBTZYqGUM0wWwavSWBDIVvGEC8HXwfp3VBn9f7GUMiBXwrHjXB3qNBH0rV6XwYjwaBDnbrGUplNWw7yacBTy2fGEQTbWwuZTgBjxfcG0zcdVwGoGhBHfbRGUYUqVwituiB326LGEtj1UwUctjBD/iQG0f0wTw5vVjBXP3BGk/5GVwaT2QB3OLlGUXDCWwaDSXBruCtGEssEYwLuhZBf4QsG0SELVwP4SeB3wZwG0LwWWwOVAeBXs5eGEG2bXwBD9YBL9paGEHETWwSLFfBrHTdGUeccUwhEEiB3gihG0RLlVwH6YgBzTmNG0+ieWwjmPjBL+OYGUyjjTwhc7kB/taMG08RJTwngliBPDn8F03w7VwStjkBnPe7Fk3YfUw 1afo_prepack_topscore_0013
LX0oTBr/j/GkfS9Vwr5JTBXLZLHEhm1Vw1VGQBDDcPH0EqDXwO2vRBL22WHEvRuXwENPQBf/qOHU9QkUwLpXTBvW7MHkqASTwFALQBfJ1PHU1VFSwwmJTBb5KOHkVh2QwGFDRBbl8OHUOmOPwn29LBHYWRHEKE7OweZGUBXZSNH00FHNwSASSBv146GEJ1PVwLkKXBv7zOH0PUzVwk8gMBn6LKHUaCfUwbDNPBXcIXHEcrnUw+n9WBjF3RHE5ySTwBpfUBjdhEHk21MTwf0kMBj/5KH0p7CSwq5CPBb8OYHkR3ISwByEXBvzTMH02d7QwC0oJBfinSHEBYRQwVJZKBTf7RHE3YENwGZAYBHQcLHEEGWNwMshSBfg3NHkhaQLw 1afo_prepack_topscore_0013
LhsvLBDjVKH0aQYXw/FrIB/KkNHk6rSYwFXbMBnH6MHUVM5YwJhpMBrhDUH0PWTZwLwyDBPeVGHElnZYw2re+AvipHHEuQyXwbQJ2Arr8+GUnPAYw00j5AXPuSHEdp7Xw3GkKBHBNEHEtE2WwudQHBbsuVHEKKOYwIRGFB/xB+G0ghYYw2KKCBrn6HHkOU5YwVF0AB/+tGHUunxWwGVrvA/b4/GUMVSXwON25ADlH3G0aN4Xwqf8yA/Im/G0AlgYwA0FzAXbqTHkVdNXwfrZ2ALiqTH07GeYwDCq/A/ZyYH0HBwXw 1afo_prepack_topscore_0013
Lo7UPBjFLEHkbI8YwNeLTBnDTCHEF9fZwY0aQBnp47GUQJDawRMTNBf6AAH077bawJOUVBD02MHkxryZwDthYBj++SHkY8QZw9NuYB/CtKHUbDaawtW8ZBHxReHkz/dZw7b8OBzwr+GU3GmYwzvkWBfyy9GEwlTZwy19RBXa9RH0Vu7ZwfTOcB/asOH0zHKZwFoPWBfSXTHE0PzYwj8MaBn2PSHEH5mawkVUWBT0qGHktPyawAeGcBbroFHkySRaw5sNcB3cGiHE/bEZwASSWBbZziHE34jZwzMWcBnWFeHkSC7Zw 1afo_prepack_topscore_0013
L2VjRBLnsxGEPDFawUZBPBLowqGknCmawG/NSBD3arGkhtPbwZ/+WBrqhpGUbcQbwB8qOBveJfG0u5Waw5SzLBHJrXGUfy1awJxZLBX4ZMGk5sjawEQmIBfJ5EGUJzCbwKZLIBzyqzFEcexawikEUBnRmuG0cdwZwMM+KBLyptGUN4rawjxkMBby0eGkzU4ZwYJsSB/7AcGEEwRawFf+NBbdZXGEABUbw8byHBjXsaGEX/7awl7KJBfSlMGkouFawsoZPB/sVJG0CPdawlhzKB3MpEGkkzgbwxYlEBX/3HG0cYJbwAATGBHMOqFUZ/GbwHcEGBPs4zFUC7VawtD4LBH31tFULzraw 1afo_prepack_topscore_0013
LBSoPBDBJuGUwUybweUgSB/v9uGktCccw5pmWB/RC4GE2sZcwfgqaBXdN3GElEvcwDXxVBPDq/G0mUDcwi1RVBTqckG0BmncwFaeRBbxObGUnExcw6KfUB7pcRG02IBdwkOqXBTkKMGUGXdcwSgNaBj4ACGUVlrcwEYyLBjBsvG0m0wbwA7lPBfexwG0o/0cwqX4XBXQAiGkwWNcwHuyXBDFplGkrsDdwvzlOBX1sdG0kUJdwxSTPB39GZGkcEUcwBtOXBzC0TGUfladwN0pRBzvqLGUtGOdwNxAVBLzcKGEejCcwVXxaBbKnRGUuTScwWfRcB3li9Fkx/Scw9IvcBHKiDGEnFEdw79WXBTQr5F0jV1cw 1afo_prepack_topscore_0013
LAAAcBBAAAAAAAAAAAAAAAAAAAAAAAAAAAAAAAAAAAsAAAA4P 1afo_prepack_topscore_0013
SCORE:   124.450   -353.348    117.494    276.949           1.191                 12.718        -10.688    -94.463        0.396        -54.241          0.000         -0.614       0.000        0.000     -0.190     86.394      0.375            0.000     72.289                -34.421        104.611         1.000      0.182    -32.881      3.314       2.827      5.937      0.000                -0.700             1.362              0.243             0.131      -1.223    -24.164     -5.306      5.885      2.984      0.000      0.000      0.000      3.537     80.000     11.000 1afo_prepack_topscore_0014
RES_NUM A:1-40 B:41-80 C:81 1afo_prepack_topscore_0014
FOLD_TREE  EDGE 81 1 2  EDGE 1 40 -1  EDGE 1 41 1  EDGE 41 80 -1  1afo_prepack_topscore_0014
RT -0.0877527 -0.583345 -0.80747 -0.868914 0.441215 -0.224319 0.487123 0.681937 -0.545594 12.5855 16.0052 -8.93566   1afo_prepack_topscore_0014
RT -0.361571 -0.433569 0.8254 0.674843 -0.732553 -0.0891793 0.643314 0.52477 0.557461 -3.784 1.902 -16.025   1afo_prepack_topscore_0014
ANNOTATED_SEQUENCE: V[VAL:NtermProteinFull]QLAHH[HIS_D]FSEPEITLIIFGVMAGVIGTILLISYGIRRLIKK[LYS:CtermProteinFull]V[VAL:NtermProteinFull]QLAHH[HIS_D]FSEPEITLIIFGVMAGVIGTILLISYGIRRLIKK[LYS:CtermProteinFull]Z[MEM] 1afo_prepack_topscore_0014
CHAIN_ENDINGS  40 80 1afo_prepack_topscore_0014
L7RBPBtz3HGkQgV2P8S3MBNzMAGEv0N/PrcoOBd9oDG0HFOFQbnvSBJaRAGEDCMHQCB2OB5OfpFEAAA9PjXaMBtz3ZF0d+eCQ78dNBdoFjF0gArkPQj3NBFfoFGEK4IKvq/nNBRZNPGU3dt4PR/ATB5Y7HG0d1F3PUmgIBFcPAG0UQs+PIwKTBNc9oF0coF+PLy2NB9owJFUc9oBQiWkNBhpbeFEsyhGQiWEIB9TNaFkDtICQfU4OBhU4SFEv0NBP1NJJBZktjF0IbnXP3kYPBNJGuF0257vv 1afo_prepack_topscore_0014
Lx1jLBh/UKGUktzHQsHFNB989NGUc9oKQiWkJBRgVIGkWktMQkCXJB9naLGEW5APQTihMBxKHaG0gA7KQqGPQB5OfgGUhrHJQ7RhPBlsdsGkArcJQwKHLBlDtwG0jCHJQLy2TBBAAyGUwKHKQW5QIB989MGEmuJGQyDQRBpo2LGESY/KQtIbIBlsdcGk78dKQ4PVNBhpbcG0d++MQkCXUB5OfeGUwKnJQBWZPBtIbeG0coFGQSMoTB5575GULyWKQzhWXBFXPuGEVjXKQ 1afo_prepack_topscore_0014
Lue0GBtHFAGEXP6LQf/UDBhpb0F03P1NQFDCABR2OCG0xLdPQzhW/AdTiLGEsyxOQVgqGB5WemF0kauPQFkxJBNMKUFEDrZOQnhSNBtINJF0gRPQQcJ3FBhBaEFUd4JNQJGEHBRKc7Fka8CKQ/7pABZdDqFk+3sMQxtiJBRxowFE6GYQQydAEBR8dfFEr4mQQAiYMBFZnaFEVe2MQ8AgPBlTM8EErUiPQabGQBJ7wUFUo2pQQjsyKBRdzCF0TWCRQ5pEIBZNZ3E0fjNMQeTQDBpJ79EEMAtOQj1cDBtAmMFU+0pLQ 1afo_prepack_topscore_0014
LlYQ7ApFZ9FEtIzQQ5lu0AxKHGGUxgoRQaR2yANJGBGU3kATQIFuqAhU4CGEW5oTQKc9pAVMIIG0Mz8QQ3577AxeUuFEShDRQK9M5AVMiNGE5QwRQjsdpAtIbDG0gADQQ/UjjAR14FGEVjnRQ03PpAJxgQGUf/sQQ 1afo_prepack_topscore_0014
LMdT6ARhr1FEFueTQe++4ANHarFUPK0UQAAACBFYllFEAAYVQJGEGB5OfpFkYQwUQe++xAh/UXFkX6uUQdTi2A1NJGF0d+2TQJbn1AlsdGF0jCfSQ2jC8AVMI0EkpbKUQVjX6AlCX1EULy+RQueU+ABAAqEE/p+SQBWZABZlDzFklD9SQAdF1A95j2Fk6vfVQLy2wApGvQFkX6uVQwKHqApZmbFEaRWUQDXP+AhAruEUjXKVQGZ76ABBWxEEnE7QQDCMBBNJGcEUc94SQ 1afo_prepack_topscore_0014
LShLCBJaRcFECsiWQBrcHBJaRWFErcIXQlDtGB99TPFULySYQtIbIBNdT+EEVjfYQGZbLBhU4oFkVOEXQjX6QBR2OjFk/UjXQueUUBtHFWFkBB2WQsHlTBFZ7oFkZmVYQzh2YBZ78TFkDtgXQZQgYBx0NfFEAAUYQ5lu9Ax0NZFU46BXQcvJJBxy9IFEIlkWQ9owLBpvfuFUdTCWQoa8JB5QL2F01jqXQIwqTBNJGQFEYl7VQTihSBxgAzF0MzwYQEYFcBVMIKFkCXHXQ 1afo_prepack_topscore_0014
LcSMEBZmZcF0hWsYQ3kYDBV3kWF0NJaZQ6mE/AFYlDFkWkdZQWO03ANzMBFUMIEZQhALBBZQgpFUhrzZQhALFBZlD7Fka86ZQCBWFBlCXGGUMIgZQgqxIBZ785Fk9ocaQTiBJBBrcOGUO0mZQZ7cMBpEDFG0FZjaQT3kMBFsyNGErcIaQkC3CBxKHqFUNehYQpjPHBRjGSFExwnZQnvf7AJaRwFkX6iZQO0i/A557jFEFuSaQsyhCBR14GGkWkFZQShrIBVMIsFU46xaQwKHJBBBWVGUNeRZQ9oQPBJxgEGk++9aQFuePBluJUG0isNaQ 1afo_prepack_topscore_0014
Lb8SABNJG2EEW58ZQVjX5Ad8SjEEXPCaQUNe4AZlDXEE99XZQJbn8A1isdE0FZ3YQbJWuAxxTqE0F3QaQnNOpAFPa2EEiKxZQqGPDBVjX4E0xLRaQNcw8AVfyYE0SmaaQ8cipA9HRcE0KcYaQDHEvARXwzEEiAuaQWBzsApbDzEE7zWZQ 1afo_prepack_topscore_0014
LnEDzAx0NFE0hWYZQzMzxABW5wDEoawYQ8S3lApFZrDE8nmYQktzgAhpbODkU42YQWAK3AhoDFDEuj0YQuKnBBBIxGDko16YQ5iGEBBCKbCk0x+YQdmMBBRdl4BETb/YQlu6IB19sYCkOJBZQvJxvA9TNAE0jCzZQI8o1A5gEBEkPQWYQcguzA575zCUTqPZQuhj1AVpNyCUU6XYQK7ZDBNNSXD0wrfYQzKfCBRLOZDU+jXZQ 1afo_prepack_topscore_0014
LIFuhAdnvDE0hWMYQDCsMAx0NDEEAAAYQf/UHAVMIcDk/UTXQzMzMA13PVDUy2JWQsyhKANdTWEEnEDXQlYQcAFZ7kEkArcXQqxLnAZPKWEkVO0XQIvjhAdUkDE0MjMYQNkvCABpfFEUrrcYQLy2LA9S3QE0eUAWQ46R1/MepdEERLKXQ5QLgA1isvE0OfnWQqxLXABqGvE0xLJYQIFurA557REUdT6WQamZsAJGEeE0fqRYQ 1afo_prepack_topscore_0014
LmuJ5/gqx/C0jC/XQrcot/wKHWC0jCXXQPKcN/gpbeCERLCWQx1ja/kYQICUktDVQduFC/4A+2BU/CJYQwqyn/ET1SBkKJwYQiiOp+UEUiA0HaNZQIG8W/a1hhAU/RFZQxuKT/gC97/jH8rZQT3kw/Y78FDklDdYQTNfFAhjKEC0aRLXQXKSm+KzDPCklPUYQ+MM59kjcBBkXXuXQJGnAAJcFoAEqilYQgVd2/MQpDC04yBZQ 1afo_prepack_topscore_0014
LCsyB+SgV+C0Ib/VQ2jCX/mYQIDk8SvUQCsyB+4luVDEmupTQ5QLS9gqxHDkTihSQeGw8/KV/rDUY48UQFrcQA/5YcDEdM3VQfLQHAvTE7DUianTQtQDfA/Ts/DUZOWWQqGvk+qw1PDUjXyWQKPZs/epkrCk+iaUQ4gst/O6eDE0DNdVQYrHaAX64ED0bMVVQZepJADQeMDULBvWQyp+SADzJKE0mMyTQTlh0/SQsDEEFBATQFf5OA7+TgDkxtGTQfHulAHYJyDEsM/WQFbxVArehLEk/c6WQ8ePjA3XrHEUNhfVQ 1afo_prepack_topscore_0014
L5QLi/8S3wDkR2+TQfU4AABqG/DEEY9SQMdTMAJGEYDktzXSQ14lOAJGEUDEnELRQUNeRAluJPEka8iTQ4P1GAZ78hEU46BUQfU4gAZQgVEU2OfSQktzj/4577DUHa5UQp9mw/sg2HE0AfKSQbnvZA9RhHEkYQYUQtd+QARKctE0yhGUQShrmAtyhgEka86SQAAAlAZ5QHEUMIISQmZmZA56RdEkEDqRQ 1afo_prepack_topscore_0014
LiWkTAZ5Q7CUf/MTQaR2eAxJxUCECsqSQxgAPAV46xBkoF5RQLHaTAdR2WBkpbyQQPrekAV6B1BUtGzTQRt/tAd8fPCU8ugUQBeHxA5SgpB0KRuVQNoT3Ah6uTCUUmiTQNepRAhU4+Cka8KUQ7AylAV+bfCUJCASQfqvcAJn9nBUzCjUQarNnAJzL4Akp7YTQMgrrAFPJvC0Ij3UQQM43AdsqDCkwsOWQbIXqAd2ilBEeNaWQ3cWzA9tYpA0qhZVQHbE+ABEriC0QBDUQSso5AJCNoBkO0LTQ6g50A5sdnCEuYsSQ 1afo_prepack_topscore_0014
LhrH5/4P1gBEuecSQEYlT/oFZrA0GvsRQLHaB/cR2WB0d+WQQFueE/c8SvAUGEoOQaSeA/i0UfA09teSQaSmi+yxbQ/j4SuTQl1Py/28ju/jrwlRQSsqt/mRkQ/z2ksUQsHFy/c8S3BEEYVTQIZyn/QZwY/jfbiRQfCUX/aeRdBkrJ1SQlaVo9SVYZ8z1/aTQYEcH/sk/9/Tm7PUQ3c3HAbUVe/jtGKSQQxO4/+s0gA0JFvQQeJLn/K2Qk9zHQPRQ2G5l/SIc/9jTSjVQvtoz/+edpAkegCVQOcFFAb0Kf+Ds+MUQ 1afo_prepack_topscore_0014
L46Rh+0hWUCU3kYQQYlDN8sz3rCkR2OOQf/Un/w1jmCE8naMQJbnj/coFdCEueEKQLi4g+KGwbDUmMuOQusqx/a/vhDU97JQQg/np++myzDkvJFMQS0kMALA0RD0kC4OQAAAg+cnvjCUwKPRQiFvX/qPSeCk+oRNQ4z/C/8oKpDkfk7PQxNMv/iY7QD0tzGRQiIK2/KbzBE0ENYQQshAB/6YyKE0OqdMQY9uH/wHWwDUYdBLQngLk/CpsmDkOD3KQ6EnaAbOLXDUBDEQQMTcOALZEjDEPo/MQTK8KAjcuvCEbJeOQ 1afo_prepack_topscore_0014
L8naGA9S3sCkYQgNQDXPaABrcoC0573LQYlDbABVj3BkoFpKQR2OfARKctBUO0SIQ1zInAd2/vCEmSkNQT3axAlHrqCkUDDMQMSG1ApzvKDk9XXKQ+jb3AZAmFCEk8SMQnoj+A1X4FDEH19IQ9gcABxBqAC0Zv5KQ+hOCB5e2gCkCBPJQoFZHAV3k0CkZmZPQO14ZAFkaADU1cSKQ6n8mAV4QQDEj7YOQsCNnANWwZCU4nPPQMEcwAZHDoDUZ5JKQ+Pn0ARCUYBENOnNQLSrAB5eVfD0RSTHQNXxCBxAuGBEDcHLQA78FBhb+cCURaIIQ 1afo_prepack_topscore_0014
LdoFXARgV2AkArMMQXktXA9na8+jVOELQe++HA56Rx+z4luIQ46RNA557n9zbSMFQbnvTAlCX/A0NJGOQd29jAJQ/e+DeMaKQWYmTABImA9jGmnMQ 1afo_prepack_topscore_0014
LPKcp/ksdu/T14FJQ/Ujn+w0Np/TgVuFQv0NZ/gVOkAkU46AQc9oY/89TFAUjX64Pir2g/CbIeAEgDXHQGsF+/iranAEG1hCQgHP2/Wv8R/jUa2JQdTih/c9oQAkVO0KQOrS898VZH9j9ItEQV8OV/O0XeB0d5bIQQtEOAHH5EBULgwDQTunu/idlPBE4dE/PjjQCAvv8Q/T2L1AQtjNKAvzuGAE53aKQ0TT8/yvfi8j/PGJQ0eTh/io0K/zK0lLQ 1afo_prepack_topscore_0014
LZQgt/IwKvBEaR2BQKxgAAd9oQC0Gv06P+TNSA1hWsBEmuJzP/UjTAlBBmB0bSMwvoFZJANzM7Cktz3+PktzTAJFuWD0w1j0PCBWfAFYlDEkmZm7Pe++qA1NJyDkVOUBQ0ist/AqGDCknvfFQbLVo/YeWXCEtPzxPYlD5/EsyNDUbnPBQb8SVAx0N1CUdTiCQcSMgAR0iEDE99TpPQ14HAxLdfDEUNeRP3kYvAZPKGEEDCMDQW5QoA125bDkoFZEQ+TNwANHahD01jC9P 1afo_prepack_topscore_0014
LQ14fAJFuGBUjX67PWO0oA57nSAUMIw2PgVOkABVjX+DaR2OP357nABBW59T14l4v/UjvARhrX/zHFOAQKxgeAZlDNBEpw1BQu/ztAh/i8AUJ/DqPHaRrAdTih/TKc9DQDXPxAtcol8z4lu+PxgA3A14lOA01jiAQ 1afo_prepack_topscore_0014
LQgVYA5QLy7ja8SvPqxLPAdoFZ87kYQsvsHFIApw1jyj++p9vKc9MApGv07b14FDw+TNSAR14l8DBW56PkOLbAxmsv+LvjvwvQ+vBARHhI+rZYQgP 1afo_prepack_topscore_0014
LdTi5/sd+O+T5QL9vIwKr/g/Uj/zIbnDwEtIJAB/pGA0hWEHwZQgJA9Rhr/zKH6JwjsdG/0hWEBEW5QCwiWkt+sIb3BEBWZHw2OfP/amZuAkBBW/v+TNy/UiBB/D8na0vro/L/oMuL+jzsvFw+TNm/4QLqBEYlD/vzhWk9obSMBUdTSJwktz3+67nSC04luGwueUo/8naMCUMIQIwdTiZ/iVOU/zgAr/vIwKP/GtIDB0bSM2vmuJx/uyhOBECsyBw 1afo_prepack_topscore_0014
LLHaZAZktrA04luEwBrcmApEDCBktz3HwAAArAFYlj/zfqRJwiWktAFuek/DVjnLw/pGvAFtIrB0GvUEwUNerA9owhCkZmZCwrco5AxfqxBEaRWHwGEYyAlYQ0CUiBB8vvJxYAx0N5AkZm5Awf0NkAJZIwBE9PeJwMdTwANJGEBEW5wAwnvfrAFDC4CUMIwFw46RjAhqxfCEtI7Aw++p/AxLdHCERLyEwW5Q8AV46xAk9oQIw7Rh4AFueMCklDdJwb8SvAFYlTDkWkt5vDXPyAtd+eCE+TNyvx1j6AFYl3C0eU4+v 1afo_prepack_topscore_0014
LYlDsAxLdz8Tc9oHwFuewAVNeJ8r/UDJw67npAtHFu9rlDdLwwfqtAFtIb+b14lNwPf/pARf/08j8S3DwYKv4A9ce56r0SqJwKImwAdVCr+LdMJHw 1afo_prepack_topscore_0014
LsyheAVMIw9b3kILw3kYQAZmZm+bIwaNw8S3UA13P16bMIwPwyLdXAJEYF97kYARwDIDx/w/6d+r3TqMwnCYo/QD6KAsZzjKwdlXK/gx3H/rwUEPwpbSYAFCsy8bNeZJw/u9TAVlvUAciGBOwp1Up/kVNt577A9LwKKGx/Qmvl/r8L4Iw0Etx+WMNB/LWtfOwWP4W/wiEY9r6JVQwkAGZ/IzOkAcYcxPw 1afo_prepack_topscore_0014
LktzVAFDCs9jWkNPwXPKaANJG0/TPKsQwShrnAltzH/ThrXRwBrcoApw1D/zxLlSw3dFbAd6RWBUYrJQwD86EAVoDzBUt+WPwSI1hAVwXJCUF0NRwHbJFAt9hiCUzUwNwShrTAJv0d+jtzXNwJZONApGCt/jMwaRwMryiA1zqYBksHkOwnCF1/ENU8BEzuiQwOFk7/Y/CBBEcKIOwwWGiAR30pCU7Y0Qwz22pAp+6+BESUgRwTMNZA5khICk0oFSw+Lvp/MPpqCkjEKNw07APAZgPeCkse+LwhKtLANtS8CkQL+Ow 1afo_prepack_topscore_0014
L8S3vAtyhm+zyhmQwGEY6A13P19zxLNRwU464AZ6mE67z3HSw14l8AhqxL6757PTw3FXBBdMqm8D68HQww5QDB9eNt/zsOmOwP8vGB1x+u+Tv/SMwC0UGBFOI0A0XiMQw6mEvAxKHq+jYQQPwUVK9A5GDo/D5NyRw1QX/AthIi2LOl3OwYF3EBlf6V5j7bmQw4Ro/AlvWXAEUbvNwjdGIBlgKOAk54HLwd8bEBBuYy8DQjBLwJHNKB558V9Dl4FNwkOrHBNL2qBUj+NPw90xJB53dTAke5nQwVAuDBNyOKBUn6/Qw 1afo_prepack_topscore_0014
L7RhzAh/Uj+7KHqRw4P1xAlsdeAM7RhSwlYQsANIwCA825zTwyLdvAxKHaAcNe5UwpnErAphQiBM1RzRwiGlwA94NICcUroQw//coAph6jCc5gzPwOwy5ANRGjCMbtKRwO0iwAlCXf+LAAwQwKvm5A5EY6Ac38vSwsI5jABZsDBMwUaRwFSqoAJJTJCMEuhSwJkpzAFUXhB8Gy2PwMdXsAhPU0CsUeJOwRPCiA93yPCcRDCPwE6IlApOe7CM+xlQwjkt9AdXfzC8ErVQwKvu2A9Br6Ccn73RwfGj/AdUbOCsj7qRw 1afo_prepack_topscore_0014
Ltd+jABW5g+b0isTw8nacAx0NJ9bjX6UwAAAmAxfqx1rQg1Vw03PmA1jCX6LmuBXwXVvJAhQUc4jnkjUwIyFw/8V/e8bMV1TwhGBBAxLfS9TDtzVwFWU6+Y9tG6j4gMTwT3khAJGE49rqxzSwRe2VApTmT/bqZbVwBTUPAZJ1r9T6d3Twn0Jg/sHrk+rIaiUwxKM+/0eEf+L1aDTwORpn/4wo9+DEciVwtTpNApztz+TJDSWwQSo2/syG51jzHgWw7Ikl+CK6267x+sSwuSab/08Hq9zladSwdFdx8uUne9D9l9Tw 1afo_prepack_topscore_0014
LVjXsAhVOU9zLdTVwiBB0ABVjH/j/ULWw6mE7A9RhL8Dmu5WwO0i8A1isd8TzMDYwBW56AxJxgAUbnXVw0is0Ax1jiBUPK0UwdoFsAFsyB+j78VUwLhdvAZCEJAUIx5WwU46+AZ5Q7/zGvkUwsyhABNJG8Ak9oAWwsyhvAtd+GBEAAQUw 1afo_prepack_topscore_0014
LkCX/AxLdT7LueMWwT3EDBlX62+LAA4WwY6m/AJwKHA8yh+XwdolBBBAAQAcwKjYwlDNFB9owdAcxg4Vw67nJBNc94/rCX/Uwoa8IBJwK3/b2OnTwzhWOBhWk9+7gAjVwtd+MBFXP6+7gAzSw3kYSBd9oA+rR2uUw+TtRBZ7899bwKXTw5luVBZ6mE8bzMjSwJGE+A14lu7LFuOVwuCfGBdcyr9r+7UXwoa8BBNJG0AstzPVwR2uGBRf/UB8FZbWw5lOFBhU4SAczMLTw3k4OBdR2++rYQoWwoacMB5P14+Lv0tRwmZGWBpw1j8rU4KVwhrnUB989T8bxgoRw 1afo_prepack_topscore_0014
LAAA2ApEDiAM8nqXw+TNvA1hWMBcdTWYwDCstAVMIQA8eU8Ywy25uAlDtoAMT3gZwDXPzAd++ZAc3kwWw2Z/yA1T5DCspigYwXXgnAJBOdBMHWIYw 1afo_prepack_topscore_0014
LTiBrApEDC+7z3zYw8napA9na80bbnXZwc9ozAZ6mEzD8nyZwMdTzAJwKH0bHaZawEYlmAZ78t+zgAHZwoa8WAhWkt+TgVyYwsHFnABAAYAUwKrZw789RAtd+mA0xLZYwJGEqAFtI78rBBWYw6BziAxtbK7bDWrZwDXPsA9mET/zNJuYwzMzKAJFue+DnELZwiWkVAJxgA8zP1cYwYlDlAR2OXBkR2eZwEtIvABBWZAErc4Zw8nahA1NJGAUMIEaw789BAd++hAEShLYwNepdAZmZuA0d++XwlDtSAJaReBUdTuYw 1afo_prepack_topscore_0014
L5lu8AhpbS4TgVeZwFueDBFtIb5TIw2ZwUN+DB9mED+LnETawW5QFBd9ow9Loa4awQmSIB17rW6TRCZZwR85IBVo7O/z+hBZwv+hNBtwSM/jOtjYwKpIOB9u92A0lJNYwlVlRB1piEBERcZXwp4sUBdINGAkx5+Ww3N1RB15QICU9f0Ww4P18AVjX64zjC/Yw6ObDB1onO+TBcKawJrBIBlhf877mDBZwRT8LBNtcB4jyUrZwF5hJBp+waA0WpYZwd4SFBhP3o/jzCvYw6g9MB9c4O9T1DMYw1OMRBZvE0+jGo1YwzXzLB5ydoB0VdWYwyvgUBVZPY+jEJbXwwRSXBVUYQAEATOWwPxbPB50OgCkD6IXwBhaUBFUWNCE86DWw 1afo_prepack_topscore_0014
LZ78CBxLdLAc14BawLyWDBV46ZBMuecawb8S/ABBWRBczMDbwIwKBBxgAjB8jCnbw1r2BBNDuUCshEDawCW5FBFU5hCM3LhZwrUCEBtkpHD82bIZwJ64HBdyXUDc7+nYwgV/GBVURyD8FxJYwcIXCBJ8FDE84RIYwIpwKBBDl7DcmPbXwjX6BBd8SPAsnvjZwsJfHBZA2gBcqInawqEF8AtOhPCseEzZwITWBBp4qvCs91Yaw3brJBxaDqC8qgwZwFThGBZ2dHCsl8KZw/wRABZTBADsXh4YwCzbDBllkiD8MDeZwE4fLBp4vFDciGoYwcW9+A5fE/D8zydYwG/rBBR9SOE8QRjXwoaUOBN8QsDMBidXwVhFKB1I/IEMu+tWw 1afo_prepack_topscore_0014
Lx1j1Atyh2AsYQ8awZ78tARf/sAsArgbwqGvyAluJh/LUNCcwShryApa8CAM99ncw9WJjAJuCKAcuURbwZmtYA5a2HBs+i2awLobFA9odYAsyfkawBKwRAtAfJCcFOSbwDXPzAd9ooAMqGfaw41osAlhyrB8T4ubwY+kkABTMi+78E+awpy4cA1oOv/bhNtbw8ZEhAlEXfB8GpbawVQk3/UaYEB8qdRaw783KAJAtH/LvVQawi7o3/4/f+/b8s+awYBHIAlydfC8bL/awSqTIA9Ri7Bc6Gtbwz51fAFRLaCMeOebw 1afo_prepack_topscore_0014
LQ142A9mEj87Gv0bwwfq7A56Rh6DAAUcwT3kDB9mED4LXPecwU4aEB13PV+L+Txcwknu7Apt3g/TDuCcw+wTwAVsUOAUnO5bwd8jABN3TsA0tcicwu/EpAh53OAUIAgcwQ142AV3kY77NJWbwrT32ANvDZ6TxFxcw3pCABtI+k/jLikbwwovsAlrpJ/zHHhbwkygwAdC6OBkhCsbw/BjABlkQtB0bvVcwCBrEBZZsXAk9pncwd3y8AZB9qAUeuAdwCOIhAxWzkA0+uWcwkxWsAt035AUdK4cw/ihoA152c+D2Ftcw 1afo_prepack_topscore_0014
LdTiHBpEDi8DpwRcw++JNBpvfq5zd+acw1NpNBJxgA5r78JdwjX6JBpZmZ27yhidwBr8OBd++p9Lsy9bwiWkPBlX6G8rX6ObwKc9QBZ78d/7OfzawOJmWBdR2OAsDt8awXPKYBRgVWB8z3faw4P1GBpFZ7+DXPCcwLfwPBl+6K+jyKVcwx1DMB99Td/LYl/bwRLySBtyhm+LW5IcwR2uSBR2Of5jqxLbwCB2LBVjX62rCXDbwIwqQB9Rh7+LmuRawrcIOBpvfiAc465awQg1WB9S3kAMmudbwGZbZB9S30+b6m4aw8n6bBdTipB8d+mawTiBYBFXPCBsuJBawY6mVB125DCstzjaw 1afo_prepack_topscore_0014
LR2OSBFDCs871jWdwyL9SBpbSM+757DewhArSBNJGE4zxLhewfUYTBBVjX07IbHfwekxRBBFLb+DpTSewqGvOBtz3HAsuJRewNzMPB9owdBspb6dwpbSLBlCXPC8JxMewx1jFBFZ7ECcPKAewbnvBB57nmCcjXOewNzMVB56RB9LXPCdwdy4WBtPZH/rYJHewlYwKBhArc/bIwKewiBBPB9RhTA8Ofzew9oQTBRgV2Bs789dwuzXOBJEYVBMrcYdwOJmLB9RhPCMYlvewCsSMBNzMvCcc9Aewb8SFB9owBCsTiddw3kYEBhrHNBsvfOewPf/7ApvfeCcHaFewam5BBRKcpC81juew03vCBdR2CD8MzAew 1afo_prepack_topscore_0014
LtTbDBnX3ECUWzn6vaeM9AzLWQC0UUhwvEpTABD0MfC0xLz1PZPZ+AfnvCDk6CJ6PVEw2A3WI0C0b0w5vyansAjX39CkzX6tvJuE0AjSJnCExxlCwZAUCBjkU2BUUM9AwOFaFBrOiaB0SR51vIozFBfrceCkSHS7v6iG4ALtPoBEMZfuvtJi7AzFTRD0Yk25vRSKoAjBPXDUMZ92v4BvuAHvMIDUulJxPZSrnAnxLhC058HsvBfhvAHimADkWxgEw4IVvAL33JCk04iCwB8c7AvVohCUf4zEw 1afo_prepack_topscore_0014
LUm/CBjlRECkpOz8P3uwEBrO9QCkhk3DQtss/ArFKYC0zOaHQHvo3ATs5CCUbI2GQPSZIBf52dB0tEXGQY4vNBbfaTBEk2jDQgBdNBjuDWA0TBv9PWTHJBvmgCAUcgt5Pk6ESB3hju/zD/L6P9W2DBnuaPBEnQC6PlWBHB/1ruCEuYkDQ7iXGBvlGgA0RiTGQs/KJBnHCuBUf8QJQl7pQBThk6AUYiaGQ08CPBnQzICkPiECQJkISBzvAd+jPhBwPkQgVBvB0IA0uur9P 1afo_prepack_topscore_0014
LviJABPYA2CUQohJQ3b+2A75f+CUemTLQo036Aj9SFDUwJLOQ9By0AzKtQD08d7PQZLuwAPH+lD0rjXKQUOerAPVUiDUIWNHQoe8mALT0GEEQElFQsRviATybADELHYHQmpbDBbk1GDEm9tJQB0pxA3h6iCkhGPLQGGJ2AbbnAEUbaUKQdLbqAP/psDU2R0LQ4CfxAPTRZDUJiQEQL1NjA/RhFE0zppBQSwYtA3hjSE0OlaFQFa/gAfT5LEUe5PIQReBeAHd09CUMlcDQyqbZAHWeJD0vSKJQXFOmAPmshC0gaPIQ 1afo_prepack_topscore_0014
LqNfCBXvf+CEyErOQxqmEBjYpEDEKytQQ6LSDBLDUdCU4PkRQ7rvDBHzBeCkMqxSQ4DrKB3zwKD0OPqQQnF5EBbAX1C0C4ONQhbpCBHtlgDk1aJRQWDQMBrMk6C0gblPQDkdMBnlj9CUNZjRQcflLBD/esDkoSmQQ 1afo_prepack_topscore_0014
LkYpBBzEG2BUSS8QQLDSABj1EnAEnbtRQ3JbFB/NTx/jFXHSQ7BkIBTTYYA0bg5SQ5295AXj27Akla9SQUcLvAbXugBUhFqSQh+InAXBflBk9WmTQEwGrAbBUBCkzUhRQAyJdADHXEC0bZDTQR0xgAvafNCEsyyRQCfTBBfvZ2BU9t7PQsxy7ATUK5/zGbFRQ+pU+AnbdpBUMIlTQQC24APC3BAUBGjTQF1PvAn/rECEMSkQQPq+NAvmUKCk5njTQa2bXAPMNbCk5gIRQ 1afo_prepack_topscore_0014
LFSTGBX9F28TXilRQP+OLBLNBD1LFK8RQxh4LB7Ahd+bx6+QQdyQQBfHfI/bV/kQQN2NQBnDqX9j7P4RQUqOVBD7Ve4DpuUSQFJNWBDkEq47IJpTQBliZBjUZM6rzEoRQHN6aBzAMD9LsJvTQvoAdBrgGX9LzxhSQ13tDBfKjo6jZP9QQrM5KB3cEa7L/U9SQAsnPB7JRc/DwfgSQpizQBHNoY+zb42QQtS7TB3j5m2jRUbUQ7akaBX5N45bySkQQV+acBD8IM+ryAtUQ 1afo_prepack_topscore_0014
LB5jHBfyZu/rednQQZQ8HBvfVBBcjmXPQCF6DBLY/CCMnTGQQgTJFBDVpfCcyE3QQoq4GB/iCmAsrneMQ3aHLBrQuY/LAwVLQJ0jKB7xIh6rE2cLQQoqPB7KOOAsmDKKQYKdOBP0+D8T86ZKQhJkTBj+hy+7Q1GJQbG9SBj++CzLh6OJQTDEEBf+jJ/bTA9QQh5+LBf+abBsf0ePQcAEDBP1xEA8oZXMQYcmGBfsneBcpjNLQy8/GBzhjl3TuCYMQpiJQBfMgTBcR2DKQhv9NBrGaM/j6VgKQhpHXBv7Zp/7ktLIQAwBWBnP/g8DtPaIQ 1afo_prepack_topscore_0014
L1sK+AfBYACsybNPQsj91AzL6gC8vb8PQN3LwAf2vSCckvPRQfTrpAb1wrB8HrORQaX8tADdAnC8Q3sNQZu1yAzsy4CskDcLQDmV8AbtDSBsZA/NQsX/5AfxW/C8YiJQQQJZqA7IQIC8QyLNQuWgnATh27C8gKYOQlyKtAbu7EDsr3YKQ 1afo_prepack_topscore_0014
LTNhyA394mCMOhWSQkvLtAfRpaCs8JoTQn3RhAfIemCcHokTQoa+UAXJiLC8fDyTQp6hyAPOFyC8DuyUQ+mj5ArNvSCc8xkVQDGhCBrLzUC8n+CVQSDuEBXNn3CsHPBVQnlmEBvSCnBsTZrUQl/y3ATvF+CM28VSQL/7tAXXQwBMNdwTQYTa3AX/0LDcoMaUQ9zdsAj+6+C8NocVQIIe5AP6JbCsr1nWQvIg2AzAPlBsX7cVQ 1afo_prepack_topscore_0014
LzbLeAXhiOD80ySTQms+HAnGbeDM4qNTQK6I3/qxcGD8CDISQVMuEAfYC1CMgyMRQ1txKA7I6GEMZW3SQvKYgAHPLME8S2VTQOeumAXvMwDMnzFTQUhddArlJODcvfTTQN9PAADKsaDMTeMUQfnzIAj/SJEsLEyRQi/p8/S7eQEc/JXTQKiijAPVDaEsh0ySQfzLgAbFqQEMq5ZUQKh0pA76gwDMd4DSQa5UtAnXKuDMeI0TQ 1afo_prepack_topscore_0014
Lm+C2+mDfFDMdyOSQf7cy+UwquCMQUNRQe9sj+MQnFDMBPuPQP3ov+a+c2C8X55NQOin7/ATJsCMXUoRQgWGMABl2TCMOLqQQQjoGAFgLKBswfkQQ2NFu/I7lwAMWSKRQXcESAt9PcAMem0PQgL3l8g7uTDc97+SQxnHQ88dJOCcp2GRQAU+9/UXkcCcUkmSQL4PEA5bYMD8KKvRQQircA1mDXCsuw+QQIIqKAhMQiC8R7VPQ 1afo_prepack_topscore_0014
Lw/ia/Qv7pDcL5cPQ9c1W/UM/AE80m4MQnJbD/Gxs/DMSCtLQcSxO/aeE6DsM0UJQ93Qo/YzkYEMY4QNQbhhLA10NaEMegJOQn8/g/oDGlEsofsKQyIPbA59MREcgSJMQEYAu/cFZ1DMhFeQQOF2x/AeazD87JfLQDYDK/EwofEsUj2OQdVpNA1tvREMbGBQQnimPANj8qEsm3fOQmuQq/gpu1Esd4/KQy2Pt8a1VkE8viJKQ8pQ0/AdMeEsNFGJQoBvlAlw8SE8ac6MQOtxZA9c2ZE8EnQKQTu0XAlYUAEs1Q0LQ 1afo_prepack_topscore_0014
LbH2x/mMACEMwBWNQGYQPAXY/AE8b3TMQSTPTA/gCWDctXDLQJP/bAz5iSD8l+4IQLBHfAj3wEEsyrmOQaYiXAj8U1DMXCfQQFYugA71xcEcBNGPQxTqs/aPOEEscUQPQY0NRALNVNEMbfyKQWnPnAPdX8D8HrEOQ9CsLAPMZjDs+6PQQkXYcADuclEsaoVNQ1MoXAXYahEMO5YQQoH/oATKfgE8yghPQ 1afo_prepack_topscore_0014
L2cJNAjaS0C8ftYMQZP4QAvL/ICMsqOLQyaIBADlxAC8Qs8IQsqOHAHGpkBMBQqFQ0hYOAj8UMBsIlXNQQG8RAj/Sg/LXRaMQj4TkAfN2N/LxkVLQX88NAvYOK9bXstOQnjOGAPUZ3CcArIOQhVlgA/zsHCMPRdKQoiwZAzi3YBMIH+OQuFj8/C4LQBsvcMOQ1T6GAnIwD/L39xKQXtklAvYsV8rE/pKQ+0dlAzlzSA8MsqJQZEBqAXEur/7gp6MQ36dQAD6jv5jbFCOQ7L/YAjsbB+bt/KQQFjF7/u71m9LwxaPQ 1afo_prepack_topscore_0014
LhqjT/O+WJCcrjVJQcqHJ+gUKBCcl8PGQfj3h++3XaCMAGSBQN5Ft+6gDJC8hr45Pb4Ez/MZwNCMPs0HQKxkBAdKziBsfoMKQtuXIApSlKC8uEBDQseEDAd+AFAs+oeJQ6Co/+O21UCc0RDLQH2NH+ojH+AcDNWFQs0Uz/sljuCc/npIQZq2t/MKLpBsxT6LQk2YRAdzV4Bs710KQ2ciYA9rkTC8n1MEQ/UzCARrDgCsJtw/PXyaIAN/nTBc5YhBQnr4IA118B/7ptMLQUOHOANCz5/LSknHQfCom/0V5a/bvT6IQ 1afo_prepack_topscore_0014
LCitD/i55CDsKZ4BQA1Pg/+PNcDcG3U6P2pHEAHrJHDssiUzP/d7FAXWZADMakgvvWPEq/yfgFEciHS9PmPuI9Ge7QEcjFeAQj0H+/idIREc8vXvPrb1g/szXSEcPRZ4PDXRA/ORTQDc69aFQmLUV+egRcD8mC0wPySIAALL6FE8YFACQwXxw+AWlIEMu+5DQC4ek+6SIhEMDcwBQ5waCA3wphEsb2I0PGe6NAv2MJEsLixkPtMEo/y54QEcAtprvKSv8/4KraE89el7P0awI/YmLbEMCUTkPckBq/0zUCEsycyzP 1afo_prepack_topscore_0014
LRTJTAvpi8CsKLc8PTPmjAL1onC82dn4PO/zgA3nO9BcXzZqPEi5kA73hsBMJM7zvlZGrAH2OdCM5u9AQFpO1ADXEHCco6l+PsZq+AHx5dCMXuW9PTGW1ATsu2Asjbr8Pvj/DB7ziJCs2LS6Pkyp+APi2NAcLkn5Ppe/DB7YI8Aclva4P3oJRAjEZCDM86CCQNEunAXjr9CMO8/sPnsQtAjiq6Cs9HCDQr49mAHM0IC8e+0DQipq+A/JSAD86w1+P1P+tAviLSA8X7n9Pn7qHBHI4bC8WyV5PWxo+AH1NS+b6LJ4P3YqHBjSAcAMKu+zP 1afo_prepack_topscore_0014
LXu1TAHubJBcmQC2PjT6NAD3Ww/7WRTkP24XFAPncMAMRfo5vuNrLAbYvK/77HtAwpigNATptXB8U2+9Ptu4bAzdNd+LXeegPkR5BAnkIt+b05f0P 1afo_prepack_topscore_0014
Lqzcu/SWdJBcHNk6vLU8a/OELfB81hrCwRBiBA/ug2Bc/fUGw1AhDATesWBcNnXJwk1qi9MeUVC8JgaCwMm72+0TakCsyhAIwUwCq/02IICMWXr+vlHnk/as4oBcs2ewvuf7x++ilnAswwPEwpK20+ShGwC8ovYAwNEHk/QSG/CMzLwHwlph8+iTxuCs88CJw7VHZ/8vOKCcYEHJw4QIAAxe+iC8o+U+vXCU5/8DeaBs9rWBwoMKh/Ahd9BMqBK1v 1afo_prepack_topscore_0014
LMypPALRJWC8UBdEwrXThAvs4hCsauvHwDxcnAvZHyB8zYkIwTcbqAfFIjB8vc1KwwtgoAz1kBDMsdzEwWccyALW7ODsW65HwPsE7AX41xDceHHEw+UMAB/6MNDcNIl+vTm+NA7dCiC8wB2Aw00AdAX7BxCMWStJwRb/jAfFZeDs5G3DwcPIrArHjzCMbpBBwFP/2AXolyC8bEhIwf5DwATChfD83qxJwUR8CBnQCeDMM9R5vVw25Anmk/CMdL55vz5UCB7AlzC82AWBw 1afo_prepack_topscore_0014
LgpSpAL1I9A8GCNFwaELvA70TX/7erIGweAZpADpTa97/8MJwTMWuAHLxm6bLqALwqxDwAvMoj9bnD5AwPLwmA3b+KBctnmBwsKK3Avz42/b2TlHw9ZyqAjzuo+LrY27v315tA3xTR4TuGlBwIwM4A/l6v9rCi6+v 1afo_prepack_topscore_0014
LP8+dAjuY38rxXBJwISbSAbVbB3DFjDLw7OEXATKNu7rif1Nw9bQcArbPI6T6hqPwe3BWAD+6R+rv2HHwNrhXAHkOR+Deh6KwYuUBALxFS2zk0oKw 1afo_prepack_topscore_0014
LKWcVAfFug/LwzLOw5LHaAX5JVAMd8bQwyuboAv6t3/bic2Qw8TTqAvP98+bh68Rwh+FYAfaZ3B8YSbQwfqHgArwaOC8wDvRwzg7AAPmdIC8lyLQwTBURAH6yVActQsMw4HhOA3eX3/7/dJRwxvDhAr/iICspmQPwhrseA3fKxCcaetRwuHgoALb2FC8js3Rwgi2WAXauBCslEkSwLyP//OzOrC8+WLQw7tyt/q952B8il+Qw8tS3/q6r3BMDjcOw 1afo_prepack_topscore_0014
LttCwAT5lGAMN+7PwtCS7A/6kd/7VSTQwPe07ATrsB6L7tsQwSsWABfBSa3De2rRwIdcBBvBd+/r3EPOwNAACB35bfBsJRuNwyx4GBXbUu+LbCxOwBgtEBXp30B8lpGLwACYuAbvQeAMf4KOwEM79Afp+VAMe7IRwT1h/AnFfG/bnNbMwHrSEB/Wh8B8ilVPwygG8AzxA9BMqOuNwichJBPo0G/rRvENwOabGBP97S67sQCPwZ/mIBHz7l/reOSQw3G9EB7WGdC8cg4KwXkZCBD5MaB8G8cJwkUuIBD/1ZBMDnFLw 1afo_prepack_topscore_0014
LoU52AjF6b8TeZ3PwpCN3Anu+DAkM3QQwTl1yAbvRSA0XDrRwr4i3ArAU/A0fDeSwKyCzA/N5a6TFmROw0Ca/AP7MbAU4KMQw7GfyA/NenA0taEPw 1afo_prepack_topscore_0014
L054pAbHxY/Dxf/RwYEWlAnh1w/T/sWTwmHotAHkL5+zDMZUwL7svAnULJAELuWVw1h1VAbd8K+zOWjTw54BGAzfYF/TZonSwrIcNAXm1h+jj/9Uw+pMmA/vXQ+TuqVRwnogjAPqE8AEabfTwEF3YA3hJhzT8yXTwRNoIAvDRS+zqtwRwcBa9/G/yx8zpwFVwmYWZAzDUo9zIirVwBcPKAj5bUAU2tJVw 1afo_prepack_topscore_0014
LCEbyAPC/a6j+DNUwuYo6AbDtp47AbLVwm1uBBDYgj9D1mSVwKoXDBr7rh+jByXWwpJi/Anw8B/rmswUw2fM3AHuWoAcOZ3UwNMoEBHB1q/bnenVwPRk6AbHM7Bc7XNUwGwrwAbGT55LsyaTw+9y2AzjkZ6L1bJWwUV/ABHdy7+LhytTw7sg1ArEW1Acqn6VwXBvvAfIYTAM31ZUwPzTGBLopyAsRyTVwP3nHBz9wG+rUkfVwEDcDBLs3x/LShqWw9rP0A34UVCMqwUUwDxB8ATaGwBcUbJTwml7ABrFTJCcZZrUw 1afo_prepack_topscore_0014
LwUpDB3Duv+DLULUwRY7HBj+BaA0KMNUwof9FBbUHnB0kbBVwBFxIB/nFEC0vk3VwzrbJBLPk2AkoZySwplcMBH8no/TJV8RwZ+8MB3vtUAUAygQwVC7RBXj2H/THijSwipPCBLx0H+jsQUTwemdLB/q88/z7PrUwbYyFBXCbHB0vMQSwS37LBfcgvBkB32SwglLKBr80i9DUv6RwxAGPBLdQL/Dit0Pw5k+IBT1seAUs5FQwlfJPBH77QB0fbgQwUFEUB3nKT9DDI9Rw+XMUB/QefA0eElSwkKcRBzpfX+zNhkTw 1afo_prepack_topscore_0014
LWbKBB779BC0fNxUw6iF+AfkanCUUyhVwHIX+AD9udC0ftBXwoC+AB/Bd3CkDe0XwYrmyAPAAyC09YGVwtgXxAP4CFDkdcsTwkuilA781HDUwtVTw1En2AbT9wDUzipTwPQ79A7sQoB0VIFUwY1jBBbODDDEFLUVwh32tALO0UCEs+IVwAOQvAvi0IDUg0zVwSAN1ADnEwCEU49SwZeqkATvXVDU0yVSwk/BiAf66nCENEXTwKedhATtOcDkx4DUw5Jv1ATDf+DE4lpSwCexyAf++CE0VBYUwKVF/AX37tD0464Tw 1afo_prepack_topscore_0014
LA5p6AbqrxBksKbXwmxx6Af5tbB0/9bYw0gGDBfhYhBU83sYwnnGEB3YtDCUkzNZwqUU2AvNaBAU1QkYwQHUqAnw+8/j3naYwAre4AHUqM/D9OSZw0bwlA/dyT8jE+YYw4dz3AD4wIBkiVxWwMiv1AvwrECEE9sYwHRJ6ALU5n+jPuOYwJK/lAX2ZiAUS+yYwZjxoATDQdAEz13XwkmR1AjiZZ8DhjXZwyNiABzj/L/DABYZwrRp0A/OPTAkxEoZwLMcaA78Zg8D39RYwuXypAXrqkvDXAAYwEA9mAbLd12jVw3Yw 1afo_prepack_topscore_0014
LSM4GBXsu8AkAsWYwLVfMBDp6BBE2LmYw/H/NB3BEQCUB4qYw4MHQB3/idCE/HLZwSZTQB/m0VA0VkHYwfjVPBTDI29jHMGYwTSCGBnNkeA0XE4Xw/SvMB/fthAUDGFZwbq1PBz17wAkBUPXw8KaUBjvfhA0CqRYwIYtLBvlWc9ziQ5Xw 1afo_prepack_topscore_0014
LZj0MBnvUpCUx9KYw8HGOBrKsXDEAtNYwDQVLBjY3qDkdC1YwbGwNBLO0AEEf5NZwWJYMBr1WvDUEMKXwm4aNBDjgPEUx+MXw92hSB7/TXEko99WwALRJB3hjdEkijeXwB0eTBT8EtEk2gAXwgHOKB3RUzEEvGhXwKZTPBrIF7E0lKSXwbGQQBfcwQFUJtUXwLjELB3RxdCUCsiXwhVaSBzdPbDkeQRYwNyfOBHSIiDU0LTWweXHIBzlbqDEmd/WwGvyVBrTRMEEdJwWwGTQFBbAbXE07aqXw9pfXBHRNzEU3t0WwjR9GBv8W+EUV+uXwUn9TBLWbTFkbAJXw 1afo_prepack_topscore_0014
LPsRGBH6rhDki86YwOxYDBzhSzD0CwgZwzsRGBbhklDkRlJawFPUHBj5I/D0QqlawW8YEBzAOPDUsomYwJCODBvRCLEk9aeZwTcj+ArptnDUltgZw 1afo_prepack_topscore_0014
LPknHBbTU9C0d9MawTBfKB/WPuCE8+zawBQpPB7uQIDUvI5awhe4QBblqXDkdVbbwOO1LB/2c8BECkxaw8otGB/C2GB0AozawCuoPBDgljBk/cVbwSAiHBz9XT/DGToawUJwGBjWLpCEwz1ZwKi5HBrJPzC05lPbwU/tNB/AcuBEC9Saw7mCFB7bHKBUmwTbwB0vDBzRWhBkVwdawlziQB7KefAEVQTbw3oUTBPcIECkhkSbw1dxNBfcGxB0RP0bwSjuDBrYyP+T3dqawqtEJBLXlJ/TIxHawuMYKBn4Oa+jYe+aw 1afo_prepack_topscore_0014
LCXpSBj4KNDEEUXawHBuXBb/PmDUrIaaw2ogWBzhrJEU/VqawmoKZBDWsRE0kpGbwD6faBr6GpDUe6uZwr5+cBzWh/CUUVfZwZEZfBjOWEDEuJ0YwRv4gBXipcCUQHlYwu01hBnqXWC0xk6Xw7vuhBzDa1CUB5BXw624iBP8AiB0OblXwApjRBXnaADUCC8ZwL6ZaB7+EWDEqXwaw1RpXBnflzDkewWZwfyqdBHWgAEkJbwZwqqDgBHok1CUte1Zwte6ZBjexmCEQsdZwl9TcBT36NDkjadYw1OQhBrlscD0AM1YwZbAhBHOBECUPB6Yweg7gBH69RD0rDSXwwhciB74swCkrMGWwFT+iBz9RyAUcgIYwEnmjBP8mYB0CxpWw 1afo_prepack_topscore_0014
Lx5hSBP8CUEU+6YawSJQRBrxAqEUmPoawyqPQBDexoE0hUYbwd3aSBf380EkqExbwgCXMBTMOzEE+4RawKg5KBL14JFkwIfaw+n4FBDyMRF0aPKaw2iTBBzJZEFEMKXaw6qU9Ab3rGF0lc8awC7LAB7mUVF0kFYbw8eE1ATDO6EkIPFbw0eZQB/wbNEk8JCaw0UpUB7WZ0E0dOhawHEBNB/gRzEkIcvZws15IBjZEpEUQNYawQBVKB77fKFkCtBbwDEHOBnJyUFUCCWawulGFBXJyhFk8+SawGcTGBro+PFEQonZw35AABbf94EU3tCawDzVDBvd2eFEkXRbwkOa8AvjCXFk/B0bwiZuyADu9uEE1+vawlAHxAH877E0iKhbw 1afo_prepack_topscore_0014
LZNGNBjEmZEUOvlbwgGGMBnm5WEUiQUcwinfRBvgqTEUMRqcw7qoSB7UPdE0UvKdwPiaIBHbxDEENGdcwY7jCBzwjGEE3cPcw36O/AfUwiDENVUcw1q7/Avk8XEECfqcwWZfLBvEoPE0qORbwouIKBDFSlE0GMgcwQq/JBbIsrDknZMcw2TdIBnDcAEUTU/cwMYZCB/IILEEwztbw3x62AL6tmD0uoKcwYugBBHBoKDkuMAcwxGj/ATMhYDkHp1cwETn3A7R8ZEEaygcwT7HABjkZTE0JIMdwQwGCB7g+mE0n8lcw 1afo_prepack_topscore_0014
LO7vUBXy5FEkFDYcwGpKaBP85AEUzrpcwGQzZB3AYaDEtUGdwHeAYBXvRcD0zYqdwJ2ecBXfvTE0UdDdwKGWdBzDKnEEqamcwwF2gBbsRNEk6+YdwUdreBPPf7E0rV+cwXKlTBnMQ9DURB+bwLL3cBDgZ7DE0DPcwSCoZBTrlYE0d9bdwVuSgB7w0jE0WEQcwXpvZB33AqEkhkTcwRzohBvPxaEElDrdwBsegBzq1/DkMnudwQvSiBzzeIEkZsAdwuzOfBzphIF0WlncwWjabBrnb/EUoHUdwUFLhBbKM5EEejQdw 1afo_prepack_topscore_0014
LFuebBPdW2CES81cwuVPbBvfEOCE0RPdwgGHgBX8cKC0Ffrdws6ViBz6fMCUMPcdw0JyaBPd1NBE+JycwiHKaBP8cy/Tf0JdwMXfZB/3/78z7xqcwp47YBPhCX8rQZCdwErRYBXZ6d/baYkcwbw4cBXp21Ck1qYcweJtXB7LLPC0+sjdwBGWXBXdTVBEdAdcwtmVeB3qUJBkwDecw5rrdBb7qb/jnkddwJzqWBr2l4/DJpedw4p7VBTWLl9jsQXcwGF9cBDVvu8z/sVcwDiecBHpxC9bB6Vdwv7dVBz1wM8bkfXdwn76XBbb3lAs5P1cw0O9UBTvPM/74gScwBBgbB/8jl/rRCRcw 1afo_prepack_topscore_0014
LUDffBTYSFCEjhUewdbFiBXzoBCEY5xew7yojBDF1rCU03xewc2CmBjGYqC0b+3ewZ8eiBXj+MD0z9rew9C7jBXaf5AkK3kewkHsiBzV8B/j+Bqew2tukBHHDX7zbUhewHzZlBzA0p6j06xdwnqMnBDoKR9r2Vodwsu1bBbw+DC0zDgewyVWhBbKo2BkiISfw6IgkBbW/ABk5bDew4pvlBDii7Ak3/3ewOj7hBvcez+jRjKfwXiBhBr30z+Tu0TewymjmBzvLg8ziPzewVo7jB/8BK8Lj3reweUkjBLyog5TsgfdwKpYmB3jNg+Dhxndw8KmnBv5GX9bIqIdwNM7oBz2q28ryz4dw6wSmB7cyW/L+Cxdw 1afo_prepack_topscore_0014
LAAAcBBAAAAAAAAAAAAAAAAAAAAAAAAAAAAAAAAAAAsAAAA4P 1afo_prepack_topscore_0014
SCORE:   124.323   -345.753    117.082    273.173           1.180                 12.856         -9.872    -93.624        0.396        -54.241          0.000         -0.614       0.000        0.000     -0.190     82.178      0.375            0.000     72.289                -35.522        104.611         1.000      0.333    -32.782      3.199       2.408      2.906      0.000                -0.700             1.316              0.220             1.721      -0.863    -21.493     -7.838      5.885      4.422      0.000      0.000      0.000      9.342     64.000     11.000 1afo_prepack_topscore_0015
RES_NUM A:1-40 B:41-80 C:81 1afo_prepack_topscore_0015
FOLD_TREE  EDGE 81 1 2  EDGE 1 40 -1  EDGE 1 41 1  EDGE 41 80 -1  1afo_prepack_topscore_0015
RT 0.214414 -0.770819 -0.599887 -0.758949 0.255126 -0.599089 0.614836 0.583736 -0.53031 16.3944 11.2179 -10.9856   1afo_prepack_topscore_0015
RT -0.361571 -0.433569 0.8254 0.674843 -0.732553 -0.0891793 0.643314 0.52477 0.557461 -3.784 1.902 -16.025   1afo_prepack_topscore_0015
ANNOTATED_SEQUENCE: V[VAL:NtermProteinFull]QLAHH[HIS_D]FSEPEITLIIFGVMAGVIGTILLISYGIRRLIKK[LYS:CtermProteinFull]V[VAL:NtermProteinFull]QLAH[HIS_D]H[HIS_D]FSEPEITLIIFGVMAGVIGTILLISYGIRRLIKK[LYS:CtermProteinFull]Z[MEM] 1afo_prepack_topscore_0015
CHAIN_ENDINGS  40 80 1afo_prepack_topscore_0015
L7RBPBtz3HGkQgV2P8S3MBNzMAGEv0N/PrcoOBd9oDG0HFOFQbnvSBJaRAGEDCMHQCB2OB5OfpFEAAA9PjXaMBtz3ZF0d+eCQ78dNBdoFjF0gArkPQj3NBFfoFGEK4IKvq/nNBRZNPGU3dt4PR/ATB5Y7HG0d1F3PUmgIBFcPAG0UQs+PIwKTBNc9oF0coF+PLy2NB9owJFUc9oBQiWkNBhpbeFEsyhGQiWEIB9TNaFkDtICQfU4OBhU4SFEv0NBP1NJJBZktjF0IbnXP3kYPBNJGuF0257vv 1afo_prepack_topscore_0015
Lx1jLBh/UKGUktzHQsHFNB989NGUc9oKQiWkJBRgVIGkWktMQkCXJB9naLGEW5APQTihMBxKHaG0gA7KQqGPQB5OfgGUhrHJQ7RhPBlsdsGkArcJQwKHLBlDtwG0jCHJQLy2TBBAAyGUwKHKQW5QIB989MGEmuJGQyDQRBpo2LGESY/KQtIbIBlsdcGk78dKQ4PVNBhpbcG0d++MQkCXUB5OfeGUwKnJQBWZPBtIbeG0coFGQSMoTB5575GULyWKQzhWXBFXPuGEVjXKQ 1afo_prepack_topscore_0015
Lue0GBtHFAGEXP6LQf/UDBhpb0F03P1NQFDCABR2OCG0xLdPQzhW/AdTiLGEsyxOQVgqGB5WemF0kauPQFkxJBNMKUFEDrZOQnhSNBtINJF0gRPQQcJ3FBhBaEFUd4JNQJGEHBRKc7Fka8CKQ/7pABZdDqFk+3sMQxtiJBRxowFE6GYQQydAEBR8dfFEr4mQQAiYMBFZnaFEVe2MQ8AgPBlTM8EErUiPQabGQBJ7wUFUo2pQQjsyKBRdzCF0TWCRQ5pEIBZNZ3E0fjNMQeTQDBpJ79EEMAtOQj1cDBtAmMFU+0pLQ 1afo_prepack_topscore_0015
LlYQ7ApFZ9FEtIzQQ5lu0AxKHGGUxgoRQaR2yANJGBGU3kATQIFuqAhU4CGEW5oTQKc9pAVMIIG0Mz8QQ3577AxeUuFEShDRQK9M5AVMiNGE5QwRQjsdpAtIbDG0gADQQ/UjjAR14FGEVjnRQ03PpAJxgQGUf/sQQ 1afo_prepack_topscore_0015
LMdT6ARhr1FEFueTQe++4ANHarFUPK0UQAAACBFYllFEAAYVQJGEGB5OfpFkYQwUQe++xAh/UXFkX6uUQdTi2A1NJGF0d+2TQJbn1AlsdGF0jCfSQ2jC8AVMI0EkpbKUQVjX6AlCX1EULy+RQueU+ABAAqEE/p+SQBWZABZlDzFklD9SQAdF1A95j2Fk6vfVQLy2wApGvQFkX6uVQwKHqApZmbFEaRWUQDXP+AhAruEUjXKVQGZ76ABBWxEEnE7QQDCMBBNJGcEUc94SQ 1afo_prepack_topscore_0015
LShLCBJaRcFECsiWQBrcHBJaRWFErcIXQlDtGB99TPFULySYQtIbIBNdT+EEVjfYQGZbLBhU4oFkVOEXQjX6QBR2OjFk/UjXQueUUBtHFWFkBB2WQsHlTBFZ7oFkZmVYQzh2YBZ78TFkDtgXQZQgYBx0NfFEAAUYQ5lu9Ax0NZFU46BXQcvJJBxy9IFEIlkWQ9owLBpvfuFUdTCWQoa8JB5QL2F01jqXQIwqTBNJGQFEYl7VQTihSBxgAzF0MzwYQEYFcBVMIKFkCXHXQ 1afo_prepack_topscore_0015
LcSMEBZmZcF0hWsYQ3kYDBV3kWF0NJaZQ6mE/AFYlDFkWkdZQWO03ANzMBFUMIEZQhALBBZQgpFUhrzZQhALFBZlD7Fka86ZQCBWFBlCXGGUMIgZQgqxIBZ785Fk9ocaQTiBJBBrcOGUO0mZQZ7cMBpEDFG0FZjaQT3kMBFsyNGErcIaQkC3CBxKHqFUNehYQpjPHBRjGSFExwnZQnvf7AJaRwFkX6iZQO0i/A557jFEFuSaQsyhCBR14GGkWkFZQShrIBVMIsFU46xaQwKHJBBBWVGUNeRZQ9oQPBJxgEGk++9aQFuePBluJUG0isNaQ 1afo_prepack_topscore_0015
Lb8SABNJG2EEW58ZQVjX5Ad8SjEEXPCaQUNe4AZlDXEE99XZQJbn8A1isdE0FZ3YQbJWuAxxTqE0F3QaQnNOpAFPa2EEiKxZQqGPDBVjX4E0xLRaQNcw8AVfyYE0SmaaQ8cipA9HRcE0KcYaQDHEvARXwzEEiAuaQWBzsApbDzEE7zWZQ 1afo_prepack_topscore_0015
LnEDzAx0NFE0hWYZQzMzxABW5wDEoawYQ8S3lApFZrDE8nmYQktzgAhpbODkU42YQWAK3AhoDFDEuj0YQuKnBBBIxGDko16YQ5iGEBBCKbCk0x+YQdmMBBRdl4BETb/YQlu6IB19sYCkOJBZQvJxvA9TNAE0jCzZQI8o1A5gEBEkPQWYQcguzA575zCUTqPZQuhj1AVpNyCUU6XYQK7ZDBNNSXD0wrfYQzKfCBRLOZDU+jXZQ 1afo_prepack_topscore_0015
LIFuhAdnvDE0hWMYQDCsMAx0NDEEAAAYQf/UHAVMIcDk/UTXQzMzMA13PVDUy2JWQsyhKANdTWEEnEDXQlYQcAFZ7kEkArcXQqxLnAZPKWEkVO0XQIvjhAdUkDE0MjMYQNkvCABpfFEUrrcYQLy2LA9S3QE0eUAWQ46R1/MepdEERLKXQ5QLgA1isvE0OfnWQqxLXABqGvE0xLJYQIFurA557REUdT6WQamZsAJGEeE0fqRYQ 1afo_prepack_topscore_0015
LmuJ5/gqx/C0jC/XQrcot/wKHWC0jCXXQPKcN/gpbeCERLCWQx1ja/kYQICUktDVQduFC/4A+2BU/CJYQwqyn/ET1SBkKJwYQiiOp+UEUiA0HaNZQIG8W/a1hhAU/RFZQxuKT/gC97/jH8rZQT3kw/Y78FDklDdYQTNfFAhjKEC0aRLXQXKSm+KzDPCklPUYQ+MM59kjcBBkXXuXQJGnAAJcFoAEqilYQgVd2/MQpDC04yBZQ 1afo_prepack_topscore_0015
LCsyB+SgV+C0Ib/VQ2jCX/mYQIDk8SvUQCsyB+4luVDEmupTQ5QLS9gqxHDkTihSQeGw8/KV/rDUY48UQFrcQA/5YcDEdM3VQfLQHAvTE7DUianTQtQDfA/Ts/DUZOWWQqGvk+qw1PDUjXyWQKPZs/epkrCk+iaUQ4gst/O6eDE0DNdVQYrHaAX64ED0bMVVQZepJADQeMDULBvWQyp+SADzJKE0mMyTQTlh0/SQsDEEFBATQFf5OA7+TgDkxtGTQfHulAHYJyDEsM/WQFbxVArehLEk/c6WQ8ePjA3XrHEUNhfVQ 1afo_prepack_topscore_0015
L5QLi/8S3wDkR2+TQfU4AABqG/DEEY9SQMdTMAJGEYDktzXSQ14lOAJGEUDEnELRQUNeRAluJPEka8iTQ4P1GAZ78hEU46BUQfU4gAZQgVEU2OfSQktzj/4577DUHa5UQp9mw/sg2HE0AfKSQbnvZA9RhHEkYQYUQtd+QARKctE0yhGUQShrmAtyhgEka86SQAAAlAZ5QHEUMIISQmZmZA56RdEkEDqRQ 1afo_prepack_topscore_0015
LiWkTAZ5Q7CUf/MTQaR2eAxJxUCECsqSQxgAPAV46xBkoF5RQLHaTAdR2WBkpbyQQPrekAV6B1BUtGzTQRt/tAd8fPCU8ugUQBeHxA5SgpB0KRuVQNoT3Ah6uTCUUmiTQNepRAhU4+Cka8KUQ7AylAV+bfCUJCASQfqvcAJn9nBUzCjUQarNnAJzL4Akp7YTQMgrrAFPJvC0Ij3UQQM43AdsqDCkwsOWQbIXqAd2ilBEeNaWQ3cWzA9tYpA0qhZVQHbE+ABEriC0QBDUQSso5AJCNoBkO0LTQ6g50A5sdnCEuYsSQ 1afo_prepack_topscore_0015
LhrH5/4P1gBEuecSQEYlT/oFZrA0GvsRQLHaB/cR2WB0d+WQQFueE/c8SvAUGEoOQaSeA/i0UfA09teSQaSmi+yxbQ/j4SuTQl1Py/28ju/jrwlRQSsqt/mRkQ/z2ksUQsHFy/c8S3BEEYVTQIZyn/QZwY/jfbiRQfCUX/aeRdBkrJ1SQlaVo9SVYZ8z1/aTQYEcH/sk/9/Tm7PUQ3c3HAbUVe/jtGKSQQxO4/+s0gA0JFvQQeJLn/K2Qk9zHQPRQ2G5l/SIc/9jTSjVQvtoz/+edpAkegCVQOcFFAb0Kf+Ds+MUQ 1afo_prepack_topscore_0015
L46Rh+0hWUCU3kYQQYlDN8sz3rCkR2OOQf/Un/w1jmCE8naMQJbnj/coFdCEueEKQLi4g+KGwbDUmMuOQusqx/a/vhDU97JQQg/np++myzDkvJFMQS0kMALA0RD0kC4OQAAAg+cnvjCUwKPRQiFvX/qPSeCk+oRNQ4z/C/8oKpDkfk7PQxNMv/iY7QD0tzGRQiIK2/KbzBE0ENYQQshAB/6YyKE0OqdMQY9uH/wHWwDUYdBLQngLk/CpsmDkOD3KQ6EnaAbOLXDUBDEQQMTcOALZEjDEPo/MQTK8KAjcuvCEbJeOQ 1afo_prepack_topscore_0015
L8naGA9S3sCkYQgNQDXPaABrcoC0573LQYlDbABVj3BkoFpKQR2OfARKctBUO0SIQ1zInAd2/vCEmSkNQT3axAlHrqCkUDDMQMSG1ApzvKDk9XXKQ+jb3AZAmFCEk8SMQnoj+A1X4FDEH19IQ9gcABxBqAC0Zv5KQ+hOCB5e2gCkCBPJQoFZHAV3k0CkZmZPQO14ZAFkaADU1cSKQ6n8mAV4QQDEj7YOQsCNnANWwZCU4nPPQMEcwAZHDoDUZ5JKQ+Pn0ARCUYBENOnNQLSrAB5eVfD0RSTHQNXxCBxAuGBEDcHLQA78FBhb+cCURaIIQ 1afo_prepack_topscore_0015
LdoFXARgV2AkArMMQXktXA9na8+jVOELQe++HA56Rx+z4luIQ46RNA557n9zbSMFQbnvTAlCX/A0NJGOQd29jAJQ/e+DeMaKQWYmTABImA9jGmnMQ 1afo_prepack_topscore_0015
LPKcp/ksdu/T14FJQ/Ujn+w0Np/TgVuFQv0NZ/gVOkAkU46AQc9oY/89TFAUjX64Pir2g/CbIeAEgDXHQGsF+/iranAEG1hCQgHP2/Wv8R/jUa2JQdTih/c9oQAkVO0KQOrS898VZH9j9ItEQV8OV/O0XeB0d5bIQQtEOAHH5EBULgwDQTunu/idlPBE4dE/PjjQCAvv8Q/T2L1AQtjNKAvzuGAE53aKQ0TT8/yvfi8j/PGJQ0eTh/io0K/zK0lLQ 1afo_prepack_topscore_0015
LZQgt/IwKvBEaR2BQKxgAAd9oQC0Gv06P+TNSA1hWsBEmuJzP/UjTAlBBmB0bSMwvatYJAZ+M7CED43+PD58w/w0QaDU58dBQ+YKs+wcQpD0tEu4PJeRg/O9qFDkBZr7P0ist/AqGDCknvfFQbLVo/YeWXCEtPzxPtTnUAdsT1CkS2rCQ8qLSAh3ALDEiMd4PqAAf/AyrLD0AXxEQLzNAAVeM3DEIc8CQZiS6/udELD0vQD0PiihK/ycpkCUj7B7Pferr/GolLD0JR5BQ 1afo_prepack_topscore_0015
LQ14fAJFuGBUjX67PWO0oA57nSAUMIw2PgVOkABVjX+DaR2OP357nABBW59T14l4v/UjvARhrX/zHFOAQKxgeAZlDNBEpw1BQu/ztAh/i8AUJ/DqPHaRrAdTih/TKc9DQDXPxAtcol8z4lu+PxgA3A14lOA01jiAQ 1afo_prepack_topscore_0015
LQgVYA5QLy7ja8SvPqxLPAdoFZ87kYQsvsHFIApw1jyj++p9vKc9MApGv07b14FDw+TNSAR14l8DBW56PkOLbAxmsv+LvjvwvQ+vBARHhI+rZYQgP 1afo_prepack_topscore_0015
LdTi5/sd+O+T5QL9vIwKr/g/Uj/zIbnDwEtIJAB/pGA0hWEHwZQgJA9Rhr/zKH6Jw+eXE/sOdEBkq7aCw/zHn+IX41BUdtjHw2uMP/CZDvAkS9M/v+TNy/UiBB/D8na0vro/L/oMuL+jzsvFw3Cml/0LZtBk3ht/vZ3Lf++6GYCEO3oGwZYJo/8pQDCk51tIwzA4j+WacOBEDHJJwRcFp/+u4pB0hCi9vrL7q/y3zFAEWGKCwhbhB/GIEOAkG5a3v 1afo_prepack_topscore_0015
LLHaZAZktrA04luEwBrcmApEDCBktz3HwAAArAFYlj/zfqRJwiWktAFuek/DVjnLw/pGvAFtIrB0GvUEwUNerA9owhCkZmZCwrco5AxfqxBEaRWHwGEYyAlYQ0CUiBB8vvJxYAx0N5AkZm5Awf0NkAJZIwBE9PeJwMdTwANJGEBEW5wAwnvfrAFDC4CUMIwFw46RjAhqxfCEtI7Aw++p/AxLdHCERLyEwW5Q8AV46xAk9oQIw7Rh4AFueMCklDdJwb8SvAFYlTDkWkt5vDXPyAtd+eCE+TNyvx1j6AFYl3C0eU4+v 1afo_prepack_topscore_0015
LYlDsAxLdz8Tc9oHwFuewAVNeJ8r/UDJw67npAtHFu9rlDdLwwfqtAFtIb+b14lNwPf/pARf/08j8S3DwYKv4A9ce56r0SqJwKImwAdVCr+LdMJHw 1afo_prepack_topscore_0015
LsyheAVMIw9b3kILw3kYQAZmZm+bIwaNw8S3UA13P16bMIwPwyLdXAJEYF97kYARwDIDx/w/6d+r3TqMwnCYo/QD6KAsZzjKwdlXK/gx3H/rwUEPwpbSYAFCsy8bNeZJw/u9TAVlvUAciGBOwp1Up/kVNt577A9LwKKGx/Qmvl/r8L4Iw0Etx+WMNB/LWtfOwWP4W/wiEY9r6JVQwkAGZ/IzOkAcYcxPw 1afo_prepack_topscore_0015
LktzVAFDCs9jWkNPwXPKaANJG0/TPKsQwShrnAltzH/ThrXRwBrcoApw1D/zxLlSw3dFbAd6RWBUYrJQwD86EAVoDzBUt+WPwSI1hAVwXJCUF0NRwHbJFAt9hiCUzUwNwShrTAJv0d+jtzXNwJZONApGCt/jMwaRwMryiA1zqYBksHkOwnCF1/ENU8BEzuiQwOFk7/Y/CBBEcKIOwwWGiAR30pCU7Y0Qwz22pAp+6+BESUgRwTMNZA5khICk0oFSw+Lvp/MPpqCkjEKNw07APAZgPeCkse+LwhKtLANtS8CkQL+Ow 1afo_prepack_topscore_0015
L8S3vAtyhm+zyhmQwGEY6A13P19zxLNRwU464AZ6mE67z3HSw14l8AhqxL6757PTwkCXBBB/pm8z57HQwW5QDBtxLt/DaRmOw03vGBtd+u+ja8SMwHvUGBZPK0AU0iMQw6mEvAxKHq+jYQQPwUVK9A5GDo/D5NyRwkCX/AFsyh2LVj3OwkC3EBlBBW5jsdmQwrco/AlCXXA0OfvNwmZGIB1NJOA057HLw35bEBhpby8jTiBLwlDNKBlBBW9T14FNw5QrHBVO0qBk78NPw46xJBxLdTA0z3nQwIFuDBFXPKB057/Qw 1afo_prepack_topscore_0015
L7RhzAh/Uj+7KHqRw4P1xAlsdeAM7RhSwlYQsANIwCA825zTwyLdvAxKHaAcNe5UwpnErAphQiBM1RzRwiGlwA94NICcUroQw//coAph6jCc5gzPwOwy5ANRGjCMbtKRwO0iwAlCXf+LAAwQwKvm5A5EY6Ac38vSwsI5jABZsDBMwUaRwFSqoAJJTJCMEuhSwJkpzAFUXhB8Gy2PwMdXsAhPU0CsUeJOwRPCiA93yPCcRDCPwE6IlApOe7CM+xlQwjkt9AdXfzC8ErVQwKvu2A9Br6Ccn73RwfGj/AdUbOCsj7qRw 1afo_prepack_topscore_0015
Ltd+jABW5g+b0isTw8nacAx0NJ9bjX6UwAAAmAxfqx1rQg1Vw03PmA1jCX6LmuBXwXVvJAhQUc4jnkjUw94Rx/EKLa87ZtwTwRvKAA9XWC9TPN0VwE3lZ/0vje/7CnhUwT3khAJGE49rqxzSwRe2VApTmT/bqZbVwVohPAp6j09zQf6TwcJb//wuEB+7Yh2SwZUOQ/A6z42zlbdTwT99l/49q1+zr7iVwP2YMAROKq+TB8VWw/Vg0/0KHW0LwmdWwNePH+YGZOA8rY5TwmKu1+Ucos+7zFbVwQ6N1/M4ndAcLozUw 1afo_prepack_topscore_0015
LVjXsAhVOU9zLdTVwiBB0ABVjH/j/ULWw6mE7A9RhL8Dmu5WwO0i8A1isd8TzMDYwBW56AxJxgAUbnXVw0is0Ax1jiBUPK0UwdoFsAFsyB+j78VUwLhdvAZCEJAUIx5WwU46+AZ5Q7/zGvkUwsyhABNJG8Ak9oAWwsyhvAtd+GBEAAQUw 1afo_prepack_topscore_0015
LkCX/AxLdT7LueMWwT3EDBlX62+LAA4WwY6m/AJwKHA8yh+XwdolBBBAAQAcwKjYwnHNFB9BydAsef4VwvAjIBlHSjBcighWwae1NBdnRTBM7F3Ww2uUGBlUgZCcQixWwF14QB1FYJCsdjcXwyDYJBlUP5Csd/WXw5woOB1uRxC8qdsXwAVrRBJz4QDcw4IYwJGE+A14lu7LFuOVwuCfGBdcyr9r+7UXweUpHBhJy7/LCMIVw/N3BBl7D8AMNiXVwkUlPBxgmUAsmfqWwwsKCBBLyfCspogWwmsCVBhtFDC8jgtXwRJoHBpbkYDc8ojXwjMjPBlyQqDchKMYw 1afo_prepack_topscore_0015
LAAA2ApEDiAM8nqXw+TNvA1hWMBcdTWYwDCstAVMIQA8eU8Ywy25uAlDtoAMT3gZwDXPzAd++ZAc3kwWw2Z/yA1T5DCspigYwXXgnAJBOdBMHWIYw 1afo_prepack_topscore_0015
LTiBrApEDC+7z3zYw8napA9na80bbnXZwc9ozAZ6mEzD8nyZwMdTzAJwKH0bHaZawEYlmAZ78t+zgAHZwoa8WAhWkt+TgVyYwsHFnABAAYAUwKrZw789RAtd+mA0xLZYwJGEqAFtI78rBBWYw6BziAxtbK7bDWrZwDXPsA9mET/zNJuYwzMzKAJFue+DnELZwiWkVAJxgA8zP1cYwYlDlAR2OXBkR2eZwEtIvABBWZAErc4Zw8nahA1NJGAUMIEaw789BAd++hAEShLYwNepdAZmZuA0d++XwlDtSAJaReBUdTuYw 1afo_prepack_topscore_0015
L5lu8AhpbS4TgVeZwFueDBFtIb5TIw2ZwUN+DB9mED+LnETawW5QFBd9ow9Loa4awQmSIB17rW6TRCZZwR85IBVo7O/z+hBZwv+hNBtwSM/jOtjYwKpIOB9u92A0lJNYwlVlRB1piEBERcZXwp4sUBdINGAkx5+Ww3N1RB15QICU9f0Ww4P18AVjX64zjC/Yw6ObDB1onO+TBcKawJrBIBlhf877mDBZwRT8LBNtcB4jyUrZwF5hJBp+waA0WpYZwd4SFBhP3o/jzCvYw6g9MB9c4O9T1DMYw1OMRBZvE0+jGo1YwzXzLB5ydoB0VdWYwyvgUBVZPY+jEJbXwwRSXBVUYQAEATOWwPxbPB50OgCkD6IXwBhaUBFUWNCE86DWw 1afo_prepack_topscore_0015
LZ78CBxLdLAc14BawLyWDBV46ZBMuecawb8S/ABBWRBczMDbwIwKBBxgAjB8jCnbw1r2BBNDuUCshEDawohSCBlaj+CcwqbawohbABtbfjDcstBawxjk1AZeHgDMfA3ZwlfftAtwppDc65RawHDlvAJsE3DcB54awoAejAp6glD8IGFawjX6BBd8SPAsnvjZwsJfHBZA2gBcqInawx4aEBxYPXCcUBnZw4Zf7ARu0RCcJx3ZwLir/AhZy8CMre4awnzcGBtCGEDMBlkawLwBBBJBgAEMJqTawS7sCBlB6kD8EAkZw2hpzA9I5VDs6RZZw2ZP3A5IP6DcqrCbwLjhpANDO+DsFDNbwyT3hA9aMbDcdHnZwVd1aANBqsDsePZaw 1afo_prepack_topscore_0015
Lx1j1Atyh2AsYQ8awZ78tARf/sAsArgbwqGvyAluJh/LUNCcwShryApa8CAM99ncw9WJjAJuCKAcuURbwZmtYA5a2HBs+i2awLobFA9odYAsyfkawBKwRAtAfJCcFOSbwDXPzAd9ooAMqGfaw41osAlhyrB8T4ubwY+kkABTMi+78E+awpy4cA1oOv/bhNtbw8ZEhAlEXfB8GpbawVQk3/UaYEB8qdRaw783KAJAtH/LvVQawi7o3/4/f+/b8s+awYBHIAlydfC8bL/awSqTIA9Ri7Bc6Gtbwz51fAFRLaCMeOebw 1afo_prepack_topscore_0015
LQ142A9mEj87Gv0bwwfq7A56Rh6DAAUcwT3kDB9mED4LXPecwU4aEB13PV+L+Txcwknu7Apt3g/TDuCcw+wTwAVsUOAUnO5bwd8jABN3TsA0tcicwu/EpAh53OAUIAgcwQ142AV3kY77NJWbwrT32ANvDZ6TxFxcw3pCABtI+k/jLikbwwovsAlrpJ/zHHhbwkygwAdC6OBkhCsbw/BjABlkQtB0bvVcwCBrEBZZsXAk9pncwd3y8AZB9qAUeuAdwCOIhAxWzkA0+uWcwkxWsAt035AUdK4cw/ihoA152c+D2Ftcw 1afo_prepack_topscore_0015
LdTiHBpEDi8DpwRcw++JNBpvfq5zd+acw1NpNBJxgA5r78JdwjX6JBpZmZ27yhidwBr8OBd++p9Lsy9bwiWkPBlX6G8rX6ObwKc9QBZ78d/7OfzawOJmWBdR2OAsDt8awXPKYBRgVWB8z3faw4P1GBpFZ7+DXPCcwLfwPBl+6K+jyKVcwx1DMB99Td/LYl/bwRLySBtyhm+LW5IcwR2uSBR2Of5jqxLbwCB2LBVjX62rCXDbwIwqQB9Rh7+LmuRawrcIOBpvfiAc465awQg1WB9S3kAMmudbwGZbZB9S30+b6m4aw8n6bBdTipB8d+mawTiBYBFXPCBsuJBawY6mVB125DCstzjaw 1afo_prepack_topscore_0015
LR2OSBFDCs871jWdwyL9SBpbSM+757DewhArSBNJGE4zxLhewfUYTBBVjX07IbHfwekxRBBFLb+DpTSewqGvOBtz3HAsuJRewNzMPB9owdBspb6dwpbSLBlCXPC8JxMewx1jFBFZ7ECcPKAewbnvBB57nmCcjXOewNzMVB56RB9LXPCdwdy4WBtPZH/rYJHewlYwKBhArc/bIwKewiBBPB9RhTA8Ofzew9oQTBRgV2Bs789dwuzXOBJEYVBMrcYdwOJmLB9RhPCMYlvewCsSMBNzMvCcc9Aewb8SFB9owBCsTiddw3kYEBhrHNBsvfOewPf/7ApvfeCcHaFewam5BBRKcpC81juew03vCBdR2CD8MzAew 1afo_prepack_topscore_0015
LuBGHBzt06CUZAiJQfmkCBzU52Ck+IdLQYpxEBnD3zCEdlTOQMQkDBD9/NDEh6/PQ1zi9ADWjdDE59PLQw/C0AjR9XDkMsHNQK8z5A3DBjDUx8XIQiDqFBzrz8C0boVHQNcdJBLqIhCEgtrJQ0KNJBL0KVDERt8JQhNUAB38CaCEBK+KQbc5ABHqP6DU/14LQqnwuAjukzD0Iw8MQc342APRRVDEaILPQ9BrvAXJE7C0v/kMQMkc0A/ra+DkXkPIQJdm1AXrPGDkEudHQ63WABPTToDEuqKGQ 1afo_prepack_topscore_0015
Lrq/HBHLKUCExb2OQevQKBz2jPCE/8yQQn6uFBnegGCUvVyRQ6Q2BB/lJjBkTkdRQpQbOB/uXXB0/t2QQbYdTBv1CpBkYMDQQK34SBjICPB0/NMNQEHcOBvl2CB0aQMMQCeZXBz+WGBk0C0LQQ/6IBrdw+BEnIdNQqSOMBPNetCE3TERQ3fqMBDMJcAUP+eQQIemPBjwgMBkaA5RQpCxWBHIAFB0U5eQQ6kUUBXUsWCEGkFQQ1dRXBLmT1Ak/m4JQ096aB372QBUM6sMQ 1afo_prepack_topscore_0015
LulMGBr5JWCk3c/SQeJ6BBLMbOCEu4/TQOubEBLHxDCk2cWVQM6tBBjxOAC08jWWQAvi8ATZs1CUr7IUQ7dJ2APn9BD00z4SQq/kwAvhqsDUkjHTQEdFuAT85eCkXskSQN0WJBDSAnCkf5OTQxn9+AbMFnB0qYqTQ8QuAB/MGRDkwoaUQ2H22Ab+vvC0hY8UQHyl7A/wzFDUr0CSQmPCsAnsY1DUYnOSQ9ni2A3toCE0VkUTQgwKrADN9pD0l89TQgzipAHXnnCkVtrRQGdooADMEbCUlmaTQKuSyAnk4AC0hUZSQ 1afo_prepack_topscore_0015
LCDnJBXcV9BkiLZVQLCSMBHWjoB0TzrWQEprLBvS2IAE1f+WQ1irMBr1dX/zZaCYQmQOSBvTb/BkONmWQ/ivLB7qsBCE52kUQiqTKBrQcGC0mSeXQNyhTBXyC7BUchkVQRmgUBDSbTBUsDNXQFp0SBXB8fC0ER9WQ 1afo_prepack_topscore_0015
L5sDKB30vv+Dz//VQtKYJBbOqC37XxNWQjZ2OBjt7H9rr7LWQs4LSB70CQ8L3sCXQpllGB7vXI7rW/iXQI58AB/Toi3ToMnXQZ9b/Avl42+zgF4XQWUc4ALx9G8rzqcXQNi70APrJK/jE03XQMpgwA388Q7TkUnXQJqRJBLhdh/jO2HVQz55GBrHlC87/2aVQ7v1IB3+iD2TWlLYQtTiGBLXz7+LjBuXQT/TCBXioJAUe0DYQZJY2ADFEI/rHdOXQbfWxA3ufjA0GACYQ 1afo_prepack_topscore_0015
LRhyPBn9SO/LOONVQShCVB7WBUA8FwHVQJ8jVBjhD/AslLwTQltzZBHurABsYcKTQh4tZBDZYs+LEkVVQqaEfB/oJBAMKMXVQ7+WgBfyK0A8iNaWQUfkhB//wAAs5EeUQsmyiBz3RRB8xNKWQ7YkjBr+CzA8WV/UQGvCNB7YEj/b3thUQUzQVB763EBMxY5VQmdLZBzsSR9L4+RWQcxvZB/c7Z8rysiUQA6veBnX39AsQFRXQZh1hBfVsD/7fGgTQwXzjBjZ+6Bsxy3WQ 1afo_prepack_topscore_0015
L4tRRB7/thB8jgPTQOZiRBzONGCMZW6RQjgAOBzbLuCM7F7RQuN0PB3BARDMDSOSQzVuPBrzHQB8H4yQQoFbTBf1zFA8NXkQQjKiSBbC/f9bwkMRQGlzXBH5lNAM6/cPQzO8VBv9uG5zKT/QQAzNbBLMjS+bTBCPQyzRaBfcI01DhiJQQ+s4NBT/mfBsS7uTQEUrVB/eWPCMN9tRQQZxLB7C82AcN9BRQK1YPBz6szB8PQuPQndGPBngnE974C3RQIEjYBDsfKBshJdOQ6TMVBLvZS+zPTfRQ8LpeBvUgg+rCEtNQZ29cBvFgm9jNI+PQ 1afo_prepack_topscore_0015
L3w+IB3kipCclcmRQEOWFBLtVPDcBBmRQmZ8CBDlWVDMVP/SQDd8+A7sq9C8QAaTQln6ABfrzJDsHskQQsa+CBrdVJDMGqiOQDrmHBXeMNC81KXRQKLrHBXRlrD8ixURQZVk9AnCDsCsMLxQQrZG8Abo3jD8MJrQQu1BAB3uAQDMphYNQ 1afo_prepack_topscore_0015
LWExEBPo70DcpgtTQQTmCBzYh8D8J/EVQ3ii5Av+zFEsIU/UQ7ZjyA/9u4D8H1lVQKA+FBLdSPE8YJyVQBEjJBz5lEEM2H1WQz+APB3UX/D8GuNWQUReRBjFZOEspysVQDIpQBLblaDc1JRWQ9dkHBrH1DEcJrWTQ0yvCB34feDcreoVQDUbIBvxeXE88sDVQRWXDBLvoaE8sVRWQDIDKBDVMPEsWJrXQqstHB3EtrD8/SKXQ 1afo_prepack_topscore_0015
LWqx3A3SsWE8OePUQ0f9sAPYwfEcOhEUQphblADjKPEsE0cTQj51oADpTAEcYiySQ/8zuAz9vyEcZYITQV6T6ADdR4E8ssUTQK6t/APqDjE8oTjTQIIb3AvXqWEsjpQUQsK9pAjYNlEsP/CVQDx7sAXiJuE8OIGSQo+ZpAL0+/EsXTZTQFEa9APzrAFcHHcSQPsO7ATqPDFcYPLUQQd7ABDm5bEcbSlSQfPcDBbSZlEMqBLUQ 1afo_prepack_topscore_0015
LemYWAnonRE8RFqTQJO1GArpCCEcKZFTQ1f+GA3qlDEMLqjRQMQKPATWdrDccI4QQmBcg/OlHGEMdKnTQiEuU/mx3AEsweFVQpSnD/UtDGE8QflVQMpZq/0d3OEM2V1UQ7o7V/EgOBE8VDuWQtWORAnjsdE85OMUQ+OpLATz6jD8TbYTQAGQQ/GY5WE8E6dTQKXUm++3L5D8qsCTQMGYg/ibufDsZQPVQRYyx/SbyJEcJxqVQ 1afo_prepack_topscore_0015
Lfkr7/+dTUE8d/ARQnNd6/Ww2WE8soEPQ2IdSA3UnPEsb+1NQae7SATeFFEcWRzLQc1gx/G9MuEsv7QOQVFmH+uNC1E8JPNPQXrt1/Wi6wEM6MQLQ2bCe/kZDoEsJEAOQJqiu/q6MfE8JYlRQp7ug/mH7MEM+NSOQVfMEAPHu4EcKJQPQ/Rpw9KCpzE8DBsQQe2qG8IWzFFMk8sOQdQRv/ORgBFsR3tKQLWBLATTrsEswpoKQmFod/OegmEsxyPKQ6dl9/s/1tE8S3wOQJGzc/cerpEMdG1LQa9IW/IJSXE80eiOQ 1afo_prepack_topscore_0015
LOVAiAXwJVE8SbEPQExksAjghOEsrC+NQ9aQtAHbJsDsd26NQ1qjwA/oKZDMDl9LQVHm1ADfqXEMjRtPQgHlyALl6WE8fUORQPMx3AjR1uEcOZ5OQOHqhAP0mdEsZ4WQQJ4QtATJoUEMsx7LQ5uw8ADWVOE8oqaPQFpMsAPHgOEMQ+SRQotv0AHMlxEsMt5MQWE0zAPjg5E8z6IQQwxIABDl0xEse57OQ 1afo_prepack_topscore_0015
LqPSqAbKXXD8g0BQQvf5qA74vnCMEtCQQUN7hAzK7UCsQ+XOQBFwjArPqxBsf7wMQ+mDqAT4aWCcWTeRQ7HoqAzuLLB8WUnRQCxT1AniTrAM1/ERQJ7LpAXcmyA8+0ETQSpsnAfJ8mDMtN0QQDhmyAvvIeC8OuQPQSfhwAX+BkCceOESQrgeiA3U7gCs2o5RQ8iTkA/d4tAchMBRQLrt1AnQ0L/bJZLRQC0D2AbBr8AsisBQQsaz7A/TZIB8xQpRQYelpAvzWa/rsOLTQlqgvAb5yPBcb/qTQ1hbhAv2KJB8RXbTQ 1afo_prepack_topscore_0015
LnpaQAzdijCs5xsOQuso9/mAHRCccIDNQjSJEATQkWCM4IFKQPIADA/PExBM9qiIQ1osE/aNhmC8fKqNQSZP3927FbC8GlPQQ+e+7+8TQZC8npmLQ6Lth/0wz1Ccu6uQQM9cNA/LF6CsERAQQu2z6/CoWeBMB/gNQoxDM/WTLJDMVXmNQoLGQ+Y8GzBM+mRQQ6M4b/ykIfCs1R8QQpWZt/EDqoCMmMEMQTw7D+AI9iCcegnJQ8gDG/YkOtBsl9pLQI1aq/0D2rCsrevRQrxDR/IkeXDMqjvQQBp+8/EgZxCMpbEQQ 1afo_prepack_topscore_0015
L72ZKALxV8CMv7QJQoEPQATLmCD8KizEQN8JhAfrrjCMf3YDQGL3gAbAyNC8acv+PQAUXAbi3wDsTWpDQ46qEAXt7HEcRUhEQOi4fAThp0D8Ba87PWZ2j/W4KEEcCT0AQ/CmLADWHUDsUSiKQU4NCALc17C8F6WCQNi7hAPdE6DM8bcGQCLA+/GhmGEMVGUIQzaNKADOUYEsFo8DQRsZiAj1xKEMXBc6PKfymA/xcfDsrD+6PB8ZTA3VqrD81wj0PoJ5q+GdxPEctYrBQZYQu/OO/FEMizW5PiW/O/qPHoD8T6aBQ 1afo_prepack_topscore_0015
LziMpAvaxhCsAfuGQK6WyA76VEC84trFQ/aPuAr/EtAcUxKFQn6LxAb6n9/rSbjBQtrr6ArDtGC8mJFJQrX/BB3ltRB8ZxsIQrEFGBjo4lB86s3FQaESCBfWXFAs9qGKQ3/WKBPcBvAspbKFQAojGBrY7c+rpiwJQzRmKBPSsG/buV/HQw0KpAXU2zCcMA+IQj0M2A3R+NC8cG9BQywx9AjdNnC8DKOJQea52A/CR+BsM9+KQ764FBj44QCcSBpDQbXL+Avuup/Lv1fLQb8iNBfHn/AMxLYCQeNvGBjC6U6LI/3KQjz9NBj1Mg9b6wbHQ 1afo_prepack_topscore_0015
L9yenAbiGSAsknYIQzPQjAHlYk9L1fPIQEX2bAv1is8LTbDDQObsfAzjIh6DyCaAQY5PlAnwO4A8L71JQVQypALPH94rbPiIQP6GbAfvY78ru92JQ 1afo_prepack_topscore_0015
LpanOALcNL/bvIVBQ/THEADOT0+7DGE4PXDfVA3jyf+r7w5Wvgf7UALXJt6rY021vOmlr/uYMnA8xTiyPllFY/ek9gAMCue0vmswP+uvirAs8I+8PY+rLA7CqYAMFNfDQN4I0/aKjE8bD0Z4PQob+/23rhBsEYzzP0P1e+2C8XBcFJF4vNnd3/aRRgAcuHo7vVwgm+i/mM/7RMi2vEAh4+s7LiBcj286PwlDz+QAxh/rJpX8PqZpD/egqyA87/jCQ 1afo_prepack_topscore_0015
LL4miAf0zGA8BULUv40crAHWu9/7jqS4vzrjwA3evZ8bDHL2vVLXyA7Gne3zYtx+veLyzArwTFBMOPh1vImJ9AnpIBBMbgh+v0ZkDBrY3ICMXl47vUicGB3JspBck4MPPsiyiAH0a0AcJ8ByP/NGoA/CHFA8spJAw2Y/vAT8zBCc+XV3vTNA3ADj8BB8xhxiPN2dAB7MeCAsWQA+vEBP6APTzJBsDjVDwGBnJBHdWKC8NEmrPILXDBL+klB8vgy0PfkHIBHzOqAswOdhv 1afo_prepack_topscore_0015
Lbn1yALOPh5b3jkqP4Yy3AXdAO+D7wYxP7upwArG3NA00BQGP7De0A3gDIBUoqMyv40b5AD9Io+TRYYAQ09PxAbAIQ9bveq4Pccg/AjxjR+DBSSaPByG1ATx+N8TNekCQAXm2AzEqSAUBSiBQqW7ABzO6d+jgzSBQ 1afo_prepack_topscore_0015
LQkWmATXnKAUG7CoP8WjeAjXGPBE2REpvgNngAzyXUBktwY+vJR+hAPvWMCUHPaBwYySjAHlg3+Thpc0P1fUhArv+FC02qzjP19/NAD/FBBknrFLv 1afo_prepack_topscore_0015
L3GVgAfDHNAEa56BwivuhAf+UQA00u1HwrTbsArpr7AkZEkIwrmCtAPQY0B0JKOKwwBjhALKnX9D9TJJwqWtkAPZZk9juQFMwSS/MA7Rlp5zaC0IwvEieAPDJs+TP8FAwfkQWAPV50AUbgxIwKtcnAP8Kk5jl+HIwCfikAb/kr3bip6MwmWwsA72km+zAFRMwoYMeAPBGD/DB7KNwHa2MAH6WF9bwsrJwKTLBArO0Z9TZw0JwU0EJAbt/n4TjmYFw 1afo_prepack_topscore_0015
Lx220AnPphAEjSfGwfLg/A7dbJBUI7gHwPf5+AnWDVCkU6iGw4NVBBLsUuC0rI3IwcCIEB7ibiA0SZ7DwbCMFBv2nK+ji6gFwPIPJBfL9WBUisREwVnjIBb8Tl6je/gBwEvM0A7+1n/z8x0Dwo+1ABPIr9AUgY1JwgRwCB3OqhAEzVl/vfuNHBD8LH+j60rIwyQZBBX/yO8zBQ+Fw8ESMBHue6A08BuBwGAcIB7qFMCkpe9CwYmpKBvg3XBknwMIwwiIJBnVKz8Lyo6Cwl2hGBzqWd6TUlT7vDWbMBHWZP9zNNGBw 1afo_prepack_topscore_0015
LhWQ6AXaKiCkM9JCwFxf5Av+0QD0Be+AwRjxzATJpnDkh5jFwbYW3AHiMEEUcheHwhVU3A/fWNCkv3P/vpIwABLR7dDEQObAw59L1ADOjVDE5Ee6v 1afo_prepack_topscore_0015
LFQ7qAP9uWDE1sWHwjpFlAP/1rDEpS6JwfnlsArfHwDkhEUMwuGatA7P1IE0lqhNwa8+VADTzSD0xduKwSVhHAn3rQDEFTgIw3B6KAv/eoDEzjENwb9JoAvES8CkRVxFwusliADPyFE0MNQJw4DbaA33VyC0kETLwZjEMATjj6C0bWmGwkvW5/GwVWDkTsnNwpVzVA3F0pDEUWxOwawSGA/RbEEUhUgMw 1afo_prepack_topscore_0015
LIdHyAD+bODUELANwqmn5Avq3QD09IUPwl/2ABDuv0DUDb0Ow/Q5BBHFfHEExKRQw8Vk/A7OUmCkorwPw7zy3ArTrDCUmtWQw1MTEBj6MsCEJc4QwjYa8Avb/tA0BtUQwoAZxALjrzCECh/LwXsA1AvL1XDESljQwWOdBB7gRbCEwm3NwA8R1ATnmKCETFYRwNJpwAnPFECUqXdPw+6WGB/R1NCkB0BRwSoHHB/Q5DDUbUgQwMTqCBnWG3C0jU1Rw6lb2AnicAAEpFrQwGvu+AHe7dAEepmOwmNtBBPYBrAErD+Qw 1afo_prepack_topscore_0015
LAiIDB/tF2D0hGeMwK9FHBX6FME0hf1LwuNdEBXUCiE0xHQMw4CuGBfsMwE0ZGeNwXAHJB7bEKEkex8IwmKwMB7estDEsdYIwDLxNBX2ZqDECfxCwAL+RB3nzyDE3h6Jw6yNCBPKvgDUqGHLwl4fKB7MXKEk9ZLNwAwqFBzy5IEE7vPHw6yULB3dhYEEHHcIw40wKBv0WQDk5GBJwb0WQBrPFPDkH49Bw4f+JBXMJmD0F/rAwKysPBHSyDEEGyXBwR1jUBn2dXDEHzgJwl49TBblDIE0Q2RJwehIRBLLg0DkoSDMw 1afo_prepack_topscore_0015
LOFZ/AzQ6kEkBOPLwrs45A3C75E0onkLwLg94AnvP/EkBIjOwKdX7AD5zQFk9VZPwDjtuAbth5EETYTKw9pcuAjg24EEkYeGwQx/iAvzU1EUaolEwxj9yAf3oNFU2EQEwEY47ArnPZEUDkQKw2Qn+AnnLGFUmikKwb/cqAXEhrEkVXCLwBCYqAnSxHFURP8KwdcQzAzQdrEEfkDFwapziAH/10EUNvOAw2vBgA7hNmE0X9KGw+27bAjEYCFkwaAGwX4xyADfKNF0DPy/vGKKuAn8DbFkfTqFw9ZM7ALfnPFEjgmFw 1afo_prepack_topscore_0015
LAIi1ArUQwEEbyEQwqih0Ajxo0EU5JiRwf6U/A3vw7EUOgFSwHMCABb6dLF0t4ySwyFnwAbn1gEksqTSwpeAlAfbrbEEAC8RwvSrxAHGakEUWozTwXdRhAbxBGEEiGbSwnrozArqIiEURzbPwOSruALOXBFkHJrRwN3Y1ATu+SEU0lBSw+0dfAj40nEkf1WSwUJGkAf3JcEEgq2QwMD4uAPlQWEkHrVUw9BC6AjvUnEE5gDUwj04sAHtMyEEfeGUwEr9RAfHhDEE03HSwslRmAroHzD0hP/RwBH2hA7NYFE00ngTw 1afo_prepack_topscore_0015
Liy3DBvVkwEkx5wRwhcMJBLbQ3EEJxRSwPXOKBH1POFUpV1Rwn+wLBf2xbFkPanSw6ulNBXFsoEEk9wRw86ANB767TEElnRSwhaiDBr9+jEUM4LRwyxIJB/dR2EEFeXTwCAeNB3MOoEEgRrQwtCeRBjxHvE0sfDSwyFlJBTJAPEkge+Rw 1afo_prepack_topscore_0015
LwAUJBLWzSFkUKlQwB/JKBDC+oFEchFQwp7sGB72b4F0yz5QwW9jIBTSaEG0PLXRwqP1IBD7zqFkaXMNw5CdJBfUmAGEFhFMwIyfOBfceEGkNBdLwu3+EBDD/GG0CDtLwmIEPBztsOGE4TcKw3NjFBjONRGUSWsKwyRkKBDEEVGk4DEKw1eILB/rPfGETnDJwzPCIBvLpHFU6/7Pw6uWOBjrItFkvUOQwxkbLBbLKgFkcaDMwrQuEBzbrlFkdl2MwuvASBXS6+FkRQwLwCTBBBHR8DGEl/MMwjpBTBvnvRGk7f8Jw6QCCBrsOWGUlNZKwxb2OBXKqgGkoouIw 1afo_prepack_topscore_0015
LLprBBbZTzFkD7FRwgpR8A3K2AGUek4RwnbiABPSdCGkhjRTw/g9AB7WULGUpxwTwuCQABX7AmFUm7tQwa8b7ALueIGEJgXRw2VU0A7Nr6F0tA9Rw 1afo_prepack_topscore_0015
L1sJCBjy3zFExd6TwiMkEBTjG2FUVQRVw3NZJBnMlCG0ofLVwhsAKBHnyJGURc+VwiIVGBXYXgF00B2VwlncBBz+aSFUslJWwSmsJBbNkjFELGGXwJUzCBTUU7EE5WcWwWUyBBjzrlFk37fTw0gkBBLk18F0aI8VwZQsIBvL0XFUOgGVw3Hp+Azd7YF0QkAXwzea9AjoxSF0eVTVwEH6KBn7BUFU4PfXwDcPNBP14sFk/Q2Wwq8WHB7EDsFEQL2XwNyR+AnOdyE04jpWwF6zEBHkT0E00KlVwIZbFBbTg6EU33TXw 1afo_prepack_topscore_0015
L8szMB3V7AGU0rNUwczlRBfW/HGk9WEUweqyPBDfnTG0+L7TwxI5RBvPraGUspkUw0x7UBrC4EG0O52SwGa9XBfHx0FUK3/Swpy6aBDLSvFUhZwRwBa0dBPVObFk7q4RwJcKgBXBKRF0U13QwFFIgB3RdZFkhEVPwWhbhBH57+E0L8FRwh/NMBzLG2F0RTlTw+mEUBjFIHG0cV9UwUEXSB7zNEGUM6+RwZ92XBnkILGkP1pSw0T1aBnnC2FEfG0TwiMJVBfh4nF0VgNTw06GYBjhvtFUfd7QwatydBvn47FEkCiRw6s9dBvEWUF0iNzSw2MUeBTrYnFEOg/OwdNEhB3a6RF074zNwhVdhBnXj4E0WYBSwjnXiBjTZ3EUJYVQw 1afo_prepack_topscore_0015
LH+6LBLeuVGUfnFTwW6EKBD1+gGkQu7Sw6xaIBDGDlGU12TUwLjBKB/iitGk6avUwCCZFB/93hGUE/9Rw8bYDBLzMtG0a8uRw/DL9AveWtGEK12QwdiJ0Ab72nGkbydRwEtxtAPEGsGUygaSwMVivAfz21Gkwe2SwQawlAL+bmG0m95SwxSPKBTU+PG0LjkSw0oXNBX0tlG0fBiSwo0hGB3QkeGUMIARwhtCCB7UKdGEH9VSwkVUCB3t1wG0uBsSwl/gGBHv6xGk7YQRw7F16APmm1Gk8cqQwTdB/ALeZpG0J+0PwLxiyAf/UgGkx5JRwnsq1A7lL6GEJceSwSswqA//B5GUR/jTwXzZkADk7eGUKdkSwX8+gAXDnpGkecnTw 1afo_prepack_topscore_0015
LY5WFBPR1eG00XBVwqEwDBHPFiG0SFZWwkG2IBfi+jGUs+MXwUDXJBH/1rGkil5XwgrSABnvfZGElIEXwIbR1AvHJYGUTnfWwCh/vALZYOGUWwHXw7hyuAr4NiGU96wWw9BOEB3L5XGkpkqUwL1ZBBn2ZpG0prUWw3tUCBDe0RGUqq+WwE8z/A3BcbGUm6DYwFyv1AX0yWGUSyaVwKV9nAH6aNG0vztWwY0t0ALbRHGEXX5WwnAivAHecPGUHcGYwwFwmAnxQhGEc8WWw+NTuA3tkjG0Kt1XwJkqyAX8CpGU7iSWw 1afo_prepack_topscore_0015
LpmjMBfElcGkAhGXw3owRBXLPdGEDZ1Xw7SURBzVFXGkotkYw82APBfJxaG0mlDZwhZYTBP04oGEpAEYwpAVUBDC+uGkCX0WwSMWYB/cOpGU2DgYwik+UBD156Gk49/WwNt4LB/qZWG0vyhWwWK3UBX7qZG0gmNXwQ4HQBX68sGE1hUYwNU6XBPF5rGUeNVWw4l+QBzkmtG08BJWw/KcZBDDhxGEWVmYwESiXBncLlGkJQ+Ywg7obBrwNlGk1tPYwweoVBP2p+GUG2BWwGmXRBLjM+GkKDdXwXMZYBnXe8G0CUpXw 1afo_prepack_topscore_0015
L4ogTBjomNG0DslYw9qPTBX68GGkXINZwnK0XBrACKGE1RrZwCEccBzM6JG0AUfZwwthTBX9C2F0OhCZwl46SBvlUnFknCpZwuIATB3i6PFkCubZwM6dSBbSLBFUSRCaw/fiSBrsNqEEJr1ZwEqUVBry1KGEuKMYw5WcPBjkgIG0TEdZwWuYQBvNByFkTrrYwmlWXBr5eyFkbXzYwfoLWBDoNqFUZe/ZwO1JPBDyuqFEIM5ZwBWtPBXqzMF06sFZwW5vWB70YMFk/XLZwy0vVB7UIEF0vZYawCGuOBrViEFUQySawWJLSBf9+gEU1EQaw4udPBvWNnEEmmhZwblBWBXW0mEUD3mZw 1afo_prepack_topscore_0015
Lv/iWB3f1MGEXOSawyjzaBHm9PGEuQxawpYidBnVNaGUNxhawuiHhBnGhbGkU2qaw01DbBn7pgGkjWNaww/7eBvBDHG0i22awQIycBHK+5FUgQMbwatngBniBqFEyQVbwenohB3owfFk1MsawmgojBbnpOF0t00awb7xSBHQ7MGUzAbawDW8YBLedRGUgPQbwX6QgBnyxEGUQqXawFrIhBf7+JG0KCKbwKT2aB7CP+FEpWqbwlw0ZBraeyFkmg3aw7vRiBnnLyF03DlbwivwfBDThdF0Egqbwf26fBHw2YFkHuaawowjiBzl7rFkYEYawEVQkBDGRIFk61YawkwNlBHY8UFUkhEbw+ayiBDOHDFEv9Gbw 1afo_prepack_topscore_0015
LAAAcBBAAAAAAAAAAAAAAAAAAAAAAAAAAAAAAAAAAAsAAAA4P 1afo_prepack_topscore_0015
SCORE:   133.668   -345.039    116.931    274.189           1.167                 12.430        -10.055    -93.525        0.396        -54.241          0.000         -0.614       0.000        0.000     -0.190     86.636      0.375            0.000     72.289                -31.691        104.611         0.000      0.061    -22.804      4.631       4.002     12.217      0.000                 1.000             1.684              0.025             0.076      15.836    -13.894     -4.413      5.885      5.045      0.000      0.000      0.000      9.276     59.000     12.000 1afo_prepack_topscore_0016
RES_NUM A:1-40 B:41-80 C:81 1afo_prepack_topscore_0016
FOLD_TREE  EDGE 81 1 2  EDGE 1 40 -1  EDGE 1 41 1  EDGE 41 80 -1  1afo_prepack_topscore_0016
RT -0.440381 -0.280119 -0.852993 -0.893106 0.0395441 0.448104 -0.0917917 0.95915 -0.267591 14.6641 18.3055 -16.0984   1afo_prepack_topscore_0016
RT -0.361571 -0.433569 0.8254 0.674843 -0.732553 -0.0891793 0.643314 0.52477 0.557461 -3.784 1.902 -16.025   1afo_prepack_topscore_0016
ANNOTATED_SEQUENCE: V[VAL:NtermProteinFull]QLAHH[HIS_D]FSEPEITLIIFGVMAGVIGTILLISYGIRRLIKK[LYS:CtermProteinFull]V[VAL:NtermProteinFull]QLAHH[HIS_D]FSEPEITLIIFGVMAGVIGTILLISYGIRRLIKK[LYS:CtermProteinFull]Z[MEM] 1afo_prepack_topscore_0016
CHAIN_ENDINGS  40 80 1afo_prepack_topscore_0016
L7RBPBtz3HGkQgV2P8S3MBNzMAGEv0N/PrcoOBd9oDG0HFOFQbnvSBJaRAGEDCMHQCB2OB5OfpFEAAA9PjXaMBtz3ZF0d+eCQ78dNBdoFjF0gArkPQj3NBFfoFGEK4IKvq/nNBRZNPGU3dt4PR/ATB5Y7HG0d1F3PUmgIBFcPAG0UQs+PIwKTBNc9oF0coF+PLy2NB9owJFUc9oBQiWkNBhpbeFEsyhGQiWEIB9TNaFkDtICQfU4OBhU4SFEv0NBP1NJJBZktjF0IbnXP3kYPBNJGuF0257vv 1afo_prepack_topscore_0016
Lx1jLBh/UKGUktzHQsHFNB989NGUc9oKQiWkJBRgVIGkWktMQkCXJB9naLGEW5APQTihMBxKHaG0gA7KQqGPQB5OfgGUhrHJQ7RhPBlsdsGkArcJQwKHLBlDtwG0jCHJQLy2TBBAAyGUwKHKQW5QIB989MGEmuJGQyDQRBpo2LGESY/KQtIbIBlsdcGk78dKQ4PVNBhpbcG0d++MQkCXUB5OfeGUwKnJQBWZPBtIbeG0coFGQSMoTB5575GULyWKQzhWXBFXPuGEVjXKQ 1afo_prepack_topscore_0016
Lue0GBtHFAGEXP6LQf/UDBhpb0F03P1NQFDCABR2OCG0xLdPQzhW/AdTiLGEsyxOQVgqGB5WemF0kauPQFkxJBNMKUFEDrZOQnhSNBtINJF0gRPQQcJ3FBhBaEFUd4JNQJGEHBRKc7Fka8CKQ/7pABZdDqFk+3sMQxtiJBRxowFE6GYQQydAEBR8dfFEr4mQQAiYMBFZnaFEVe2MQ8AgPBlTM8EErUiPQabGQBJ7wUFUo2pQQjsyKBRdzCF0TWCRQ5pEIBZNZ3E0fjNMQeTQDBpJ79EEMAtOQj1cDBtAmMFU+0pLQ 1afo_prepack_topscore_0016
LlYQ7ApFZ9FEtIzQQ5lu0AxKHGGUxgoRQaR2yANJGBGU3kATQIFuqAhU4CGEW5oTQKc9pAVMIIG0Mz8QQ3577AxeUuFEShDRQK9M5AVMiNGE5QwRQjsdpAtIbDG0gADQQ/UjjAR14FGEVjnRQ03PpAJxgQGUf/sQQ 1afo_prepack_topscore_0016
LMdT6ARhr1FEFueTQe++4ANHarFUPK0UQAAACBFYllFEAAYVQJGEGB5OfpFkYQwUQe++xAh/UXFkX6uUQdTi2A1NJGF0d+2TQJbn1AlsdGF0jCfSQ2jC8AVMI0EkpbKUQVjX6AlCX1EULy+RQueU+ABAAqEE/p+SQBWZABZlDzFklD9SQAdF1A95j2Fk6vfVQLy2wApGvQFkX6uVQwKHqApZmbFEaRWUQDXP+AhAruEUjXKVQGZ76ABBWxEEnE7QQDCMBBNJGcEUc94SQ 1afo_prepack_topscore_0016
LShLCBJaRcFECsiWQBrcHBJaRWFErcIXQlDtGB99TPFULySYQtIbIBNdT+EEVjfYQGZbLBhU4oFkVOEXQjX6QBR2OjFk/UjXQueUUBtHFWFkBB2WQsHlTBFZ7oFkZmVYQzh2YBZ78TFkDtgXQZQgYBx0NfFEAAUYQ5lu9Ax0NZFU46BXQcvJJBxy9IFEIlkWQ9owLBpvfuFUdTCWQoa8JB5QL2F01jqXQIwqTBNJGQFEYl7VQTihSBxgAzF0MzwYQEYFcBVMIKFkCXHXQ 1afo_prepack_topscore_0016
LcSMEBZmZcF0hWsYQ3kYDBV3kWF0NJaZQ6mE/AFYlDFkWkdZQWO03ANzMBFUMIEZQhALBBZQgpFUhrzZQhALFBZlD7Fka86ZQCBWFBlCXGGUMIgZQgqxIBZ785Fk9ocaQTiBJBBrcOGUO0mZQZ7cMBpEDFG0FZjaQT3kMBFsyNGErcIaQkC3CBxKHqFUNehYQpjPHBRjGSFExwnZQnvf7AJaRwFkX6iZQO0i/A557jFEFuSaQsyhCBR14GGkWkFZQShrIBVMIsFU46xaQwKHJBBBWVGUNeRZQ9oQPBJxgEGk++9aQFuePBluJUG0isNaQ 1afo_prepack_topscore_0016
Lb8SABNJG2EEW58ZQVjX5Ad8SjEEXPCaQUNe4AZlDXEE99XZQJbn8A1isdE0FZ3YQbJWuAxxTqE0F3QaQnNOpAFPa2EEiKxZQqGPDBVjX4E0xLRaQNcw8AVfyYE0SmaaQ8cipA9HRcE0KcYaQDHEvARXwzEEiAuaQWBzsApbDzEE7zWZQ 1afo_prepack_topscore_0016
LnEDzAx0NFE0hWYZQzMzxABW5wDEoawYQ8S3lApFZrDE8nmYQktzgAhpbODkU42YQWAK3AhoDFDEuj0YQuKnBBBIxGDko16YQ5iGEBBCKbCk0x+YQdmMBBRdl4BETb/YQlu6IB19sYCkOJBZQvJxvA9TNAE0jCzZQI8o1A5gEBEkPQWYQcguzA575zCUTqPZQuhj1AVpNyCUU6XYQK7ZDBNNSXD0wrfYQzKfCBRLOZDU+jXZQ 1afo_prepack_topscore_0016
LIFuhAdnvDE0hWMYQDCsMAx0NDEEAAAYQf/UHAVMIcDk/UTXQzMzMA13PVDUy2JWQsyhKANdTWEEnEDXQlYQcAFZ7kEkArcXQqxLnAZPKWEkVO0XQIvjhAdUkDE0MjMYQNkvCABpfFEUrrcYQLy2LA9S3QE0eUAWQ46R1/MepdEERLKXQ5QLgA1isvE0OfnWQqxLXABqGvE0xLJYQIFurA557REUdT6WQamZsAJGEeE0fqRYQ 1afo_prepack_topscore_0016
LmuJ5/gqx/C0jC/XQrcot/wKHWC0jCXXQPKcN/gpbeCERLCWQx1ja/kYQICUktDVQduFC/4A+2BU/CJYQxzGn/IDQXBkMexYQRZ3n/grjMCkDiUZQaYcn/AP7xCUssKZQAo3o/86UACEPN5ZQT3kw/Y78FDklDdYQTNfFAhjKEC0aRLXQVRcq+uNcOCkerSYQsvHJ+ckS/Ak9cvXQCh6M/IZgeAUVC9YQjq5DA945EBEbopYQ 1afo_prepack_topscore_0016
LCsyB+SgV+C0Ib/VQ2jCX/mYQIDk8SvUQCsyB+4luVDEmupTQ5QLS9gqxHDkTihSQeGw8/KV/rDUY48UQFrcQA/5YcDEdM3VQfLQHAvTE7DUianTQtQDfA/Ts/DUZOWWQqGvk+qw1PDUjXyWQKPZs/epkrCk+iaUQ4gst/O6eDE0DNdVQYrHaAX64ED0bMVVQZepJADQeMDULBvWQyp+SADzJKE0mMyTQTlh0/SQsDEEFBATQFf5OA7+TgDkxtGTQfHulAHYJyDEsM/WQFbxVArehLEk/c6WQ8ePjA3XrHEUNhfVQ 1afo_prepack_topscore_0016
L5QLi/8S3wDkR2+TQfU4AABqG/DEEY9SQMdTMAJGEYDktzXSQ14lOAJGEUDEnELRQUNeRAluJPEka8iTQ4P1GAZ78hEU46BUQfU4gAZQgVEU2OfSQktzj/4577DUHa5UQp9mw/sg2HE0AfKSQbnvZA9RhHEkYQYUQtd+QARKctE0yhGUQShrmAtyhgEka86SQAAAlAZ5QHEUMIISQmZmZA56RdEkEDqRQ 1afo_prepack_topscore_0016
LiWkTAZ5Q7CUf/MTQaR2eAxJxUCECsqSQxgAPAV46xBkoF5RQLHaTAdR2WBkpbyQQPrekAV6B1BUtGzTQRt/tAd8fPCU8ugUQBeHxA5SgpB0KRuVQNoT3Ah6uTCUUmiTQNepRAhU4+Cka8KUQ7AylAV+bfCUJCASQfqvcAJn9nBUzCjUQarNnAJzL4Akp7YTQMgrrAFPJvC0Ij3UQQM43AdsqDCkwsOWQbIXqAd2ilBEeNaWQ3cWzA9tYpA0qhZVQHbE+ABEriC0QBDUQSso5AJCNoBkO0LTQ6g50A5sdnCEuYsSQ 1afo_prepack_topscore_0016
LhrH5/4P1gBEuecSQEYlT/oFZrA0GvsRQLHaB/cR2WB0d+WQQFueE/c8SvAUGEoOQaSeA/i0UfA09teSQaSmi+yxbQ/j4SuTQl1Py/28ju/jrwlRQSsqt/mRkQ/z2ksUQsHFy/c8S3BEEYVTQIZyn/QZwY/jfbiRQfCUX/aeRdBkrJ1SQlaVo9SVYZ8z1/aTQYEcH/sk/9/Tm7PUQ3c3HAbUVe/jtGKSQQxO4/+s0gA0JFvQQeJLn/K2Qk9zHQPRQ2G5l/SIc/9jTSjVQvtoz/+edpAkegCVQOcFFAb0Kf+Ds+MUQ 1afo_prepack_topscore_0016
L46Rh+0hWUCU3kYQQYlDN8sz3rCkR2OOQf/Un/w1jmCE8naMQJbnj/coFdCEueEKQLi4g+KGwbDUmMuOQusqx/a/vhDU97JQQg/np++myzDkvJFMQS0kMALA0RD0kC4OQAAAg+cnvjCUwKPRQiFvX/qPSeCk+oRNQ4z/C/8oKpDkfk7PQxNMv/iY7QD0tzGRQiIK2/KbzBE0ENYQQshAB/6YyKE0OqdMQY9uH/wHWwDUYdBLQngLk/CpsmDkOD3KQ6EnaAbOLXDUBDEQQMTcOALZEjDEPo/MQTK8KAjcuvCEbJeOQ 1afo_prepack_topscore_0016
L8naGA9S3sCkYQgNQDXPaABrcoC0573LQYlDbABVj3BkoFpKQR2OfARKctBUO0SIQ1zInAd2/vCEmSkNQT3axAlHrqCkUDDMQMSG1ApzvKDk9XXKQ+jb3AZAmFCEk8SMQnoj+A1X4FDEH19IQ9gcABxBqAC0Zv5KQ+hOCB5e2gCkCBPJQoFZHAV3k0CkZmZPQO14ZAFkaADU1cSKQ6n8mAV4QQDEj7YOQsCNnANWwZCU4nPPQMEcwAZHDoDUZ5JKQ+Pn0ARCUYBENOnNQLSrAB5eVfD0RSTHQNXxCBxAuGBEDcHLQA78FBhb+cCURaIIQ 1afo_prepack_topscore_0016
LdoFXARgV2AkArMMQXktXA9na8+jVOELQe++HA56Rx+z4luIQ46RNA557n9zbSMFQbnvTAlCX/A0NJGOQd29jAJQ/e+DeMaKQWYmTABImA9jGmnMQ 1afo_prepack_topscore_0016
LPKcp/ksdu/T14FJQ/Ujn+w0Np/TgVuFQv0NZ/gVOkAkU46AQc9oY/89TFAUjX64Pir2g/CbIeAEgDXHQGsF+/iranAEG1hCQgHP2/Wv8R/jUa2JQdTih/c9oQAkVO0KQOrS898VZH9j9ItEQV8OV/O0XeB0d5bIQQtEOAHH5EBULgwDQTunu/idlPBE4dE/PjjQCAvv8Q/T2L1AQtjNKAvzuGAE53aKQ0TT8/yvfi8j/PGJQ0eTh/io0K/zK0lLQ 1afo_prepack_topscore_0016
LZQgt/IwKvBEaR2BQKxgAAd9oQC0Gv06P+TNSA1hWsBEmuJzP/UjTAlBBmB0bSMwvoFZJANzM7Cktz3+PktzTAJFuWD0w1j0PCBWfAFYlDEkmZm7Pe++qA1NJyDkVOUBQ0ist/AqGDCknvfFQbLVo/YeWXCEtPzxPYlD5/EsyNDUbnPBQb8SVAx0N1CUdTiCQcSMgAR0iEDE99TpPQ14HAxLdfDEUNeRP3kYvAZPKGEEDCMDQW5QoA125bDkoFZEQ+TNwANHahD01jC9P 1afo_prepack_topscore_0016
LQ14fAJFuGBUjX67PWO0oA57nSAUMIw2PgVOkABVjX+DaR2OP357nABBW59T14l4v/UjvARhrX/zHFOAQKxgeAZlDNBEpw1BQu/ztAh/i8AUJ/DqPHaRrAdTih/TKc9DQDXPxAtcol8z4lu+PxgA3A14lOA01jiAQ 1afo_prepack_topscore_0016
LQgVYA5QLy7ja8SvPqxLPAdoFZ87kYQsvsHFIApw1jyj++p9vKc9MApGv07b14FDw+TNSAR14l8DBW56PkOLbAxmsv+LvjvwvQ+vBARHhI+rZYQgP 1afo_prepack_topscore_0016
LdTi5/sd+O+T5QL9vIwKr/g/Uj/zIbnDwEtIJAB/pGA0hWEHwZQgJA9Rhr/zKH6JwjsdG/0hWEBEW5QCwiWkt+sIb3BEBWZHw2OfP/amZuAkBBW/v+TNy/UiBB/D8na0vro/L/oMuL+jzsvFw+TNm/4QLqBEYlD/vzhWk9obSMBUdTSJwktz3+67nSC04luGwueUo/8naMCUMIQIwdTiZ/iVOU/zgAr/vIwKP/GtIDB0bSM2vmuJx/uyhOBECsyBw 1afo_prepack_topscore_0016
LLHaZAZktrA04luEwBrcmApEDCBktz3HwAAArAFYlj/zfqRJwiWktAFuek/DVjnLw/pGvAFtIrB0GvUEwUNerA9owhCkZmZCwrco5AxfqxBEaRWHwGEYyAlYQ0CUiBB8vvJxYAx0N5AkZm5Awf0NkAJZIwBE9PeJwMdTwANJGEBEW5wAwnvfrAFDC4CUMIwFw46RjAhqxfCEtI7Aw++p/AxLdHCERLyEwW5Q8AV46xAk9oQIw7Rh4AFueMCklDdJwb8SvAFYlTDkWkt5vDXPyAtd+eCE+TNyvx1j6AFYl3C0eU4+v 1afo_prepack_topscore_0016
LYlDsAxLdz8Tc9oHwFuewAVNeJ8r/UDJw67npAtHFu9rlDdLwwfqtAFtIb+b14lNwPf/pARf/08j8S3DwYKv4A9ce56r0SqJwKImwAdVCr+LdMJHw 1afo_prepack_topscore_0016
LsyheAVMIw9b3kILw3kYQAZmZm+bIwaNw8S3UA13P16bMIwPwyLdXAJEYF97kYARwDIDx/w/6d+r3TqMwnCYo/QD6KAsZzjKwdlXK/gx3H/rwUEPwpbSYAFCsy8bNeZJw/u9TAVlvUAciGBOwp1Up/kVNt577A9LwKKGx/Qmvl/r8L4Iw0Etx+WMNB/LWtfOwWP4W/wiEY9r6JVQwkAGZ/IzOkAcYcxPw 1afo_prepack_topscore_0016
LktzVAFDCs9jWkNPwXPKaANJG0/TPKsQwShrnAltzH/ThrXRwBrcoApw1D/zxLlSw3dFbAd6RWBUYrJQwD86EAVoDzBUt+WPwSI1hAVwXJCUF0NRwHbJFAt9hiCUzUwNwShrTAJv0d+jtzXNwJZONApGCt/jMwaRwMryiA1zqYBksHkOwnCF1/ENU8BEzuiQwOFk7/Y/CBBEcKIOwwWGiAR30pCU7Y0Qwz22pAp+6+BESUgRwTMNZA5khICk0oFSw+Lvp/MPpqCkjEKNw07APAZgPeCkse+LwhKtLANtS8CkQL+Ow 1afo_prepack_topscore_0016
L8S3vAtyhm+zyhmQwGEY6A13P19zxLNRwU464AZ6mE67z3HSw14l8AhqxL6757PTw3FXBBdMqm8D68HQww5QDB9eNt/zsOmOwP8vGB1x+u+Tv/SMwC0UGBFOI0A0XiMQw6mEvAxKHq+jYQQPwUVK9A5GDo/D5NyRw1QX/AthIi2LOl3OwYF3EBlf6V5j7bmQw4Ro/AlvWXAEUbvNwjdGIBlgKOAk54HLwd8bEBBuYy8DQjBLwJHNKB558V9Dl4FNwkOrHBNL2qBUj+NPw90xJB53dTAke5nQwVAuDBNyOKBUn6/Qw 1afo_prepack_topscore_0016
L7RhzAh/Uj+7KHqRw4P1xAlsdeAM7RhSwlYQsANIwCA825zTwyLdvAxKHaAcNe5UwpnErAphQiBM1RzRwiGlwA94NICcUroQw//coAph6jCc5gzPwOwy5ANRGjCMbtKRwO0iwAlCXf+LAAwQwKvm5A5EY6Ac38vSwsI5jABZsDBMwUaRwFSqoAJJTJCMEuhSwJkpzAFUXhB8Gy2PwMdXsAhPU0CsUeJOwRPCiA93yPCcRDCPwE6IlApOe7CM+xlQwjkt9AdXfzC8ErVQwKvu2A9Br6Ccn73RwfGj/AdUbOCsj7qRw 1afo_prepack_topscore_0016
Ltd+jABW5g+b0isTw8nacAx0NJ9bjX6UwAAAmAxfqx1rQg1Vw03PmA1jCX6LmuBXwXVvJAhQUc4jnkjUwIyFw/8V/e8bMV1TwhGBBAxLfS9TDtzVwFWU6+Y9tG6j4gMTwT3khAJGE49rqxzSwRe2VApTmT/bqZbVwBTUPAZJ1r9T6d3Twn0Jg/sHrk+rIaiUwxKM+/0eEf+L1aDTwORpn/4wo9+DEciVwtTpNApztz+TJDSWwQSo2/syG51jzHgWw7Ikl+CK6267x+sSwuSab/08Hq9zladSwdFdx8uUne9D9l9Tw 1afo_prepack_topscore_0016
LVjXsAhVOU9zLdTVwiBB0ABVjH/j/ULWw6mE7A9RhL8Dmu5WwO0i8A1isd8TzMDYwBW56AxJxgAUbnXVw0is0Ax1jiBUPK0UwdoFsAFsyB+j78VUwLhdvAZCEJAUIx5WwU46+AZ5Q7/zGvkUwsyhABNJG8Ak9oAWwsyhvAtd+GBEAAQUw 1afo_prepack_topscore_0016
LkCX/AxLdT7LueMWwT3EDBlX62+LAA4WwY6m/AJwKHA8yh+XwdolBBBAAQAcwKjYwlDNFB9owdAcxg4Vw67nJBNc94/rCX/Uwoa8IBJwK3/b2OnTwzhWOBhWk9+7gAjVwtd+MBFXP6+7gAzSw3kYSBd9oA+rR2uUw+TtRBZ7899bwKXTw5luVBZ6mE8bzMjSwJGE+A14lu7LFuOVwuCfGBdcyr9r+7UXwoa8BBNJG0AstzPVwR2uGBRf/UB8FZbWw5lOFBhU4SAczMLTw3k4OBdR2++rYQoWwoacMB5P14+Lv0tRwmZGWBpw1j8rU4KVwhrnUB989T8bxgoRw 1afo_prepack_topscore_0016
LAAA2ApEDiAM8nqXw+TNvA1hWMBcdTWYwDCstAVMIQA8eU8Ywy25uAlDtoAMT3gZwDXPzAd++ZAc3kwWw2Z/yA1T5DCspigYwXXgnAJBOdBMHWIYw 1afo_prepack_topscore_0016
LTiBrApEDC+7z3zYw8napA9na80bbnXZwc9ozAZ6mEzD8nyZwMdTzAJwKH0bHaZawEYlmAZ78t+zgAHZwoa8WAhWkt+TgVyYwsHFnABAAYAUwKrZw789RAtd+mA0xLZYwJGEqAFtI78rBBWYw6BziAxtbK7bDWrZwDXPsA9mET/zNJuYwzMzKAJFue+DnELZwiWkVAJxgA8zP1cYwYlDlAR2OXBkR2eZwEtIvABBWZAErc4Zw8nahA1NJGAUMIEaw789BAd++hAEShLYwNepdAZmZuA0d++XwlDtSAJaReBUdTuYw 1afo_prepack_topscore_0016
L5lu8AhpbS4TgVeZwFueDBFtIb5TIw2ZwUN+DB9mED+LnETawW5QFBd9ow9Loa4awQmSIB17rW6TRCZZwR85IBVo7O/z+hBZwv+hNBtwSM/jOtjYwKpIOB9u92A0lJNYwlVlRB1piEBERcZXwp4sUBdINGAkx5+Ww3N1RB15QICU9f0Ww4P18AVjX64zjC/Yw6ObDB1onO+TBcKawJrBIBlhf877mDBZwRT8LBNtcB4jyUrZwF5hJBp+waA0WpYZwd4SFBhP3o/jzCvYw6g9MB9c4O9T1DMYw1OMRBZvE0+jGo1YwzXzLB5ydoB0VdWYwyvgUBVZPY+jEJbXwwRSXBVUYQAEATOWwPxbPB50OgCkD6IXwBhaUBFUWNCE86DWw 1afo_prepack_topscore_0016
LZ78CBxLdLAc14BawLyWDBV46ZBMuecawb8S/ABBWRBczMDbwIwKBBxgAjB8jCnbw1r2BBNDuUCshEDawCW5FBFU5hCM3LhZwrUCEBtkpHD82bIZwJ64HBdyXUDc7+nYwgV/GBVURyD8FxJYwcIXCBJ8FDE84RIYwIpwKBBDl7DcmPbXwjX6BBd8SPAsnvjZwsJfHBZA2gBcqInawqEF8AtOhPCseEzZwITWBBp4qvCs91Yaw3brJBxaDqC8qgwZwFThGBZ2dHCsl8KZw/wRABZTBADsXh4YwCzbDBllkiD8MDeZwE4fLBp4vFDciGoYwcW9+A5fE/D8zydYwG/rBBR9SOE8QRjXwoaUOBN8QsDMBidXwVhFKB1I/IEMu+tWw 1afo_prepack_topscore_0016
Lx1j1Atyh2AsYQ8awZ78tARf/sAsArgbwqGvyAluJh/LUNCcwShryApa8CAM99ncw9WJjAJuCKAcuURbwZmtYA5a2HBs+i2awLobFA9odYAsyfkawBKwRAtAfJCcFOSbwDXPzAd9ooAMqGfaw41osAlhyrB8T4ubwY+kkABTMi+78E+awpy4cA1oOv/bhNtbw8ZEhAlEXfB8GpbawVQk3/UaYEB8qdRaw783KAJAtH/LvVQawi7o3/4/f+/b8s+awYBHIAlydfC8bL/awSqTIA9Ri7Bc6Gtbwz51fAFRLaCMeOebw 1afo_prepack_topscore_0016
LQ142A9mEj87Gv0bwwfq7A56Rh6DAAUcwT3kDB9mED4LXPecwU4aEB13PV+L+Txcwknu7Apt3g/TDuCcw+wTwAVsUOAUnO5bwd8jABN3TsA0tcicwu/EpAh53OAUIAgcwQ142AV3kY77NJWbwrT32ANvDZ6TxFxcw3pCABtI+k/jLikbwwovsAlrpJ/zHHhbwkygwAdC6OBkhCsbw/BjABlkQtB0bvVcwCBrEBZZsXAk9pncwd3y8AZB9qAUeuAdwCOIhAxWzkA0+uWcwkxWsAt035AUdK4cw/ihoA152c+D2Ftcw 1afo_prepack_topscore_0016
LdTiHBpEDi8DpwRcw++JNBpvfq5zd+acw1NpNBJxgA5r78JdwjX6JBpZmZ27yhidwBr8OBd++p9Lsy9bwiWkPBlX6G8rX6ObwKc9QBZ78d/7OfzawOJmWBdR2OAsDt8awXPKYBRgVWB8z3faw4P1GBpFZ7+DXPCcwLfwPBl+6K+jyKVcwx1DMB99Td/LYl/bwRLySBtyhm+LW5IcwR2uSBR2Of5jqxLbwCB2LBVjX62rCXDbwIwqQB9Rh7+LmuRawrcIOBpvfiAc465awQg1WB9S3kAMmudbwGZbZB9S30+b6m4aw8n6bBdTipB8d+mawTiBYBFXPCBsuJBawY6mVB125DCstzjaw 1afo_prepack_topscore_0016
LR2OSBFDCs871jWdwyL9SBpbSM+757DewhArSBNJGE4zxLhewfUYTBBVjX07IbHfwekxRBBFLb+DpTSewqGvOBtz3HAsuJRewNzMPB9owdBspb6dwpbSLBlCXPC8JxMewx1jFBFZ7ECcPKAewbnvBB57nmCcjXOewNzMVB56RB9LXPCdwdy4WBtPZH/rYJHewlYwKBhArc/bIwKewiBBPB9RhTA8Ofzew9oQTBRgV2Bs789dwuzXOBJEYVBMrcYdwOJmLB9RhPCMYlvewCsSMBNzMvCcc9Aewb8SFB9owBCsTiddw3kYEBhrHNBsvfOewPf/7ApvfeCcHaFewam5BBRKcpC81juew03vCBdR2CD8MzAew 1afo_prepack_topscore_0016
LreBgBrzaYCkmehzvkePdBD2s+CkYhRjvW1qgBTXJdDUqQWuPz/6gBDJzAEUV48TPNdIaBDgUWDkYNQ6vOmDXBzH97DUWyKzv/SXWB7Uc3C0EG4/vN1XdB7VhEC0VqB5vlR/gBrQaJCkkm6JPMlVhBjolhCUivV7vIUZaBftH0CEMVTxPo+9cBHBVjDElzAAwrd4UBHpIGEkez87v+N2ZBzsGJEECJ2mvPuOUBvmWwD0HxSUPaVLUBjNWID06IEDwqciTBfHSqCkKRG6vHoqYBbwedCkgKuBw 1afo_prepack_topscore_0016
LlYIiB7+gODUyNb7PaDKkBnKtqDEbRTAQ+JviB7O6HEk4DHDQ8qjgBvJhFEkzSLFQTh3lBzo1RDk8ZUEQw+pnBzNFwCkMdzBQWdOmBbluFC04nBBQMwwjBfanDCEM2IBQQAxnBTIYHBEZqOAQ7V5hBrU+wCEg559PkTelBPQY3DkQta6P/kkkBjl+BDErdNHQkvInBDtCoDkrfhGQg6XpBfutqCkt0ZEQyoUoB7sc7CUopz7P217mB/2uNAUAWY/PYYwpBjRqNBUttKAQ 1afo_prepack_topscore_0016
LO68jBHSZaEk6lMDQueqiBjjDtEkxn3FQwJwkBbsW5EEKljIQMyNkBbQVKFEeJnJQjmXhB/AB8EEQLwBQ4HHeBX7ayE0p4B9PqMfcBre7BF0p9bwP7pbZBDgstEkgXOCQBNtlBrLAcEk5CgBQDzGhBH4InEkRERIQ+b5iBz6MBF0ye39Pq2mgB7AFKFE4e1DQ0bbfBzknjEEwGP5PbwMZB/lG7EE/OcUvpp4fB71xEFE0ofgvkVNbBbTARFEzFi3PBRJWB3u2mEk6G2/PJCHYB3Sf8EEgoHEQV7raBnGXiEkXmSFQ 1afo_prepack_topscore_0016
L8pInBLrAxEEq4wIQ83PpBXiT8E0aWUKQYW2oBbvC4EkjoTNQ2NBqBjuhCFUdI/OQKQAsB/AM0EU7QdJQNTinBL4TjE02qyHQUIDpBDgaNF03a8JQzO1rBnC9jEkyivIQRgWtBXFq0E0QWJLQXkxsBvTQ+E0onwHQ 1afo_prepack_topscore_0016
LkJNnBjkuoEUGj+NQwAumBbFujEEcbbQQNPEpB7IwWE0K/+QQ6USrBDveeEEKWFRQ8WWmBXkH4EUpgQRQcZ6jBDttEFUyz4QQv0WhBzV+9E0OLMRQLApjBbonXF0RcPQQS6OfBnZNMFEiovQQ548gBnN6bF0rlKQQPMSmBjLfgEUfvlMQHZ5kBr4RaEE5ghQQ1/FoBfRaCFkCtIRQxbNmBfa9zEkoFUSQiRQlBHTlhF0lStPQGe5aB7MKLFE7o1QQnxIgBHw/oF01CePQ 1afo_prepack_topscore_0016
L5lloBTxDDEUSVWRQcWyqB3tJrD0zg5RQtT3pBTRh8CUZD+RQEYYrBfQTfCU7itRQ0lUtB3OYuDUlzCRQlCqvB7tcWDES9mRQ4tAxB302jDkmBvSQqE4wBTGAyCkRFNRQ619yBn1pID0l3/SQ6P7yB/CJqCkcbFSQmBymBnfR6D0qsQRQ/kSrBraC2Dkcx5SQAC5tBjk8HE0H+7QQ4p6sBT4+hD0S7CQQo8swBnoI/DkeBPTQ09gwBvMMcCUx2XQQm1R0BbvqNDEJp2TQ 1afo_prepack_topscore_0016
LQ3YnBLFV1C0PGUSQY9XmBLFlICEFeZSQ/QekBn9fECEFtlTQ5DSlBXjgzB0b3rUQtP7kBb5I3BUWQHRQufumBXuhwBEfQ1PQ0jDnBfpuaCkifHOQkRGoBL9VlAk2mSPQ0xtoBT6tXCEsd6LQcYwpBHlFfAkslFNQnGEqBPaTkB0VeZLQCfMmBHvWNDkvChSQQ1EoBbaWmBEaViSQBcXjBj61SCEN/4QQpH9jBjwY5A0KkQRQlL/lBzxb4CUFfhOQnz2nBbidd/z/CUQQxE9oBfZDzCkeRlKQHl0qBTBTH/zJ2rMQU3XrBHIffBk5gqJQ 1afo_prepack_topscore_0016
Lsu8hB/DBNCE5tYTQLFAgB/xlJCk3kgUQ1vwfBjHN0CkzlQVQi0gdBnIJTDEUOyUQ6BfaBTrp7B0E4/TQgydaB7oPpAERmcTQcoVhBzXnVCk5qfSQcQrgBDh3gBE05LVQOjOZBfb9UC0qvPTQY1nXBbf0+BEcW0UQICzWBndEXAU4XcTQ 1afo_prepack_topscore_0016
LGGChBPhC2CUuebWQ2U/gB/LmeDUrhNXQ+jQcBPeWoD0DRrXQYYMaBrFPFE0rWaXQsx0iBTSRaDUfsNYQZlZlB7gmzDEb+FYQJRinBvD/VDkHYmXQTKFoBzfY1CEayGYQpdloB7fcgDElCjWQre7hBvbscCkdyyWQ0grhBLdg4D03UkWQXlTjB3p84CEmqSYQxt0hBzLvmDUYopYQqtGmBTsWAEUP6jYQScAlBPyrGEE3ifXQ 1afo_prepack_topscore_0016
LKQ3ZBnzEKDUifLYQTeXUBbdKPDkU8bYQqhcQBjhqWDUJEuXQ/mdRBj19KDU2llWQP2STBDpjkCU/lyYQFduYB3K4TC00D9YQu+JcBT14hCUJBYYQ6puZB3iILDU/uLYQpQRUBfU5pDkG1yYQszBRBPEFPCksadYQYY0QBH+4pCENNPZQD+mYBHN1hBk1wAZQ1VGaB/EDhC0zybZQYb6bB3G+JC0/f8XQC+JgB7E0lC0q1iYQ 1afo_prepack_topscore_0016
Lsi9LB7xFqDkvBAYQM+9HBPwdyDU+O7WQr1sFBfXEIDEnTaWQEV+GBriC6CEawUVQCvaDB7odHEEwpbXQRwm+ArtXNEUu2XWQTsD2AnpHcE06B5WQni1zADfabE0IGCYQRgvxA7GHoEEZIHWQICOLBbmNzDE3ZdYQ3N+JBP9gBEkj1GWQxcEFBjKRWEkuY1XQY5UBBLnw+D0Q0HYQTE26ALvk9DUDSAWQ+7VBBnh/UEU7ViVQ 1afo_prepack_topscore_0016
LZiUCBX2wzCkepLXQP41/AXEeKCUMwvWQJJHEB3lTeBkLxBWQ5kADBrjp2AkJPBVQGBR7ADxeiBECE8XQr0/xAbV0JC0tjSYQuSo3A77DKAkDmfXQG7poAzESRCUYhpXQnqVBBLlz/CE0mBYQzrT5A7jTRCUmsDWQIAtABnuebB0yhWYQW310ATPzoCUQydYQB8FvATIiwBEqYuYQRba0AvdkO/jmJLYQhOa+APZJO/jyRFXQiycxAvCaQAEixuWQCDaiAjN3iC0cmFYQExflATdKlBEaAUXQRvTrADDyjCUhZyWQ 1afo_prepack_topscore_0016
LzK6IBro6bBUyXiWQ4EKNBL29nAULS4VQqEIOBrcyJBkJqdUQNEeOBjZbZAUA5gTQNAWSBrIItA0afsWQM+/SBbFpACUVdNXQz4FSBfNqa/D/f2XQKfuJBLzZ8BUhUWXQMGzLBLThL/zbu0VQnnsVBPPhdAE28DWQosZQBfmzSC0rvyWQRUJPBTl3y9TffoXQ/N/QBLuZOAk4SYYQdX9VBTlbf+z02+XQ 1afo_prepack_topscore_0016
LgRoOBb/IOCUJmTUQavmPBHbtfC0bV8SQ3CeKBrApdCk9dHSQ9LhKBPv3PCUp5+QQx9kRBHSIODk3/ATQlSvSBrbpjDk7uqRQBPGXBvz4KDExB8QQfHaUB/37IEkTn5RQ+TYOB/3XhCUlBFVQa2rSBX4dMCktedSQ/kPVBf99ODkZlmTQuKkOBTkQhDE91hTQSnJPBne5iD03GDRQFB7XB7MLaDEZc9PQTDxVBntHqCE4HxQQfXuaBXVoKDEeqiRQUwOVBbllQE0hS8QQj+/XBH7UJE0FKhSQ5TMRBrmeREElDaSQ 1afo_prepack_topscore_0016
LIbBGBHVXrCkr8pSQmTABBPLrpCkWf2RQSH7/APpG3BkCCaRQ9I+9A35UmB04rPQQXzU4AjpV6CUUcpSQass5AzE7pDkm+9SQ4rBuATYzyCUW23RQT0K6AvqIDEkJrvRQ6M/FB3iq2CEKZkTQZNgBBrs99CkPX+QQA713AzOmpCkMfmTQP7gABb1kuDU3hiTQkJEzAXFr0DkY3lTQR1QnAnVy+CkkwcSQ/sAtALXqQCkLbsRQgoauATPlDD0mw6QQ3SJ7AzQwTE0sZDSQocxyAjzeBE0HQLRQ+fdABP+18DE73HRQ 1afo_prepack_topscore_0016
L+KRABbiw6AUQ6TSQ5X0+AnJAA/jLL6RQuXfDB7FfR+z8L1QQifLCBjzAR8jZcnPQFu6/AzFIJ8j2eGTQ00F3AzeMM9TcTIUQnbk/Avwfo9LHBoSQ3/6rAjf2O8TvhmTQfXJBBPICJB0hYPTQHGv2A/3dz+Tu3gRQ6YwDBP2r28zBwmTQknl3A3CIq/DZZeUQ46S4A381d4Dmz/UQbPLAB7LxJ/rnweTQ/8DDBrPGL+b/h7RQBc+3Ar8eM+rm6HSQ18GmAf3mD9zV2YUQdMKrA7WA27b3GSTQagbqAHYvb+DiUwSQ 1afo_prepack_topscore_0016
LlWdIBz638+zo0DRQpstMB7iYV+Dz3DQQ/bRLBbjmm/j7HcNQbynLB37dW+zZZXLQUKLSBDSNX/TdchQQHjmWB7JG3+jJ6EPQeV7YBDHM04DJY3OQ5wcYBbqpcAEQ2bNQlDAdBjHzo1bpfDNQPihcBz5AOAkhGoLQYOzeBHXF39zj9bLQgKYJBby73/DmS5RQXN+MB71Es2TDM5PQAxPTBjwPa+jAwdRQFU8RBXYOwAEZ+sQQNUgXBXFlh87RtEQQ9npWBPIDcBUxblNQFyyeBXFBG+LVG6MQwF8dB7LwBBUhMWKQ/NAhBjQbI9DhjAKQ 1afo_prepack_topscore_0016
LKTrJBrAzCBU3CdNQnCQIBPM2tBkmL5KQ3n4DBLsb6AUz2eJQEYPEBrDBpAESxPGQ8HdJBztXiBUKfJPQiIzLBTX7yBEYtoJQL74GBjkYXCkYYTLQ 1afo_prepack_topscore_0016
L8Rk/APyRhAk+O5KQjE+2A725c/D3HlJQUS+7A/VWy7zBFWIQ9tJ6ATlkd4DBHFEQTnPuAvTio+TNGmLQ9rfmA/oBp6TU0UKQIwWoA3bUjAEymlMQDuF/AvCXvAEGQzMQgMRzAf93VAUVTCIQxx/xAzqIP9jOASNQRgYgArP5S1TEyxLQgh1qAPTnP8rygsJQtrsiAbSyK9TrCmIQL9MiA/WVQAEvzAOQjHpkAT0/DBEmk5KQjFAuArbYOBkmAkNQ 1afo_prepack_topscore_0016
LOcPBBDgLj57tp1JQ8d6DBrSH3+bmouIQsbHHBXa4C+rLcgEQ0R2GBfA4S/7ADWAQ+riHBz1qFAcjgzKQrLdKBTHFVB8x9zJQcu+OBv4VACsFQRMQcAKUBrahxAcdHQMQTAACBz4pF2jeTrLQ381AB/8iJAsm9JIQN0LFBjk3XAMv6iMQVFjKBrBcv+btLeLQmTvMBvwUFBsYeBIQ/1iHBT1IDC80hSJQxxQXBPNbDBcPPrNQqpeSB7FLn/719zMQco4VB3yKtAMSPQKQ 1afo_prepack_topscore_0016
LgzIKBzvHU0zZm+EQ8mZNBb8UF8z49YAQ53wJBPOlN9z1tV2PpP+KBjeQW7j4N5lv82eQBDt7k/ztC/BQB+PKBT4/E8jWJMIQDWOQBTOmH67M/n+P/58OBbktKAkO+uFQWyCQBLmjiAUNQ19PNpqUBLQ6F/zakcCQ 1afo_prepack_topscore_0016
Lj5VFBLUI9+j4zw4PIbxBB3dLj/j+wqWv46LABHQdv7zPT0zv1ieABH3qv6zA0j/vZPYEBrz5k/zPM8/PBi1DBj7rbAkZHH0v0Jf8AvCwTA0wTapP 1afo_prepack_topscore_0016
LUtF9AnQME8734CIPWSD6APHln/LAh9xv5eyBBvOcVAMvXd7vF1PBBLQWuA8+cTCwjvy2AT6q2As492tPGaa1ADsGHC8J5dlvIOisAT4waAskMA5PCmr8A3ZPR7rOG33P38NzADtJR/72LO6vizL9ArQa8AcwqW5PtKHzAjYWeCcqXzwPEn78Av/8QC8vXsyvZwMvAf2bFCsngk3vcBSqAfeUKBca59+PH+JmAjzqUAsoxasPNqztAHKd6+7mV68P 1afo_prepack_topscore_0016
LB7dGB/8uVA8ZJj1vd2RLBf+D1Ac6lo8vApCMBHdVBAcrydDwFd9MB75ZkAc3FtHwQPXQBPeguAMVVdzvKVGQBXv2tBsCUauPPbUVBHTk+AMGxf8vSvVUBDAQfBMsDC8Ph10GBjiRBAslCqZPBwqKBHsJ4Bs5jq+vnxnQBb3ad/L09/ov2+hQBb5aXC8EqIZPJYMMBncipBMCu42Pd13YBjys5AMSp+2vt4hVBnsGPAsItbBwByGVBnYY+BcyA//vlE5TBXlSHC8jNMBQs94TBnbMfAMYYY/PMOSYB3NglB8Mob4P 1afo_prepack_topscore_0016
LSTtLBvNC48L9VIDwt/cMB7HE43TdAAIwuTcIBrtCY6r+eJKwmI2JBnhi27rjgcMwwp/KBnHMW6b2nW/vYNiQB/AXPwD9+uIwGk6LBfR3V+zh39Gw 1afo_prepack_topscore_0016
LHcdDBju7m7L0mbJw4L1+ArT7b9bAQdLwrIKBBHZbLA84HvMw+UHBBjYBVAMafJPwwymzALPBC+L1iOKweRKwArI+15TsXJJwEOprAXuO9+bUVVMwGOZCBfslZ6Ln9IHwhQZ+AHV7t278Q/MwZ/4zAv55f/rEenIwGjazAL4t/6D+t2Gw7gwjAX/vK/biZbLwAYMuATTFcA8/IJNwzKRrATDh+8rxJ8Nw 1afo_prepack_topscore_0016
LMQuCBPLnIBsq8ILwrggEBXzAOCsaxRMw7cHJBH7GGC8B3OOwbDLJBrSaWCc1AOQwmgUGBH6WtCsKMFKwS2iBBrTZ7CciVYIwwpFJBTJ8TDMMAULwrtFDBPVqSD8VPsDwQbwCBn4k/AsmrMJwkyJBBDhecCsEXVNw2vGJBDOPdCcxTvIwdl89ATIZQD8HijJwRqW+ADcbfC8R/pHwZ0VKBfSxpDcE8uJwWJlMBHHbJDMNDcMwqwUGBDOXkDMBrpMwhA/+A/hkbDsPqfBwogjFBz9x9C8FcNBwx2VFBjcXvDc33sEw 1afo_prepack_topscore_0016
LIA+MBrk7ZBc2xbNwilkRBz3LHBcIsOPwt9cPBnfwgAsGO7QwchCRB3m35As9PASwtegVBLP9IAcn35NwBmvYBPGWtA8GwjLwzR2bBz45K/LaeNKwoyfcBzXvyBcy2kMwg00MBHV+/As9tpLwG9qTB7obBCch4oPwi+RTB7lyj+ruwKNwXiVYBXCml/7oUaPwzkBWBT7kIB8jMFKwwaJeBzcn+/rQyiIwO8DZBbkXV9ba8dJwF0jeBDocQ+7CqpLw43yeBbjUGCsPI6KwuJOfB/bjXBcLSDOwvwKaBbU6SCc61fNw 1afo_prepack_topscore_0016
LYI5LBj4sH/bte1QwR0sJB7ttv9LZ0ESw2VOHB7lGBAcxn9SwLCNIBrohEA8OrJUw7ceFBneg93jMRvRwUYmHBPLh0+Dt+FRw3t6CBbIZRAkr6oQwN3FLBrh/JA0S3FSw0tqKBDl/g+77A6PwV49MBH0em77b5mSwSmkCBXbwg6LviDRwb6ZDBPPEO7zKAqSwEh9JBnYTU+zVkNQwxTbEB3Y5LBENkLQw4EiAB3hTc/j8r0PwbNcABTYrhAE56fRwvpmMB7xfEBkyfoRww3uIBTYNaAUoQ+SwzbcOBThFD/T1qYSw 1afo_prepack_topscore_0016
LmVCEBr4g4AcDkZSwodiBBDxR9BcqIOTwI75FB/PqYCMJM6TwjIpFBT36gCsmBGVwY7D8ADticCsukXSwmOKyA/IuECcJE3RwJC04Ard0DDct8KTwPmDsAPYjcCshfyQwKoSDBL780A8dAcRwZN/9ArkffBMcQ+TwKoQAB3O1mC8YUfRwnlvsAPSS9BsqTsSwpOj0A7VkLB8EGdRww42zADpnYDMdbjSwP08/AToGVDsk+eTwziT0AD245C8gQDUwT+JlAPppJC8BqeQwjHQxAf1AiC8dH3PwKhVpAzpK7CsuwLRw 1afo_prepack_topscore_0016
LWi8JBnaclCc8CMTwfPSOBvug+CMod1TwdpiQBTuMkCMjY/UwvDMRBDerzCse8FWwf0rSBTlTJDMOQ2SwvD0QBTlFlD8Jj2RwtyIKB3ybeCct/OSw1CmMBHsZcD8yUNUwB3KUBvu+rCcS8YSw1EBWBbGHYD8IBYTwdr8NBnCQWDcwXaRw 1afo_prepack_topscore_0016
LqlrRB7ga4BMXyvUw1O0TBvuMBBc9R1VwSC3PB3CaABskKAXwuCXRB/wjLBcdoEYw1V2UBvGIM/rGcVVwyxuZBDjD8+bA0cUwa4MZBb24B+LDXJTwDIveBHYen/LAV8UwSPqdBH4am97DpVSwMOmhBHGzY/LenIUwJXVhBTv7e+7Qm1SwpdjjBLIUQ+bqFCSwi4FRBHbogBcyb2Tw/nmXBHXCcBckHLWwQpYRBjeFf+7+bxUw8OXVBL/2t9LDCMWwiDRVB/zg/8LflwSwduJfBjypKAcc49VwNnPdB7aCL87qFURwHIkjB3IC7/rBYhUwxnBjBbZQN97qzKRw 1afo_prepack_topscore_0016
LShzKB3/lzAcDcuWw4exGBnmgyAcLq0XwXcBHB3DmDCcyrSYwwUMHBTehECskh5YwzdqJBX83qAcOJzVwnNlHBvDt5/r2qPYwyWzCBrhgoAspvZXw 1afo_prepack_topscore_0016
LxYFHBLavmC8xI4XwjnXHBjK9QDsMLSYwqYYMBTa4RDsVcuYwLkLMBP5NeDMAMTZwtGiHB/tZ2D8iXkXwDvLCBLxQ6D8kV1WwlQ4IBLN/PEs3FJYwXKWCB7Y9LEsh7oVwJY9GB7TRlCslU5WwKozDBncqUD8x5lYwkRkKBjTLwDs08zWw+fR+Af08CEMzXhXwo06AB3swaDc3NfWwCe+IBPfDdE8N+jXwQvxMB7CjOEMzXYYwXg2FBLyRTEs0ShYwU008ArSfMEcI8KVwaqRFB78GGEsE46UwZpdDBzY+bEcAy9Vw 1afo_prepack_topscore_0016
LAS3QBzq4EDc4adYw374VBnk4EDMIQ3Yw/WGVBrQypCMndfZwEoeWBT062C8xUCaw7hlaBf/TzCMPwdYw75kcBTEXQDcFP0Xw4jfgBn3M8CM15CXwu5chBTk3XD8Bq+VwPuNjBL19LDMT8BVw0LMkBD25kC8D2BVwVm9jBT6jnDs2eGUwk76QB3MD7Cs0T/XweD0WB/AylD8CPAZwP/dZB7q3UCc0VPYwdH8dBTrQtCs2NzYwamDeBDvLuD8O0HYwOOTZBbWRXD8PRIXwMskfBP1eeCM0SmWwiYKiBTiY1C8sltXwusvgBzWL2DMxn8VwmlnjBr1zPCc+SvVwAvglB/++bCMBWUUwTkNjB3KzCEspjGUweGSlBzXpeD8cAZTw 1afo_prepack_topscore_0016
Lsu4SBjIKEC82NbZw5LDSBDSXSB835BawoutOBLn9CCctnhawFfCQBT8iGCsQ0GbwKGNPBLa49/L0S3ZwJXjSB/1J69rbheZwogbPBXTQ15junTZwAWnSBnALa+TN67YwBCqQBnTtUAkJppYwvFiLBrEjmAkposYw9G5TBr04IBkLvUYwXfxRB/7szBcc9+Yw8p8VBbKiCBsbaPawaHpLBrUhMAsrYkZw9s5NBr0NA/LtyUawfx+VB3eTt8b+yxZwRt8TBj9P3+rH1AZwCGAMBvlPc0rI+/YwASCOBbmV38DX5wZwB+kWBPyED+jx74YwcDEJBH2O9/DWo8YwWSEKBH+LcBkr8eYwFM1XB3vL7AUJcSYwjTbSBHuh+BkNDHYw 1afo_prepack_topscore_0016
L7SfKBvqLWCMyqSawyjKHBzFMxCcgUvawjZxKBvHxTD8fYCbwjTqKBX1HcDc+PobwyqfCBrnwFD8aCXawy0F8A7UGnCM1yIawv3Q0AXKw+Cc/6rZwt4c2AL0EVCMTAwawXskJBr9qTCcFS0Zw7+gFBbS+cCMHeIbwo6DEBXSZVDcnh6ZwL1rABXpFeD8uYrawojj/Aft7MCsKW2ZwSZ8tAzI+oCMkzhZwGze4ArIyKDMd2PZwi/wwAzyfZD8oY9ZwmTIwAHDi+Bs05lawsd+yAD/LvCcLeCbwH3M8A341DCMNyDbw 1afo_prepack_topscore_0016
LbP7NBLwtnDsvTnawOfrRB75MFEML40awR3+OBHg4aEMttuawk7oLBjmhhEsXlHbw4yZTB/xuCE8X6jbwZXjWBvj6bDMaEqbwPMtWBjK5VEMnCybwjtjXBPrmQDc0ZYcwLnzNBzEofDc1IJawQgQVBDBUEEMUEhaw0V3PBbLlBEcLK4bwQxZaBjKgeD807ZbwutYUBzNfBDMrRbbwYL5XBXL5TEcSWTcwbaVUBzibkEcszubwfXRaB7RIXEMhEebwxwzZB3YxyCccJacwgmvTBbUvMDsO6ocwX61ZBjmFqDMElncw 1afo_prepack_topscore_0016
LFIbQBvc4lEcqGNawdz+NBHfI7EcQKEawWl+QB/zeMFMTCdawSbyVBj3oOFsfjZawsqDOBDOMAFMgSUZwRVTLBXjEVFM+PIZwXOVLBLugYF89DYYwmBpIBjPhtFcOCMYwy9oIBnFFxFME55WwklHTBTTCgE8Mj5ZwX60JBLD06EcvxOawpiGMBjATzEs5uCZwn3LSBbFDBF8oKJZwExWNBvXaiFcpmXZwrbLHBfGyUFsRgTZwFSOJBLQYLFMqdIYwHTcPB/xuYFcbgMYwmiuKBDNv6F8CZbYw/FhEBbwbtFseWXYwSr0GBz9I/FcnlsWw5YpGBLDElFMDxcWw0XcMB7jfxFc2RkWw 1afo_prepack_topscore_0016
LTuKOB3zxYF8XP2awSq1QBLM/pFMmhPbwWxpUBT52fFsFBwbw5/oYB3D5pF83H6bweOrTB3ljOFszt+bwcx4TBLVe5FMLhyawz7VQBbxaDGM4PVawAmlTBLVxLGcgK9Zw5JEXBLcpGGM+2aZwCo3ZBXZyOG8nUAZwpuSKBr8nWFMZq4awJixNBHGBzF8okgbwqsqWBjqhwFMRdeawSdPWBrfNCG8eFGbwddSNBL0cHG8xPoaw6DXOBXHb8F8/N+ZwhPJWBPSFQG8UlTawW34QBH9eRG8xDuZwonlUBvztBG8/DGZwNyCaB/4gBG8N7pZwgQIcB7uELGMEBqYwuWPcBfaUTG8fOTZwmWJXBnLgTGMNsxYw 1afo_prepack_topscore_0016
LAAAcBBAAAAAAAAAAAAAAAAAAAAAAAAAAAAAAAAAAAsAAAA4P 1afo_prepack_topscore_0016
SCORE:   122.079   -354.644    117.661    278.963           1.219                 11.735        -10.061    -95.943        0.396        -54.241          0.000         -0.614      -1.059        0.000     -0.190     86.532      0.375            0.000     72.289                -34.946        104.611         2.000      0.455    -32.466      2.246       1.456      6.531      0.000                 0.200             1.544              0.136             0.187       7.329    -23.903     -9.526      5.885      2.425      0.000      0.000      0.000      4.607     80.000     13.000 1afo_prepack_topscore_0017
RES_NUM A:1-40 B:41-80 C:81 1afo_prepack_topscore_0017
FOLD_TREE  EDGE 81 1 2  EDGE 1 40 -1  EDGE 1 41 1  EDGE 41 80 -1  1afo_prepack_topscore_0017
[truncated: 2,090,776 more chars]
