# Supplementary material for: Modeling membrane geometries implicitly in Rosetta
Source: Protein Sci. 2024 Feb 15;33(3):e4908. doi: 10.1002/pro.4908 (PMC10868433; doi:10.1002/pro.4908)
Supplement: Supplementary file 2 — Data S2. Supporting Information [file PRO-33-e4908-s001.gz › mp_geo_demos/refinement_in_micelle/prep/2ndj_rcsb.pdb]

HEADER    MEMBRANE PROTEIN                        09-JUN-16   2NDJ              
TITLE     STRUCTURAL BASIS FOR KCNE3 AND ESTROGEN MODULATION OF THE KCNQ1       
TITLE    2 CHANNEL                                                              
COMPND    MOL_ID: 1;                                                            
COMPND   2 MOLECULE: POTASSIUM VOLTAGE-GATED CHANNEL SUBFAMILY E MEMBER 3;      
COMPND   3 CHAIN: A;                                                            
COMPND   4 SYNONYM: MINK-RELATED PEPTIDE 2, MINIMUM POTASSIUM ION CHANNEL-      
COMPND   5 RELATED PEPTIDE 2, POTASSIUM CHANNEL SUBUNIT BETA MIRP2;             
COMPND   6 ENGINEERED: YES                                                      
SOURCE    MOL_ID: 1;                                                            
SOURCE   2 ORGANISM_SCIENTIFIC: HOMO SAPIENS;                                   
SOURCE   3 ORGANISM_COMMON: HUMAN;                                              
SOURCE   4 ORGANISM_TAXID: 9606;                                                
SOURCE   5 GENE: KCNE3, MIRP2;                                                  
SOURCE   6 EXPRESSION_SYSTEM: ESCHERICHIA COLI;                                 
SOURCE   7 EXPRESSION_SYSTEM_TAXID: 469008;                                     
SOURCE   8 EXPRESSION_SYSTEM_STRAIN: BL21;                                      
SOURCE   9 EXPRESSION_SYSTEM_VARIANT: (DE3) RP CODON PLUS;                      
SOURCE  10 EXPRESSION_SYSTEM_VECTOR: PET16B                                     
KEYWDS    ESTROGEN, MEMBRANE PROTEIN, ION CHANNEL                               
EXPDTA    SOLUTION NMR                                                          
NUMMDL    10                                                                    
AUTHOR    C.R.SANDERS,W.D.VAN HORN,B.M.KRONCKE,N.J.SISCO,J.MEILER,C.G.VANOYE,   
AUTHOR   2 Y.SONG,D.P.NANNEMANN,R.C.WELCH,C.KANG,J.SMITH,A.L.GEORGE             
REVDAT   2   20-DEC-17 2NDJ    1       REMARK                                   
REVDAT   1   21-SEP-16 2NDJ    0                                                
JRNL        AUTH   B.M.KRONCKE,W.D.VAN HORN,J.SMITH,C.KANG,R.C.WELCH,Y.SONG,    
JRNL        AUTH 2 D.P.NANNEMANN,K.C.TAYLOR,N.J.SISCO,A.L.GEORGE,J.MEILER,      
JRNL        AUTH 3 C.G.VANOYE,C.R.SANDERS                                       
JRNL        TITL   STRUCTURAL BASIS FOR KCNE3 MODULATION OF POTASSIUM RECYCLING 
JRNL        TITL 2 IN EPITHELIA.                                                
JRNL        REF    SCI ADV                       V.   2 01228 2016              
JRNL        REFN                   ESSN 2375-2548                               
JRNL        PMID   27626070                                                     
JRNL        DOI    10.1126/SCIADV.1501228                                       
REMARK   2                                                                      
REMARK   2 RESOLUTION. NOT APPLICABLE.                                          
REMARK   3                                                                      
REMARK   3 REFINEMENT.                                                          
REMARK   3   PROGRAM     : NMRPIPE, AMBER, X-PLOR                               
REMARK   3   AUTHORS     : DELAGLIO, GRZESIEK, VUISTER, ZHU, PFEIFER AND BAX    
REMARK   3                 (NMRPIPE), CASE, DARDEN, CHEATHAM, III, SIMMERLING,  
REMARK   3                 WANG, DUKE, LUO, AND KOLLMAN (AMBER), SCHWIETERS,    
REMARK   3                 KUSZEWSKI, TJANDRA AND CLORE (X-PLOR)                
REMARK   3                                                                      
REMARK   3  OTHER REFINEMENT REMARKS: NULL                                      
REMARK   4                                                                      
REMARK   4 2NDJ COMPLIES WITH FORMAT V. 3.30, 13-JUL-11                         
REMARK 100                                                                      
REMARK 100 THIS ENTRY HAS BEEN PROCESSED BY RCSB ON 10-JUN-16.                  
REMARK 100 THE DEPOSITION ID IS D_1000104729.                                   
REMARK 210                                                                      
REMARK 210 EXPERIMENTAL DETAILS                                                 
REMARK 210  EXPERIMENT TYPE                : NMR                                
REMARK 210  TEMPERATURE           (KELVIN) : 313                                
REMARK 210  PH                             : 6.5                                
REMARK 210  IONIC STRENGTH                 : NULL                               
REMARK 210  PRESSURE                       : NULL                               
REMARK 210  SAMPLE CONTENTS                : 0.8 MM [U-100% 13C; U-100% 15N;    
REMARK 210                                   U-80% 2H] PROTEIN, 90% H2O/10%     
REMARK 210                                   D2O                                
REMARK 210                                                                      
REMARK 210  NMR EXPERIMENTS CONDUCTED      : 2D 1H-15N HSQC; 3D HNCA; 3D        
REMARK 210                                   HN(CO)CA; 3D HNCACB; 3D CBCA(CO)   
REMARK 210                                   NH; 3D HNCO; 3D HCACO              
REMARK 210  SPECTROMETER FIELD STRENGTH    : 800 MHZ; 600 MHZ                   
REMARK 210  SPECTROMETER MODEL             : AVANCE                             
REMARK 210  SPECTROMETER MANUFACTURER      : BRUKER                             
REMARK 210                                                                      
REMARK 210  STRUCTURE DETERMINATION.                                            
REMARK 210   SOFTWARE USED                 : NMRVIEW, TOPSPIN, TALOS, X-PLOR    
REMARK 210   METHOD USED                   : DGSA-DISTANCE GEOMETRY SIMULATED   
REMARK 210                                   ANNEALING, MOLECULAR DYNAMICS      
REMARK 210                                                                      
REMARK 210 CONFORMERS, NUMBER CALCULATED   : 9764                               
REMARK 210 CONFORMERS, NUMBER SUBMITTED    : 10                                 
REMARK 210 CONFORMERS, SELECTION CRITERIA  : STRUCTURES WITH THE LOWEST         
REMARK 210                                   ENERGY                             
REMARK 210                                                                      
REMARK 210 BEST REPRESENTATIVE CONFORMER IN THIS ENSEMBLE : 1                   
REMARK 210                                                                      
REMARK 210 REMARK: NULL                                                         
REMARK 215                                                                      
REMARK 215 NMR STUDY                                                            
REMARK 215 THE COORDINATES IN THIS ENTRY WERE GENERATED FROM SOLUTION           
REMARK 215 NMR DATA.  PROTEIN DATA BANK CONVENTIONS REQUIRE THAT                
REMARK 215 CRYST1 AND SCALE RECORDS BE INCLUDED, BUT THE VALUES ON              
REMARK 215 THESE RECORDS ARE MEANINGLESS.                                       
REMARK 300                                                                      
REMARK 300 BIOMOLECULE: 1                                                       
REMARK 300 SEE REMARK 350 FOR THE AUTHOR PROVIDED AND/OR PROGRAM                
REMARK 300 GENERATED ASSEMBLY INFORMATION FOR THE STRUCTURE IN                  
REMARK 300 THIS ENTRY. THE REMARK MAY ALSO PROVIDE INFORMATION ON               
REMARK 300 BURIED SURFACE AREA.                                                 
REMARK 350                                                                      
REMARK 350 COORDINATES FOR A COMPLETE MULTIMER REPRESENTING THE KNOWN           
REMARK 350 BIOLOGICALLY SIGNIFICANT OLIGOMERIZATION STATE OF THE                
REMARK 350 MOLECULE CAN BE GENERATED BY APPLYING BIOMT TRANSFORMATIONS          
REMARK 350 GIVEN BELOW.  BOTH NON-CRYSTALLOGRAPHIC AND                          
REMARK 350 CRYSTALLOGRAPHIC OPERATIONS ARE GIVEN.                               
REMARK 350                                                                      
REMARK 350 BIOMOLECULE: 1                                                       
REMARK 350 AUTHOR DETERMINED BIOLOGICAL UNIT: MONOMERIC                         
REMARK 350 APPLY THE FOLLOWING TO CHAINS: A                                     
REMARK 350   BIOMT1   1  1.000000  0.000000  0.000000        0.00000            
REMARK 350   BIOMT2   1  0.000000  1.000000  0.000000        0.00000            
REMARK 350   BIOMT3   1  0.000000  0.000000  1.000000        0.00000            
REMARK 465                                                                      
REMARK 465 MISSING RESIDUES                                                     
REMARK 465 THE FOLLOWING RESIDUES WERE NOT LOCATED IN THE                       
REMARK 465 EXPERIMENT. (RES=RESIDUE NAME; C=CHAIN IDENTIFIER;                   
REMARK 465 SSSEQ=SEQUENCE NUMBER; I=INSERTION CODE.)                            
REMARK 465   MODELS 1-10                                                        
REMARK 465     RES C SSSEQI                                                     
REMARK 465     MET A    -8                                                      
REMARK 465     GLY A    -7                                                      
REMARK 465     HIS A    -6                                                      
REMARK 465     HIS A    -5                                                      
REMARK 465     HIS A    -4                                                      
REMARK 465     HIS A    -3                                                      
REMARK 465     HIS A    -2                                                      
REMARK 465     HIS A    -1                                                      
REMARK 465     GLY A     0                                                      
REMARK 500                                                                      
REMARK 500 GEOMETRY AND STEREOCHEMISTRY                                         
REMARK 500 SUBTOPIC: CLOSE CONTACTS                                             
REMARK 500                                                                      
REMARK 500 THE FOLLOWING ATOMS ARE IN CLOSE CONTACT.                            
REMARK 500                                                                      
REMARK 500  ATM1  RES C  SSEQI   ATM2  RES C  SSEQI           DISTANCE          
REMARK 500                                                                      
REMARK 500 REMARK: NULL                                                         
REMARK 500                                                                      
REMARK 500 GEOMETRY AND STEREOCHEMISTRY                                         
REMARK 500 SUBTOPIC: COVALENT BOND LENGTHS                                      
REMARK 500                                                                      
REMARK 500 THE STEREOCHEMICAL PARAMETERS OF THE FOLLOWING RESIDUES              
REMARK 500 HAVE VALUES WHICH DEVIATE FROM EXPECTED VALUES BY MORE               
REMARK 500 THAN 6*RMSD (M=MODEL NUMBER; RES=RESIDUE NAME; C=CHAIN               
REMARK 500 IDENTIFIER; SSEQ=SEQUENCE NUMBER; I=INSERTION CODE).                 
REMARK 500                                                                      
REMARK 500 STANDARD TABLE:                                                      
REMARK 500 FORMAT: (10X,I3,1X,2(A3,1X,A1,I4,A1,1X,A4,3X),1X,F6.3)               
REMARK 500                                                                      
REMARK 500 EXPECTED VALUES PROTEIN: ENGH AND HUBER, 1999                        
REMARK 500 EXPECTED VALUES NUCLEIC ACID: CLOWNEY ET AL 1996                     
REMARK 500                                                                      
REMARK 500  M RES CSSEQI ATM1   RES CSSEQI ATM2   DEVIATION                     
REMARK 500  1 LYS A  19   N     LYS A  19   CA      0.122                       
REMARK 500  1 ARG A  53   CZ    ARG A  53   NH1    -0.090                       
REMARK 500  1 ARG A  53   CZ    ARG A  53   NH2    -0.090                       
REMARK 500  1 TYR A  58   CE1   TYR A  58   CZ      0.078                       
REMARK 500  1 GLY A  73   CA    GLY A  73   C       0.112                       
REMARK 500  1 HIS A  93   CG    HIS A  93   CD2     0.076                       
REMARK 500  2 ARG A  46   CZ    ARG A  46   NH1    -0.088                       
REMARK 500  2 ARG A  47   CZ    ARG A  47   NH2    -0.084                       
REMARK 500  2 TYR A  58   CE1   TYR A  58   CZ      0.085                       
REMARK 500  3 HIS A  26   CG    HIS A  26   CD2     0.056                       
REMARK 500  3 PRO A  39   CD    PRO A  39   N      -0.101                       
REMARK 500  3 PHE A  66   CG    PHE A  66   CD2     0.090                       
REMARK 500  4 GLU A   8   CG    GLU A   8   CD      0.104                       
REMARK 500  4 SER A  82   CB    SER A  82   OG     -0.086                       
REMARK 500  4 TYR A  92   CG    TYR A  92   CD1     0.079                       
REMARK 500  4 TYR A  95   CE1   TYR A  95   CZ      0.102                       
REMARK 500  5 TYR A  60   CG    TYR A  60   CD1     0.086                       
REMARK 500  5 TYR A  60   CZ    TYR A  60   CE2     0.084                       
REMARK 500  6 TYR A  95   CG    TYR A  95   CD2     0.089                       
REMARK 500  9 SER A  57   CA    SER A  57   CB      0.101                       
REMARK 500  9 TYR A  60   CE2   TYR A  60   CD2     0.090                       
REMARK 500  9 ARG A  83   CZ    ARG A  83   NH2    -0.089                       
REMARK 500 10 GLU A  44   CG    GLU A  44   CD      0.094                       
REMARK 500 10 SER A 101   CB    SER A 101   OG      0.079                       
REMARK 500                                                                      
REMARK 500 REMARK: NULL                                                         
REMARK 500                                                                      
REMARK 500 GEOMETRY AND STEREOCHEMISTRY                                         
REMARK 500 SUBTOPIC: COVALENT BOND ANGLES                                       
REMARK 500                                                                      
REMARK 500 THE STEREOCHEMICAL PARAMETERS OF THE FOLLOWING RESIDUES              
REMARK 500 HAVE VALUES WHICH DEVIATE FROM EXPECTED VALUES BY MORE               
REMARK 500 THAN 6*RMSD (M=MODEL NUMBER; RES=RESIDUE NAME; C=CHAIN               
REMARK 500 IDENTIFIER; SSEQ=SEQUENCE NUMBER; I=INSERTION CODE).                 
REMARK 500                                                                      
REMARK 500 STANDARD TABLE:                                                      
REMARK 500 FORMAT: (10X,I3,1X,A3,1X,A1,I4,A1,3(1X,A4,2X),12X,F5.1)              
REMARK 500                                                                      
REMARK 500 EXPECTED VALUES PROTEIN: ENGH AND HUBER, 1999                        
REMARK 500 EXPECTED VALUES NUCLEIC ACID: CLOWNEY ET AL 1996                     
REMARK 500                                                                      
REMARK 500  M RES CSSEQI ATM1   ATM2   ATM3                                     
REMARK 500  1 THR A   4   CA  -  CB  -  CG2 ANGL. DEV. =  10.8 DEGREES          
REMARK 500  1 TYR A  11   CZ  -  CE2 -  CD2 ANGL. DEV. =  -6.3 DEGREES          
REMARK 500  1 CYS A  31   CB  -  CA  -  C   ANGL. DEV. =   9.7 DEGREES          
REMARK 500  1 ARG A  32   NE  -  CZ  -  NH1 ANGL. DEV. =   5.2 DEGREES          
REMARK 500  1 ARG A  32   NE  -  CZ  -  NH2 ANGL. DEV. =  -5.3 DEGREES          
REMARK 500  1 ARG A  46   NE  -  CZ  -  NH2 ANGL. DEV. =   3.1 DEGREES          
REMARK 500  1 ARG A  47   NH1 -  CZ  -  NH2 ANGL. DEV. =  -7.1 DEGREES          
REMARK 500  1 ARG A  47   NE  -  CZ  -  NH1 ANGL. DEV. =   5.0 DEGREES          
REMARK 500  1 ARG A  53   NE  -  CZ  -  NH1 ANGL. DEV. =   4.5 DEGREES          
REMARK 500  1 ARG A  53   NE  -  CZ  -  NH2 ANGL. DEV. =  -5.7 DEGREES          
REMARK 500  1 TYR A  60   CB  -  CG  -  CD2 ANGL. DEV. =   5.3 DEGREES          
REMARK 500  1 TYR A  60   CB  -  CG  -  CD1 ANGL. DEV. =  -8.1 DEGREES          
REMARK 500  1 VAL A  72   CG1 -  CB  -  CG2 ANGL. DEV. = -11.4 DEGREES          
REMARK 500  1 ARG A  81   NH1 -  CZ  -  NH2 ANGL. DEV. = -10.2 DEGREES          
REMARK 500  1 ARG A  81   NE  -  CZ  -  NH1 ANGL. DEV. =   8.0 DEGREES          
REMARK 500  1 VAL A  85   CG1 -  CB  -  CG2 ANGL. DEV. = -10.8 DEGREES          
REMARK 500  1 ASP A  86   CB  -  CG  -  OD1 ANGL. DEV. =   6.8 DEGREES          
REMARK 500  1 ASP A  86   CB  -  CG  -  OD2 ANGL. DEV. =  -6.2 DEGREES          
REMARK 500  1 ARG A  88   NE  -  CZ  -  NH1 ANGL. DEV. =   5.5 DEGREES          
REMARK 500  1 TYR A  95   CB  -  CG  -  CD2 ANGL. DEV. =  -5.6 DEGREES          
REMARK 500  1 TYR A  95   CB  -  CG  -  CD1 ANGL. DEV. =   4.2 DEGREES          
REMARK 500  1 ARG A  99   NE  -  CZ  -  NH2 ANGL. DEV. =   5.4 DEGREES          
REMARK 500  2 TRP A  10   CA  -  CB  -  CG  ANGL. DEV. =  12.2 DEGREES          
REMARK 500  2 ARG A  32   NH1 -  CZ  -  NH2 ANGL. DEV. =  -7.6 DEGREES          
REMARK 500  2 ARG A  32   NE  -  CZ  -  NH1 ANGL. DEV. =   7.0 DEGREES          
REMARK 500  2 ARG A  47   CD  -  NE  -  CZ  ANGL. DEV. =   8.5 DEGREES          
REMARK 500  2 ALA A  48   N   -  CA  -  CB  ANGL. DEV. =  -8.6 DEGREES          
REMARK 500  2 ARG A  53   NE  -  CZ  -  NH1 ANGL. DEV. =  -4.0 DEGREES          
REMARK 500  2 TYR A  60   CB  -  CG  -  CD2 ANGL. DEV. =  -3.7 DEGREES          
REMARK 500  2 PHE A  66   CB  -  CG  -  CD2 ANGL. DEV. =  -5.1 DEGREES          
REMARK 500  2 PHE A  68   CB  -  CG  -  CD2 ANGL. DEV. =  -4.7 DEGREES          
REMARK 500  2 VAL A  70   CG1 -  CB  -  CG2 ANGL. DEV. = -11.9 DEGREES          
REMARK 500  2 ILE A  76   CA  -  CB  -  CG1 ANGL. DEV. =  12.4 DEGREES          
REMARK 500  2 ARG A  83   CD  -  NE  -  CZ  ANGL. DEV. =   8.6 DEGREES          
REMARK 500  2 PRO A  91   N   -  CA  -  CB  ANGL. DEV. =   7.8 DEGREES          
REMARK 500  2 TYR A  92   CB  -  CG  -  CD1 ANGL. DEV. =   3.8 DEGREES          
REMARK 500  2 TYR A  95   CB  -  CG  -  CD1 ANGL. DEV. =  -4.4 DEGREES          
REMARK 500  2 ARG A  99   NH1 -  CZ  -  NH2 ANGL. DEV. =  -8.0 DEGREES          
REMARK 500  2 ARG A  99   NE  -  CZ  -  NH1 ANGL. DEV. =   6.5 DEGREES          
REMARK 500  3 ARG A  32   NE  -  CZ  -  NH1 ANGL. DEV. =   4.8 DEGREES          
REMARK 500  3 ARG A  47   NE  -  CZ  -  NH1 ANGL. DEV. =   3.3 DEGREES          
REMARK 500  3 ARG A  53   NE  -  CZ  -  NH1 ANGL. DEV. =   3.8 DEGREES          
REMARK 500  3 ASP A  54   O   -  C   -  N   ANGL. DEV. = -11.3 DEGREES          
REMARK 500  3 PHE A  63   CB  -  CG  -  CD1 ANGL. DEV. =  -6.4 DEGREES          
REMARK 500  3 PHE A  68   CB  -  CG  -  CD2 ANGL. DEV. =  -5.2 DEGREES          
REMARK 500  3 VAL A  70   CA  -  CB  -  CG1 ANGL. DEV. =  13.8 DEGREES          
REMARK 500  3 ARG A  81   CD  -  NE  -  CZ  ANGL. DEV. =   9.0 DEGREES          
REMARK 500  3 ARG A  81   NH1 -  CZ  -  NH2 ANGL. DEV. =  -7.3 DEGREES          
REMARK 500  3 ARG A  81   NE  -  CZ  -  NH1 ANGL. DEV. =   6.9 DEGREES          
REMARK 500  3 ARG A  83   NE  -  CZ  -  NH1 ANGL. DEV. =   6.0 DEGREES          
REMARK 500                                                                      
REMARK 500 THIS ENTRY HAS     192 ANGLE DEVIATIONS.                             
REMARK 500                                                                      
REMARK 500 REMARK: NULL                                                         
REMARK 500                                                                      
REMARK 500 GEOMETRY AND STEREOCHEMISTRY                                         
REMARK 500 SUBTOPIC: TORSION ANGLES                                             
REMARK 500                                                                      
REMARK 500 TORSION ANGLES OUTSIDE THE EXPECTED RAMACHANDRAN REGIONS:            
REMARK 500 (M=MODEL NUMBER; RES=RESIDUE NAME; C=CHAIN IDENTIFIER;               
REMARK 500 SSEQ=SEQUENCE NUMBER; I=INSERTION CODE).                             
REMARK 500                                                                      
REMARK 500 STANDARD TABLE:                                                      
REMARK 500 FORMAT:(10X,I3,1X,A3,1X,A1,I4,A1,4X,F7.2,3X,F7.2)                    
REMARK 500                                                                      
REMARK 500 EXPECTED VALUES: GJ KLEYWEGT AND TA JONES (1996). PHI/PSI-           
REMARK 500 CHOLOGY: RAMACHANDRAN REVISITED. STRUCTURE 4, 1395 - 1400            
REMARK 500                                                                      
REMARK 500  M RES CSSEQI        PSI       PHI                                   
REMARK 500  1 ASN A   5       56.34    -65.42                                   
REMARK 500  1 GLN A  42       88.07    -67.66                                   
REMARK 500  1 GLU A  44      140.55    -34.17                                   
REMARK 500  1 LYS A  84       57.27   -114.10                                   
REMARK 500  2 CYS A  31      110.79   -167.53                                   
REMARK 500  2 SER A  49       31.26    -79.37                                   
REMARK 500  2 ASN A  98       49.48    -82.35                                   
REMARK 500  3 SER A  49      -68.57   -136.00                                   
REMARK 500  3 ARG A  81      -41.99   -138.52                                   
REMARK 500  4 GLU A   2        7.12   -152.70                                   
REMARK 500  4 GLU A  44      108.64    -45.16                                   
REMARK 500  4 SER A  49       45.10    -81.93                                   
REMARK 500  4 ARG A  53       -5.37   -154.29                                   
REMARK 500  4 ARG A  81      -59.57   -159.64                                   
REMARK 500  4 LYS A  87       -8.13    -47.58                                   
REMARK 500  4 ASN A  98       44.55    -70.60                                   
REMARK 500  5 LEU A  29      -52.44   -148.96                                   
REMARK 500  5 ARG A  53      -14.19   -142.73                                   
REMARK 500  5 ARG A  81      -73.28   -110.95                                   
REMARK 500  6 LEU A  37      173.37    -56.19                                   
REMARK 500  6 THR A  80      -68.20    -95.23                                   
REMARK 500  6 PRO A  91       43.47    -83.72                                   
REMARK 500  7 PRO A  33     -175.88    -61.00                                   
REMARK 500  7 GLU A  44       68.37   -150.65                                   
REMARK 500  7 ARG A  53      100.28   -161.02                                   
REMARK 500  7 ASP A  55       -3.86    -56.94                                   
REMARK 500  7 ARG A  81      -51.66   -136.08                                   
REMARK 500  8 GLN A  42       20.48   -151.12                                   
REMARK 500  8 SER A  49       48.69    -78.53                                   
REMARK 500  8 ARG A  81      -53.79   -130.50                                   
REMARK 500  8 ARG A  88      -31.43   -151.42                                   
REMARK 500  8 ASN A  98       26.31    -66.57                                   
REMARK 500  9 GLN A  42       -4.02   -146.60                                   
REMARK 500  9 SER A  49      -16.34   -159.76                                   
REMARK 500  9 ASP A  54      119.67   -162.65                                   
REMARK 500  9 PHE A  66      -71.73    -61.69                                   
REMARK 500  9 ARG A  81      -49.42   -134.78                                   
REMARK 500 10 THR A  24      -28.79    -35.68                                   
REMARK 500 10 CYS A  31      106.47    -27.63                                   
REMARK 500 10 LYS A  84       29.57    -67.92                                   
REMARK 500 10 TYR A  95       -6.59   -151.86                                   
REMARK 500 10 ARG A  99       31.58    -65.22                                   
REMARK 500                                                                      
REMARK 500 REMARK: NULL                                                         
REMARK 500                                                                      
REMARK 500 GEOMETRY AND STEREOCHEMISTRY                                         
REMARK 500 SUBTOPIC: NON-CIS, NON-TRANS                                         
REMARK 500                                                                      
REMARK 500 THE FOLLOWING PEPTIDE BONDS DEVIATE SIGNIFICANTLY FROM BOTH          
REMARK 500 CIS AND TRANS CONFORMATION.  CIS BONDS, IF ANY, ARE LISTED           
REMARK 500 ON CISPEP RECORDS.  TRANS IS DEFINED AS 180 +/- 30 AND               
REMARK 500 CIS IS DEFINED AS 0 +/- 30 DEGREES.                                  
REMARK 500                                 MODEL     OMEGA                      
REMARK 500 SER A   57     TYR A   58          1       148.21                    
REMARK 500 ARG A   83     LYS A   84          6       149.27                    
REMARK 500 SER A   89     ASP A   90          7       147.21                    
REMARK 500 ARG A   46     ARG A   47          9       149.62                    
REMARK 500 ARG A   81     SER A   82          9      -149.06                    
REMARK 500 PRO A   33     GLY A   34         10       149.78                    
REMARK 500                                                                      
REMARK 500 REMARK: NULL                                                         
REMARK 500                                                                      
REMARK 500 GEOMETRY AND STEREOCHEMISTRY                                         
REMARK 500 SUBTOPIC: PLANAR GROUPS                                              
REMARK 500                                                                      
REMARK 500 PLANAR GROUPS IN THE FOLLOWING RESIDUES HAVE A TOTAL                 
REMARK 500 RMS DISTANCE OF ALL ATOMS FROM THE BEST-FIT PLANE                    
REMARK 500 BY MORE THAN AN EXPECTED VALUE OF 6*RMSD, WITH AN                    
REMARK 500 RMSD 0.02 ANGSTROMS, OR AT LEAST ONE ATOM HAS                        
REMARK 500 AN RMSD GREATER THAN THIS VALUE                                      
REMARK 500 (M=MODEL NUMBER; RES=RESIDUE NAME; C=CHAIN IDENTIFIER;               
REMARK 500 SSEQ=SEQUENCE NUMBER; I=INSERTION CODE).                             
REMARK 500                                                                      
REMARK 500  M RES CSSEQI        RMS     TYPE                                    
REMARK 500  1 HIS A  26         0.08    SIDE CHAIN                              
REMARK 500  1 ARG A  53         0.10    SIDE CHAIN                              
REMARK 500  1 TYR A  95         0.08    SIDE CHAIN                              
REMARK 500  3 ARG A  81         0.12    SIDE CHAIN                              
REMARK 500  3 TYR A  92         0.11    SIDE CHAIN                              
REMARK 500  4 ARG A  46         0.07    SIDE CHAIN                              
REMARK 500  4 ARG A  53         0.12    SIDE CHAIN                              
REMARK 500  4 PHE A  68         0.09    SIDE CHAIN                              
REMARK 500  5 TYR A  58         0.08    SIDE CHAIN                              
REMARK 500  5 TYR A  60         0.08    SIDE CHAIN                              
REMARK 500  5 TYR A  95         0.08    SIDE CHAIN                              
REMARK 500  6 ARG A  32         0.09    SIDE CHAIN                              
REMARK 500  6 ARG A  46         0.09    SIDE CHAIN                              
REMARK 500  6 ARG A  47         0.11    SIDE CHAIN                              
REMARK 500  6 TYR A  79         0.10    SIDE CHAIN                              
REMARK 500  7 ARG A  46         0.10    SIDE CHAIN                              
REMARK 500  7 TYR A  60         0.07    SIDE CHAIN                              
REMARK 500  7 ARG A  83         0.07    SIDE CHAIN                              
REMARK 500  8 TYR A  11         0.07    SIDE CHAIN                              
REMARK 500  8 GLN A  42         0.08    SIDE CHAIN                              
REMARK 500  8 ARG A  83         0.10    SIDE CHAIN                              
REMARK 500  9 TYR A  60         0.11    SIDE CHAIN                              
REMARK 500  9 TYR A  79         0.07    SIDE CHAIN                              
REMARK 500  9 ARG A  83         0.08    SIDE CHAIN                              
REMARK 500  9 ARG A  88         0.09    SIDE CHAIN                              
REMARK 500  9 TYR A  95         0.07    SIDE CHAIN                              
REMARK 500 10 ARG A  53         0.08    SIDE CHAIN                              
REMARK 500 10 ARG A  83         0.08    SIDE CHAIN                              
REMARK 500 10 HIS A  93         0.08    SIDE CHAIN                              
REMARK 500                                                                      
REMARK 500 REMARK: NULL                                                         
REMARK 500                                                                      
REMARK 500 GEOMETRY AND STEREOCHEMISTRY                                         
REMARK 500 SUBTOPIC: MAIN CHAIN PLANARITY                                       
REMARK 500                                                                      
REMARK 500 THE FOLLOWING RESIDUES HAVE A PSEUDO PLANARITY                       
REMARK 500 TORSION ANGLE, C(I) - CA(I) - N(I+1) - O(I), GREATER                 
REMARK 500 10.0 DEGREES. (M=MODEL NUMBER; RES=RESIDUE NAME;                     
REMARK 500 C=CHAIN IDENTIFIER; SSEQ=SEQUENCE NUMBER;                            
REMARK 500 I=INSERTION CODE).                                                   
REMARK 500                                                                      
REMARK 500  M RES CSSEQI        ANGLE                                           
REMARK 500  1 TYR A  60        -10.04                                           
REMARK 500  1 VAL A  94        -11.23                                           
REMARK 500  7 ASP A  55        -10.61                                           
REMARK 500  8 LEU A  21        -11.03                                           
REMARK 500 10 SER A  49         11.32                                           
REMARK 500                                                                      
REMARK 500 REMARK: NULL                                                         
REMARK 900                                                                      
REMARK 900 RELATED ENTRIES                                                      
REMARK 900 RELATED ID: 16602   RELATED DB: BMRB                                 
REMARK 900 1H, 13C AND 15N CHEMICAL SHIFT ASSIGNMENT ASSIGNMENT OF HUMAN        
REMARK 900 MEMBRANE PROTEIN KCNE3 IN LMPC MICELLES                              
REMARK 900 RELATED ID: 16621   RELATED DB: BMRB                                 
REMARK 900 1H, 13C, AND 15N CHEMICAL SHIFT ASSIGNMENT OF KCNE3 IN ISOTROPIC     
REMARK 900 BICELLES                                                             
DBREF  2NDJ A    1   103  UNP    Q9Y6H6   KCNE3_HUMAN      1    103             
SEQADV 2NDJ MET A   -8  UNP  Q9Y6H6              EXPRESSION TAG                 
SEQADV 2NDJ GLY A   -7  UNP  Q9Y6H6              EXPRESSION TAG                 
SEQADV 2NDJ HIS A   -6  UNP  Q9Y6H6              EXPRESSION TAG                 
SEQADV 2NDJ HIS A   -5  UNP  Q9Y6H6              EXPRESSION TAG                 
SEQADV 2NDJ HIS A   -4  UNP  Q9Y6H6              EXPRESSION TAG                 
SEQADV 2NDJ HIS A   -3  UNP  Q9Y6H6              EXPRESSION TAG                 
SEQADV 2NDJ HIS A   -2  UNP  Q9Y6H6              EXPRESSION TAG                 
SEQADV 2NDJ HIS A   -1  UNP  Q9Y6H6              EXPRESSION TAG                 
SEQADV 2NDJ GLY A    0  UNP  Q9Y6H6              EXPRESSION TAG                 
SEQRES   1 A  112  MET GLY HIS HIS HIS HIS HIS HIS GLY MET GLU THR THR          
SEQRES   2 A  112  ASN GLY THR GLU THR TRP TYR GLU SER LEU HIS ALA VAL          
SEQRES   3 A  112  LEU LYS ALA LEU ASN ALA THR LEU HIS SER ASN LEU LEU          
SEQRES   4 A  112  CYS ARG PRO GLY PRO GLY LEU GLY PRO ASP ASN GLN THR          
SEQRES   5 A  112  GLU GLU ARG ARG ALA SER LEU PRO GLY ARG ASP ASP ASN          
SEQRES   6 A  112  SER TYR MET TYR ILE LEU PHE VAL MET PHE LEU PHE ALA          
SEQRES   7 A  112  VAL THR VAL GLY SER LEU ILE LEU GLY TYR THR ARG SER          
SEQRES   8 A  112  ARG LYS VAL ASP LYS ARG SER ASP PRO TYR HIS VAL TYR          
SEQRES   9 A  112  ILE LYS ASN ARG VAL SER MET ILE                              
HELIX    1   1 THR A    7  LEU A   30  1                                  24    
HELIX    2   2 ASP A   54  ARG A   81  1                                  28    
CRYST1    1.000    1.000    1.000  90.00  90.00  90.00 P 1           1          
ORIGX1      1.000000  0.000000  0.000000        0.00000                         
ORIGX2      0.000000  1.000000  0.000000        0.00000                         
ORIGX3      0.000000  0.000000  1.000000        0.00000                         
SCALE1      1.000000  0.000000  0.000000        0.00000                         
SCALE2      0.000000  1.000000  0.000000        0.00000                         
SCALE3      0.000000  0.000000  1.000000        0.00000                         
MODEL        1                                                                  
ATOM      1  N   MET A   1     -14.150   6.757 133.778  1.00  0.00           N  
ATOM      2  CA  MET A   1     -14.425   6.141 132.484  1.00  0.00           C  
ATOM      3  C   MET A   1     -14.622   7.174 131.439  1.00  0.00           C  
ATOM      4  O   MET A   1     -15.459   8.032 131.682  1.00  0.00           O  
ATOM      5  CB  MET A   1     -15.576   5.199 132.444  1.00  0.00           C  
ATOM      6  CG  MET A   1     -15.574   4.322 131.168  1.00  0.00           C  
ATOM      7  SD  MET A   1     -16.935   3.086 131.084  1.00  0.00           S  
ATOM      8  CE  MET A   1     -18.228   4.147 130.326  1.00  0.00           C  
ATOM      9  H   MET A   1     -14.718   7.580 133.923  1.00  0.00           H  
ATOM     10  HA  MET A   1     -13.490   5.664 132.190  1.00  0.00           H  
ATOM     11  HB2 MET A   1     -15.408   4.599 133.338  1.00  0.00           H  
ATOM     12  HB3 MET A   1     -16.525   5.731 132.507  1.00  0.00           H  
ATOM     13  HG2 MET A   1     -15.765   4.988 130.325  1.00  0.00           H  
ATOM     14  HG3 MET A   1     -14.645   3.793 130.959  1.00  0.00           H  
ATOM     15  HE1 MET A   1     -18.645   4.942 130.943  1.00  0.00           H  
ATOM     16  HE2 MET A   1     -17.756   4.750 129.551  1.00  0.00           H  
ATOM     17  HE3 MET A   1     -18.989   3.636 129.737  1.00  0.00           H  
ATOM     18  N   GLU A   2     -13.821   7.177 130.359  1.00  0.00           N  
ATOM     19  CA  GLU A   2     -13.823   8.299 129.369  1.00  0.00           C  
ATOM     20  C   GLU A   2     -15.053   8.284 128.508  1.00  0.00           C  
ATOM     21  O   GLU A   2     -15.753   7.257 128.509  1.00  0.00           O  
ATOM     22  CB  GLU A   2     -12.553   8.322 128.574  1.00  0.00           C  
ATOM     23  CG  GLU A   2     -11.265   8.660 129.291  1.00  0.00           C  
ATOM     24  CD  GLU A   2     -11.168  10.146 129.608  1.00  0.00           C  
ATOM     25  OE1 GLU A   2     -11.990  11.045 129.261  1.00  0.00           O1-
ATOM     26  OE2 GLU A   2     -10.140  10.526 130.210  1.00  0.00           O  
ATOM     27  H   GLU A   2     -13.217   6.376 130.248  1.00  0.00           H  
ATOM     28  HA  GLU A   2     -13.790   9.179 130.012  1.00  0.00           H  
ATOM     29  HB2 GLU A   2     -12.453   7.364 128.064  1.00  0.00           H  
ATOM     30  HB3 GLU A   2     -12.632   9.074 127.789  1.00  0.00           H  
ATOM     31  HG2 GLU A   2     -11.146   8.178 130.262  1.00  0.00           H  
ATOM     32  HG3 GLU A   2     -10.326   8.347 128.834  1.00  0.00           H  
ATOM     33  N   THR A   3     -15.390   9.346 127.806  1.00  0.00           N  
ATOM     34  CA  THR A   3     -16.382   9.421 126.650  1.00  0.00           C  
ATOM     35  C   THR A   3     -15.901   8.662 125.404  1.00  0.00           C  
ATOM     36  O   THR A   3     -14.757   8.111 125.385  1.00  0.00           O  
ATOM     37  CB  THR A   3     -16.897  10.845 126.316  1.00  0.00           C  
ATOM     38  OG1 THR A   3     -18.130  10.679 125.593  1.00  0.00           O  
ATOM     39  CG2 THR A   3     -15.932  11.597 125.503  1.00  0.00           C  
ATOM     40  H   THR A   3     -14.843  10.184 127.945  1.00  0.00           H  
ATOM     41  HA  THR A   3     -17.205   8.843 127.071  1.00  0.00           H  
ATOM     42  HB  THR A   3     -17.122  11.326 127.268  1.00  0.00           H  
ATOM     43  HG1 THR A   3     -18.348  11.592 125.389  1.00  0.00           H  
ATOM     44 HG21 THR A   3     -15.979  12.660 125.742  1.00  0.00           H  
ATOM     45 HG22 THR A   3     -14.920  11.242 125.691  1.00  0.00           H  
ATOM     46 HG23 THR A   3     -16.158  11.472 124.443  1.00  0.00           H  
ATOM     47  N   THR A   4     -16.781   8.479 124.424  1.00  0.00           N  
ATOM     48  CA  THR A   4     -16.572   7.495 123.319  1.00  0.00           C  
ATOM     49  C   THR A   4     -15.561   8.056 122.276  1.00  0.00           C  
ATOM     50  O   THR A   4     -15.429   9.280 122.056  1.00  0.00           O  
ATOM     51  CB  THR A   4     -17.942   7.085 122.801  1.00  0.00           C  
ATOM     52  OG1 THR A   4     -18.368   8.049 121.968  1.00  0.00           O  
ATOM     53  CG2 THR A   4     -19.169   6.807 123.740  1.00  0.00           C  
ATOM     54  H   THR A   4     -17.673   8.940 124.535  1.00  0.00           H  
ATOM     55  HA  THR A   4     -16.188   6.586 123.784  1.00  0.00           H  
ATOM     56  HB  THR A   4     -17.793   6.117 122.325  1.00  0.00           H  
ATOM     57  HG1 THR A   4     -19.147   7.674 121.550  1.00  0.00           H  
ATOM     58 HG21 THR A   4     -18.848   6.040 124.443  1.00  0.00           H  
ATOM     59 HG22 THR A   4     -19.466   7.759 124.182  1.00  0.00           H  
ATOM     60 HG23 THR A   4     -19.988   6.487 123.095  1.00  0.00           H  
ATOM     61  N   ASN A   5     -14.823   7.152 121.627  1.00  0.00           N  
ATOM     62  CA  ASN A   5     -14.197   7.344 120.246  1.00  0.00           C  
ATOM     63  C   ASN A   5     -15.312   7.476 119.205  1.00  0.00           C  
ATOM     64  O   ASN A   5     -15.444   6.634 118.349  1.00  0.00           O  
ATOM     65  CB  ASN A   5     -13.176   6.190 120.089  1.00  0.00           C  
ATOM     66  CG  ASN A   5     -11.836   6.541 120.814  1.00  0.00           C  
ATOM     67  OD1 ASN A   5     -10.796   6.918 120.172  1.00  0.00           O  
ATOM     68  ND2 ASN A   5     -11.783   6.365 122.124  1.00  0.00           N  
ATOM     69  H   ASN A   5     -14.913   6.204 121.964  1.00  0.00           H  
ATOM     70  HA  ASN A   5     -13.694   8.301 120.103  1.00  0.00           H  
ATOM     71  HB2 ASN A   5     -13.549   5.293 120.584  1.00  0.00           H  
ATOM     72  HB3 ASN A   5     -13.026   5.953 119.035  1.00  0.00           H  
ATOM     73 HD21 ASN A   5     -12.556   5.892 122.570  1.00  0.00           H  
ATOM     74 HD22 ASN A   5     -10.907   6.409 122.623  1.00  0.00           H  
ATOM     75  N   GLY A   6     -16.255   8.415 119.324  1.00  0.00           N  
ATOM     76  CA  GLY A   6     -17.536   8.394 118.633  1.00  0.00           C  
ATOM     77  C   GLY A   6     -18.428   9.620 118.722  1.00  0.00           C  
ATOM     78  O   GLY A   6     -19.512   9.719 118.055  1.00  0.00           O  
ATOM     79  H   GLY A   6     -16.069   9.074 120.066  1.00  0.00           H  
ATOM     80  HA2 GLY A   6     -17.399   8.113 117.589  1.00  0.00           H  
ATOM     81  HA3 GLY A   6     -18.197   7.666 119.104  1.00  0.00           H  
ATOM     82  N   THR A   7     -18.101  10.671 119.530  1.00  0.00           N  
ATOM     83  CA  THR A   7     -18.785  11.966 119.501  1.00  0.00           C  
ATOM     84  C   THR A   7     -18.553  12.810 118.243  1.00  0.00           C  
ATOM     85  O   THR A   7     -17.592  12.676 117.465  1.00  0.00           O  
ATOM     86  CB  THR A   7     -18.524  12.766 120.751  1.00  0.00           C  
ATOM     87  OG1 THR A   7     -17.317  13.504 120.635  1.00  0.00           O  
ATOM     88  CG2 THR A   7     -18.525  11.984 122.122  1.00  0.00           C  
ATOM     89  H   THR A   7     -17.456  10.458 120.277  1.00  0.00           H  
ATOM     90  HA  THR A   7     -19.867  11.843 119.444  1.00  0.00           H  
ATOM     91  HB  THR A   7     -19.230  13.587 120.881  1.00  0.00           H  
ATOM     92  HG1 THR A   7     -17.200  13.955 121.473  1.00  0.00           H  
ATOM     93 HG21 THR A   7     -18.318  12.666 122.947  1.00  0.00           H  
ATOM     94 HG22 THR A   7     -19.490  11.488 122.223  1.00  0.00           H  
ATOM     95 HG23 THR A   7     -17.790  11.181 122.172  1.00  0.00           H  
ATOM     96  N   GLU A   8     -19.530  13.742 118.025  1.00  0.00           N  
ATOM     97  CA  GLU A   8     -19.369  14.716 116.936  1.00  0.00           C  
ATOM     98  C   GLU A   8     -18.200  15.682 117.131  1.00  0.00           C  
ATOM     99  O   GLU A   8     -17.579  16.065 116.106  1.00  0.00           O  
ATOM    100  CB  GLU A   8     -20.603  15.580 116.678  1.00  0.00           C  
ATOM    101  CG  GLU A   8     -21.887  14.788 116.470  1.00  0.00           C  
ATOM    102  CD  GLU A   8     -22.756  14.341 117.678  1.00  0.00           C  
ATOM    103  OE1 GLU A   8     -22.140  14.370 118.739  1.00  0.00           O1-
ATOM    104  OE2 GLU A   8     -23.940  14.132 117.485  1.00  0.00           O  
ATOM    105  H   GLU A   8     -20.237  13.846 118.737  1.00  0.00           H  
ATOM    106  HA  GLU A   8     -19.188  14.204 115.991  1.00  0.00           H  
ATOM    107  HB2 GLU A   8     -20.845  16.257 117.498  1.00  0.00           H  
ATOM    108  HB3 GLU A   8     -20.332  16.180 115.810  1.00  0.00           H  
ATOM    109  HG2 GLU A   8     -22.461  15.484 115.857  1.00  0.00           H  
ATOM    110  HG3 GLU A   8     -21.807  13.895 115.850  1.00  0.00           H  
ATOM    111  N   THR A   9     -17.821  16.189 118.363  1.00  0.00           N  
ATOM    112  CA  THR A   9     -16.695  17.107 118.559  1.00  0.00           C  
ATOM    113  C   THR A   9     -15.289  16.467 118.463  1.00  0.00           C  
ATOM    114  O   THR A   9     -14.355  17.101 118.004  1.00  0.00           O  
ATOM    115  CB  THR A   9     -16.586  17.874 119.891  1.00  0.00           C  
ATOM    116  OG1 THR A   9     -15.885  17.150 120.916  1.00  0.00           O  
ATOM    117  CG2 THR A   9     -17.935  18.190 120.598  1.00  0.00           C  
ATOM    118  H   THR A   9     -18.399  16.058 119.180  1.00  0.00           H  
ATOM    119  HA  THR A   9     -16.826  17.854 117.775  1.00  0.00           H  
ATOM    120  HB  THR A   9     -16.174  18.880 119.810  1.00  0.00           H  
ATOM    121  HG1 THR A   9     -15.834  17.705 121.696  1.00  0.00           H  
ATOM    122 HG21 THR A   9     -17.792  18.883 121.428  1.00  0.00           H  
ATOM    123 HG22 THR A   9     -18.544  18.732 119.876  1.00  0.00           H  
ATOM    124 HG23 THR A   9     -18.507  17.283 120.795  1.00  0.00           H  
ATOM    125  N   TRP A  10     -15.190  15.139 118.850  1.00  0.00           N  
ATOM    126  CA  TRP A  10     -14.008  14.245 118.708  1.00  0.00           C  
ATOM    127  C   TRP A  10     -13.608  14.066 117.244  1.00  0.00           C  
ATOM    128  O   TRP A  10     -12.485  14.087 116.867  1.00  0.00           O  
ATOM    129  CB  TRP A  10     -14.395  12.937 119.403  1.00  0.00           C  
ATOM    130  CG  TRP A  10     -13.467  11.699 119.249  1.00  0.00           C  
ATOM    131  CD1 TRP A  10     -12.359  11.436 120.003  1.00  0.00           C  
ATOM    132  CD2 TRP A  10     -13.450  10.770 118.134  1.00  0.00           C  
ATOM    133  NE1 TRP A  10     -11.748  10.261 119.536  1.00  0.00           N  
ATOM    134  CE2 TRP A  10     -12.392   9.860 118.332  1.00  0.00           C  
ATOM    135  CE3 TRP A  10     -14.349  10.578 117.038  1.00  0.00           C  
ATOM    136  CZ2 TRP A  10     -12.102   8.920 117.373  1.00  0.00           C  
ATOM    137  CZ3 TRP A  10     -14.042   9.573 116.094  1.00  0.00           C  
ATOM    138  CH2 TRP A  10     -12.862   8.814 116.212  1.00  0.00           C  
ATOM    139  H   TRP A  10     -16.000  14.638 119.186  1.00  0.00           H  
ATOM    140  HA  TRP A  10     -13.210  14.776 119.227  1.00  0.00           H  
ATOM    141  HB2 TRP A  10     -14.413  13.219 120.456  1.00  0.00           H  
ATOM    142  HB3 TRP A  10     -15.332  12.553 118.998  1.00  0.00           H  
ATOM    143  HD1 TRP A  10     -12.048  11.826 120.960  1.00  0.00           H  
ATOM    144  HE1 TRP A  10     -10.957   9.834 119.995  1.00  0.00           H  
ATOM    145  HE3 TRP A  10     -15.217  11.217 116.961  1.00  0.00           H  
ATOM    146  HZ2 TRP A  10     -11.339   8.201 117.630  1.00  0.00           H  
ATOM    147  HZ3 TRP A  10     -14.639   9.531 115.195  1.00  0.00           H  
ATOM    148  HH2 TRP A  10     -12.676   8.029 115.494  1.00  0.00           H  
ATOM    149  N   TYR A  11     -14.664  13.771 116.402  1.00  0.00           N  
ATOM    150  CA  TYR A  11     -14.546  13.780 114.914  1.00  0.00           C  
ATOM    151  C   TYR A  11     -14.126  15.104 114.261  1.00  0.00           C  
ATOM    152  O   TYR A  11     -13.383  15.042 113.311  1.00  0.00           O  
ATOM    153  CB  TYR A  11     -15.787  13.235 114.246  1.00  0.00           C  
ATOM    154  CG  TYR A  11     -16.049  13.725 112.884  1.00  0.00           C  
ATOM    155  CD1 TYR A  11     -15.262  13.297 111.802  1.00  0.00           C  
ATOM    156  CD2 TYR A  11     -17.004  14.776 112.663  1.00  0.00           C  
ATOM    157  CE1 TYR A  11     -15.357  13.907 110.522  1.00  0.00           C  
ATOM    158  CE2 TYR A  11     -17.084  15.532 111.443  1.00  0.00           C  
ATOM    159  CZ  TYR A  11     -16.278  14.995 110.382  1.00  0.00           C  
ATOM    160  OH  TYR A  11     -16.484  15.441 109.156  1.00  0.00           O  
ATOM    161  H   TYR A  11     -15.516  13.629 116.927  1.00  0.00           H  
ATOM    162  HA  TYR A  11     -13.750  13.055 114.738  1.00  0.00           H  
ATOM    163  HB2 TYR A  11     -15.717  12.156 114.106  1.00  0.00           H  
ATOM    164  HB3 TYR A  11     -16.662  13.383 114.880  1.00  0.00           H  
ATOM    165  HD1 TYR A  11     -14.583  12.460 111.866  1.00  0.00           H  
ATOM    166  HD2 TYR A  11     -17.739  14.939 113.438  1.00  0.00           H  
ATOM    167  HE1 TYR A  11     -14.822  13.561 109.650  1.00  0.00           H  
ATOM    168  HE2 TYR A  11     -17.860  16.274 111.325  1.00  0.00           H  
ATOM    169  HH  TYR A  11     -16.647  16.384 109.096  1.00  0.00           H  
ATOM    170  N   GLU A  12     -14.594  16.223 114.765  1.00  0.00           N  
ATOM    171  CA  GLU A  12     -14.172  17.598 114.377  1.00  0.00           C  
ATOM    172  C   GLU A  12     -12.766  18.062 114.746  1.00  0.00           C  
ATOM    173  O   GLU A  12     -12.151  18.802 113.994  1.00  0.00           O  
ATOM    174  CB  GLU A  12     -15.322  18.518 114.835  1.00  0.00           C  
ATOM    175  CG  GLU A  12     -16.559  18.383 113.911  1.00  0.00           C  
ATOM    176  CD  GLU A  12     -16.436  18.961 112.507  1.00  0.00           C  
ATOM    177  OE1 GLU A  12     -15.457  19.733 112.245  1.00  0.00           O  
ATOM    178  OE2 GLU A  12     -17.309  18.844 111.672  1.00  0.00           O1-
ATOM    179  H   GLU A  12     -15.342  16.249 115.443  1.00  0.00           H  
ATOM    180  HA  GLU A  12     -14.165  17.788 113.303  1.00  0.00           H  
ATOM    181  HB2 GLU A  12     -15.541  18.107 115.821  1.00  0.00           H  
ATOM    182  HB3 GLU A  12     -14.994  19.547 114.986  1.00  0.00           H  
ATOM    183  HG2 GLU A  12     -16.862  17.344 113.782  1.00  0.00           H  
ATOM    184  HG3 GLU A  12     -17.383  18.838 114.460  1.00  0.00           H  
ATOM    185  N   SER A  13     -12.204  17.454 115.772  1.00  0.00           N  
ATOM    186  CA  SER A  13     -10.853  17.694 116.282  1.00  0.00           C  
ATOM    187  C   SER A  13      -9.882  16.802 115.504  1.00  0.00           C  
ATOM    188  O   SER A  13      -8.843  17.360 115.075  1.00  0.00           O  
ATOM    189  CB  SER A  13     -10.828  17.384 117.757  1.00  0.00           C  
ATOM    190  OG  SER A  13      -9.555  17.222 118.240  1.00  0.00           O  
ATOM    191  H   SER A  13     -12.813  16.803 116.245  1.00  0.00           H  
ATOM    192  HA  SER A  13     -10.486  18.711 116.140  1.00  0.00           H  
ATOM    193  HB2 SER A  13     -11.220  18.246 118.297  1.00  0.00           H  
ATOM    194  HB3 SER A  13     -11.450  16.541 118.058  1.00  0.00           H  
ATOM    195  HG  SER A  13      -9.152  18.083 118.364  1.00  0.00           H  
ATOM    196  N   LEU A  14     -10.361  15.537 115.149  1.00  0.00           N  
ATOM    197  CA  LEU A  14      -9.687  14.669 114.086  1.00  0.00           C  
ATOM    198  C   LEU A  14      -9.796  15.375 112.731  1.00  0.00           C  
ATOM    199  O   LEU A  14      -8.821  15.331 111.941  1.00  0.00           O  
ATOM    200  CB  LEU A  14     -10.395  13.278 114.173  1.00  0.00           C  
ATOM    201  CG  LEU A  14     -10.155  12.329 113.035  1.00  0.00           C  
ATOM    202  CD1 LEU A  14      -9.649  10.917 113.382  1.00  0.00           C  
ATOM    203  CD2 LEU A  14     -11.325  12.126 111.971  1.00  0.00           C  
ATOM    204  H   LEU A  14     -11.202  15.244 115.626  1.00  0.00           H  
ATOM    205  HA  LEU A  14      -8.628  14.525 114.297  1.00  0.00           H  
ATOM    206  HB2 LEU A  14     -10.056  12.896 115.135  1.00  0.00           H  
ATOM    207  HB3 LEU A  14     -11.473  13.425 114.220  1.00  0.00           H  
ATOM    208  HG  LEU A  14      -9.351  12.657 112.375  1.00  0.00           H  
ATOM    209 HD11 LEU A  14     -10.307  10.416 114.092  1.00  0.00           H  
ATOM    210 HD12 LEU A  14      -9.663  10.298 112.484  1.00  0.00           H  
ATOM    211 HD13 LEU A  14      -8.613  10.853 113.715  1.00  0.00           H  
ATOM    212 HD21 LEU A  14     -11.643  13.088 111.570  1.00  0.00           H  
ATOM    213 HD22 LEU A  14     -10.923  11.483 111.188  1.00  0.00           H  
ATOM    214 HD23 LEU A  14     -12.190  11.685 112.467  1.00  0.00           H  
ATOM    215  N   HIS A  15     -10.888  16.053 112.404  1.00  0.00           N  
ATOM    216  CA  HIS A  15     -11.043  16.726 111.098  1.00  0.00           C  
ATOM    217  C   HIS A  15     -10.067  17.857 111.014  1.00  0.00           C  
ATOM    218  O   HIS A  15      -9.441  18.115 110.006  1.00  0.00           O  
ATOM    219  CB  HIS A  15     -12.500  17.121 110.737  1.00  0.00           C  
ATOM    220  CG  HIS A  15     -12.768  17.539 109.304  1.00  0.00           C  
ATOM    221  ND1 HIS A  15     -13.557  18.583 108.899  1.00  0.00           N  
ATOM    222  CD2 HIS A  15     -12.162  16.962 108.184  1.00  0.00           C  
ATOM    223  CE1 HIS A  15     -13.455  18.674 107.584  1.00  0.00           C  
ATOM    224  NE2 HIS A  15     -12.670  17.702 107.125  1.00  0.00           N  
ATOM    225  H   HIS A  15     -11.706  16.086 112.995  1.00  0.00           H  
ATOM    226  HA  HIS A  15     -10.690  15.976 110.391  1.00  0.00           H  
ATOM    227  HB2 HIS A  15     -13.165  16.297 110.997  1.00  0.00           H  
ATOM    228  HB3 HIS A  15     -12.755  17.974 111.363  1.00  0.00           H  
ATOM    229  HD2 HIS A  15     -11.373  16.226 108.194  1.00  0.00           H  
ATOM    230  HE1 HIS A  15     -14.145  19.281 107.017  1.00  0.00           H  
ATOM    231  HE2 HIS A  15     -12.475  17.552 106.146  1.00  0.00           H  
ATOM    232  N   ALA A  16      -9.821  18.617 112.087  1.00  0.00           N  
ATOM    233  CA  ALA A  16      -8.851  19.700 112.191  1.00  0.00           C  
ATOM    234  C   ALA A  16      -7.443  19.220 112.029  1.00  0.00           C  
ATOM    235  O   ALA A  16      -6.643  19.880 111.348  1.00  0.00           O  
ATOM    236  CB  ALA A  16      -9.094  20.508 113.496  1.00  0.00           C  
ATOM    237  H   ALA A  16     -10.318  18.311 112.912  1.00  0.00           H  
ATOM    238  HA  ALA A  16      -8.995  20.379 111.350  1.00  0.00           H  
ATOM    239  HB1 ALA A  16      -9.017  19.938 114.422  1.00  0.00           H  
ATOM    240  HB2 ALA A  16      -8.415  21.358 113.548  1.00  0.00           H  
ATOM    241  HB3 ALA A  16     -10.122  20.868 113.527  1.00  0.00           H  
ATOM    242  N   VAL A  17      -7.123  18.112 112.662  1.00  0.00           N  
ATOM    243  CA  VAL A  17      -5.763  17.388 112.577  1.00  0.00           C  
ATOM    244  C   VAL A  17      -5.494  16.917 111.183  1.00  0.00           C  
ATOM    245  O   VAL A  17      -4.416  17.060 110.683  1.00  0.00           O  
ATOM    246  CB  VAL A  17      -5.786  16.152 113.599  1.00  0.00           C  
ATOM    247  CG1 VAL A  17      -4.936  14.915 113.286  1.00  0.00           C  
ATOM    248  CG2 VAL A  17      -5.506  16.780 114.967  1.00  0.00           C  
ATOM    249  H   VAL A  17      -7.903  17.766 113.201  1.00  0.00           H  
ATOM    250  HA  VAL A  17      -4.916  18.035 112.805  1.00  0.00           H  
ATOM    251  HB  VAL A  17      -6.805  15.763 113.613  1.00  0.00           H  
ATOM    252 HG11 VAL A  17      -4.846  14.292 114.175  1.00  0.00           H  
ATOM    253 HG12 VAL A  17      -5.337  14.311 112.472  1.00  0.00           H  
ATOM    254 HG13 VAL A  17      -3.934  15.231 112.995  1.00  0.00           H  
ATOM    255 HG21 VAL A  17      -6.269  17.538 115.149  1.00  0.00           H  
ATOM    256 HG22 VAL A  17      -5.623  16.036 115.755  1.00  0.00           H  
ATOM    257 HG23 VAL A  17      -4.568  17.327 115.059  1.00  0.00           H  
ATOM    258  N   LEU A  18      -6.533  16.462 110.446  1.00  0.00           N  
ATOM    259  CA  LEU A  18      -6.510  16.109 109.018  1.00  0.00           C  
ATOM    260  C   LEU A  18      -6.317  17.309 108.065  1.00  0.00           C  
ATOM    261  O   LEU A  18      -5.531  17.258 107.092  1.00  0.00           O  
ATOM    262  CB  LEU A  18      -7.799  15.276 108.699  1.00  0.00           C  
ATOM    263  CG  LEU A  18      -7.813  13.828 109.045  1.00  0.00           C  
ATOM    264  CD1 LEU A  18      -9.194  13.333 108.798  1.00  0.00           C  
ATOM    265  CD2 LEU A  18      -6.661  13.062 108.332  1.00  0.00           C  
ATOM    266  H   LEU A  18      -7.391  16.374 110.971  1.00  0.00           H  
ATOM    267  HA  LEU A  18      -5.600  15.524 108.877  1.00  0.00           H  
ATOM    268  HB2 LEU A  18      -8.641  15.836 109.107  1.00  0.00           H  
ATOM    269  HB3 LEU A  18      -8.071  15.316 107.644  1.00  0.00           H  
ATOM    270  HG  LEU A  18      -7.624  13.802 110.117  1.00  0.00           H  
ATOM    271 HD11 LEU A  18      -9.157  12.249 108.908  1.00  0.00           H  
ATOM    272 HD12 LEU A  18      -9.815  13.730 109.602  1.00  0.00           H  
ATOM    273 HD13 LEU A  18      -9.477  13.622 107.786  1.00  0.00           H  
ATOM    274 HD21 LEU A  18      -6.658  11.984 108.485  1.00  0.00           H  
ATOM    275 HD22 LEU A  18      -6.848  13.147 107.261  1.00  0.00           H  
ATOM    276 HD23 LEU A  18      -5.703  13.562 108.473  1.00  0.00           H  
ATOM    277  N   LYS A  19      -7.010  18.405 108.404  1.00  0.00           N  
ATOM    278  CA  LYS A  19      -6.834  19.747 107.586  1.00  0.00           C  
ATOM    279  C   LYS A  19      -5.414  20.318 107.718  1.00  0.00           C  
ATOM    280  O   LYS A  19      -4.769  20.622 106.707  1.00  0.00           O  
ATOM    281  CB  LYS A  19      -7.915  20.833 107.864  1.00  0.00           C  
ATOM    282  CG  LYS A  19      -9.239  20.457 107.114  1.00  0.00           C  
ATOM    283  CD  LYS A  19     -10.623  21.133 107.553  1.00  0.00           C  
ATOM    284  CE  LYS A  19     -10.867  20.892 109.017  1.00  0.00           C  
ATOM    285  NZ  LYS A  19     -12.105  21.425 109.500  1.00  0.00           N1+
ATOM    286  H   LYS A  19      -7.661  18.411 109.177  1.00  0.00           H  
ATOM    287  HA  LYS A  19      -6.811  19.526 106.518  1.00  0.00           H  
ATOM    288  HB2 LYS A  19      -8.048  20.937 108.940  1.00  0.00           H  
ATOM    289  HB3 LYS A  19      -7.561  21.715 107.330  1.00  0.00           H  
ATOM    290  HG2 LYS A  19      -9.213  20.475 106.025  1.00  0.00           H  
ATOM    291  HG3 LYS A  19      -9.473  19.394 107.191  1.00  0.00           H  
ATOM    292  HD2 LYS A  19     -10.496  22.198 107.353  1.00  0.00           H  
ATOM    293  HD3 LYS A  19     -11.454  20.719 106.982  1.00  0.00           H  
ATOM    294  HE2 LYS A  19     -10.883  19.810 109.154  1.00  0.00           H  
ATOM    295  HE3 LYS A  19     -10.008  21.265 109.575  1.00  0.00           H  
ATOM    296  HZ1 LYS A  19     -12.925  21.068 109.032  1.00  0.00           H  
ATOM    297  HZ2 LYS A  19     -12.354  21.151 110.439  1.00  0.00           H  
ATOM    298  HZ3 LYS A  19     -12.103  22.426 109.364  1.00  0.00           H  
ATOM    299  N   ALA A  20      -4.902  20.375 108.937  1.00  0.00           N  
ATOM    300  CA  ALA A  20      -3.462  20.615 109.205  1.00  0.00           C  
ATOM    301  C   ALA A  20      -2.495  19.635 108.529  1.00  0.00           C  
ATOM    302  O   ALA A  20      -1.486  20.097 107.931  1.00  0.00           O  
ATOM    303  CB  ALA A  20      -3.214  20.546 110.709  1.00  0.00           C  
ATOM    304  H   ALA A  20      -5.430  20.316 109.795  1.00  0.00           H  
ATOM    305  HA  ALA A  20      -3.245  21.660 108.984  1.00  0.00           H  
ATOM    306  HB1 ALA A  20      -3.558  19.577 111.072  1.00  0.00           H  
ATOM    307  HB2 ALA A  20      -2.200  20.787 111.024  1.00  0.00           H  
ATOM    308  HB3 ALA A  20      -3.770  21.327 111.229  1.00  0.00           H  
ATOM    309  N   LEU A  21      -2.773  18.355 108.522  1.00  0.00           N  
ATOM    310  CA  LEU A  21      -1.920  17.338 107.898  1.00  0.00           C  
ATOM    311  C   LEU A  21      -1.903  17.581 106.361  1.00  0.00           C  
ATOM    312  O   LEU A  21      -0.876  17.568 105.734  1.00  0.00           O  
ATOM    313  CB  LEU A  21      -2.468  15.932 108.349  1.00  0.00           C  
ATOM    314  CG  LEU A  21      -1.662  14.662 107.933  1.00  0.00           C  
ATOM    315  CD1 LEU A  21      -0.219  14.724 108.418  1.00  0.00           C  
ATOM    316  CD2 LEU A  21      -2.485  13.455 108.295  1.00  0.00           C  
ATOM    317  H   LEU A  21      -3.584  18.010 109.016  1.00  0.00           H  
ATOM    318  HA  LEU A  21      -0.886  17.380 108.242  1.00  0.00           H  
ATOM    319  HB2 LEU A  21      -2.646  16.005 109.421  1.00  0.00           H  
ATOM    320  HB3 LEU A  21      -3.404  15.676 107.852  1.00  0.00           H  
ATOM    321  HG  LEU A  21      -1.518  14.568 106.857  1.00  0.00           H  
ATOM    322 HD11 LEU A  21       0.340  15.460 107.840  1.00  0.00           H  
ATOM    323 HD12 LEU A  21      -0.019  14.911 109.474  1.00  0.00           H  
ATOM    324 HD13 LEU A  21       0.297  13.797 108.168  1.00  0.00           H  
ATOM    325 HD21 LEU A  21      -2.722  13.424 109.359  1.00  0.00           H  
ATOM    326 HD22 LEU A  21      -3.428  13.398 107.753  1.00  0.00           H  
ATOM    327 HD23 LEU A  21      -1.967  12.515 108.105  1.00  0.00           H  
ATOM    328  N   ASN A  22      -3.043  17.957 105.718  1.00  0.00           N  
ATOM    329  CA  ASN A  22      -3.092  18.380 104.297  1.00  0.00           C  
ATOM    330  C   ASN A  22      -2.372  19.654 103.971  1.00  0.00           C  
ATOM    331  O   ASN A  22      -1.733  19.734 102.935  1.00  0.00           O  
ATOM    332  CB  ASN A  22      -4.593  18.483 104.011  1.00  0.00           C  
ATOM    333  CG  ASN A  22      -4.672  18.968 102.566  1.00  0.00           C  
ATOM    334  OD1 ASN A  22      -4.272  18.295 101.650  1.00  0.00           O  
ATOM    335  ND2 ASN A  22      -5.452  20.011 102.293  1.00  0.00           N  
ATOM    336  H   ASN A  22      -3.885  17.898 106.272  1.00  0.00           H  
ATOM    337  HA  ASN A  22      -2.673  17.636 103.621  1.00  0.00           H  
ATOM    338  HB2 ASN A  22      -4.990  17.473 104.121  1.00  0.00           H  
ATOM    339  HB3 ASN A  22      -5.153  19.208 104.602  1.00  0.00           H  
ATOM    340 HD21 ASN A  22      -5.632  20.741 102.968  1.00  0.00           H  
ATOM    341 HD22 ASN A  22      -5.591  20.141 101.300  1.00  0.00           H  
ATOM    342  N   ALA A  23      -2.266  20.623 104.871  1.00  0.00           N  
ATOM    343  CA  ALA A  23      -1.511  21.839 104.841  1.00  0.00           C  
ATOM    344  C   ALA A  23       0.015  21.692 104.927  1.00  0.00           C  
ATOM    345  O   ALA A  23       0.731  22.209 104.072  1.00  0.00           O  
ATOM    346  CB  ALA A  23      -2.121  22.759 105.938  1.00  0.00           C  
ATOM    347  H   ALA A  23      -2.765  20.616 105.749  1.00  0.00           H  
ATOM    348  HA  ALA A  23      -1.672  22.352 103.893  1.00  0.00           H  
ATOM    349  HB1 ALA A  23      -1.595  23.708 106.045  1.00  0.00           H  
ATOM    350  HB2 ALA A  23      -3.183  22.895 105.734  1.00  0.00           H  
ATOM    351  HB3 ALA A  23      -2.054  22.221 106.884  1.00  0.00           H  
ATOM    352  N   THR A  24       0.420  20.860 105.863  1.00  0.00           N  
ATOM    353  CA  THR A  24       1.859  20.464 106.088  1.00  0.00           C  
ATOM    354  C   THR A  24       2.228  19.725 104.791  1.00  0.00           C  
ATOM    355  O   THR A  24       3.335  19.830 104.273  1.00  0.00           O  
ATOM    356  CB  THR A  24       1.825  19.672 107.417  1.00  0.00           C  
ATOM    357  OG1 THR A  24       1.431  20.569 108.480  1.00  0.00           O  
ATOM    358  CG2 THR A  24       3.112  18.976 107.747  1.00  0.00           C  
ATOM    359  H   THR A  24      -0.303  20.494 106.468  1.00  0.00           H  
ATOM    360  HA  THR A  24       2.480  21.352 106.206  1.00  0.00           H  
ATOM    361  HB  THR A  24       1.038  18.919 107.402  1.00  0.00           H  
ATOM    362  HG1 THR A  24       0.555  20.235 108.683  1.00  0.00           H  
ATOM    363 HG21 THR A  24       3.833  19.773 107.935  1.00  0.00           H  
ATOM    364 HG22 THR A  24       3.011  18.309 108.603  1.00  0.00           H  
ATOM    365 HG23 THR A  24       3.557  18.317 107.000  1.00  0.00           H  
ATOM    366  N   LEU A  25       1.377  18.874 104.206  1.00  0.00           N  
ATOM    367  CA  LEU A  25       1.688  18.162 102.954  1.00  0.00           C  
ATOM    368  C   LEU A  25       1.742  19.090 101.745  1.00  0.00           C  
ATOM    369  O   LEU A  25       2.848  19.087 101.204  1.00  0.00           O  
ATOM    370  CB  LEU A  25       0.711  17.027 102.644  1.00  0.00           C  
ATOM    371  CG  LEU A  25       1.145  16.186 101.401  1.00  0.00           C  
ATOM    372  CD1 LEU A  25       0.645  14.756 101.497  1.00  0.00           C  
ATOM    373  CD2 LEU A  25       0.740  16.708  99.978  1.00  0.00           C  
ATOM    374  H   LEU A  25       0.536  18.622 104.706  1.00  0.00           H  
ATOM    375  HA  LEU A  25       2.679  17.779 103.199  1.00  0.00           H  
ATOM    376  HB2 LEU A  25       0.531  16.375 103.499  1.00  0.00           H  
ATOM    377  HB3 LEU A  25      -0.251  17.501 102.455  1.00  0.00           H  
ATOM    378  HG  LEU A  25       2.233  16.137 101.462  1.00  0.00           H  
ATOM    379 HD11 LEU A  25       0.702  14.365 102.513  1.00  0.00           H  
ATOM    380 HD12 LEU A  25      -0.381  14.758 101.131  1.00  0.00           H  
ATOM    381 HD13 LEU A  25       1.237  14.149 100.812  1.00  0.00           H  
ATOM    382 HD21 LEU A  25       1.313  17.599  99.722  1.00  0.00           H  
ATOM    383 HD22 LEU A  25       0.943  15.927  99.244  1.00  0.00           H  
ATOM    384 HD23 LEU A  25      -0.331  16.830  99.817  1.00  0.00           H  
ATOM    385  N   HIS A  26       0.787  19.820 101.272  1.00  0.00           N  
ATOM    386  CA  HIS A  26       0.853  20.783 100.136  1.00  0.00           C  
ATOM    387  C   HIS A  26       2.016  21.815 100.292  1.00  0.00           C  
ATOM    388  O   HIS A  26       2.852  22.117  99.439  1.00  0.00           O  
ATOM    389  CB  HIS A  26      -0.450  21.465  99.849  1.00  0.00           C  
ATOM    390  CG  HIS A  26      -1.586  20.581  99.217  1.00  0.00           C  
ATOM    391  ND1 HIS A  26      -1.646  20.262  97.861  1.00  0.00           N  
ATOM    392  CD2 HIS A  26      -2.880  20.535  99.764  1.00  0.00           C  
ATOM    393  CE1 HIS A  26      -2.911  19.740  97.788  1.00  0.00           C  
ATOM    394  NE2 HIS A  26      -3.687  19.978  98.872  1.00  0.00           N  
ATOM    395  H   HIS A  26       0.007  20.071 101.862  1.00  0.00           H  
ATOM    396  HA  HIS A  26       1.027  20.163  99.256  1.00  0.00           H  
ATOM    397  HB2 HIS A  26      -0.965  21.833 100.736  1.00  0.00           H  
ATOM    398  HB3 HIS A  26      -0.258  22.085  98.973  1.00  0.00           H  
ATOM    399  HD2 HIS A  26      -3.194  20.947 100.711  1.00  0.00           H  
ATOM    400  HE1 HIS A  26      -3.320  19.387  96.852  1.00  0.00           H  
ATOM    401  HE2 HIS A  26      -4.657  19.713  98.971  1.00  0.00           H  
ATOM    402  N   SER A  27       2.072  22.433 101.461  1.00  0.00           N  
ATOM    403  CA  SER A  27       3.120  23.386 101.812  1.00  0.00           C  
ATOM    404  C   SER A  27       4.594  22.857 101.704  1.00  0.00           C  
ATOM    405  O   SER A  27       5.470  23.552 101.227  1.00  0.00           O  
ATOM    406  CB  SER A  27       2.894  24.178 103.084  1.00  0.00           C  
ATOM    407  OG  SER A  27       3.107  23.285 104.085  1.00  0.00           O  
ATOM    408  H   SER A  27       1.464  22.294 102.256  1.00  0.00           H  
ATOM    409  HA  SER A  27       3.138  24.126 101.012  1.00  0.00           H  
ATOM    410  HB2 SER A  27       3.663  24.947 103.150  1.00  0.00           H  
ATOM    411  HB3 SER A  27       1.923  24.673 103.124  1.00  0.00           H  
ATOM    412  HG  SER A  27       2.228  22.906 104.143  1.00  0.00           H  
ATOM    413  N   ASN A  28       4.771  21.616 102.006  1.00  0.00           N  
ATOM    414  CA  ASN A  28       5.990  20.880 101.745  1.00  0.00           C  
ATOM    415  C   ASN A  28       6.164  20.569 100.242  1.00  0.00           C  
ATOM    416  O   ASN A  28       7.200  20.954  99.638  1.00  0.00           O  
ATOM    417  CB  ASN A  28       6.146  19.647 102.721  1.00  0.00           C  
ATOM    418  CG  ASN A  28       6.829  19.830 104.040  1.00  0.00           C  
ATOM    419  OD1 ASN A  28       8.017  19.592 104.179  1.00  0.00           O  
ATOM    420  ND2 ASN A  28       6.040  20.260 105.077  1.00  0.00           N  
ATOM    421  H   ASN A  28       3.936  21.123 102.290  1.00  0.00           H  
ATOM    422  HA  ASN A  28       6.839  21.490 102.053  1.00  0.00           H  
ATOM    423  HB2 ASN A  28       5.174  19.170 102.843  1.00  0.00           H  
ATOM    424  HB3 ASN A  28       6.739  18.943 102.135  1.00  0.00           H  
ATOM    425 HD21 ASN A  28       5.083  20.443 104.809  1.00  0.00           H  
ATOM    426 HD22 ASN A  28       6.506  20.490 105.943  1.00  0.00           H  
ATOM    427  N   LEU A  29       5.194  19.931  99.549  1.00  0.00           N  
ATOM    428  CA  LEU A  29       5.241  19.501  98.189  1.00  0.00           C  
ATOM    429  C   LEU A  29       5.549  20.569  97.153  1.00  0.00           C  
ATOM    430  O   LEU A  29       6.218  20.291  96.158  1.00  0.00           O  
ATOM    431  CB  LEU A  29       3.807  18.945  97.868  1.00  0.00           C  
ATOM    432  CG  LEU A  29       3.344  18.862  96.366  1.00  0.00           C  
ATOM    433  CD1 LEU A  29       3.337  17.366  95.897  1.00  0.00           C  
ATOM    434  CD2 LEU A  29       2.017  19.500  96.120  1.00  0.00           C  
ATOM    435  H   LEU A  29       4.317  19.795 100.032  1.00  0.00           H  
ATOM    436  HA  LEU A  29       5.969  18.691  98.141  1.00  0.00           H  
ATOM    437  HB2 LEU A  29       3.488  17.968  98.231  1.00  0.00           H  
ATOM    438  HB3 LEU A  29       3.096  19.652  98.295  1.00  0.00           H  
ATOM    439  HG  LEU A  29       4.088  19.336  95.726  1.00  0.00           H  
ATOM    440 HD11 LEU A  29       2.634  16.704  96.402  1.00  0.00           H  
ATOM    441 HD12 LEU A  29       3.069  17.363  94.841  1.00  0.00           H  
ATOM    442 HD13 LEU A  29       4.264  16.833  96.114  1.00  0.00           H  
ATOM    443 HD21 LEU A  29       1.261  19.105  96.799  1.00  0.00           H  
ATOM    444 HD22 LEU A  29       2.054  20.589  96.128  1.00  0.00           H  
ATOM    445 HD23 LEU A  29       1.733  19.182  95.117  1.00  0.00           H  
ATOM    446  N   LEU A  30       5.261  21.870  97.393  1.00  0.00           N  
ATOM    447  CA  LEU A  30       5.481  23.002  96.418  1.00  0.00           C  
ATOM    448  C   LEU A  30       6.915  23.450  96.251  1.00  0.00           C  
ATOM    449  O   LEU A  30       7.198  24.216  95.304  1.00  0.00           O  
ATOM    450  CB  LEU A  30       4.635  24.223  96.899  1.00  0.00           C  
ATOM    451  CG  LEU A  30       3.121  24.116  96.699  1.00  0.00           C  
ATOM    452  CD1 LEU A  30       2.279  24.772  97.694  1.00  0.00           C  
ATOM    453  CD2 LEU A  30       2.806  24.655  95.353  1.00  0.00           C  
ATOM    454  H   LEU A  30       4.782  21.961  98.278  1.00  0.00           H  
ATOM    455  HA  LEU A  30       5.028  22.658  95.489  1.00  0.00           H  
ATOM    456  HB2 LEU A  30       4.962  24.509  97.899  1.00  0.00           H  
ATOM    457  HB3 LEU A  30       5.021  25.142  96.456  1.00  0.00           H  
ATOM    458  HG  LEU A  30       2.889  23.051  96.653  1.00  0.00           H  
ATOM    459 HD11 LEU A  30       2.372  25.840  97.501  1.00  0.00           H  
ATOM    460 HD12 LEU A  30       1.279  24.342  97.641  1.00  0.00           H  
ATOM    461 HD13 LEU A  30       2.588  24.602  98.726  1.00  0.00           H  
ATOM    462 HD21 LEU A  30       2.921  25.735  95.440  1.00  0.00           H  
ATOM    463 HD22 LEU A  30       3.507  24.243  94.628  1.00  0.00           H  
ATOM    464 HD23 LEU A  30       1.801  24.347  95.060  1.00  0.00           H  
ATOM    465  N   CYS A  31       7.795  22.927  97.113  1.00  0.00           N  
ATOM    466  CA  CYS A  31       9.283  23.029  96.910  1.00  0.00           C  
ATOM    467  C   CYS A  31       9.964  24.417  96.874  1.00  0.00           C  
ATOM    468  O   CYS A  31      10.905  24.649  96.088  1.00  0.00           O  
ATOM    469  CB  CYS A  31       9.633  21.938  95.871  1.00  0.00           C  
ATOM    470  SG  CYS A  31       9.454  20.323  96.553  1.00  0.00           S  
ATOM    471  H   CYS A  31       7.494  22.210  97.758  1.00  0.00           H  
ATOM    472  HA  CYS A  31       9.740  22.594  97.799  1.00  0.00           H  
ATOM    473  HB2 CYS A  31       8.928  22.158  95.070  1.00  0.00           H  
ATOM    474  HB3 CYS A  31      10.626  22.088  95.447  1.00  0.00           H  
ATOM    475  HG  CYS A  31       8.137  20.425  96.754  1.00  0.00           H  
ATOM    476  N   ARG A  32       9.632  25.314  97.759  1.00  0.00           N  
ATOM    477  CA  ARG A  32      10.272  26.653  97.889  1.00  0.00           C  
ATOM    478  C   ARG A  32      11.694  26.439  98.259  1.00  0.00           C  
ATOM    479  O   ARG A  32      11.969  25.688  99.216  1.00  0.00           O  
ATOM    480  CB  ARG A  32       9.544  27.521  98.936  1.00  0.00           C  
ATOM    481  CG  ARG A  32       9.555  27.003 100.347  1.00  0.00           C  
ATOM    482  CD  ARG A  32      10.560  27.660 101.291  1.00  0.00           C  
ATOM    483  NE  ARG A  32      10.650  26.939 102.591  1.00  0.00           N  
ATOM    484  CZ  ARG A  32      11.563  26.041 102.955  1.00  0.00           C  
ATOM    485  NH1 ARG A  32      12.346  25.392 102.147  1.00  0.00           N  
ATOM    486  NH2 ARG A  32      11.591  25.767 104.246  1.00  0.00           N1+
ATOM    487  H   ARG A  32       8.982  25.058  98.489  1.00  0.00           H  
ATOM    488  HA  ARG A  32      10.196  27.169  96.932  1.00  0.00           H  
ATOM    489  HB2 ARG A  32      10.110  28.453  98.944  1.00  0.00           H  
ATOM    490  HB3 ARG A  32       8.532  27.864  98.723  1.00  0.00           H  
ATOM    491  HG2 ARG A  32       8.539  27.109 100.728  1.00  0.00           H  
ATOM    492  HG3 ARG A  32       9.766  25.943 100.484  1.00  0.00           H  
ATOM    493  HD2 ARG A  32      11.543  27.637 100.819  1.00  0.00           H  
ATOM    494  HD3 ARG A  32      10.465  28.734 101.454  1.00  0.00           H  
ATOM    495  HE  ARG A  32      10.128  27.307 103.374  1.00  0.00           H  
ATOM    496 HH11 ARG A  32      12.238  25.551 101.156  1.00  0.00           H  
ATOM    497 HH12 ARG A  32      12.749  24.556 102.547  1.00  0.00           H  
ATOM    498 HH21 ARG A  32      10.966  26.367 104.765  1.00  0.00           H  
ATOM    499 HH22 ARG A  32      12.371  25.198 104.539  1.00  0.00           H  
ATOM    500  N   PRO A  33      12.609  27.231  97.599  1.00  0.00           N  
ATOM    501  CA  PRO A  33      14.041  27.189  98.066  1.00  0.00           C  
ATOM    502  C   PRO A  33      14.180  27.714  99.464  1.00  0.00           C  
ATOM    503  O   PRO A  33      13.624  28.788  99.781  1.00  0.00           O  
ATOM    504  CB  PRO A  33      14.764  27.993  96.933  1.00  0.00           C  
ATOM    505  CG  PRO A  33      13.951  27.733  95.661  1.00  0.00           C  
ATOM    506  CD  PRO A  33      12.470  27.734  96.216  1.00  0.00           C  
ATOM    507  HA  PRO A  33      14.312  26.133  98.086  1.00  0.00           H  
ATOM    508  HB2 PRO A  33      14.753  29.068  97.116  1.00  0.00           H  
ATOM    509  HB3 PRO A  33      15.768  27.567  96.933  1.00  0.00           H  
ATOM    510  HG2 PRO A  33      14.113  28.602  95.024  1.00  0.00           H  
ATOM    511  HG3 PRO A  33      14.227  26.805  95.158  1.00  0.00           H  
ATOM    512  HD2 PRO A  33      12.188  28.784  96.297  1.00  0.00           H  
ATOM    513  HD3 PRO A  33      11.913  27.191  95.453  1.00  0.00           H  
ATOM    514  N   GLY A  34      15.039  27.162 100.301  1.00  0.00           N  
ATOM    515  CA  GLY A  34      15.057  27.537 101.699  1.00  0.00           C  
ATOM    516  C   GLY A  34      15.823  28.856 101.984  1.00  0.00           C  
ATOM    517  O   GLY A  34      16.629  29.337 101.176  1.00  0.00           O  
ATOM    518  H   GLY A  34      15.521  26.341  99.963  1.00  0.00           H  
ATOM    519  HA2 GLY A  34      14.037  27.693 102.050  1.00  0.00           H  
ATOM    520  HA3 GLY A  34      15.428  26.693 102.280  1.00  0.00           H  
ATOM    521  N   PRO A  35      15.646  29.455 103.171  1.00  0.00           N  
ATOM    522  CA  PRO A  35      16.462  30.586 103.603  1.00  0.00           C  
ATOM    523  C   PRO A  35      17.953  30.462 103.802  1.00  0.00           C  
ATOM    524  O   PRO A  35      18.477  29.468 104.326  1.00  0.00           O  
ATOM    525  CB  PRO A  35      15.955  30.949 105.007  1.00  0.00           C  
ATOM    526  CG  PRO A  35      14.496  30.679 104.908  1.00  0.00           C  
ATOM    527  CD  PRO A  35      14.560  29.316 104.083  1.00  0.00           C  
ATOM    528  HA  PRO A  35      16.151  31.313 102.854  1.00  0.00           H  
ATOM    529  HB2 PRO A  35      16.439  30.299 105.735  1.00  0.00           H  
ATOM    530  HB3 PRO A  35      16.164  31.983 105.281  1.00  0.00           H  
ATOM    531  HG2 PRO A  35      14.037  30.564 105.891  1.00  0.00           H  
ATOM    532  HG3 PRO A  35      14.177  31.492 104.257  1.00  0.00           H  
ATOM    533  HD2 PRO A  35      14.959  28.446 104.605  1.00  0.00           H  
ATOM    534  HD3 PRO A  35      13.558  29.162 103.684  1.00  0.00           H  
ATOM    535  N   GLY A  36      18.636  31.491 103.396  1.00  0.00           N  
ATOM    536  CA  GLY A  36      20.106  31.472 103.282  1.00  0.00           C  
ATOM    537  C   GLY A  36      20.629  30.893 101.932  1.00  0.00           C  
ATOM    538  O   GLY A  36      21.681  30.267 101.903  1.00  0.00           O  
ATOM    539  H   GLY A  36      18.108  32.237 102.967  1.00  0.00           H  
ATOM    540  HA2 GLY A  36      20.528  32.472 103.387  1.00  0.00           H  
ATOM    541  HA3 GLY A  36      20.388  30.792 104.086  1.00  0.00           H  
ATOM    542  N   LEU A  37      19.931  31.261 100.824  1.00  0.00           N  
ATOM    543  CA  LEU A  37      20.411  30.983  99.419  1.00  0.00           C  
ATOM    544  C   LEU A  37      21.475  31.962  98.973  1.00  0.00           C  
ATOM    545  O   LEU A  37      22.446  31.545  98.424  1.00  0.00           O  
ATOM    546  CB  LEU A  37      19.095  31.055  98.563  1.00  0.00           C  
ATOM    547  CG  LEU A  37      19.301  30.902  97.034  1.00  0.00           C  
ATOM    548  CD1 LEU A  37      20.021  29.575  96.690  1.00  0.00           C  
ATOM    549  CD2 LEU A  37      18.044  30.958  96.220  1.00  0.00           C  
ATOM    550  H   LEU A  37      19.148  31.871 101.014  1.00  0.00           H  
ATOM    551  HA  LEU A  37      20.940  30.031  99.360  1.00  0.00           H  
ATOM    552  HB2 LEU A  37      18.507  30.160  98.765  1.00  0.00           H  
ATOM    553  HB3 LEU A  37      18.560  31.989  98.738  1.00  0.00           H  
ATOM    554  HG  LEU A  37      19.890  31.743  96.666  1.00  0.00           H  
ATOM    555 HD11 LEU A  37      20.276  29.656  95.633  1.00  0.00           H  
ATOM    556 HD12 LEU A  37      20.937  29.433  97.263  1.00  0.00           H  
ATOM    557 HD13 LEU A  37      19.309  28.781  96.919  1.00  0.00           H  
ATOM    558 HD21 LEU A  37      17.432  30.096  96.487  1.00  0.00           H  
ATOM    559 HD22 LEU A  37      17.501  31.894  96.360  1.00  0.00           H  
ATOM    560 HD23 LEU A  37      18.319  30.906  95.167  1.00  0.00           H  
ATOM    561  N   GLY A  38      21.355  33.264  99.361  1.00  0.00           N  
ATOM    562  CA  GLY A  38      22.446  34.209  99.350  1.00  0.00           C  
ATOM    563  C   GLY A  38      23.078  34.298 100.724  1.00  0.00           C  
ATOM    564  O   GLY A  38      22.580  33.765 101.713  1.00  0.00           O  
ATOM    565  H   GLY A  38      20.523  33.533  99.869  1.00  0.00           H  
ATOM    566  HA2 GLY A  38      23.123  33.854  98.573  1.00  0.00           H  
ATOM    567  HA3 GLY A  38      22.096  35.192  99.034  1.00  0.00           H  
ATOM    568  N   PRO A  39      24.125  35.049 100.821  1.00  0.00           N  
ATOM    569  CA  PRO A  39      24.805  35.258 102.084  1.00  0.00           C  
ATOM    570  C   PRO A  39      23.877  35.906 103.120  1.00  0.00           C  
ATOM    571  O   PRO A  39      23.261  36.962 102.880  1.00  0.00           O  
ATOM    572  CB  PRO A  39      25.986  36.143 101.753  1.00  0.00           C  
ATOM    573  CG  PRO A  39      26.213  36.159 100.237  1.00  0.00           C  
ATOM    574  CD  PRO A  39      24.851  35.754  99.740  1.00  0.00           C  
ATOM    575  HA  PRO A  39      25.165  34.293 102.439  1.00  0.00           H  
ATOM    576  HB2 PRO A  39      25.891  37.205 101.979  1.00  0.00           H  
ATOM    577  HB3 PRO A  39      26.806  35.733 102.343  1.00  0.00           H  
ATOM    578  HG2 PRO A  39      26.497  37.159  99.908  1.00  0.00           H  
ATOM    579  HG3 PRO A  39      26.950  35.385 100.026  1.00  0.00           H  
ATOM    580  HD2 PRO A  39      24.219  36.625  99.560  1.00  0.00           H  
ATOM    581  HD3 PRO A  39      25.076  35.150  98.861  1.00  0.00           H  
ATOM    582  N   ASP A  40      23.833  35.409 104.343  1.00  0.00           N  
ATOM    583  CA  ASP A  40      23.082  36.111 105.479  1.00  0.00           C  
ATOM    584  C   ASP A  40      23.705  37.440 105.939  1.00  0.00           C  
ATOM    585  O   ASP A  40      22.976  38.354 106.340  1.00  0.00           O  
ATOM    586  CB  ASP A  40      22.620  35.233 106.613  1.00  0.00           C  
ATOM    587  CG  ASP A  40      23.572  34.234 107.304  1.00  0.00           C  
ATOM    588  OD1 ASP A  40      24.844  34.404 107.116  1.00  0.00           O  
ATOM    589  OD2 ASP A  40      23.122  33.383 108.030  1.00  0.00           O1-
ATOM    590  H   ASP A  40      24.524  34.710 104.576  1.00  0.00           H  
ATOM    591  HA  ASP A  40      22.081  36.363 105.130  1.00  0.00           H  
ATOM    592  HB2 ASP A  40      22.265  35.785 107.484  1.00  0.00           H  
ATOM    593  HB3 ASP A  40      21.743  34.688 106.262  1.00  0.00           H  
ATOM    594  N   ASN A  41      25.038  37.548 105.797  1.00  0.00           N  
ATOM    595  CA  ASN A  41      25.651  38.875 105.749  1.00  0.00           C  
ATOM    596  C   ASN A  41      25.381  39.721 104.437  1.00  0.00           C  
ATOM    597  O   ASN A  41      26.072  40.735 104.312  1.00  0.00           O  
ATOM    598  CB  ASN A  41      27.184  38.658 106.097  1.00  0.00           C  
ATOM    599  CG  ASN A  41      27.907  38.042 104.844  1.00  0.00           C  
ATOM    600  OD1 ASN A  41      27.423  37.805 103.726  1.00  0.00           O  
ATOM    601  ND2 ASN A  41      29.185  37.787 105.037  1.00  0.00           N  
ATOM    602  H   ASN A  41      25.462  36.791 105.280  1.00  0.00           H  
ATOM    603  HA  ASN A  41      25.184  39.473 106.531  1.00  0.00           H  
ATOM    604  HB2 ASN A  41      27.581  39.621 106.420  1.00  0.00           H  
ATOM    605  HB3 ASN A  41      27.335  37.979 106.936  1.00  0.00           H  
ATOM    606 HD21 ASN A  41      29.561  37.990 105.952  1.00  0.00           H  
ATOM    607 HD22 ASN A  41      29.716  37.441 104.251  1.00  0.00           H  
ATOM    608  N   GLN A  42      24.502  39.361 103.436  1.00  0.00           N  
ATOM    609  CA  GLN A  42      24.239  40.238 102.294  1.00  0.00           C  
ATOM    610  C   GLN A  42      23.498  41.555 102.563  1.00  0.00           C  
ATOM    611  O   GLN A  42      22.243  41.621 102.707  1.00  0.00           O  
ATOM    612  CB  GLN A  42      23.520  39.543 101.194  1.00  0.00           C  
ATOM    613  CG  GLN A  42      23.254  40.384  99.921  1.00  0.00           C  
ATOM    614  CD  GLN A  42      22.895  39.429  98.791  1.00  0.00           C  
ATOM    615  OE1 GLN A  42      21.776  38.985  98.710  1.00  0.00           O  
ATOM    616  NE2 GLN A  42      23.857  38.803  98.180  1.00  0.00           N  
ATOM    617  H   GLN A  42      24.175  38.405 103.436  1.00  0.00           H  
ATOM    618  HA  GLN A  42      25.192  40.480 101.823  1.00  0.00           H  
ATOM    619  HB2 GLN A  42      24.042  38.605 101.008  1.00  0.00           H  
ATOM    620  HB3 GLN A  42      22.552  39.218 101.576  1.00  0.00           H  
ATOM    621  HG2 GLN A  42      22.401  41.029 100.133  1.00  0.00           H  
ATOM    622  HG3 GLN A  42      24.145  40.977  99.712  1.00  0.00           H  
ATOM    623 HE21 GLN A  42      24.809  39.139  98.179  1.00  0.00           H  
ATOM    624 HE22 GLN A  42      23.569  37.986  97.661  1.00  0.00           H  
ATOM    625  N   THR A  43      24.267  42.624 102.894  1.00  0.00           N  
ATOM    626  CA  THR A  43      23.603  43.879 103.443  1.00  0.00           C  
ATOM    627  C   THR A  43      22.679  44.533 102.411  1.00  0.00           C  
ATOM    628  O   THR A  43      22.905  44.522 101.202  1.00  0.00           O  
ATOM    629  CB  THR A  43      24.677  44.814 104.063  1.00  0.00           C  
ATOM    630  OG1 THR A  43      25.559  43.959 104.839  1.00  0.00           O  
ATOM    631  CG2 THR A  43      24.175  45.923 105.005  1.00  0.00           C  
ATOM    632  H   THR A  43      25.269  42.519 102.959  1.00  0.00           H  
ATOM    633  HA  THR A  43      22.990  43.483 104.252  1.00  0.00           H  
ATOM    634  HB  THR A  43      25.425  45.174 103.357  1.00  0.00           H  
ATOM    635  HG1 THR A  43      26.385  44.413 105.020  1.00  0.00           H  
ATOM    636 HG21 THR A  43      25.111  46.389 105.311  1.00  0.00           H  
ATOM    637 HG22 THR A  43      23.526  46.617 104.472  1.00  0.00           H  
ATOM    638 HG23 THR A  43      23.728  45.495 105.903  1.00  0.00           H  
ATOM    639  N   GLU A  44      21.607  45.245 102.825  1.00  0.00           N  
ATOM    640  CA  GLU A  44      20.997  46.378 102.002  1.00  0.00           C  
ATOM    641  C   GLU A  44      22.031  47.202 101.178  1.00  0.00           C  
ATOM    642  O   GLU A  44      23.062  47.610 101.700  1.00  0.00           O  
ATOM    643  CB  GLU A  44      20.137  47.204 102.976  1.00  0.00           C  
ATOM    644  CG  GLU A  44      20.770  47.825 104.222  1.00  0.00           C  
ATOM    645  CD  GLU A  44      19.815  48.516 105.161  1.00  0.00           C  
ATOM    646  OE1 GLU A  44      18.590  48.342 104.975  1.00  0.00           O  
ATOM    647  OE2 GLU A  44      20.173  49.047 106.217  1.00  0.00           O1-
ATOM    648  H   GLU A  44      21.522  45.357 103.825  1.00  0.00           H  
ATOM    649  HA  GLU A  44      20.387  45.933 101.216  1.00  0.00           H  
ATOM    650  HB2 GLU A  44      19.767  48.016 102.351  1.00  0.00           H  
ATOM    651  HB3 GLU A  44      19.316  46.600 103.363  1.00  0.00           H  
ATOM    652  HG2 GLU A  44      21.335  47.042 104.727  1.00  0.00           H  
ATOM    653  HG3 GLU A  44      21.516  48.582 103.980  1.00  0.00           H  
ATOM    654  N   GLU A  45      21.671  47.586  99.939  1.00  0.00           N  
ATOM    655  CA  GLU A  45      22.413  48.534  99.069  1.00  0.00           C  
ATOM    656  C   GLU A  45      21.615  49.768  98.555  1.00  0.00           C  
ATOM    657  O   GLU A  45      20.469  49.957  99.002  1.00  0.00           O  
ATOM    658  CB  GLU A  45      22.912  47.738  97.880  1.00  0.00           C  
ATOM    659  CG  GLU A  45      23.727  46.539  98.276  1.00  0.00           C  
ATOM    660  CD  GLU A  45      25.184  46.940  98.589  1.00  0.00           C  
ATOM    661  OE1 GLU A  45      25.511  48.141  98.776  1.00  0.00           O  
ATOM    662  OE2 GLU A  45      25.984  46.017  98.834  1.00  0.00           O1-
ATOM    663  H   GLU A  45      20.734  47.386  99.621  1.00  0.00           H  
ATOM    664  HA  GLU A  45      23.288  48.929  99.586  1.00  0.00           H  
ATOM    665  HB2 GLU A  45      22.111  47.443  97.202  1.00  0.00           H  
ATOM    666  HB3 GLU A  45      23.542  48.446  97.340  1.00  0.00           H  
ATOM    667  HG2 GLU A  45      23.417  46.018  99.181  1.00  0.00           H  
ATOM    668  HG3 GLU A  45      23.783  45.774  97.502  1.00  0.00           H  
ATOM    669  N   ARG A  46      22.259  50.631  97.814  1.00  0.00           N  
ATOM    670  CA  ARG A  46      21.697  51.740  96.982  1.00  0.00           C  
ATOM    671  C   ARG A  46      21.686  51.343  95.538  1.00  0.00           C  
ATOM    672  O   ARG A  46      22.429  50.424  95.162  1.00  0.00           O  
ATOM    673  CB  ARG A  46      22.381  53.023  97.441  1.00  0.00           C  
ATOM    674  CG  ARG A  46      21.937  54.345  96.741  1.00  0.00           C  
ATOM    675  CD  ARG A  46      22.684  55.515  97.334  1.00  0.00           C  
ATOM    676  NE  ARG A  46      22.090  56.793  96.762  1.00  0.00           N  
ATOM    677  CZ  ARG A  46      22.641  57.688  95.958  1.00  0.00           C  
ATOM    678  NH1 ARG A  46      23.735  57.429  95.257  1.00  0.00           N  
ATOM    679  NH2 ARG A  46      22.142  58.873  95.755  1.00  0.00           N1+
ATOM    680  H   ARG A  46      23.103  50.299  97.369  1.00  0.00           H  
ATOM    681  HA  ARG A  46      20.634  51.814  97.214  1.00  0.00           H  
ATOM    682  HB2 ARG A  46      22.250  53.131  98.518  1.00  0.00           H  
ATOM    683  HB3 ARG A  46      23.456  52.986  97.267  1.00  0.00           H  
ATOM    684  HG2 ARG A  46      22.186  54.352  95.680  1.00  0.00           H  
ATOM    685  HG3 ARG A  46      20.863  54.454  96.891  1.00  0.00           H  
ATOM    686  HD2 ARG A  46      22.684  55.478  98.423  1.00  0.00           H  
ATOM    687  HD3 ARG A  46      23.751  55.533  97.112  1.00  0.00           H  
ATOM    688  HE  ARG A  46      21.292  57.169  97.254  1.00  0.00           H  
ATOM    689 HH11 ARG A  46      24.031  56.463  95.238  1.00  0.00           H  
ATOM    690 HH12 ARG A  46      24.153  58.152  94.690  1.00  0.00           H  
ATOM    691 HH21 ARG A  46      21.304  59.083  96.278  1.00  0.00           H  
ATOM    692 HH22 ARG A  46      22.699  59.592  95.318  1.00  0.00           H  
ATOM    693  N   ARG A  47      21.067  52.114  94.544  1.00  0.00           N  
ATOM    694  CA  ARG A  47      21.274  52.086  93.103  1.00  0.00           C  
ATOM    695  C   ARG A  47      22.653  52.478  92.641  1.00  0.00           C  
ATOM    696  O   ARG A  47      23.379  53.082  93.447  1.00  0.00           O  
ATOM    697  CB  ARG A  47      20.268  52.999  92.399  1.00  0.00           C  
ATOM    698  CG  ARG A  47      20.415  54.465  92.865  1.00  0.00           C  
ATOM    699  CD  ARG A  47      19.591  55.272  91.928  1.00  0.00           C  
ATOM    700  NE  ARG A  47      19.531  56.746  92.292  1.00  0.00           N  
ATOM    701  CZ  ARG A  47      20.359  57.662  92.040  1.00  0.00           C  
ATOM    702  NH1 ARG A  47      21.582  57.482  91.681  1.00  0.00           N  
ATOM    703  NH2 ARG A  47      20.074  58.932  92.222  1.00  0.00           N1+
ATOM    704  H   ARG A  47      20.491  52.908  94.789  1.00  0.00           H  
ATOM    705  HA  ARG A  47      21.059  51.079  92.748  1.00  0.00           H  
ATOM    706  HB2 ARG A  47      20.430  52.953  91.322  1.00  0.00           H  
ATOM    707  HB3 ARG A  47      19.273  52.613  92.624  1.00  0.00           H  
ATOM    708  HG2 ARG A  47      20.091  54.576  93.899  1.00  0.00           H  
ATOM    709  HG3 ARG A  47      21.447  54.806  92.950  1.00  0.00           H  
ATOM    710  HD2 ARG A  47      19.959  55.139  90.911  1.00  0.00           H  
ATOM    711  HD3 ARG A  47      18.567  54.904  91.996  1.00  0.00           H  
ATOM    712  HE  ARG A  47      18.633  57.027  92.658  1.00  0.00           H  
ATOM    713 HH11 ARG A  47      21.958  56.549  91.588  1.00  0.00           H  
ATOM    714 HH12 ARG A  47      22.190  58.281  91.790  1.00  0.00           H  
ATOM    715 HH21 ARG A  47      19.152  59.136  92.579  1.00  0.00           H  
ATOM    716 HH22 ARG A  47      20.691  59.710  92.038  1.00  0.00           H  
ATOM    717  N   ALA A  48      23.041  52.162  91.417  1.00  0.00           N  
ATOM    718  CA  ALA A  48      24.049  52.854  90.610  1.00  0.00           C  
ATOM    719  C   ALA A  48      23.950  54.442  90.677  1.00  0.00           C  
ATOM    720  O   ALA A  48      22.868  54.972  90.866  1.00  0.00           O  
ATOM    721  CB  ALA A  48      23.954  52.253  89.168  1.00  0.00           C  
ATOM    722  H   ALA A  48      22.323  51.655  90.919  1.00  0.00           H  
ATOM    723  HA  ALA A  48      25.010  52.568  91.035  1.00  0.00           H  
ATOM    724  HB1 ALA A  48      24.359  52.895  88.385  1.00  0.00           H  
ATOM    725  HB2 ALA A  48      24.339  51.234  89.198  1.00  0.00           H  
ATOM    726  HB3 ALA A  48      22.913  52.115  88.876  1.00  0.00           H  
ATOM    727  N   SER A  49      25.114  55.105  90.680  1.00  0.00           N  
ATOM    728  CA  SER A  49      25.307  56.594  90.842  1.00  0.00           C  
ATOM    729  C   SER A  49      26.532  57.027  90.049  1.00  0.00           C  
ATOM    730  O   SER A  49      27.579  57.219  90.631  1.00  0.00           O  
ATOM    731  CB  SER A  49      25.500  56.931  92.389  1.00  0.00           C  
ATOM    732  OG  SER A  49      25.458  58.349  92.516  1.00  0.00           O  
ATOM    733  H   SER A  49      25.951  54.542  90.620  1.00  0.00           H  
ATOM    734  HA  SER A  49      24.467  57.203  90.509  1.00  0.00           H  
ATOM    735  HB2 SER A  49      24.664  56.529  92.959  1.00  0.00           H  
ATOM    736  HB3 SER A  49      26.452  56.551  92.758  1.00  0.00           H  
ATOM    737  HG  SER A  49      24.647  58.673  92.116  1.00  0.00           H  
ATOM    738  N   LEU A  50      26.508  57.153  88.729  1.00  0.00           N  
ATOM    739  CA  LEU A  50      27.662  57.257  87.756  1.00  0.00           C  
ATOM    740  C   LEU A  50      28.383  58.630  87.852  1.00  0.00           C  
ATOM    741  O   LEU A  50      27.792  59.575  88.311  1.00  0.00           O  
ATOM    742  CB  LEU A  50      27.134  56.881  86.351  1.00  0.00           C  
ATOM    743  CG  LEU A  50      26.825  55.422  86.176  1.00  0.00           C  
ATOM    744  CD1 LEU A  50      26.128  55.202  84.821  1.00  0.00           C  
ATOM    745  CD2 LEU A  50      28.020  54.471  86.310  1.00  0.00           C  
ATOM    746  H   LEU A  50      25.614  56.963  88.298  1.00  0.00           H  
ATOM    747  HA  LEU A  50      28.303  56.423  88.040  1.00  0.00           H  
ATOM    748  HB2 LEU A  50      26.203  57.430  86.214  1.00  0.00           H  
ATOM    749  HB3 LEU A  50      27.835  57.195  85.578  1.00  0.00           H  
ATOM    750  HG  LEU A  50      26.102  55.144  86.943  1.00  0.00           H  
ATOM    751 HD11 LEU A  50      25.355  55.965  84.724  1.00  0.00           H  
ATOM    752 HD12 LEU A  50      26.868  55.214  84.020  1.00  0.00           H  
ATOM    753 HD13 LEU A  50      25.711  54.195  84.833  1.00  0.00           H  
ATOM    754 HD21 LEU A  50      28.146  54.386  87.389  1.00  0.00           H  
ATOM    755 HD22 LEU A  50      27.773  53.540  85.801  1.00  0.00           H  
ATOM    756 HD23 LEU A  50      28.982  54.783  85.904  1.00  0.00           H  
ATOM    757  N   PRO A  51      29.725  58.644  87.515  1.00  0.00           N  
ATOM    758  CA  PRO A  51      30.557  59.847  87.743  1.00  0.00           C  
ATOM    759  C   PRO A  51      30.014  61.193  87.394  1.00  0.00           C  
ATOM    760  O   PRO A  51      29.377  61.319  86.382  1.00  0.00           O  
ATOM    761  CB  PRO A  51      31.915  59.448  87.161  1.00  0.00           C  
ATOM    762  CG  PRO A  51      32.017  57.962  87.271  1.00  0.00           C  
ATOM    763  CD  PRO A  51      30.558  57.612  86.902  1.00  0.00           C  
ATOM    764  HA  PRO A  51      30.812  59.894  88.802  1.00  0.00           H  
ATOM    765  HB2 PRO A  51      31.871  59.701  86.102  1.00  0.00           H  
ATOM    766  HB3 PRO A  51      32.743  59.986  87.621  1.00  0.00           H  
ATOM    767  HG2 PRO A  51      32.781  57.546  86.614  1.00  0.00           H  
ATOM    768  HG3 PRO A  51      32.212  57.738  88.320  1.00  0.00           H  
ATOM    769  HD2 PRO A  51      30.561  57.627  85.813  1.00  0.00           H  
ATOM    770  HD3 PRO A  51      30.281  56.619  87.259  1.00  0.00           H  
ATOM    771  N   GLY A  52      30.359  62.249  88.191  1.00  0.00           N  
ATOM    772  CA  GLY A  52      30.112  63.636  87.851  1.00  0.00           C  
ATOM    773  C   GLY A  52      31.367  64.338  87.350  1.00  0.00           C  
ATOM    774  O   GLY A  52      32.467  63.815  87.204  1.00  0.00           O  
ATOM    775  H   GLY A  52      30.926  62.068  89.005  1.00  0.00           H  
ATOM    776  HA2 GLY A  52      29.310  63.709  87.117  1.00  0.00           H  
ATOM    777  HA3 GLY A  52      29.842  64.168  88.763  1.00  0.00           H  
ATOM    778  N   ARG A  53      31.131  65.575  86.994  1.00  0.00           N  
ATOM    779  CA  ARG A  53      32.124  66.452  86.470  1.00  0.00           C  
ATOM    780  C   ARG A  53      33.192  66.818  87.496  1.00  0.00           C  
ATOM    781  O   ARG A  53      32.846  67.007  88.645  1.00  0.00           O  
ATOM    782  CB  ARG A  53      31.431  67.741  85.923  1.00  0.00           C  
ATOM    783  CG  ARG A  53      32.491  68.766  85.393  1.00  0.00           C  
ATOM    784  CD  ARG A  53      31.774  69.987  84.771  1.00  0.00           C  
ATOM    785  NE  ARG A  53      30.368  70.242  85.376  1.00  0.00           N  
ATOM    786  CZ  ARG A  53      29.928  71.470  85.474  1.00  0.00           C  
ATOM    787  NH1 ARG A  53      30.346  72.424  84.809  1.00  0.00           N  
ATOM    788  NH2 ARG A  53      28.989  71.619  86.264  1.00  0.00           N1+
ATOM    789  H   ARG A  53      30.204  65.971  87.059  1.00  0.00           H  
ATOM    790  HA  ARG A  53      32.708  65.993  85.671  1.00  0.00           H  
ATOM    791  HB2 ARG A  53      30.824  67.420  85.078  1.00  0.00           H  
ATOM    792  HB3 ARG A  53      30.762  68.102  86.704  1.00  0.00           H  
ATOM    793  HG2 ARG A  53      33.103  69.147  86.211  1.00  0.00           H  
ATOM    794  HG3 ARG A  53      33.163  68.348  84.643  1.00  0.00           H  
ATOM    795  HD2 ARG A  53      32.484  70.811  84.857  1.00  0.00           H  
ATOM    796  HD3 ARG A  53      31.590  69.679  83.742  1.00  0.00           H  
ATOM    797  HE  ARG A  53      29.977  69.586  86.037  1.00  0.00           H  
ATOM    798 HH11 ARG A  53      31.244  72.476  84.349  1.00  0.00           H  
ATOM    799 HH12 ARG A  53      29.994  73.291  85.190  1.00  0.00           H  
ATOM    800 HH21 ARG A  53      28.547  70.867  86.774  1.00  0.00           H  
ATOM    801 HH22 ARG A  53      28.668  72.571  86.363  1.00  0.00           H  
ATOM    802  N   ASP A  54      34.493  66.910  87.159  1.00  0.00           N  
ATOM    803  CA  ASP A  54      35.672  67.374  87.913  1.00  0.00           C  
ATOM    804  C   ASP A  54      36.524  68.120  86.879  1.00  0.00           C  
ATOM    805  O   ASP A  54      36.305  68.226  85.718  1.00  0.00           O  
ATOM    806  CB  ASP A  54      36.392  66.104  88.444  1.00  0.00           C  
ATOM    807  CG  ASP A  54      37.374  65.428  87.424  1.00  0.00           C  
ATOM    808  OD1 ASP A  54      36.846  64.950  86.427  1.00  0.00           O1-
ATOM    809  OD2 ASP A  54      38.604  65.447  87.655  1.00  0.00           O  
ATOM    810  H   ASP A  54      34.725  66.721  86.194  1.00  0.00           H  
ATOM    811  HA  ASP A  54      35.265  68.000  88.707  1.00  0.00           H  
ATOM    812  HB2 ASP A  54      37.064  66.451  89.229  1.00  0.00           H  
ATOM    813  HB3 ASP A  54      35.648  65.355  88.716  1.00  0.00           H  
ATOM    814  N   ASP A  55      37.640  68.657  87.368  1.00  0.00           N  
ATOM    815  CA  ASP A  55      38.734  69.399  86.659  1.00  0.00           C  
ATOM    816  C   ASP A  55      39.239  68.634  85.416  1.00  0.00           C  
ATOM    817  O   ASP A  55      39.241  69.229  84.369  1.00  0.00           O  
ATOM    818  CB  ASP A  55      39.852  69.797  87.635  1.00  0.00           C  
ATOM    819  CG  ASP A  55      39.345  70.828  88.621  1.00  0.00           C  
ATOM    820  OD1 ASP A  55      38.360  71.573  88.361  1.00  0.00           O  
ATOM    821  OD2 ASP A  55      39.922  71.044  89.682  1.00  0.00           O1-
ATOM    822  H   ASP A  55      37.829  68.411  88.329  1.00  0.00           H  
ATOM    823  HA  ASP A  55      38.292  70.289  86.210  1.00  0.00           H  
ATOM    824  HB2 ASP A  55      40.185  68.913  88.178  1.00  0.00           H  
ATOM    825  HB3 ASP A  55      40.682  70.161  87.029  1.00  0.00           H  
ATOM    826  N   ASN A  56      39.611  67.348  85.610  1.00  0.00           N  
ATOM    827  CA  ASN A  56      40.164  66.520  84.517  1.00  0.00           C  
ATOM    828  C   ASN A  56      39.102  66.203  83.426  1.00  0.00           C  
ATOM    829  O   ASN A  56      39.343  66.392  82.263  1.00  0.00           O  
ATOM    830  CB  ASN A  56      40.794  65.266  85.014  1.00  0.00           C  
ATOM    831  CG  ASN A  56      41.860  65.428  86.089  1.00  0.00           C  
ATOM    832  OD1 ASN A  56      42.983  65.668  85.840  1.00  0.00           O  
ATOM    833  ND2 ASN A  56      41.545  65.228  87.313  1.00  0.00           N  
ATOM    834  H   ASN A  56      39.577  66.850  86.488  1.00  0.00           H  
ATOM    835  HA  ASN A  56      40.902  67.094  83.956  1.00  0.00           H  
ATOM    836  HB2 ASN A  56      40.018  64.621  85.426  1.00  0.00           H  
ATOM    837  HB3 ASN A  56      41.366  64.789  84.219  1.00  0.00           H  
ATOM    838 HD21 ASN A  56      40.546  65.164  87.452  1.00  0.00           H  
ATOM    839 HD22 ASN A  56      42.298  65.360  87.972  1.00  0.00           H  
ATOM    840  N   SER A  57      37.844  65.998  83.821  1.00  0.00           N  
ATOM    841  CA  SER A  57      36.676  65.764  82.889  1.00  0.00           C  
ATOM    842  C   SER A  57      36.048  66.964  82.257  1.00  0.00           C  
ATOM    843  O   SER A  57      35.619  66.866  81.118  1.00  0.00           O  
ATOM    844  CB  SER A  57      35.565  64.995  83.527  1.00  0.00           C  
ATOM    845  OG  SER A  57      35.108  65.776  84.585  1.00  0.00           O  
ATOM    846  H   SER A  57      37.693  65.952  84.818  1.00  0.00           H  
ATOM    847  HA  SER A  57      37.003  65.117  82.074  1.00  0.00           H  
ATOM    848  HB2 SER A  57      34.800  64.816  82.771  1.00  0.00           H  
ATOM    849  HB3 SER A  57      35.917  64.018  83.855  1.00  0.00           H  
ATOM    850  HG  SER A  57      35.761  65.711  85.286  1.00  0.00           H  
ATOM    851  N   TYR A  58      36.221  68.176  82.891  1.00  0.00           N  
ATOM    852  CA  TYR A  58      36.323  69.555  82.341  1.00  0.00           C  
ATOM    853  C   TYR A  58      37.394  69.909  81.309  1.00  0.00           C  
ATOM    854  O   TYR A  58      37.116  70.635  80.354  1.00  0.00           O  
ATOM    855  CB  TYR A  58      36.214  70.541  83.489  1.00  0.00           C  
ATOM    856  CG  TYR A  58      36.528  71.996  83.180  1.00  0.00           C  
ATOM    857  CD1 TYR A  58      35.841  72.731  82.228  1.00  0.00           C  
ATOM    858  CD2 TYR A  58      37.714  72.578  83.767  1.00  0.00           C  
ATOM    859  CE1 TYR A  58      36.215  74.018  81.879  1.00  0.00           C  
ATOM    860  CE2 TYR A  58      38.086  73.888  83.464  1.00  0.00           C  
ATOM    861  CZ  TYR A  58      37.378  74.638  82.506  1.00  0.00           C  
ATOM    862  OH  TYR A  58      37.634  75.962  82.352  1.00  0.00           O  
ATOM    863  H   TYR A  58      36.524  68.075  83.849  1.00  0.00           H  
ATOM    864  HA  TYR A  58      35.410  69.703  81.763  1.00  0.00           H  
ATOM    865  HB2 TYR A  58      35.210  70.379  83.883  1.00  0.00           H  
ATOM    866  HB3 TYR A  58      36.893  70.169  84.257  1.00  0.00           H  
ATOM    867  HD1 TYR A  58      34.993  72.253  81.759  1.00  0.00           H  
ATOM    868  HD2 TYR A  58      38.314  72.032  84.478  1.00  0.00           H  
ATOM    869  HE1 TYR A  58      35.647  74.463  81.076  1.00  0.00           H  
ATOM    870  HE2 TYR A  58      38.911  74.284  84.036  1.00  0.00           H  
ATOM    871  HH  TYR A  58      38.147  76.302  83.089  1.00  0.00           H  
ATOM    872  N   MET A  59      38.582  69.439  81.433  1.00  0.00           N  
ATOM    873  CA  MET A  59      39.648  69.692  80.515  1.00  0.00           C  
ATOM    874  C   MET A  59      39.534  68.684  79.267  1.00  0.00           C  
ATOM    875  O   MET A  59      39.724  69.028  78.138  1.00  0.00           O  
ATOM    876  CB  MET A  59      41.036  69.525  81.133  1.00  0.00           C  
ATOM    877  CG  MET A  59      41.389  70.696  82.049  1.00  0.00           C  
ATOM    878  SD  MET A  59      43.103  70.786  82.691  1.00  0.00           S  
ATOM    879  CE  MET A  59      42.912  69.390  83.942  1.00  0.00           C  
ATOM    880  H   MET A  59      38.773  68.852  82.233  1.00  0.00           H  
ATOM    881  HA  MET A  59      39.652  70.692  80.083  1.00  0.00           H  
ATOM    882  HB2 MET A  59      40.991  68.555  81.629  1.00  0.00           H  
ATOM    883  HB3 MET A  59      41.724  69.444  80.293  1.00  0.00           H  
ATOM    884  HG2 MET A  59      41.230  71.598  81.461  1.00  0.00           H  
ATOM    885  HG3 MET A  59      40.697  70.794  82.886  1.00  0.00           H  
ATOM    886  HE1 MET A  59      42.111  69.539  84.666  1.00  0.00           H  
ATOM    887  HE2 MET A  59      42.651  68.479  83.403  1.00  0.00           H  
ATOM    888  HE3 MET A  59      43.892  69.376  84.420  1.00  0.00           H  
ATOM    889  N   TYR A  60      39.085  67.442  79.457  1.00  0.00           N  
ATOM    890  CA  TYR A  60      38.546  66.656  78.393  1.00  0.00           C  
ATOM    891  C   TYR A  60      37.385  67.277  77.683  1.00  0.00           C  
ATOM    892  O   TYR A  60      37.353  67.321  76.434  1.00  0.00           O  
ATOM    893  CB  TYR A  60      38.306  65.227  78.789  1.00  0.00           C  
ATOM    894  CG  TYR A  60      37.371  64.385  77.928  1.00  0.00           C  
ATOM    895  CD1 TYR A  60      35.995  64.492  78.326  1.00  0.00           C  
ATOM    896  CD2 TYR A  60      37.741  63.544  76.913  1.00  0.00           C  
ATOM    897  CE1 TYR A  60      34.988  63.810  77.642  1.00  0.00           C  
ATOM    898  CE2 TYR A  60      36.735  62.801  76.277  1.00  0.00           C  
ATOM    899  CZ  TYR A  60      35.379  62.955  76.636  1.00  0.00           C  
ATOM    900  OH  TYR A  60      34.504  62.159  76.019  1.00  0.00           O  
ATOM    901  H   TYR A  60      39.039  67.121  80.414  1.00  0.00           H  
ATOM    902  HA  TYR A  60      39.390  66.552  77.712  1.00  0.00           H  
ATOM    903  HB2 TYR A  60      39.304  64.794  78.716  1.00  0.00           H  
ATOM    904  HB3 TYR A  60      38.103  65.109  79.854  1.00  0.00           H  
ATOM    905  HD1 TYR A  60      35.710  65.105  79.169  1.00  0.00           H  
ATOM    906  HD2 TYR A  60      38.784  63.435  76.657  1.00  0.00           H  
ATOM    907  HE1 TYR A  60      33.984  63.967  78.006  1.00  0.00           H  
ATOM    908  HE2 TYR A  60      37.003  62.047  75.551  1.00  0.00           H  
ATOM    909  HH  TYR A  60      34.783  61.630  75.268  1.00  0.00           H  
ATOM    910  N   ILE A  61      36.598  68.116  78.424  1.00  0.00           N  
ATOM    911  CA  ILE A  61      35.529  68.894  77.789  1.00  0.00           C  
ATOM    912  C   ILE A  61      35.878  70.145  76.917  1.00  0.00           C  
ATOM    913  O   ILE A  61      35.203  70.464  75.965  1.00  0.00           O  
ATOM    914  CB  ILE A  61      34.518  69.221  78.906  1.00  0.00           C  
ATOM    915  CG1 ILE A  61      33.326  68.208  78.787  1.00  0.00           C  
ATOM    916  CG2 ILE A  61      34.083  70.676  79.065  1.00  0.00           C  
ATOM    917  CD1 ILE A  61      32.670  68.153  80.195  1.00  0.00           C  
ATOM    918  H   ILE A  61      36.698  68.050  79.427  1.00  0.00           H  
ATOM    919  HA  ILE A  61      34.956  68.305  77.072  1.00  0.00           H  
ATOM    920  HB  ILE A  61      35.069  68.898  79.789  1.00  0.00           H  
ATOM    921 HG12 ILE A  61      32.581  68.424  78.022  1.00  0.00           H  
ATOM    922 HG13 ILE A  61      33.659  67.192  78.575  1.00  0.00           H  
ATOM    923 HG21 ILE A  61      33.629  70.744  80.053  1.00  0.00           H  
ATOM    924 HG22 ILE A  61      34.915  71.373  79.158  1.00  0.00           H  
ATOM    925 HG23 ILE A  61      33.476  71.042  78.236  1.00  0.00           H  
ATOM    926 HD11 ILE A  61      31.938  68.936  80.393  1.00  0.00           H  
ATOM    927 HD12 ILE A  61      32.048  67.270  80.051  1.00  0.00           H  
ATOM    928 HD13 ILE A  61      33.318  68.098  81.070  1.00  0.00           H  
ATOM    929  N   LEU A  62      36.956  70.804  77.323  1.00  0.00           N  
ATOM    930  CA  LEU A  62      37.648  71.819  76.516  1.00  0.00           C  
ATOM    931  C   LEU A  62      38.366  71.249  75.215  1.00  0.00           C  
ATOM    932  O   LEU A  62      38.280  71.763  74.087  1.00  0.00           O  
ATOM    933  CB  LEU A  62      38.655  72.607  77.323  1.00  0.00           C  
ATOM    934  CG  LEU A  62      38.002  73.470  78.418  1.00  0.00           C  
ATOM    935  CD1 LEU A  62      39.049  74.140  79.300  1.00  0.00           C  
ATOM    936  CD2 LEU A  62      37.066  74.556  77.822  1.00  0.00           C  
ATOM    937  H   LEU A  62      37.432  70.287  78.047  1.00  0.00           H  
ATOM    938  HA  LEU A  62      36.922  72.537  76.137  1.00  0.00           H  
ATOM    939  HB2 LEU A  62      39.385  71.954  77.801  1.00  0.00           H  
ATOM    940  HB3 LEU A  62      39.231  73.291  76.699  1.00  0.00           H  
ATOM    941  HG  LEU A  62      37.343  72.770  78.931  1.00  0.00           H  
ATOM    942 HD11 LEU A  62      38.658  74.811  80.064  1.00  0.00           H  
ATOM    943 HD12 LEU A  62      39.581  73.322  79.785  1.00  0.00           H  
ATOM    944 HD13 LEU A  62      39.652  74.676  78.566  1.00  0.00           H  
ATOM    945 HD21 LEU A  62      36.619  75.132  78.633  1.00  0.00           H  
ATOM    946 HD22 LEU A  62      37.598  75.330  77.268  1.00  0.00           H  
ATOM    947 HD23 LEU A  62      36.255  74.116  77.243  1.00  0.00           H  
ATOM    948  N   PHE A  63      38.955  70.016  75.366  1.00  0.00           N  
ATOM    949  CA  PHE A  63      39.364  69.209  74.208  1.00  0.00           C  
ATOM    950  C   PHE A  63      38.255  68.519  73.395  1.00  0.00           C  
ATOM    951  O   PHE A  63      38.397  68.456  72.175  1.00  0.00           O  
ATOM    952  CB  PHE A  63      40.411  68.160  74.616  1.00  0.00           C  
ATOM    953  CG  PHE A  63      41.872  68.568  74.725  1.00  0.00           C  
ATOM    954  CD1 PHE A  63      42.329  69.406  75.781  1.00  0.00           C  
ATOM    955  CD2 PHE A  63      42.775  68.261  73.669  1.00  0.00           C  
ATOM    956  CE1 PHE A  63      43.683  69.779  75.847  1.00  0.00           C  
ATOM    957  CE2 PHE A  63      44.057  68.751  73.642  1.00  0.00           C  
ATOM    958  CZ  PHE A  63      44.577  69.482  74.754  1.00  0.00           C  
ATOM    959  H   PHE A  63      38.845  69.654  76.302  1.00  0.00           H  
ATOM    960  HA  PHE A  63      39.936  69.801  73.494  1.00  0.00           H  
ATOM    961  HB2 PHE A  63      40.025  67.671  75.511  1.00  0.00           H  
ATOM    962  HB3 PHE A  63      40.420  67.362  73.874  1.00  0.00           H  
ATOM    963  HD1 PHE A  63      41.578  69.697  76.500  1.00  0.00           H  
ATOM    964  HD2 PHE A  63      42.558  67.655  72.801  1.00  0.00           H  
ATOM    965  HE1 PHE A  63      44.042  70.314  76.714  1.00  0.00           H  
ATOM    966  HE2 PHE A  63      44.708  68.586  72.797  1.00  0.00           H  
ATOM    967  HZ  PHE A  63      45.602  69.825  74.776  1.00  0.00           H  
ATOM    968  N   VAL A  64      37.112  68.333  73.972  1.00  0.00           N  
ATOM    969  CA  VAL A  64      35.874  67.932  73.251  1.00  0.00           C  
ATOM    970  C   VAL A  64      35.378  69.091  72.445  1.00  0.00           C  
ATOM    971  O   VAL A  64      34.964  68.939  71.314  1.00  0.00           O  
ATOM    972  CB  VAL A  64      34.784  67.326  74.212  1.00  0.00           C  
ATOM    973  CG1 VAL A  64      33.345  67.494  73.725  1.00  0.00           C  
ATOM    974  CG2 VAL A  64      34.999  65.870  74.560  1.00  0.00           C  
ATOM    975  H   VAL A  64      37.195  68.450  74.971  1.00  0.00           H  
ATOM    976  HA  VAL A  64      36.147  67.194  72.497  1.00  0.00           H  
ATOM    977  HB  VAL A  64      34.983  67.837  75.154  1.00  0.00           H  
ATOM    978 HG11 VAL A  64      32.603  66.873  74.226  1.00  0.00           H  
ATOM    979 HG12 VAL A  64      32.960  68.503  73.876  1.00  0.00           H  
ATOM    980 HG13 VAL A  64      33.499  67.325  72.659  1.00  0.00           H  
ATOM    981 HG21 VAL A  64      35.983  65.823  75.027  1.00  0.00           H  
ATOM    982 HG22 VAL A  64      34.303  65.527  75.325  1.00  0.00           H  
ATOM    983 HG23 VAL A  64      34.819  65.169  73.745  1.00  0.00           H  
ATOM    984  N   MET A  65      35.350  70.296  72.974  1.00  0.00           N  
ATOM    985  CA  MET A  65      35.102  71.550  72.216  1.00  0.00           C  
ATOM    986  C   MET A  65      36.095  71.766  71.041  1.00  0.00           C  
ATOM    987  O   MET A  65      35.783  72.348  69.990  1.00  0.00           O  
ATOM    988  CB  MET A  65      35.144  72.735  73.167  1.00  0.00           C  
ATOM    989  CG  MET A  65      35.188  74.143  72.609  1.00  0.00           C  
ATOM    990  SD  MET A  65      35.409  75.394  73.831  1.00  0.00           S  
ATOM    991  CE  MET A  65      37.121  75.125  74.421  1.00  0.00           C  
ATOM    992  H   MET A  65      35.581  70.374  73.955  1.00  0.00           H  
ATOM    993  HA  MET A  65      34.157  71.401  71.693  1.00  0.00           H  
ATOM    994  HB2 MET A  65      34.383  72.738  73.947  1.00  0.00           H  
ATOM    995  HB3 MET A  65      36.079  72.527  73.688  1.00  0.00           H  
ATOM    996  HG2 MET A  65      35.937  74.146  71.817  1.00  0.00           H  
ATOM    997  HG3 MET A  65      34.197  74.282  72.176  1.00  0.00           H  
ATOM    998  HE1 MET A  65      37.373  75.950  75.087  1.00  0.00           H  
ATOM    999  HE2 MET A  65      37.279  74.190  74.959  1.00  0.00           H  
ATOM   1000  HE3 MET A  65      37.764  75.129  73.541  1.00  0.00           H  
ATOM   1001  N   PHE A  66      37.340  71.362  71.138  1.00  0.00           N  
ATOM   1002  CA  PHE A  66      38.375  71.244  70.047  1.00  0.00           C  
ATOM   1003  C   PHE A  66      38.123  70.172  68.954  1.00  0.00           C  
ATOM   1004  O   PHE A  66      38.062  70.414  67.754  1.00  0.00           O  
ATOM   1005  CB  PHE A  66      39.783  71.226  70.567  1.00  0.00           C  
ATOM   1006  CG  PHE A  66      40.861  70.715  69.631  1.00  0.00           C  
ATOM   1007  CD1 PHE A  66      41.126  71.431  68.443  1.00  0.00           C  
ATOM   1008  CD2 PHE A  66      41.494  69.479  69.948  1.00  0.00           C  
ATOM   1009  CE1 PHE A  66      42.043  70.957  67.535  1.00  0.00           C  
ATOM   1010  CE2 PHE A  66      42.548  69.034  69.050  1.00  0.00           C  
ATOM   1011  CZ  PHE A  66      42.694  69.723  67.795  1.00  0.00           C  
ATOM   1012  H   PHE A  66      37.613  70.924  72.006  1.00  0.00           H  
ATOM   1013  HA  PHE A  66      38.218  72.192  69.532  1.00  0.00           H  
ATOM   1014  HB2 PHE A  66      40.020  72.252  70.849  1.00  0.00           H  
ATOM   1015  HB3 PHE A  66      39.772  70.557  71.428  1.00  0.00           H  
ATOM   1016  HD1 PHE A  66      40.731  72.414  68.234  1.00  0.00           H  
ATOM   1017  HD2 PHE A  66      41.218  68.840  70.775  1.00  0.00           H  
ATOM   1018  HE1 PHE A  66      42.159  71.412  66.562  1.00  0.00           H  
ATOM   1019  HE2 PHE A  66      43.006  68.073  69.229  1.00  0.00           H  
ATOM   1020  HZ  PHE A  66      43.437  69.256  67.166  1.00  0.00           H  
ATOM   1021  N   LEU A  67      37.876  68.949  69.426  1.00  0.00           N  
ATOM   1022  CA  LEU A  67      37.485  67.808  68.658  1.00  0.00           C  
ATOM   1023  C   LEU A  67      36.162  68.166  68.050  1.00  0.00           C  
ATOM   1024  O   LEU A  67      36.030  67.815  66.904  1.00  0.00           O  
ATOM   1025  CB  LEU A  67      37.475  66.533  69.686  1.00  0.00           C  
ATOM   1026  CG  LEU A  67      38.899  66.076  69.969  1.00  0.00           C  
ATOM   1027  CD1 LEU A  67      38.903  65.149  71.203  1.00  0.00           C  
ATOM   1028  CD2 LEU A  67      39.527  65.368  68.806  1.00  0.00           C  
ATOM   1029  H   LEU A  67      37.841  68.810  70.426  1.00  0.00           H  
ATOM   1030  HA  LEU A  67      38.174  67.660  67.827  1.00  0.00           H  
ATOM   1031  HB2 LEU A  67      36.895  66.852  70.551  1.00  0.00           H  
ATOM   1032  HB3 LEU A  67      36.960  65.742  69.138  1.00  0.00           H  
ATOM   1033  HG  LEU A  67      39.473  66.938  70.309  1.00  0.00           H  
ATOM   1034 HD11 LEU A  67      38.431  64.192  70.983  1.00  0.00           H  
ATOM   1035 HD12 LEU A  67      39.937  64.906  71.446  1.00  0.00           H  
ATOM   1036 HD13 LEU A  67      38.323  65.595  72.012  1.00  0.00           H  
ATOM   1037 HD21 LEU A  67      39.422  65.933  67.879  1.00  0.00           H  
ATOM   1038 HD22 LEU A  67      40.528  65.042  69.091  1.00  0.00           H  
ATOM   1039 HD23 LEU A  67      38.971  64.452  68.607  1.00  0.00           H  
ATOM   1040  N   PHE A  68      35.253  69.005  68.564  1.00  0.00           N  
ATOM   1041  CA  PHE A  68      34.109  69.558  67.874  1.00  0.00           C  
ATOM   1042  C   PHE A  68      34.358  70.457  66.644  1.00  0.00           C  
ATOM   1043  O   PHE A  68      33.817  70.028  65.607  1.00  0.00           O  
ATOM   1044  CB  PHE A  68      33.030  70.083  68.797  1.00  0.00           C  
ATOM   1045  CG  PHE A  68      32.118  71.125  68.132  1.00  0.00           C  
ATOM   1046  CD1 PHE A  68      30.974  70.631  67.426  1.00  0.00           C  
ATOM   1047  CD2 PHE A  68      32.341  72.492  68.236  1.00  0.00           C  
ATOM   1048  CE1 PHE A  68      30.233  71.562  66.673  1.00  0.00           C  
ATOM   1049  CE2 PHE A  68      31.547  73.429  67.544  1.00  0.00           C  
ATOM   1050  CZ  PHE A  68      30.535  72.946  66.718  1.00  0.00           C  
ATOM   1051  H   PHE A  68      35.265  69.088  69.570  1.00  0.00           H  
ATOM   1052  HA  PHE A  68      33.695  68.661  67.416  1.00  0.00           H  
ATOM   1053  HB2 PHE A  68      32.307  69.326  69.101  1.00  0.00           H  
ATOM   1054  HB3 PHE A  68      33.510  70.615  69.618  1.00  0.00           H  
ATOM   1055  HD1 PHE A  68      30.649  69.609  67.299  1.00  0.00           H  
ATOM   1056  HD2 PHE A  68      33.147  72.925  68.809  1.00  0.00           H  
ATOM   1057  HE1 PHE A  68      29.405  71.169  66.102  1.00  0.00           H  
ATOM   1058  HE2 PHE A  68      31.806  74.477  67.552  1.00  0.00           H  
ATOM   1059  HZ  PHE A  68      29.934  73.557  66.062  1.00  0.00           H  
ATOM   1060  N   ALA A  69      35.267  71.500  66.667  1.00  0.00           N  
ATOM   1061  CA  ALA A  69      35.578  72.183  65.362  1.00  0.00           C  
ATOM   1062  C   ALA A  69      36.224  71.218  64.268  1.00  0.00           C  
ATOM   1063  O   ALA A  69      35.784  71.288  63.079  1.00  0.00           O  
ATOM   1064  CB  ALA A  69      36.561  73.347  65.818  1.00  0.00           C  
ATOM   1065  H   ALA A  69      35.755  71.798  67.500  1.00  0.00           H  
ATOM   1066  HA  ALA A  69      34.735  72.661  64.864  1.00  0.00           H  
ATOM   1067  HB1 ALA A  69      36.027  74.012  66.495  1.00  0.00           H  
ATOM   1068  HB2 ALA A  69      37.531  73.019  66.195  1.00  0.00           H  
ATOM   1069  HB3 ALA A  69      36.858  73.890  64.921  1.00  0.00           H  
ATOM   1070  N   VAL A  70      36.936  70.158  64.642  1.00  0.00           N  
ATOM   1071  CA  VAL A  70      37.343  69.147  63.656  1.00  0.00           C  
ATOM   1072  C   VAL A  70      36.219  68.229  63.379  1.00  0.00           C  
ATOM   1073  O   VAL A  70      36.085  67.877  62.226  1.00  0.00           O  
ATOM   1074  CB  VAL A  70      38.548  68.370  64.211  1.00  0.00           C  
ATOM   1075  CG1 VAL A  70      38.850  67.019  63.626  1.00  0.00           C  
ATOM   1076  CG2 VAL A  70      39.793  69.170  64.035  1.00  0.00           C  
ATOM   1077  H   VAL A  70      36.963  69.937  65.627  1.00  0.00           H  
ATOM   1078  HA  VAL A  70      37.662  69.755  62.809  1.00  0.00           H  
ATOM   1079  HB  VAL A  70      38.441  68.286  65.293  1.00  0.00           H  
ATOM   1080 HG11 VAL A  70      38.999  67.203  62.562  1.00  0.00           H  
ATOM   1081 HG12 VAL A  70      39.778  66.581  63.994  1.00  0.00           H  
ATOM   1082 HG13 VAL A  70      37.992  66.389  63.863  1.00  0.00           H  
ATOM   1083 HG21 VAL A  70      40.648  68.698  64.519  1.00  0.00           H  
ATOM   1084 HG22 VAL A  70      40.070  69.292  62.988  1.00  0.00           H  
ATOM   1085 HG23 VAL A  70      39.679  70.179  64.431  1.00  0.00           H  
ATOM   1086  N   THR A  71      35.278  67.978  64.278  1.00  0.00           N  
ATOM   1087  CA  THR A  71      34.032  67.286  63.867  1.00  0.00           C  
ATOM   1088  C   THR A  71      33.153  67.948  62.871  1.00  0.00           C  
ATOM   1089  O   THR A  71      32.535  67.279  62.096  1.00  0.00           O  
ATOM   1090  CB  THR A  71      33.278  66.834  65.128  1.00  0.00           C  
ATOM   1091  OG1 THR A  71      34.169  66.263  65.972  1.00  0.00           O  
ATOM   1092  CG2 THR A  71      32.298  65.745  64.832  1.00  0.00           C  
ATOM   1093  H   THR A  71      35.483  68.113  65.258  1.00  0.00           H  
ATOM   1094  HA  THR A  71      34.322  66.380  63.334  1.00  0.00           H  
ATOM   1095  HB  THR A  71      32.746  67.692  65.540  1.00  0.00           H  
ATOM   1096  HG1 THR A  71      34.593  66.990  66.434  1.00  0.00           H  
ATOM   1097 HG21 THR A  71      31.404  66.272  64.495  1.00  0.00           H  
ATOM   1098 HG22 THR A  71      32.649  65.182  63.968  1.00  0.00           H  
ATOM   1099 HG23 THR A  71      32.150  65.123  65.715  1.00  0.00           H  
ATOM   1100  N   VAL A  72      33.248  69.327  62.814  1.00  0.00           N  
ATOM   1101  CA  VAL A  72      32.673  70.079  61.754  1.00  0.00           C  
ATOM   1102  C   VAL A  72      33.331  69.759  60.422  1.00  0.00           C  
ATOM   1103  O   VAL A  72      32.625  69.527  59.438  1.00  0.00           O  
ATOM   1104  CB  VAL A  72      32.506  71.592  61.959  1.00  0.00           C  
ATOM   1105  CG1 VAL A  72      31.846  72.316  60.803  1.00  0.00           C  
ATOM   1106  CG2 VAL A  72      31.540  71.956  63.067  1.00  0.00           C  
ATOM   1107  H   VAL A  72      33.776  69.692  63.594  1.00  0.00           H  
ATOM   1108  HA  VAL A  72      31.669  69.666  61.648  1.00  0.00           H  
ATOM   1109  HB  VAL A  72      33.459  72.020  62.274  1.00  0.00           H  
ATOM   1110 HG11 VAL A  72      32.408  72.185  59.879  1.00  0.00           H  
ATOM   1111 HG12 VAL A  72      30.921  71.852  60.459  1.00  0.00           H  
ATOM   1112 HG13 VAL A  72      31.724  73.371  61.043  1.00  0.00           H  
ATOM   1113 HG21 VAL A  72      30.628  71.362  63.001  1.00  0.00           H  
ATOM   1114 HG22 VAL A  72      32.014  71.749  64.027  1.00  0.00           H  
ATOM   1115 HG23 VAL A  72      31.422  73.036  63.151  1.00  0.00           H  
ATOM   1116  N   GLY A  73      34.646  69.590  60.392  1.00  0.00           N  
ATOM   1117  CA  GLY A  73      35.362  69.110  59.264  1.00  0.00           C  
ATOM   1118  C   GLY A  73      34.841  67.602  58.950  1.00  0.00           C  
ATOM   1119  O   GLY A  73      34.395  67.315  57.771  1.00  0.00           O  
ATOM   1120  H   GLY A  73      35.212  69.864  61.184  1.00  0.00           H  
ATOM   1121  HA2 GLY A  73      35.108  69.725  58.401  1.00  0.00           H  
ATOM   1122  HA3 GLY A  73      36.448  69.038  59.331  1.00  0.00           H  
ATOM   1123  N   SER A  74      34.781  66.741  59.904  1.00  0.00           N  
ATOM   1124  CA  SER A  74      34.529  65.302  59.797  1.00  0.00           C  
ATOM   1125  C   SER A  74      33.085  65.176  59.422  1.00  0.00           C  
ATOM   1126  O   SER A  74      32.794  64.207  58.804  1.00  0.00           O  
ATOM   1127  CB  SER A  74      34.813  64.457  61.043  1.00  0.00           C  
ATOM   1128  OG  SER A  74      36.252  64.303  61.070  1.00  0.00           O  
ATOM   1129  H   SER A  74      35.213  66.974  60.787  1.00  0.00           H  
ATOM   1130  HA  SER A  74      35.135  64.916  58.978  1.00  0.00           H  
ATOM   1131  HB2 SER A  74      34.397  64.989  61.899  1.00  0.00           H  
ATOM   1132  HB3 SER A  74      34.342  63.474  61.020  1.00  0.00           H  
ATOM   1133  HG  SER A  74      36.533  63.454  60.721  1.00  0.00           H  
ATOM   1134  N   LEU A  75      32.119  66.106  59.664  1.00  0.00           N  
ATOM   1135  CA  LEU A  75      30.739  66.188  59.167  1.00  0.00           C  
ATOM   1136  C   LEU A  75      30.611  66.475  57.626  1.00  0.00           C  
ATOM   1137  O   LEU A  75      30.066  65.645  56.887  1.00  0.00           O  
ATOM   1138  CB  LEU A  75      30.003  67.153  60.108  1.00  0.00           C  
ATOM   1139  CG  LEU A  75      28.550  67.573  59.746  1.00  0.00           C  
ATOM   1140  CD1 LEU A  75      27.564  66.373  59.850  1.00  0.00           C  
ATOM   1141  CD2 LEU A  75      28.125  68.715  60.742  1.00  0.00           C  
ATOM   1142  H   LEU A  75      32.430  66.860  60.258  1.00  0.00           H  
ATOM   1143  HA  LEU A  75      30.273  65.210  59.281  1.00  0.00           H  
ATOM   1144  HB2 LEU A  75      29.915  66.559  61.017  1.00  0.00           H  
ATOM   1145  HB3 LEU A  75      30.628  68.045  60.148  1.00  0.00           H  
ATOM   1146  HG  LEU A  75      28.635  67.866  58.700  1.00  0.00           H  
ATOM   1147 HD11 LEU A  75      26.561  66.692  59.567  1.00  0.00           H  
ATOM   1148 HD12 LEU A  75      27.926  65.749  59.033  1.00  0.00           H  
ATOM   1149 HD13 LEU A  75      27.711  65.881  60.811  1.00  0.00           H  
ATOM   1150 HD21 LEU A  75      28.801  69.566  60.646  1.00  0.00           H  
ATOM   1151 HD22 LEU A  75      27.136  69.115  60.521  1.00  0.00           H  
ATOM   1152 HD23 LEU A  75      28.139  68.516  61.813  1.00  0.00           H  
ATOM   1153  N   ILE A  76      31.294  67.574  57.144  1.00  0.00           N  
ATOM   1154  CA  ILE A  76      31.390  67.918  55.748  1.00  0.00           C  
ATOM   1155  C   ILE A  76      31.969  66.816  54.877  1.00  0.00           C  
ATOM   1156  O   ILE A  76      31.402  66.473  53.860  1.00  0.00           O  
ATOM   1157  CB  ILE A  76      31.991  69.364  55.625  1.00  0.00           C  
ATOM   1158  CG1 ILE A  76      31.090  70.479  56.239  1.00  0.00           C  
ATOM   1159  CG2 ILE A  76      32.139  69.731  54.096  1.00  0.00           C  
ATOM   1160  CD1 ILE A  76      31.956  71.507  56.863  1.00  0.00           C  
ATOM   1161  H   ILE A  76      31.838  68.214  57.708  1.00  0.00           H  
ATOM   1162  HA  ILE A  76      30.365  68.115  55.435  1.00  0.00           H  
ATOM   1163  HB  ILE A  76      32.984  69.310  56.071  1.00  0.00           H  
ATOM   1164 HG12 ILE A  76      30.602  70.929  55.373  1.00  0.00           H  
ATOM   1165 HG13 ILE A  76      30.310  69.994  56.824  1.00  0.00           H  
ATOM   1166 HG21 ILE A  76      32.725  68.997  53.542  1.00  0.00           H  
ATOM   1167 HG22 ILE A  76      31.130  69.721  53.684  1.00  0.00           H  
ATOM   1168 HG23 ILE A  76      32.513  70.737  53.911  1.00  0.00           H  
ATOM   1169 HD11 ILE A  76      32.914  71.211  57.288  1.00  0.00           H  
ATOM   1170 HD12 ILE A  76      32.114  72.298  56.128  1.00  0.00           H  
ATOM   1171 HD13 ILE A  76      31.481  71.858  57.779  1.00  0.00           H  
ATOM   1172  N   LEU A  77      32.982  66.191  55.382  1.00  0.00           N  
ATOM   1173  CA  LEU A  77      33.575  64.981  54.788  1.00  0.00           C  
ATOM   1174  C   LEU A  77      32.741  63.689  55.111  1.00  0.00           C  
ATOM   1175  O   LEU A  77      32.658  62.833  54.230  1.00  0.00           O  
ATOM   1176  CB  LEU A  77      34.969  64.789  55.408  1.00  0.00           C  
ATOM   1177  CG  LEU A  77      35.734  63.538  55.060  1.00  0.00           C  
ATOM   1178  CD1 LEU A  77      35.993  63.297  53.534  1.00  0.00           C  
ATOM   1179  CD2 LEU A  77      37.083  63.659  55.636  1.00  0.00           C  
ATOM   1180  H   LEU A  77      33.402  66.517  56.241  1.00  0.00           H  
ATOM   1181  HA  LEU A  77      33.695  65.185  53.724  1.00  0.00           H  
ATOM   1182  HB2 LEU A  77      35.503  65.649  55.001  1.00  0.00           H  
ATOM   1183  HB3 LEU A  77      34.863  64.960  56.479  1.00  0.00           H  
ATOM   1184  HG  LEU A  77      35.279  62.687  55.567  1.00  0.00           H  
ATOM   1185 HD11 LEU A  77      36.408  64.212  53.112  1.00  0.00           H  
ATOM   1186 HD12 LEU A  77      36.598  62.406  53.367  1.00  0.00           H  
ATOM   1187 HD13 LEU A  77      35.030  63.101  53.061  1.00  0.00           H  
ATOM   1188 HD21 LEU A  77      36.960  63.862  56.699  1.00  0.00           H  
ATOM   1189 HD22 LEU A  77      37.512  62.686  55.398  1.00  0.00           H  
ATOM   1190 HD23 LEU A  77      37.768  64.342  55.133  1.00  0.00           H  
ATOM   1191  N   GLY A  78      32.061  63.593  56.288  1.00  0.00           N  
ATOM   1192  CA  GLY A  78      30.856  62.763  56.471  1.00  0.00           C  
ATOM   1193  C   GLY A  78      29.870  62.647  55.284  1.00  0.00           C  
ATOM   1194  O   GLY A  78      29.497  61.566  54.825  1.00  0.00           O  
ATOM   1195  H   GLY A  78      32.219  64.400  56.873  1.00  0.00           H  
ATOM   1196  HA2 GLY A  78      31.246  61.792  56.777  1.00  0.00           H  
ATOM   1197  HA3 GLY A  78      30.287  63.167  57.308  1.00  0.00           H  
ATOM   1198  N   TYR A  79      29.408  63.824  54.798  1.00  0.00           N  
ATOM   1199  CA  TYR A  79      28.730  64.009  53.456  1.00  0.00           C  
ATOM   1200  C   TYR A  79      29.501  63.627  52.188  1.00  0.00           C  
ATOM   1201  O   TYR A  79      28.885  62.965  51.313  1.00  0.00           O  
ATOM   1202  CB  TYR A  79      28.074  65.350  53.322  1.00  0.00           C  
ATOM   1203  CG  TYR A  79      26.709  65.522  53.937  1.00  0.00           C  
ATOM   1204  CD1 TYR A  79      26.614  65.584  55.359  1.00  0.00           C  
ATOM   1205  CD2 TYR A  79      25.577  65.522  53.115  1.00  0.00           C  
ATOM   1206  CE1 TYR A  79      25.357  65.658  55.915  1.00  0.00           C  
ATOM   1207  CE2 TYR A  79      24.295  65.487  53.730  1.00  0.00           C  
ATOM   1208  CZ  TYR A  79      24.166  65.640  55.122  1.00  0.00           C  
ATOM   1209  OH  TYR A  79      22.936  65.614  55.655  1.00  0.00           O  
ATOM   1210  H   TYR A  79      29.618  64.645  55.347  1.00  0.00           H  
ATOM   1211  HA  TYR A  79      27.941  63.259  53.418  1.00  0.00           H  
ATOM   1212  HB2 TYR A  79      28.672  66.130  53.793  1.00  0.00           H  
ATOM   1213  HB3 TYR A  79      27.979  65.564  52.257  1.00  0.00           H  
ATOM   1214  HD1 TYR A  79      27.429  65.686  56.061  1.00  0.00           H  
ATOM   1215  HD2 TYR A  79      25.731  65.407  52.053  1.00  0.00           H  
ATOM   1216  HE1 TYR A  79      25.141  65.734  56.970  1.00  0.00           H  
ATOM   1217  HE2 TYR A  79      23.422  65.316  53.118  1.00  0.00           H  
ATOM   1218  HH  TYR A  79      22.307  65.771  54.946  1.00  0.00           H  
ATOM   1219  N   THR A  80      30.706  64.097  52.023  1.00  0.00           N  
ATOM   1220  CA  THR A  80      31.511  63.790  50.903  1.00  0.00           C  
ATOM   1221  C   THR A  80      31.892  62.260  50.784  1.00  0.00           C  
ATOM   1222  O   THR A  80      32.077  61.808  49.657  1.00  0.00           O  
ATOM   1223  CB  THR A  80      32.667  64.818  50.791  1.00  0.00           C  
ATOM   1224  OG1 THR A  80      32.190  66.144  50.582  1.00  0.00           O  
ATOM   1225  CG2 THR A  80      33.583  64.430  49.636  1.00  0.00           C  
ATOM   1226  H   THR A  80      31.085  64.668  52.765  1.00  0.00           H  
ATOM   1227  HA  THR A  80      30.879  63.999  50.040  1.00  0.00           H  
ATOM   1228  HB  THR A  80      33.259  64.782  51.706  1.00  0.00           H  
ATOM   1229  HG1 THR A  80      33.001  66.657  50.595  1.00  0.00           H  
ATOM   1230 HG21 THR A  80      32.872  64.170  48.852  1.00  0.00           H  
ATOM   1231 HG22 THR A  80      34.129  65.358  49.468  1.00  0.00           H  
ATOM   1232 HG23 THR A  80      34.297  63.624  49.798  1.00  0.00           H  
ATOM   1233  N   ARG A  81      32.139  61.591  51.918  1.00  0.00           N  
ATOM   1234  CA  ARG A  81      32.731  60.232  51.878  1.00  0.00           C  
ATOM   1235  C   ARG A  81      32.030  59.021  52.682  1.00  0.00           C  
ATOM   1236  O   ARG A  81      31.838  57.966  52.076  1.00  0.00           O  
ATOM   1237  CB  ARG A  81      34.259  60.356  52.397  1.00  0.00           C  
ATOM   1238  CG  ARG A  81      34.958  59.055  52.875  1.00  0.00           C  
ATOM   1239  CD  ARG A  81      36.427  59.149  53.322  1.00  0.00           C  
ATOM   1240  NE  ARG A  81      36.962  57.793  53.677  1.00  0.00           N  
ATOM   1241  CZ  ARG A  81      37.964  57.725  54.555  1.00  0.00           C  
ATOM   1242  NH1 ARG A  81      38.711  58.687  54.997  1.00  0.00           N  
ATOM   1243  NH2 ARG A  81      38.384  56.626  55.017  1.00  0.00           N1+
ATOM   1244  H   ARG A  81      32.109  62.044  52.821  1.00  0.00           H  
ATOM   1245  HA  ARG A  81      32.754  59.889  50.844  1.00  0.00           H  
ATOM   1246  HB2 ARG A  81      34.857  60.713  51.558  1.00  0.00           H  
ATOM   1247  HB3 ARG A  81      34.285  61.141  53.152  1.00  0.00           H  
ATOM   1248  HG2 ARG A  81      34.399  58.651  53.719  1.00  0.00           H  
ATOM   1249  HG3 ARG A  81      34.947  58.336  52.057  1.00  0.00           H  
ATOM   1250  HD2 ARG A  81      37.024  59.576  52.516  1.00  0.00           H  
ATOM   1251  HD3 ARG A  81      36.442  59.890  54.122  1.00  0.00           H  
ATOM   1252  HE  ARG A  81      36.565  56.966  53.255  1.00  0.00           H  
ATOM   1253 HH11 ARG A  81      38.728  59.588  54.540  1.00  0.00           H  
ATOM   1254 HH12 ARG A  81      39.380  58.373  55.686  1.00  0.00           H  
ATOM   1255 HH21 ARG A  81      37.871  55.806  54.726  1.00  0.00           H  
ATOM   1256 HH22 ARG A  81      39.149  56.565  55.672  1.00  0.00           H  
ATOM   1257  N   SER A  82      31.406  59.298  53.867  1.00  0.00           N  
ATOM   1258  CA  SER A  82      30.686  58.238  54.612  1.00  0.00           C  
ATOM   1259  C   SER A  82      29.293  58.056  54.035  1.00  0.00           C  
ATOM   1260  O   SER A  82      28.897  56.859  54.008  1.00  0.00           O  
ATOM   1261  CB  SER A  82      30.711  58.590  56.093  1.00  0.00           C  
ATOM   1262  OG  SER A  82      29.587  58.058  56.723  1.00  0.00           O  
ATOM   1263  H   SER A  82      31.374  60.243  54.220  1.00  0.00           H  
ATOM   1264  HA  SER A  82      31.281  57.346  54.416  1.00  0.00           H  
ATOM   1265  HB2 SER A  82      31.607  58.091  56.465  1.00  0.00           H  
ATOM   1266  HB3 SER A  82      30.659  59.678  56.122  1.00  0.00           H  
ATOM   1267  HG  SER A  82      29.820  57.797  57.617  1.00  0.00           H  
ATOM   1268  N   ARG A  83      28.598  59.115  53.670  1.00  0.00           N  
ATOM   1269  CA  ARG A  83      27.367  59.052  52.919  1.00  0.00           C  
ATOM   1270  C   ARG A  83      27.640  58.519  51.472  1.00  0.00           C  
ATOM   1271  O   ARG A  83      28.259  59.209  50.643  1.00  0.00           O  
ATOM   1272  CB  ARG A  83      26.920  60.546  52.910  1.00  0.00           C  
ATOM   1273  CG  ARG A  83      25.739  60.793  52.026  1.00  0.00           C  
ATOM   1274  CD  ARG A  83      25.284  62.245  52.189  1.00  0.00           C  
ATOM   1275  NE  ARG A  83      24.076  62.650  51.498  1.00  0.00           N  
ATOM   1276  CZ  ARG A  83      22.873  62.839  51.915  1.00  0.00           C  
ATOM   1277  NH1 ARG A  83      22.514  62.622  53.183  1.00  0.00           N  
ATOM   1278  NH2 ARG A  83      21.952  63.094  51.068  1.00  0.00           N1+
ATOM   1279  H   ARG A  83      29.022  60.017  53.835  1.00  0.00           H  
ATOM   1280  HA  ARG A  83      26.723  58.330  53.422  1.00  0.00           H  
ATOM   1281  HB2 ARG A  83      26.733  60.720  53.970  1.00  0.00           H  
ATOM   1282  HB3 ARG A  83      27.793  61.119  52.598  1.00  0.00           H  
ATOM   1283  HG2 ARG A  83      25.978  60.515  50.999  1.00  0.00           H  
ATOM   1284  HG3 ARG A  83      24.906  60.164  52.340  1.00  0.00           H  
ATOM   1285  HD2 ARG A  83      25.164  62.438  53.254  1.00  0.00           H  
ATOM   1286  HD3 ARG A  83      26.110  62.926  51.986  1.00  0.00           H  
ATOM   1287  HE  ARG A  83      24.229  62.784  50.509  1.00  0.00           H  
ATOM   1288 HH11 ARG A  83      23.183  62.265  53.850  1.00  0.00           H  
ATOM   1289 HH12 ARG A  83      21.550  62.433  53.413  1.00  0.00           H  
ATOM   1290 HH21 ARG A  83      22.214  63.241  50.103  1.00  0.00           H  
ATOM   1291 HH22 ARG A  83      20.981  63.131  51.342  1.00  0.00           H  
ATOM   1292  N   LYS A  84      27.088  57.365  51.122  1.00  0.00           N  
ATOM   1293  CA  LYS A  84      27.210  56.768  49.709  1.00  0.00           C  
ATOM   1294  C   LYS A  84      25.867  56.685  48.923  1.00  0.00           C  
ATOM   1295  O   LYS A  84      25.336  55.576  48.706  1.00  0.00           O  
ATOM   1296  CB  LYS A  84      28.067  55.465  49.722  1.00  0.00           C  
ATOM   1297  CG  LYS A  84      29.590  55.658  50.096  1.00  0.00           C  
ATOM   1298  CD  LYS A  84      30.430  54.358  49.980  1.00  0.00           C  
ATOM   1299  CE  LYS A  84      30.677  53.967  48.506  1.00  0.00           C  
ATOM   1300  NZ  LYS A  84      31.592  54.881  47.840  1.00  0.00           N1+
ATOM   1301  H   LYS A  84      26.511  56.831  51.757  1.00  0.00           H  
ATOM   1302  HA  LYS A  84      27.863  57.448  49.161  1.00  0.00           H  
ATOM   1303  HB2 LYS A  84      27.695  54.682  50.384  1.00  0.00           H  
ATOM   1304  HB3 LYS A  84      28.058  55.096  48.696  1.00  0.00           H  
ATOM   1305  HG2 LYS A  84      30.012  56.465  49.497  1.00  0.00           H  
ATOM   1306  HG3 LYS A  84      29.809  55.905  51.135  1.00  0.00           H  
ATOM   1307  HD2 LYS A  84      31.389  54.506  50.475  1.00  0.00           H  
ATOM   1308  HD3 LYS A  84      29.847  53.573  50.460  1.00  0.00           H  
ATOM   1309  HE2 LYS A  84      31.197  53.010  48.478  1.00  0.00           H  
ATOM   1310  HE3 LYS A  84      29.739  53.785  47.980  1.00  0.00           H  
ATOM   1311  HZ1 LYS A  84      31.402  55.845  48.077  1.00  0.00           H  
ATOM   1312  HZ2 LYS A  84      32.561  54.647  48.003  1.00  0.00           H  
ATOM   1313  HZ3 LYS A  84      31.560  54.767  46.837  1.00  0.00           H  
ATOM   1314  N   VAL A  85      25.252  57.845  48.781  1.00  0.00           N  
ATOM   1315  CA  VAL A  85      23.918  58.042  48.164  1.00  0.00           C  
ATOM   1316  C   VAL A  85      24.174  58.500  46.732  1.00  0.00           C  
ATOM   1317  O   VAL A  85      24.919  59.457  46.584  1.00  0.00           O  
ATOM   1318  CB  VAL A  85      23.102  59.082  48.925  1.00  0.00           C  
ATOM   1319  CG1 VAL A  85      21.722  59.375  48.361  1.00  0.00           C  
ATOM   1320  CG2 VAL A  85      22.728  58.715  50.379  1.00  0.00           C  
ATOM   1321  H   VAL A  85      25.674  58.686  49.148  1.00  0.00           H  
ATOM   1322  HA  VAL A  85      23.273  57.165  48.110  1.00  0.00           H  
ATOM   1323  HB  VAL A  85      23.657  60.019  48.874  1.00  0.00           H  
ATOM   1324 HG11 VAL A  85      21.786  59.785  47.353  1.00  0.00           H  
ATOM   1325 HG12 VAL A  85      21.087  58.489  48.337  1.00  0.00           H  
ATOM   1326 HG13 VAL A  85      21.157  59.988  49.062  1.00  0.00           H  
ATOM   1327 HG21 VAL A  85      21.985  57.926  50.494  1.00  0.00           H  
ATOM   1328 HG22 VAL A  85      23.701  58.480  50.811  1.00  0.00           H  
ATOM   1329 HG23 VAL A  85      22.281  59.579  50.870  1.00  0.00           H  
ATOM   1330  N   ASP A  86      23.566  57.854  45.719  1.00  0.00           N  
ATOM   1331  CA  ASP A  86      23.811  58.316  44.337  1.00  0.00           C  
ATOM   1332  C   ASP A  86      23.124  59.669  43.898  1.00  0.00           C  
ATOM   1333  O   ASP A  86      22.035  60.018  44.497  1.00  0.00           O  
ATOM   1334  CB  ASP A  86      23.451  57.170  43.366  1.00  0.00           C  
ATOM   1335  CG  ASP A  86      24.497  56.043  43.449  1.00  0.00           C  
ATOM   1336  OD1 ASP A  86      25.750  56.211  43.440  1.00  0.00           O1-
ATOM   1337  OD2 ASP A  86      23.969  54.917  43.527  1.00  0.00           O  
ATOM   1338  H   ASP A  86      22.899  57.109  45.858  1.00  0.00           H  
ATOM   1339  HA  ASP A  86      24.846  58.625  44.194  1.00  0.00           H  
ATOM   1340  HB2 ASP A  86      22.496  56.763  43.696  1.00  0.00           H  
ATOM   1341  HB3 ASP A  86      23.373  57.513  42.334  1.00  0.00           H  
ATOM   1342  N   LYS A  87      23.703  60.457  43.040  1.00  0.00           N  
ATOM   1343  CA  LYS A  87      23.068  61.685  42.532  1.00  0.00           C  
ATOM   1344  C   LYS A  87      21.580  61.482  41.986  1.00  0.00           C  
ATOM   1345  O   LYS A  87      21.222  60.375  41.596  1.00  0.00           O  
ATOM   1346  CB  LYS A  87      23.920  62.279  41.437  1.00  0.00           C  
ATOM   1347  CG  LYS A  87      24.211  61.421  40.164  1.00  0.00           C  
ATOM   1348  CD  LYS A  87      25.028  62.179  39.132  1.00  0.00           C  
ATOM   1349  CE  LYS A  87      26.040  61.306  38.415  1.00  0.00           C  
ATOM   1350  NZ  LYS A  87      25.308  60.450  37.422  1.00  0.00           N1+
ATOM   1351  H   LYS A  87      24.595  60.178  42.655  1.00  0.00           H  
ATOM   1352  HA  LYS A  87      23.032  62.380  43.371  1.00  0.00           H  
ATOM   1353  HB2 LYS A  87      23.426  63.186  41.090  1.00  0.00           H  
ATOM   1354  HB3 LYS A  87      24.887  62.701  41.709  1.00  0.00           H  
ATOM   1355  HG2 LYS A  87      24.779  60.568  40.532  1.00  0.00           H  
ATOM   1356  HG3 LYS A  87      23.323  60.939  39.756  1.00  0.00           H  
ATOM   1357  HD2 LYS A  87      24.351  62.606  38.392  1.00  0.00           H  
ATOM   1358  HD3 LYS A  87      25.442  63.043  39.649  1.00  0.00           H  
ATOM   1359  HE2 LYS A  87      26.870  61.855  37.970  1.00  0.00           H  
ATOM   1360  HE3 LYS A  87      26.480  60.637  39.155  1.00  0.00           H  
ATOM   1361  HZ1 LYS A  87      24.575  59.839  37.755  1.00  0.00           H  
ATOM   1362  HZ2 LYS A  87      24.870  60.983  36.683  1.00  0.00           H  
ATOM   1363  HZ3 LYS A  87      25.998  59.902  36.927  1.00  0.00           H  
ATOM   1364  N   ARG A  88      20.757  62.516  42.015  1.00  0.00           N  
ATOM   1365  CA  ARG A  88      19.534  62.642  41.265  1.00  0.00           C  
ATOM   1366  C   ARG A  88      19.741  62.931  39.733  1.00  0.00           C  
ATOM   1367  O   ARG A  88      18.997  62.413  38.935  1.00  0.00           O  
ATOM   1368  CB  ARG A  88      18.440  63.572  41.910  1.00  0.00           C  
ATOM   1369  CG  ARG A  88      17.995  63.169  43.308  1.00  0.00           C  
ATOM   1370  CD  ARG A  88      16.692  63.885  43.801  1.00  0.00           C  
ATOM   1371  NE  ARG A  88      16.960  65.285  44.215  1.00  0.00           N  
ATOM   1372  CZ  ARG A  88      16.097  66.286  44.396  1.00  0.00           C  
ATOM   1373  NH1 ARG A  88      14.784  66.295  43.998  1.00  0.00           N  
ATOM   1374  NH2 ARG A  88      16.507  67.323  45.025  1.00  0.00           N1+
ATOM   1375  H   ARG A  88      21.161  63.382  42.341  1.00  0.00           H  
ATOM   1376  HA  ARG A  88      19.060  61.663  41.341  1.00  0.00           H  
ATOM   1377  HB2 ARG A  88      18.845  64.575  42.044  1.00  0.00           H  
ATOM   1378  HB3 ARG A  88      17.559  63.639  41.272  1.00  0.00           H  
ATOM   1379  HG2 ARG A  88      17.802  62.097  43.336  1.00  0.00           H  
ATOM   1380  HG3 ARG A  88      18.783  63.214  44.059  1.00  0.00           H  
ATOM   1381  HD2 ARG A  88      15.988  63.817  42.971  1.00  0.00           H  
ATOM   1382  HD3 ARG A  88      16.318  63.449  44.727  1.00  0.00           H  
ATOM   1383  HE  ARG A  88      17.894  65.498  44.534  1.00  0.00           H  
ATOM   1384 HH11 ARG A  88      14.297  65.438  43.775  1.00  0.00           H  
ATOM   1385 HH12 ARG A  88      14.239  67.040  44.407  1.00  0.00           H  
ATOM   1386 HH21 ARG A  88      17.451  67.443  45.364  1.00  0.00           H  
ATOM   1387 HH22 ARG A  88      15.958  68.129  45.286  1.00  0.00           H  
ATOM   1388  N   SER A  89      20.658  63.785  39.340  1.00  0.00           N  
ATOM   1389  CA  SER A  89      20.939  64.364  38.064  1.00  0.00           C  
ATOM   1390  C   SER A  89      22.326  64.909  37.940  1.00  0.00           C  
ATOM   1391  O   SER A  89      23.018  65.048  38.901  1.00  0.00           O  
ATOM   1392  CB  SER A  89      19.869  65.427  37.616  1.00  0.00           C  
ATOM   1393  OG  SER A  89      19.983  66.594  38.492  1.00  0.00           O  
ATOM   1394  H   SER A  89      21.126  64.347  40.036  1.00  0.00           H  
ATOM   1395  HA  SER A  89      20.740  63.530  37.392  1.00  0.00           H  
ATOM   1396  HB2 SER A  89      19.973  65.496  36.533  1.00  0.00           H  
ATOM   1397  HB3 SER A  89      18.923  64.953  37.880  1.00  0.00           H  
ATOM   1398  HG  SER A  89      19.468  67.322  38.137  1.00  0.00           H  
ATOM   1399  N   ASP A  90      22.806  65.004  36.712  1.00  0.00           N  
ATOM   1400  CA  ASP A  90      24.222  65.409  36.402  1.00  0.00           C  
ATOM   1401  C   ASP A  90      24.735  66.816  36.685  1.00  0.00           C  
ATOM   1402  O   ASP A  90      24.008  67.758  36.398  1.00  0.00           O  
ATOM   1403  CB  ASP A  90      24.588  64.832  35.014  1.00  0.00           C  
ATOM   1404  CG  ASP A  90      25.698  65.614  34.301  1.00  0.00           C  
ATOM   1405  OD1 ASP A  90      25.580  66.815  34.005  1.00  0.00           O  
ATOM   1406  OD2 ASP A  90      26.811  65.093  34.211  1.00  0.00           O1-
ATOM   1407  H   ASP A  90      22.237  64.801  35.903  1.00  0.00           H  
ATOM   1408  HA  ASP A  90      24.821  64.820  37.097  1.00  0.00           H  
ATOM   1409  HB2 ASP A  90      24.972  63.812  35.038  1.00  0.00           H  
ATOM   1410  HB3 ASP A  90      23.696  64.926  34.395  1.00  0.00           H  
ATOM   1411  N   PRO A  91      25.991  67.037  37.132  1.00  0.00           N  
ATOM   1412  CA  PRO A  91      26.398  68.346  37.614  1.00  0.00           C  
ATOM   1413  C   PRO A  91      26.172  69.556  36.703  1.00  0.00           C  
ATOM   1414  O   PRO A  91      26.309  70.700  37.159  1.00  0.00           O  
ATOM   1415  CB  PRO A  91      27.870  68.161  38.090  1.00  0.00           C  
ATOM   1416  CG  PRO A  91      27.985  66.641  38.350  1.00  0.00           C  
ATOM   1417  CD  PRO A  91      26.946  66.045  37.506  1.00  0.00           C  
ATOM   1418  HA  PRO A  91      25.861  68.649  38.513  1.00  0.00           H  
ATOM   1419  HB2 PRO A  91      28.485  68.323  37.205  1.00  0.00           H  
ATOM   1420  HB3 PRO A  91      28.207  68.723  38.961  1.00  0.00           H  
ATOM   1421  HG2 PRO A  91      28.938  66.236  38.010  1.00  0.00           H  
ATOM   1422  HG3 PRO A  91      27.922  66.387  39.409  1.00  0.00           H  
ATOM   1423  HD2 PRO A  91      27.326  65.466  36.665  1.00  0.00           H  
ATOM   1424  HD3 PRO A  91      26.527  65.421  38.295  1.00  0.00           H  
ATOM   1425  N   TYR A  92      26.160  69.340  35.411  1.00  0.00           N  
ATOM   1426  CA  TYR A  92      25.915  70.339  34.377  1.00  0.00           C  
ATOM   1427  C   TYR A  92      24.434  70.430  33.869  1.00  0.00           C  
ATOM   1428  O   TYR A  92      24.032  71.530  33.439  1.00  0.00           O  
ATOM   1429  CB  TYR A  92      26.854  70.117  33.133  1.00  0.00           C  
ATOM   1430  CG  TYR A  92      28.302  70.325  33.621  1.00  0.00           C  
ATOM   1431  CD1 TYR A  92      29.104  69.307  34.189  1.00  0.00           C  
ATOM   1432  CD2 TYR A  92      28.838  71.527  33.574  1.00  0.00           C  
ATOM   1433  CE1 TYR A  92      30.480  69.530  34.472  1.00  0.00           C  
ATOM   1434  CE2 TYR A  92      30.158  71.857  34.009  1.00  0.00           C  
ATOM   1435  CZ  TYR A  92      30.954  70.857  34.502  1.00  0.00           C  
ATOM   1436  OH  TYR A  92      32.143  71.267  35.015  1.00  0.00           O  
ATOM   1437  H   TYR A  92      26.269  68.382  35.109  1.00  0.00           H  
ATOM   1438  HA  TYR A  92      26.225  71.306  34.771  1.00  0.00           H  
ATOM   1439  HB2 TYR A  92      26.815  69.091  32.766  1.00  0.00           H  
ATOM   1440  HB3 TYR A  92      26.483  70.750  32.326  1.00  0.00           H  
ATOM   1441  HD1 TYR A  92      28.695  68.316  34.319  1.00  0.00           H  
ATOM   1442  HD2 TYR A  92      28.182  72.311  33.226  1.00  0.00           H  
ATOM   1443  HE1 TYR A  92      31.056  68.737  34.928  1.00  0.00           H  
ATOM   1444  HE2 TYR A  92      30.394  72.910  34.051  1.00  0.00           H  
ATOM   1445  HH  TYR A  92      32.405  72.176  34.853  1.00  0.00           H  
ATOM   1446  N   HIS A  93      23.754  69.291  33.806  1.00  0.00           N  
ATOM   1447  CA  HIS A  93      22.342  69.048  33.520  1.00  0.00           C  
ATOM   1448  C   HIS A  93      21.529  69.737  34.602  1.00  0.00           C  
ATOM   1449  O   HIS A  93      20.497  70.312  34.266  1.00  0.00           O  
ATOM   1450  CB  HIS A  93      22.059  67.585  33.390  1.00  0.00           C  
ATOM   1451  CG  HIS A  93      20.631  67.163  33.275  1.00  0.00           C  
ATOM   1452  ND1 HIS A  93      19.724  67.078  34.325  1.00  0.00           N  
ATOM   1453  CD2 HIS A  93      20.047  66.581  32.107  1.00  0.00           C  
ATOM   1454  CE1 HIS A  93      18.631  66.472  33.848  1.00  0.00           C  
ATOM   1455  NE2 HIS A  93      18.791  66.177  32.515  1.00  0.00           N  
ATOM   1456  H   HIS A  93      24.254  68.447  34.045  1.00  0.00           H  
ATOM   1457  HA  HIS A  93      22.070  69.532  32.582  1.00  0.00           H  
ATOM   1458  HB2 HIS A  93      22.579  67.096  32.566  1.00  0.00           H  
ATOM   1459  HB3 HIS A  93      22.447  67.096  34.284  1.00  0.00           H  
ATOM   1460  HD2 HIS A  93      20.448  66.391  31.122  1.00  0.00           H  
ATOM   1461  HE1 HIS A  93      17.650  66.446  34.298  1.00  0.00           H  
ATOM   1462  HE2 HIS A  93      18.103  65.854  31.849  1.00  0.00           H  
ATOM   1463  N   VAL A  94      21.900  69.777  35.880  1.00  0.00           N  
ATOM   1464  CA  VAL A  94      21.058  70.353  36.974  1.00  0.00           C  
ATOM   1465  C   VAL A  94      20.935  71.904  36.881  1.00  0.00           C  
ATOM   1466  O   VAL A  94      19.845  72.442  37.097  1.00  0.00           O  
ATOM   1467  CB  VAL A  94      21.578  69.730  38.319  1.00  0.00           C  
ATOM   1468  CG1 VAL A  94      23.022  70.189  38.606  1.00  0.00           C  
ATOM   1469  CG2 VAL A  94      20.602  69.965  39.488  1.00  0.00           C  
ATOM   1470  H   VAL A  94      22.676  69.178  36.126  1.00  0.00           H  
ATOM   1471  HA  VAL A  94      20.072  69.934  36.770  1.00  0.00           H  
ATOM   1472  HB  VAL A  94      21.713  68.675  38.078  1.00  0.00           H  
ATOM   1473 HG11 VAL A  94      23.639  70.096  37.712  1.00  0.00           H  
ATOM   1474 HG12 VAL A  94      23.156  71.197  38.999  1.00  0.00           H  
ATOM   1475 HG13 VAL A  94      23.451  69.516  39.349  1.00  0.00           H  
ATOM   1476 HG21 VAL A  94      20.473  71.044  39.574  1.00  0.00           H  
ATOM   1477 HG22 VAL A  94      19.687  69.496  39.126  1.00  0.00           H  
ATOM   1478 HG23 VAL A  94      21.053  69.360  40.274  1.00  0.00           H  
ATOM   1479  N   TYR A  95      21.884  72.497  36.162  1.00  0.00           N  
ATOM   1480  CA  TYR A  95      21.925  73.906  35.842  1.00  0.00           C  
ATOM   1481  C   TYR A  95      21.289  74.370  34.523  1.00  0.00           C  
ATOM   1482  O   TYR A  95      21.354  75.534  34.216  1.00  0.00           O  
ATOM   1483  CB  TYR A  95      23.335  74.451  36.078  1.00  0.00           C  
ATOM   1484  CG  TYR A  95      23.775  74.276  37.569  1.00  0.00           C  
ATOM   1485  CD1 TYR A  95      23.163  74.904  38.677  1.00  0.00           C  
ATOM   1486  CD2 TYR A  95      24.831  73.385  37.782  1.00  0.00           C  
ATOM   1487  CE1 TYR A  95      23.487  74.515  40.044  1.00  0.00           C  
ATOM   1488  CE2 TYR A  95      25.250  73.114  39.087  1.00  0.00           C  
ATOM   1489  CZ  TYR A  95      24.584  73.707  40.194  1.00  0.00           C  
ATOM   1490  OH  TYR A  95      24.908  73.146  41.430  1.00  0.00           O  
ATOM   1491  H   TYR A  95      22.739  71.977  36.025  1.00  0.00           H  
ATOM   1492  HA  TYR A  95      21.299  74.316  36.635  1.00  0.00           H  
ATOM   1493  HB2 TYR A  95      23.878  73.960  35.270  1.00  0.00           H  
ATOM   1494  HB3 TYR A  95      23.401  75.506  35.810  1.00  0.00           H  
ATOM   1495  HD1 TYR A  95      22.244  75.443  38.494  1.00  0.00           H  
ATOM   1496  HD2 TYR A  95      25.301  72.803  37.003  1.00  0.00           H  
ATOM   1497  HE1 TYR A  95      22.898  74.889  40.868  1.00  0.00           H  
ATOM   1498  HE2 TYR A  95      26.051  72.411  39.259  1.00  0.00           H  
ATOM   1499  HH  TYR A  95      25.785  72.759  41.382  1.00  0.00           H  
ATOM   1500  N   ILE A  96      20.561  73.555  33.811  1.00  0.00           N  
ATOM   1501  CA  ILE A  96      19.833  73.934  32.580  1.00  0.00           C  
ATOM   1502  C   ILE A  96      18.750  74.874  33.048  1.00  0.00           C  
ATOM   1503  O   ILE A  96      17.894  74.466  33.881  1.00  0.00           O  
ATOM   1504  CB  ILE A  96      19.307  72.687  31.940  1.00  0.00           C  
ATOM   1505  CG1 ILE A  96      20.495  72.110  31.191  1.00  0.00           C  
ATOM   1506  CG2 ILE A  96      17.991  72.782  31.093  1.00  0.00           C  
ATOM   1507  CD1 ILE A  96      20.275  70.656  30.854  1.00  0.00           C  
ATOM   1508  H   ILE A  96      20.492  72.649  34.251  1.00  0.00           H  
ATOM   1509  HA  ILE A  96      20.514  74.438  31.893  1.00  0.00           H  
ATOM   1510  HB  ILE A  96      19.210  71.928  32.716  1.00  0.00           H  
ATOM   1511 HG12 ILE A  96      20.721  72.649  30.270  1.00  0.00           H  
ATOM   1512 HG13 ILE A  96      21.380  72.079  31.826  1.00  0.00           H  
ATOM   1513 HG21 ILE A  96      17.074  73.182  31.525  1.00  0.00           H  
ATOM   1514 HG22 ILE A  96      18.234  73.474  30.285  1.00  0.00           H  
ATOM   1515 HG23 ILE A  96      17.639  71.829  30.698  1.00  0.00           H  
ATOM   1516 HD11 ILE A  96      19.460  70.621  30.130  1.00  0.00           H  
ATOM   1517 HD12 ILE A  96      21.115  70.207  30.324  1.00  0.00           H  
ATOM   1518 HD13 ILE A  96      20.119  70.031  31.733  1.00  0.00           H  
ATOM   1519  N   LYS A  97      18.847  76.142  32.558  1.00  0.00           N  
ATOM   1520  CA  LYS A  97      18.145  77.314  33.110  1.00  0.00           C  
ATOM   1521  C   LYS A  97      16.597  77.246  33.117  1.00  0.00           C  
ATOM   1522  O   LYS A  97      15.958  77.940  33.850  1.00  0.00           O  
ATOM   1523  CB  LYS A  97      18.695  78.468  32.335  1.00  0.00           C  
ATOM   1524  CG  LYS A  97      18.164  78.736  30.892  1.00  0.00           C  
ATOM   1525  CD  LYS A  97      18.573  80.093  30.381  1.00  0.00           C  
ATOM   1526  CE  LYS A  97      18.113  80.504  28.939  1.00  0.00           C  
ATOM   1527  NZ  LYS A  97      16.676  80.114  28.730  1.00  0.00           N1+
ATOM   1528  H   LYS A  97      19.616  76.340  31.933  1.00  0.00           H  
ATOM   1529  HA  LYS A  97      18.330  77.371  34.183  1.00  0.00           H  
ATOM   1530  HB2 LYS A  97      18.409  79.376  32.866  1.00  0.00           H  
ATOM   1531  HB3 LYS A  97      19.781  78.454  32.420  1.00  0.00           H  
ATOM   1532  HG2 LYS A  97      18.417  77.867  30.286  1.00  0.00           H  
ATOM   1533  HG3 LYS A  97      17.078  78.709  30.978  1.00  0.00           H  
ATOM   1534  HD2 LYS A  97      18.172  80.825  31.081  1.00  0.00           H  
ATOM   1535  HD3 LYS A  97      19.660  80.151  30.433  1.00  0.00           H  
ATOM   1536  HE2 LYS A  97      18.298  81.534  28.635  1.00  0.00           H  
ATOM   1537  HE3 LYS A  97      18.664  79.960  28.173  1.00  0.00           H  
ATOM   1538  HZ1 LYS A  97      16.022  80.434  29.429  1.00  0.00           H  
ATOM   1539  HZ2 LYS A  97      16.243  80.380  27.857  1.00  0.00           H  
ATOM   1540  HZ3 LYS A  97      16.622  79.107  28.664  1.00  0.00           H  
ATOM   1541  N   ASN A  98      15.840  76.528  32.171  1.00  0.00           N  
ATOM   1542  CA  ASN A  98      14.341  76.518  32.178  1.00  0.00           C  
ATOM   1543  C   ASN A  98      13.753  75.451  33.187  1.00  0.00           C  
ATOM   1544  O   ASN A  98      12.610  74.944  33.105  1.00  0.00           O  
ATOM   1545  CB  ASN A  98      13.923  76.304  30.649  1.00  0.00           C  
ATOM   1546  CG  ASN A  98      14.294  77.455  29.721  1.00  0.00           C  
ATOM   1547  OD1 ASN A  98      15.421  77.439  29.127  1.00  0.00           O  
ATOM   1548  ND2 ASN A  98      13.374  78.409  29.619  1.00  0.00           N  
ATOM   1549  H   ASN A  98      16.377  75.884  31.607  1.00  0.00           H  
ATOM   1550  HA  ASN A  98      13.969  77.518  32.399  1.00  0.00           H  
ATOM   1551  HB2 ASN A  98      14.301  75.395  30.181  1.00  0.00           H  
ATOM   1552  HB3 ASN A  98      12.881  75.992  30.585  1.00  0.00           H  
ATOM   1553 HD21 ASN A  98      12.627  78.476  30.295  1.00  0.00           H  
ATOM   1554 HD22 ASN A  98      13.460  79.022  28.820  1.00  0.00           H  
ATOM   1555  N   ARG A  99      14.562  75.035  34.176  1.00  0.00           N  
ATOM   1556  CA  ARG A  99      14.079  74.369  35.397  1.00  0.00           C  
ATOM   1557  C   ARG A  99      15.002  74.652  36.560  1.00  0.00           C  
ATOM   1558  O   ARG A  99      16.088  75.245  36.407  1.00  0.00           O  
ATOM   1559  CB  ARG A  99      13.965  72.858  35.118  1.00  0.00           C  
ATOM   1560  CG  ARG A  99      15.107  72.217  34.292  1.00  0.00           C  
ATOM   1561  CD  ARG A  99      14.923  70.736  34.283  1.00  0.00           C  
ATOM   1562  NE  ARG A  99      15.729  70.024  33.303  1.00  0.00           N  
ATOM   1563  CZ  ARG A  99      16.972  69.611  33.411  1.00  0.00           C  
ATOM   1564  NH1 ARG A  99      17.662  69.835  34.517  1.00  0.00           N  
ATOM   1565  NH2 ARG A  99      17.674  69.126  32.473  1.00  0.00           N1+
ATOM   1566  H   ARG A  99      15.547  75.262  34.159  1.00  0.00           H  
ATOM   1567  HA  ARG A  99      13.173  74.916  35.662  1.00  0.00           H  
ATOM   1568  HB2 ARG A  99      13.783  72.278  36.022  1.00  0.00           H  
ATOM   1569  HB3 ARG A  99      13.021  72.655  34.612  1.00  0.00           H  
ATOM   1570  HG2 ARG A  99      15.184  72.619  33.282  1.00  0.00           H  
ATOM   1571  HG3 ARG A  99      16.075  72.459  34.730  1.00  0.00           H  
ATOM   1572  HD2 ARG A  99      15.202  70.299  35.242  1.00  0.00           H  
ATOM   1573  HD3 ARG A  99      13.894  70.580  33.961  1.00  0.00           H  
ATOM   1574  HE  ARG A  99      15.369  69.981  32.360  1.00  0.00           H  
ATOM   1575 HH11 ARG A  99      17.201  70.314  35.278  1.00  0.00           H  
ATOM   1576 HH12 ARG A  99      18.668  69.757  34.522  1.00  0.00           H  
ATOM   1577 HH21 ARG A  99      17.275  68.887  31.577  1.00  0.00           H  
ATOM   1578 HH22 ARG A  99      18.556  68.665  32.648  1.00  0.00           H  
ATOM   1579  N   VAL A 100      14.411  74.420  37.728  1.00  0.00           N  
ATOM   1580  CA  VAL A 100      15.082  74.744  39.024  1.00  0.00           C  
ATOM   1581  C   VAL A 100      16.254  73.769  39.224  1.00  0.00           C  
ATOM   1582  O   VAL A 100      16.145  72.537  38.998  1.00  0.00           O  
ATOM   1583  CB  VAL A 100      14.101  74.751  40.258  1.00  0.00           C  
ATOM   1584  CG1 VAL A 100      13.635  73.396  40.630  1.00  0.00           C  
ATOM   1585  CG2 VAL A 100      14.864  75.188  41.469  1.00  0.00           C  
ATOM   1586  H   VAL A 100      13.451  74.121  37.631  1.00  0.00           H  
ATOM   1587  HA  VAL A 100      15.474  75.758  38.942  1.00  0.00           H  
ATOM   1588  HB  VAL A 100      13.297  75.444  40.012  1.00  0.00           H  
ATOM   1589 HG11 VAL A 100      13.203  73.010  39.706  1.00  0.00           H  
ATOM   1590 HG12 VAL A 100      14.483  72.782  40.934  1.00  0.00           H  
ATOM   1591 HG13 VAL A 100      12.935  73.398  41.465  1.00  0.00           H  
ATOM   1592 HG21 VAL A 100      15.211  76.207  41.299  1.00  0.00           H  
ATOM   1593 HG22 VAL A 100      14.241  75.323  42.355  1.00  0.00           H  
ATOM   1594 HG23 VAL A 100      15.682  74.517  41.730  1.00  0.00           H  
ATOM   1595  N   SER A 101      17.428  74.222  39.640  1.00  0.00           N  
ATOM   1596  CA  SER A 101      18.511  73.348  39.964  1.00  0.00           C  
ATOM   1597  C   SER A 101      18.260  72.658  41.286  1.00  0.00           C  
ATOM   1598  O   SER A 101      17.924  73.287  42.257  1.00  0.00           O  
ATOM   1599  CB  SER A 101      19.882  74.104  39.978  1.00  0.00           C  
ATOM   1600  OG  SER A 101      20.868  73.470  40.739  1.00  0.00           O  
ATOM   1601  H   SER A 101      17.531  75.208  39.836  1.00  0.00           H  
ATOM   1602  HA  SER A 101      18.620  72.591  39.186  1.00  0.00           H  
ATOM   1603  HB2 SER A 101      20.318  74.366  39.015  1.00  0.00           H  
ATOM   1604  HB3 SER A 101      19.707  75.101  40.381  1.00  0.00           H  
ATOM   1605  HG  SER A 101      21.571  73.130  40.182  1.00  0.00           H  
ATOM   1606  N   MET A 102      18.381  71.341  41.335  1.00  0.00           N  
ATOM   1607  CA  MET A 102      18.007  70.464  42.485  1.00  0.00           C  
ATOM   1608  C   MET A 102      19.048  69.396  42.910  1.00  0.00           C  
ATOM   1609  O   MET A 102      19.066  68.260  42.423  1.00  0.00           O  
ATOM   1610  CB  MET A 102      16.643  69.859  42.080  1.00  0.00           C  
ATOM   1611  CG  MET A 102      16.715  69.177  40.676  1.00  0.00           C  
ATOM   1612  SD  MET A 102      15.312  68.029  40.370  1.00  0.00           S  
ATOM   1613  CE  MET A 102      13.869  69.075  40.356  1.00  0.00           C  
ATOM   1614  H   MET A 102      18.660  70.921  40.460  1.00  0.00           H  
ATOM   1615  HA  MET A 102      17.705  70.915  43.430  1.00  0.00           H  
ATOM   1616  HB2 MET A 102      16.505  69.061  42.810  1.00  0.00           H  
ATOM   1617  HB3 MET A 102      15.871  70.629  42.104  1.00  0.00           H  
ATOM   1618  HG2 MET A 102      16.801  69.970  39.932  1.00  0.00           H  
ATOM   1619  HG3 MET A 102      17.627  68.583  40.720  1.00  0.00           H  
ATOM   1620  HE1 MET A 102      12.949  68.547  40.110  1.00  0.00           H  
ATOM   1621  HE2 MET A 102      13.770  69.601  41.306  1.00  0.00           H  
ATOM   1622  HE3 MET A 102      13.974  69.850  39.597  1.00  0.00           H  
ATOM   1623  N   ILE A 103      19.918  69.713  43.865  1.00  0.00           N  
ATOM   1624  CA  ILE A 103      20.758  68.694  44.406  1.00  0.00           C  
ATOM   1625  C   ILE A 103      19.773  67.736  45.156  1.00  0.00           C  
ATOM   1626  O   ILE A 103      19.753  66.502  44.930  1.00  0.00           O  
ATOM   1627  CB  ILE A 103      21.837  69.275  45.207  1.00  0.00           C  
ATOM   1628  CG1 ILE A 103      22.833  70.176  44.385  1.00  0.00           C  
ATOM   1629  CG2 ILE A 103      22.596  68.086  45.818  1.00  0.00           C  
ATOM   1630  CD1 ILE A 103      23.167  69.722  42.987  1.00  0.00           C  
ATOM   1631  OXT ILE A 103      19.104  68.259  46.086  1.00  0.00           O1-
ATOM   1632  H   ILE A 103      19.883  70.593  44.359  1.00  0.00           H  
ATOM   1633  HA  ILE A 103      21.142  68.090  43.584  1.00  0.00           H  
ATOM   1634  HB  ILE A 103      21.528  69.754  46.136  1.00  0.00           H  
ATOM   1635 HG12 ILE A 103      22.332  71.143  44.358  1.00  0.00           H  
ATOM   1636 HG13 ILE A 103      23.777  70.247  44.926  1.00  0.00           H  
ATOM   1637 HG21 ILE A 103      23.674  68.248  45.852  1.00  0.00           H  
ATOM   1638 HG22 ILE A 103      22.184  68.084  46.826  1.00  0.00           H  
ATOM   1639 HG23 ILE A 103      22.463  67.133  45.308  1.00  0.00           H  
ATOM   1640 HD11 ILE A 103      23.725  68.791  43.087  1.00  0.00           H  
ATOM   1641 HD12 ILE A 103      22.235  69.520  42.460  1.00  0.00           H  
ATOM   1642 HD13 ILE A 103      23.623  70.524  42.406  1.00  0.00           H  
TER    1643      ILE A 103                                                      
ENDMDL                                                                          
MODEL        2                                                                  
ATOM      1  N   MET A   1      18.771  58.547  85.886  1.00  0.00           N  
ATOM      2  CA  MET A   1      19.362  57.182  85.989  1.00  0.00           C  
ATOM      3  C   MET A   1      20.555  57.242  86.935  1.00  0.00           C  
ATOM      4  O   MET A   1      21.042  58.317  87.209  1.00  0.00           O  
ATOM      5  CB  MET A   1      19.965  56.800  84.621  1.00  0.00           C  
ATOM      6  CG  MET A   1      19.075  56.821  83.352  1.00  0.00           C  
ATOM      7  SD  MET A   1      17.727  55.722  83.328  1.00  0.00           S  
ATOM      8  CE  MET A   1      16.898  56.452  81.907  1.00  0.00           C  
ATOM      9  H   MET A   1      18.537  58.918  86.795  1.00  0.00           H  
ATOM     10  HA  MET A   1      18.612  56.504  86.398  1.00  0.00           H  
ATOM     11  HB2 MET A   1      20.787  57.497  84.462  1.00  0.00           H  
ATOM     12  HB3 MET A   1      20.387  55.795  84.631  1.00  0.00           H  
ATOM     13  HG2 MET A   1      18.720  57.819  83.093  1.00  0.00           H  
ATOM     14  HG3 MET A   1      19.749  56.605  82.523  1.00  0.00           H  
ATOM     15  HE1 MET A   1      17.559  56.674  81.069  1.00  0.00           H  
ATOM     16  HE2 MET A   1      16.127  55.767  81.554  1.00  0.00           H  
ATOM     17  HE3 MET A   1      16.633  57.454  82.245  1.00  0.00           H  
ATOM     18  N   GLU A   2      21.007  56.061  87.421  1.00  0.00           N  
ATOM     19  CA  GLU A   2      22.242  55.865  88.216  1.00  0.00           C  
ATOM     20  C   GLU A   2      22.852  54.446  88.153  1.00  0.00           C  
ATOM     21  O   GLU A   2      22.186  53.532  88.591  1.00  0.00           O  
ATOM     22  CB  GLU A   2      21.927  56.230  89.716  1.00  0.00           C  
ATOM     23  CG  GLU A   2      23.220  56.068  90.674  1.00  0.00           C  
ATOM     24  CD  GLU A   2      22.817  56.580  92.078  1.00  0.00           C  
ATOM     25  OE1 GLU A   2      22.829  57.819  92.301  1.00  0.00           O  
ATOM     26  OE2 GLU A   2      22.426  55.742  92.951  1.00  0.00           O1-
ATOM     27  H   GLU A   2      20.516  55.205  87.203  1.00  0.00           H  
ATOM     28  HA  GLU A   2      23.046  56.558  87.969  1.00  0.00           H  
ATOM     29  HB2 GLU A   2      21.533  57.241  89.813  1.00  0.00           H  
ATOM     30  HB3 GLU A   2      21.121  55.592  90.078  1.00  0.00           H  
ATOM     31  HG2 GLU A   2      23.592  55.044  90.672  1.00  0.00           H  
ATOM     32  HG3 GLU A   2      23.954  56.808  90.355  1.00  0.00           H  
ATOM     33  N   THR A   3      24.116  54.217  87.757  1.00  0.00           N  
ATOM     34  CA  THR A   3      24.852  52.998  88.126  1.00  0.00           C  
ATOM     35  C   THR A   3      26.337  53.082  88.553  1.00  0.00           C  
ATOM     36  O   THR A   3      26.865  52.152  89.226  1.00  0.00           O  
ATOM     37  CB  THR A   3      24.664  51.843  87.125  1.00  0.00           C  
ATOM     38  OG1 THR A   3      25.051  50.613  87.747  1.00  0.00           O  
ATOM     39  CG2 THR A   3      25.400  51.859  85.772  1.00  0.00           C  
ATOM     40  H   THR A   3      24.593  55.073  87.510  1.00  0.00           H  
ATOM     41  HA  THR A   3      24.314  52.673  89.017  1.00  0.00           H  
ATOM     42  HB  THR A   3      23.618  51.723  86.841  1.00  0.00           H  
ATOM     43  HG1 THR A   3      24.711  49.888  87.217  1.00  0.00           H  
ATOM     44 HG21 THR A   3      26.448  51.660  85.998  1.00  0.00           H  
ATOM     45 HG22 THR A   3      24.967  51.010  85.244  1.00  0.00           H  
ATOM     46 HG23 THR A   3      25.143  52.770  85.232  1.00  0.00           H  
ATOM     47  N   THR A   4      27.034  54.173  88.164  1.00  0.00           N  
ATOM     48  CA  THR A   4      28.498  54.282  88.287  1.00  0.00           C  
ATOM     49  C   THR A   4      28.988  54.557  89.693  1.00  0.00           C  
ATOM     50  O   THR A   4      29.487  55.672  89.900  1.00  0.00           O  
ATOM     51  CB  THR A   4      29.223  55.134  87.219  1.00  0.00           C  
ATOM     52  OG1 THR A   4      28.430  54.947  86.044  1.00  0.00           O  
ATOM     53  CG2 THR A   4      30.644  54.748  86.851  1.00  0.00           C  
ATOM     54  H   THR A   4      26.529  54.839  87.597  1.00  0.00           H  
ATOM     55  HA  THR A   4      28.789  53.234  88.221  1.00  0.00           H  
ATOM     56  HB  THR A   4      29.230  56.217  87.342  1.00  0.00           H  
ATOM     57  HG1 THR A   4      27.516  55.233  86.113  1.00  0.00           H  
ATOM     58 HG21 THR A   4      30.580  53.741  86.439  1.00  0.00           H  
ATOM     59 HG22 THR A   4      30.950  55.458  86.083  1.00  0.00           H  
ATOM     60 HG23 THR A   4      31.317  54.969  87.680  1.00  0.00           H  
ATOM     61  N   ASN A   5      28.758  53.690  90.609  1.00  0.00           N  
ATOM     62  CA  ASN A   5      28.596  53.987  92.055  1.00  0.00           C  
ATOM     63  C   ASN A   5      29.875  53.951  92.911  1.00  0.00           C  
ATOM     64  O   ASN A   5      30.780  53.158  92.650  1.00  0.00           O  
ATOM     65  CB  ASN A   5      27.469  53.056  92.657  1.00  0.00           C  
ATOM     66  CG  ASN A   5      26.133  53.529  92.199  1.00  0.00           C  
ATOM     67  OD1 ASN A   5      25.942  54.645  91.720  1.00  0.00           O  
ATOM     68  ND2 ASN A   5      25.153  52.671  92.367  1.00  0.00           N  
ATOM     69  H   ASN A   5      28.332  52.837  90.276  1.00  0.00           H  
ATOM     70  HA  ASN A   5      28.230  55.005  92.186  1.00  0.00           H  
ATOM     71  HB2 ASN A   5      27.588  52.024  92.328  1.00  0.00           H  
ATOM     72  HB3 ASN A   5      27.437  53.004  93.746  1.00  0.00           H  
ATOM     73 HD21 ASN A   5      25.367  51.826  92.877  1.00  0.00           H  
ATOM     74 HD22 ASN A   5      24.227  52.918  92.047  1.00  0.00           H  
ATOM     75  N   GLY A   6      29.951  54.756  93.993  1.00  0.00           N  
ATOM     76  CA  GLY A   6      30.953  54.688  95.051  1.00  0.00           C  
ATOM     77  C   GLY A   6      32.358  54.963  94.617  1.00  0.00           C  
ATOM     78  O   GLY A   6      33.288  54.314  95.077  1.00  0.00           O  
ATOM     79  H   GLY A   6      29.156  55.346  94.195  1.00  0.00           H  
ATOM     80  HA2 GLY A   6      30.796  55.334  95.915  1.00  0.00           H  
ATOM     81  HA3 GLY A   6      30.908  53.687  95.479  1.00  0.00           H  
ATOM     82  N   THR A   7      32.570  55.748  93.480  1.00  0.00           N  
ATOM     83  CA  THR A   7      33.858  55.790  92.812  1.00  0.00           C  
ATOM     84  C   THR A   7      35.012  56.531  93.440  1.00  0.00           C  
ATOM     85  O   THR A   7      34.705  57.435  94.236  1.00  0.00           O  
ATOM     86  CB  THR A   7      33.805  56.189  91.311  1.00  0.00           C  
ATOM     87  OG1 THR A   7      33.707  57.563  91.325  1.00  0.00           O  
ATOM     88  CG2 THR A   7      32.620  55.608  90.604  1.00  0.00           C  
ATOM     89  H   THR A   7      31.777  56.324  93.237  1.00  0.00           H  
ATOM     90  HA  THR A   7      34.061  54.723  92.722  1.00  0.00           H  
ATOM     91  HB  THR A   7      34.776  55.977  90.863  1.00  0.00           H  
ATOM     92  HG1 THR A   7      34.077  57.866  90.493  1.00  0.00           H  
ATOM     93 HG21 THR A   7      32.762  55.880  89.558  1.00  0.00           H  
ATOM     94 HG22 THR A   7      32.609  54.520  90.672  1.00  0.00           H  
ATOM     95 HG23 THR A   7      31.680  56.030  90.959  1.00  0.00           H  
ATOM     96  N   GLU A   8      36.289  56.169  93.306  1.00  0.00           N  
ATOM     97  CA  GLU A   8      37.356  57.092  93.742  1.00  0.00           C  
ATOM     98  C   GLU A   8      37.411  58.373  93.056  1.00  0.00           C  
ATOM     99  O   GLU A   8      37.879  59.374  93.638  1.00  0.00           O  
ATOM    100  CB  GLU A   8      38.685  56.472  93.428  1.00  0.00           C  
ATOM    101  CG  GLU A   8      38.980  55.063  93.872  1.00  0.00           C  
ATOM    102  CD  GLU A   8      39.273  54.782  95.304  1.00  0.00           C  
ATOM    103  OE1 GLU A   8      38.982  55.653  96.150  1.00  0.00           O  
ATOM    104  OE2 GLU A   8      39.874  53.747  95.657  1.00  0.00           O1-
ATOM    105  H   GLU A   8      36.465  55.316  92.794  1.00  0.00           H  
ATOM    106  HA  GLU A   8      37.285  57.285  94.812  1.00  0.00           H  
ATOM    107  HB2 GLU A   8      38.874  56.549  92.358  1.00  0.00           H  
ATOM    108  HB3 GLU A   8      39.468  57.159  93.749  1.00  0.00           H  
ATOM    109  HG2 GLU A   8      38.176  54.458  93.453  1.00  0.00           H  
ATOM    110  HG3 GLU A   8      39.846  54.772  93.277  1.00  0.00           H  
ATOM    111  N   THR A   9      36.969  58.398  91.845  1.00  0.00           N  
ATOM    112  CA  THR A   9      36.789  59.585  90.999  1.00  0.00           C  
ATOM    113  C   THR A   9      35.644  60.500  91.508  1.00  0.00           C  
ATOM    114  O   THR A   9      35.677  61.725  91.363  1.00  0.00           O  
ATOM    115  CB  THR A   9      36.649  59.221  89.506  1.00  0.00           C  
ATOM    116  OG1 THR A   9      35.430  58.499  89.355  1.00  0.00           O  
ATOM    117  CG2 THR A   9      37.739  58.389  88.945  1.00  0.00           C  
ATOM    118  H   THR A   9      36.597  57.504  91.561  1.00  0.00           H  
ATOM    119  HA  THR A   9      37.733  60.129  91.003  1.00  0.00           H  
ATOM    120  HB  THR A   9      36.564  60.130  88.910  1.00  0.00           H  
ATOM    121  HG1 THR A   9      35.561  57.849  88.661  1.00  0.00           H  
ATOM    122 HG21 THR A   9      37.592  57.346  89.225  1.00  0.00           H  
ATOM    123 HG22 THR A   9      37.644  58.472  87.862  1.00  0.00           H  
ATOM    124 HG23 THR A   9      38.715  58.821  89.165  1.00  0.00           H  
ATOM    125  N   TRP A  10      34.632  59.983  92.213  1.00  0.00           N  
ATOM    126  CA  TRP A  10      33.664  60.809  92.845  1.00  0.00           C  
ATOM    127  C   TRP A  10      34.224  61.245  94.176  1.00  0.00           C  
ATOM    128  O   TRP A  10      33.980  62.402  94.565  1.00  0.00           O  
ATOM    129  CB  TRP A  10      32.267  60.097  92.943  1.00  0.00           C  
ATOM    130  CG  TRP A  10      31.071  60.642  93.582  1.00  0.00           C  
ATOM    131  CD1 TRP A  10      30.073  61.323  92.897  1.00  0.00           C  
ATOM    132  CD2 TRP A  10      30.635  60.577  94.995  1.00  0.00           C  
ATOM    133  NE1 TRP A  10      28.998  61.572  93.744  1.00  0.00           N  
ATOM    134  CE2 TRP A  10      29.336  61.228  95.008  1.00  0.00           C  
ATOM    135  CE3 TRP A  10      31.300  60.164  96.162  1.00  0.00           C  
ATOM    136  CZ2 TRP A  10      28.792  61.541  96.233  1.00  0.00           C  
ATOM    137  CZ3 TRP A  10      30.591  60.382  97.371  1.00  0.00           C  
ATOM    138  CH2 TRP A  10      29.445  61.157  97.364  1.00  0.00           C  
ATOM    139  H   TRP A  10      34.643  58.990  92.396  1.00  0.00           H  
ATOM    140  HA  TRP A  10      33.501  61.687  92.220  1.00  0.00           H  
ATOM    141  HB2 TRP A  10      32.050  59.902  91.893  1.00  0.00           H  
ATOM    142  HB3 TRP A  10      32.435  59.083  93.305  1.00  0.00           H  
ATOM    143  HD1 TRP A  10      30.120  61.599  91.854  1.00  0.00           H  
ATOM    144  HE1 TRP A  10      28.161  62.045  93.436  1.00  0.00           H  
ATOM    145  HE3 TRP A  10      32.279  59.708  96.142  1.00  0.00           H  
ATOM    146  HZ2 TRP A  10      27.929  62.190  96.224  1.00  0.00           H  
ATOM    147  HZ3 TRP A  10      30.909  59.946  98.307  1.00  0.00           H  
ATOM    148  HH2 TRP A  10      28.932  61.262  98.308  1.00  0.00           H  
ATOM    149  N   TYR A  11      35.003  60.410  94.963  1.00  0.00           N  
ATOM    150  CA  TYR A  11      35.699  60.752  96.141  1.00  0.00           C  
ATOM    151  C   TYR A  11      36.687  62.030  96.012  1.00  0.00           C  
ATOM    152  O   TYR A  11      36.659  62.966  96.816  1.00  0.00           O  
ATOM    153  CB  TYR A  11      36.259  59.511  96.810  1.00  0.00           C  
ATOM    154  CG  TYR A  11      37.429  59.675  97.771  1.00  0.00           C  
ATOM    155  CD1 TYR A  11      37.269  59.965  99.134  1.00  0.00           C  
ATOM    156  CD2 TYR A  11      38.724  59.763  97.315  1.00  0.00           C  
ATOM    157  CE1 TYR A  11      38.301  60.213  99.988  1.00  0.00           C  
ATOM    158  CE2 TYR A  11      39.784  60.054  98.172  1.00  0.00           C  
ATOM    159  CZ  TYR A  11      39.571  60.341  99.480  1.00  0.00           C  
ATOM    160  OH  TYR A  11      40.630  60.582 100.229  1.00  0.00           O  
ATOM    161  H   TYR A  11      35.108  59.446  94.680  1.00  0.00           H  
ATOM    162  HA  TYR A  11      34.944  61.132  96.830  1.00  0.00           H  
ATOM    163  HB2 TYR A  11      35.495  59.040  97.428  1.00  0.00           H  
ATOM    164  HB3 TYR A  11      36.557  58.743  96.097  1.00  0.00           H  
ATOM    165  HD1 TYR A  11      36.264  59.942  99.527  1.00  0.00           H  
ATOM    166  HD2 TYR A  11      38.965  59.491  96.298  1.00  0.00           H  
ATOM    167  HE1 TYR A  11      38.142  60.271 101.055  1.00  0.00           H  
ATOM    168  HE2 TYR A  11      40.748  59.990  97.689  1.00  0.00           H  
ATOM    169  HH  TYR A  11      40.388  60.875 101.111  1.00  0.00           H  
ATOM    170  N   GLU A  12      37.410  62.002  94.869  1.00  0.00           N  
ATOM    171  CA  GLU A  12      38.206  63.114  94.441  1.00  0.00           C  
ATOM    172  C   GLU A  12      37.493  64.345  93.991  1.00  0.00           C  
ATOM    173  O   GLU A  12      37.879  65.464  94.292  1.00  0.00           O  
ATOM    174  CB  GLU A  12      39.109  62.779  93.306  1.00  0.00           C  
ATOM    175  CG  GLU A  12      40.428  62.183  93.758  1.00  0.00           C  
ATOM    176  CD  GLU A  12      41.453  62.832  94.683  1.00  0.00           C  
ATOM    177  OE1 GLU A  12      41.509  64.098  94.759  1.00  0.00           O1-
ATOM    178  OE2 GLU A  12      42.323  62.059  95.146  1.00  0.00           O  
ATOM    179  H   GLU A  12      37.441  61.159  94.314  1.00  0.00           H  
ATOM    180  HA  GLU A  12      38.843  63.340  95.296  1.00  0.00           H  
ATOM    181  HB2 GLU A  12      38.648  62.069  92.620  1.00  0.00           H  
ATOM    182  HB3 GLU A  12      39.486  63.684  92.830  1.00  0.00           H  
ATOM    183  HG2 GLU A  12      40.151  61.161  94.015  1.00  0.00           H  
ATOM    184  HG3 GLU A  12      40.965  61.900  92.853  1.00  0.00           H  
ATOM    185  N   SER A  13      36.230  64.230  93.565  1.00  0.00           N  
ATOM    186  CA  SER A  13      35.349  65.395  93.281  1.00  0.00           C  
ATOM    187  C   SER A  13      34.792  65.985  94.571  1.00  0.00           C  
ATOM    188  O   SER A  13      34.940  67.160  94.922  1.00  0.00           O  
ATOM    189  CB  SER A  13      34.156  64.876  92.415  1.00  0.00           C  
ATOM    190  OG  SER A  13      33.265  65.919  92.031  1.00  0.00           O  
ATOM    191  H   SER A  13      35.778  63.328  93.576  1.00  0.00           H  
ATOM    192  HA  SER A  13      35.873  66.184  92.740  1.00  0.00           H  
ATOM    193  HB2 SER A  13      34.516  64.365  91.522  1.00  0.00           H  
ATOM    194  HB3 SER A  13      33.650  64.147  93.047  1.00  0.00           H  
ATOM    195  HG  SER A  13      32.816  65.799  91.192  1.00  0.00           H  
ATOM    196  N   LEU A  14      34.278  65.153  95.497  1.00  0.00           N  
ATOM    197  CA  LEU A  14      33.937  65.482  96.889  1.00  0.00           C  
ATOM    198  C   LEU A  14      35.043  66.123  97.773  1.00  0.00           C  
ATOM    199  O   LEU A  14      34.817  67.055  98.514  1.00  0.00           O  
ATOM    200  CB  LEU A  14      33.345  64.157  97.432  1.00  0.00           C  
ATOM    201  CG  LEU A  14      33.081  64.120  98.936  1.00  0.00           C  
ATOM    202  CD1 LEU A  14      32.138  65.269  99.371  1.00  0.00           C  
ATOM    203  CD2 LEU A  14      32.401  62.795  99.297  1.00  0.00           C  
ATOM    204  H   LEU A  14      34.136  64.195  95.211  1.00  0.00           H  
ATOM    205  HA  LEU A  14      33.088  66.165  96.860  1.00  0.00           H  
ATOM    206  HB2 LEU A  14      32.373  64.008  96.962  1.00  0.00           H  
ATOM    207  HB3 LEU A  14      33.984  63.316  97.163  1.00  0.00           H  
ATOM    208  HG  LEU A  14      34.011  64.301  99.474  1.00  0.00           H  
ATOM    209 HD11 LEU A  14      31.950  65.107 100.432  1.00  0.00           H  
ATOM    210 HD12 LEU A  14      32.645  66.208  99.150  1.00  0.00           H  
ATOM    211 HD13 LEU A  14      31.146  65.120  98.945  1.00  0.00           H  
ATOM    212 HD21 LEU A  14      33.047  62.008  98.908  1.00  0.00           H  
ATOM    213 HD22 LEU A  14      32.375  62.781 100.387  1.00  0.00           H  
ATOM    214 HD23 LEU A  14      31.395  62.795  98.878  1.00  0.00           H  
ATOM    215  N   HIS A  15      36.271  65.662  97.536  1.00  0.00           N  
ATOM    216  CA  HIS A  15      37.438  66.325  98.156  1.00  0.00           C  
ATOM    217  C   HIS A  15      37.645  67.691  97.600  1.00  0.00           C  
ATOM    218  O   HIS A  15      37.766  68.694  98.341  1.00  0.00           O  
ATOM    219  CB  HIS A  15      38.747  65.552  98.083  1.00  0.00           C  
ATOM    220  CG  HIS A  15      39.245  65.000  99.368  1.00  0.00           C  
ATOM    221  ND1 HIS A  15      40.250  65.641 100.150  1.00  0.00           N  
ATOM    222  CD2 HIS A  15      38.754  63.954 100.093  1.00  0.00           C  
ATOM    223  CE1 HIS A  15      40.305  64.949 101.295  1.00  0.00           C  
ATOM    224  NE2 HIS A  15      39.421  63.948 101.265  1.00  0.00           N  
ATOM    225  H   HIS A  15      36.420  64.928  96.858  1.00  0.00           H  
ATOM    226  HA  HIS A  15      37.245  66.475  99.218  1.00  0.00           H  
ATOM    227  HB2 HIS A  15      38.565  64.707  97.419  1.00  0.00           H  
ATOM    228  HB3 HIS A  15      39.500  66.170  97.594  1.00  0.00           H  
ATOM    229  HD2 HIS A  15      37.988  63.268  99.764  1.00  0.00           H  
ATOM    230  HE1 HIS A  15      41.009  65.076 102.103  1.00  0.00           H  
ATOM    231  HE2 HIS A  15      39.284  63.320 102.044  1.00  0.00           H  
ATOM    232  N   ALA A  16      37.539  67.843  96.267  1.00  0.00           N  
ATOM    233  CA  ALA A  16      37.617  69.118  95.638  1.00  0.00           C  
ATOM    234  C   ALA A  16      36.552  70.134  95.975  1.00  0.00           C  
ATOM    235  O   ALA A  16      36.813  71.348  96.042  1.00  0.00           O  
ATOM    236  CB  ALA A  16      37.807  69.052  94.060  1.00  0.00           C  
ATOM    237  H   ALA A  16      37.554  67.031  95.666  1.00  0.00           H  
ATOM    238  HA  ALA A  16      38.571  69.569  95.913  1.00  0.00           H  
ATOM    239  HB1 ALA A  16      36.848  68.857  93.580  1.00  0.00           H  
ATOM    240  HB2 ALA A  16      37.912  70.027  93.583  1.00  0.00           H  
ATOM    241  HB3 ALA A  16      38.546  68.398  93.598  1.00  0.00           H  
ATOM    242  N   VAL A  17      35.300  69.687  96.137  1.00  0.00           N  
ATOM    243  CA  VAL A  17      34.267  70.612  96.575  1.00  0.00           C  
ATOM    244  C   VAL A  17      34.391  70.922  98.066  1.00  0.00           C  
ATOM    245  O   VAL A  17      34.096  72.080  98.412  1.00  0.00           O  
ATOM    246  CB  VAL A  17      32.859  70.112  96.074  1.00  0.00           C  
ATOM    247  CG1 VAL A  17      32.341  68.996  96.875  1.00  0.00           C  
ATOM    248  CG2 VAL A  17      31.819  71.282  95.955  1.00  0.00           C  
ATOM    249  H   VAL A  17      35.027  68.748  95.884  1.00  0.00           H  
ATOM    250  HA  VAL A  17      34.410  71.572  96.078  1.00  0.00           H  
ATOM    251  HB  VAL A  17      33.056  69.664  95.100  1.00  0.00           H  
ATOM    252 HG11 VAL A  17      32.194  69.444  97.858  1.00  0.00           H  
ATOM    253 HG12 VAL A  17      31.395  68.734  96.401  1.00  0.00           H  
ATOM    254 HG13 VAL A  17      32.967  68.104  96.893  1.00  0.00           H  
ATOM    255 HG21 VAL A  17      31.454  71.579  96.938  1.00  0.00           H  
ATOM    256 HG22 VAL A  17      32.315  72.098  95.428  1.00  0.00           H  
ATOM    257 HG23 VAL A  17      30.990  70.876  95.374  1.00  0.00           H  
ATOM    258  N   LEU A  18      34.925  70.052  98.943  1.00  0.00           N  
ATOM    259  CA  LEU A  18      35.057  70.390 100.318  1.00  0.00           C  
ATOM    260  C   LEU A  18      36.339  71.238 100.575  1.00  0.00           C  
ATOM    261  O   LEU A  18      36.252  72.156 101.381  1.00  0.00           O  
ATOM    262  CB  LEU A  18      35.159  69.053 101.158  1.00  0.00           C  
ATOM    263  CG  LEU A  18      33.839  68.268 101.382  1.00  0.00           C  
ATOM    264  CD1 LEU A  18      34.231  66.916 101.955  1.00  0.00           C  
ATOM    265  CD2 LEU A  18      32.879  68.888 102.332  1.00  0.00           C  
ATOM    266  H   LEU A  18      35.264  69.124  98.732  1.00  0.00           H  
ATOM    267  HA  LEU A  18      34.224  71.008 100.652  1.00  0.00           H  
ATOM    268  HB2 LEU A  18      35.862  68.295 100.814  1.00  0.00           H  
ATOM    269  HB3 LEU A  18      35.532  69.299 102.152  1.00  0.00           H  
ATOM    270  HG  LEU A  18      33.373  68.127 100.407  1.00  0.00           H  
ATOM    271 HD11 LEU A  18      34.993  66.405 101.366  1.00  0.00           H  
ATOM    272 HD12 LEU A  18      34.676  67.043 102.941  1.00  0.00           H  
ATOM    273 HD13 LEU A  18      33.431  66.178 102.015  1.00  0.00           H  
ATOM    274 HD21 LEU A  18      31.937  68.347 102.414  1.00  0.00           H  
ATOM    275 HD22 LEU A  18      33.344  68.927 103.317  1.00  0.00           H  
ATOM    276 HD23 LEU A  18      32.576  69.859 101.941  1.00  0.00           H  
ATOM    277  N   LYS A  19      37.392  71.068  99.760  1.00  0.00           N  
ATOM    278  CA  LYS A  19      38.528  72.069  99.689  1.00  0.00           C  
ATOM    279  C   LYS A  19      38.121  73.543  99.437  1.00  0.00           C  
ATOM    280  O   LYS A  19      38.610  74.521  99.966  1.00  0.00           O  
ATOM    281  CB  LYS A  19      39.569  71.485  98.589  1.00  0.00           C  
ATOM    282  CG  LYS A  19      40.718  72.350  98.178  1.00  0.00           C  
ATOM    283  CD  LYS A  19      41.799  71.449  97.497  1.00  0.00           C  
ATOM    284  CE  LYS A  19      42.820  72.349  96.739  1.00  0.00           C  
ATOM    285  NZ  LYS A  19      43.446  73.353  97.539  1.00  0.00           N1+
ATOM    286  H   LYS A  19      37.439  70.225  99.206  1.00  0.00           H  
ATOM    287  HA  LYS A  19      39.084  72.120 100.625  1.00  0.00           H  
ATOM    288  HB2 LYS A  19      39.996  70.539  98.922  1.00  0.00           H  
ATOM    289  HB3 LYS A  19      38.955  71.104  97.772  1.00  0.00           H  
ATOM    290  HG2 LYS A  19      40.301  73.146  97.560  1.00  0.00           H  
ATOM    291  HG3 LYS A  19      41.129  72.669  99.136  1.00  0.00           H  
ATOM    292  HD2 LYS A  19      42.307  70.958  98.327  1.00  0.00           H  
ATOM    293  HD3 LYS A  19      41.364  70.738  96.794  1.00  0.00           H  
ATOM    294  HE2 LYS A  19      43.527  71.569  96.456  1.00  0.00           H  
ATOM    295  HE3 LYS A  19      42.237  72.716  95.894  1.00  0.00           H  
ATOM    296  HZ1 LYS A  19      42.818  74.013  97.975  1.00  0.00           H  
ATOM    297  HZ2 LYS A  19      44.118  72.914  98.151  1.00  0.00           H  
ATOM    298  HZ3 LYS A  19      44.018  74.011  97.029  1.00  0.00           H  
ATOM    299  N   ALA A  20      37.094  73.628  98.546  1.00  0.00           N  
ATOM    300  CA  ALA A  20      36.561  74.864  98.051  1.00  0.00           C  
ATOM    301  C   ALA A  20      35.466  75.399  99.049  1.00  0.00           C  
ATOM    302  O   ALA A  20      35.408  76.610  99.189  1.00  0.00           O  
ATOM    303  CB  ALA A  20      35.973  74.585  96.603  1.00  0.00           C  
ATOM    304  H   ALA A  20      36.998  72.854  97.905  1.00  0.00           H  
ATOM    305  HA  ALA A  20      37.260  75.692  97.935  1.00  0.00           H  
ATOM    306  HB1 ALA A  20      35.202  73.829  96.752  1.00  0.00           H  
ATOM    307  HB2 ALA A  20      35.576  75.461  96.091  1.00  0.00           H  
ATOM    308  HB3 ALA A  20      36.688  74.050  95.977  1.00  0.00           H  
ATOM    309  N   LEU A  21      34.689  74.533  99.707  1.00  0.00           N  
ATOM    310  CA  LEU A  21      33.779  74.938 100.728  1.00  0.00           C  
ATOM    311  C   LEU A  21      34.582  75.500 101.873  1.00  0.00           C  
ATOM    312  O   LEU A  21      34.315  76.661 102.231  1.00  0.00           O  
ATOM    313  CB  LEU A  21      32.935  73.749 101.203  1.00  0.00           C  
ATOM    314  CG  LEU A  21      31.729  73.461 100.291  1.00  0.00           C  
ATOM    315  CD1 LEU A  21      31.289  71.937 100.403  1.00  0.00           C  
ATOM    316  CD2 LEU A  21      30.516  74.335 100.603  1.00  0.00           C  
ATOM    317  H   LEU A  21      34.676  73.566  99.414  1.00  0.00           H  
ATOM    318  HA  LEU A  21      33.192  75.749 100.296  1.00  0.00           H  
ATOM    319  HB2 LEU A  21      33.579  72.886 101.369  1.00  0.00           H  
ATOM    320  HB3 LEU A  21      32.514  73.953 102.187  1.00  0.00           H  
ATOM    321  HG  LEU A  21      31.948  73.695  99.249  1.00  0.00           H  
ATOM    322 HD11 LEU A  21      32.157  71.369 100.069  1.00  0.00           H  
ATOM    323 HD12 LEU A  21      31.017  71.827 101.453  1.00  0.00           H  
ATOM    324 HD13 LEU A  21      30.519  71.688  99.673  1.00  0.00           H  
ATOM    325 HD21 LEU A  21      30.790  75.386 100.521  1.00  0.00           H  
ATOM    326 HD22 LEU A  21      29.830  74.032  99.812  1.00  0.00           H  
ATOM    327 HD23 LEU A  21      29.918  74.087 101.480  1.00  0.00           H  
ATOM    328  N   ASN A  22      35.635  74.797 102.367  1.00  0.00           N  
ATOM    329  CA  ASN A  22      36.704  75.275 103.271  1.00  0.00           C  
ATOM    330  C   ASN A  22      37.394  76.625 102.915  1.00  0.00           C  
ATOM    331  O   ASN A  22      37.718  77.484 103.762  1.00  0.00           O  
ATOM    332  CB  ASN A  22      37.702  74.118 103.642  1.00  0.00           C  
ATOM    333  CG  ASN A  22      37.090  73.048 104.565  1.00  0.00           C  
ATOM    334  OD1 ASN A  22      35.940  73.007 104.976  1.00  0.00           O  
ATOM    335  ND2 ASN A  22      37.917  72.074 104.884  1.00  0.00           N  
ATOM    336  H   ASN A  22      35.658  73.803 102.194  1.00  0.00           H  
ATOM    337  HA  ASN A  22      36.291  75.518 104.250  1.00  0.00           H  
ATOM    338  HB2 ASN A  22      38.055  73.659 102.719  1.00  0.00           H  
ATOM    339  HB3 ASN A  22      38.560  74.581 104.130  1.00  0.00           H  
ATOM    340 HD21 ASN A  22      38.862  72.061 104.528  1.00  0.00           H  
ATOM    341 HD22 ASN A  22      37.626  71.515 105.672  1.00  0.00           H  
ATOM    342  N   ALA A  23      37.516  76.962 101.588  1.00  0.00           N  
ATOM    343  CA  ALA A  23      38.170  78.212 101.108  1.00  0.00           C  
ATOM    344  C   ALA A  23      37.210  79.352 101.174  1.00  0.00           C  
ATOM    345  O   ALA A  23      37.460  80.279 101.913  1.00  0.00           O  
ATOM    346  CB  ALA A  23      38.764  78.060  99.735  1.00  0.00           C  
ATOM    347  H   ALA A  23      37.195  76.303 100.894  1.00  0.00           H  
ATOM    348  HA  ALA A  23      38.983  78.549 101.751  1.00  0.00           H  
ATOM    349  HB1 ALA A  23      39.265  78.984  99.445  1.00  0.00           H  
ATOM    350  HB2 ALA A  23      39.545  77.311  99.864  1.00  0.00           H  
ATOM    351  HB3 ALA A  23      38.065  77.623  99.021  1.00  0.00           H  
ATOM    352  N   THR A  24      35.931  79.148 100.693  1.00  0.00           N  
ATOM    353  CA  THR A  24      34.931  80.123 100.939  1.00  0.00           C  
ATOM    354  C   THR A  24      34.637  80.392 102.380  1.00  0.00           C  
ATOM    355  O   THR A  24      34.310  81.512 102.762  1.00  0.00           O  
ATOM    356  CB  THR A  24      33.603  79.743 100.223  1.00  0.00           C  
ATOM    357  OG1 THR A  24      33.603  78.797  99.211  1.00  0.00           O  
ATOM    358  CG2 THR A  24      33.068  81.052  99.690  1.00  0.00           C  
ATOM    359  H   THR A  24      35.702  78.304 100.186  1.00  0.00           H  
ATOM    360  HA  THR A  24      35.413  80.957 100.431  1.00  0.00           H  
ATOM    361  HB  THR A  24      32.944  79.372 101.008  1.00  0.00           H  
ATOM    362  HG1 THR A  24      33.810  77.910  99.515  1.00  0.00           H  
ATOM    363 HG21 THR A  24      33.089  81.750 100.527  1.00  0.00           H  
ATOM    364 HG22 THR A  24      33.779  81.413  98.947  1.00  0.00           H  
ATOM    365 HG23 THR A  24      32.076  81.173  99.256  1.00  0.00           H  
ATOM    366  N   LEU A  25      34.932  79.397 103.226  1.00  0.00           N  
ATOM    367  CA  LEU A  25      34.796  79.491 104.644  1.00  0.00           C  
ATOM    368  C   LEU A  25      35.828  80.404 105.226  1.00  0.00           C  
ATOM    369  O   LEU A  25      35.456  81.282 106.046  1.00  0.00           O  
ATOM    370  CB  LEU A  25      34.659  78.037 105.143  1.00  0.00           C  
ATOM    371  CG  LEU A  25      34.617  77.813 106.690  1.00  0.00           C  
ATOM    372  CD1 LEU A  25      33.452  78.584 107.145  1.00  0.00           C  
ATOM    373  CD2 LEU A  25      34.499  76.331 106.999  1.00  0.00           C  
ATOM    374  H   LEU A  25      35.175  78.521 102.785  1.00  0.00           H  
ATOM    375  HA  LEU A  25      33.821  79.962 104.771  1.00  0.00           H  
ATOM    376  HB2 LEU A  25      33.726  77.633 104.749  1.00  0.00           H  
ATOM    377  HB3 LEU A  25      35.517  77.470 104.779  1.00  0.00           H  
ATOM    378  HG  LEU A  25      35.580  78.104 107.111  1.00  0.00           H  
ATOM    379 HD11 LEU A  25      32.541  78.442 106.562  1.00  0.00           H  
ATOM    380 HD12 LEU A  25      33.270  78.572 108.219  1.00  0.00           H  
ATOM    381 HD13 LEU A  25      33.618  79.660 107.087  1.00  0.00           H  
ATOM    382 HD21 LEU A  25      35.276  75.797 106.453  1.00  0.00           H  
ATOM    383 HD22 LEU A  25      34.670  76.199 108.067  1.00  0.00           H  
ATOM    384 HD23 LEU A  25      33.521  75.966 106.682  1.00  0.00           H  
ATOM    385  N   HIS A  26      37.060  80.325 104.822  1.00  0.00           N  
ATOM    386  CA  HIS A  26      38.147  81.199 105.260  1.00  0.00           C  
ATOM    387  C   HIS A  26      37.912  82.656 104.807  1.00  0.00           C  
ATOM    388  O   HIS A  26      38.121  83.532 105.590  1.00  0.00           O  
ATOM    389  CB  HIS A  26      39.496  80.758 104.733  1.00  0.00           C  
ATOM    390  CG  HIS A  26      40.623  81.651 105.035  1.00  0.00           C  
ATOM    391  ND1 HIS A  26      40.996  82.790 104.287  1.00  0.00           N  
ATOM    392  CD2 HIS A  26      41.470  81.509 106.081  1.00  0.00           C  
ATOM    393  CE1 HIS A  26      42.033  83.395 105.004  1.00  0.00           C  
ATOM    394  NE2 HIS A  26      42.361  82.545 105.967  1.00  0.00           N  
ATOM    395  H   HIS A  26      37.245  79.755 104.009  1.00  0.00           H  
ATOM    396  HA  HIS A  26      38.280  81.152 106.341  1.00  0.00           H  
ATOM    397  HB2 HIS A  26      39.642  79.798 105.229  1.00  0.00           H  
ATOM    398  HB3 HIS A  26      39.610  80.566 103.666  1.00  0.00           H  
ATOM    399  HD2 HIS A  26      41.502  80.708 106.805  1.00  0.00           H  
ATOM    400  HE1 HIS A  26      42.475  84.361 104.814  1.00  0.00           H  
ATOM    401  HE2 HIS A  26      43.020  82.817 106.683  1.00  0.00           H  
ATOM    402  N   SER A  27      37.360  82.885 103.559  1.00  0.00           N  
ATOM    403  CA  SER A  27      36.961  84.244 103.265  1.00  0.00           C  
ATOM    404  C   SER A  27      35.625  84.650 103.961  1.00  0.00           C  
ATOM    405  O   SER A  27      35.421  85.890 104.140  1.00  0.00           O  
ATOM    406  CB  SER A  27      37.080  84.477 101.761  1.00  0.00           C  
ATOM    407  OG  SER A  27      36.086  83.795 100.985  1.00  0.00           O  
ATOM    408  H   SER A  27      37.131  82.099 102.968  1.00  0.00           H  
ATOM    409  HA  SER A  27      37.737  84.870 103.706  1.00  0.00           H  
ATOM    410  HB2 SER A  27      36.795  85.493 101.488  1.00  0.00           H  
ATOM    411  HB3 SER A  27      38.097  84.243 101.444  1.00  0.00           H  
ATOM    412  HG  SER A  27      36.605  83.267 100.374  1.00  0.00           H  
ATOM    413  N   ASN A  28      34.733  83.746 104.311  1.00  0.00           N  
ATOM    414  CA  ASN A  28      33.503  83.963 105.002  1.00  0.00           C  
ATOM    415  C   ASN A  28      33.628  84.455 106.476  1.00  0.00           C  
ATOM    416  O   ASN A  28      33.014  85.436 106.939  1.00  0.00           O  
ATOM    417  CB  ASN A  28      32.562  82.680 104.819  1.00  0.00           C  
ATOM    418  CG  ASN A  28      31.091  82.776 105.317  1.00  0.00           C  
ATOM    419  OD1 ASN A  28      30.801  83.666 106.078  1.00  0.00           O  
ATOM    420  ND2 ASN A  28      30.178  81.877 104.941  1.00  0.00           N  
ATOM    421  H   ASN A  28      34.951  82.806 104.011  1.00  0.00           H  
ATOM    422  HA  ASN A  28      33.056  84.811 104.483  1.00  0.00           H  
ATOM    423  HB2 ASN A  28      32.433  82.471 103.757  1.00  0.00           H  
ATOM    424  HB3 ASN A  28      33.120  81.806 105.155  1.00  0.00           H  
ATOM    425 HD21 ASN A  28      30.474  81.271 104.189  1.00  0.00           H  
ATOM    426 HD22 ASN A  28      29.221  81.925 105.259  1.00  0.00           H  
ATOM    427  N   LEU A  29      34.574  83.758 107.154  1.00  0.00           N  
ATOM    428  CA  LEU A  29      35.217  84.128 108.450  1.00  0.00           C  
ATOM    429  C   LEU A  29      36.045  85.451 108.421  1.00  0.00           C  
ATOM    430  O   LEU A  29      36.539  85.932 109.465  1.00  0.00           O  
ATOM    431  CB  LEU A  29      36.026  82.908 109.034  1.00  0.00           C  
ATOM    432  CG  LEU A  29      35.206  81.779 109.661  1.00  0.00           C  
ATOM    433  CD1 LEU A  29      36.049  80.517 110.007  1.00  0.00           C  
ATOM    434  CD2 LEU A  29      34.588  82.192 111.008  1.00  0.00           C  
ATOM    435  H   LEU A  29      34.925  82.954 106.653  1.00  0.00           H  
ATOM    436  HA  LEU A  29      34.337  84.253 109.082  1.00  0.00           H  
ATOM    437  HB2 LEU A  29      36.588  82.568 108.164  1.00  0.00           H  
ATOM    438  HB3 LEU A  29      36.825  83.250 109.691  1.00  0.00           H  
ATOM    439  HG  LEU A  29      34.425  81.417 108.993  1.00  0.00           H  
ATOM    440 HD11 LEU A  29      35.334  79.726 110.234  1.00  0.00           H  
ATOM    441 HD12 LEU A  29      36.703  80.295 109.164  1.00  0.00           H  
ATOM    442 HD13 LEU A  29      36.652  80.688 110.899  1.00  0.00           H  
ATOM    443 HD21 LEU A  29      35.343  82.431 111.757  1.00  0.00           H  
ATOM    444 HD22 LEU A  29      33.868  83.007 110.935  1.00  0.00           H  
ATOM    445 HD23 LEU A  29      34.079  81.347 111.472  1.00  0.00           H  
ATOM    446  N   LEU A  30      36.143  85.982 107.195  1.00  0.00           N  
ATOM    447  CA  LEU A  30      36.588  87.383 106.897  1.00  0.00           C  
ATOM    448  C   LEU A  30      35.534  88.392 106.316  1.00  0.00           C  
ATOM    449  O   LEU A  30      35.484  89.563 106.594  1.00  0.00           O  
ATOM    450  CB  LEU A  30      37.810  87.236 106.047  1.00  0.00           C  
ATOM    451  CG  LEU A  30      38.974  86.582 106.821  1.00  0.00           C  
ATOM    452  CD1 LEU A  30      40.092  86.242 105.844  1.00  0.00           C  
ATOM    453  CD2 LEU A  30      39.530  87.533 107.825  1.00  0.00           C  
ATOM    454  H   LEU A  30      35.711  85.403 106.490  1.00  0.00           H  
ATOM    455  HA  LEU A  30      36.842  87.715 107.903  1.00  0.00           H  
ATOM    456  HB2 LEU A  30      37.585  86.716 105.116  1.00  0.00           H  
ATOM    457  HB3 LEU A  30      38.171  88.242 105.834  1.00  0.00           H  
ATOM    458  HG  LEU A  30      38.613  85.676 107.307  1.00  0.00           H  
ATOM    459 HD11 LEU A  30      40.677  87.059 105.423  1.00  0.00           H  
ATOM    460 HD12 LEU A  30      40.836  85.678 106.406  1.00  0.00           H  
ATOM    461 HD13 LEU A  30      39.650  85.535 105.142  1.00  0.00           H  
ATOM    462 HD21 LEU A  30      39.832  88.434 107.290  1.00  0.00           H  
ATOM    463 HD22 LEU A  30      38.828  87.773 108.623  1.00  0.00           H  
ATOM    464 HD23 LEU A  30      40.456  87.169 108.270  1.00  0.00           H  
ATOM    465  N   CYS A  31      34.454  87.887 105.662  1.00  0.00           N  
ATOM    466  CA  CYS A  31      33.313  88.679 105.182  1.00  0.00           C  
ATOM    467  C   CYS A  31      32.203  87.802 104.792  1.00  0.00           C  
ATOM    468  O   CYS A  31      32.444  87.017 103.846  1.00  0.00           O  
ATOM    469  CB  CYS A  31      33.642  89.517 103.967  1.00  0.00           C  
ATOM    470  SG  CYS A  31      32.433  90.863 103.438  1.00  0.00           S  
ATOM    471  H   CYS A  31      34.625  86.924 105.412  1.00  0.00           H  
ATOM    472  HA  CYS A  31      33.043  89.382 105.969  1.00  0.00           H  
ATOM    473  HB2 CYS A  31      34.635  89.918 104.168  1.00  0.00           H  
ATOM    474  HB3 CYS A  31      33.941  88.952 103.084  1.00  0.00           H  
ATOM    475  HG  CYS A  31      32.224  90.508 102.167  1.00  0.00           H  
ATOM    476  N   ARG A  32      31.108  87.802 105.533  1.00  0.00           N  
ATOM    477  CA  ARG A  32      29.981  86.827 105.506  1.00  0.00           C  
ATOM    478  C   ARG A  32      29.042  87.304 104.321  1.00  0.00           C  
ATOM    479  O   ARG A  32      28.787  88.531 104.182  1.00  0.00           O  
ATOM    480  CB  ARG A  32      29.311  86.760 106.860  1.00  0.00           C  
ATOM    481  CG  ARG A  32      28.235  85.684 106.781  1.00  0.00           C  
ATOM    482  CD  ARG A  32      27.877  85.305 108.203  1.00  0.00           C  
ATOM    483  NE  ARG A  32      27.245  83.959 108.299  1.00  0.00           N  
ATOM    484  CZ  ARG A  32      27.854  82.762 108.408  1.00  0.00           C  
ATOM    485  NH1 ARG A  32      29.077  82.513 108.258  1.00  0.00           N  
ATOM    486  NH2 ARG A  32      27.209  81.741 108.755  1.00  0.00           N1+
ATOM    487  H   ARG A  32      31.180  88.469 106.288  1.00  0.00           H  
ATOM    488  HA  ARG A  32      30.559  85.923 105.309  1.00  0.00           H  
ATOM    489  HB2 ARG A  32      30.069  86.600 107.626  1.00  0.00           H  
ATOM    490  HB3 ARG A  32      28.753  87.687 106.993  1.00  0.00           H  
ATOM    491  HG2 ARG A  32      27.347  86.081 106.289  1.00  0.00           H  
ATOM    492  HG3 ARG A  32      28.625  84.778 106.317  1.00  0.00           H  
ATOM    493  HD2 ARG A  32      28.747  85.130 108.836  1.00  0.00           H  
ATOM    494  HD3 ARG A  32      27.279  86.092 108.662  1.00  0.00           H  
ATOM    495  HE  ARG A  32      26.285  83.946 108.612  1.00  0.00           H  
ATOM    496 HH11 ARG A  32      29.708  83.137 107.775  1.00  0.00           H  
ATOM    497 HH12 ARG A  32      29.230  81.516 108.307  1.00  0.00           H  
ATOM    498 HH21 ARG A  32      26.261  81.802 109.098  1.00  0.00           H  
ATOM    499 HH22 ARG A  32      27.730  80.945 109.095  1.00  0.00           H  
ATOM    500  N   PRO A  33      28.529  86.348 103.554  1.00  0.00           N  
ATOM    501  CA  PRO A  33      27.723  86.583 102.368  1.00  0.00           C  
ATOM    502  C   PRO A  33      26.337  87.303 102.497  1.00  0.00           C  
ATOM    503  O   PRO A  33      25.623  87.275 103.514  1.00  0.00           O  
ATOM    504  CB  PRO A  33      27.483  85.206 101.742  1.00  0.00           C  
ATOM    505  CG  PRO A  33      28.700  84.500 102.122  1.00  0.00           C  
ATOM    506  CD  PRO A  33      28.942  84.963 103.545  1.00  0.00           C  
ATOM    507  HA  PRO A  33      28.349  87.042 101.603  1.00  0.00           H  
ATOM    508  HB2 PRO A  33      26.686  84.719 102.303  1.00  0.00           H  
ATOM    509  HB3 PRO A  33      27.355  85.325 100.666  1.00  0.00           H  
ATOM    510  HG2 PRO A  33      28.399  83.452 102.144  1.00  0.00           H  
ATOM    511  HG3 PRO A  33      29.576  84.742 101.519  1.00  0.00           H  
ATOM    512  HD2 PRO A  33      28.351  84.344 104.219  1.00  0.00           H  
ATOM    513  HD3 PRO A  33      30.028  84.995 103.636  1.00  0.00           H  
ATOM    514  N   GLY A  34      25.916  87.875 101.382  1.00  0.00           N  
ATOM    515  CA  GLY A  34      24.472  88.319 101.129  1.00  0.00           C  
ATOM    516  C   GLY A  34      23.599  87.233 100.692  1.00  0.00           C  
ATOM    517  O   GLY A  34      24.072  86.110 100.524  1.00  0.00           O  
ATOM    518  H   GLY A  34      26.575  87.894 100.618  1.00  0.00           H  
ATOM    519  HA2 GLY A  34      24.038  88.677 102.062  1.00  0.00           H  
ATOM    520  HA3 GLY A  34      24.504  89.102 100.372  1.00  0.00           H  
ATOM    521  N   PRO A  35      22.255  87.492 100.492  1.00  0.00           N  
ATOM    522  CA  PRO A  35      21.332  86.540  99.802  1.00  0.00           C  
ATOM    523  C   PRO A  35      21.520  86.475  98.240  1.00  0.00           C  
ATOM    524  O   PRO A  35      21.695  87.477  97.543  1.00  0.00           O  
ATOM    525  CB  PRO A  35      19.957  87.239 100.095  1.00  0.00           C  
ATOM    526  CG  PRO A  35      20.247  88.705 100.296  1.00  0.00           C  
ATOM    527  CD  PRO A  35      21.652  88.728 100.913  1.00  0.00           C  
ATOM    528  HA  PRO A  35      21.531  85.566 100.249  1.00  0.00           H  
ATOM    529  HB2 PRO A  35      19.234  87.177  99.282  1.00  0.00           H  
ATOM    530  HB3 PRO A  35      19.487  86.863 101.004  1.00  0.00           H  
ATOM    531  HG2 PRO A  35      20.359  89.146  99.305  1.00  0.00           H  
ATOM    532  HG3 PRO A  35      19.447  89.160 100.880  1.00  0.00           H  
ATOM    533  HD2 PRO A  35      22.103  89.600 100.439  1.00  0.00           H  
ATOM    534  HD3 PRO A  35      21.639  88.766 102.002  1.00  0.00           H  
ATOM    535  N   GLY A  36      21.569  85.288  97.649  1.00  0.00           N  
ATOM    536  CA  GLY A  36      21.691  85.071  96.233  1.00  0.00           C  
ATOM    537  C   GLY A  36      22.871  84.225  95.750  1.00  0.00           C  
ATOM    538  O   GLY A  36      23.459  83.508  96.477  1.00  0.00           O  
ATOM    539  H   GLY A  36      21.523  84.432  98.183  1.00  0.00           H  
ATOM    540  HA2 GLY A  36      20.818  84.523  95.877  1.00  0.00           H  
ATOM    541  HA3 GLY A  36      21.753  86.014  95.690  1.00  0.00           H  
ATOM    542  N   LEU A  37      23.267  84.527  94.570  1.00  0.00           N  
ATOM    543  CA  LEU A  37      24.283  83.826  93.788  1.00  0.00           C  
ATOM    544  C   LEU A  37      25.714  84.191  94.281  1.00  0.00           C  
ATOM    545  O   LEU A  37      25.917  85.347  94.626  1.00  0.00           O  
ATOM    546  CB  LEU A  37      24.017  84.271  92.320  1.00  0.00           C  
ATOM    547  CG  LEU A  37      25.066  83.941  91.321  1.00  0.00           C  
ATOM    548  CD1 LEU A  37      25.092  82.423  91.104  1.00  0.00           C  
ATOM    549  CD2 LEU A  37      24.679  84.557  89.944  1.00  0.00           C  
ATOM    550  H   LEU A  37      22.809  85.348  94.202  1.00  0.00           H  
ATOM    551  HA  LEU A  37      24.029  82.769  93.868  1.00  0.00           H  
ATOM    552  HB2 LEU A  37      23.043  83.854  92.063  1.00  0.00           H  
ATOM    553  HB3 LEU A  37      23.985  85.356  92.227  1.00  0.00           H  
ATOM    554  HG  LEU A  37      26.056  84.314  91.582  1.00  0.00           H  
ATOM    555 HD11 LEU A  37      24.239  82.002  90.571  1.00  0.00           H  
ATOM    556 HD12 LEU A  37      25.904  82.217  90.407  1.00  0.00           H  
ATOM    557 HD13 LEU A  37      25.267  81.871  92.028  1.00  0.00           H  
ATOM    558 HD21 LEU A  37      24.501  85.626  90.069  1.00  0.00           H  
ATOM    559 HD22 LEU A  37      25.466  84.364  89.216  1.00  0.00           H  
ATOM    560 HD23 LEU A  37      23.789  84.012  89.630  1.00  0.00           H  
ATOM    561  N   GLY A  38      26.535  83.197  94.382  1.00  0.00           N  
ATOM    562  CA  GLY A  38      27.838  83.097  95.040  1.00  0.00           C  
ATOM    563  C   GLY A  38      28.683  82.114  94.329  1.00  0.00           C  
ATOM    564  O   GLY A  38      28.370  81.609  93.282  1.00  0.00           O  
ATOM    565  H   GLY A  38      26.121  82.298  94.184  1.00  0.00           H  
ATOM    566  HA2 GLY A  38      28.271  84.087  94.894  1.00  0.00           H  
ATOM    567  HA3 GLY A  38      27.694  82.705  96.047  1.00  0.00           H  
ATOM    568  N   PRO A  39      29.884  81.767  94.861  1.00  0.00           N  
ATOM    569  CA  PRO A  39      30.797  80.794  94.174  1.00  0.00           C  
ATOM    570  C   PRO A  39      30.212  79.432  94.076  1.00  0.00           C  
ATOM    571  O   PRO A  39      29.401  79.055  94.967  1.00  0.00           O  
ATOM    572  CB  PRO A  39      32.089  80.806  95.076  1.00  0.00           C  
ATOM    573  CG  PRO A  39      31.956  81.978  96.015  1.00  0.00           C  
ATOM    574  CD  PRO A  39      30.491  82.371  96.002  1.00  0.00           C  
ATOM    575  HA  PRO A  39      31.026  81.138  93.165  1.00  0.00           H  
ATOM    576  HB2 PRO A  39      31.917  79.927  95.696  1.00  0.00           H  
ATOM    577  HB3 PRO A  39      32.995  80.736  94.474  1.00  0.00           H  
ATOM    578  HG2 PRO A  39      32.290  81.781  97.033  1.00  0.00           H  
ATOM    579  HG3 PRO A  39      32.553  82.817  95.659  1.00  0.00           H  
ATOM    580  HD2 PRO A  39      29.862  82.062  96.837  1.00  0.00           H  
ATOM    581  HD3 PRO A  39      30.486  83.461  95.977  1.00  0.00           H  
ATOM    582  N   ASP A  40      30.735  78.661  93.124  1.00  0.00           N  
ATOM    583  CA  ASP A  40      29.975  77.478  92.693  1.00  0.00           C  
ATOM    584  C   ASP A  40      29.952  76.194  93.463  1.00  0.00           C  
ATOM    585  O   ASP A  40      29.209  75.233  93.201  1.00  0.00           O  
ATOM    586  CB  ASP A  40      30.148  77.145  91.207  1.00  0.00           C  
ATOM    587  CG  ASP A  40      31.576  77.109  90.813  1.00  0.00           C  
ATOM    588  OD1 ASP A  40      32.438  76.564  91.545  1.00  0.00           O1-
ATOM    589  OD2 ASP A  40      31.894  77.405  89.651  1.00  0.00           O  
ATOM    590  H   ASP A  40      31.209  79.151  92.379  1.00  0.00           H  
ATOM    591  HA  ASP A  40      28.959  77.869  92.750  1.00  0.00           H  
ATOM    592  HB2 ASP A  40      29.768  76.159  90.941  1.00  0.00           H  
ATOM    593  HB3 ASP A  40      29.707  77.871  90.524  1.00  0.00           H  
ATOM    594  N   ASN A  41      30.786  76.166  94.493  1.00  0.00           N  
ATOM    595  CA  ASN A  41      30.811  75.049  95.497  1.00  0.00           C  
ATOM    596  C   ASN A  41      29.587  74.971  96.474  1.00  0.00           C  
ATOM    597  O   ASN A  41      29.264  73.892  96.966  1.00  0.00           O  
ATOM    598  CB  ASN A  41      32.133  75.208  96.329  1.00  0.00           C  
ATOM    599  CG  ASN A  41      32.168  76.546  97.042  1.00  0.00           C  
ATOM    600  OD1 ASN A  41      31.433  76.739  97.952  1.00  0.00           O  
ATOM    601  ND2 ASN A  41      33.128  77.400  96.734  1.00  0.00           N  
ATOM    602  H   ASN A  41      31.246  77.039  94.706  1.00  0.00           H  
ATOM    603  HA  ASN A  41      30.823  74.117  94.932  1.00  0.00           H  
ATOM    604  HB2 ASN A  41      32.103  74.489  97.147  1.00  0.00           H  
ATOM    605  HB3 ASN A  41      33.009  75.069  95.695  1.00  0.00           H  
ATOM    606 HD21 ASN A  41      33.733  77.238  95.942  1.00  0.00           H  
ATOM    607 HD22 ASN A  41      33.293  78.195  97.334  1.00  0.00           H  
ATOM    608  N   GLN A  42      28.919  76.111  96.740  1.00  0.00           N  
ATOM    609  CA  GLN A  42      27.668  76.187  97.436  1.00  0.00           C  
ATOM    610  C   GLN A  42      26.589  75.335  96.623  1.00  0.00           C  
ATOM    611  O   GLN A  42      26.798  75.124  95.458  1.00  0.00           O  
ATOM    612  CB  GLN A  42      27.198  77.646  97.334  1.00  0.00           C  
ATOM    613  CG  GLN A  42      28.108  78.610  98.062  1.00  0.00           C  
ATOM    614  CD  GLN A  42      28.333  78.227  99.550  1.00  0.00           C  
ATOM    615  OE1 GLN A  42      27.476  78.350 100.416  1.00  0.00           O  
ATOM    616  NE2 GLN A  42      29.580  77.893  99.960  1.00  0.00           N  
ATOM    617  H   GLN A  42      29.220  76.988  96.340  1.00  0.00           H  
ATOM    618  HA  GLN A  42      27.876  75.766  98.420  1.00  0.00           H  
ATOM    619  HB2 GLN A  42      27.219  77.893  96.272  1.00  0.00           H  
ATOM    620  HB3 GLN A  42      26.219  77.658  97.813  1.00  0.00           H  
ATOM    621  HG2 GLN A  42      29.069  78.778  97.576  1.00  0.00           H  
ATOM    622  HG3 GLN A  42      27.524  79.526  98.150  1.00  0.00           H  
ATOM    623 HE21 GLN A  42      30.264  78.027  99.229  1.00  0.00           H  
ATOM    624 HE22 GLN A  42      29.797  77.617 100.907  1.00  0.00           H  
ATOM    625  N   THR A  43      25.541  74.832  97.265  1.00  0.00           N  
ATOM    626  CA  THR A  43      24.619  74.027  96.559  1.00  0.00           C  
ATOM    627  C   THR A  43      23.431  74.776  95.978  1.00  0.00           C  
ATOM    628  O   THR A  43      22.644  75.376  96.787  1.00  0.00           O  
ATOM    629  CB  THR A  43      24.279  72.720  97.341  1.00  0.00           C  
ATOM    630  OG1 THR A  43      25.435  72.269  98.089  1.00  0.00           O  
ATOM    631  CG2 THR A  43      23.676  71.617  96.431  1.00  0.00           C  
ATOM    632  H   THR A  43      25.425  75.085  98.236  1.00  0.00           H  
ATOM    633  HA  THR A  43      25.227  73.525  95.806  1.00  0.00           H  
ATOM    634  HB  THR A  43      23.455  72.941  98.020  1.00  0.00           H  
ATOM    635  HG1 THR A  43      25.441  72.648  98.971  1.00  0.00           H  
ATOM    636 HG21 THR A  43      22.809  71.940  95.855  1.00  0.00           H  
ATOM    637 HG22 THR A  43      24.463  71.259  95.767  1.00  0.00           H  
ATOM    638 HG23 THR A  43      23.340  70.886  97.166  1.00  0.00           H  
ATOM    639  N   GLU A  44      23.407  74.807  94.642  1.00  0.00           N  
ATOM    640  CA  GLU A  44      22.375  75.441  93.846  1.00  0.00           C  
ATOM    641  C   GLU A  44      22.066  74.586  92.612  1.00  0.00           C  
ATOM    642  O   GLU A  44      22.966  74.001  91.978  1.00  0.00           O  
ATOM    643  CB  GLU A  44      22.735  76.900  93.438  1.00  0.00           C  
ATOM    644  CG  GLU A  44      22.681  77.888  94.609  1.00  0.00           C  
ATOM    645  CD  GLU A  44      22.877  79.369  94.209  1.00  0.00           C  
ATOM    646  OE1 GLU A  44      23.189  79.678  93.061  1.00  0.00           O  
ATOM    647  OE2 GLU A  44      22.629  80.221  95.003  1.00  0.00           O1-
ATOM    648  H   GLU A  44      24.113  74.258  94.172  1.00  0.00           H  
ATOM    649  HA  GLU A  44      21.430  75.483  94.388  1.00  0.00           H  
ATOM    650  HB2 GLU A  44      23.733  76.914  93.000  1.00  0.00           H  
ATOM    651  HB3 GLU A  44      22.038  77.264  92.683  1.00  0.00           H  
ATOM    652  HG2 GLU A  44      21.686  77.852  95.055  1.00  0.00           H  
ATOM    653  HG3 GLU A  44      23.405  77.500  95.326  1.00  0.00           H  
ATOM    654  N   GLU A  45      20.809  74.428  92.197  1.00  0.00           N  
ATOM    655  CA  GLU A  45      20.388  73.896  90.904  1.00  0.00           C  
ATOM    656  C   GLU A  45      20.753  74.847  89.817  1.00  0.00           C  
ATOM    657  O   GLU A  45      20.605  76.055  89.957  1.00  0.00           O  
ATOM    658  CB  GLU A  45      18.889  73.553  90.930  1.00  0.00           C  
ATOM    659  CG  GLU A  45      18.471  72.493  91.977  1.00  0.00           C  
ATOM    660  CD  GLU A  45      18.657  71.136  91.271  1.00  0.00           C  
ATOM    661  OE1 GLU A  45      19.787  70.766  90.875  1.00  0.00           O  
ATOM    662  OE2 GLU A  45      17.748  70.347  91.132  1.00  0.00           O1-
ATOM    663  H   GLU A  45      20.072  74.722  92.823  1.00  0.00           H  
ATOM    664  HA  GLU A  45      20.921  72.966  90.707  1.00  0.00           H  
ATOM    665  HB2 GLU A  45      18.494  74.528  91.218  1.00  0.00           H  
ATOM    666  HB3 GLU A  45      18.511  73.124  90.002  1.00  0.00           H  
ATOM    667  HG2 GLU A  45      19.013  72.506  92.923  1.00  0.00           H  
ATOM    668  HG3 GLU A  45      17.433  72.617  92.286  1.00  0.00           H  
ATOM    669  N   ARG A  46      21.439  74.400  88.712  1.00  0.00           N  
ATOM    670  CA  ARG A  46      22.060  75.176  87.536  1.00  0.00           C  
ATOM    671  C   ARG A  46      21.953  74.489  86.190  1.00  0.00           C  
ATOM    672  O   ARG A  46      21.648  73.318  86.144  1.00  0.00           O  
ATOM    673  CB  ARG A  46      23.537  75.324  87.869  1.00  0.00           C  
ATOM    674  CG  ARG A  46      24.026  76.110  89.096  1.00  0.00           C  
ATOM    675  CD  ARG A  46      25.574  76.197  89.316  1.00  0.00           C  
ATOM    676  NE  ARG A  46      25.852  76.803  90.688  1.00  0.00           N  
ATOM    677  CZ  ARG A  46      26.248  76.144  91.760  1.00  0.00           C  
ATOM    678  NH1 ARG A  46      26.387  74.917  91.676  1.00  0.00           N  
ATOM    679  NH2 ARG A  46      26.564  76.825  92.874  1.00  0.00           N1+
ATOM    680  H   ARG A  46      21.493  73.392  88.671  1.00  0.00           H  
ATOM    681  HA  ARG A  46      21.654  76.174  87.375  1.00  0.00           H  
ATOM    682  HB2 ARG A  46      23.911  74.320  88.068  1.00  0.00           H  
ATOM    683  HB3 ARG A  46      24.066  75.916  87.121  1.00  0.00           H  
ATOM    684  HG2 ARG A  46      23.648  77.126  88.991  1.00  0.00           H  
ATOM    685  HG3 ARG A  46      23.518  75.651  89.944  1.00  0.00           H  
ATOM    686  HD2 ARG A  46      26.068  75.226  89.292  1.00  0.00           H  
ATOM    687  HD3 ARG A  46      25.994  76.841  88.544  1.00  0.00           H  
ATOM    688  HE  ARG A  46      25.796  77.810  90.741  1.00  0.00           H  
ATOM    689 HH11 ARG A  46      26.316  74.504  90.758  1.00  0.00           H  
ATOM    690 HH12 ARG A  46      26.740  74.292  92.387  1.00  0.00           H  
ATOM    691 HH21 ARG A  46      26.444  77.819  93.006  1.00  0.00           H  
ATOM    692 HH22 ARG A  46      26.983  76.184  93.533  1.00  0.00           H  
ATOM    693  N   ARG A  47      22.196  75.153  85.058  1.00  0.00           N  
ATOM    694  CA  ARG A  47      22.222  74.523  83.739  1.00  0.00           C  
ATOM    695  C   ARG A  47      23.142  73.278  83.635  1.00  0.00           C  
ATOM    696  O   ARG A  47      24.169  73.115  84.228  1.00  0.00           O  
ATOM    697  CB  ARG A  47      22.480  75.558  82.587  1.00  0.00           C  
ATOM    698  CG  ARG A  47      21.376  76.658  82.475  1.00  0.00           C  
ATOM    699  CD  ARG A  47      21.673  77.700  81.307  1.00  0.00           C  
ATOM    700  NE  ARG A  47      20.560  78.680  81.159  1.00  0.00           N  
ATOM    701  CZ  ARG A  47      20.497  79.963  81.355  1.00  0.00           C  
ATOM    702  NH1 ARG A  47      21.477  80.587  81.885  1.00  0.00           N  
ATOM    703  NH2 ARG A  47      19.426  80.544  81.114  1.00  0.00           N1+
ATOM    704  H   ARG A  47      22.483  76.120  85.110  1.00  0.00           H  
ATOM    705  HA  ARG A  47      21.190  74.202  83.597  1.00  0.00           H  
ATOM    706  HB2 ARG A  47      23.346  76.123  82.931  1.00  0.00           H  
ATOM    707  HB3 ARG A  47      22.648  75.056  81.634  1.00  0.00           H  
ATOM    708  HG2 ARG A  47      20.415  76.172  82.304  1.00  0.00           H  
ATOM    709  HG3 ARG A  47      21.286  77.248  83.387  1.00  0.00           H  
ATOM    710  HD2 ARG A  47      22.635  78.167  81.518  1.00  0.00           H  
ATOM    711  HD3 ARG A  47      21.668  77.194  80.342  1.00  0.00           H  
ATOM    712  HE  ARG A  47      19.777  78.301  80.646  1.00  0.00           H  
ATOM    713 HH11 ARG A  47      22.134  80.086  82.466  1.00  0.00           H  
ATOM    714 HH12 ARG A  47      21.484  81.597  81.880  1.00  0.00           H  
ATOM    715 HH21 ARG A  47      18.572  80.128  80.771  1.00  0.00           H  
ATOM    716 HH22 ARG A  47      19.439  81.520  81.374  1.00  0.00           H  
ATOM    717  N   ALA A  48      22.712  72.290  82.842  1.00  0.00           N  
ATOM    718  CA  ALA A  48      23.377  70.992  82.680  1.00  0.00           C  
ATOM    719  C   ALA A  48      24.680  71.156  81.838  1.00  0.00           C  
ATOM    720  O   ALA A  48      25.758  70.576  82.105  1.00  0.00           O  
ATOM    721  CB  ALA A  48      22.308  70.191  81.938  1.00  0.00           C  
ATOM    722  H   ALA A  48      21.925  72.421  82.223  1.00  0.00           H  
ATOM    723  HA  ALA A  48      23.669  70.437  83.572  1.00  0.00           H  
ATOM    724  HB1 ALA A  48      21.957  70.735  81.061  1.00  0.00           H  
ATOM    725  HB2 ALA A  48      22.720  69.189  81.817  1.00  0.00           H  
ATOM    726  HB3 ALA A  48      21.438  70.170  82.593  1.00  0.00           H  
ATOM    727  N   SER A  49      24.584  72.053  80.786  1.00  0.00           N  
ATOM    728  CA  SER A  49      25.653  72.224  79.798  1.00  0.00           C  
ATOM    729  C   SER A  49      26.834  73.069  80.196  1.00  0.00           C  
ATOM    730  O   SER A  49      27.476  73.740  79.373  1.00  0.00           O  
ATOM    731  CB  SER A  49      25.052  72.679  78.476  1.00  0.00           C  
ATOM    732  OG  SER A  49      23.992  71.805  78.048  1.00  0.00           O  
ATOM    733  H   SER A  49      23.707  72.504  80.570  1.00  0.00           H  
ATOM    734  HA  SER A  49      26.061  71.228  79.630  1.00  0.00           H  
ATOM    735  HB2 SER A  49      24.769  73.717  78.651  1.00  0.00           H  
ATOM    736  HB3 SER A  49      25.879  72.552  77.778  1.00  0.00           H  
ATOM    737  HG  SER A  49      23.438  72.328  77.463  1.00  0.00           H  
ATOM    738  N   LEU A  50      27.195  73.087  81.492  1.00  0.00           N  
ATOM    739  CA  LEU A  50      28.310  73.815  82.044  1.00  0.00           C  
ATOM    740  C   LEU A  50      29.341  72.769  82.647  1.00  0.00           C  
ATOM    741  O   LEU A  50      28.982  71.634  82.984  1.00  0.00           O  
ATOM    742  CB  LEU A  50      27.918  74.702  83.252  1.00  0.00           C  
ATOM    743  CG  LEU A  50      27.088  75.923  82.845  1.00  0.00           C  
ATOM    744  CD1 LEU A  50      26.162  76.474  84.008  1.00  0.00           C  
ATOM    745  CD2 LEU A  50      28.104  77.052  82.412  1.00  0.00           C  
ATOM    746  H   LEU A  50      26.656  72.419  82.025  1.00  0.00           H  
ATOM    747  HA  LEU A  50      28.825  74.397  81.279  1.00  0.00           H  
ATOM    748  HB2 LEU A  50      27.385  74.087  83.977  1.00  0.00           H  
ATOM    749  HB3 LEU A  50      28.723  74.987  83.931  1.00  0.00           H  
ATOM    750  HG  LEU A  50      26.478  75.597  82.002  1.00  0.00           H  
ATOM    751 HD11 LEU A  50      26.829  76.988  84.700  1.00  0.00           H  
ATOM    752 HD12 LEU A  50      25.474  77.153  83.505  1.00  0.00           H  
ATOM    753 HD13 LEU A  50      25.609  75.693  84.530  1.00  0.00           H  
ATOM    754 HD21 LEU A  50      28.674  76.668  81.566  1.00  0.00           H  
ATOM    755 HD22 LEU A  50      27.525  77.934  82.136  1.00  0.00           H  
ATOM    756 HD23 LEU A  50      28.744  77.298  83.260  1.00  0.00           H  
ATOM    757  N   PRO A  51      30.597  73.090  82.840  1.00  0.00           N  
ATOM    758  CA  PRO A  51      31.539  72.162  83.403  1.00  0.00           C  
ATOM    759  C   PRO A  51      31.279  71.673  84.815  1.00  0.00           C  
ATOM    760  O   PRO A  51      31.057  72.420  85.743  1.00  0.00           O  
ATOM    761  CB  PRO A  51      32.964  72.834  83.411  1.00  0.00           C  
ATOM    762  CG  PRO A  51      32.672  74.243  82.903  1.00  0.00           C  
ATOM    763  CD  PRO A  51      31.267  74.350  82.399  1.00  0.00           C  
ATOM    764  HA  PRO A  51      31.624  71.244  82.822  1.00  0.00           H  
ATOM    765  HB2 PRO A  51      33.548  72.848  84.331  1.00  0.00           H  
ATOM    766  HB3 PRO A  51      33.615  72.218  82.791  1.00  0.00           H  
ATOM    767  HG2 PRO A  51      32.671  74.961  83.723  1.00  0.00           H  
ATOM    768  HG3 PRO A  51      33.396  74.465  82.119  1.00  0.00           H  
ATOM    769  HD2 PRO A  51      30.816  75.249  82.819  1.00  0.00           H  
ATOM    770  HD3 PRO A  51      31.218  74.410  81.311  1.00  0.00           H  
ATOM    771  N   GLY A  52      31.476  70.364  84.960  1.00  0.00           N  
ATOM    772  CA  GLY A  52      31.367  69.686  86.288  1.00  0.00           C  
ATOM    773  C   GLY A  52      32.577  69.977  87.196  1.00  0.00           C  
ATOM    774  O   GLY A  52      33.566  70.591  86.824  1.00  0.00           O  
ATOM    775  H   GLY A  52      31.750  69.890  84.112  1.00  0.00           H  
ATOM    776  HA2 GLY A  52      30.504  70.062  86.838  1.00  0.00           H  
ATOM    777  HA3 GLY A  52      31.240  68.621  86.093  1.00  0.00           H  
ATOM    778  N   ARG A  53      32.348  69.575  88.422  1.00  0.00           N  
ATOM    779  CA  ARG A  53      33.374  69.626  89.513  1.00  0.00           C  
ATOM    780  C   ARG A  53      34.791  69.156  89.241  1.00  0.00           C  
ATOM    781  O   ARG A  53      35.753  69.784  89.728  1.00  0.00           O  
ATOM    782  CB  ARG A  53      32.712  69.259  90.828  1.00  0.00           C  
ATOM    783  CG  ARG A  53      33.512  69.295  92.039  1.00  0.00           C  
ATOM    784  CD  ARG A  53      34.052  70.648  92.531  1.00  0.00           C  
ATOM    785  NE  ARG A  53      33.053  71.687  92.543  1.00  0.00           N  
ATOM    786  CZ  ARG A  53      33.191  72.994  92.305  1.00  0.00           C  
ATOM    787  NH1 ARG A  53      34.434  73.461  92.287  1.00  0.00           N  
ATOM    788  NH2 ARG A  53      32.195  73.835  92.337  1.00  0.00           N1+
ATOM    789  H   ARG A  53      31.504  69.063  88.634  1.00  0.00           H  
ATOM    790  HA  ARG A  53      33.442  70.707  89.628  1.00  0.00           H  
ATOM    791  HB2 ARG A  53      31.872  69.920  91.044  1.00  0.00           H  
ATOM    792  HB3 ARG A  53      32.322  68.241  90.804  1.00  0.00           H  
ATOM    793  HG2 ARG A  53      33.012  68.900  92.923  1.00  0.00           H  
ATOM    794  HG3 ARG A  53      34.414  68.705  91.877  1.00  0.00           H  
ATOM    795  HD2 ARG A  53      34.417  70.521  93.550  1.00  0.00           H  
ATOM    796  HD3 ARG A  53      34.883  70.946  91.892  1.00  0.00           H  
ATOM    797  HE  ARG A  53      32.092  71.440  92.728  1.00  0.00           H  
ATOM    798 HH11 ARG A  53      35.223  72.845  92.423  1.00  0.00           H  
ATOM    799 HH12 ARG A  53      34.602  74.406  91.973  1.00  0.00           H  
ATOM    800 HH21 ARG A  53      31.291  73.397  92.444  1.00  0.00           H  
ATOM    801 HH22 ARG A  53      32.288  74.834  92.216  1.00  0.00           H  
ATOM    802  N   ASP A  54      35.010  68.113  88.487  1.00  0.00           N  
ATOM    803  CA  ASP A  54      36.426  67.563  88.361  1.00  0.00           C  
ATOM    804  C   ASP A  54      37.444  68.177  87.352  1.00  0.00           C  
ATOM    805  O   ASP A  54      37.036  68.333  86.254  1.00  0.00           O  
ATOM    806  CB  ASP A  54      36.228  66.036  88.051  1.00  0.00           C  
ATOM    807  CG  ASP A  54      37.406  65.330  87.553  1.00  0.00           C  
ATOM    808  OD1 ASP A  54      38.502  65.390  88.243  1.00  0.00           O  
ATOM    809  OD2 ASP A  54      37.341  64.679  86.469  1.00  0.00           O1-
ATOM    810  H   ASP A  54      34.293  67.555  88.046  1.00  0.00           H  
ATOM    811  HA  ASP A  54      37.005  67.723  89.271  1.00  0.00           H  
ATOM    812  HB2 ASP A  54      35.850  65.552  88.951  1.00  0.00           H  
ATOM    813  HB3 ASP A  54      35.485  65.988  87.255  1.00  0.00           H  
ATOM    814  N   ASP A  55      38.643  68.512  87.759  1.00  0.00           N  
ATOM    815  CA  ASP A  55      39.626  69.193  86.948  1.00  0.00           C  
ATOM    816  C   ASP A  55      40.106  68.443  85.664  1.00  0.00           C  
ATOM    817  O   ASP A  55      40.373  69.098  84.612  1.00  0.00           O  
ATOM    818  CB  ASP A  55      40.912  69.581  87.743  1.00  0.00           C  
ATOM    819  CG  ASP A  55      40.750  70.815  88.631  1.00  0.00           C  
ATOM    820  OD1 ASP A  55      39.927  71.687  88.175  1.00  0.00           O1-
ATOM    821  OD2 ASP A  55      41.457  70.903  89.716  1.00  0.00           O  
ATOM    822  H   ASP A  55      38.747  68.385  88.755  1.00  0.00           H  
ATOM    823  HA  ASP A  55      39.114  70.068  86.549  1.00  0.00           H  
ATOM    824  HB2 ASP A  55      41.256  68.735  88.338  1.00  0.00           H  
ATOM    825  HB3 ASP A  55      41.763  69.782  87.093  1.00  0.00           H  
ATOM    826  N   ASN A  56      39.958  67.133  85.742  1.00  0.00           N  
ATOM    827  CA  ASN A  56      40.402  66.218  84.667  1.00  0.00           C  
ATOM    828  C   ASN A  56      39.442  66.150  83.552  1.00  0.00           C  
ATOM    829  O   ASN A  56      39.789  66.270  82.365  1.00  0.00           O  
ATOM    830  CB  ASN A  56      40.903  64.893  85.262  1.00  0.00           C  
ATOM    831  CG  ASN A  56      41.627  64.056  84.247  1.00  0.00           C  
ATOM    832  OD1 ASN A  56      42.702  64.377  83.827  1.00  0.00           O  
ATOM    833  ND2 ASN A  56      41.037  63.029  83.717  1.00  0.00           N  
ATOM    834  H   ASN A  56      39.616  66.702  86.589  1.00  0.00           H  
ATOM    835  HA  ASN A  56      41.302  66.674  84.255  1.00  0.00           H  
ATOM    836  HB2 ASN A  56      41.618  64.904  86.084  1.00  0.00           H  
ATOM    837  HB3 ASN A  56      40.068  64.243  85.526  1.00  0.00           H  
ATOM    838 HD21 ASN A  56      40.091  62.830  84.011  1.00  0.00           H  
ATOM    839 HD22 ASN A  56      41.565  62.378  83.153  1.00  0.00           H  
ATOM    840  N   SER A  57      38.163  65.969  83.915  1.00  0.00           N  
ATOM    841  CA  SER A  57      37.062  65.768  82.951  1.00  0.00           C  
ATOM    842  C   SER A  57      36.600  67.073  82.255  1.00  0.00           C  
ATOM    843  O   SER A  57      36.436  67.075  81.093  1.00  0.00           O  
ATOM    844  CB  SER A  57      35.832  65.069  83.547  1.00  0.00           C  
ATOM    845  OG  SER A  57      35.338  65.758  84.715  1.00  0.00           O  
ATOM    846  H   SER A  57      37.913  65.967  84.894  1.00  0.00           H  
ATOM    847  HA  SER A  57      37.525  65.091  82.233  1.00  0.00           H  
ATOM    848  HB2 SER A  57      34.947  65.074  82.910  1.00  0.00           H  
ATOM    849  HB3 SER A  57      36.213  64.098  83.863  1.00  0.00           H  
ATOM    850  HG  SER A  57      35.840  65.257  85.363  1.00  0.00           H  
ATOM    851  N   TYR A  58      36.625  68.184  82.935  1.00  0.00           N  
ATOM    852  CA  TYR A  58      36.664  69.499  82.427  1.00  0.00           C  
ATOM    853  C   TYR A  58      37.714  69.750  81.303  1.00  0.00           C  
ATOM    854  O   TYR A  58      37.456  70.373  80.318  1.00  0.00           O  
ATOM    855  CB  TYR A  58      36.670  70.627  83.469  1.00  0.00           C  
ATOM    856  CG  TYR A  58      36.925  72.027  82.929  1.00  0.00           C  
ATOM    857  CD1 TYR A  58      36.114  72.612  81.863  1.00  0.00           C  
ATOM    858  CD2 TYR A  58      37.891  72.875  83.550  1.00  0.00           C  
ATOM    859  CE1 TYR A  58      36.350  73.920  81.466  1.00  0.00           C  
ATOM    860  CE2 TYR A  58      38.209  74.167  83.069  1.00  0.00           C  
ATOM    861  CZ  TYR A  58      37.455  74.703  82.028  1.00  0.00           C  
ATOM    862  OH  TYR A  58      37.692  75.959  81.624  1.00  0.00           O  
ATOM    863  H   TYR A  58      36.693  68.121  83.940  1.00  0.00           H  
ATOM    864  HA  TYR A  58      35.746  69.670  81.865  1.00  0.00           H  
ATOM    865  HB2 TYR A  58      35.771  70.707  84.079  1.00  0.00           H  
ATOM    866  HB3 TYR A  58      37.471  70.306  84.135  1.00  0.00           H  
ATOM    867  HD1 TYR A  58      35.344  72.009  81.405  1.00  0.00           H  
ATOM    868  HD2 TYR A  58      38.477  72.418  84.333  1.00  0.00           H  
ATOM    869  HE1 TYR A  58      35.853  74.261  80.569  1.00  0.00           H  
ATOM    870  HE2 TYR A  58      39.019  74.696  83.549  1.00  0.00           H  
ATOM    871  HH  TYR A  58      38.520  76.379  81.869  1.00  0.00           H  
ATOM    872  N   MET A  59      38.945  69.270  81.491  1.00  0.00           N  
ATOM    873  CA  MET A  59      39.979  69.418  80.439  1.00  0.00           C  
ATOM    874  C   MET A  59      39.592  68.651  79.190  1.00  0.00           C  
ATOM    875  O   MET A  59      39.740  69.103  78.047  1.00  0.00           O  
ATOM    876  CB  MET A  59      41.366  69.075  81.061  1.00  0.00           C  
ATOM    877  CG  MET A  59      42.529  69.195  80.099  1.00  0.00           C  
ATOM    878  SD  MET A  59      44.109  68.556  80.715  1.00  0.00           S  
ATOM    879  CE  MET A  59      43.648  66.830  80.849  1.00  0.00           C  
ATOM    880  H   MET A  59      39.159  68.569  82.186  1.00  0.00           H  
ATOM    881  HA  MET A  59      39.868  70.468  80.169  1.00  0.00           H  
ATOM    882  HB2 MET A  59      41.506  69.705  81.939  1.00  0.00           H  
ATOM    883  HB3 MET A  59      41.276  68.075  81.486  1.00  0.00           H  
ATOM    884  HG2 MET A  59      42.401  68.726  79.123  1.00  0.00           H  
ATOM    885  HG3 MET A  59      42.664  70.271  79.988  1.00  0.00           H  
ATOM    886  HE1 MET A  59      44.517  66.216  81.087  1.00  0.00           H  
ATOM    887  HE2 MET A  59      42.960  66.648  81.675  1.00  0.00           H  
ATOM    888  HE3 MET A  59      43.177  66.572  79.901  1.00  0.00           H  
ATOM    889  N   TYR A  60      39.187  67.356  79.326  1.00  0.00           N  
ATOM    890  CA  TYR A  60      38.485  66.615  78.289  1.00  0.00           C  
ATOM    891  C   TYR A  60      37.216  67.271  77.647  1.00  0.00           C  
ATOM    892  O   TYR A  60      37.023  67.123  76.415  1.00  0.00           O  
ATOM    893  CB  TYR A  60      38.248  65.049  78.674  1.00  0.00           C  
ATOM    894  CG  TYR A  60      39.558  64.304  78.550  1.00  0.00           C  
ATOM    895  CD1 TYR A  60      40.012  63.881  77.312  1.00  0.00           C  
ATOM    896  CD2 TYR A  60      40.260  64.034  79.734  1.00  0.00           C  
ATOM    897  CE1 TYR A  60      41.165  63.044  77.175  1.00  0.00           C  
ATOM    898  CE2 TYR A  60      41.455  63.335  79.633  1.00  0.00           C  
ATOM    899  CZ  TYR A  60      41.917  62.847  78.377  1.00  0.00           C  
ATOM    900  OH  TYR A  60      43.073  62.153  78.204  1.00  0.00           O  
ATOM    901  H   TYR A  60      39.177  67.079  80.297  1.00  0.00           H  
ATOM    902  HA  TYR A  60      39.130  66.600  77.411  1.00  0.00           H  
ATOM    903  HB2 TYR A  60      37.795  64.913  79.656  1.00  0.00           H  
ATOM    904  HB3 TYR A  60      37.659  64.641  77.854  1.00  0.00           H  
ATOM    905  HD1 TYR A  60      39.536  64.100  76.368  1.00  0.00           H  
ATOM    906  HD2 TYR A  60      39.853  64.285  80.702  1.00  0.00           H  
ATOM    907  HE1 TYR A  60      41.505  62.766  76.188  1.00  0.00           H  
ATOM    908  HE2 TYR A  60      41.983  62.997  80.512  1.00  0.00           H  
ATOM    909  HH  TYR A  60      43.475  61.963  79.055  1.00  0.00           H  
ATOM    910  N   ILE A  61      36.661  68.197  78.363  1.00  0.00           N  
ATOM    911  CA  ILE A  61      35.608  69.062  77.852  1.00  0.00           C  
ATOM    912  C   ILE A  61      36.142  70.203  76.956  1.00  0.00           C  
ATOM    913  O   ILE A  61      35.617  70.483  75.923  1.00  0.00           O  
ATOM    914  CB  ILE A  61      34.584  69.525  78.902  1.00  0.00           C  
ATOM    915  CG1 ILE A  61      33.230  68.839  78.895  1.00  0.00           C  
ATOM    916  CG2 ILE A  61      34.241  71.039  78.839  1.00  0.00           C  
ATOM    917  CD1 ILE A  61      33.315  67.358  79.205  1.00  0.00           C  
ATOM    918  H   ILE A  61      36.967  68.248  79.324  1.00  0.00           H  
ATOM    919  HA  ILE A  61      34.975  68.395  77.265  1.00  0.00           H  
ATOM    920  HB  ILE A  61      35.009  69.385  79.896  1.00  0.00           H  
ATOM    921 HG12 ILE A  61      32.624  69.331  79.657  1.00  0.00           H  
ATOM    922 HG13 ILE A  61      32.739  69.062  77.948  1.00  0.00           H  
ATOM    923 HG21 ILE A  61      33.581  71.313  78.016  1.00  0.00           H  
ATOM    924 HG22 ILE A  61      33.713  71.302  79.756  1.00  0.00           H  
ATOM    925 HG23 ILE A  61      35.094  71.706  78.708  1.00  0.00           H  
ATOM    926 HD11 ILE A  61      32.294  67.068  79.455  1.00  0.00           H  
ATOM    927 HD12 ILE A  61      33.693  66.807  78.344  1.00  0.00           H  
ATOM    928 HD13 ILE A  61      34.020  67.204  80.021  1.00  0.00           H  
ATOM    929  N   LEU A  62      37.278  70.781  77.320  1.00  0.00           N  
ATOM    930  CA  LEU A  62      38.010  71.731  76.486  1.00  0.00           C  
ATOM    931  C   LEU A  62      38.640  71.019  75.254  1.00  0.00           C  
ATOM    932  O   LEU A  62      38.573  71.516  74.156  1.00  0.00           O  
ATOM    933  CB  LEU A  62      39.076  72.461  77.313  1.00  0.00           C  
ATOM    934  CG  LEU A  62      38.600  73.386  78.447  1.00  0.00           C  
ATOM    935  CD1 LEU A  62      39.641  74.463  78.759  1.00  0.00           C  
ATOM    936  CD2 LEU A  62      37.362  74.177  78.092  1.00  0.00           C  
ATOM    937  H   LEU A  62      37.683  70.545  78.214  1.00  0.00           H  
ATOM    938  HA  LEU A  62      37.347  72.451  76.007  1.00  0.00           H  
ATOM    939  HB2 LEU A  62      39.713  71.718  77.791  1.00  0.00           H  
ATOM    940  HB3 LEU A  62      39.649  73.073  76.616  1.00  0.00           H  
ATOM    941  HG  LEU A  62      38.458  72.754  79.324  1.00  0.00           H  
ATOM    942 HD11 LEU A  62      40.614  74.022  78.976  1.00  0.00           H  
ATOM    943 HD12 LEU A  62      39.688  75.154  77.917  1.00  0.00           H  
ATOM    944 HD13 LEU A  62      39.373  75.037  79.647  1.00  0.00           H  
ATOM    945 HD21 LEU A  62      37.230  75.115  78.631  1.00  0.00           H  
ATOM    946 HD22 LEU A  62      37.497  74.569  77.084  1.00  0.00           H  
ATOM    947 HD23 LEU A  62      36.458  73.574  78.171  1.00  0.00           H  
ATOM    948  N   PHE A  63      39.093  69.766  75.320  1.00  0.00           N  
ATOM    949  CA  PHE A  63      39.358  68.930  74.215  1.00  0.00           C  
ATOM    950  C   PHE A  63      38.149  68.443  73.386  1.00  0.00           C  
ATOM    951  O   PHE A  63      38.292  68.239  72.182  1.00  0.00           O  
ATOM    952  CB  PHE A  63      40.263  67.766  74.697  1.00  0.00           C  
ATOM    953  CG  PHE A  63      41.717  68.169  74.863  1.00  0.00           C  
ATOM    954  CD1 PHE A  63      42.528  68.600  73.805  1.00  0.00           C  
ATOM    955  CD2 PHE A  63      42.267  68.159  76.178  1.00  0.00           C  
ATOM    956  CE1 PHE A  63      43.855  69.048  73.959  1.00  0.00           C  
ATOM    957  CE2 PHE A  63      43.656  68.581  76.330  1.00  0.00           C  
ATOM    958  CZ  PHE A  63      44.422  68.939  75.223  1.00  0.00           C  
ATOM    959  H   PHE A  63      39.159  69.395  76.257  1.00  0.00           H  
ATOM    960  HA  PHE A  63      39.901  69.453  73.428  1.00  0.00           H  
ATOM    961  HB2 PHE A  63      39.987  67.365  75.672  1.00  0.00           H  
ATOM    962  HB3 PHE A  63      40.275  66.919  74.010  1.00  0.00           H  
ATOM    963  HD1 PHE A  63      42.127  68.626  72.802  1.00  0.00           H  
ATOM    964  HD2 PHE A  63      41.751  67.793  77.053  1.00  0.00           H  
ATOM    965  HE1 PHE A  63      44.394  69.311  73.061  1.00  0.00           H  
ATOM    966  HE2 PHE A  63      44.075  68.602  77.326  1.00  0.00           H  
ATOM    967  HZ  PHE A  63      45.495  69.040  75.286  1.00  0.00           H  
ATOM    968  N   VAL A  64      36.950  68.504  73.915  1.00  0.00           N  
ATOM    969  CA  VAL A  64      35.717  68.173  73.264  1.00  0.00           C  
ATOM    970  C   VAL A  64      35.157  69.339  72.502  1.00  0.00           C  
ATOM    971  O   VAL A  64      34.568  69.216  71.456  1.00  0.00           O  
ATOM    972  CB  VAL A  64      34.790  67.683  74.341  1.00  0.00           C  
ATOM    973  CG1 VAL A  64      33.353  68.005  74.039  1.00  0.00           C  
ATOM    974  CG2 VAL A  64      35.008  66.176  74.472  1.00  0.00           C  
ATOM    975  H   VAL A  64      36.959  68.801  74.881  1.00  0.00           H  
ATOM    976  HA  VAL A  64      35.913  67.355  72.571  1.00  0.00           H  
ATOM    977  HB  VAL A  64      34.909  68.177  75.305  1.00  0.00           H  
ATOM    978 HG11 VAL A  64      33.139  69.049  74.266  1.00  0.00           H  
ATOM    979 HG12 VAL A  64      33.143  67.544  73.074  1.00  0.00           H  
ATOM    980 HG13 VAL A  64      32.845  67.379  74.773  1.00  0.00           H  
ATOM    981 HG21 VAL A  64      36.003  65.792  74.243  1.00  0.00           H  
ATOM    982 HG22 VAL A  64      34.805  65.980  75.525  1.00  0.00           H  
ATOM    983 HG23 VAL A  64      34.353  65.603  73.816  1.00  0.00           H  
ATOM    984  N   MET A  65      35.395  70.571  72.983  1.00  0.00           N  
ATOM    985  CA  MET A  65      35.317  71.873  72.319  1.00  0.00           C  
ATOM    986  C   MET A  65      36.240  71.868  71.107  1.00  0.00           C  
ATOM    987  O   MET A  65      35.817  72.382  70.068  1.00  0.00           O  
ATOM    988  CB  MET A  65      35.635  73.065  73.196  1.00  0.00           C  
ATOM    989  CG  MET A  65      35.321  74.435  72.601  1.00  0.00           C  
ATOM    990  SD  MET A  65      35.664  75.940  73.510  1.00  0.00           S  
ATOM    991  CE  MET A  65      34.891  75.612  75.068  1.00  0.00           C  
ATOM    992  H   MET A  65      35.708  70.741  73.928  1.00  0.00           H  
ATOM    993  HA  MET A  65      34.343  71.955  71.836  1.00  0.00           H  
ATOM    994  HB2 MET A  65      35.000  72.932  74.072  1.00  0.00           H  
ATOM    995  HB3 MET A  65      36.628  73.110  73.644  1.00  0.00           H  
ATOM    996  HG2 MET A  65      35.975  74.508  71.732  1.00  0.00           H  
ATOM    997  HG3 MET A  65      34.301  74.517  72.225  1.00  0.00           H  
ATOM    998  HE1 MET A  65      35.380  74.814  75.627  1.00  0.00           H  
ATOM    999  HE2 MET A  65      34.787  76.468  75.735  1.00  0.00           H  
ATOM   1000  HE3 MET A  65      33.835  75.382  74.925  1.00  0.00           H  
ATOM   1001  N   PHE A  66      37.451  71.390  71.246  1.00  0.00           N  
ATOM   1002  CA  PHE A  66      38.273  71.139  70.044  1.00  0.00           C  
ATOM   1003  C   PHE A  66      37.838  70.052  69.061  1.00  0.00           C  
ATOM   1004  O   PHE A  66      37.840  70.191  67.897  1.00  0.00           O  
ATOM   1005  CB  PHE A  66      39.698  70.983  70.489  1.00  0.00           C  
ATOM   1006  CG  PHE A  66      40.782  70.636  69.447  1.00  0.00           C  
ATOM   1007  CD1 PHE A  66      40.840  69.349  68.874  1.00  0.00           C  
ATOM   1008  CD2 PHE A  66      41.564  71.731  68.980  1.00  0.00           C  
ATOM   1009  CE1 PHE A  66      41.755  69.187  67.796  1.00  0.00           C  
ATOM   1010  CE2 PHE A  66      42.537  71.503  67.992  1.00  0.00           C  
ATOM   1011  CZ  PHE A  66      42.672  70.212  67.404  1.00  0.00           C  
ATOM   1012  H   PHE A  66      37.713  71.025  72.151  1.00  0.00           H  
ATOM   1013  HA  PHE A  66      38.116  72.026  69.431  1.00  0.00           H  
ATOM   1014  HB2 PHE A  66      39.910  71.923  70.998  1.00  0.00           H  
ATOM   1015  HB3 PHE A  66      39.715  70.154  71.197  1.00  0.00           H  
ATOM   1016  HD1 PHE A  66      40.139  68.576  69.153  1.00  0.00           H  
ATOM   1017  HD2 PHE A  66      41.442  72.735  69.356  1.00  0.00           H  
ATOM   1018  HE1 PHE A  66      41.892  68.264  67.253  1.00  0.00           H  
ATOM   1019  HE2 PHE A  66      43.207  72.302  67.711  1.00  0.00           H  
ATOM   1020  HZ  PHE A  66      43.374  70.074  66.595  1.00  0.00           H  
ATOM   1021  N   LEU A  67      37.295  68.948  69.557  1.00  0.00           N  
ATOM   1022  CA  LEU A  67      36.583  67.924  68.698  1.00  0.00           C  
ATOM   1023  C   LEU A  67      35.297  68.455  68.075  1.00  0.00           C  
ATOM   1024  O   LEU A  67      35.007  67.968  66.968  1.00  0.00           O  
ATOM   1025  CB  LEU A  67      36.476  66.715  69.624  1.00  0.00           C  
ATOM   1026  CG  LEU A  67      35.763  65.457  69.084  1.00  0.00           C  
ATOM   1027  CD1 LEU A  67      36.524  64.907  67.881  1.00  0.00           C  
ATOM   1028  CD2 LEU A  67      35.388  64.444  70.125  1.00  0.00           C  
ATOM   1029  H   LEU A  67      37.368  68.851  70.559  1.00  0.00           H  
ATOM   1030  HA  LEU A  67      37.312  67.631  67.943  1.00  0.00           H  
ATOM   1031  HB2 LEU A  67      37.459  66.336  69.904  1.00  0.00           H  
ATOM   1032  HB3 LEU A  67      35.877  66.988  70.492  1.00  0.00           H  
ATOM   1033  HG  LEU A  67      34.840  65.810  68.623  1.00  0.00           H  
ATOM   1034 HD11 LEU A  67      35.858  64.175  67.425  1.00  0.00           H  
ATOM   1035 HD12 LEU A  67      36.733  65.704  67.168  1.00  0.00           H  
ATOM   1036 HD13 LEU A  67      37.465  64.595  68.333  1.00  0.00           H  
ATOM   1037 HD21 LEU A  67      36.319  63.948  70.402  1.00  0.00           H  
ATOM   1038 HD22 LEU A  67      34.940  64.984  70.959  1.00  0.00           H  
ATOM   1039 HD23 LEU A  67      34.667  63.785  69.643  1.00  0.00           H  
ATOM   1040  N   PHE A  68      34.570  69.424  68.682  1.00  0.00           N  
ATOM   1041  CA  PHE A  68      33.456  70.108  68.006  1.00  0.00           C  
ATOM   1042  C   PHE A  68      33.987  70.741  66.703  1.00  0.00           C  
ATOM   1043  O   PHE A  68      33.485  70.313  65.632  1.00  0.00           O  
ATOM   1044  CB  PHE A  68      32.720  71.111  68.895  1.00  0.00           C  
ATOM   1045  CG  PHE A  68      31.736  71.864  68.049  1.00  0.00           C  
ATOM   1046  CD1 PHE A  68      30.535  71.284  67.544  1.00  0.00           C  
ATOM   1047  CD2 PHE A  68      32.121  73.121  67.647  1.00  0.00           C  
ATOM   1048  CE1 PHE A  68      29.787  72.002  66.607  1.00  0.00           C  
ATOM   1049  CE2 PHE A  68      31.274  73.845  66.796  1.00  0.00           C  
ATOM   1050  CZ  PHE A  68      30.093  73.323  66.284  1.00  0.00           C  
ATOM   1051  H   PHE A  68      34.735  69.479  69.677  1.00  0.00           H  
ATOM   1052  HA  PHE A  68      32.763  69.350  67.641  1.00  0.00           H  
ATOM   1053  HB2 PHE A  68      32.325  70.763  69.850  1.00  0.00           H  
ATOM   1054  HB3 PHE A  68      33.415  71.860  69.274  1.00  0.00           H  
ATOM   1055  HD1 PHE A  68      30.224  70.350  67.988  1.00  0.00           H  
ATOM   1056  HD2 PHE A  68      33.084  73.500  67.957  1.00  0.00           H  
ATOM   1057  HE1 PHE A  68      28.844  71.606  66.261  1.00  0.00           H  
ATOM   1058  HE2 PHE A  68      31.725  74.735  66.384  1.00  0.00           H  
ATOM   1059  HZ  PHE A  68      29.537  73.940  65.594  1.00  0.00           H  
ATOM   1060  N   ALA A  69      35.060  71.573  66.656  1.00  0.00           N  
ATOM   1061  CA  ALA A  69      35.635  72.122  65.406  1.00  0.00           C  
ATOM   1062  C   ALA A  69      36.121  71.033  64.419  1.00  0.00           C  
ATOM   1063  O   ALA A  69      35.782  71.124  63.232  1.00  0.00           O  
ATOM   1064  CB  ALA A  69      36.681  73.174  65.889  1.00  0.00           C  
ATOM   1065  H   ALA A  69      35.515  71.766  67.537  1.00  0.00           H  
ATOM   1066  HA  ALA A  69      34.841  72.674  64.903  1.00  0.00           H  
ATOM   1067  HB1 ALA A  69      36.232  73.747  66.701  1.00  0.00           H  
ATOM   1068  HB2 ALA A  69      37.572  72.651  66.237  1.00  0.00           H  
ATOM   1069  HB3 ALA A  69      36.963  73.871  65.101  1.00  0.00           H  
ATOM   1070  N   VAL A  70      36.611  69.923  64.907  1.00  0.00           N  
ATOM   1071  CA  VAL A  70      37.069  68.744  64.142  1.00  0.00           C  
ATOM   1072  C   VAL A  70      35.937  67.940  63.616  1.00  0.00           C  
ATOM   1073  O   VAL A  70      35.936  67.455  62.452  1.00  0.00           O  
ATOM   1074  CB  VAL A  70      38.122  67.893  64.949  1.00  0.00           C  
ATOM   1075  CG1 VAL A  70      38.676  66.608  64.250  1.00  0.00           C  
ATOM   1076  CG2 VAL A  70      39.477  68.572  65.322  1.00  0.00           C  
ATOM   1077  H   VAL A  70      36.521  69.703  65.889  1.00  0.00           H  
ATOM   1078  HA  VAL A  70      37.501  69.120  63.215  1.00  0.00           H  
ATOM   1079  HB  VAL A  70      37.623  67.554  65.857  1.00  0.00           H  
ATOM   1080 HG11 VAL A  70      37.835  66.037  63.855  1.00  0.00           H  
ATOM   1081 HG12 VAL A  70      39.305  66.837  63.389  1.00  0.00           H  
ATOM   1082 HG13 VAL A  70      39.189  66.067  65.046  1.00  0.00           H  
ATOM   1083 HG21 VAL A  70      39.246  69.444  65.934  1.00  0.00           H  
ATOM   1084 HG22 VAL A  70      40.155  67.971  65.927  1.00  0.00           H  
ATOM   1085 HG23 VAL A  70      40.080  68.801  64.444  1.00  0.00           H  
ATOM   1086  N   THR A  71      34.789  67.832  64.334  1.00  0.00           N  
ATOM   1087  CA  THR A  71      33.514  67.223  63.896  1.00  0.00           C  
ATOM   1088  C   THR A  71      32.786  68.099  62.922  1.00  0.00           C  
ATOM   1089  O   THR A  71      32.099  67.533  62.092  1.00  0.00           O  
ATOM   1090  CB  THR A  71      32.582  66.889  65.110  1.00  0.00           C  
ATOM   1091  OG1 THR A  71      33.337  66.070  65.970  1.00  0.00           O  
ATOM   1092  CG2 THR A  71      31.301  66.133  64.722  1.00  0.00           C  
ATOM   1093  H   THR A  71      34.748  68.316  65.219  1.00  0.00           H  
ATOM   1094  HA  THR A  71      33.679  66.241  63.455  1.00  0.00           H  
ATOM   1095  HB  THR A  71      32.412  67.832  65.629  1.00  0.00           H  
ATOM   1096  HG1 THR A  71      33.952  66.655  66.418  1.00  0.00           H  
ATOM   1097 HG21 THR A  71      30.378  66.710  64.765  1.00  0.00           H  
ATOM   1098 HG22 THR A  71      31.409  65.691  63.731  1.00  0.00           H  
ATOM   1099 HG23 THR A  71      31.193  65.268  65.376  1.00  0.00           H  
ATOM   1100  N   VAL A  72      32.943  69.449  62.846  1.00  0.00           N  
ATOM   1101  CA  VAL A  72      32.401  70.280  61.767  1.00  0.00           C  
ATOM   1102  C   VAL A  72      33.089  69.836  60.455  1.00  0.00           C  
ATOM   1103  O   VAL A  72      32.424  69.515  59.435  1.00  0.00           O  
ATOM   1104  CB  VAL A  72      32.635  71.800  62.086  1.00  0.00           C  
ATOM   1105  CG1 VAL A  72      32.702  72.768  60.888  1.00  0.00           C  
ATOM   1106  CG2 VAL A  72      31.613  72.418  63.007  1.00  0.00           C  
ATOM   1107  H   VAL A  72      33.585  69.915  63.471  1.00  0.00           H  
ATOM   1108  HA  VAL A  72      31.357  70.044  61.561  1.00  0.00           H  
ATOM   1109  HB  VAL A  72      33.647  71.897  62.478  1.00  0.00           H  
ATOM   1110 HG11 VAL A  72      31.761  72.737  60.337  1.00  0.00           H  
ATOM   1111 HG12 VAL A  72      32.814  73.753  61.340  1.00  0.00           H  
ATOM   1112 HG13 VAL A  72      33.598  72.497  60.330  1.00  0.00           H  
ATOM   1113 HG21 VAL A  72      31.946  73.402  63.336  1.00  0.00           H  
ATOM   1114 HG22 VAL A  72      30.611  72.514  62.591  1.00  0.00           H  
ATOM   1115 HG23 VAL A  72      31.480  71.839  63.921  1.00  0.00           H  
ATOM   1116  N   GLY A  73      34.420  69.583  60.513  1.00  0.00           N  
ATOM   1117  CA  GLY A  73      35.227  69.170  59.341  1.00  0.00           C  
ATOM   1118  C   GLY A  73      35.121  67.691  59.004  1.00  0.00           C  
ATOM   1119  O   GLY A  73      34.900  67.366  57.833  1.00  0.00           O  
ATOM   1120  H   GLY A  73      34.878  69.765  61.395  1.00  0.00           H  
ATOM   1121  HA2 GLY A  73      34.972  69.713  58.431  1.00  0.00           H  
ATOM   1122  HA3 GLY A  73      36.285  69.320  59.558  1.00  0.00           H  
ATOM   1123  N   SER A  74      34.998  66.848  60.030  1.00  0.00           N  
ATOM   1124  CA  SER A  74      34.386  65.548  59.844  1.00  0.00           C  
ATOM   1125  C   SER A  74      32.967  65.537  59.215  1.00  0.00           C  
ATOM   1126  O   SER A  74      32.639  64.604  58.460  1.00  0.00           O  
ATOM   1127  CB  SER A  74      34.270  64.831  61.161  1.00  0.00           C  
ATOM   1128  OG  SER A  74      35.601  64.747  61.699  1.00  0.00           O  
ATOM   1129  H   SER A  74      35.074  67.177  60.981  1.00  0.00           H  
ATOM   1130  HA  SER A  74      35.043  64.931  59.230  1.00  0.00           H  
ATOM   1131  HB2 SER A  74      33.595  65.391  61.808  1.00  0.00           H  
ATOM   1132  HB3 SER A  74      33.781  63.875  60.979  1.00  0.00           H  
ATOM   1133  HG  SER A  74      35.907  65.646  61.839  1.00  0.00           H  
ATOM   1134  N   LEU A  75      32.050  66.493  59.531  1.00  0.00           N  
ATOM   1135  CA  LEU A  75      30.634  66.463  59.003  1.00  0.00           C  
ATOM   1136  C   LEU A  75      30.645  66.748  57.503  1.00  0.00           C  
ATOM   1137  O   LEU A  75      29.919  66.062  56.717  1.00  0.00           O  
ATOM   1138  CB  LEU A  75      29.640  67.268  59.828  1.00  0.00           C  
ATOM   1139  CG  LEU A  75      29.131  66.650  61.116  1.00  0.00           C  
ATOM   1140  CD1 LEU A  75      28.589  67.674  62.170  1.00  0.00           C  
ATOM   1141  CD2 LEU A  75      28.046  65.695  60.708  1.00  0.00           C  
ATOM   1142  H   LEU A  75      32.230  67.168  60.261  1.00  0.00           H  
ATOM   1143  HA  LEU A  75      30.343  65.414  59.048  1.00  0.00           H  
ATOM   1144  HB2 LEU A  75      30.108  68.218  60.088  1.00  0.00           H  
ATOM   1145  HB3 LEU A  75      28.762  67.507  59.227  1.00  0.00           H  
ATOM   1146  HG  LEU A  75      29.905  66.027  61.565  1.00  0.00           H  
ATOM   1147 HD11 LEU A  75      29.353  68.339  62.575  1.00  0.00           H  
ATOM   1148 HD12 LEU A  75      27.868  68.367  61.736  1.00  0.00           H  
ATOM   1149 HD13 LEU A  75      28.196  67.048  62.971  1.00  0.00           H  
ATOM   1150 HD21 LEU A  75      28.422  64.908  60.054  1.00  0.00           H  
ATOM   1151 HD22 LEU A  75      27.713  65.165  61.600  1.00  0.00           H  
ATOM   1152 HD23 LEU A  75      27.201  66.209  60.249  1.00  0.00           H  
ATOM   1153  N   ILE A  76      31.408  67.745  56.990  1.00  0.00           N  
ATOM   1154  CA  ILE A  76      31.700  67.874  55.609  1.00  0.00           C  
ATOM   1155  C   ILE A  76      32.288  66.621  54.910  1.00  0.00           C  
ATOM   1156  O   ILE A  76      31.652  66.098  54.014  1.00  0.00           O  
ATOM   1157  CB  ILE A  76      32.504  69.141  55.467  1.00  0.00           C  
ATOM   1158  CG1 ILE A  76      32.189  70.440  56.240  1.00  0.00           C  
ATOM   1159  CG2 ILE A  76      32.613  69.471  53.936  1.00  0.00           C  
ATOM   1160  CD1 ILE A  76      33.307  71.537  56.170  1.00  0.00           C  
ATOM   1161  H   ILE A  76      32.012  68.271  57.605  1.00  0.00           H  
ATOM   1162  HA  ILE A  76      30.723  68.076  55.170  1.00  0.00           H  
ATOM   1163  HB  ILE A  76      33.525  68.850  55.718  1.00  0.00           H  
ATOM   1164 HG12 ILE A  76      31.287  70.803  55.748  1.00  0.00           H  
ATOM   1165 HG13 ILE A  76      31.866  70.273  57.268  1.00  0.00           H  
ATOM   1166 HG21 ILE A  76      32.932  68.586  53.386  1.00  0.00           H  
ATOM   1167 HG22 ILE A  76      31.645  69.758  53.525  1.00  0.00           H  
ATOM   1168 HG23 ILE A  76      33.439  70.098  53.602  1.00  0.00           H  
ATOM   1169 HD11 ILE A  76      34.267  71.087  56.425  1.00  0.00           H  
ATOM   1170 HD12 ILE A  76      33.293  71.864  55.131  1.00  0.00           H  
ATOM   1171 HD13 ILE A  76      33.137  72.377  56.844  1.00  0.00           H  
ATOM   1172  N   LEU A  77      33.423  66.040  55.337  1.00  0.00           N  
ATOM   1173  CA  LEU A  77      33.989  64.819  54.720  1.00  0.00           C  
ATOM   1174  C   LEU A  77      33.117  63.486  54.928  1.00  0.00           C  
ATOM   1175  O   LEU A  77      33.167  62.620  54.120  1.00  0.00           O  
ATOM   1176  CB  LEU A  77      35.438  64.542  55.238  1.00  0.00           C  
ATOM   1177  CG  LEU A  77      36.510  65.487  54.816  1.00  0.00           C  
ATOM   1178  CD1 LEU A  77      37.869  65.431  55.556  1.00  0.00           C  
ATOM   1179  CD2 LEU A  77      36.916  65.445  53.377  1.00  0.00           C  
ATOM   1180  H   LEU A  77      33.857  66.419  56.167  1.00  0.00           H  
ATOM   1181  HA  LEU A  77      33.964  64.997  53.644  1.00  0.00           H  
ATOM   1182  HB2 LEU A  77      35.459  64.644  56.323  1.00  0.00           H  
ATOM   1183  HB3 LEU A  77      35.784  63.574  54.878  1.00  0.00           H  
ATOM   1184  HG  LEU A  77      36.111  66.481  55.018  1.00  0.00           H  
ATOM   1185 HD11 LEU A  77      38.246  64.409  55.524  1.00  0.00           H  
ATOM   1186 HD12 LEU A  77      38.552  66.260  55.371  1.00  0.00           H  
ATOM   1187 HD13 LEU A  77      37.693  65.625  56.614  1.00  0.00           H  
ATOM   1188 HD21 LEU A  77      37.348  64.469  53.155  1.00  0.00           H  
ATOM   1189 HD22 LEU A  77      36.074  65.599  52.702  1.00  0.00           H  
ATOM   1190 HD23 LEU A  77      37.742  66.114  53.141  1.00  0.00           H  
ATOM   1191  N   GLY A  78      32.283  63.407  55.972  1.00  0.00           N  
ATOM   1192  CA  GLY A  78      31.185  62.449  56.049  1.00  0.00           C  
ATOM   1193  C   GLY A  78      30.154  62.600  54.875  1.00  0.00           C  
ATOM   1194  O   GLY A  78      29.778  61.616  54.217  1.00  0.00           O  
ATOM   1195  H   GLY A  78      32.394  64.140  56.659  1.00  0.00           H  
ATOM   1196  HA2 GLY A  78      31.647  61.474  55.894  1.00  0.00           H  
ATOM   1197  HA3 GLY A  78      30.728  62.487  57.037  1.00  0.00           H  
ATOM   1198  N   TYR A  79      29.785  63.862  54.607  1.00  0.00           N  
ATOM   1199  CA  TYR A  79      29.008  64.182  53.393  1.00  0.00           C  
ATOM   1200  C   TYR A  79      29.632  63.810  52.041  1.00  0.00           C  
ATOM   1201  O   TYR A  79      28.996  63.477  51.067  1.00  0.00           O  
ATOM   1202  CB  TYR A  79      28.503  65.602  53.479  1.00  0.00           C  
ATOM   1203  CG  TYR A  79      28.124  66.254  52.171  1.00  0.00           C  
ATOM   1204  CD1 TYR A  79      26.980  65.800  51.491  1.00  0.00           C  
ATOM   1205  CD2 TYR A  79      28.886  67.285  51.685  1.00  0.00           C  
ATOM   1206  CE1 TYR A  79      26.601  66.453  50.287  1.00  0.00           C  
ATOM   1207  CE2 TYR A  79      28.509  68.004  50.499  1.00  0.00           C  
ATOM   1208  CZ  TYR A  79      27.321  67.551  49.842  1.00  0.00           C  
ATOM   1209  OH  TYR A  79      26.856  68.272  48.756  1.00  0.00           O  
ATOM   1210  H   TYR A  79      30.078  64.632  55.190  1.00  0.00           H  
ATOM   1211  HA  TYR A  79      28.067  63.634  53.444  1.00  0.00           H  
ATOM   1212  HB2 TYR A  79      27.675  65.748  54.173  1.00  0.00           H  
ATOM   1213  HB3 TYR A  79      29.188  66.217  54.062  1.00  0.00           H  
ATOM   1214  HD1 TYR A  79      26.358  64.979  51.818  1.00  0.00           H  
ATOM   1215  HD2 TYR A  79      29.876  67.399  52.102  1.00  0.00           H  
ATOM   1216  HE1 TYR A  79      25.762  66.084  49.716  1.00  0.00           H  
ATOM   1217  HE2 TYR A  79      29.147  68.760  50.068  1.00  0.00           H  
ATOM   1218  HH  TYR A  79      26.521  67.673  48.085  1.00  0.00           H  
ATOM   1219  N   THR A  80      30.997  63.822  51.956  1.00  0.00           N  
ATOM   1220  CA  THR A  80      31.740  63.320  50.770  1.00  0.00           C  
ATOM   1221  C   THR A  80      31.987  61.859  50.775  1.00  0.00           C  
ATOM   1222  O   THR A  80      31.782  61.185  49.750  1.00  0.00           O  
ATOM   1223  CB  THR A  80      32.978  64.115  50.403  1.00  0.00           C  
ATOM   1224  OG1 THR A  80      33.985  63.734  51.266  1.00  0.00           O  
ATOM   1225  CG2 THR A  80      32.749  65.648  50.532  1.00  0.00           C  
ATOM   1226  H   THR A  80      31.548  63.971  52.790  1.00  0.00           H  
ATOM   1227  HA  THR A  80      31.078  63.320  49.904  1.00  0.00           H  
ATOM   1228  HB  THR A  80      33.304  63.833  49.402  1.00  0.00           H  
ATOM   1229  HG1 THR A  80      34.788  64.149  50.943  1.00  0.00           H  
ATOM   1230 HG21 THR A  80      31.841  66.076  50.107  1.00  0.00           H  
ATOM   1231 HG22 THR A  80      32.753  65.881  51.597  1.00  0.00           H  
ATOM   1232 HG23 THR A  80      33.618  66.184  50.153  1.00  0.00           H  
ATOM   1233  N   ARG A  81      32.433  61.203  51.802  1.00  0.00           N  
ATOM   1234  CA  ARG A  81      32.955  59.856  51.848  1.00  0.00           C  
ATOM   1235  C   ARG A  81      32.062  58.869  52.488  1.00  0.00           C  
ATOM   1236  O   ARG A  81      31.761  57.840  51.872  1.00  0.00           O  
ATOM   1237  CB  ARG A  81      34.345  59.872  52.411  1.00  0.00           C  
ATOM   1238  CG  ARG A  81      35.332  60.633  51.463  1.00  0.00           C  
ATOM   1239  CD  ARG A  81      36.316  61.275  52.375  1.00  0.00           C  
ATOM   1240  NE  ARG A  81      37.137  62.206  51.675  1.00  0.00           N  
ATOM   1241  CZ  ARG A  81      38.433  62.125  51.459  1.00  0.00           C  
ATOM   1242  NH1 ARG A  81      39.096  61.013  51.713  1.00  0.00           N  
ATOM   1243  NH2 ARG A  81      39.081  62.974  50.705  1.00  0.00           N1+
ATOM   1244  H   ARG A  81      32.455  61.723  52.668  1.00  0.00           H  
ATOM   1245  HA  ARG A  81      33.082  59.494  50.827  1.00  0.00           H  
ATOM   1246  HB2 ARG A  81      34.243  60.376  53.372  1.00  0.00           H  
ATOM   1247  HB3 ARG A  81      34.759  58.868  52.498  1.00  0.00           H  
ATOM   1248  HG2 ARG A  81      35.708  59.820  50.842  1.00  0.00           H  
ATOM   1249  HG3 ARG A  81      34.879  61.355  50.784  1.00  0.00           H  
ATOM   1250  HD2 ARG A  81      35.772  61.834  53.136  1.00  0.00           H  
ATOM   1251  HD3 ARG A  81      36.885  60.520  52.917  1.00  0.00           H  
ATOM   1252  HE  ARG A  81      36.716  63.020  51.250  1.00  0.00           H  
ATOM   1253 HH11 ARG A  81      38.530  60.195  51.539  1.00  0.00           H  
ATOM   1254 HH12 ARG A  81      40.031  61.093  51.341  1.00  0.00           H  
ATOM   1255 HH21 ARG A  81      38.743  63.847  50.327  1.00  0.00           H  
ATOM   1256 HH22 ARG A  81      39.975  62.736  50.298  1.00  0.00           H  
ATOM   1257  N   SER A  82      31.548  59.109  53.696  1.00  0.00           N  
ATOM   1258  CA  SER A  82      30.943  58.061  54.434  1.00  0.00           C  
ATOM   1259  C   SER A  82      29.485  57.909  54.035  1.00  0.00           C  
ATOM   1260  O   SER A  82      29.038  56.842  53.673  1.00  0.00           O  
ATOM   1261  CB  SER A  82      31.150  58.193  55.908  1.00  0.00           C  
ATOM   1262  OG  SER A  82      30.378  59.189  56.606  1.00  0.00           O  
ATOM   1263  H   SER A  82      31.673  59.992  54.170  1.00  0.00           H  
ATOM   1264  HA  SER A  82      31.438  57.113  54.222  1.00  0.00           H  
ATOM   1265  HB2 SER A  82      30.977  57.198  56.319  1.00  0.00           H  
ATOM   1266  HB3 SER A  82      32.201  58.375  56.127  1.00  0.00           H  
ATOM   1267  HG  SER A  82      30.288  58.815  57.486  1.00  0.00           H  
ATOM   1268  N   ARG A  83      28.705  59.039  53.888  1.00  0.00           N  
ATOM   1269  CA  ARG A  83      27.283  58.884  53.565  1.00  0.00           C  
ATOM   1270  C   ARG A  83      27.108  58.376  52.135  1.00  0.00           C  
ATOM   1271  O   ARG A  83      26.186  57.620  51.902  1.00  0.00           O  
ATOM   1272  CB  ARG A  83      26.585  60.257  53.866  1.00  0.00           C  
ATOM   1273  CG  ARG A  83      26.422  60.598  55.375  1.00  0.00           C  
ATOM   1274  CD  ARG A  83      25.775  61.922  55.577  1.00  0.00           C  
ATOM   1275  NE  ARG A  83      24.324  61.831  55.262  1.00  0.00           N  
ATOM   1276  CZ  ARG A  83      23.548  62.529  54.461  1.00  0.00           C  
ATOM   1277  NH1 ARG A  83      24.043  63.474  53.688  1.00  0.00           N  
ATOM   1278  NH2 ARG A  83      22.262  62.391  54.444  1.00  0.00           N1+
ATOM   1279  H   ARG A  83      28.982  59.976  54.143  1.00  0.00           H  
ATOM   1280  HA  ARG A  83      26.862  58.016  54.071  1.00  0.00           H  
ATOM   1281  HB2 ARG A  83      27.258  61.038  53.512  1.00  0.00           H  
ATOM   1282  HB3 ARG A  83      25.648  60.256  53.308  1.00  0.00           H  
ATOM   1283  HG2 ARG A  83      25.812  59.840  55.867  1.00  0.00           H  
ATOM   1284  HG3 ARG A  83      27.363  60.789  55.891  1.00  0.00           H  
ATOM   1285  HD2 ARG A  83      25.883  62.309  56.590  1.00  0.00           H  
ATOM   1286  HD3 ARG A  83      26.233  62.640  54.897  1.00  0.00           H  
ATOM   1287  HE  ARG A  83      23.776  61.060  55.619  1.00  0.00           H  
ATOM   1288 HH11 ARG A  83      25.048  63.571  53.690  1.00  0.00           H  
ATOM   1289 HH12 ARG A  83      23.442  64.107  53.180  1.00  0.00           H  
ATOM   1290 HH21 ARG A  83      21.859  61.681  55.038  1.00  0.00           H  
ATOM   1291 HH22 ARG A  83      21.628  62.945  53.885  1.00  0.00           H  
ATOM   1292  N   LYS A  84      27.967  58.734  51.157  1.00  0.00           N  
ATOM   1293  CA  LYS A  84      27.921  58.502  49.718  1.00  0.00           C  
ATOM   1294  C   LYS A  84      28.229  57.073  49.294  1.00  0.00           C  
ATOM   1295  O   LYS A  84      28.587  56.885  48.145  1.00  0.00           O  
ATOM   1296  CB  LYS A  84      28.857  59.614  49.043  1.00  0.00           C  
ATOM   1297  CG  LYS A  84      28.295  60.052  47.736  1.00  0.00           C  
ATOM   1298  CD  LYS A  84      29.366  60.867  47.021  1.00  0.00           C  
ATOM   1299  CE  LYS A  84      29.003  61.523  45.638  1.00  0.00           C  
ATOM   1300  NZ  LYS A  84      28.074  62.733  45.833  1.00  0.00           N1+
ATOM   1301  H   LYS A  84      28.678  59.298  51.598  1.00  0.00           H  
ATOM   1302  HA  LYS A  84      26.917  58.719  49.353  1.00  0.00           H  
ATOM   1303  HB2 LYS A  84      28.727  60.495  49.672  1.00  0.00           H  
ATOM   1304  HB3 LYS A  84      29.920  59.378  49.079  1.00  0.00           H  
ATOM   1305  HG2 LYS A  84      28.002  59.208  47.111  1.00  0.00           H  
ATOM   1306  HG3 LYS A  84      27.300  60.496  47.781  1.00  0.00           H  
ATOM   1307  HD2 LYS A  84      29.668  61.704  47.650  1.00  0.00           H  
ATOM   1308  HD3 LYS A  84      30.258  60.270  46.836  1.00  0.00           H  
ATOM   1309  HE2 LYS A  84      29.911  61.804  45.104  1.00  0.00           H  
ATOM   1310  HE3 LYS A  84      28.543  60.734  45.043  1.00  0.00           H  
ATOM   1311  HZ1 LYS A  84      28.023  63.352  45.037  1.00  0.00           H  
ATOM   1312  HZ2 LYS A  84      27.119  62.458  46.015  1.00  0.00           H  
ATOM   1313  HZ3 LYS A  84      28.386  63.220  46.661  1.00  0.00           H  
ATOM   1314  N   VAL A  85      28.164  56.103  50.193  1.00  0.00           N  
ATOM   1315  CA  VAL A  85      28.363  54.633  49.966  1.00  0.00           C  
ATOM   1316  C   VAL A  85      27.119  53.862  49.517  1.00  0.00           C  
ATOM   1317  O   VAL A  85      26.040  54.133  49.965  1.00  0.00           O  
ATOM   1318  CB  VAL A  85      29.118  53.893  51.056  1.00  0.00           C  
ATOM   1319  CG1 VAL A  85      30.379  54.575  51.531  1.00  0.00           C  
ATOM   1320  CG2 VAL A  85      28.284  53.580  52.313  1.00  0.00           C  
ATOM   1321  H   VAL A  85      27.762  56.426  51.061  1.00  0.00           H  
ATOM   1322  HA  VAL A  85      28.968  54.633  49.058  1.00  0.00           H  
ATOM   1323  HB  VAL A  85      29.345  52.939  50.580  1.00  0.00           H  
ATOM   1324 HG11 VAL A  85      30.963  53.934  52.190  1.00  0.00           H  
ATOM   1325 HG12 VAL A  85      30.980  54.695  50.629  1.00  0.00           H  
ATOM   1326 HG13 VAL A  85      30.210  55.564  51.957  1.00  0.00           H  
ATOM   1327 HG21 VAL A  85      27.490  52.867  52.091  1.00  0.00           H  
ATOM   1328 HG22 VAL A  85      28.836  53.214  53.179  1.00  0.00           H  
ATOM   1329 HG23 VAL A  85      27.930  54.582  52.557  1.00  0.00           H  
ATOM   1330  N   ASP A  86      27.287  52.859  48.630  1.00  0.00           N  
ATOM   1331  CA  ASP A  86      26.180  52.005  48.066  1.00  0.00           C  
ATOM   1332  C   ASP A  86      25.371  51.301  49.202  1.00  0.00           C  
ATOM   1333  O   ASP A  86      25.898  50.397  49.895  1.00  0.00           O  
ATOM   1334  CB  ASP A  86      26.773  51.067  46.949  1.00  0.00           C  
ATOM   1335  CG  ASP A  86      27.202  51.764  45.606  1.00  0.00           C  
ATOM   1336  OD1 ASP A  86      27.117  52.981  45.578  1.00  0.00           O  
ATOM   1337  OD2 ASP A  86      27.953  51.214  44.747  1.00  0.00           O1-
ATOM   1338  H   ASP A  86      28.167  52.732  48.152  1.00  0.00           H  
ATOM   1339  HA  ASP A  86      25.548  52.781  47.633  1.00  0.00           H  
ATOM   1340  HB2 ASP A  86      27.656  50.596  47.380  1.00  0.00           H  
ATOM   1341  HB3 ASP A  86      26.010  50.303  46.798  1.00  0.00           H  
ATOM   1342  N   LYS A  87      24.109  51.609  49.378  1.00  0.00           N  
ATOM   1343  CA  LYS A  87      23.192  50.745  50.166  1.00  0.00           C  
ATOM   1344  C   LYS A  87      23.121  49.286  49.585  1.00  0.00           C  
ATOM   1345  O   LYS A  87      23.289  49.084  48.364  1.00  0.00           O  
ATOM   1346  CB  LYS A  87      21.762  51.433  50.198  1.00  0.00           C  
ATOM   1347  CG  LYS A  87      21.646  52.928  50.589  1.00  0.00           C  
ATOM   1348  CD  LYS A  87      20.159  53.178  50.942  1.00  0.00           C  
ATOM   1349  CE  LYS A  87      19.646  52.729  52.298  1.00  0.00           C  
ATOM   1350  NZ  LYS A  87      18.136  52.945  52.298  1.00  0.00           N1+
ATOM   1351  H   LYS A  87      23.753  52.355  48.796  1.00  0.00           H  
ATOM   1352  HA  LYS A  87      23.466  50.690  51.219  1.00  0.00           H  
ATOM   1353  HB2 LYS A  87      21.252  51.343  49.239  1.00  0.00           H  
ATOM   1354  HB3 LYS A  87      21.314  50.860  51.010  1.00  0.00           H  
ATOM   1355  HG2 LYS A  87      22.379  53.108  51.375  1.00  0.00           H  
ATOM   1356  HG3 LYS A  87      22.076  53.462  49.742  1.00  0.00           H  
ATOM   1357  HD2 LYS A  87      20.032  54.251  50.798  1.00  0.00           H  
ATOM   1358  HD3 LYS A  87      19.543  52.682  50.191  1.00  0.00           H  
ATOM   1359  HE2 LYS A  87      19.828  51.661  52.413  1.00  0.00           H  
ATOM   1360  HE3 LYS A  87      20.233  53.307  53.012  1.00  0.00           H  
ATOM   1361  HZ1 LYS A  87      17.882  52.844  51.326  1.00  0.00           H  
ATOM   1362  HZ2 LYS A  87      17.561  52.298  52.820  1.00  0.00           H  
ATOM   1363  HZ3 LYS A  87      17.941  53.812  52.777  1.00  0.00           H  
ATOM   1364  N   ARG A  88      22.900  48.259  50.406  1.00  0.00           N  
ATOM   1365  CA  ARG A  88      22.483  46.954  49.978  1.00  0.00           C  
ATOM   1366  C   ARG A  88      21.100  47.087  49.334  1.00  0.00           C  
ATOM   1367  O   ARG A  88      20.828  46.344  48.316  1.00  0.00           O  
ATOM   1368  CB  ARG A  88      22.314  46.041  51.202  1.00  0.00           C  
ATOM   1369  CG  ARG A  88      22.123  44.556  50.945  1.00  0.00           C  
ATOM   1370  CD  ARG A  88      22.474  43.732  52.204  1.00  0.00           C  
ATOM   1371  NE  ARG A  88      22.163  42.341  52.086  1.00  0.00           N  
ATOM   1372  CZ  ARG A  88      20.947  41.830  52.253  1.00  0.00           C  
ATOM   1373  NH1 ARG A  88      19.942  42.568  52.655  1.00  0.00           N  
ATOM   1374  NH2 ARG A  88      20.671  40.546  51.943  1.00  0.00           N1+
ATOM   1375  H   ARG A  88      22.648  48.392  51.376  1.00  0.00           H  
ATOM   1376  HA  ARG A  88      23.184  46.461  49.304  1.00  0.00           H  
ATOM   1377  HB2 ARG A  88      23.142  46.116  51.907  1.00  0.00           H  
ATOM   1378  HB3 ARG A  88      21.481  46.456  51.769  1.00  0.00           H  
ATOM   1379  HG2 ARG A  88      21.126  44.389  50.536  1.00  0.00           H  
ATOM   1380  HG3 ARG A  88      22.888  44.279  50.219  1.00  0.00           H  
ATOM   1381  HD2 ARG A  88      23.526  43.860  52.457  1.00  0.00           H  
ATOM   1382  HD3 ARG A  88      21.904  44.204  53.005  1.00  0.00           H  
ATOM   1383  HE  ARG A  88      22.962  41.758  51.881  1.00  0.00           H  
ATOM   1384 HH11 ARG A  88      20.155  43.548  52.541  1.00  0.00           H  
ATOM   1385 HH12 ARG A  88      18.990  42.230  52.667  1.00  0.00           H  
ATOM   1386 HH21 ARG A  88      21.401  39.882  51.730  1.00  0.00           H  
ATOM   1387 HH22 ARG A  88      19.696  40.288  52.010  1.00  0.00           H  
ATOM   1388  N   SER A  89      20.143  47.862  49.910  1.00  0.00           N  
ATOM   1389  CA  SER A  89      18.744  48.147  49.394  1.00  0.00           C  
ATOM   1390  C   SER A  89      18.628  48.984  48.115  1.00  0.00           C  
ATOM   1391  O   SER A  89      19.465  49.788  47.840  1.00  0.00           O  
ATOM   1392  CB  SER A  89      17.925  48.890  50.501  1.00  0.00           C  
ATOM   1393  OG  SER A  89      18.574  49.937  51.137  1.00  0.00           O  
ATOM   1394  H   SER A  89      20.471  48.461  50.654  1.00  0.00           H  
ATOM   1395  HA  SER A  89      18.230  47.216  49.152  1.00  0.00           H  
ATOM   1396  HB2 SER A  89      16.997  49.213  50.029  1.00  0.00           H  
ATOM   1397  HB3 SER A  89      17.563  48.192  51.256  1.00  0.00           H  
ATOM   1398  HG  SER A  89      18.481  49.853  52.088  1.00  0.00           H  
ATOM   1399  N   ASP A  90      17.709  48.518  47.269  1.00  0.00           N  
ATOM   1400  CA  ASP A  90      17.557  49.051  45.868  1.00  0.00           C  
ATOM   1401  C   ASP A  90      16.970  50.468  45.719  1.00  0.00           C  
ATOM   1402  O   ASP A  90      15.927  50.653  46.337  1.00  0.00           O  
ATOM   1403  CB  ASP A  90      16.908  47.980  44.908  1.00  0.00           C  
ATOM   1404  CG  ASP A  90      16.320  48.573  43.655  1.00  0.00           C  
ATOM   1405  OD1 ASP A  90      17.031  49.348  43.018  1.00  0.00           O  
ATOM   1406  OD2 ASP A  90      15.225  48.172  43.336  1.00  0.00           O1-
ATOM   1407  H   ASP A  90      17.144  47.766  47.636  1.00  0.00           H  
ATOM   1408  HA  ASP A  90      18.564  49.090  45.454  1.00  0.00           H  
ATOM   1409  HB2 ASP A  90      17.663  47.271  44.567  1.00  0.00           H  
ATOM   1410  HB3 ASP A  90      16.167  47.359  45.411  1.00  0.00           H  
ATOM   1411  N   PRO A  91      17.703  51.485  45.176  1.00  0.00           N  
ATOM   1412  CA  PRO A  91      17.196  52.818  45.098  1.00  0.00           C  
ATOM   1413  C   PRO A  91      16.002  52.978  44.191  1.00  0.00           C  
ATOM   1414  O   PRO A  91      15.056  53.730  44.527  1.00  0.00           O  
ATOM   1415  CB  PRO A  91      18.267  53.786  44.580  1.00  0.00           C  
ATOM   1416  CG  PRO A  91      19.528  52.884  44.674  1.00  0.00           C  
ATOM   1417  CD  PRO A  91      18.941  51.471  44.458  1.00  0.00           C  
ATOM   1418  HA  PRO A  91      16.895  53.121  46.101  1.00  0.00           H  
ATOM   1419  HB2 PRO A  91      18.150  53.991  43.516  1.00  0.00           H  
ATOM   1420  HB3 PRO A  91      18.207  54.592  45.311  1.00  0.00           H  
ATOM   1421  HG2 PRO A  91      20.237  52.975  43.851  1.00  0.00           H  
ATOM   1422  HG3 PRO A  91      20.072  53.069  45.600  1.00  0.00           H  
ATOM   1423  HD2 PRO A  91      18.697  51.350  43.403  1.00  0.00           H  
ATOM   1424  HD3 PRO A  91      19.734  50.797  44.785  1.00  0.00           H  
ATOM   1425  N   TYR A  92      15.819  52.118  43.218  1.00  0.00           N  
ATOM   1426  CA  TYR A  92      14.691  52.100  42.266  1.00  0.00           C  
ATOM   1427  C   TYR A  92      13.335  51.896  42.960  1.00  0.00           C  
ATOM   1428  O   TYR A  92      12.342  52.602  42.519  1.00  0.00           O  
ATOM   1429  CB  TYR A  92      14.923  51.102  41.112  1.00  0.00           C  
ATOM   1430  CG  TYR A  92      13.668  50.837  40.304  1.00  0.00           C  
ATOM   1431  CD1 TYR A  92      13.097  51.751  39.350  1.00  0.00           C  
ATOM   1432  CD2 TYR A  92      13.108  49.558  40.319  1.00  0.00           C  
ATOM   1433  CE1 TYR A  92      11.963  51.415  38.581  1.00  0.00           C  
ATOM   1434  CE2 TYR A  92      12.013  49.192  39.637  1.00  0.00           C  
ATOM   1435  CZ  TYR A  92      11.486  50.142  38.747  1.00  0.00           C  
ATOM   1436  OH  TYR A  92      10.367  49.771  38.016  1.00  0.00           O  
ATOM   1437  H   TYR A  92      16.415  51.307  43.131  1.00  0.00           H  
ATOM   1438  HA  TYR A  92      14.502  53.076  41.820  1.00  0.00           H  
ATOM   1439  HB2 TYR A  92      15.664  51.472  40.403  1.00  0.00           H  
ATOM   1440  HB3 TYR A  92      15.250  50.125  41.466  1.00  0.00           H  
ATOM   1441  HD1 TYR A  92      13.676  52.663  39.334  1.00  0.00           H  
ATOM   1442  HD2 TYR A  92      13.650  48.757  40.801  1.00  0.00           H  
ATOM   1443  HE1 TYR A  92      11.502  52.056  37.844  1.00  0.00           H  
ATOM   1444  HE2 TYR A  92      11.595  48.196  39.659  1.00  0.00           H  
ATOM   1445  HH  TYR A  92       9.948  48.948  38.275  1.00  0.00           H  
ATOM   1446  N   HIS A  93      13.208  51.057  43.977  1.00  0.00           N  
ATOM   1447  CA  HIS A  93      11.940  50.890  44.723  1.00  0.00           C  
ATOM   1448  C   HIS A  93      11.356  52.176  45.210  1.00  0.00           C  
ATOM   1449  O   HIS A  93      10.142  52.308  45.266  1.00  0.00           O  
ATOM   1450  CB  HIS A  93      12.116  49.858  45.914  1.00  0.00           C  
ATOM   1451  CG  HIS A  93      11.404  50.304  47.228  1.00  0.00           C  
ATOM   1452  ND1 HIS A  93      11.935  51.198  48.103  1.00  0.00           N  
ATOM   1453  CD2 HIS A  93      10.177  49.836  47.598  1.00  0.00           C  
ATOM   1454  CE1 HIS A  93      10.962  51.336  48.981  1.00  0.00           C  
ATOM   1455  NE2 HIS A  93       9.863  50.600  48.656  1.00  0.00           N  
ATOM   1456  H   HIS A  93      14.053  50.664  44.366  1.00  0.00           H  
ATOM   1457  HA  HIS A  93      11.211  50.488  44.019  1.00  0.00           H  
ATOM   1458  HB2 HIS A  93      11.640  48.878  45.932  1.00  0.00           H  
ATOM   1459  HB3 HIS A  93      13.200  49.794  46.012  1.00  0.00           H  
ATOM   1460  HD2 HIS A  93       9.439  49.383  46.952  1.00  0.00           H  
ATOM   1461  HE1 HIS A  93      11.023  51.918  49.889  1.00  0.00           H  
ATOM   1462  HE2 HIS A  93       8.971  50.640  49.127  1.00  0.00           H  
ATOM   1463  N   VAL A  94      12.243  53.174  45.491  1.00  0.00           N  
ATOM   1464  CA  VAL A  94      11.730  54.423  46.045  1.00  0.00           C  
ATOM   1465  C   VAL A  94      11.143  55.250  44.970  1.00  0.00           C  
ATOM   1466  O   VAL A  94      10.245  56.106  45.266  1.00  0.00           O  
ATOM   1467  CB  VAL A  94      12.803  55.170  46.891  1.00  0.00           C  
ATOM   1468  CG1 VAL A  94      12.265  56.298  47.791  1.00  0.00           C  
ATOM   1469  CG2 VAL A  94      13.560  54.269  47.873  1.00  0.00           C  
ATOM   1470  H   VAL A  94      13.223  52.979  45.351  1.00  0.00           H  
ATOM   1471  HA  VAL A  94      10.934  54.072  46.703  1.00  0.00           H  
ATOM   1472  HB  VAL A  94      13.599  55.643  46.315  1.00  0.00           H  
ATOM   1473 HG11 VAL A  94      11.599  55.870  48.540  1.00  0.00           H  
ATOM   1474 HG12 VAL A  94      13.066  56.669  48.431  1.00  0.00           H  
ATOM   1475 HG13 VAL A  94      11.891  57.096  47.148  1.00  0.00           H  
ATOM   1476 HG21 VAL A  94      14.153  53.495  47.386  1.00  0.00           H  
ATOM   1477 HG22 VAL A  94      14.314  54.851  48.403  1.00  0.00           H  
ATOM   1478 HG23 VAL A  94      12.977  53.652  48.557  1.00  0.00           H  
ATOM   1479  N   TYR A  95      11.653  55.136  43.720  1.00  0.00           N  
ATOM   1480  CA  TYR A  95      11.169  55.953  42.624  1.00  0.00           C  
ATOM   1481  C   TYR A  95       9.721  55.719  42.133  1.00  0.00           C  
ATOM   1482  O   TYR A  95       8.956  56.683  41.979  1.00  0.00           O  
ATOM   1483  CB  TYR A  95      12.271  56.025  41.541  1.00  0.00           C  
ATOM   1484  CG  TYR A  95      11.828  56.366  40.089  1.00  0.00           C  
ATOM   1485  CD1 TYR A  95      11.314  57.699  39.866  1.00  0.00           C  
ATOM   1486  CD2 TYR A  95      11.945  55.394  39.028  1.00  0.00           C  
ATOM   1487  CE1 TYR A  95      10.879  57.993  38.566  1.00  0.00           C  
ATOM   1488  CE2 TYR A  95      11.573  55.761  37.745  1.00  0.00           C  
ATOM   1489  CZ  TYR A  95      11.080  57.051  37.529  1.00  0.00           C  
ATOM   1490  OH  TYR A  95      10.816  57.515  36.321  1.00  0.00           O  
ATOM   1491  H   TYR A  95      12.249  54.332  43.586  1.00  0.00           H  
ATOM   1492  HA  TYR A  95      11.055  56.997  42.917  1.00  0.00           H  
ATOM   1493  HB2 TYR A  95      12.980  56.825  41.751  1.00  0.00           H  
ATOM   1494  HB3 TYR A  95      12.760  55.053  41.481  1.00  0.00           H  
ATOM   1495  HD1 TYR A  95      11.385  58.460  40.629  1.00  0.00           H  
ATOM   1496  HD2 TYR A  95      12.321  54.429  39.331  1.00  0.00           H  
ATOM   1497  HE1 TYR A  95      10.582  58.987  38.268  1.00  0.00           H  
ATOM   1498  HE2 TYR A  95      11.629  55.064  36.922  1.00  0.00           H  
ATOM   1499  HH  TYR A  95      11.175  57.010  35.587  1.00  0.00           H  
ATOM   1500  N   ILE A  96       9.295  54.459  42.051  1.00  0.00           N  
ATOM   1501  CA  ILE A  96       7.914  54.100  41.621  1.00  0.00           C  
ATOM   1502  C   ILE A  96       6.742  54.370  42.654  1.00  0.00           C  
ATOM   1503  O   ILE A  96       6.946  54.248  43.848  1.00  0.00           O  
ATOM   1504  CB  ILE A  96       7.817  52.620  41.223  1.00  0.00           C  
ATOM   1505  CG1 ILE A  96       8.698  51.614  41.948  1.00  0.00           C  
ATOM   1506  CG2 ILE A  96       8.090  52.628  39.700  1.00  0.00           C  
ATOM   1507  CD1 ILE A  96       8.327  50.104  41.541  1.00  0.00           C  
ATOM   1508  H   ILE A  96      10.025  53.780  42.211  1.00  0.00           H  
ATOM   1509  HA  ILE A  96       7.589  54.681  40.758  1.00  0.00           H  
ATOM   1510  HB  ILE A  96       6.771  52.337  41.342  1.00  0.00           H  
ATOM   1511 HG12 ILE A  96       9.759  51.801  41.779  1.00  0.00           H  
ATOM   1512 HG13 ILE A  96       8.642  51.645  43.036  1.00  0.00           H  
ATOM   1513 HG21 ILE A  96       8.945  53.261  39.464  1.00  0.00           H  
ATOM   1514 HG22 ILE A  96       8.381  51.667  39.275  1.00  0.00           H  
ATOM   1515 HG23 ILE A  96       7.137  52.765  39.190  1.00  0.00           H  
ATOM   1516 HD11 ILE A  96       8.559  49.998  40.481  1.00  0.00           H  
ATOM   1517 HD12 ILE A  96       8.978  49.496  42.169  1.00  0.00           H  
ATOM   1518 HD13 ILE A  96       7.284  49.825  41.691  1.00  0.00           H  
ATOM   1519  N   LYS A  97       5.621  54.807  42.111  1.00  0.00           N  
ATOM   1520  CA  LYS A  97       4.674  55.583  42.878  1.00  0.00           C  
ATOM   1521  C   LYS A  97       3.834  54.900  43.872  1.00  0.00           C  
ATOM   1522  O   LYS A  97       4.103  55.109  45.057  1.00  0.00           O  
ATOM   1523  CB  LYS A  97       3.912  56.388  41.952  1.00  0.00           C  
ATOM   1524  CG  LYS A  97       3.007  57.475  42.579  1.00  0.00           C  
ATOM   1525  CD  LYS A  97       2.401  58.474  41.585  1.00  0.00           C  
ATOM   1526  CE  LYS A  97       1.571  57.708  40.537  1.00  0.00           C  
ATOM   1527  NZ  LYS A  97       0.528  58.564  39.926  1.00  0.00           N1+
ATOM   1528  H   LYS A  97       5.633  54.883  41.103  1.00  0.00           H  
ATOM   1529  HA  LYS A  97       5.299  56.337  43.357  1.00  0.00           H  
ATOM   1530  HB2 LYS A  97       4.488  56.916  41.192  1.00  0.00           H  
ATOM   1531  HB3 LYS A  97       3.261  55.726  41.380  1.00  0.00           H  
ATOM   1532  HG2 LYS A  97       2.103  57.025  42.990  1.00  0.00           H  
ATOM   1533  HG3 LYS A  97       3.561  58.044  43.326  1.00  0.00           H  
ATOM   1534  HD2 LYS A  97       1.833  59.217  42.145  1.00  0.00           H  
ATOM   1535  HD3 LYS A  97       3.237  58.899  41.030  1.00  0.00           H  
ATOM   1536  HE2 LYS A  97       2.276  57.301  39.813  1.00  0.00           H  
ATOM   1537  HE3 LYS A  97       1.106  56.900  41.102  1.00  0.00           H  
ATOM   1538  HZ1 LYS A  97       0.762  59.327  39.307  1.00  0.00           H  
ATOM   1539  HZ2 LYS A  97      -0.174  57.996  39.475  1.00  0.00           H  
ATOM   1540  HZ3 LYS A  97       0.072  59.011  40.709  1.00  0.00           H  
ATOM   1541  N   ASN A  98       3.069  53.908  43.481  1.00  0.00           N  
ATOM   1542  CA  ASN A  98       2.388  52.939  44.389  1.00  0.00           C  
ATOM   1543  C   ASN A  98       3.346  51.779  44.844  1.00  0.00           C  
ATOM   1544  O   ASN A  98       3.072  50.606  44.761  1.00  0.00           O  
ATOM   1545  CB  ASN A  98       1.100  52.425  43.742  1.00  0.00           C  
ATOM   1546  CG  ASN A  98       0.051  53.527  43.537  1.00  0.00           C  
ATOM   1547  OD1 ASN A  98       0.367  54.679  43.186  1.00  0.00           O  
ATOM   1548  ND2 ASN A  98      -1.219  53.183  43.565  1.00  0.00           N  
ATOM   1549  H   ASN A  98       2.984  53.690  42.499  1.00  0.00           H  
ATOM   1550  HA  ASN A  98       2.109  53.549  45.248  1.00  0.00           H  
ATOM   1551  HB2 ASN A  98       1.266  51.984  42.759  1.00  0.00           H  
ATOM   1552  HB3 ASN A  98       0.673  51.680  44.414  1.00  0.00           H  
ATOM   1553 HD21 ASN A  98      -1.479  52.213  43.679  1.00  0.00           H  
ATOM   1554 HD22 ASN A  98      -1.922  53.846  43.271  1.00  0.00           H  
ATOM   1555  N   ARG A  99       4.560  52.097  45.327  1.00  0.00           N  
ATOM   1556  CA  ARG A  99       5.546  51.153  45.839  1.00  0.00           C  
ATOM   1557  C   ARG A  99       5.150  50.501  47.158  1.00  0.00           C  
ATOM   1558  O   ARG A  99       4.158  50.771  47.839  1.00  0.00           O  
ATOM   1559  CB  ARG A  99       6.945  51.803  46.081  1.00  0.00           C  
ATOM   1560  CG  ARG A  99       6.919  52.952  47.112  1.00  0.00           C  
ATOM   1561  CD  ARG A  99       8.176  53.757  47.117  1.00  0.00           C  
ATOM   1562  NE  ARG A  99       8.003  55.059  47.821  1.00  0.00           N  
ATOM   1563  CZ  ARG A  99       7.702  56.189  47.269  1.00  0.00           C  
ATOM   1564  NH1 ARG A  99       7.384  56.385  46.039  1.00  0.00           N  
ATOM   1565  NH2 ARG A  99       7.768  57.313  47.930  1.00  0.00           N1+
ATOM   1566  H   ARG A  99       4.888  53.048  45.414  1.00  0.00           H  
ATOM   1567  HA  ARG A  99       5.743  50.441  45.038  1.00  0.00           H  
ATOM   1568  HB2 ARG A  99       7.763  51.129  46.335  1.00  0.00           H  
ATOM   1569  HB3 ARG A  99       7.197  52.162  45.083  1.00  0.00           H  
ATOM   1570  HG2 ARG A  99       6.049  53.568  46.882  1.00  0.00           H  
ATOM   1571  HG3 ARG A  99       6.627  52.574  48.092  1.00  0.00           H  
ATOM   1572  HD2 ARG A  99       8.901  53.075  47.560  1.00  0.00           H  
ATOM   1573  HD3 ARG A  99       8.448  53.945  46.079  1.00  0.00           H  
ATOM   1574  HE  ARG A  99       8.248  55.075  48.801  1.00  0.00           H  
ATOM   1575 HH11 ARG A  99       7.477  55.645  45.358  1.00  0.00           H  
ATOM   1576 HH12 ARG A  99       6.820  57.186  45.795  1.00  0.00           H  
ATOM   1577 HH21 ARG A  99       7.687  57.181  48.928  1.00  0.00           H  
ATOM   1578 HH22 ARG A  99       7.548  58.156  47.418  1.00  0.00           H  
ATOM   1579  N   VAL A 100       5.868  49.453  47.498  1.00  0.00           N  
ATOM   1580  CA  VAL A 100       5.618  48.731  48.752  1.00  0.00           C  
ATOM   1581  C   VAL A 100       6.224  49.480  49.928  1.00  0.00           C  
ATOM   1582  O   VAL A 100       7.277  50.108  49.941  1.00  0.00           O  
ATOM   1583  CB  VAL A 100       6.151  47.312  48.607  1.00  0.00           C  
ATOM   1584  CG1 VAL A 100       5.808  46.617  47.257  1.00  0.00           C  
ATOM   1585  CG2 VAL A 100       7.679  47.252  48.659  1.00  0.00           C  
ATOM   1586  H   VAL A 100       6.653  49.147  46.940  1.00  0.00           H  
ATOM   1587  HA  VAL A 100       4.529  48.755  48.711  1.00  0.00           H  
ATOM   1588  HB  VAL A 100       5.803  46.747  49.472  1.00  0.00           H  
ATOM   1589 HG11 VAL A 100       6.316  47.157  46.458  1.00  0.00           H  
ATOM   1590 HG12 VAL A 100       6.138  45.602  47.477  1.00  0.00           H  
ATOM   1591 HG13 VAL A 100       4.730  46.663  47.103  1.00  0.00           H  
ATOM   1592 HG21 VAL A 100       8.046  47.631  49.613  1.00  0.00           H  
ATOM   1593 HG22 VAL A 100       7.973  46.204  48.691  1.00  0.00           H  
ATOM   1594 HG23 VAL A 100       8.082  47.741  47.772  1.00  0.00           H  
ATOM   1595  N   SER A 101       5.446  49.566  50.987  1.00  0.00           N  
ATOM   1596  CA  SER A 101       5.731  50.115  52.319  1.00  0.00           C  
ATOM   1597  C   SER A 101       6.742  49.231  53.050  1.00  0.00           C  
ATOM   1598  O   SER A 101       7.161  48.174  52.539  1.00  0.00           O  
ATOM   1599  CB  SER A 101       4.407  50.195  53.151  1.00  0.00           C  
ATOM   1600  OG  SER A 101       3.541  51.228  52.717  1.00  0.00           O  
ATOM   1601  H   SER A 101       4.677  48.911  51.013  1.00  0.00           H  
ATOM   1602  HA  SER A 101       6.107  51.133  52.220  1.00  0.00           H  
ATOM   1603  HB2 SER A 101       3.936  49.212  53.112  1.00  0.00           H  
ATOM   1604  HB3 SER A 101       4.794  50.485  54.127  1.00  0.00           H  
ATOM   1605  HG  SER A 101       2.653  50.978  52.983  1.00  0.00           H  
ATOM   1606  N   MET A 102       7.164  49.739  54.207  1.00  0.00           N  
ATOM   1607  CA  MET A 102       8.057  49.028  55.161  1.00  0.00           C  
ATOM   1608  C   MET A 102       7.476  47.794  55.763  1.00  0.00           C  
ATOM   1609  O   MET A 102       6.285  47.803  56.010  1.00  0.00           O  
ATOM   1610  CB  MET A 102       8.618  50.066  56.192  1.00  0.00           C  
ATOM   1611  CG  MET A 102       7.586  50.690  57.172  1.00  0.00           C  
ATOM   1612  SD  MET A 102       8.314  51.821  58.418  1.00  0.00           S  
ATOM   1613  CE  MET A 102       9.834  50.921  58.927  1.00  0.00           C  
ATOM   1614  H   MET A 102       6.876  50.652  54.531  1.00  0.00           H  
ATOM   1615  HA  MET A 102       8.965  48.849  54.586  1.00  0.00           H  
ATOM   1616  HB2 MET A 102       9.383  49.512  56.736  1.00  0.00           H  
ATOM   1617  HB3 MET A 102       9.063  50.855  55.586  1.00  0.00           H  
ATOM   1618  HG2 MET A 102       6.831  51.215  56.588  1.00  0.00           H  
ATOM   1619  HG3 MET A 102       7.174  49.887  57.783  1.00  0.00           H  
ATOM   1620  HE1 MET A 102      10.616  50.962  58.168  1.00  0.00           H  
ATOM   1621  HE2 MET A 102      10.253  51.206  59.892  1.00  0.00           H  
ATOM   1622  HE3 MET A 102       9.628  49.864  59.093  1.00  0.00           H  
ATOM   1623  N   ILE A 103       8.283  46.761  56.006  1.00  0.00           N  
ATOM   1624  CA  ILE A 103       7.957  45.557  56.710  1.00  0.00           C  
ATOM   1625  C   ILE A 103       6.781  44.878  55.873  1.00  0.00           C  
ATOM   1626  O   ILE A 103       7.190  44.433  54.804  1.00  0.00           O  
ATOM   1627  CB  ILE A 103       7.673  45.743  58.214  1.00  0.00           C  
ATOM   1628  CG1 ILE A 103       8.745  46.517  59.002  1.00  0.00           C  
ATOM   1629  CG2 ILE A 103       7.457  44.429  58.883  1.00  0.00           C  
ATOM   1630  CD1 ILE A 103       8.133  47.578  59.898  1.00  0.00           C  
ATOM   1631  OXT ILE A 103       5.643  44.738  56.395  1.00  0.00           O1-
ATOM   1632  H   ILE A 103       9.232  46.807  55.665  1.00  0.00           H  
ATOM   1633  HA  ILE A 103       8.856  44.952  56.591  1.00  0.00           H  
ATOM   1634  HB  ILE A 103       6.747  46.306  58.327  1.00  0.00           H  
ATOM   1635 HG12 ILE A 103       9.206  45.804  59.686  1.00  0.00           H  
ATOM   1636 HG13 ILE A 103       9.513  46.969  58.374  1.00  0.00           H  
ATOM   1637 HG21 ILE A 103       7.247  44.618  59.936  1.00  0.00           H  
ATOM   1638 HG22 ILE A 103       6.512  44.151  58.416  1.00  0.00           H  
ATOM   1639 HG23 ILE A 103       8.289  43.750  58.697  1.00  0.00           H  
ATOM   1640 HD11 ILE A 103       7.353  47.060  60.456  1.00  0.00           H  
ATOM   1641 HD12 ILE A 103       8.813  47.999  60.638  1.00  0.00           H  
ATOM   1642 HD13 ILE A 103       7.746  48.399  59.295  1.00  0.00           H  
TER    1643      ILE A 103                                                      
ENDMDL                                                                          
MODEL        3                                                                  
ATOM      1  N   MET A   1      24.134  67.429 108.130  1.00  0.00           N  
ATOM      2  CA  MET A   1      23.284  67.816 109.300  1.00  0.00           C  
ATOM      3  C   MET A   1      23.188  66.636 110.267  1.00  0.00           C  
ATOM      4  O   MET A   1      23.088  65.533 109.715  1.00  0.00           O  
ATOM      5  CB  MET A   1      21.986  68.390 108.937  1.00  0.00           C  
ATOM      6  CG  MET A   1      21.875  69.732 108.034  1.00  0.00           C  
ATOM      7  SD  MET A   1      22.740  71.080 108.821  1.00  0.00           S  
ATOM      8  CE  MET A   1      21.614  71.337 110.245  1.00  0.00           C  
ATOM      9  H   MET A   1      24.098  68.226 107.511  1.00  0.00           H  
ATOM     10  HA  MET A   1      23.874  68.578 109.811  1.00  0.00           H  
ATOM     11  HB2 MET A   1      21.565  67.611 108.302  1.00  0.00           H  
ATOM     12  HB3 MET A   1      21.416  68.538 109.854  1.00  0.00           H  
ATOM     13  HG2 MET A   1      22.456  69.587 107.123  1.00  0.00           H  
ATOM     14  HG3 MET A   1      20.817  69.985 107.975  1.00  0.00           H  
ATOM     15  HE1 MET A   1      20.828  72.044 109.979  1.00  0.00           H  
ATOM     16  HE2 MET A   1      21.193  70.354 110.456  1.00  0.00           H  
ATOM     17  HE3 MET A   1      22.109  71.750 111.124  1.00  0.00           H  
ATOM     18  N   GLU A   2      23.067  66.882 111.595  1.00  0.00           N  
ATOM     19  CA  GLU A   2      22.714  65.816 112.534  1.00  0.00           C  
ATOM     20  C   GLU A   2      21.241  65.707 112.733  1.00  0.00           C  
ATOM     21  O   GLU A   2      20.551  66.763 112.685  1.00  0.00           O  
ATOM     22  CB  GLU A   2      23.390  66.093 113.877  1.00  0.00           C  
ATOM     23  CG  GLU A   2      24.879  66.228 113.844  1.00  0.00           C  
ATOM     24  CD  GLU A   2      25.675  64.978 113.707  1.00  0.00           C  
ATOM     25  OE1 GLU A   2      25.086  63.985 113.169  1.00  0.00           O  
ATOM     26  OE2 GLU A   2      26.856  64.853 114.133  1.00  0.00           O1-
ATOM     27  H   GLU A   2      23.176  67.779 112.046  1.00  0.00           H  
ATOM     28  HA  GLU A   2      23.062  64.840 112.197  1.00  0.00           H  
ATOM     29  HB2 GLU A   2      23.014  67.047 114.246  1.00  0.00           H  
ATOM     30  HB3 GLU A   2      23.094  65.274 114.534  1.00  0.00           H  
ATOM     31  HG2 GLU A   2      25.184  67.002 113.141  1.00  0.00           H  
ATOM     32  HG3 GLU A   2      25.064  66.543 114.871  1.00  0.00           H  
ATOM     33  N   THR A   3      20.751  64.490 113.104  1.00  0.00           N  
ATOM     34  CA  THR A   3      19.379  64.220 113.265  1.00  0.00           C  
ATOM     35  C   THR A   3      18.923  63.704 114.660  1.00  0.00           C  
ATOM     36  O   THR A   3      17.760  63.650 115.078  1.00  0.00           O  
ATOM     37  CB  THR A   3      18.822  63.412 112.063  1.00  0.00           C  
ATOM     38  OG1 THR A   3      18.913  62.080 112.416  1.00  0.00           O  
ATOM     39  CG2 THR A   3      19.515  63.586 110.719  1.00  0.00           C  
ATOM     40  H   THR A   3      21.455  63.766 113.135  1.00  0.00           H  
ATOM     41  HA  THR A   3      18.836  65.164 113.315  1.00  0.00           H  
ATOM     42  HB  THR A   3      17.750  63.590 111.977  1.00  0.00           H  
ATOM     43  HG1 THR A   3      18.814  61.541 111.628  1.00  0.00           H  
ATOM     44 HG21 THR A   3      18.919  63.065 109.969  1.00  0.00           H  
ATOM     45 HG22 THR A   3      19.493  64.663 110.551  1.00  0.00           H  
ATOM     46 HG23 THR A   3      20.512  63.147 110.707  1.00  0.00           H  
ATOM     47  N   THR A   4      19.893  63.375 115.567  1.00  0.00           N  
ATOM     48  CA  THR A   4      19.643  63.071 117.033  1.00  0.00           C  
ATOM     49  C   THR A   4      18.671  63.959 117.742  1.00  0.00           C  
ATOM     50  O   THR A   4      18.668  65.182 117.610  1.00  0.00           O  
ATOM     51  CB  THR A   4      20.927  62.826 117.877  1.00  0.00           C  
ATOM     52  OG1 THR A   4      22.001  62.324 117.067  1.00  0.00           O  
ATOM     53  CG2 THR A   4      20.670  61.951 119.094  1.00  0.00           C  
ATOM     54  H   THR A   4      20.825  63.638 115.279  1.00  0.00           H  
ATOM     55  HA  THR A   4      19.188  62.083 116.976  1.00  0.00           H  
ATOM     56  HB  THR A   4      21.288  63.789 118.239  1.00  0.00           H  
ATOM     57  HG1 THR A   4      22.782  62.879 117.120  1.00  0.00           H  
ATOM     58 HG21 THR A   4      20.271  60.990 118.769  1.00  0.00           H  
ATOM     59 HG22 THR A   4      21.525  61.857 119.764  1.00  0.00           H  
ATOM     60 HG23 THR A   4      19.910  62.385 119.742  1.00  0.00           H  
ATOM     61  N   ASN A   5      17.754  63.422 118.512  1.00  0.00           N  
ATOM     62  CA  ASN A   5      16.823  64.092 119.391  1.00  0.00           C  
ATOM     63  C   ASN A   5      17.637  64.749 120.594  1.00  0.00           C  
ATOM     64  O   ASN A   5      18.630  64.151 121.096  1.00  0.00           O  
ATOM     65  CB  ASN A   5      15.841  63.030 119.931  1.00  0.00           C  
ATOM     66  CG  ASN A   5      14.830  63.648 120.898  1.00  0.00           C  
ATOM     67  OD1 ASN A   5      14.521  64.771 120.854  1.00  0.00           O  
ATOM     68  ND2 ASN A   5      14.395  62.835 121.827  1.00  0.00           N  
ATOM     69  H   ASN A   5      17.523  62.478 118.237  1.00  0.00           H  
ATOM     70  HA  ASN A   5      16.300  64.916 118.907  1.00  0.00           H  
ATOM     71  HB2 ASN A   5      15.404  62.500 119.085  1.00  0.00           H  
ATOM     72  HB3 ASN A   5      16.502  62.347 120.465  1.00  0.00           H  
ATOM     73 HD21 ASN A   5      14.655  61.859 121.794  1.00  0.00           H  
ATOM     74 HD22 ASN A   5      13.624  63.062 122.439  1.00  0.00           H  
ATOM     75  N   GLY A   6      17.255  65.926 121.081  1.00  0.00           N  
ATOM     76  CA  GLY A   6      17.835  66.547 122.361  1.00  0.00           C  
ATOM     77  C   GLY A   6      16.905  67.672 122.837  1.00  0.00           C  
ATOM     78  O   GLY A   6      15.795  67.843 122.425  1.00  0.00           O  
ATOM     79  H   GLY A   6      16.682  66.543 120.522  1.00  0.00           H  
ATOM     80  HA2 GLY A   6      17.887  65.804 123.158  1.00  0.00           H  
ATOM     81  HA3 GLY A   6      18.815  66.963 122.132  1.00  0.00           H  
ATOM     82  N   THR A   7      17.499  68.432 123.781  1.00  0.00           N  
ATOM     83  CA  THR A   7      16.877  69.678 124.328  1.00  0.00           C  
ATOM     84  C   THR A   7      16.448  70.728 123.295  1.00  0.00           C  
ATOM     85  O   THR A   7      16.952  70.749 122.187  1.00  0.00           O  
ATOM     86  CB  THR A   7      17.666  70.387 125.463  1.00  0.00           C  
ATOM     87  OG1 THR A   7      18.756  71.124 124.949  1.00  0.00           O  
ATOM     88  CG2 THR A   7      18.317  69.373 126.419  1.00  0.00           C  
ATOM     89  H   THR A   7      18.408  68.184 124.147  1.00  0.00           H  
ATOM     90  HA  THR A   7      15.984  69.426 124.901  1.00  0.00           H  
ATOM     91  HB  THR A   7      16.999  70.958 126.109  1.00  0.00           H  
ATOM     92  HG1 THR A   7      19.145  71.774 125.538  1.00  0.00           H  
ATOM     93 HG21 THR A   7      18.558  69.950 127.311  1.00  0.00           H  
ATOM     94 HG22 THR A   7      17.607  68.614 126.748  1.00  0.00           H  
ATOM     95 HG23 THR A   7      19.188  68.891 125.974  1.00  0.00           H  
ATOM     96  N   GLU A   8      15.531  71.589 123.799  1.00  0.00           N  
ATOM     97  CA  GLU A   8      15.269  72.868 123.201  1.00  0.00           C  
ATOM     98  C   GLU A   8      16.571  73.649 122.828  1.00  0.00           C  
ATOM     99  O   GLU A   8      16.643  74.192 121.740  1.00  0.00           O  
ATOM    100  CB  GLU A   8      14.386  73.705 124.123  1.00  0.00           C  
ATOM    101  CG  GLU A   8      14.223  75.119 123.690  1.00  0.00           C  
ATOM    102  CD  GLU A   8      13.094  75.772 124.525  1.00  0.00           C  
ATOM    103  OE1 GLU A   8      12.327  75.060 125.167  1.00  0.00           O1-
ATOM    104  OE2 GLU A   8      13.006  77.026 124.547  1.00  0.00           O  
ATOM    105  H   GLU A   8      15.009  71.377 124.637  1.00  0.00           H  
ATOM    106  HA  GLU A   8      14.754  72.672 122.260  1.00  0.00           H  
ATOM    107  HB2 GLU A   8      13.412  73.226 124.221  1.00  0.00           H  
ATOM    108  HB3 GLU A   8      14.823  73.761 125.119  1.00  0.00           H  
ATOM    109  HG2 GLU A   8      15.161  75.674 123.736  1.00  0.00           H  
ATOM    110  HG3 GLU A   8      13.999  75.030 122.627  1.00  0.00           H  
ATOM    111  N   THR A   9      17.556  73.801 123.741  1.00  0.00           N  
ATOM    112  CA  THR A   9      18.888  74.394 123.331  1.00  0.00           C  
ATOM    113  C   THR A   9      19.795  73.536 122.473  1.00  0.00           C  
ATOM    114  O   THR A   9      20.582  74.094 121.686  1.00  0.00           O  
ATOM    115  CB  THR A   9      19.647  74.951 124.463  1.00  0.00           C  
ATOM    116  OG1 THR A   9      18.846  75.438 125.511  1.00  0.00           O  
ATOM    117  CG2 THR A   9      20.683  76.065 124.138  1.00  0.00           C  
ATOM    118  H   THR A   9      17.487  73.420 124.674  1.00  0.00           H  
ATOM    119  HA  THR A   9      18.649  75.267 122.724  1.00  0.00           H  
ATOM    120  HB  THR A   9      20.131  74.037 124.807  1.00  0.00           H  
ATOM    121  HG1 THR A   9      18.242  74.808 125.909  1.00  0.00           H  
ATOM    122 HG21 THR A   9      21.308  75.732 123.309  1.00  0.00           H  
ATOM    123 HG22 THR A   9      20.095  76.941 123.864  1.00  0.00           H  
ATOM    124 HG23 THR A   9      21.308  76.199 125.021  1.00  0.00           H  
ATOM    125  N   TRP A  10      19.671  72.203 122.516  1.00  0.00           N  
ATOM    126  CA  TRP A  10      20.172  71.419 121.387  1.00  0.00           C  
ATOM    127  C   TRP A  10      19.645  71.872 120.046  1.00  0.00           C  
ATOM    128  O   TRP A  10      20.443  72.087 119.117  1.00  0.00           O  
ATOM    129  CB  TRP A  10      20.185  69.910 121.592  1.00  0.00           C  
ATOM    130  CG  TRP A  10      20.320  69.080 120.372  1.00  0.00           C  
ATOM    131  CD1 TRP A  10      19.252  68.516 119.760  1.00  0.00           C  
ATOM    132  CD2 TRP A  10      21.469  68.860 119.576  1.00  0.00           C  
ATOM    133  NE1 TRP A  10      19.672  67.748 118.685  1.00  0.00           N  
ATOM    134  CE2 TRP A  10      21.069  68.042 118.498  1.00  0.00           C  
ATOM    135  CE3 TRP A  10      22.765  69.326 119.695  1.00  0.00           C  
ATOM    136  CZ2 TRP A  10      22.010  67.798 117.514  1.00  0.00           C  
ATOM    137  CZ3 TRP A  10      23.747  69.032 118.721  1.00  0.00           C  
ATOM    138  CH2 TRP A  10      23.319  68.317 117.597  1.00  0.00           C  
ATOM    139  H   TRP A  10      19.098  71.773 123.228  1.00  0.00           H  
ATOM    140  HA  TRP A  10      21.213  71.711 121.248  1.00  0.00           H  
ATOM    141  HB2 TRP A  10      20.878  69.593 122.371  1.00  0.00           H  
ATOM    142  HB3 TRP A  10      19.182  69.661 121.938  1.00  0.00           H  
ATOM    143  HD1 TRP A  10      18.196  68.526 119.984  1.00  0.00           H  
ATOM    144  HE1 TRP A  10      19.048  67.146 118.165  1.00  0.00           H  
ATOM    145  HE3 TRP A  10      23.134  69.838 120.571  1.00  0.00           H  
ATOM    146  HZ2 TRP A  10      21.733  67.121 116.719  1.00  0.00           H  
ATOM    147  HZ3 TRP A  10      24.740  69.424 118.882  1.00  0.00           H  
ATOM    148  HH2 TRP A  10      23.935  67.995 116.770  1.00  0.00           H  
ATOM    149  N   TYR A  11      18.349  71.960 119.846  1.00  0.00           N  
ATOM    150  CA  TYR A  11      17.775  72.378 118.572  1.00  0.00           C  
ATOM    151  C   TYR A  11      18.154  73.849 118.211  1.00  0.00           C  
ATOM    152  O   TYR A  11      18.206  74.168 117.037  1.00  0.00           O  
ATOM    153  CB  TYR A  11      16.344  72.029 118.526  1.00  0.00           C  
ATOM    154  CG  TYR A  11      16.118  70.583 118.311  1.00  0.00           C  
ATOM    155  CD1 TYR A  11      16.249  69.927 117.058  1.00  0.00           C  
ATOM    156  CD2 TYR A  11      15.662  69.744 119.366  1.00  0.00           C  
ATOM    157  CE1 TYR A  11      15.783  68.601 116.849  1.00  0.00           C  
ATOM    158  CE2 TYR A  11      15.378  68.345 119.259  1.00  0.00           C  
ATOM    159  CZ  TYR A  11      15.386  67.781 117.915  1.00  0.00           C  
ATOM    160  OH  TYR A  11      15.023  66.539 117.605  1.00  0.00           O  
ATOM    161  H   TYR A  11      17.832  71.610 120.640  1.00  0.00           H  
ATOM    162  HA  TYR A  11      18.268  71.820 117.776  1.00  0.00           H  
ATOM    163  HB2 TYR A  11      15.872  72.382 119.442  1.00  0.00           H  
ATOM    164  HB3 TYR A  11      15.767  72.396 117.677  1.00  0.00           H  
ATOM    165  HD1 TYR A  11      16.671  70.478 116.230  1.00  0.00           H  
ATOM    166  HD2 TYR A  11      15.504  70.016 120.399  1.00  0.00           H  
ATOM    167  HE1 TYR A  11      15.714  68.224 115.838  1.00  0.00           H  
ATOM    168  HE2 TYR A  11      15.170  67.804 120.169  1.00  0.00           H  
ATOM    169  HH  TYR A  11      14.994  66.393 116.656  1.00  0.00           H  
ATOM    170  N   GLU A  12      18.458  74.677 119.232  1.00  0.00           N  
ATOM    171  CA  GLU A  12      19.049  75.985 119.111  1.00  0.00           C  
ATOM    172  C   GLU A  12      20.497  76.056 118.591  1.00  0.00           C  
ATOM    173  O   GLU A  12      20.881  76.909 117.868  1.00  0.00           O  
ATOM    174  CB  GLU A  12      18.711  76.875 120.326  1.00  0.00           C  
ATOM    175  CG  GLU A  12      19.072  78.365 120.247  1.00  0.00           C  
ATOM    176  CD  GLU A  12      18.094  79.250 119.472  1.00  0.00           C  
ATOM    177  OE1 GLU A  12      16.906  79.310 119.910  1.00  0.00           O1-
ATOM    178  OE2 GLU A  12      18.586  79.987 118.560  1.00  0.00           O  
ATOM    179  H   GLU A  12      18.168  74.327 120.133  1.00  0.00           H  
ATOM    180  HA  GLU A  12      18.521  76.495 118.304  1.00  0.00           H  
ATOM    181  HB2 GLU A  12      17.661  76.868 120.620  1.00  0.00           H  
ATOM    182  HB3 GLU A  12      19.262  76.474 121.177  1.00  0.00           H  
ATOM    183  HG2 GLU A  12      19.209  78.671 121.285  1.00  0.00           H  
ATOM    184  HG3 GLU A  12      20.080  78.427 119.837  1.00  0.00           H  
ATOM    185  N   SER A  13      21.149  74.966 118.954  1.00  0.00           N  
ATOM    186  CA  SER A  13      22.543  74.659 118.414  1.00  0.00           C  
ATOM    187  C   SER A  13      22.422  74.255 116.974  1.00  0.00           C  
ATOM    188  O   SER A  13      23.229  74.691 116.154  1.00  0.00           O  
ATOM    189  CB  SER A  13      23.287  73.621 119.272  1.00  0.00           C  
ATOM    190  OG  SER A  13      23.231  74.010 120.621  1.00  0.00           O  
ATOM    191  H   SER A  13      20.706  74.288 119.557  1.00  0.00           H  
ATOM    192  HA  SER A  13      23.056  75.609 118.567  1.00  0.00           H  
ATOM    193  HB2 SER A  13      22.810  72.659 119.085  1.00  0.00           H  
ATOM    194  HB3 SER A  13      24.274  73.444 118.846  1.00  0.00           H  
ATOM    195  HG  SER A  13      22.324  74.077 120.929  1.00  0.00           H  
ATOM    196  N   LEU A  14      21.461  73.388 116.606  1.00  0.00           N  
ATOM    197  CA  LEU A  14      21.192  73.098 115.170  1.00  0.00           C  
ATOM    198  C   LEU A  14      20.554  74.283 114.380  1.00  0.00           C  
ATOM    199  O   LEU A  14      20.800  74.312 113.218  1.00  0.00           O  
ATOM    200  CB  LEU A  14      20.283  71.856 115.001  1.00  0.00           C  
ATOM    201  CG  LEU A  14      20.848  70.529 115.428  1.00  0.00           C  
ATOM    202  CD1 LEU A  14      19.663  69.534 115.711  1.00  0.00           C  
ATOM    203  CD2 LEU A  14      21.776  70.004 114.326  1.00  0.00           C  
ATOM    204  H   LEU A  14      20.796  73.109 117.315  1.00  0.00           H  
ATOM    205  HA  LEU A  14      22.067  72.719 114.641  1.00  0.00           H  
ATOM    206  HB2 LEU A  14      19.482  72.090 115.702  1.00  0.00           H  
ATOM    207  HB3 LEU A  14      19.913  71.675 113.992  1.00  0.00           H  
ATOM    208  HG  LEU A  14      21.400  70.766 116.337  1.00  0.00           H  
ATOM    209 HD11 LEU A  14      19.002  69.962 116.465  1.00  0.00           H  
ATOM    210 HD12 LEU A  14      19.165  69.382 114.753  1.00  0.00           H  
ATOM    211 HD13 LEU A  14      20.070  68.549 115.941  1.00  0.00           H  
ATOM    212 HD21 LEU A  14      22.775  70.424 114.437  1.00  0.00           H  
ATOM    213 HD22 LEU A  14      21.854  68.922 114.433  1.00  0.00           H  
ATOM    214 HD23 LEU A  14      21.380  70.254 113.342  1.00  0.00           H  
ATOM    215  N   HIS A  15      20.039  75.315 115.091  1.00  0.00           N  
ATOM    216  CA  HIS A  15      19.641  76.520 114.443  1.00  0.00           C  
ATOM    217  C   HIS A  15      20.816  77.500 114.174  1.00  0.00           C  
ATOM    218  O   HIS A  15      20.885  78.046 113.122  1.00  0.00           O  
ATOM    219  CB  HIS A  15      18.516  77.233 115.232  1.00  0.00           C  
ATOM    220  CG  HIS A  15      17.980  78.533 114.688  1.00  0.00           C  
ATOM    221  ND1 HIS A  15      18.645  79.721 114.428  1.00  0.00           N  
ATOM    222  CD2 HIS A  15      16.666  78.718 114.406  1.00  0.00           C  
ATOM    223  CE1 HIS A  15      17.671  80.587 114.036  1.00  0.00           C  
ATOM    224  NE2 HIS A  15      16.487  79.967 113.893  1.00  0.00           N  
ATOM    225  H   HIS A  15      19.782  75.166 116.056  1.00  0.00           H  
ATOM    226  HA  HIS A  15      19.218  76.295 113.464  1.00  0.00           H  
ATOM    227  HB2 HIS A  15      17.690  76.527 115.309  1.00  0.00           H  
ATOM    228  HB3 HIS A  15      18.845  77.406 116.256  1.00  0.00           H  
ATOM    229  HD2 HIS A  15      15.944  77.957 114.666  1.00  0.00           H  
ATOM    230  HE1 HIS A  15      17.892  81.541 113.579  1.00  0.00           H  
ATOM    231  HE2 HIS A  15      15.627  80.408 113.599  1.00  0.00           H  
ATOM    232  N   ALA A  16      21.822  77.603 115.049  1.00  0.00           N  
ATOM    233  CA  ALA A  16      23.060  78.357 114.731  1.00  0.00           C  
ATOM    234  C   ALA A  16      23.891  77.739 113.558  1.00  0.00           C  
ATOM    235  O   ALA A  16      24.379  78.461 112.678  1.00  0.00           O  
ATOM    236  CB  ALA A  16      23.862  78.509 116.002  1.00  0.00           C  
ATOM    237  H   ALA A  16      21.760  77.240 115.989  1.00  0.00           H  
ATOM    238  HA  ALA A  16      22.826  79.360 114.375  1.00  0.00           H  
ATOM    239  HB1 ALA A  16      24.764  79.085 115.793  1.00  0.00           H  
ATOM    240  HB2 ALA A  16      23.326  79.212 116.639  1.00  0.00           H  
ATOM    241  HB3 ALA A  16      24.108  77.516 116.380  1.00  0.00           H  
ATOM    242  N   VAL A  17      24.016  76.403 113.460  1.00  0.00           N  
ATOM    243  CA  VAL A  17      24.731  75.810 112.405  1.00  0.00           C  
ATOM    244  C   VAL A  17      24.147  75.991 110.951  1.00  0.00           C  
ATOM    245  O   VAL A  17      24.850  76.289 110.023  1.00  0.00           O  
ATOM    246  CB  VAL A  17      25.184  74.410 112.866  1.00  0.00           C  
ATOM    247  CG1 VAL A  17      24.356  73.196 112.486  1.00  0.00           C  
ATOM    248  CG2 VAL A  17      26.634  74.267 112.429  1.00  0.00           C  
ATOM    249  H   VAL A  17      23.654  75.820 114.201  1.00  0.00           H  
ATOM    250  HA  VAL A  17      25.703  76.298 112.329  1.00  0.00           H  
ATOM    251  HB  VAL A  17      25.264  74.348 113.951  1.00  0.00           H  
ATOM    252 HG11 VAL A  17      24.654  72.337 113.086  1.00  0.00           H  
ATOM    253 HG12 VAL A  17      23.285  73.287 112.669  1.00  0.00           H  
ATOM    254 HG13 VAL A  17      24.411  72.977 111.419  1.00  0.00           H  
ATOM    255 HG21 VAL A  17      26.918  73.255 112.717  1.00  0.00           H  
ATOM    256 HG22 VAL A  17      26.692  74.391 111.348  1.00  0.00           H  
ATOM    257 HG23 VAL A  17      27.260  74.954 112.998  1.00  0.00           H  
ATOM    258  N   LEU A  18      22.807  75.843 110.882  1.00  0.00           N  
ATOM    259  CA  LEU A  18      22.075  76.097 109.732  1.00  0.00           C  
ATOM    260  C   LEU A  18      22.304  77.434 109.044  1.00  0.00           C  
ATOM    261  O   LEU A  18      22.559  77.550 107.895  1.00  0.00           O  
ATOM    262  CB  LEU A  18      20.554  75.862 110.080  1.00  0.00           C  
ATOM    263  CG  LEU A  18      19.465  76.347 109.055  1.00  0.00           C  
ATOM    264  CD1 LEU A  18      19.512  75.627 107.741  1.00  0.00           C  
ATOM    265  CD2 LEU A  18      18.019  76.418 109.473  1.00  0.00           C  
ATOM    266  H   LEU A  18      22.249  75.436 111.620  1.00  0.00           H  
ATOM    267  HA  LEU A  18      22.257  75.298 109.013  1.00  0.00           H  
ATOM    268  HB2 LEU A  18      20.508  74.826 110.419  1.00  0.00           H  
ATOM    269  HB3 LEU A  18      20.296  76.454 110.957  1.00  0.00           H  
ATOM    270  HG  LEU A  18      19.573  77.421 108.908  1.00  0.00           H  
ATOM    271 HD11 LEU A  18      18.584  75.676 107.171  1.00  0.00           H  
ATOM    272 HD12 LEU A  18      20.315  76.200 107.277  1.00  0.00           H  
ATOM    273 HD13 LEU A  18      19.826  74.597 107.911  1.00  0.00           H  
ATOM    274 HD21 LEU A  18      17.841  77.040 110.350  1.00  0.00           H  
ATOM    275 HD22 LEU A  18      17.373  76.668 108.631  1.00  0.00           H  
ATOM    276 HD23 LEU A  18      17.846  75.389 109.787  1.00  0.00           H  
ATOM    277  N   LYS A  19      22.222  78.480 109.909  1.00  0.00           N  
ATOM    278  CA  LYS A  19      22.433  79.858 109.510  1.00  0.00           C  
ATOM    279  C   LYS A  19      23.863  80.079 108.969  1.00  0.00           C  
ATOM    280  O   LYS A  19      23.987  80.723 107.924  1.00  0.00           O  
ATOM    281  CB  LYS A  19      22.061  80.721 110.775  1.00  0.00           C  
ATOM    282  CG  LYS A  19      22.151  82.185 110.542  1.00  0.00           C  
ATOM    283  CD  LYS A  19      21.676  83.031 111.770  1.00  0.00           C  
ATOM    284  CE  LYS A  19      21.677  84.558 111.522  1.00  0.00           C  
ATOM    285  NZ  LYS A  19      21.306  85.167 112.813  1.00  0.00           N1+
ATOM    286  H   LYS A  19      22.160  78.268 110.895  1.00  0.00           H  
ATOM    287  HA  LYS A  19      21.757  80.245 108.747  1.00  0.00           H  
ATOM    288  HB2 LYS A  19      21.034  80.544 111.096  1.00  0.00           H  
ATOM    289  HB3 LYS A  19      22.622  80.461 111.673  1.00  0.00           H  
ATOM    290  HG2 LYS A  19      23.138  82.485 110.188  1.00  0.00           H  
ATOM    291  HG3 LYS A  19      21.455  82.530 109.777  1.00  0.00           H  
ATOM    292  HD2 LYS A  19      20.632  82.750 111.910  1.00  0.00           H  
ATOM    293  HD3 LYS A  19      22.275  82.805 112.652  1.00  0.00           H  
ATOM    294  HE2 LYS A  19      22.665  84.917 111.236  1.00  0.00           H  
ATOM    295  HE3 LYS A  19      20.971  84.921 110.775  1.00  0.00           H  
ATOM    296  HZ1 LYS A  19      20.317  84.977 112.890  1.00  0.00           H  
ATOM    297  HZ2 LYS A  19      21.843  84.785 113.578  1.00  0.00           H  
ATOM    298  HZ3 LYS A  19      21.385  86.164 112.669  1.00  0.00           H  
ATOM    299  N   ALA A  20      24.830  79.414 109.619  1.00  0.00           N  
ATOM    300  CA  ALA A  20      26.150  79.487 109.076  1.00  0.00           C  
ATOM    301  C   ALA A  20      26.345  78.713 107.736  1.00  0.00           C  
ATOM    302  O   ALA A  20      27.037  79.199 106.863  1.00  0.00           O  
ATOM    303  CB  ALA A  20      27.128  78.888 110.099  1.00  0.00           C  
ATOM    304  H   ALA A  20      24.726  78.763 110.385  1.00  0.00           H  
ATOM    305  HA  ALA A  20      26.328  80.555 108.957  1.00  0.00           H  
ATOM    306  HB1 ALA A  20      27.122  79.654 110.874  1.00  0.00           H  
ATOM    307  HB2 ALA A  20      26.823  77.888 110.409  1.00  0.00           H  
ATOM    308  HB3 ALA A  20      28.124  78.851 109.660  1.00  0.00           H  
ATOM    309  N   LEU A  21      25.815  77.430 107.688  1.00  0.00           N  
ATOM    310  CA  LEU A  21      25.925  76.679 106.464  1.00  0.00           C  
ATOM    311  C   LEU A  21      25.223  77.309 105.299  1.00  0.00           C  
ATOM    312  O   LEU A  21      25.752  77.353 104.231  1.00  0.00           O  
ATOM    313  CB  LEU A  21      25.455  75.232 106.821  1.00  0.00           C  
ATOM    314  CG  LEU A  21      26.418  74.234 107.550  1.00  0.00           C  
ATOM    315  CD1 LEU A  21      25.712  72.989 108.183  1.00  0.00           C  
ATOM    316  CD2 LEU A  21      27.467  73.576 106.652  1.00  0.00           C  
ATOM    317  H   LEU A  21      25.276  77.013 108.434  1.00  0.00           H  
ATOM    318  HA  LEU A  21      26.954  76.594 106.117  1.00  0.00           H  
ATOM    319  HB2 LEU A  21      24.503  75.374 107.330  1.00  0.00           H  
ATOM    320  HB3 LEU A  21      25.210  74.730 105.885  1.00  0.00           H  
ATOM    321  HG  LEU A  21      26.987  74.780 108.303  1.00  0.00           H  
ATOM    322 HD11 LEU A  21      25.240  72.478 107.344  1.00  0.00           H  
ATOM    323 HD12 LEU A  21      26.395  72.393 108.788  1.00  0.00           H  
ATOM    324 HD13 LEU A  21      24.864  73.288 108.799  1.00  0.00           H  
ATOM    325 HD21 LEU A  21      28.142  73.085 107.354  1.00  0.00           H  
ATOM    326 HD22 LEU A  21      27.088  72.790 106.000  1.00  0.00           H  
ATOM    327 HD23 LEU A  21      27.997  74.367 106.121  1.00  0.00           H  
ATOM    328  N   ASN A  22      24.093  77.922 105.512  1.00  0.00           N  
ATOM    329  CA  ASN A  22      23.276  78.560 104.480  1.00  0.00           C  
ATOM    330  C   ASN A  22      23.985  79.829 103.909  1.00  0.00           C  
ATOM    331  O   ASN A  22      24.066  80.016 102.704  1.00  0.00           O  
ATOM    332  CB  ASN A  22      21.882  78.914 105.040  1.00  0.00           C  
ATOM    333  CG  ASN A  22      21.106  79.725 104.069  1.00  0.00           C  
ATOM    334  OD1 ASN A  22      20.446  79.172 103.256  1.00  0.00           O  
ATOM    335  ND2 ASN A  22      21.088  80.972 104.302  1.00  0.00           N  
ATOM    336  H   ASN A  22      23.701  77.800 106.435  1.00  0.00           H  
ATOM    337  HA  ASN A  22      23.157  77.888 103.630  1.00  0.00           H  
ATOM    338  HB2 ASN A  22      21.254  78.043 105.229  1.00  0.00           H  
ATOM    339  HB3 ASN A  22      22.000  79.487 105.961  1.00  0.00           H  
ATOM    340 HD21 ASN A  22      21.634  81.441 105.010  1.00  0.00           H  
ATOM    341 HD22 ASN A  22      20.652  81.466 103.536  1.00  0.00           H  
ATOM    342  N   ALA A  23      24.585  80.687 104.854  1.00  0.00           N  
ATOM    343  CA  ALA A  23      25.339  81.924 104.381  1.00  0.00           C  
ATOM    344  C   ALA A  23      26.590  81.581 103.531  1.00  0.00           C  
ATOM    345  O   ALA A  23      26.840  82.224 102.537  1.00  0.00           O  
ATOM    346  CB  ALA A  23      25.653  82.778 105.598  1.00  0.00           C  
ATOM    347  H   ALA A  23      24.625  80.450 105.835  1.00  0.00           H  
ATOM    348  HA  ALA A  23      24.671  82.420 103.678  1.00  0.00           H  
ATOM    349  HB1 ALA A  23      24.763  83.117 106.128  1.00  0.00           H  
ATOM    350  HB2 ALA A  23      26.273  82.224 106.302  1.00  0.00           H  
ATOM    351  HB3 ALA A  23      26.184  83.640 105.193  1.00  0.00           H  
ATOM    352  N   THR A  24      27.345  80.618 104.079  1.00  0.00           N  
ATOM    353  CA  THR A  24      28.380  79.821 103.388  1.00  0.00           C  
ATOM    354  C   THR A  24      27.911  79.156 102.083  1.00  0.00           C  
ATOM    355  O   THR A  24      28.732  79.051 101.176  1.00  0.00           O  
ATOM    356  CB  THR A  24      29.230  78.863 104.273  1.00  0.00           C  
ATOM    357  OG1 THR A  24      29.247  79.257 105.616  1.00  0.00           O  
ATOM    358  CG2 THR A  24      30.690  78.723 103.754  1.00  0.00           C  
ATOM    359  H   THR A  24      27.170  80.375 105.044  1.00  0.00           H  
ATOM    360  HA  THR A  24      29.113  80.611 103.224  1.00  0.00           H  
ATOM    361  HB  THR A  24      28.797  77.863 104.258  1.00  0.00           H  
ATOM    362  HG1 THR A  24      28.438  79.046 106.087  1.00  0.00           H  
ATOM    363 HG21 THR A  24      31.314  79.533 104.134  1.00  0.00           H  
ATOM    364 HG22 THR A  24      31.150  77.861 104.238  1.00  0.00           H  
ATOM    365 HG23 THR A  24      30.716  78.814 102.669  1.00  0.00           H  
ATOM    366  N   LEU A  25      26.635  78.737 101.916  1.00  0.00           N  
ATOM    367  CA  LEU A  25      26.134  78.209 100.654  1.00  0.00           C  
ATOM    368  C   LEU A  25      25.750  79.350  99.679  1.00  0.00           C  
ATOM    369  O   LEU A  25      26.092  79.290  98.474  1.00  0.00           O  
ATOM    370  CB  LEU A  25      24.916  77.260 100.955  1.00  0.00           C  
ATOM    371  CG  LEU A  25      24.348  76.572  99.676  1.00  0.00           C  
ATOM    372  CD1 LEU A  25      25.423  75.712  98.957  1.00  0.00           C  
ATOM    373  CD2 LEU A  25      23.144  75.724 100.095  1.00  0.00           C  
ATOM    374  H   LEU A  25      26.043  78.674 102.732  1.00  0.00           H  
ATOM    375  HA  LEU A  25      26.943  77.710 100.120  1.00  0.00           H  
ATOM    376  HB2 LEU A  25      25.189  76.566 101.750  1.00  0.00           H  
ATOM    377  HB3 LEU A  25      24.110  77.832 101.413  1.00  0.00           H  
ATOM    378  HG  LEU A  25      23.805  77.201  98.970  1.00  0.00           H  
ATOM    379 HD11 LEU A  25      24.901  75.187  98.157  1.00  0.00           H  
ATOM    380 HD12 LEU A  25      26.125  76.349  98.419  1.00  0.00           H  
ATOM    381 HD13 LEU A  25      25.946  75.040  99.636  1.00  0.00           H  
ATOM    382 HD21 LEU A  25      23.326  75.057 100.938  1.00  0.00           H  
ATOM    383 HD22 LEU A  25      22.268  76.308 100.374  1.00  0.00           H  
ATOM    384 HD23 LEU A  25      22.820  75.148  99.228  1.00  0.00           H  
ATOM    385  N   HIS A  26      25.092  80.410 100.159  1.00  0.00           N  
ATOM    386  CA  HIS A  26      24.853  81.694  99.352  1.00  0.00           C  
ATOM    387  C   HIS A  26      26.153  82.376  98.975  1.00  0.00           C  
ATOM    388  O   HIS A  26      26.181  83.079  97.958  1.00  0.00           O  
ATOM    389  CB  HIS A  26      23.985  82.612 100.130  1.00  0.00           C  
ATOM    390  CG  HIS A  26      22.561  82.218 100.068  1.00  0.00           C  
ATOM    391  ND1 HIS A  26      21.808  82.298  98.904  1.00  0.00           N  
ATOM    392  CD2 HIS A  26      21.688  82.087 101.167  1.00  0.00           C  
ATOM    393  CE1 HIS A  26      20.518  81.981  99.344  1.00  0.00           C  
ATOM    394  NE2 HIS A  26      20.438  81.844 100.621  1.00  0.00           N  
ATOM    395  H   HIS A  26      24.773  80.313 101.112  1.00  0.00           H  
ATOM    396  HA  HIS A  26      24.319  81.453  98.434  1.00  0.00           H  
ATOM    397  HB2 HIS A  26      24.384  82.599 101.145  1.00  0.00           H  
ATOM    398  HB3 HIS A  26      24.068  83.538  99.562  1.00  0.00           H  
ATOM    399  HD2 HIS A  26      21.897  82.257 102.213  1.00  0.00           H  
ATOM    400  HE1 HIS A  26      19.713  82.032  98.626  1.00  0.00           H  
ATOM    401  HE2 HIS A  26      19.559  81.797 101.114  1.00  0.00           H  
ATOM    402  N   SER A  27      27.273  82.008  99.567  1.00  0.00           N  
ATOM    403  CA  SER A  27      28.570  82.351  98.991  1.00  0.00           C  
ATOM    404  C   SER A  27      28.900  81.429  97.768  1.00  0.00           C  
ATOM    405  O   SER A  27      29.174  81.889  96.687  1.00  0.00           O  
ATOM    406  CB  SER A  27      29.576  82.274 100.143  1.00  0.00           C  
ATOM    407  OG  SER A  27      30.822  82.648  99.651  1.00  0.00           O  
ATOM    408  H   SER A  27      27.165  81.345 100.320  1.00  0.00           H  
ATOM    409  HA  SER A  27      28.572  83.381  98.634  1.00  0.00           H  
ATOM    410  HB2 SER A  27      29.328  83.022 100.895  1.00  0.00           H  
ATOM    411  HB3 SER A  27      29.631  81.305 100.641  1.00  0.00           H  
ATOM    412  HG  SER A  27      31.330  81.838  99.566  1.00  0.00           H  
ATOM    413  N   ASN A  28      28.797  80.118  97.969  1.00  0.00           N  
ATOM    414  CA  ASN A  28      29.209  79.198  96.931  1.00  0.00           C  
ATOM    415  C   ASN A  28      28.281  79.326  95.736  1.00  0.00           C  
ATOM    416  O   ASN A  28      28.803  79.163  94.668  1.00  0.00           O  
ATOM    417  CB  ASN A  28      29.088  77.713  97.505  1.00  0.00           C  
ATOM    418  CG  ASN A  28      29.171  76.535  96.580  1.00  0.00           C  
ATOM    419  OD1 ASN A  28      28.357  75.604  96.514  1.00  0.00           O  
ATOM    420  ND2 ASN A  28      30.227  76.399  95.799  1.00  0.00           N  
ATOM    421  H   ASN A  28      28.598  79.811  98.910  1.00  0.00           H  
ATOM    422  HA  ASN A  28      30.242  79.406  96.655  1.00  0.00           H  
ATOM    423  HB2 ASN A  28      29.954  77.756  98.165  1.00  0.00           H  
ATOM    424  HB3 ASN A  28      28.153  77.567  98.047  1.00  0.00           H  
ATOM    425 HD21 ASN A  28      30.872  77.140  95.563  1.00  0.00           H  
ATOM    426 HD22 ASN A  28      30.203  75.478  95.386  1.00  0.00           H  
ATOM    427  N   LEU A  29      26.994  79.676  95.844  1.00  0.00           N  
ATOM    428  CA  LEU A  29      26.008  79.759  94.774  1.00  0.00           C  
ATOM    429  C   LEU A  29      26.199  80.989  93.895  1.00  0.00           C  
ATOM    430  O   LEU A  29      25.813  81.070  92.735  1.00  0.00           O  
ATOM    431  CB  LEU A  29      24.591  79.638  95.352  1.00  0.00           C  
ATOM    432  CG  LEU A  29      24.273  78.250  95.907  1.00  0.00           C  
ATOM    433  CD1 LEU A  29      22.883  78.306  96.516  1.00  0.00           C  
ATOM    434  CD2 LEU A  29      24.459  77.151  94.836  1.00  0.00           C  
ATOM    435  H   LEU A  29      26.656  79.956  96.754  1.00  0.00           H  
ATOM    436  HA  LEU A  29      26.266  78.978  94.060  1.00  0.00           H  
ATOM    437  HB2 LEU A  29      24.426  80.434  96.079  1.00  0.00           H  
ATOM    438  HB3 LEU A  29      23.829  79.611  94.574  1.00  0.00           H  
ATOM    439  HG  LEU A  29      25.041  78.083  96.663  1.00  0.00           H  
ATOM    440 HD11 LEU A  29      22.098  78.457  95.774  1.00  0.00           H  
ATOM    441 HD12 LEU A  29      22.616  77.424  97.097  1.00  0.00           H  
ATOM    442 HD13 LEU A  29      22.715  79.158  97.176  1.00  0.00           H  
ATOM    443 HD21 LEU A  29      25.493  76.838  94.688  1.00  0.00           H  
ATOM    444 HD22 LEU A  29      23.923  76.286  95.227  1.00  0.00           H  
ATOM    445 HD23 LEU A  29      23.958  77.513  93.937  1.00  0.00           H  
ATOM    446  N   LEU A  30      26.751  82.011  94.457  1.00  0.00           N  
ATOM    447  CA  LEU A  30      27.155  83.277  93.761  1.00  0.00           C  
ATOM    448  C   LEU A  30      28.492  82.969  93.054  1.00  0.00           C  
ATOM    449  O   LEU A  30      28.720  83.529  92.031  1.00  0.00           O  
ATOM    450  CB  LEU A  30      27.044  84.449  94.746  1.00  0.00           C  
ATOM    451  CG  LEU A  30      27.165  85.911  94.246  1.00  0.00           C  
ATOM    452  CD1 LEU A  30      28.630  86.208  93.899  1.00  0.00           C  
ATOM    453  CD2 LEU A  30      26.265  86.054  93.015  1.00  0.00           C  
ATOM    454  H   LEU A  30      27.164  81.880  95.370  1.00  0.00           H  
ATOM    455  HA  LEU A  30      26.364  83.532  93.056  1.00  0.00           H  
ATOM    456  HB2 LEU A  30      26.084  84.319  95.244  1.00  0.00           H  
ATOM    457  HB3 LEU A  30      27.802  84.263  95.507  1.00  0.00           H  
ATOM    458  HG  LEU A  30      27.006  86.596  95.080  1.00  0.00           H  
ATOM    459 HD11 LEU A  30      28.928  85.926  92.889  1.00  0.00           H  
ATOM    460 HD12 LEU A  30      28.637  87.297  93.943  1.00  0.00           H  
ATOM    461 HD13 LEU A  30      29.321  85.776  94.622  1.00  0.00           H  
ATOM    462 HD21 LEU A  30      26.634  85.332  92.286  1.00  0.00           H  
ATOM    463 HD22 LEU A  30      25.236  85.852  93.310  1.00  0.00           H  
ATOM    464 HD23 LEU A  30      26.480  87.030  92.579  1.00  0.00           H  
ATOM    465  N   CYS A  31      29.328  82.036  93.591  1.00  0.00           N  
ATOM    466  CA  CYS A  31      30.538  81.595  93.035  1.00  0.00           C  
ATOM    467  C   CYS A  31      30.332  80.460  91.932  1.00  0.00           C  
ATOM    468  O   CYS A  31      29.288  79.782  91.881  1.00  0.00           O  
ATOM    469  CB  CYS A  31      31.461  81.086  94.128  1.00  0.00           C  
ATOM    470  SG  CYS A  31      31.965  82.265  95.392  1.00  0.00           S  
ATOM    471  H   CYS A  31      29.105  81.686  94.511  1.00  0.00           H  
ATOM    472  HA  CYS A  31      30.959  82.447  92.502  1.00  0.00           H  
ATOM    473  HB2 CYS A  31      30.928  80.183  94.427  1.00  0.00           H  
ATOM    474  HB3 CYS A  31      32.339  80.742  93.583  1.00  0.00           H  
ATOM    475  HG  CYS A  31      30.800  82.306  96.045  1.00  0.00           H  
ATOM    476  N   ARG A  32      31.312  80.247  91.101  1.00  0.00           N  
ATOM    477  CA  ARG A  32      31.382  79.267  90.041  1.00  0.00           C  
ATOM    478  C   ARG A  32      31.730  77.889  90.624  1.00  0.00           C  
ATOM    479  O   ARG A  32      32.596  77.757  91.547  1.00  0.00           O  
ATOM    480  CB  ARG A  32      32.151  79.735  88.685  1.00  0.00           C  
ATOM    481  CG  ARG A  32      33.601  79.834  88.965  1.00  0.00           C  
ATOM    482  CD  ARG A  32      34.421  80.500  87.853  1.00  0.00           C  
ATOM    483  NE  ARG A  32      34.726  79.580  86.741  1.00  0.00           N  
ATOM    484  CZ  ARG A  32      35.050  79.924  85.477  1.00  0.00           C  
ATOM    485  NH1 ARG A  32      35.305  81.142  85.071  1.00  0.00           N  
ATOM    486  NH2 ARG A  32      35.098  78.999  84.581  1.00  0.00           N1+
ATOM    487  H   ARG A  32      32.172  80.732  91.314  1.00  0.00           H  
ATOM    488  HA  ARG A  32      30.359  79.190  89.670  1.00  0.00           H  
ATOM    489  HB2 ARG A  32      31.986  79.101  87.814  1.00  0.00           H  
ATOM    490  HB3 ARG A  32      31.879  80.743  88.370  1.00  0.00           H  
ATOM    491  HG2 ARG A  32      33.843  80.441  89.837  1.00  0.00           H  
ATOM    492  HG3 ARG A  32      33.986  78.819  89.070  1.00  0.00           H  
ATOM    493  HD2 ARG A  32      33.802  81.332  87.522  1.00  0.00           H  
ATOM    494  HD3 ARG A  32      35.365  80.905  88.221  1.00  0.00           H  
ATOM    495  HE  ARG A  32      34.705  78.578  86.868  1.00  0.00           H  
ATOM    496 HH11 ARG A  32      35.016  81.907  85.664  1.00  0.00           H  
ATOM    497 HH12 ARG A  32      35.696  81.313  84.156  1.00  0.00           H  
ATOM    498 HH21 ARG A  32      35.134  78.023  84.836  1.00  0.00           H  
ATOM    499 HH22 ARG A  32      35.117  79.236  83.599  1.00  0.00           H  
ATOM    500  N   PRO A  33      31.019  76.815  90.139  1.00  0.00           N  
ATOM    501  CA  PRO A  33      31.150  75.494  90.736  1.00  0.00           C  
ATOM    502  C   PRO A  33      32.384  74.723  90.311  1.00  0.00           C  
ATOM    503  O   PRO A  33      33.228  75.219  89.566  1.00  0.00           O  
ATOM    504  CB  PRO A  33      29.926  74.765  90.258  1.00  0.00           C  
ATOM    505  CG  PRO A  33      29.795  75.327  88.864  1.00  0.00           C  
ATOM    506  CD  PRO A  33      30.155  76.777  88.972  1.00  0.00           C  
ATOM    507  HA  PRO A  33      31.320  75.625  91.806  1.00  0.00           H  
ATOM    508  HB2 PRO A  33      30.095  73.689  90.216  1.00  0.00           H  
ATOM    509  HB3 PRO A  33      29.071  74.935  90.914  1.00  0.00           H  
ATOM    510  HG2 PRO A  33      30.509  74.823  88.211  1.00  0.00           H  
ATOM    511  HG3 PRO A  33      28.829  75.200  88.375  1.00  0.00           H  
ATOM    512  HD2 PRO A  33      30.667  77.107  88.068  1.00  0.00           H  
ATOM    513  HD3 PRO A  33      29.240  77.361  89.074  1.00  0.00           H  
ATOM    514  N   GLY A  34      32.606  73.575  90.915  1.00  0.00           N  
ATOM    515  CA  GLY A  34      33.824  72.826  90.936  1.00  0.00           C  
ATOM    516  C   GLY A  34      33.608  71.294  91.251  1.00  0.00           C  
ATOM    517  O   GLY A  34      32.419  70.873  91.379  1.00  0.00           O  
ATOM    518  H   GLY A  34      31.787  73.111  91.284  1.00  0.00           H  
ATOM    519  HA2 GLY A  34      34.417  72.890  90.023  1.00  0.00           H  
ATOM    520  HA3 GLY A  34      34.558  73.199  91.652  1.00  0.00           H  
ATOM    521  N   PRO A  35      34.624  70.507  91.442  1.00  0.00           N  
ATOM    522  CA  PRO A  35      34.574  69.022  91.671  1.00  0.00           C  
ATOM    523  C   PRO A  35      33.745  68.526  92.836  1.00  0.00           C  
ATOM    524  O   PRO A  35      33.568  69.284  93.774  1.00  0.00           O  
ATOM    525  CB  PRO A  35      36.041  68.594  91.563  1.00  0.00           C  
ATOM    526  CG  PRO A  35      36.761  69.709  90.855  1.00  0.00           C  
ATOM    527  CD  PRO A  35      35.954  70.970  91.387  1.00  0.00           C  
ATOM    528  HA  PRO A  35      34.116  68.640  90.758  1.00  0.00           H  
ATOM    529  HB2 PRO A  35      36.484  68.266  92.503  1.00  0.00           H  
ATOM    530  HB3 PRO A  35      36.082  67.661  91.001  1.00  0.00           H  
ATOM    531  HG2 PRO A  35      37.827  69.834  91.039  1.00  0.00           H  
ATOM    532  HG3 PRO A  35      36.592  69.630  89.781  1.00  0.00           H  
ATOM    533  HD2 PRO A  35      36.375  71.325  92.328  1.00  0.00           H  
ATOM    534  HD3 PRO A  35      36.155  71.731  90.633  1.00  0.00           H  
ATOM    535  N   GLY A  36      33.317  67.277  92.868  1.00  0.00           N  
ATOM    536  CA  GLY A  36      32.596  66.505  93.936  1.00  0.00           C  
ATOM    537  C   GLY A  36      31.099  66.228  93.572  1.00  0.00           C  
ATOM    538  O   GLY A  36      30.584  66.781  92.600  1.00  0.00           O  
ATOM    539  H   GLY A  36      33.525  66.778  92.014  1.00  0.00           H  
ATOM    540  HA2 GLY A  36      33.178  65.600  94.109  1.00  0.00           H  
ATOM    541  HA3 GLY A  36      32.587  66.990  94.912  1.00  0.00           H  
ATOM    542  N   LEU A  37      30.364  65.491  94.433  1.00  0.00           N  
ATOM    543  CA  LEU A  37      29.056  64.964  94.139  1.00  0.00           C  
ATOM    544  C   LEU A  37      27.936  65.888  94.727  1.00  0.00           C  
ATOM    545  O   LEU A  37      26.769  65.675  94.476  1.00  0.00           O  
ATOM    546  CB  LEU A  37      28.998  63.579  94.840  1.00  0.00           C  
ATOM    547  CG  LEU A  37      27.820  62.592  94.479  1.00  0.00           C  
ATOM    548  CD1 LEU A  37      27.751  62.369  92.976  1.00  0.00           C  
ATOM    549  CD2 LEU A  37      28.252  61.251  94.987  1.00  0.00           C  
ATOM    550  H   LEU A  37      30.806  65.225  95.301  1.00  0.00           H  
ATOM    551  HA  LEU A  37      28.969  64.863  93.057  1.00  0.00           H  
ATOM    552  HB2 LEU A  37      29.915  63.074  94.538  1.00  0.00           H  
ATOM    553  HB3 LEU A  37      29.070  63.631  95.927  1.00  0.00           H  
ATOM    554  HG  LEU A  37      26.819  62.857  94.819  1.00  0.00           H  
ATOM    555 HD11 LEU A  37      27.625  63.368  92.560  1.00  0.00           H  
ATOM    556 HD12 LEU A  37      28.598  61.857  92.521  1.00  0.00           H  
ATOM    557 HD13 LEU A  37      26.842  61.805  92.769  1.00  0.00           H  
ATOM    558 HD21 LEU A  37      27.582  60.403  94.843  1.00  0.00           H  
ATOM    559 HD22 LEU A  37      29.192  60.924  94.539  1.00  0.00           H  
ATOM    560 HD23 LEU A  37      28.377  61.412  96.057  1.00  0.00           H  
ATOM    561  N   GLY A  38      28.304  66.849  95.543  1.00  0.00           N  
ATOM    562  CA  GLY A  38      27.389  67.923  96.005  1.00  0.00           C  
ATOM    563  C   GLY A  38      28.005  69.081  96.850  1.00  0.00           C  
ATOM    564  O   GLY A  38      28.961  68.853  97.568  1.00  0.00           O  
ATOM    565  H   GLY A  38      29.233  66.918  95.935  1.00  0.00           H  
ATOM    566  HA2 GLY A  38      26.937  68.456  95.170  1.00  0.00           H  
ATOM    567  HA3 GLY A  38      26.596  67.385  96.525  1.00  0.00           H  
ATOM    568  N   PRO A  39      27.456  70.319  96.924  1.00  0.00           N  
ATOM    569  CA  PRO A  39      28.229  71.390  97.515  1.00  0.00           C  
ATOM    570  C   PRO A  39      28.183  71.226  99.037  1.00  0.00           C  
ATOM    571  O   PRO A  39      27.200  70.742  99.695  1.00  0.00           O  
ATOM    572  CB  PRO A  39      27.572  72.656  97.090  1.00  0.00           C  
ATOM    573  CG  PRO A  39      26.136  72.204  96.682  1.00  0.00           C  
ATOM    574  CD  PRO A  39      26.397  70.775  96.178  1.00  0.00           C  
ATOM    575  HA  PRO A  39      29.263  71.483  97.183  1.00  0.00           H  
ATOM    576  HB2 PRO A  39      27.588  73.388  97.897  1.00  0.00           H  
ATOM    577  HB3 PRO A  39      27.973  73.171  96.217  1.00  0.00           H  
ATOM    578  HG2 PRO A  39      25.611  72.125  97.634  1.00  0.00           H  
ATOM    579  HG3 PRO A  39      25.580  72.875  96.027  1.00  0.00           H  
ATOM    580  HD2 PRO A  39      25.460  70.294  96.459  1.00  0.00           H  
ATOM    581  HD3 PRO A  39      26.407  70.772  95.089  1.00  0.00           H  
ATOM    582  N   ASP A  40      29.368  71.575  99.636  1.00  0.00           N  
ATOM    583  CA  ASP A  40      29.801  71.173 101.056  1.00  0.00           C  
ATOM    584  C   ASP A  40      28.923  71.625 102.183  1.00  0.00           C  
ATOM    585  O   ASP A  40      28.956  71.087 103.279  1.00  0.00           O  
ATOM    586  CB  ASP A  40      31.285  71.431 101.238  1.00  0.00           C  
ATOM    587  CG  ASP A  40      32.281  70.422 100.631  1.00  0.00           C  
ATOM    588  OD1 ASP A  40      31.906  69.466  99.950  1.00  0.00           O  
ATOM    589  OD2 ASP A  40      33.480  70.666 100.757  1.00  0.00           O1-
ATOM    590  H   ASP A  40      30.090  71.770  98.958  1.00  0.00           H  
ATOM    591  HA  ASP A  40      29.767  70.087 101.144  1.00  0.00           H  
ATOM    592  HB2 ASP A  40      31.505  72.427 100.853  1.00  0.00           H  
ATOM    593  HB3 ASP A  40      31.615  71.300 102.269  1.00  0.00           H  
ATOM    594  N   ASN A  41      28.054  72.582 101.902  1.00  0.00           N  
ATOM    595  CA  ASN A  41      27.280  73.254 102.992  1.00  0.00           C  
ATOM    596  C   ASN A  41      25.817  72.967 102.877  1.00  0.00           C  
ATOM    597  O   ASN A  41      24.999  73.565 103.649  1.00  0.00           O  
ATOM    598  CB  ASN A  41      27.539  74.819 102.827  1.00  0.00           C  
ATOM    599  CG  ASN A  41      29.011  75.227 103.119  1.00  0.00           C  
ATOM    600  OD1 ASN A  41      29.390  75.286 104.285  1.00  0.00           O  
ATOM    601  ND2 ASN A  41      29.792  75.713 102.197  1.00  0.00           N  
ATOM    602  H   ASN A  41      28.160  73.059 101.018  1.00  0.00           H  
ATOM    603  HA  ASN A  41      27.522  72.828 103.965  1.00  0.00           H  
ATOM    604  HB2 ASN A  41      27.270  75.207 101.845  1.00  0.00           H  
ATOM    605  HB3 ASN A  41      26.888  75.270 103.575  1.00  0.00           H  
ATOM    606 HD21 ASN A  41      29.541  75.505 101.241  1.00  0.00           H  
ATOM    607 HD22 ASN A  41      30.777  75.777 102.406  1.00  0.00           H  
ATOM    608  N   GLN A  42      25.411  72.156 101.996  1.00  0.00           N  
ATOM    609  CA  GLN A  42      23.988  71.987 101.697  1.00  0.00           C  
ATOM    610  C   GLN A  42      23.340  71.387 102.873  1.00  0.00           C  
ATOM    611  O   GLN A  42      23.734  70.292 103.343  1.00  0.00           O  
ATOM    612  CB  GLN A  42      23.750  70.989 100.544  1.00  0.00           C  
ATOM    613  CG  GLN A  42      22.430  71.169  99.883  1.00  0.00           C  
ATOM    614  CD  GLN A  42      22.356  72.044  98.659  1.00  0.00           C  
ATOM    615  OE1 GLN A  42      21.770  73.096  98.730  1.00  0.00           O  
ATOM    616  NE2 GLN A  42      23.089  71.683  97.603  1.00  0.00           N  
ATOM    617  H   GLN A  42      26.091  71.669 101.431  1.00  0.00           H  
ATOM    618  HA  GLN A  42      23.622  72.965 101.386  1.00  0.00           H  
ATOM    619  HB2 GLN A  42      24.505  71.173  99.780  1.00  0.00           H  
ATOM    620  HB3 GLN A  42      23.851  69.948 100.850  1.00  0.00           H  
ATOM    621  HG2 GLN A  42      22.184  70.148  99.590  1.00  0.00           H  
ATOM    622  HG3 GLN A  42      21.706  71.538 100.609  1.00  0.00           H  
ATOM    623 HE21 GLN A  42      23.572  70.801  97.503  1.00  0.00           H  
ATOM    624 HE22 GLN A  42      22.894  72.267  96.803  1.00  0.00           H  
ATOM    625  N   THR A  43      22.442  72.069 103.464  1.00  0.00           N  
ATOM    626  CA  THR A  43      21.619  71.720 104.652  1.00  0.00           C  
ATOM    627  C   THR A  43      20.410  70.823 104.347  1.00  0.00           C  
ATOM    628  O   THR A  43      19.902  70.098 105.193  1.00  0.00           O  
ATOM    629  CB  THR A  43      21.363  72.851 105.595  1.00  0.00           C  
ATOM    630  OG1 THR A  43      20.154  73.556 105.122  1.00  0.00           O  
ATOM    631  CG2 THR A  43      22.582  73.897 105.614  1.00  0.00           C  
ATOM    632  H   THR A  43      22.069  72.856 102.951  1.00  0.00           H  
ATOM    633  HA  THR A  43      22.287  71.126 105.275  1.00  0.00           H  
ATOM    634  HB  THR A  43      21.101  72.535 106.605  1.00  0.00           H  
ATOM    635  HG1 THR A  43      20.385  74.380 104.687  1.00  0.00           H  
ATOM    636 HG21 THR A  43      23.436  73.410 106.085  1.00  0.00           H  
ATOM    637 HG22 THR A  43      22.782  74.379 104.658  1.00  0.00           H  
ATOM    638 HG23 THR A  43      22.320  74.684 106.321  1.00  0.00           H  
ATOM    639  N   GLU A  44      19.941  70.946 103.066  1.00  0.00           N  
ATOM    640  CA  GLU A  44      18.994  69.935 102.477  1.00  0.00           C  
ATOM    641  C   GLU A  44      19.766  68.712 102.039  1.00  0.00           C  
ATOM    642  O   GLU A  44      20.848  68.788 101.536  1.00  0.00           O  
ATOM    643  CB  GLU A  44      18.364  70.600 101.216  1.00  0.00           C  
ATOM    644  CG  GLU A  44      17.590  71.943 101.342  1.00  0.00           C  
ATOM    645  CD  GLU A  44      16.066  71.833 101.473  1.00  0.00           C  
ATOM    646  OE1 GLU A  44      15.475  70.816 101.964  1.00  0.00           O1-
ATOM    647  OE2 GLU A  44      15.333  72.827 101.107  1.00  0.00           O  
ATOM    648  H   GLU A  44      20.333  71.632 102.436  1.00  0.00           H  
ATOM    649  HA  GLU A  44      18.287  69.615 103.242  1.00  0.00           H  
ATOM    650  HB2 GLU A  44      19.103  70.801 100.440  1.00  0.00           H  
ATOM    651  HB3 GLU A  44      17.750  69.849 100.717  1.00  0.00           H  
ATOM    652  HG2 GLU A  44      18.097  72.409 102.187  1.00  0.00           H  
ATOM    653  HG3 GLU A  44      17.710  72.406 100.363  1.00  0.00           H  
ATOM    654  N   GLU A  45      19.018  67.602 102.024  1.00  0.00           N  
ATOM    655  CA  GLU A  45      19.336  66.378 101.519  1.00  0.00           C  
ATOM    656  C   GLU A  45      18.970  66.177 100.112  1.00  0.00           C  
ATOM    657  O   GLU A  45      17.899  65.597  99.757  1.00  0.00           O  
ATOM    658  CB  GLU A  45      18.785  65.366 102.560  1.00  0.00           C  
ATOM    659  CG  GLU A  45      19.101  63.923 102.243  1.00  0.00           C  
ATOM    660  CD  GLU A  45      20.529  63.606 102.104  1.00  0.00           C  
ATOM    661  OE1 GLU A  45      21.295  64.272 102.827  1.00  0.00           O  
ATOM    662  OE2 GLU A  45      20.920  62.717 101.335  1.00  0.00           O1-
ATOM    663  H   GLU A  45      18.066  67.628 102.360  1.00  0.00           H  
ATOM    664  HA  GLU A  45      20.422  66.298 101.571  1.00  0.00           H  
ATOM    665  HB2 GLU A  45      19.226  65.722 103.492  1.00  0.00           H  
ATOM    666  HB3 GLU A  45      17.705  65.492 102.619  1.00  0.00           H  
ATOM    667  HG2 GLU A  45      18.744  63.317 103.075  1.00  0.00           H  
ATOM    668  HG3 GLU A  45      18.527  63.629 101.364  1.00  0.00           H  
ATOM    669  N   ARG A  46      19.714  66.728  99.136  1.00  0.00           N  
ATOM    670  CA  ARG A  46      19.505  66.541  97.709  1.00  0.00           C  
ATOM    671  C   ARG A  46      20.059  65.162  97.195  1.00  0.00           C  
ATOM    672  O   ARG A  46      20.897  64.608  97.840  1.00  0.00           O  
ATOM    673  CB  ARG A  46      20.198  67.741  96.993  1.00  0.00           C  
ATOM    674  CG  ARG A  46      19.625  69.144  97.256  1.00  0.00           C  
ATOM    675  CD  ARG A  46      18.200  69.384  96.758  1.00  0.00           C  
ATOM    676  NE  ARG A  46      17.955  69.037  95.367  1.00  0.00           N  
ATOM    677  CZ  ARG A  46      17.760  69.904  94.334  1.00  0.00           C  
ATOM    678  NH1 ARG A  46      17.778  71.184  94.479  1.00  0.00           N  
ATOM    679  NH2 ARG A  46      17.550  69.405  93.178  1.00  0.00           N1+
ATOM    680  H   ARG A  46      20.566  67.190  99.419  1.00  0.00           H  
ATOM    681  HA  ARG A  46      18.434  66.632  97.528  1.00  0.00           H  
ATOM    682  HB2 ARG A  46      21.254  67.705  97.263  1.00  0.00           H  
ATOM    683  HB3 ARG A  46      20.127  67.498  95.933  1.00  0.00           H  
ATOM    684  HG2 ARG A  46      19.656  69.382  98.320  1.00  0.00           H  
ATOM    685  HG3 ARG A  46      20.278  69.885  96.796  1.00  0.00           H  
ATOM    686  HD2 ARG A  46      17.599  68.693  97.350  1.00  0.00           H  
ATOM    687  HD3 ARG A  46      17.822  70.394  96.911  1.00  0.00           H  
ATOM    688  HE  ARG A  46      17.912  68.049  95.162  1.00  0.00           H  
ATOM    689 HH11 ARG A  46      18.138  71.565  95.342  1.00  0.00           H  
ATOM    690 HH12 ARG A  46      17.610  71.716  93.637  1.00  0.00           H  
ATOM    691 HH21 ARG A  46      17.294  68.434  93.069  1.00  0.00           H  
ATOM    692 HH22 ARG A  46      17.290  70.086  92.479  1.00  0.00           H  
ATOM    693  N   ARG A  47      19.442  64.633  96.102  1.00  0.00           N  
ATOM    694  CA  ARG A  47      19.589  63.220  95.652  1.00  0.00           C  
ATOM    695  C   ARG A  47      20.179  63.086  94.223  1.00  0.00           C  
ATOM    696  O   ARG A  47      19.537  63.505  93.245  1.00  0.00           O  
ATOM    697  CB  ARG A  47      18.186  62.613  95.844  1.00  0.00           C  
ATOM    698  CG  ARG A  47      17.876  61.297  95.129  1.00  0.00           C  
ATOM    699  CD  ARG A  47      16.514  60.778  95.551  1.00  0.00           C  
ATOM    700  NE  ARG A  47      16.485  60.130  96.797  1.00  0.00           N  
ATOM    701  CZ  ARG A  47      15.378  59.976  97.533  1.00  0.00           C  
ATOM    702  NH1 ARG A  47      14.202  60.255  97.110  1.00  0.00           N  
ATOM    703  NH2 ARG A  47      15.449  59.687  98.792  1.00  0.00           N1+
ATOM    704  H   ARG A  47      18.715  65.219  95.715  1.00  0.00           H  
ATOM    705  HA  ARG A  47      20.299  62.672  96.269  1.00  0.00           H  
ATOM    706  HB2 ARG A  47      18.075  62.363  96.899  1.00  0.00           H  
ATOM    707  HB3 ARG A  47      17.397  63.315  95.577  1.00  0.00           H  
ATOM    708  HG2 ARG A  47      17.990  61.503  94.065  1.00  0.00           H  
ATOM    709  HG3 ARG A  47      18.732  60.652  95.326  1.00  0.00           H  
ATOM    710  HD2 ARG A  47      15.881  61.665  95.533  1.00  0.00           H  
ATOM    711  HD3 ARG A  47      16.231  60.049  94.792  1.00  0.00           H  
ATOM    712  HE  ARG A  47      17.368  59.846  97.195  1.00  0.00           H  
ATOM    713 HH11 ARG A  47      14.149  60.480  96.126  1.00  0.00           H  
ATOM    714 HH12 ARG A  47      13.365  60.166  97.668  1.00  0.00           H  
ATOM    715 HH21 ARG A  47      16.365  59.694  99.217  1.00  0.00           H  
ATOM    716 HH22 ARG A  47      14.607  59.791  99.340  1.00  0.00           H  
ATOM    717  N   ALA A  48      21.442  62.587  94.114  1.00  0.00           N  
ATOM    718  CA  ALA A  48      22.225  62.438  92.844  1.00  0.00           C  
ATOM    719  C   ALA A  48      21.640  61.455  91.819  1.00  0.00           C  
ATOM    720  O   ALA A  48      20.740  60.738  92.190  1.00  0.00           O  
ATOM    721  CB  ALA A  48      23.609  61.959  93.309  1.00  0.00           C  
ATOM    722  H   ALA A  48      21.866  62.125  94.907  1.00  0.00           H  
ATOM    723  HA  ALA A  48      22.338  63.405  92.353  1.00  0.00           H  
ATOM    724  HB1 ALA A  48      24.215  62.155  92.425  1.00  0.00           H  
ATOM    725  HB2 ALA A  48      24.021  62.514  94.151  1.00  0.00           H  
ATOM    726  HB3 ALA A  48      23.770  60.909  93.553  1.00  0.00           H  
ATOM    727  N   SER A  49      22.163  61.410  90.591  1.00  0.00           N  
ATOM    728  CA  SER A  49      21.882  60.425  89.588  1.00  0.00           C  
ATOM    729  C   SER A  49      23.235  60.044  88.974  1.00  0.00           C  
ATOM    730  O   SER A  49      23.714  58.915  89.179  1.00  0.00           O  
ATOM    731  CB  SER A  49      20.854  60.895  88.506  1.00  0.00           C  
ATOM    732  OG  SER A  49      21.258  61.950  87.663  1.00  0.00           O  
ATOM    733  H   SER A  49      22.787  62.142  90.284  1.00  0.00           H  
ATOM    734  HA  SER A  49      21.582  59.573  90.199  1.00  0.00           H  
ATOM    735  HB2 SER A  49      20.571  59.965  88.012  1.00  0.00           H  
ATOM    736  HB3 SER A  49      19.878  61.160  88.911  1.00  0.00           H  
ATOM    737  HG  SER A  49      21.001  62.707  88.194  1.00  0.00           H  
ATOM    738  N   LEU A  50      23.858  60.901  88.270  1.00  0.00           N  
ATOM    739  CA  LEU A  50      25.178  60.725  87.618  1.00  0.00           C  
ATOM    740  C   LEU A  50      26.460  60.897  88.538  1.00  0.00           C  
ATOM    741  O   LEU A  50      26.339  61.530  89.583  1.00  0.00           O  
ATOM    742  CB  LEU A  50      25.200  61.749  86.419  1.00  0.00           C  
ATOM    743  CG  LEU A  50      24.128  61.437  85.383  1.00  0.00           C  
ATOM    744  CD1 LEU A  50      23.795  62.657  84.531  1.00  0.00           C  
ATOM    745  CD2 LEU A  50      24.694  60.419  84.388  1.00  0.00           C  
ATOM    746  H   LEU A  50      23.430  61.814  88.226  1.00  0.00           H  
ATOM    747  HA  LEU A  50      25.182  59.737  87.157  1.00  0.00           H  
ATOM    748  HB2 LEU A  50      25.090  62.754  86.825  1.00  0.00           H  
ATOM    749  HB3 LEU A  50      26.186  61.645  85.965  1.00  0.00           H  
ATOM    750  HG  LEU A  50      23.199  61.077  85.826  1.00  0.00           H  
ATOM    751 HD11 LEU A  50      23.671  63.572  85.108  1.00  0.00           H  
ATOM    752 HD12 LEU A  50      24.552  62.914  83.789  1.00  0.00           H  
ATOM    753 HD13 LEU A  50      22.832  62.386  84.094  1.00  0.00           H  
ATOM    754 HD21 LEU A  50      25.726  60.649  84.122  1.00  0.00           H  
ATOM    755 HD22 LEU A  50      24.622  59.427  84.834  1.00  0.00           H  
ATOM    756 HD23 LEU A  50      24.201  60.372  83.418  1.00  0.00           H  
ATOM    757  N   PRO A  51      27.593  60.319  88.225  1.00  0.00           N  
ATOM    758  CA  PRO A  51      28.806  60.644  88.922  1.00  0.00           C  
ATOM    759  C   PRO A  51      29.228  62.130  89.036  1.00  0.00           C  
ATOM    760  O   PRO A  51      28.863  62.976  88.180  1.00  0.00           O  
ATOM    761  CB  PRO A  51      29.971  59.875  88.248  1.00  0.00           C  
ATOM    762  CG  PRO A  51      29.240  58.796  87.396  1.00  0.00           C  
ATOM    763  CD  PRO A  51      27.866  59.312  87.182  1.00  0.00           C  
ATOM    764  HA  PRO A  51      28.622  60.343  89.953  1.00  0.00           H  
ATOM    765  HB2 PRO A  51      30.629  60.506  87.649  1.00  0.00           H  
ATOM    766  HB3 PRO A  51      30.617  59.384  88.976  1.00  0.00           H  
ATOM    767  HG2 PRO A  51      29.861  58.802  86.500  1.00  0.00           H  
ATOM    768  HG3 PRO A  51      29.230  57.802  87.843  1.00  0.00           H  
ATOM    769  HD2 PRO A  51      27.868  59.953  86.300  1.00  0.00           H  
ATOM    770  HD3 PRO A  51      27.094  58.544  87.133  1.00  0.00           H  
ATOM    771  N   GLY A  52      29.968  62.533  90.084  1.00  0.00           N  
ATOM    772  CA  GLY A  52      30.345  63.864  90.501  1.00  0.00           C  
ATOM    773  C   GLY A  52      31.199  64.583  89.482  1.00  0.00           C  
ATOM    774  O   GLY A  52      31.498  64.054  88.375  1.00  0.00           O  
ATOM    775  H   GLY A  52      30.219  61.758  90.681  1.00  0.00           H  
ATOM    776  HA2 GLY A  52      29.421  64.440  90.546  1.00  0.00           H  
ATOM    777  HA3 GLY A  52      30.885  63.973  91.441  1.00  0.00           H  
ATOM    778  N   ARG A  53      31.380  65.845  89.751  1.00  0.00           N  
ATOM    779  CA  ARG A  53      32.098  66.834  88.873  1.00  0.00           C  
ATOM    780  C   ARG A  53      33.636  66.638  89.155  1.00  0.00           C  
ATOM    781  O   ARG A  53      34.106  66.446  90.287  1.00  0.00           O  
ATOM    782  CB  ARG A  53      31.559  68.251  89.207  1.00  0.00           C  
ATOM    783  CG  ARG A  53      31.869  69.302  88.153  1.00  0.00           C  
ATOM    784  CD  ARG A  53      30.874  70.477  88.165  1.00  0.00           C  
ATOM    785  NE  ARG A  53      31.560  71.534  87.358  1.00  0.00           N  
ATOM    786  CZ  ARG A  53      30.951  72.326  86.491  1.00  0.00           C  
ATOM    787  NH1 ARG A  53      29.625  72.334  86.281  1.00  0.00           N  
ATOM    788  NH2 ARG A  53      31.628  73.168  85.833  1.00  0.00           N1+
ATOM    789  H   ARG A  53      30.956  66.157  90.612  1.00  0.00           H  
ATOM    790  HA  ARG A  53      31.917  66.584  87.827  1.00  0.00           H  
ATOM    791  HB2 ARG A  53      30.478  68.122  89.177  1.00  0.00           H  
ATOM    792  HB3 ARG A  53      31.883  68.650  90.168  1.00  0.00           H  
ATOM    793  HG2 ARG A  53      32.881  69.616  88.409  1.00  0.00           H  
ATOM    794  HG3 ARG A  53      31.833  68.977  87.113  1.00  0.00           H  
ATOM    795  HD2 ARG A  53      29.928  70.101  87.775  1.00  0.00           H  
ATOM    796  HD3 ARG A  53      30.759  70.848  89.183  1.00  0.00           H  
ATOM    797  HE  ARG A  53      32.506  71.765  87.633  1.00  0.00           H  
ATOM    798 HH11 ARG A  53      29.066  71.635  86.749  1.00  0.00           H  
ATOM    799 HH12 ARG A  53      29.174  72.831  85.524  1.00  0.00           H  
ATOM    800 HH21 ARG A  53      32.638  73.140  85.818  1.00  0.00           H  
ATOM    801 HH22 ARG A  53      31.113  73.631  85.098  1.00  0.00           H  
ATOM    802  N   ASP A  54      34.453  66.883  88.184  1.00  0.00           N  
ATOM    803  CA  ASP A  54      35.825  66.603  88.082  1.00  0.00           C  
ATOM    804  C   ASP A  54      36.580  67.571  87.186  1.00  0.00           C  
ATOM    805  O   ASP A  54      36.408  67.657  85.974  1.00  0.00           O  
ATOM    806  CB  ASP A  54      36.016  65.152  87.736  1.00  0.00           C  
ATOM    807  CG  ASP A  54      37.473  64.872  87.480  1.00  0.00           C  
ATOM    808  OD1 ASP A  54      38.350  65.081  88.340  1.00  0.00           O1-
ATOM    809  OD2 ASP A  54      37.780  64.476  86.376  1.00  0.00           O  
ATOM    810  H   ASP A  54      34.030  67.004  87.275  1.00  0.00           H  
ATOM    811  HA  ASP A  54      36.284  66.768  89.057  1.00  0.00           H  
ATOM    812  HB2 ASP A  54      35.647  64.541  88.562  1.00  0.00           H  
ATOM    813  HB3 ASP A  54      35.347  64.956  86.898  1.00  0.00           H  
ATOM    814  N   ASP A  55      37.580  68.404  87.608  1.00  0.00           N  
ATOM    815  CA  ASP A  55      38.346  69.277  86.730  1.00  0.00           C  
ATOM    816  C   ASP A  55      39.268  68.678  85.634  1.00  0.00           C  
ATOM    817  O   ASP A  55      39.371  69.354  84.633  1.00  0.00           O  
ATOM    818  CB  ASP A  55      39.132  70.318  87.554  1.00  0.00           C  
ATOM    819  CG  ASP A  55      38.237  71.349  88.235  1.00  0.00           C  
ATOM    820  OD1 ASP A  55      37.029  71.486  87.932  1.00  0.00           O  
ATOM    821  OD2 ASP A  55      38.688  71.921  89.241  1.00  0.00           O1-
ATOM    822  H   ASP A  55      37.813  68.451  88.590  1.00  0.00           H  
ATOM    823  HA  ASP A  55      37.643  69.919  86.199  1.00  0.00           H  
ATOM    824  HB2 ASP A  55      39.740  69.749  88.257  1.00  0.00           H  
ATOM    825  HB3 ASP A  55      39.688  70.913  86.830  1.00  0.00           H  
ATOM    826  N   ASN A  56      39.817  67.492  85.848  1.00  0.00           N  
ATOM    827  CA  ASN A  56      40.441  66.778  84.681  1.00  0.00           C  
ATOM    828  C   ASN A  56      39.441  66.458  83.559  1.00  0.00           C  
ATOM    829  O   ASN A  56      39.762  66.602  82.401  1.00  0.00           O  
ATOM    830  CB  ASN A  56      41.138  65.455  85.185  1.00  0.00           C  
ATOM    831  CG  ASN A  56      42.202  65.842  86.243  1.00  0.00           C  
ATOM    832  OD1 ASN A  56      43.247  66.403  86.004  1.00  0.00           O  
ATOM    833  ND2 ASN A  56      41.974  65.397  87.443  1.00  0.00           N  
ATOM    834  H   ASN A  56      39.744  67.023  86.739  1.00  0.00           H  
ATOM    835  HA  ASN A  56      41.142  67.456  84.195  1.00  0.00           H  
ATOM    836  HB2 ASN A  56      40.318  64.889  85.630  1.00  0.00           H  
ATOM    837  HB3 ASN A  56      41.516  64.928  84.308  1.00  0.00           H  
ATOM    838 HD21 ASN A  56      41.263  64.692  87.565  1.00  0.00           H  
ATOM    839 HD22 ASN A  56      42.773  65.555  88.042  1.00  0.00           H  
ATOM    840  N   SER A  57      38.179  66.082  83.925  1.00  0.00           N  
ATOM    841  CA  SER A  57      37.142  65.790  82.984  1.00  0.00           C  
ATOM    842  C   SER A  57      36.569  66.966  82.327  1.00  0.00           C  
ATOM    843  O   SER A  57      36.294  66.930  81.162  1.00  0.00           O  
ATOM    844  CB  SER A  57      35.956  65.082  83.685  1.00  0.00           C  
ATOM    845  OG  SER A  57      36.320  63.827  84.203  1.00  0.00           O  
ATOM    846  H   SER A  57      38.054  66.035  84.927  1.00  0.00           H  
ATOM    847  HA  SER A  57      37.513  65.060  82.264  1.00  0.00           H  
ATOM    848  HB2 SER A  57      35.544  65.626  84.536  1.00  0.00           H  
ATOM    849  HB3 SER A  57      35.109  64.968  83.007  1.00  0.00           H  
ATOM    850  HG  SER A  57      37.035  63.938  84.833  1.00  0.00           H  
ATOM    851  N   TYR A  58      36.569  68.157  82.990  1.00  0.00           N  
ATOM    852  CA  TYR A  58      36.407  69.444  82.428  1.00  0.00           C  
ATOM    853  C   TYR A  58      37.511  70.036  81.546  1.00  0.00           C  
ATOM    854  O   TYR A  58      37.261  70.765  80.658  1.00  0.00           O  
ATOM    855  CB  TYR A  58      35.806  70.370  83.368  1.00  0.00           C  
ATOM    856  CG  TYR A  58      34.302  70.331  83.407  1.00  0.00           C  
ATOM    857  CD1 TYR A  58      33.554  69.392  84.166  1.00  0.00           C  
ATOM    858  CD2 TYR A  58      33.573  71.261  82.625  1.00  0.00           C  
ATOM    859  CE1 TYR A  58      32.160  69.351  84.235  1.00  0.00           C  
ATOM    860  CE2 TYR A  58      32.135  71.223  82.668  1.00  0.00           C  
ATOM    861  CZ  TYR A  58      31.485  70.277  83.465  1.00  0.00           C  
ATOM    862  OH  TYR A  58      30.123  70.241  83.500  1.00  0.00           O  
ATOM    863  H   TYR A  58      36.948  68.075  83.922  1.00  0.00           H  
ATOM    864  HA  TYR A  58      35.632  69.384  81.663  1.00  0.00           H  
ATOM    865  HB2 TYR A  58      36.228  70.157  84.351  1.00  0.00           H  
ATOM    866  HB3 TYR A  58      36.183  71.348  83.070  1.00  0.00           H  
ATOM    867  HD1 TYR A  58      34.178  68.687  84.695  1.00  0.00           H  
ATOM    868  HD2 TYR A  58      34.191  71.955  82.076  1.00  0.00           H  
ATOM    869  HE1 TYR A  58      31.661  68.587  84.814  1.00  0.00           H  
ATOM    870  HE2 TYR A  58      31.516  71.879  82.073  1.00  0.00           H  
ATOM    871  HH  TYR A  58      29.680  69.511  83.938  1.00  0.00           H  
ATOM    872  N   MET A  59      38.711  69.605  81.812  1.00  0.00           N  
ATOM    873  CA  MET A  59      39.807  69.767  80.854  1.00  0.00           C  
ATOM    874  C   MET A  59      39.664  68.849  79.639  1.00  0.00           C  
ATOM    875  O   MET A  59      39.918  69.375  78.537  1.00  0.00           O  
ATOM    876  CB  MET A  59      41.140  69.670  81.539  1.00  0.00           C  
ATOM    877  CG  MET A  59      41.360  70.831  82.493  1.00  0.00           C  
ATOM    878  SD  MET A  59      42.496  72.223  81.846  1.00  0.00           S  
ATOM    879  CE  MET A  59      44.028  71.654  82.607  1.00  0.00           C  
ATOM    880  H   MET A  59      38.823  68.905  82.531  1.00  0.00           H  
ATOM    881  HA  MET A  59      39.715  70.764  80.425  1.00  0.00           H  
ATOM    882  HB2 MET A  59      41.032  68.763  82.133  1.00  0.00           H  
ATOM    883  HB3 MET A  59      41.961  69.609  80.824  1.00  0.00           H  
ATOM    884  HG2 MET A  59      40.371  71.213  82.745  1.00  0.00           H  
ATOM    885  HG3 MET A  59      41.870  70.387  83.347  1.00  0.00           H  
ATOM    886  HE1 MET A  59      43.968  71.680  83.696  1.00  0.00           H  
ATOM    887  HE2 MET A  59      44.142  70.583  82.442  1.00  0.00           H  
ATOM    888  HE3 MET A  59      44.891  72.245  82.301  1.00  0.00           H  
ATOM    889  N   TYR A  60      39.219  67.608  79.733  1.00  0.00           N  
ATOM    890  CA  TYR A  60      38.680  66.911  78.522  1.00  0.00           C  
ATOM    891  C   TYR A  60      37.564  67.585  77.798  1.00  0.00           C  
ATOM    892  O   TYR A  60      37.446  67.372  76.603  1.00  0.00           O  
ATOM    893  CB  TYR A  60      38.357  65.453  78.833  1.00  0.00           C  
ATOM    894  CG  TYR A  60      37.345  64.805  77.925  1.00  0.00           C  
ATOM    895  CD1 TYR A  60      37.708  64.305  76.678  1.00  0.00           C  
ATOM    896  CD2 TYR A  60      36.021  64.827  78.310  1.00  0.00           C  
ATOM    897  CE1 TYR A  60      36.769  63.794  75.811  1.00  0.00           C  
ATOM    898  CE2 TYR A  60      35.001  64.268  77.474  1.00  0.00           C  
ATOM    899  CZ  TYR A  60      35.380  63.742  76.196  1.00  0.00           C  
ATOM    900  OH  TYR A  60      34.383  63.245  75.415  1.00  0.00           O  
ATOM    901  H   TYR A  60      39.113  67.147  80.625  1.00  0.00           H  
ATOM    902  HA  TYR A  60      39.469  66.725  77.794  1.00  0.00           H  
ATOM    903  HB2 TYR A  60      39.274  64.871  78.751  1.00  0.00           H  
ATOM    904  HB3 TYR A  60      38.086  65.290  79.876  1.00  0.00           H  
ATOM    905  HD1 TYR A  60      38.711  64.188  76.295  1.00  0.00           H  
ATOM    906  HD2 TYR A  60      35.728  65.321  79.225  1.00  0.00           H  
ATOM    907  HE1 TYR A  60      36.966  63.508  74.788  1.00  0.00           H  
ATOM    908  HE2 TYR A  60      34.000  64.210  77.875  1.00  0.00           H  
ATOM    909  HH  TYR A  60      34.771  63.217  74.538  1.00  0.00           H  
ATOM    910  N   ILE A  61      36.729  68.399  78.468  1.00  0.00           N  
ATOM    911  CA  ILE A  61      35.627  69.255  77.809  1.00  0.00           C  
ATOM    912  C   ILE A  61      36.200  70.476  77.049  1.00  0.00           C  
ATOM    913  O   ILE A  61      35.636  70.829  76.098  1.00  0.00           O  
ATOM    914  CB  ILE A  61      34.455  69.586  78.758  1.00  0.00           C  
ATOM    915  CG1 ILE A  61      33.748  68.268  79.130  1.00  0.00           C  
ATOM    916  CG2 ILE A  61      33.349  70.578  78.223  1.00  0.00           C  
ATOM    917  CD1 ILE A  61      32.947  68.296  80.440  1.00  0.00           C  
ATOM    918  H   ILE A  61      36.825  68.601  79.453  1.00  0.00           H  
ATOM    919  HA  ILE A  61      35.220  68.741  76.938  1.00  0.00           H  
ATOM    920  HB  ILE A  61      34.967  70.032  79.611  1.00  0.00           H  
ATOM    921 HG12 ILE A  61      33.043  67.991  78.347  1.00  0.00           H  
ATOM    922 HG13 ILE A  61      34.490  67.479  79.257  1.00  0.00           H  
ATOM    923 HG21 ILE A  61      32.900  70.222  77.295  1.00  0.00           H  
ATOM    924 HG22 ILE A  61      32.557  70.537  78.972  1.00  0.00           H  
ATOM    925 HG23 ILE A  61      33.736  71.596  78.190  1.00  0.00           H  
ATOM    926 HD11 ILE A  61      32.201  69.089  80.441  1.00  0.00           H  
ATOM    927 HD12 ILE A  61      32.544  67.321  80.713  1.00  0.00           H  
ATOM    928 HD13 ILE A  61      33.679  68.568  81.201  1.00  0.00           H  
ATOM    929  N   LEU A  62      37.387  71.003  77.395  1.00  0.00           N  
ATOM    930  CA  LEU A  62      38.132  71.890  76.542  1.00  0.00           C  
ATOM    931  C   LEU A  62      38.533  71.168  75.277  1.00  0.00           C  
ATOM    932  O   LEU A  62      38.374  71.750  74.193  1.00  0.00           O  
ATOM    933  CB  LEU A  62      39.427  72.311  77.246  1.00  0.00           C  
ATOM    934  CG  LEU A  62      39.036  73.189  78.448  1.00  0.00           C  
ATOM    935  CD1 LEU A  62      40.326  73.616  79.024  1.00  0.00           C  
ATOM    936  CD2 LEU A  62      38.197  74.394  77.955  1.00  0.00           C  
ATOM    937  H   LEU A  62      37.986  70.576  78.086  1.00  0.00           H  
ATOM    938  HA  LEU A  62      37.514  72.741  76.258  1.00  0.00           H  
ATOM    939  HB2 LEU A  62      39.954  71.386  77.478  1.00  0.00           H  
ATOM    940  HB3 LEU A  62      40.047  72.859  76.536  1.00  0.00           H  
ATOM    941  HG  LEU A  62      38.461  72.608  79.170  1.00  0.00           H  
ATOM    942 HD11 LEU A  62      40.938  74.058  78.238  1.00  0.00           H  
ATOM    943 HD12 LEU A  62      40.178  74.422  79.743  1.00  0.00           H  
ATOM    944 HD13 LEU A  62      40.876  72.779  79.455  1.00  0.00           H  
ATOM    945 HD21 LEU A  62      38.212  75.094  78.789  1.00  0.00           H  
ATOM    946 HD22 LEU A  62      38.729  74.816  77.104  1.00  0.00           H  
ATOM    947 HD23 LEU A  62      37.168  74.088  77.760  1.00  0.00           H  
ATOM    948  N   PHE A  63      39.002  69.920  75.473  1.00  0.00           N  
ATOM    949  CA  PHE A  63      39.363  68.991  74.370  1.00  0.00           C  
ATOM    950  C   PHE A  63      38.191  68.613  73.518  1.00  0.00           C  
ATOM    951  O   PHE A  63      38.289  68.367  72.352  1.00  0.00           O  
ATOM    952  CB  PHE A  63      40.147  67.726  74.709  1.00  0.00           C  
ATOM    953  CG  PHE A  63      40.369  66.751  73.550  1.00  0.00           C  
ATOM    954  CD1 PHE A  63      39.280  65.843  73.323  1.00  0.00           C  
ATOM    955  CD2 PHE A  63      41.678  66.549  73.019  1.00  0.00           C  
ATOM    956  CE1 PHE A  63      39.454  64.877  72.355  1.00  0.00           C  
ATOM    957  CE2 PHE A  63      41.817  65.497  72.086  1.00  0.00           C  
ATOM    958  CZ  PHE A  63      40.666  64.723  71.701  1.00  0.00           C  
ATOM    959  H   PHE A  63      39.045  69.611  76.433  1.00  0.00           H  
ATOM    960  HA  PHE A  63      39.985  69.602  73.714  1.00  0.00           H  
ATOM    961  HB2 PHE A  63      41.146  67.994  75.051  1.00  0.00           H  
ATOM    962  HB3 PHE A  63      39.666  67.143  75.496  1.00  0.00           H  
ATOM    963  HD1 PHE A  63      38.301  65.980  73.755  1.00  0.00           H  
ATOM    964  HD2 PHE A  63      42.616  67.040  73.233  1.00  0.00           H  
ATOM    965  HE1 PHE A  63      38.596  64.262  72.123  1.00  0.00           H  
ATOM    966  HE2 PHE A  63      42.796  65.245  71.706  1.00  0.00           H  
ATOM    967  HZ  PHE A  63      40.789  63.986  70.920  1.00  0.00           H  
ATOM    968  N   VAL A  64      36.928  68.729  74.040  1.00  0.00           N  
ATOM    969  CA  VAL A  64      35.678  68.420  73.317  1.00  0.00           C  
ATOM    970  C   VAL A  64      34.970  69.618  72.608  1.00  0.00           C  
ATOM    971  O   VAL A  64      34.374  69.407  71.523  1.00  0.00           O  
ATOM    972  CB  VAL A  64      34.750  67.421  74.130  1.00  0.00           C  
ATOM    973  CG1 VAL A  64      33.569  68.126  74.746  1.00  0.00           C  
ATOM    974  CG2 VAL A  64      34.170  66.257  73.333  1.00  0.00           C  
ATOM    975  H   VAL A  64      36.881  69.212  74.925  1.00  0.00           H  
ATOM    976  HA  VAL A  64      36.044  67.820  72.485  1.00  0.00           H  
ATOM    977  HB  VAL A  64      35.340  67.026  74.958  1.00  0.00           H  
ATOM    978 HG11 VAL A  64      32.767  68.170  74.010  1.00  0.00           H  
ATOM    979 HG12 VAL A  64      33.147  67.478  75.514  1.00  0.00           H  
ATOM    980 HG13 VAL A  64      33.824  69.065  75.239  1.00  0.00           H  
ATOM    981 HG21 VAL A  64      34.992  65.564  73.152  1.00  0.00           H  
ATOM    982 HG22 VAL A  64      33.437  65.689  73.906  1.00  0.00           H  
ATOM    983 HG23 VAL A  64      33.614  66.541  72.440  1.00  0.00           H  
ATOM    984  N   MET A  65      35.278  70.883  72.979  1.00  0.00           N  
ATOM    985  CA  MET A  65      35.144  72.035  72.127  1.00  0.00           C  
ATOM    986  C   MET A  65      36.167  71.969  70.896  1.00  0.00           C  
ATOM    987  O   MET A  65      35.711  72.120  69.742  1.00  0.00           O  
ATOM    988  CB  MET A  65      35.115  73.402  72.825  1.00  0.00           C  
ATOM    989  CG  MET A  65      34.058  73.718  73.822  1.00  0.00           C  
ATOM    990  SD  MET A  65      34.158  75.226  74.883  1.00  0.00           S  
ATOM    991  CE  MET A  65      34.453  74.667  76.590  1.00  0.00           C  
ATOM    992  H   MET A  65      35.874  71.008  73.784  1.00  0.00           H  
ATOM    993  HA  MET A  65      34.166  71.935  71.658  1.00  0.00           H  
ATOM    994  HB2 MET A  65      36.090  73.570  73.281  1.00  0.00           H  
ATOM    995  HB3 MET A  65      35.196  74.200  72.086  1.00  0.00           H  
ATOM    996  HG2 MET A  65      33.070  73.830  73.377  1.00  0.00           H  
ATOM    997  HG3 MET A  65      34.020  72.841  74.470  1.00  0.00           H  
ATOM    998  HE1 MET A  65      33.463  74.552  77.031  1.00  0.00           H  
ATOM    999  HE2 MET A  65      35.081  73.781  76.692  1.00  0.00           H  
ATOM   1000  HE3 MET A  65      35.049  75.468  77.027  1.00  0.00           H  
ATOM   1001  N   PHE A  66      37.456  71.580  71.158  1.00  0.00           N  
ATOM   1002  CA  PHE A  66      38.358  71.290  70.068  1.00  0.00           C  
ATOM   1003  C   PHE A  66      37.835  70.121  69.123  1.00  0.00           C  
ATOM   1004  O   PHE A  66      37.801  70.261  67.919  1.00  0.00           O  
ATOM   1005  CB  PHE A  66      39.756  71.046  70.584  1.00  0.00           C  
ATOM   1006  CG  PHE A  66      40.808  70.451  69.645  1.00  0.00           C  
ATOM   1007  CD1 PHE A  66      41.352  71.181  68.515  1.00  0.00           C  
ATOM   1008  CD2 PHE A  66      41.048  68.998  69.676  1.00  0.00           C  
ATOM   1009  CE1 PHE A  66      42.035  70.502  67.560  1.00  0.00           C  
ATOM   1010  CE2 PHE A  66      41.827  68.374  68.678  1.00  0.00           C  
ATOM   1011  CZ  PHE A  66      42.325  69.139  67.640  1.00  0.00           C  
ATOM   1012  H   PHE A  66      37.697  71.447  72.129  1.00  0.00           H  
ATOM   1013  HA  PHE A  66      38.367  72.171  69.427  1.00  0.00           H  
ATOM   1014  HB2 PHE A  66      40.133  71.901  71.145  1.00  0.00           H  
ATOM   1015  HB3 PHE A  66      39.695  70.342  71.413  1.00  0.00           H  
ATOM   1016  HD1 PHE A  66      41.156  72.242  68.480  1.00  0.00           H  
ATOM   1017  HD2 PHE A  66      40.683  68.481  70.551  1.00  0.00           H  
ATOM   1018  HE1 PHE A  66      42.353  71.097  66.717  1.00  0.00           H  
ATOM   1019  HE2 PHE A  66      42.087  67.346  68.880  1.00  0.00           H  
ATOM   1020  HZ  PHE A  66      42.932  68.708  66.858  1.00  0.00           H  
ATOM   1021  N   LEU A  67      37.399  68.896  69.667  1.00  0.00           N  
ATOM   1022  CA  LEU A  67      36.888  67.803  68.859  1.00  0.00           C  
ATOM   1023  C   LEU A  67      35.665  68.213  68.069  1.00  0.00           C  
ATOM   1024  O   LEU A  67      35.373  67.701  67.026  1.00  0.00           O  
ATOM   1025  CB  LEU A  67      36.732  66.521  69.728  1.00  0.00           C  
ATOM   1026  CG  LEU A  67      36.560  65.148  69.020  1.00  0.00           C  
ATOM   1027  CD1 LEU A  67      37.720  64.684  68.132  1.00  0.00           C  
ATOM   1028  CD2 LEU A  67      36.238  64.091  70.088  1.00  0.00           C  
ATOM   1029  H   LEU A  67      37.515  68.710  70.653  1.00  0.00           H  
ATOM   1030  HA  LEU A  67      37.557  67.422  68.087  1.00  0.00           H  
ATOM   1031  HB2 LEU A  67      37.502  66.363  70.482  1.00  0.00           H  
ATOM   1032  HB3 LEU A  67      35.802  66.670  70.278  1.00  0.00           H  
ATOM   1033  HG  LEU A  67      35.677  65.306  68.402  1.00  0.00           H  
ATOM   1034 HD11 LEU A  67      37.547  63.734  67.624  1.00  0.00           H  
ATOM   1035 HD12 LEU A  67      37.960  65.346  67.300  1.00  0.00           H  
ATOM   1036 HD13 LEU A  67      38.600  64.687  68.774  1.00  0.00           H  
ATOM   1037 HD21 LEU A  67      35.594  64.519  70.856  1.00  0.00           H  
ATOM   1038 HD22 LEU A  67      35.629  63.300  69.652  1.00  0.00           H  
ATOM   1039 HD23 LEU A  67      37.110  63.720  70.627  1.00  0.00           H  
ATOM   1040  N   PHE A  68      34.821  69.008  68.682  1.00  0.00           N  
ATOM   1041  CA  PHE A  68      33.722  69.568  67.966  1.00  0.00           C  
ATOM   1042  C   PHE A  68      34.016  70.213  66.591  1.00  0.00           C  
ATOM   1043  O   PHE A  68      33.452  69.752  65.586  1.00  0.00           O  
ATOM   1044  CB  PHE A  68      32.825  70.367  68.846  1.00  0.00           C  
ATOM   1045  CG  PHE A  68      31.843  71.137  68.013  1.00  0.00           C  
ATOM   1046  CD1 PHE A  68      30.711  70.530  67.357  1.00  0.00           C  
ATOM   1047  CD2 PHE A  68      32.094  72.521  67.898  1.00  0.00           C  
ATOM   1048  CE1 PHE A  68      29.863  71.361  66.548  1.00  0.00           C  
ATOM   1049  CE2 PHE A  68      31.197  73.293  67.231  1.00  0.00           C  
ATOM   1050  CZ  PHE A  68      30.021  72.738  66.590  1.00  0.00           C  
ATOM   1051  H   PHE A  68      35.115  69.421  69.555  1.00  0.00           H  
ATOM   1052  HA  PHE A  68      33.194  68.620  67.860  1.00  0.00           H  
ATOM   1053  HB2 PHE A  68      32.374  69.636  69.515  1.00  0.00           H  
ATOM   1054  HB3 PHE A  68      33.434  71.009  69.482  1.00  0.00           H  
ATOM   1055  HD1 PHE A  68      30.484  69.475  67.417  1.00  0.00           H  
ATOM   1056  HD2 PHE A  68      33.010  72.958  68.268  1.00  0.00           H  
ATOM   1057  HE1 PHE A  68      29.011  70.885  66.083  1.00  0.00           H  
ATOM   1058  HE2 PHE A  68      31.305  74.365  67.161  1.00  0.00           H  
ATOM   1059  HZ  PHE A  68      29.307  73.434  66.175  1.00  0.00           H  
ATOM   1060  N   ALA A  69      34.970  71.096  66.584  1.00  0.00           N  
ATOM   1061  CA  ALA A  69      35.522  71.730  65.348  1.00  0.00           C  
ATOM   1062  C   ALA A  69      36.114  70.679  64.361  1.00  0.00           C  
ATOM   1063  O   ALA A  69      35.987  70.779  63.157  1.00  0.00           O  
ATOM   1064  CB  ALA A  69      36.581  72.656  65.837  1.00  0.00           C  
ATOM   1065  H   ALA A  69      35.518  71.241  67.420  1.00  0.00           H  
ATOM   1066  HA  ALA A  69      34.769  72.302  64.806  1.00  0.00           H  
ATOM   1067  HB1 ALA A  69      37.478  72.111  66.133  1.00  0.00           H  
ATOM   1068  HB2 ALA A  69      36.877  73.327  65.030  1.00  0.00           H  
ATOM   1069  HB3 ALA A  69      36.181  73.265  66.648  1.00  0.00           H  
ATOM   1070  N   VAL A  70      36.766  69.576  64.893  1.00  0.00           N  
ATOM   1071  CA  VAL A  70      37.242  68.404  64.180  1.00  0.00           C  
ATOM   1072  C   VAL A  70      36.090  67.528  63.652  1.00  0.00           C  
ATOM   1073  O   VAL A  70      36.131  67.040  62.526  1.00  0.00           O  
ATOM   1074  CB  VAL A  70      38.145  67.487  65.051  1.00  0.00           C  
ATOM   1075  CG1 VAL A  70      38.502  65.963  64.706  1.00  0.00           C  
ATOM   1076  CG2 VAL A  70      39.433  68.194  65.235  1.00  0.00           C  
ATOM   1077  H   VAL A  70      36.826  69.567  65.902  1.00  0.00           H  
ATOM   1078  HA  VAL A  70      37.896  68.672  63.351  1.00  0.00           H  
ATOM   1079  HB  VAL A  70      37.649  67.371  66.014  1.00  0.00           H  
ATOM   1080 HG11 VAL A  70      39.260  65.661  65.428  1.00  0.00           H  
ATOM   1081 HG12 VAL A  70      37.689  65.264  64.903  1.00  0.00           H  
ATOM   1082 HG13 VAL A  70      38.845  65.946  63.671  1.00  0.00           H  
ATOM   1083 HG21 VAL A  70      40.076  68.110  64.360  1.00  0.00           H  
ATOM   1084 HG22 VAL A  70      39.251  69.223  65.545  1.00  0.00           H  
ATOM   1085 HG23 VAL A  70      40.041  67.774  66.037  1.00  0.00           H  
ATOM   1086  N   THR A  71      35.012  67.392  64.412  1.00  0.00           N  
ATOM   1087  CA  THR A  71      33.722  66.864  63.921  1.00  0.00           C  
ATOM   1088  C   THR A  71      32.840  67.675  63.044  1.00  0.00           C  
ATOM   1089  O   THR A  71      32.042  67.190  62.208  1.00  0.00           O  
ATOM   1090  CB  THR A  71      32.765  66.579  65.133  1.00  0.00           C  
ATOM   1091  OG1 THR A  71      33.396  66.145  66.281  1.00  0.00           O  
ATOM   1092  CG2 THR A  71      31.809  65.430  64.905  1.00  0.00           C  
ATOM   1093  H   THR A  71      35.077  67.589  65.401  1.00  0.00           H  
ATOM   1094  HA  THR A  71      33.790  65.890  63.436  1.00  0.00           H  
ATOM   1095  HB  THR A  71      32.189  67.472  65.378  1.00  0.00           H  
ATOM   1096  HG1 THR A  71      33.849  66.867  66.721  1.00  0.00           H  
ATOM   1097 HG21 THR A  71      31.132  65.673  64.086  1.00  0.00           H  
ATOM   1098 HG22 THR A  71      32.242  64.441  64.748  1.00  0.00           H  
ATOM   1099 HG23 THR A  71      31.167  65.247  65.767  1.00  0.00           H  
ATOM   1100  N   VAL A  72      33.136  68.988  63.011  1.00  0.00           N  
ATOM   1101  CA  VAL A  72      32.614  69.873  61.994  1.00  0.00           C  
ATOM   1102  C   VAL A  72      33.189  69.359  60.690  1.00  0.00           C  
ATOM   1103  O   VAL A  72      32.450  69.253  59.727  1.00  0.00           O  
ATOM   1104  CB  VAL A  72      32.887  71.309  62.305  1.00  0.00           C  
ATOM   1105  CG1 VAL A  72      32.873  72.140  61.064  1.00  0.00           C  
ATOM   1106  CG2 VAL A  72      31.903  71.936  63.368  1.00  0.00           C  
ATOM   1107  H   VAL A  72      33.702  69.377  63.752  1.00  0.00           H  
ATOM   1108  HA  VAL A  72      31.526  69.833  61.935  1.00  0.00           H  
ATOM   1109  HB  VAL A  72      33.886  71.529  62.681  1.00  0.00           H  
ATOM   1110 HG11 VAL A  72      31.896  72.094  60.581  1.00  0.00           H  
ATOM   1111 HG12 VAL A  72      32.978  73.184  61.359  1.00  0.00           H  
ATOM   1112 HG13 VAL A  72      33.655  71.860  60.359  1.00  0.00           H  
ATOM   1113 HG21 VAL A  72      30.871  71.700  63.109  1.00  0.00           H  
ATOM   1114 HG22 VAL A  72      31.953  71.484  64.359  1.00  0.00           H  
ATOM   1115 HG23 VAL A  72      32.026  73.019  63.409  1.00  0.00           H  
ATOM   1116  N   GLY A  73      34.476  69.128  60.593  1.00  0.00           N  
ATOM   1117  CA  GLY A  73      35.152  68.865  59.314  1.00  0.00           C  
ATOM   1118  C   GLY A  73      34.944  67.451  58.899  1.00  0.00           C  
ATOM   1119  O   GLY A  73      34.820  67.186  57.711  1.00  0.00           O  
ATOM   1120  H   GLY A  73      34.983  69.208  61.462  1.00  0.00           H  
ATOM   1121  HA2 GLY A  73      34.886  69.595  58.550  1.00  0.00           H  
ATOM   1122  HA3 GLY A  73      36.205  69.108  59.461  1.00  0.00           H  
ATOM   1123  N   SER A  74      34.849  66.582  59.861  1.00  0.00           N  
ATOM   1124  CA  SER A  74      34.366  65.185  59.574  1.00  0.00           C  
ATOM   1125  C   SER A  74      32.912  65.127  59.005  1.00  0.00           C  
ATOM   1126  O   SER A  74      32.485  64.138  58.435  1.00  0.00           O  
ATOM   1127  CB  SER A  74      34.467  64.419  60.859  1.00  0.00           C  
ATOM   1128  OG  SER A  74      33.911  63.137  60.911  1.00  0.00           O  
ATOM   1129  H   SER A  74      35.031  66.876  60.810  1.00  0.00           H  
ATOM   1130  HA  SER A  74      35.003  64.641  58.876  1.00  0.00           H  
ATOM   1131  HB2 SER A  74      35.514  64.426  61.159  1.00  0.00           H  
ATOM   1132  HB3 SER A  74      33.891  65.012  61.570  1.00  0.00           H  
ATOM   1133  HG  SER A  74      34.513  62.489  61.283  1.00  0.00           H  
ATOM   1134  N   LEU A  75      32.020  66.106  59.412  1.00  0.00           N  
ATOM   1135  CA  LEU A  75      30.671  66.151  58.874  1.00  0.00           C  
ATOM   1136  C   LEU A  75      30.703  66.496  57.396  1.00  0.00           C  
ATOM   1137  O   LEU A  75      30.071  65.851  56.554  1.00  0.00           O  
ATOM   1138  CB  LEU A  75      29.782  67.045  59.753  1.00  0.00           C  
ATOM   1139  CG  LEU A  75      28.319  67.080  59.345  1.00  0.00           C  
ATOM   1140  CD1 LEU A  75      27.520  65.728  59.132  1.00  0.00           C  
ATOM   1141  CD2 LEU A  75      27.556  67.918  60.362  1.00  0.00           C  
ATOM   1142  H   LEU A  75      32.252  66.839  60.066  1.00  0.00           H  
ATOM   1143  HA  LEU A  75      30.247  65.158  59.029  1.00  0.00           H  
ATOM   1144  HB2 LEU A  75      29.789  66.634  60.762  1.00  0.00           H  
ATOM   1145  HB3 LEU A  75      30.144  68.074  59.728  1.00  0.00           H  
ATOM   1146  HG  LEU A  75      28.248  67.608  58.395  1.00  0.00           H  
ATOM   1147 HD11 LEU A  75      27.576  64.997  59.939  1.00  0.00           H  
ATOM   1148 HD12 LEU A  75      26.448  65.924  59.087  1.00  0.00           H  
ATOM   1149 HD13 LEU A  75      28.033  65.332  58.256  1.00  0.00           H  
ATOM   1150 HD21 LEU A  75      26.590  68.103  59.892  1.00  0.00           H  
ATOM   1151 HD22 LEU A  75      27.590  67.414  61.327  1.00  0.00           H  
ATOM   1152 HD23 LEU A  75      27.983  68.918  60.431  1.00  0.00           H  
ATOM   1153  N   ILE A  76      31.398  67.606  57.060  1.00  0.00           N  
ATOM   1154  CA  ILE A  76      31.558  68.020  55.673  1.00  0.00           C  
ATOM   1155  C   ILE A  76      32.220  66.881  54.793  1.00  0.00           C  
ATOM   1156  O   ILE A  76      31.715  66.507  53.725  1.00  0.00           O  
ATOM   1157  CB  ILE A  76      32.504  69.233  55.581  1.00  0.00           C  
ATOM   1158  CG1 ILE A  76      32.181  70.439  56.463  1.00  0.00           C  
ATOM   1159  CG2 ILE A  76      32.363  69.651  54.136  1.00  0.00           C  
ATOM   1160  CD1 ILE A  76      33.230  71.475  56.649  1.00  0.00           C  
ATOM   1161  H   ILE A  76      31.919  67.981  57.841  1.00  0.00           H  
ATOM   1162  HA  ILE A  76      30.577  68.128  55.211  1.00  0.00           H  
ATOM   1163  HB  ILE A  76      33.531  68.882  55.686  1.00  0.00           H  
ATOM   1164 HG12 ILE A  76      31.220  70.879  56.194  1.00  0.00           H  
ATOM   1165 HG13 ILE A  76      31.929  69.989  57.422  1.00  0.00           H  
ATOM   1166 HG21 ILE A  76      32.493  68.869  53.389  1.00  0.00           H  
ATOM   1167 HG22 ILE A  76      31.429  70.212  54.073  1.00  0.00           H  
ATOM   1168 HG23 ILE A  76      33.178  70.344  53.932  1.00  0.00           H  
ATOM   1169 HD11 ILE A  76      32.813  72.049  57.476  1.00  0.00           H  
ATOM   1170 HD12 ILE A  76      34.121  70.896  56.889  1.00  0.00           H  
ATOM   1171 HD13 ILE A  76      33.462  72.064  55.761  1.00  0.00           H  
ATOM   1172  N   LEU A  77      33.340  66.290  55.256  1.00  0.00           N  
ATOM   1173  CA  LEU A  77      33.795  65.025  54.755  1.00  0.00           C  
ATOM   1174  C   LEU A  77      32.794  63.916  54.794  1.00  0.00           C  
ATOM   1175  O   LEU A  77      32.657  63.268  53.778  1.00  0.00           O  
ATOM   1176  CB  LEU A  77      35.123  64.682  55.485  1.00  0.00           C  
ATOM   1177  CG  LEU A  77      36.284  65.325  54.679  1.00  0.00           C  
ATOM   1178  CD1 LEU A  77      37.502  65.352  55.668  1.00  0.00           C  
ATOM   1179  CD2 LEU A  77      36.904  64.592  53.509  1.00  0.00           C  
ATOM   1180  H   LEU A  77      33.726  66.599  56.137  1.00  0.00           H  
ATOM   1181  HA  LEU A  77      33.891  65.136  53.674  1.00  0.00           H  
ATOM   1182  HB2 LEU A  77      35.109  65.010  56.524  1.00  0.00           H  
ATOM   1183  HB3 LEU A  77      35.225  63.597  55.496  1.00  0.00           H  
ATOM   1184  HG  LEU A  77      36.094  66.354  54.371  1.00  0.00           H  
ATOM   1185 HD11 LEU A  77      37.750  64.375  56.082  1.00  0.00           H  
ATOM   1186 HD12 LEU A  77      38.395  65.858  55.303  1.00  0.00           H  
ATOM   1187 HD13 LEU A  77      37.351  65.992  56.538  1.00  0.00           H  
ATOM   1188 HD21 LEU A  77      37.562  65.239  52.927  1.00  0.00           H  
ATOM   1189 HD22 LEU A  77      37.331  63.613  53.721  1.00  0.00           H  
ATOM   1190 HD23 LEU A  77      36.057  64.354  52.864  1.00  0.00           H  
ATOM   1191  N   GLY A  78      31.987  63.835  55.841  1.00  0.00           N  
ATOM   1192  CA  GLY A  78      30.968  62.829  55.906  1.00  0.00           C  
ATOM   1193  C   GLY A  78      30.092  62.687  54.642  1.00  0.00           C  
ATOM   1194  O   GLY A  78      30.100  61.590  54.019  1.00  0.00           O  
ATOM   1195  H   GLY A  78      32.059  64.474  56.620  1.00  0.00           H  
ATOM   1196  HA2 GLY A  78      31.477  61.909  56.197  1.00  0.00           H  
ATOM   1197  HA3 GLY A  78      30.293  63.102  56.716  1.00  0.00           H  
ATOM   1198  N   TYR A  79      29.460  63.865  54.296  1.00  0.00           N  
ATOM   1199  CA  TYR A  79      28.747  64.119  53.075  1.00  0.00           C  
ATOM   1200  C   TYR A  79      29.519  63.923  51.721  1.00  0.00           C  
ATOM   1201  O   TYR A  79      28.916  63.338  50.807  1.00  0.00           O  
ATOM   1202  CB  TYR A  79      28.173  65.550  53.193  1.00  0.00           C  
ATOM   1203  CG  TYR A  79      26.999  65.715  54.147  1.00  0.00           C  
ATOM   1204  CD1 TYR A  79      25.723  65.230  53.791  1.00  0.00           C  
ATOM   1205  CD2 TYR A  79      27.122  66.441  55.356  1.00  0.00           C  
ATOM   1206  CE1 TYR A  79      24.640  65.351  54.722  1.00  0.00           C  
ATOM   1207  CE2 TYR A  79      26.032  66.527  56.281  1.00  0.00           C  
ATOM   1208  CZ  TYR A  79      24.814  66.064  55.886  1.00  0.00           C  
ATOM   1209  OH  TYR A  79      23.798  66.412  56.747  1.00  0.00           O  
ATOM   1210  H   TYR A  79      29.572  64.594  54.987  1.00  0.00           H  
ATOM   1211  HA  TYR A  79      27.918  63.413  53.067  1.00  0.00           H  
ATOM   1212  HB2 TYR A  79      29.023  66.195  53.412  1.00  0.00           H  
ATOM   1213  HB3 TYR A  79      27.846  65.929  52.225  1.00  0.00           H  
ATOM   1214  HD1 TYR A  79      25.573  64.697  52.864  1.00  0.00           H  
ATOM   1215  HD2 TYR A  79      28.052  66.913  55.633  1.00  0.00           H  
ATOM   1216  HE1 TYR A  79      23.643  65.033  54.455  1.00  0.00           H  
ATOM   1217  HE2 TYR A  79      26.059  67.095  57.198  1.00  0.00           H  
ATOM   1218  HH  TYR A  79      23.015  65.940  56.457  1.00  0.00           H  
ATOM   1219  N   THR A  80      30.797  64.383  51.665  1.00  0.00           N  
ATOM   1220  CA  THR A  80      31.697  64.203  50.472  1.00  0.00           C  
ATOM   1221  C   THR A  80      32.198  62.732  50.298  1.00  0.00           C  
ATOM   1222  O   THR A  80      32.081  62.180  49.185  1.00  0.00           O  
ATOM   1223  CB  THR A  80      32.914  65.186  50.427  1.00  0.00           C  
ATOM   1224  OG1 THR A  80      32.590  66.488  50.840  1.00  0.00           O  
ATOM   1225  CG2 THR A  80      33.666  65.165  49.035  1.00  0.00           C  
ATOM   1226  H   THR A  80      31.173  64.719  52.540  1.00  0.00           H  
ATOM   1227  HA  THR A  80      30.996  64.331  49.648  1.00  0.00           H  
ATOM   1228  HB  THR A  80      33.590  64.876  51.224  1.00  0.00           H  
ATOM   1229  HG1 THR A  80      32.417  66.561  51.781  1.00  0.00           H
[truncated: 966,493 more chars]
