# Supplementary material for: Modeling membrane geometries implicitly in Rosetta
Source: Protein Sci. 2024 Feb 15;33(3):e4908. doi: 10.1002/pro.4908 (PMC10868433; doi:10.1002/pro.4908)
Supplement: Supplementary file 2 — Data S2. Supporting Information [file PRO-33-e4908-s001.gz › mp_geo_demos/refinement_in_micelle/prep/2ndj_opm_A.pdb]

ATOM      1  N   MET A   1     -92.028   9.371  42.535  1.00  0.00              
ATOM      2  CA  MET A   1     -92.292   9.627  41.123  1.00  0.00              
ATOM      3  C   MET A   1     -91.178  10.385  40.506  1.00  0.00              
ATOM      4  O   MET A   1     -90.858  11.424  41.068  1.00  0.00              
ATOM      5  CB  MET A   1     -93.570  10.326  40.817  1.00  0.00              
ATOM      6  CG  MET A   1     -93.949  10.228  39.319  1.00  0.00              
ATOM      7  SD  MET A   1     -95.554  11.016  38.881  1.00  0.00              
ATOM      8  CE  MET A   1     -94.955  12.728  38.595  1.00  0.00              
ATOM      9  N   GLU A   2     -90.526   9.857  39.456  1.00  0.00              
ATOM     10  CA  GLU A   2     -89.270  10.461  38.912  1.00  0.00              
ATOM     11  C   GLU A   2     -89.540  11.731  38.157  1.00  0.00              
ATOM     12  O   GLU A   2     -90.716  11.981  37.839  1.00  0.00              
ATOM     13  CB  GLU A   2     -88.489   9.462  38.114  1.00  0.00              
ATOM     14  CG  GLU A   2     -87.874   8.287  38.842  1.00  0.00              
ATOM     15  CD  GLU A   2     -86.647   8.699  39.644  1.00  0.00              
ATOM     16  OE1 GLU A   2     -86.112   9.847  39.666  1.00  0.00              
ATOM     17  OE2 GLU A   2     -86.070   7.798  40.290  1.00  0.00              
ATOM     18  N   THR A   3     -88.560  12.564  37.879  1.00  0.00              
ATOM     19  CA  THR A   3     -88.568  13.705  36.867  1.00  0.00              
ATOM     20  C   THR A   3     -88.655  13.211  35.415  1.00  0.00              
ATOM     21  O   THR A   3     -88.649  11.969  35.154  1.00  0.00              
ATOM     22  CB  THR A   3     -87.457  14.769  37.066  1.00  0.00              
ATOM     23  OG1 THR A   3     -87.900  15.960  36.390  1.00  0.00              
ATOM     24  CG2 THR A   3     -86.170  14.324  36.516  1.00  0.00              
ATOM     25  N   THR A   4     -88.891  14.122  34.475  1.00  0.00              
ATOM     26  CA  THR A   4     -89.327  13.765  33.091  1.00  0.00              
ATOM     27  C   THR A   4     -88.117  13.248  32.257  1.00  0.00              
ATOM     28  O   THR A   4     -86.944  13.628  32.464  1.00  0.00              
ATOM     29  CB  THR A   4     -90.096  14.950  32.529  1.00  0.00              
ATOM     30  OG1 THR A   4     -89.199  15.852  32.098  1.00  0.00              
ATOM     31  CG2 THR A   4     -91.121  15.788  33.373  1.00  0.00              
ATOM     32  N   ASN A   5     -88.399  12.357  31.303  1.00  0.00              
ATOM     33  CA  ASN A   5     -87.568  12.113  30.043  1.00  0.00              
ATOM     34  C   ASN A   5     -87.612  13.366  29.165  1.00  0.00              
ATOM     35  O   ASN A   5     -88.140  13.327  28.079  1.00  0.00              
ATOM     36  CB  ASN A   5     -88.091  10.781  29.452  1.00  0.00              
ATOM     37  CG  ASN A   5     -87.446   9.562  30.189  1.00  0.00              
ATOM     38  OD1 ASN A   5     -86.501   8.877  29.667  1.00  0.00              
ATOM     39  ND2 ASN A   5     -87.960   9.208  31.355  1.00  0.00              
ATOM     40  N   GLY A   6     -87.230  14.554  29.643  1.00  0.00              
ATOM     41  CA  GLY A   6     -87.577  15.836  29.048  1.00  0.00              
ATOM     42  C   GLY A   6     -86.918  17.091  29.594  1.00  0.00              
ATOM     43  O   GLY A   6     -87.087  18.235  29.054  1.00  0.00              
ATOM     44  N   THR A   7     -86.114  17.041  30.697  1.00  0.00              
ATOM     45  CA  THR A   7     -85.275  18.154  31.146  1.00  0.00              
ATOM     46  C   THR A   7     -84.082  18.491  30.244  1.00  0.00              
ATOM     47  O   THR A   7     -83.570  17.710  29.423  1.00  0.00              
ATOM     48  CB  THR A   7     -84.845  17.988  32.581  1.00  0.00              
ATOM     49  OG1 THR A   7     -83.674  17.190  32.668  1.00  0.00              
ATOM     50  CG2 THR A   7     -85.921  17.444  33.599  1.00  0.00              
ATOM     51  N   GLU A   8     -83.621  19.768  30.406  1.00  0.00              
ATOM     52  CA  GLU A   8     -82.396  20.187  29.710  1.00  0.00              
ATOM     53  C   GLU A   8     -81.136  19.452  30.169  1.00  0.00              
ATOM     54  O   GLU A   8     -80.248  19.220  29.309  1.00  0.00              
ATOM     55  CB  GLU A   8     -82.089  21.680  29.823  1.00  0.00              
ATOM     56  CG  GLU A   8     -83.243  22.587  29.417  1.00  0.00              
ATOM     57  CD  GLU A   8     -84.343  22.987  30.438  1.00  0.00              
ATOM     58  OE1 GLU A   8     -84.374  22.244  31.414  1.00  0.00              
ATOM     59  OE2 GLU A   8     -84.958  24.020  30.242  1.00  0.00              
ATOM     60  N   THR A   9     -80.904  19.073  31.481  1.00  0.00              
ATOM     61  CA  THR A   9     -79.704  18.359  31.926  1.00  0.00              
ATOM     62  C   THR A   9     -79.643  16.859  31.550  1.00  0.00              
ATOM     63  O   THR A   9     -78.574  16.332  31.293  1.00  0.00              
ATOM     64  CB  THR A   9     -79.389  18.304  33.434  1.00  0.00              
ATOM     65  OG1 THR A   9     -80.023  17.208  34.114  1.00  0.00              
ATOM     66  CG2 THR A   9     -79.885  19.519  34.269  1.00  0.00              
ATOM     67  N   TRP A  10     -80.859  16.199  31.453  1.00  0.00              
ATOM     68  CA  TRP A  10     -81.096  14.815  30.957  1.00  0.00              
ATOM     69  C   TRP A  10     -80.654  14.653  29.504  1.00  0.00              
ATOM     70  O   TRP A  10     -80.059  13.710  29.104  1.00  0.00              
ATOM     71  CB  TRP A  10     -82.587  14.548  31.179  1.00  0.00              
ATOM     72  CG  TRP A  10     -83.222  13.268  30.566  1.00  0.00              
ATOM     73  CD1 TRP A  10     -83.210  12.025  31.131  1.00  0.00              
ATOM     74  CD2 TRP A  10     -83.688  13.108  29.201  1.00  0.00              
ATOM     75  NE1 TRP A  10     -83.831  11.114  30.261  1.00  0.00              
ATOM     76  CE2 TRP A  10     -84.090  11.769  29.025  1.00  0.00              
ATOM     77  CE3 TRP A  10     -83.904  14.053  28.150  1.00  0.00              
ATOM     78  CZ2 TRP A  10     -84.497  11.328  27.789  1.00  0.00              
ATOM     79  CZ3 TRP A  10     -84.365  13.570  26.905  1.00  0.00              
ATOM     80  CH2 TRP A  10     -84.563  12.191  26.699  1.00  0.00              
ATOM     81  N   TYR A  11     -81.099  15.656  28.662  1.00  0.00              
ATOM     82  CA  TYR A  11     -80.605  15.824  27.264  1.00  0.00              
ATOM     83  C   TYR A  11     -79.099  16.060  27.085  1.00  0.00              
ATOM     84  O   TYR A  11     -78.565  15.535  26.138  1.00  0.00              
ATOM     85  CB  TYR A  11     -81.394  16.869  26.509  1.00  0.00              
ATOM     86  CG  TYR A  11     -80.681  17.541  25.412  1.00  0.00              
ATOM     87  CD1 TYR A  11     -80.405  16.863  24.213  1.00  0.00              
ATOM     88  CD2 TYR A  11     -80.107  18.844  25.610  1.00  0.00              
ATOM     89  CE1 TYR A  11     -79.543  17.413  23.225  1.00  0.00              
ATOM     90  CE2 TYR A  11     -79.132  19.424  24.728  1.00  0.00              
ATOM     91  CZ  TYR A  11     -78.948  18.684  23.511  1.00  0.00              
ATOM     92  OH  TYR A  11     -78.289  19.263  22.523  1.00  0.00              
ATOM     93  N   GLU A  12     -78.478  16.813  27.964  1.00  0.00              
ATOM     94  CA  GLU A  12     -77.005  17.017  28.051  1.00  0.00              
ATOM     95  C   GLU A  12     -76.130  15.847  28.490  1.00  0.00              
ATOM     96  O   GLU A  12     -75.017  15.704  28.009  1.00  0.00              
ATOM     97  CB  GLU A  12     -76.825  18.324  28.851  1.00  0.00              
ATOM     98  CG  GLU A  12     -77.184  19.566  27.996  1.00  0.00              
ATOM     99  CD  GLU A  12     -76.223  19.928  26.872  1.00  0.00              
ATOM    100  OE1 GLU A  12     -75.074  19.377  26.844  1.00  0.00              
ATOM    101  OE2 GLU A  12     -76.441  20.831  26.089  1.00  0.00              
ATOM    102  N   SER A  13     -76.722  14.920  29.218  1.00  0.00              
ATOM    103  CA  SER A  13     -76.104  13.689  29.714  1.00  0.00              
ATOM    104  C   SER A  13     -76.240  12.614  28.633  1.00  0.00              
ATOM    105  O   SER A  13     -75.202  11.959  28.372  1.00  0.00              
ATOM    106  CB  SER A  13     -76.793  13.280  30.991  1.00  0.00              
ATOM    107  OG  SER A  13     -76.546  11.974  31.328  1.00  0.00              
ATOM    108  N   LEU A  14     -77.424  12.639  27.889  1.00  0.00              
ATOM    109  CA  LEU A  14     -77.579  11.896  26.562  1.00  0.00              
ATOM    110  C   LEU A  14     -76.619  12.508  25.538  1.00  0.00              
ATOM    111  O   LEU A  14     -76.020  11.750  24.735  1.00  0.00              
ATOM    112  CB  LEU A  14     -79.096  12.000  26.200  1.00  0.00              
ATOM    113  CG  LEU A  14     -79.480  11.634  24.796  1.00  0.00              
ATOM    114  CD1 LEU A  14     -80.587  10.581  24.613  1.00  0.00              
ATOM    115  CD2 LEU A  14     -79.828  12.816  23.783  1.00  0.00              
ATOM    116  N   HIS A  15     -76.392  13.815  25.515  1.00  0.00              
ATOM    117  CA  HIS A  15     -75.494  14.447  24.528  1.00  0.00              
ATOM    118  C   HIS A  15     -74.090  14.001  24.791  1.00  0.00              
ATOM    119  O   HIS A  15     -73.312  13.714  23.904  1.00  0.00              
ATOM    120  CB  HIS A  15     -75.653  15.986  24.394  1.00  0.00              
ATOM    121  CG  HIS A  15     -74.983  16.649  23.205  1.00  0.00              
ATOM    122  ND1 HIS A  15     -74.293  17.832  23.221  1.00  0.00              
ATOM    123  CD2 HIS A  15     -74.899  16.086  21.928  1.00  0.00              
ATOM    124  CE1 HIS A  15     -73.786  18.014  22.013  1.00  0.00              
ATOM    125  NE2 HIS A  15     -74.162  17.020  21.212  1.00  0.00              
ATOM    126  N   ALA A  16     -73.649  13.867  26.046  1.00  0.00              
ATOM    127  CA  ALA A  16     -72.344  13.373  26.469  1.00  0.00              
ATOM    128  C   ALA A  16     -72.125  11.943  26.086  1.00  0.00              
ATOM    129  O   ALA A  16     -71.024  11.589  25.635  1.00  0.00              
ATOM    130  CB  ALA A  16     -72.132  13.658  27.982  1.00  0.00              
ATOM    131  N   VAL A  17     -73.132  11.120  26.285  1.00  0.00              
ATOM    132  CA  VAL A  17     -73.166   9.629  25.892  1.00  0.00              
ATOM    133  C   VAL A  17     -73.050   9.462  24.410  1.00  0.00              
ATOM    134  O   VAL A  17     -72.332   8.628  23.939  1.00  0.00              
ATOM    135  CB  VAL A  17     -74.540   8.998  26.429  1.00  0.00              
ATOM    136  CG1 VAL A  17     -75.160   7.818  25.671  1.00  0.00              
ATOM    137  CG2 VAL A  17     -74.284   8.729  27.914  1.00  0.00              
ATOM    138  N   LEU A  18     -73.657  10.370  23.612  1.00  0.00              
ATOM    139  CA  LEU A  18     -73.532  10.478  22.150  1.00  0.00              
ATOM    140  C   LEU A  18     -72.139  10.928  21.658  1.00  0.00              
ATOM    141  O   LEU A  18     -71.570  10.373  20.691  1.00  0.00              
ATOM    142  CB  LEU A  18     -74.691  11.395  21.626  1.00  0.00              
ATOM    143  CG  LEU A  18     -76.045  10.800  21.455  1.00  0.00              
ATOM    144  CD1 LEU A  18     -76.972  11.914  21.119  1.00  0.00              
ATOM    145  CD2 LEU A  18     -76.017   9.597  20.469  1.00  0.00              
ATOM    146  N   LYS A  19     -71.582  11.908  22.385  1.00  0.00              
ATOM    147  CA  LYS A  19     -70.113  12.402  22.069  1.00  0.00              
ATOM    148  C   LYS A  19     -69.071  11.302  22.322  1.00  0.00              
ATOM    149  O   LYS A  19     -68.244  11.015  21.447  1.00  0.00              
ATOM    150  CB  LYS A  19     -69.709  13.741  22.754  1.00  0.00              
ATOM    151  CG  LYS A  19     -70.362  14.940  21.984  1.00  0.00              
ATOM    152  CD  LYS A  19     -70.484  16.371  22.693  1.00  0.00              
ATOM    153  CE  LYS A  19     -71.223  16.234  23.996  1.00  0.00              
ATOM    154  NZ  LYS A  19     -71.420  17.470  24.690  1.00  0.00              
ATOM    155  N   ALA A  20     -69.167  10.635  23.461  1.00  0.00              
ATOM    156  CA  ALA A  20     -68.441   9.368  23.726  1.00  0.00              
ATOM    157  C   ALA A  20     -68.685   8.245  22.710  1.00  0.00              
ATOM    158  O   ALA A  20     -67.693   7.611  22.260  1.00  0.00              
ATOM    159  CB  ALA A  20     -68.840   8.841  25.102  1.00  0.00              
ATOM    160  N   LEU A  21     -69.901   8.018  22.278  1.00  0.00              
ATOM    161  CA  LEU A  21     -70.239   6.975  21.303  1.00  0.00              
ATOM    162  C   LEU A  21     -69.571   7.333  19.944  1.00  0.00              
ATOM    163  O   LEU A  21     -68.972   6.510  19.303  1.00  0.00              
ATOM    164  CB  LEU A  21     -71.809   6.862  21.270  1.00  0.00              
ATOM    165  CG  LEU A  21     -72.446   5.729  20.407  1.00  0.00              
ATOM    166  CD1 LEU A  21     -71.936   4.353  20.815  1.00  0.00              
ATOM    167  CD2 LEU A  21     -73.933   5.957  20.371  1.00  0.00              
ATOM    168  N   ASN A  22     -69.532   8.627  19.524  1.00  0.00              
ATOM    169  CA  ASN A  22     -68.771   9.091  18.338  1.00  0.00              
ATOM    170  C   ASN A  22     -67.279   8.975  18.435  1.00  0.00              
ATOM    171  O   ASN A  22     -66.641   8.614  17.460  1.00  0.00              
ATOM    172  CB  ASN A  22     -69.221  10.546  18.176  1.00  0.00              
ATOM    173  CG  ASN A  22     -68.412  11.064  16.990  1.00  0.00              
ATOM    174  OD1 ASN A  22     -68.557  10.616  15.881  1.00  0.00              
ATOM    175  ND2 ASN A  22     -67.758  12.215  17.129  1.00  0.00              
ATOM    176  N   ALA A  23     -66.665   9.078  19.606  1.00  0.00              
ATOM    177  CA  ALA A  23     -65.296   8.855  19.959  1.00  0.00              
ATOM    178  C   ALA A  23     -64.814   7.397  19.917  1.00  0.00              
ATOM    179  O   ALA A  23     -63.820   7.098  19.258  1.00  0.00              
ATOM    180  CB  ALA A  23     -65.079   9.553  21.333  1.00  0.00              
ATOM    181  N   THR A  24     -65.637   6.545  20.491  1.00  0.00              
ATOM    182  CA  THR A  24     -65.447   5.048  20.498  1.00  0.00              
ATOM    183  C   THR A  24     -65.549   4.673  19.010  1.00  0.00              
ATOM    184  O   THR A  24     -64.846   3.801  18.508  1.00  0.00              
ATOM    185  CB  THR A  24     -66.533   4.538  21.475  1.00  0.00              
ATOM    186  OG1 THR A  24     -66.236   5.038  22.799  1.00  0.00              
ATOM    187  CG2 THR A  24     -66.695   3.047  21.485  1.00  0.00              
ATOM    188  N   LEU A  25     -66.463   5.233  18.210  1.00  0.00              
ATOM    189  CA  LEU A  25     -66.579   4.913  16.777  1.00  0.00              
ATOM    190  C   LEU A  25     -65.403   5.434  15.958  1.00  0.00              
ATOM    191  O   LEU A  25     -64.787   4.527  15.397  1.00  0.00              
ATOM    192  CB  LEU A  25     -67.871   5.431  16.143  1.00  0.00              
ATOM    193  CG  LEU A  25     -68.050   4.948  14.668  1.00  0.00              
ATOM    194  CD1 LEU A  25     -69.517   4.847  14.291  1.00  0.00              
ATOM    195  CD2 LEU A  25     -67.351   5.773  13.531  1.00  0.00              
ATOM    196  N   HIS A  26     -65.032   6.662  15.810  1.00  0.00              
ATOM    197  CA  HIS A  26     -63.842   7.172  15.071  1.00  0.00              
ATOM    198  C   HIS A  26     -62.516   6.474  15.516  1.00  0.00              
ATOM    199  O   HIS A  26     -61.658   5.985  14.780  1.00  0.00              
ATOM    200  CB  HIS A  26     -63.711   8.664  15.097  1.00  0.00              
ATOM    201  CG  HIS A  26     -64.758   9.480  14.255  1.00  0.00              
ATOM    202  ND1 HIS A  26     -64.660   9.663  12.876  1.00  0.00              
ATOM    203  CD2 HIS A  26     -65.496  10.538  14.814  1.00  0.00              
ATOM    204  CE1 HIS A  26     -65.613  10.630  12.689  1.00  0.00              
ATOM    205  NE2 HIS A  26     -66.049  11.225  13.824  1.00  0.00              
ATOM    206  N   SER A  27     -62.304   6.442  16.822  1.00  0.00              
ATOM    207  CA  SER A  27     -61.151   5.783  17.428  1.00  0.00              
ATOM    208  C   SER A  27     -60.963   4.265  17.076  1.00  0.00              
ATOM    209  O   SER A  27     -59.861   3.818  16.825  1.00  0.00              
ATOM    210  CB  SER A  27     -60.937   6.053  18.904  1.00  0.00              
ATOM    211  OG  SER A  27     -61.911   5.341  19.527  1.00  0.00              
ATOM    212  N   ASN A  28     -62.047   3.583  16.925  1.00  0.00              
ATOM    213  CA  ASN A  28     -62.098   2.247  16.370  1.00  0.00              
ATOM    214  C   ASN A  28     -61.852   2.247  14.846  1.00  0.00              
ATOM    215  O   ASN A  28     -60.913   1.561  14.362  1.00  0.00              
ATOM    216  CB  ASN A  28     -63.381   1.463  16.856  1.00  0.00              
ATOM    217  CG  ASN A  28     -63.327   0.670  18.124  1.00  0.00              
ATOM    218  OD1 ASN A  28     -63.080  -0.524  18.116  1.00  0.00              
ATOM    219  ND2 ASN A  28     -63.589   1.358  19.282  1.00  0.00              
ATOM    220  N   LEU A  29     -62.600   3.016  14.023  1.00  0.00              
ATOM    221  CA  LEU A  29     -62.552   3.060  12.597  1.00  0.00              
ATOM    222  C   LEU A  29     -61.200   3.372  11.977  1.00  0.00              
ATOM    223  O   LEU A  29     -60.869   2.842  10.916  1.00  0.00              
ATOM    224  CB  LEU A  29     -63.531   4.213  12.173  1.00  0.00              
ATOM    225  CG  LEU A  29     -63.354   4.878  10.757  1.00  0.00              
ATOM    226  CD1 LEU A  29     -64.507   4.408   9.805  1.00  0.00              
ATOM    227  CD2 LEU A  29     -63.284   6.368  10.808  1.00  0.00              
ATOM    228  N   LEU A  30     -60.270   4.078  12.661  1.00  0.00              
ATOM    229  CA  LEU A  30     -58.917   4.482  12.124  1.00  0.00              
ATOM    230  C   LEU A  30     -57.887   3.378  12.053  1.00  0.00              
ATOM    231  O   LEU A  30     -56.832   3.582  11.414  1.00  0.00              
ATOM    232  CB  LEU A  30     -58.359   5.621  13.034  1.00  0.00              
ATOM    233  CG  LEU A  30     -59.021   6.993  12.882  1.00  0.00              
ATOM    234  CD1 LEU A  30     -59.098   7.822  14.080  1.00  0.00              
ATOM    235  CD2 LEU A  30     -58.292   7.728  11.819  1.00  0.00              
ATOM    236  N   CYS A  31     -58.225   2.224  12.641  1.00  0.00              
ATOM    237  CA  CYS A  31     -57.460   0.948  12.415  1.00  0.00              
ATOM    238  C   CYS A  31     -55.972   0.857  12.825  1.00  0.00              
ATOM    239  O   CYS A  31     -55.150   0.233  12.123  1.00  0.00              
ATOM    240  CB  CYS A  31     -57.949   0.410  11.050  1.00  0.00              
ATOM    241  SG  CYS A  31     -59.614  -0.159  11.144  1.00  0.00              
ATOM    242  N   ARG A  32     -55.597   1.334  13.979  1.00  0.00              
ATOM    243  CA  ARG A  32     -54.217   1.232  14.529  1.00  0.00              
ATOM    244  C   ARG A  32     -53.919  -0.208  14.736  1.00  0.00              
ATOM    245  O   ARG A  32     -54.732  -0.916  15.363  1.00  0.00              
ATOM    246  CB  ARG A  32     -54.079   2.027  15.844  1.00  0.00              
ATOM    247  CG  ARG A  32     -54.935   1.564  16.989  1.00  0.00              
ATOM    248  CD  ARG A  32     -54.229   0.725  18.053  1.00  0.00              
ATOM    249  NE  ARG A  32     -55.194   0.134  19.021  1.00  0.00              
ATOM    250  CZ  ARG A  32     -55.695  -1.099  19.011  1.00  0.00              
ATOM    251  NH1 ARG A  32     -55.692  -1.906  17.994  1.00  0.00              
ATOM    252  NH2 ARG A  32     -56.299  -1.464  20.127  1.00  0.00              
ATOM    253  N   PRO A  33     -52.663  -0.621  14.345  1.00  0.00              
ATOM    254  CA  PRO A  33     -52.242  -2.024  14.701  1.00  0.00              
ATOM    255  C   PRO A  33     -52.143  -2.209  16.186  1.00  0.00              
ATOM    256  O   PRO A  33     -51.542  -1.358  16.878  1.00  0.00              
ATOM    257  CB  PRO A  33     -50.917  -2.171  13.879  1.00  0.00              
ATOM    258  CG  PRO A  33     -51.105  -1.297  12.635  1.00  0.00              
ATOM    259  CD  PRO A  33     -51.882  -0.053  13.226  1.00  0.00              
ATOM    260  N   GLY A  34     -52.507  -3.350  16.741  1.00  0.00              
ATOM    261  CA  GLY A  34     -52.587  -3.481  18.180  1.00  0.00              
ATOM    262  C   GLY A  34     -51.217  -3.734  18.864  1.00  0.00              
ATOM    263  O   GLY A  34     -50.231  -4.137  18.232  1.00  0.00              
ATOM    264  N   PRO A  35     -51.124  -3.565  20.191  1.00  0.00              
ATOM    265  CA  PRO A  35     -49.938  -3.961  20.945  1.00  0.00              
ATOM    266  C   PRO A  35     -49.484  -5.398  21.019  1.00  0.00              
ATOM    267  O   PRO A  35     -50.276  -6.344  21.145  1.00  0.00              
ATOM    268  CB  PRO A  35     -50.248  -3.621  22.411  1.00  0.00              
ATOM    269  CG  PRO A  35     -51.057  -2.379  22.295  1.00  0.00              
ATOM    270  CD  PRO A  35     -51.962  -2.798  21.050  1.00  0.00              
ATOM    271  N   GLY A  36     -48.195  -5.558  20.959  1.00  0.00              
ATOM    272  CA  GLY A  36     -47.568  -6.880  20.775  1.00  0.00              
ATOM    273  C   GLY A  36     -47.453  -7.325  19.286  1.00  0.00              
ATOM    274  O   GLY A  36     -47.546  -8.511  18.994  1.00  0.00              
ATOM    275  N   LEU A  37     -47.100  -6.350  18.405  1.00  0.00              
ATOM    276  CA  LEU A  37     -46.728  -6.633  16.969  1.00  0.00              
ATOM    277  C   LEU A  37     -45.312  -7.150  16.836  1.00  0.00              
ATOM    278  O   LEU A  37     -45.106  -8.089  16.132  1.00  0.00              
ATOM    279  CB  LEU A  37     -46.961  -5.254  16.253  1.00  0.00              
ATOM    280  CG  LEU A  37     -46.558  -5.218  14.756  1.00  0.00              
ATOM    281  CD1 LEU A  37     -47.300  -6.308  13.944  1.00  0.00              
ATOM    282  CD2 LEU A  37     -46.793  -3.906  14.071  1.00  0.00              
ATOM    283  N   GLY A  38     -44.355  -6.623  17.652  1.00  0.00              
ATOM    284  CA  GLY A  38     -43.085  -7.257  17.914  1.00  0.00              
ATOM    285  C   GLY A  38     -43.149  -8.050  19.204  1.00  0.00              
ATOM    286  O   GLY A  38     -44.105  -7.979  19.972  1.00  0.00              
ATOM    287  N   PRO A  39     -42.096  -8.737  19.503  1.00  0.00              
ATOM    288  CA  PRO A  39     -42.005  -9.507  20.727  1.00  0.00              
ATOM    289  C   PRO A  39     -42.137  -8.610  21.965  1.00  0.00              
ATOM    290  O   PRO A  39     -41.413  -7.610  22.131  1.00  0.00              
ATOM    291  CB  PRO A  39     -40.655 -10.187  20.664  1.00  0.00              
ATOM    292  CG  PRO A  39     -40.102 -10.109  19.236  1.00  0.00              
ATOM    293  CD  PRO A  39     -40.870  -8.933  18.696  1.00  0.00              
ATOM    294  N   ASP A  40     -42.942  -8.981  22.944  1.00  0.00              
ATOM    295  CA  ASP A  40     -42.983  -8.243  24.286  1.00  0.00              
ATOM    296  C   ASP A  40     -41.715  -8.394  25.144  1.00  0.00              
ATOM    297  O   ASP A  40     -41.349  -7.462  25.868  1.00  0.00              
ATOM    298  CB  ASP A  40     -44.264  -8.361  25.071  1.00  0.00              
ATOM    299  CG  ASP A  40     -44.932  -9.728  25.332  1.00  0.00              
ATOM    300  OD1 ASP A  40     -44.202 -10.785  25.153  1.00  0.00              
ATOM    301  OD2 ASP A  40     -46.064  -9.771  25.742  1.00  0.00              
ATOM    302  N   ASN A  41     -41.027  -9.538  24.985  1.00  0.00              
ATOM    303  CA  ASN A  41     -39.616  -9.588  25.365  1.00  0.00              
ATOM    304  C   ASN A  41     -38.614  -8.785  24.437  1.00  0.00              
ATOM    305  O   ASN A  41     -37.417  -9.009  24.635  1.00  0.00              
ATOM    306  CB  ASN A  41     -39.268 -11.126  25.545  1.00  0.00              
ATOM    307  CG  ASN A  41     -39.130 -11.785  24.124  1.00  0.00              
ATOM    308  OD1 ASN A  41     -39.207 -11.229  23.017  1.00  0.00              
ATOM    309  ND2 ASN A  41     -38.876 -13.077  24.157  1.00  0.00              
ATOM    310  N   GLN A  42     -38.995  -7.938  23.416  1.00  0.00              
ATOM    311  CA  GLN A  42     -38.014  -7.161  22.658  1.00  0.00              
ATOM    312  C   GLN A  42     -37.267  -6.042  23.397  1.00  0.00              
ATOM    313  O   GLN A  42     -37.773  -4.903  23.614  1.00  0.00              
ATOM    314  CB  GLN A  42     -38.588  -6.567  21.422  1.00  0.00              
ATOM    315  CG  GLN A  42     -37.600  -5.776  20.529  1.00  0.00              
ATOM    316  CD  GLN A  42     -38.240  -5.602  19.158  1.00  0.00              
ATOM    317  OE1 GLN A  42     -39.063  -4.737  18.983  1.00  0.00              
ATOM    318  NE2 GLN A  42     -38.200  -6.599  18.325  1.00  0.00              
ATOM    319  N   THR A  43     -36.124  -6.400  24.038  1.00  0.00              
ATOM    320  CA  THR A  43     -35.480  -5.425  25.015  1.00  0.00              
ATOM    321  C   THR A  43     -34.998  -4.151  24.314  1.00  0.00              
ATOM    322  O   THR A  43     -34.558  -4.139  23.166  1.00  0.00              
ATOM    323  CB  THR A  43     -34.411  -6.163  25.866  1.00  0.00              
ATOM    324  OG1 THR A  43     -35.009  -7.428  26.259  1.00  0.00              
ATOM    325  CG2 THR A  43     -33.942  -5.463  27.154  1.00  0.00              
ATOM    326  N   GLU A  44     -34.952  -2.986  24.998  1.00  0.00              
ATOM    327  CA  GLU A  44     -33.988  -1.855  24.643  1.00  0.00              
ATOM    328  C   GLU A  44     -32.607  -2.334  24.103  1.00  0.00              
ATOM    329  O   GLU A  44     -31.981  -3.213  24.684  1.00  0.00              
ATOM    330  CB  GLU A  44     -33.920  -0.942  25.881  1.00  0.00              
ATOM    331  CG  GLU A  44     -33.488  -1.512  27.232  1.00  0.00              
ATOM    332  CD  GLU A  44     -33.565  -0.557  28.396  1.00  0.00              
ATOM    333  OE1 GLU A  44     -34.169   0.525  28.219  1.00  0.00              
ATOM    334  OE2 GLU A  44     -33.270  -0.876  29.551  1.00  0.00              
ATOM    335  N   GLU A  45     -32.062  -1.636  23.090  1.00  0.00              
ATOM    336  CA  GLU A  45     -30.682  -1.794  22.563  1.00  0.00              
ATOM    337  C   GLU A  45     -29.800  -0.512  22.542  1.00  0.00              
ATOM    338  O   GLU A  45     -30.244   0.518  23.080  1.00  0.00              
ATOM    339  CB  GLU A  45     -30.811  -2.329  21.151  1.00  0.00              
ATOM    340  CG  GLU A  45     -31.621  -3.592  21.073  1.00  0.00              
ATOM    341  CD  GLU A  45     -30.763  -4.823  21.435  1.00  0.00              
ATOM    342  OE1 GLU A  45     -29.648  -4.703  22.007  1.00  0.00              
ATOM    343  OE2 GLU A  45     -31.297  -5.941  21.311  1.00  0.00              
ATOM    344  N   ARG A  46     -28.572  -0.637  22.112  1.00  0.00              
ATOM    345  CA  ARG A  46     -27.606   0.443  21.738  1.00  0.00              
ATOM    346  C   ARG A  46     -27.528   0.568  20.248  1.00  0.00              
ATOM    347  O   ARG A  46     -27.901  -0.383  19.545  1.00  0.00              
ATOM    348  CB  ARG A  46     -26.352   0.219  22.576  1.00  0.00              
ATOM    349  CG  ARG A  46     -25.193   1.247  22.394  1.00  0.00              
ATOM    350  CD  ARG A  46     -24.049   0.900  23.316  1.00  0.00              
ATOM    351  NE  ARG A  46     -23.028   2.024  23.246  1.00  0.00              
ATOM    352  CZ  ARG A  46     -21.792   2.007  22.772  1.00  0.00              
ATOM    353  NH1 ARG A  46     -21.355   1.044  21.974  1.00  0.00              
ATOM    354  NH2 ARG A  46     -20.919   2.943  23.012  1.00  0.00              
ATOM    355  N   ARG A  47     -26.830   1.602  19.609  1.00  0.00              
ATOM    356  CA  ARG A  47     -26.345   1.667  18.238  1.00  0.00              
ATOM    357  C   ARG A  47     -25.299   0.646  17.873  1.00  0.00              
ATOM    358  O   ARG A  47     -24.714   0.066  18.802  1.00  0.00              
ATOM    359  CB  ARG A  47     -25.769   3.053  17.938  1.00  0.00              
ATOM    360  CG  ARG A  47     -24.583   3.385  18.871  1.00  0.00              
ATOM    361  CD  ARG A  47     -23.955   4.608  18.307  1.00  0.00              
ATOM    362  NE  ARG A  47     -22.818   5.150  19.157  1.00  0.00              
ATOM    363  CZ  ARG A  47     -21.611   4.788  19.195  1.00  0.00              
ATOM    364  NH1 ARG A  47     -21.153   3.675  18.739  1.00  0.00              
ATOM    365  NH2 ARG A  47     -20.690   5.491  19.815  1.00  0.00              
ATOM    366  N   ALA A  48     -25.050   0.399  16.598  1.00  0.00              
ATOM    367  CA  ALA A  48     -23.799  -0.109  16.031  1.00  0.00              
ATOM    368  C   ALA A  48     -22.492   0.566  16.643  1.00  0.00              
ATOM    369  O   ALA A  48     -22.541   1.713  17.053  1.00  0.00              
ATOM    370  CB  ALA A  48     -23.932   0.016  14.476  1.00  0.00              
ATOM    371  N   SER A  49     -21.439  -0.243  16.818  1.00  0.00              
ATOM    372  CA  SER A  49     -20.124   0.111  17.471  1.00  0.00              
ATOM    373  C   SER A  49     -19.010  -0.694  16.817  1.00  0.00              
ATOM    374  O   SER A  49     -18.581  -1.680  17.380  1.00  0.00              
ATOM    375  CB  SER A  49     -20.209  -0.221  19.029  1.00  0.00              
ATOM    376  OG  SER A  49     -19.042   0.326  19.636  1.00  0.00              
ATOM    377  N   LEU A  50     -18.524  -0.383  15.623  1.00  0.00              
ATOM    378  CA  LEU A  50     -17.669  -1.214  14.692  1.00  0.00              
ATOM    379  C   LEU A  50     -16.216  -1.371  15.218  1.00  0.00              
ATOM    380  O   LEU A  50     -15.783  -0.563  16.001  1.00  0.00              
ATOM    381  CB  LEU A  50     -17.800  -0.619  13.269  1.00  0.00              
ATOM    382  CG  LEU A  50     -19.133  -0.854  12.620  1.00  0.00              
ATOM    383  CD1 LEU A  50     -19.214  -0.055  11.306  1.00  0.00              
ATOM    384  CD2 LEU A  50     -19.495  -2.321  12.363  1.00  0.00              
ATOM    385  N   PRO A  51     -15.548  -2.523  14.843  1.00  0.00              
ATOM    386  CA  PRO A  51     -14.234  -2.869  15.430  1.00  0.00              
ATOM    387  C   PRO A  51     -13.198  -1.806  15.590  1.00  0.00              
ATOM    388  O   PRO A  51     -13.056  -0.995  14.714  1.00  0.00              
ATOM    389  CB  PRO A  51     -13.842  -4.146  14.683  1.00  0.00              
ATOM    390  CG  PRO A  51     -15.112  -4.817  14.272  1.00  0.00              
ATOM    391  CD  PRO A  51     -15.910  -3.556  13.875  1.00  0.00              
ATOM    392  N   GLY A  52     -12.379  -1.869  16.683  1.00  0.00              
ATOM    393  CA  GLY A  52     -11.188  -1.061  16.852  1.00  0.00              
ATOM    394  C   GLY A  52      -9.915  -1.846  16.563  1.00  0.00              
ATOM    395  O   GLY A  52      -9.866  -3.015  16.194  1.00  0.00              
ATOM    396  N   ARG A  53      -8.843  -1.101  16.664  1.00  0.00              
ATOM    397  CA  ARG A  53      -7.522  -1.578  16.426  1.00  0.00              
ATOM    398  C   ARG A  53      -7.065  -2.599  17.464  1.00  0.00              
ATOM    399  O   ARG A  53      -7.383  -2.424  18.623  1.00  0.00              
ATOM    400  CB  ARG A  53      -6.539  -0.364  16.388  1.00  0.00              
ATOM    401  CG  ARG A  53      -5.061  -0.845  16.192  1.00  0.00              
ATOM    402  CD  ARG A  53      -4.125   0.379  16.061  1.00  0.00              
ATOM    403  NE  ARG A  53      -4.667   1.641  16.782  1.00  0.00              
ATOM    404  CZ  ARG A  53      -3.821   2.484  17.316  1.00  0.00              
ATOM    405  NH1 ARG A  53      -2.631   2.585  17.000  1.00  0.00              
ATOM    406  NH2 ARG A  53      -4.315   3.249  18.153  1.00  0.00              
ATOM    407  N   ASP A  54      -6.346  -3.685  17.117  1.00  0.00              
ATOM    408  CA  ASP A  54      -5.679  -4.719  17.928  1.00  0.00              
ATOM    409  C   ASP A  54      -4.379  -5.024  17.173  1.00  0.00              
ATOM    410  O   ASP A  54      -4.038  -4.572  16.131  1.00  0.00              
ATOM    411  CB  ASP A  54      -6.629  -5.948  17.957  1.00  0.00              
ATOM    412  CG  ASP A  54      -6.504  -6.907  16.721  1.00  0.00              
ATOM    413  OD1 ASP A  54      -6.842  -6.424  15.647  1.00  0.00              
ATOM    414  OD2 ASP A  54      -6.045  -8.060  16.886  1.00  0.00              
ATOM    415  N   ASP A  55      -3.597  -5.925  17.763  1.00  0.00              
ATOM    416  CA  ASP A  55      -2.295  -6.511  17.301  1.00  0.00              
ATOM    417  C   ASP A  55      -2.379  -7.029  15.848  1.00  0.00              
ATOM    418  O   ASP A  55      -1.559  -6.616  15.070  1.00  0.00              
ATOM    419  CB  ASP A  55      -1.775  -7.556  18.300  1.00  0.00              
ATOM    420  CG  ASP A  55      -1.388  -6.888  19.603  1.00  0.00              
ATOM    421  OD1 ASP A  55      -1.079  -5.666  19.661  1.00  0.00              
ATOM    422  OD2 ASP A  55      -1.274  -7.526  20.645  1.00  0.00              
ATOM    423  N   ASN A  56      -3.389  -7.886  15.572  1.00  0.00              
ATOM    424  CA  ASN A  56      -3.551  -8.499  14.236  1.00  0.00              
ATOM    425  C   ASN A  56      -3.945  -7.454  13.154  1.00  0.00              
ATOM    426  O   ASN A  56      -3.341  -7.389  12.117  1.00  0.00              
ATOM    427  CB  ASN A  56      -4.516  -9.634  14.243  1.00  0.00              
ATOM    428  CG  ASN A  56      -4.249 -10.738  15.257  1.00  0.00              
ATOM    429  OD1 ASN A  56      -3.503 -11.623  15.052  1.00  0.00              
ATOM    430  ND2 ASN A  56      -4.912 -10.751  16.351  1.00  0.00              
ATOM    431  N   SER A  57      -4.760  -6.460  13.514  1.00  0.00              
ATOM    432  CA  SER A  57      -5.173  -5.316  12.615  1.00  0.00              
ATOM    433  C   SER A  57      -4.215  -4.179  12.463  1.00  0.00              
ATOM    434  O   SER A  57      -4.143  -3.618  11.381  1.00  0.00              
ATOM    435  CB  SER A  57      -6.483  -4.713  13.003  1.00  0.00              
ATOM    436  OG  SER A  57      -6.311  -4.198  14.285  1.00  0.00              
ATOM    437  N   TYR A  58      -3.285  -3.997  13.465  1.00  0.00              
ATOM    438  CA  TYR A  58      -1.894  -3.471  13.417  1.00  0.00              
ATOM    439  C   TYR A  58      -0.842  -4.122  12.520  1.00  0.00              
ATOM    440  O   TYR A  58      -0.051  -3.422  11.886  1.00  0.00              
ATOM    441  CB  TYR A  58      -1.428  -3.212  14.838  1.00  0.00              
ATOM    442  CG  TYR A  58       0.046  -2.894  15.032  1.00  0.00              
ATOM    443  CD1 TYR A  58       0.673  -1.819  14.423  1.00  0.00              
ATOM    444  CD2 TYR A  58       0.867  -3.860  15.726  1.00  0.00              
ATOM    445  CE1 TYR A  58       2.039  -1.612  14.519  1.00  0.00              
ATOM    446  CE2 TYR A  58       2.239  -3.651  15.873  1.00  0.00              
ATOM    447  CZ  TYR A  58       2.872  -2.550  15.265  1.00  0.00              
ATOM    448  OH  TYR A  58       4.163  -2.257  15.562  1.00  0.00              
ATOM    449  N   MET A  59      -0.789  -5.401  12.419  1.00  0.00              
ATOM    450  CA  MET A  59       0.141  -6.106  11.594  1.00  0.00              
ATOM    451  C   MET A  59      -0.408  -6.152  10.083  1.00  0.00              
ATOM    452  O   MET A  59       0.299  -5.989   9.132  1.00  0.00              
ATOM    453  CB  MET A  59       0.392  -7.543  12.051  1.00  0.00              
ATOM    454  CG  MET A  59       1.278  -7.591  13.295  1.00  0.00              
ATOM    455  SD  MET A  59       1.878  -9.232  13.847  1.00  0.00              
ATOM    456  CE  MET A  59       0.230  -9.812  14.551  1.00  0.00              
ATOM    457  N   TYR A  60      -1.720  -6.246   9.856  1.00  0.00              
ATOM    458  CA  TYR A  60      -2.308  -5.857   8.614  1.00  0.00              
ATOM    459  C   TYR A  60      -2.047  -4.439   8.216  1.00  0.00              
ATOM    460  O   TYR A  60      -1.655  -4.164   7.061  1.00  0.00              
ATOM    461  CB  TYR A  60      -3.754  -6.248   8.507  1.00  0.00              
ATOM    462  CG  TYR A  60      -4.614  -5.557   7.455  1.00  0.00              
ATOM    463  CD1 TYR A  60      -5.211  -4.340   7.930  1.00  0.00              
ATOM    464  CD2 TYR A  60      -4.887  -6.023   6.197  1.00  0.00              
ATOM    465  CE1 TYR A  60      -6.015  -3.556   7.102  1.00  0.00              
ATOM    466  CE2 TYR A  60      -5.757  -5.272   5.393  1.00  0.00              
ATOM    467  CZ  TYR A  60      -6.293  -4.048   5.847  1.00  0.00              
ATOM    468  OH  TYR A  60      -7.161  -3.439   5.037  1.00  0.00              
ATOM    469  N   ILE A  61      -1.869  -3.544   9.236  1.00  0.00              
ATOM    470  CA  ILE A  61      -1.456  -2.164   8.958  1.00  0.00              
ATOM    471  C   ILE A  61       0.022  -1.852   8.552  1.00  0.00              
ATOM    472  O   ILE A  61       0.296  -0.944   7.800  1.00  0.00              
ATOM    473  CB  ILE A  61      -1.922  -1.328  10.166  1.00  0.00              
ATOM    474  CG1 ILE A  61      -3.255  -0.603   9.763  1.00  0.00              
ATOM    475  CG2 ILE A  61      -0.897  -0.415  10.834  1.00  0.00              
ATOM    476  CD1 ILE A  61      -3.988  -0.286  11.096  1.00  0.00              
ATOM    477  N   LEU A  62       0.918  -2.658   9.108  1.00  0.00              
ATOM    478  CA  LEU A  62       2.316  -2.757   8.666  1.00  0.00              
ATOM    479  C   LEU A  62       2.505  -3.386   7.216  1.00  0.00              
ATOM    480  O   LEU A  62       3.244  -2.908   6.338  1.00  0.00              
ATOM    481  CB  LEU A  62       3.176  -3.524   9.645  1.00  0.00              
ATOM    482  CG  LEU A  62       3.326  -2.807  11.000  1.00  0.00              
ATOM    483  CD1 LEU A  62       4.079  -3.668  12.007  1.00  0.00              
ATOM    484  CD2 LEU A  62       4.047  -1.440  10.857  1.00  0.00              
ATOM    485  N   PHE A  63       1.644  -4.412   6.907  1.00  0.00              
ATOM    486  CA  PHE A  63       1.459  -4.874   5.524  1.00  0.00              
ATOM    487  C   PHE A  63       0.643  -3.977   4.578  1.00  0.00              
ATOM    488  O   PHE A  63       1.006  -3.906   3.405  1.00  0.00              
ATOM    489  CB  PHE A  63       0.871  -6.294   5.498  1.00  0.00              
ATOM    490  CG  PHE A  63       1.797  -7.488   5.671  1.00  0.00              
ATOM    491  CD1 PHE A  63       2.398  -7.782   6.927  1.00  0.00              
ATOM    492  CD2 PHE A  63       2.218  -8.230   4.532  1.00  0.00              
ATOM    493  CE1 PHE A  63       3.262  -8.884   7.053  1.00  0.00              
ATOM    494  CE2 PHE A  63       3.180  -9.206   4.614  1.00  0.00              
ATOM    495  CZ  PHE A  63       3.698  -9.608   5.883  1.00  0.00              
ATOM    496  N   VAL A  64      -0.161  -3.114   5.109  1.00  0.00              
ATOM    497  CA  VAL A  64      -0.808  -2.008   4.354  1.00  0.00              
ATOM    498  C   VAL A  64       0.220  -0.974   4.019  1.00  0.00              
ATOM    499  O   VAL A  64       0.250  -0.448   2.925  1.00  0.00              
ATOM    500  CB  VAL A  64      -2.065  -1.421   5.099  1.00  0.00              
ATOM    501  CG1 VAL A  64      -2.375   0.038   4.768  1.00  0.00              
ATOM    502  CG2 VAL A  64      -3.332  -2.227   4.917  1.00  0.00              
ATOM    503  N   MET A  65       1.091  -0.593   4.929  1.00  0.00              
ATOM    504  CA  MET A  65       2.290   0.242   4.660  1.00  0.00              
ATOM    505  C   MET A  65       3.233  -0.364   3.585  1.00  0.00              
ATOM    506  O   MET A  65       3.914   0.331   2.813  1.00  0.00              
ATOM    507  CB  MET A  65       3.048   0.475   5.956  1.00  0.00              
ATOM    508  CG  MET A  65       4.443   1.066   5.914  1.00  0.00              
ATOM    509  SD  MET A  65       5.253   1.111   7.478  1.00  0.00              
ATOM    510  CE  MET A  65       5.559  -0.653   7.859  1.00  0.00              
ATOM    511  N   PHE A  66       3.374  -1.664   3.478  1.00  0.00              
ATOM    512  CA  PHE A  66       4.023  -2.449   2.365  1.00  0.00              
ATOM    513  C   PHE A  66       3.316  -2.423   0.984  1.00  0.00              
ATOM    514  O   PHE A  66       3.851  -2.057  -0.056  1.00  0.00              
ATOM    515  CB  PHE A  66       4.439  -3.830   2.780  1.00  0.00              
ATOM    516  CG  PHE A  66       4.722  -4.830   1.676  1.00  0.00              
ATOM    517  CD1 PHE A  66       5.797  -4.584   0.794  1.00  0.00              
ATOM    518  CD2 PHE A  66       3.827  -5.928   1.519  1.00  0.00              
ATOM    519  CE1 PHE A  66       6.036  -5.429  -0.264  1.00  0.00              
ATOM    520  CE2 PHE A  66       4.145  -6.888   0.474  1.00  0.00              
ATOM    521  CZ  PHE A  66       5.168  -6.532  -0.474  1.00  0.00              
ATOM    522  N   LEU A  67       2.022  -2.744   1.019  1.00  0.00              
ATOM    523  CA  LEU A  67       1.103  -2.677  -0.074  1.00  0.00              
ATOM    524  C   LEU A  67       1.040  -1.229  -0.459  1.00  0.00              
ATOM    525  O   LEU A  67       1.020  -1.031  -1.648  1.00  0.00              
ATOM    526  CB  LEU A  67      -0.301  -3.335   0.454  1.00  0.00              
ATOM    527  CG  LEU A  67      -0.187  -4.852   0.495  1.00  0.00              
ATOM    528  CD1 LEU A  67      -1.345  -5.430   1.335  1.00  0.00              
ATOM    529  CD2 LEU A  67      -0.194  -5.476  -0.868  1.00  0.00              
ATOM    530  N   PHE A  68       1.234  -0.182   0.354  1.00  0.00              
ATOM    531  CA  PHE A  68       1.438   1.191  -0.050  1.00  0.00              
ATOM    532  C   PHE A  68       2.676   1.528  -0.907  1.00  0.00              
ATOM    533  O   PHE A  68       2.387   2.048  -2.002  1.00  0.00              
ATOM    534  CB  PHE A  68       1.171   2.199   1.047  1.00  0.00              
ATOM    535  CG  PHE A  68       1.884   3.541   0.824  1.00  0.00              
ATOM    536  CD1 PHE A  68       1.191   4.524   0.046  1.00  0.00              
ATOM    537  CD2 PHE A  68       3.123   3.833   1.380  1.00  0.00              
ATOM    538  CE1 PHE A  68       1.906   5.685  -0.306  1.00  0.00              
ATOM    539  CE2 PHE A  68       3.804   5.033   1.089  1.00  0.00              
ATOM    540  CZ  PHE A  68       3.210   5.922   0.197  1.00  0.00              
ATOM    541  N   ALA A  69       3.945   1.090  -0.571  1.00  0.00              
ATOM    542  CA  ALA A  69       5.046   1.303  -1.576  1.00  0.00              
ATOM    543  C   ALA A  69       4.804   0.554  -2.964  1.00  0.00              
ATOM    544  O   ALA A  69       5.031   1.197  -4.035  1.00  0.00              
ATOM    545  CB  ALA A  69       6.322   0.763  -0.796  1.00  0.00              
ATOM    546  N   VAL A  70       4.077  -0.560  -3.010  1.00  0.00              
ATOM    547  CA  VAL A  70       3.665  -1.129  -4.301  1.00  0.00              
ATOM    548  C   VAL A  70       2.490  -0.402  -4.822  1.00  0.00              
ATOM    549  O   VAL A  70       2.470  -0.201  -6.018  1.00  0.00              
ATOM    550  CB  VAL A  70       3.334  -2.617  -4.104  1.00  0.00              
ATOM    551  CG1 VAL A  70       2.468  -3.292  -5.130  1.00  0.00              
ATOM    552  CG2 VAL A  70       4.591  -3.416  -4.054  1.00  0.00              
ATOM    553  N   THR A  71       1.619   0.194  -4.020  1.00  0.00              
ATOM    554  CA  THR A  71       0.626   1.141  -4.584  1.00  0.00              
ATOM    555  C   THR A  71       1.124   2.371  -5.250  1.00  0.00              
ATOM    556  O   THR A  71       0.519   2.823  -6.177  1.00  0.00              
ATOM    557  CB  THR A  71      -0.446   1.426  -3.521  1.00  0.00              
ATOM    558  OG1 THR A  71      -0.816   0.247  -2.967  1.00  0.00              
ATOM    559  CG2 THR A  71      -1.704   1.961  -4.125  1.00  0.00              
ATOM    560  N   VAL A  72       2.367   2.813  -4.835  1.00  0.00              
ATOM    561  CA  VAL A  72       3.087   3.812  -5.545  1.00  0.00              
ATOM    562  C   VAL A  72       3.476   3.338  -6.935  1.00  0.00              
ATOM    563  O   VAL A  72       3.272   4.072  -7.905  1.00  0.00              
ATOM    564  CB  VAL A  72       4.261   4.495  -4.826  1.00  0.00              
ATOM    565  CG1 VAL A  72       4.949   5.578  -5.631  1.00  0.00              
ATOM    566  CG2 VAL A  72       3.847   5.306  -3.616  1.00  0.00              
ATOM    567  N   GLY A  73       3.886   2.085  -7.084  1.00  0.00              
ATOM    568  CA  GLY A  73       4.101   1.461  -8.340  1.00  0.00              
ATOM    569  C   GLY A  73       2.678   1.426  -9.127  1.00  0.00              
ATOM    570  O   GLY A  73       2.592   1.939 -10.311  1.00  0.00              
ATOM    571  N   SER A  74       1.632   0.982  -8.525  1.00  0.00              
ATOM    572  CA  SER A  74       0.320   0.690  -9.107  1.00  0.00              
ATOM    573  C   SER A  74      -0.278   2.023  -9.433  1.00  0.00              
ATOM    574  O   SER A  74      -1.052   2.037 -10.331  1.00  0.00              
ATOM    575  CB  SER A  74      -0.656  -0.114  -8.241  1.00  0.00              
ATOM    576  OG  SER A  74      -0.199  -1.484  -8.336  1.00  0.00              
ATOM    577  N   LEU A  75       0.050   3.206  -8.841  1.00  0.00              
ATOM    578  CA  LEU A  75      -0.306   4.581  -9.214  1.00  0.00              
ATOM    579  C   LEU A  75       0.340   5.087 -10.556  1.00  0.00              
ATOM    580  O   LEU A  75      -0.384   5.406 -11.508  1.00  0.00              
ATOM    581  CB  LEU A  75      -0.057   5.440  -7.966  1.00  0.00              
ATOM    582  CG  LEU A  75      -0.193   6.984  -8.093  1.00  0.00              
ATOM    583  CD1 LEU A  75      -1.666   7.410  -8.360  1.00  0.00              
ATOM    584  CD2 LEU A  75       0.322   7.617  -6.746  1.00  0.00              
ATOM    585  N   ILE A  76       1.712   4.968 -10.663  1.00  0.00              
ATOM    586  CA  ILE A  76       2.458   5.266 -11.860  1.00  0.00              
ATOM    587  C   ILE A  76       2.005   4.485 -13.082  1.00  0.00              
ATOM    588  O   ILE A  76       1.773   5.058 -14.127  1.00  0.00              
ATOM    589  CB  ILE A  76       3.989   5.286 -11.508  1.00  0.00              
ATOM    590  CG1 ILE A  76       4.394   6.411 -10.507  1.00  0.00              
ATOM    591  CG2 ILE A  76       4.815   5.569 -12.823  1.00  0.00              
ATOM    592  CD1 ILE A  76       5.456   5.896  -9.610  1.00  0.00              
ATOM    593  N   LEU A  77       1.739   3.238 -12.871  1.00  0.00              
ATOM    594  CA  LEU A  77       1.118   2.353 -13.871  1.00  0.00              
ATOM    595  C   LEU A  77      -0.435   2.566 -13.971  1.00  0.00              
ATOM    596  O   LEU A  77      -0.948   2.482 -15.087  1.00  0.00              
ATOM    597  CB  LEU A  77       1.350   0.901 -13.421  1.00  0.00              
ATOM    598  CG  LEU A  77       0.692  -0.200 -14.213  1.00  0.00              
ATOM    599  CD1 LEU A  77       1.041  -0.246 -15.739  1.00  0.00              
ATOM    600  CD2 LEU A  77       1.188  -1.486 -13.695  1.00  0.00              
ATOM    601  N   GLY A  78      -1.146   2.933 -12.868  1.00  0.00              
ATOM    602  CA  GLY A  78      -2.415   3.682 -12.923  1.00  0.00              
ATOM    603  C   GLY A  78      -2.575   4.752 -14.030  1.00  0.00              
ATOM    604  O   GLY A  78      -3.526   4.768 -14.814  1.00  0.00              
ATOM    605  N   TYR A  79      -1.611   5.702 -14.061  1.00  0.00              
ATOM    606  CA  TYR A  79      -1.339   6.634 -15.224  1.00  0.00              
ATOM    607  C   TYR A  79      -0.976   6.022 -16.581  1.00  0.00              
ATOM    608  O   TYR A  79      -1.544   6.493 -17.600  1.00  0.00              
ATOM    609  CB  TYR A  79      -0.418   7.758 -14.859  1.00  0.00              
ATOM    610  CG  TYR A  79      -1.017   8.950 -14.159  1.00  0.00              
ATOM    611  CD1 TYR A  79      -1.421   8.799 -12.799  1.00  0.00              
ATOM    612  CD2 TYR A  79      -1.246  10.129 -14.876  1.00  0.00              
ATOM    613  CE1 TYR A  79      -2.042   9.867 -12.192  1.00  0.00              
ATOM    614  CE2 TYR A  79      -1.989  11.168 -14.250  1.00  0.00              
ATOM    615  CZ  TYR A  79      -2.319  11.088 -12.886  1.00  0.00              
ATOM    616  OH  TYR A  79      -3.009  12.098 -12.337  1.00  0.00              
ATOM    617  N   THR A  80      -0.022   5.134 -16.632  1.00  0.00              
ATOM    618  CA  THR A  80       0.377   4.492 -17.826  1.00  0.00              
ATOM    619  C   THR A  80      -0.747   3.593 -18.481  1.00  0.00              
ATOM    620  O   THR A  80      -0.729   3.462 -19.702  1.00  0.00              
ATOM    621  CB  THR A  80       1.775   3.849 -17.634  1.00  0.00              
ATOM    622  OG1 THR A  80       2.780   4.819 -17.353  1.00  0.00              
ATOM    623  CG2 THR A  80       2.160   3.083 -18.894  1.00  0.00              
ATOM    624  N   ARG A  81      -1.554   2.910 -17.658  1.00  0.00              
ATOM    625  CA  ARG A  81      -2.466   1.869 -18.189  1.00  0.00              
ATOM    626  C   ARG A  81      -4.036   1.904 -17.817  1.00  0.00              
ATOM    627  O   ARG A  81      -4.846   1.793 -18.738  1.00  0.00              
ATOM    628  CB  ARG A  81      -1.878   0.432 -17.732  1.00  0.00              
ATOM    629  CG  ARG A  81      -2.596  -0.836 -18.265  1.00  0.00              
ATOM    630  CD  ARG A  81      -2.482  -1.151 -19.766  1.00  0.00              
ATOM    631  NE  ARG A  81      -3.296  -2.362 -20.118  1.00  0.00              
ATOM    632  CZ  ARG A  81      -3.136  -2.893 -21.331  1.00  0.00              
ATOM    633  NH1 ARG A  81      -2.532  -2.384 -22.358  1.00  0.00              
ATOM    634  NH2 ARG A  81      -3.673  -3.988 -21.666  1.00  0.00              
ATOM    635  N   SER A  82      -4.405   2.358 -16.581  1.00  0.00              
ATOM    636  CA  SER A  82      -5.835   2.477 -16.211  1.00  0.00              
ATOM    637  C   SER A  82      -6.401   3.780 -16.749  1.00  0.00              
ATOM    638  O   SER A  82      -7.588   3.695 -17.166  1.00  0.00              
ATOM    639  CB  SER A  82      -5.957   2.315 -14.702  1.00  0.00              
ATOM    640  OG  SER A  82      -7.067   3.021 -14.240  1.00  0.00              
ATOM    641  N   ARG A  83      -5.671   4.876 -16.695  1.00  0.00              
ATOM    642  CA  ARG A  83      -6.016   6.108 -17.363  1.00  0.00              
ATOM    643  C   ARG A  83      -5.936   5.925 -18.916  1.00  0.00              
ATOM    644  O   ARG A  83      -4.842   5.774 -19.487  1.00  0.00              
ATOM    645  CB  ARG A  83      -4.912   7.077 -16.838  1.00  0.00              
ATOM    646  CG  ARG A  83      -4.930   8.405 -17.527  1.00  0.00              
ATOM    647  CD  ARG A  83      -3.917   9.334 -16.855  1.00  0.00              
ATOM    648  NE  ARG A  83      -3.867  10.710 -17.307  1.00  0.00              
ATOM    649  CZ  ARG A  83      -4.326  11.797 -16.794  1.00  0.00              
ATOM    650  NH1 ARG A  83      -5.034  11.810 -15.662  1.00  0.00              
ATOM    651  NH2 ARG A  83      -4.240  12.885 -17.457  1.00  0.00              
ATOM    652  N   LYS A  84      -7.056   6.057 -19.614  1.00  0.00              
ATOM    653  CA  LYS A  84      -7.105   5.981 -21.150  1.00  0.00              
ATOM    654  C   LYS A  84      -7.503   7.313 -21.853  1.00  0.00              
ATOM    655  O   LYS A  84      -8.614   7.419 -22.411  1.00  0.00              
ATOM    656  CB  LYS A  84      -7.874   4.710 -21.625  1.00  0.00              
ATOM    657  CG  LYS A  84      -7.186   3.331 -21.280  1.00  0.00              
ATOM    658  CD  LYS A  84      -7.922   2.100 -21.875  1.00  0.00              
ATOM    659  CE  LYS A  84      -7.723   1.999 -23.403  1.00  0.00              
ATOM    660  NZ  LYS A  84      -6.361   1.633 -23.758  1.00  0.00              
ATOM    661  N   VAL A  85      -6.718   8.334 -21.559  1.00  0.00              
ATOM    662  CA  VAL A  85      -6.921   9.733 -22.007  1.00  0.00              
ATOM    663  C   VAL A  85      -6.000   9.935 -23.206  1.00  0.00              
ATOM    664  O   VAL A  85      -4.823   9.644 -23.052  1.00  0.00              
ATOM    665  CB  VAL A  85      -6.588  10.725 -20.898  1.00  0.00              
ATOM    666  CG1 VAL A  85      -6.743  12.193 -21.261  1.00  0.00              
ATOM    667  CG2 VAL A  85      -7.486  10.661 -19.642  1.00  0.00              
ATOM    668  N   ASP A  86      -6.511  10.430 -24.349  1.00  0.00              
ATOM    669  CA  ASP A  86      -5.605  10.634 -25.499  1.00  0.00              
ATOM    670  C   ASP A  86      -4.597  11.847 -25.414  1.00  0.00              
ATOM    671  O   ASP A  86      -4.924  12.857 -24.681  1.00  0.00              
ATOM    672  CB  ASP A  86      -6.456  10.708 -26.785  1.00  0.00              
ATOM    673  CG  ASP A  86      -7.017   9.319 -27.143  1.00  0.00              
ATOM    674  OD1 ASP A  86      -6.349   8.246 -27.154  1.00  0.00              
ATOM    675  OD2 ASP A  86      -8.229   9.362 -27.431  1.00  0.00              
ATOM    676  N   LYS A  87      -3.426  11.774 -25.976  1.00  0.00              
ATOM    677  CA  LYS A  87      -2.483  12.905 -26.002  1.00  0.00              
ATOM    678  C   LYS A  87      -3.115  14.281 -26.513  1.00  0.00              
ATOM    679  O   LYS A  87      -4.103  14.261 -27.242  1.00  0.00              
ATOM    680  CB  LYS A  87      -1.296  12.555 -26.866  1.00  0.00              
ATOM    681  CG  LYS A  87      -1.540  12.201 -28.368  1.00  0.00              
ATOM    682  CD  LYS A  87      -0.245  11.933 -29.115  1.00  0.00              
ATOM    683  CE  LYS A  87      -0.366  10.817 -30.135  1.00  0.00              
ATOM    684  NZ  LYS A  87      -1.116  11.342 -31.325  1.00  0.00              
ATOM    685  N   ARG A  88      -2.575  15.411 -26.092  1.00  0.00              
ATOM    686  CA  ARG A  88      -2.755  16.707 -26.695  1.00  0.00              
ATOM    687  C   ARG A  88      -1.970  16.908 -28.043  1.00  0.00              
ATOM    688  O   ARG A  88      -2.490  17.536 -28.934  1.00  0.00              
ATOM    689  CB  ARG A  88      -2.597  17.932 -25.719  1.00  0.00              
ATOM    690  CG  ARG A  88      -3.540  17.929 -24.525  1.00  0.00              
ATOM    691  CD  ARG A  88      -3.609  19.292 -23.755  1.00  0.00              
ATOM    692  NE  ARG A  88      -2.414  19.498 -22.899  1.00  0.00              
ATOM    693  CZ  ARG A  88      -1.964  20.625 -22.345  1.00  0.00              
ATOM    694  NH1 ARG A  88      -2.384  21.894 -22.653  1.00  0.00              
ATOM    695  NH2 ARG A  88      -1.085  20.527 -21.419  1.00  0.00              
ATOM    696  N   SER A  89      -0.738  16.468 -28.162  1.00  0.00              
ATOM    697  CA  SER A  89       0.252  16.664 -29.174  1.00  0.00              
ATOM    698  C   SER A  89       1.333  15.631 -29.169  1.00  0.00              
ATOM    699  O   SER A  89       1.458  14.879 -28.253  1.00  0.00              
ATOM    700  CB  SER A  89       0.854  18.117 -29.179  1.00  0.00              
ATOM    701  OG  SER A  89       1.649  18.292 -27.963  1.00  0.00              
ATOM    702  N   ASP A  90       1.975  15.456 -30.312  1.00  0.00              
ATOM    703  CA  ASP A  90       3.003  14.378 -30.531  1.00  0.00              
ATOM    704  C   ASP A  90       4.344  14.389 -29.807  1.00  0.00              
ATOM    705  O   ASP A  90       4.937  15.456 -29.719  1.00  0.00              
ATOM    706  CB  ASP A  90       3.065  14.083 -32.048  1.00  0.00              
ATOM    707  CG  ASP A  90       4.409  13.499 -32.502  1.00  0.00              
ATOM    708  OD1 ASP A  90       5.481  14.112 -32.362  1.00  0.00              
ATOM    709  OD2 ASP A  90       4.449  12.309 -32.817  1.00  0.00              
ATOM    710  N   PRO A  91       4.925  13.249 -29.372  1.00  0.00              
ATOM    711  CA  PRO A  91       6.079  13.283 -28.490  1.00  0.00              
ATOM    712  C   PRO A  91       7.295  14.110 -28.919  1.00  0.00              
ATOM    713  O   PRO A  91       8.203  14.331 -28.105  1.00  0.00              
ATOM    714  CB  PRO A  91       6.391  11.789 -28.176  1.00  0.00              
ATOM    715  CG  PRO A  91       5.054  11.066 -28.459  1.00  0.00              
ATOM    716  CD  PRO A  91       4.357  11.940 -29.406  1.00  0.00              
ATOM    717  N   TYR A  92       7.483  14.276 -30.205  1.00  0.00              
ATOM    718  CA  TYR A  92       8.545  15.063 -30.821  1.00  0.00              
ATOM    719  C   TYR A  92       8.158  16.536 -31.196  1.00  0.00              
ATOM    720  O   TYR A  92       9.064  17.393 -31.203  1.00  0.00              
ATOM    721  CB  TYR A  92       9.109  14.354 -32.108  1.00  0.00              
ATOM    722  CG  TYR A  92       9.746  13.028 -31.648  1.00  0.00              
ATOM    723  CD1 TYR A  92       9.036  11.813 -31.502  1.00  0.00              
ATOM    724  CD2 TYR A  92      11.018  13.001 -31.305  1.00  0.00              
ATOM    725  CE1 TYR A  92       9.716  10.595 -31.225  1.00  0.00              
ATOM    726  CE2 TYR A  92      11.722  11.846 -30.846  1.00  0.00              
ATOM    727  CZ  TYR A  92      11.047  10.657 -30.764  1.00  0.00              
ATOM    728  OH  TYR A  92      11.743   9.637 -30.199  1.00  0.00              
ATOM    729  N   HIS A  93       6.913  16.737 -31.613  1.00  0.00              
ATOM    730  CA  HIS A  93       6.202  17.981 -31.898  1.00  0.00              
ATOM    731  C   HIS A  93       6.139  18.780 -30.608  1.00  0.00              
ATOM    732  O   HIS A  93       6.305  19.995 -30.677  1.00  0.00              
ATOM    733  CB  HIS A  93       4.863  17.712 -32.508  1.00  0.00              
ATOM    734  CG  HIS A  93       3.940  18.872 -32.693  1.00  0.00              
ATOM    735  ND1 HIS A  93       3.182  19.472 -31.694  1.00  0.00              
ATOM    736  CD2 HIS A  93       3.540  19.398 -33.961  1.00  0.00              
ATOM    737  CE1 HIS A  93       2.346  20.325 -32.298  1.00  0.00              
ATOM    738  NE2 HIS A  93       2.550  20.313 -33.657  1.00  0.00              
ATOM    739  N   VAL A  94       5.953  18.224 -29.413  1.00  0.00              
ATOM    740  CA  VAL A  94       5.778  19.005 -28.149  1.00  0.00              
ATOM    741  C   VAL A  94       7.089  19.717 -27.699  1.00  0.00              
ATOM    742  O   VAL A  94       7.037  20.869 -27.260  1.00  0.00              
ATOM    743  CB  VAL A  94       5.062  18.052 -27.126  1.00  0.00              
ATOM    744  CG1 VAL A  94       5.973  16.861 -26.767  1.00  0.00              
ATOM    745  CG2 VAL A  94       4.516  18.813 -25.902  1.00  0.00              
ATOM    746  N   TYR A  95       8.205  19.209 -28.215  1.00  0.00              
ATOM    747  CA  TYR A  95       9.529  19.760 -28.034  1.00  0.00              
ATOM    748  C   TYR A  95      10.052  20.753 -29.082  1.00  0.00              
ATOM    749  O   TYR A  95      11.171  21.188 -28.974  1.00  0.00              
ATOM    750  CB  TYR A  95      10.515  18.640 -27.693  1.00  0.00              
ATOM    751  CG  TYR A  95      10.109  17.902 -26.375  1.00  0.00              
ATOM    752  CD1 TYR A  95      10.070  18.491 -25.091  1.00  0.00              
ATOM    753  CD2 TYR A  95       9.718  16.569 -26.530  1.00  0.00              
ATOM    754  CE1 TYR A  95       9.468  17.800 -23.957  1.00  0.00              
ATOM    755  CE2 TYR A  95       9.275  15.847 -25.419  1.00  0.00              
ATOM    756  CZ  TYR A  95       9.184  16.472 -24.145  1.00  0.00              
ATOM    757  OH  TYR A  95       8.473  15.741 -23.193  1.00  0.00              
ATOM    758  N   ILE A  96       9.257  21.239 -29.995  1.00  0.00              
ATOM    759  CA  ILE A  96       9.643  22.268 -30.986  1.00  0.00              
ATOM    760  C   ILE A  96       9.865  23.519 -30.173  1.00  0.00              
ATOM    761  O   ILE A  96       8.914  23.991 -29.491  1.00  0.00              
ATOM    762  CB  ILE A  96       8.539  22.395 -31.989  1.00  0.00              
ATOM    763  CG1 ILE A  96       8.755  21.236 -32.946  1.00  0.00              
ATOM    764  CG2 ILE A  96       8.323  23.781 -32.689  1.00  0.00              
ATOM    765  CD1 ILE A  96       7.511  20.951 -33.750  1.00  0.00              
ATOM    766  N   LYS A  97      11.141  23.997 -30.203  1.00  0.00              
ATOM    767  CA  LYS A  97      11.696  24.974 -29.250  1.00  0.00              
ATOM    768  C   LYS A  97      10.993  26.354 -29.193  1.00  0.00              
ATOM    769  O   LYS A  97      11.110  27.061 -28.237  1.00  0.00              
ATOM    770  CB  LYS A  97      13.146  25.050 -29.607  1.00  0.00              
ATOM    771  CG  LYS A  97      13.580  25.897 -30.844  1.00  0.00              
ATOM    772  CD  LYS A  97      15.068  26.129 -30.878  1.00  0.00              
ATOM    773  CE  LYS A  97      15.655  26.966 -32.068  1.00  0.00              
ATOM    774  NZ  LYS A  97      14.783  28.163 -32.330  1.00  0.00              
ATOM    775  N   ASN A  98      10.338  26.945 -30.291  1.00  0.00              
ATOM    776  CA  ASN A  98       9.705  28.302 -30.217  1.00  0.00              
ATOM    777  C   ASN A  98       8.246  28.250 -29.608  1.00  0.00              
ATOM    778  O   ASN A  98       7.359  29.113 -29.805  1.00  0.00              
ATOM    779  CB  ASN A  98       9.796  28.881 -31.705  1.00  0.00              
ATOM    780  CG  ASN A  98      11.214  29.147 -32.199  1.00  0.00              
ATOM    781  OD1 ASN A  98      11.843  28.225 -32.815  1.00  0.00              
ATOM    782  ND2 ASN A  98      11.683  30.359 -31.924  1.00  0.00              
ATOM    783  N   ARG A  99       7.933  27.178 -28.861  1.00  0.00              
ATOM    784  CA  ARG A  99       6.801  27.143 -27.921  1.00  0.00              
ATOM    785  C   ARG A  99       7.086  26.198 -26.777  1.00  0.00              
ATOM    786  O   ARG A  99       8.093  25.462 -26.769  1.00  0.00              
ATOM    787  CB  ARG A  99       5.534  26.730 -28.696  1.00  0.00              
ATOM    788  CG  ARG A  99       5.699  25.603 -29.745  1.00  0.00              
ATOM    789  CD  ARG A  99       4.350  25.215 -30.252  1.00  0.00              
ATOM    790  NE  ARG A  99       4.360  24.395 -31.454  1.00  0.00              
ATOM    791  CZ  ARG A  99       4.489  23.091 -31.553  1.00  0.00              
ATOM    792  NH1 ARG A  99       4.643  22.346 -30.471  1.00  0.00              
ATOM    793  NH2 ARG A  99       4.638  22.443 -32.632  1.00  0.00              
ATOM    794  N   VAL A 100       6.298  26.434 -25.733  1.00  0.00              
ATOM    795  CA  VAL A 100       6.475  25.708 -24.437  1.00  0.00              
ATOM    796  C   VAL A 100       6.063  24.241 -24.640  1.00  0.00              
ATOM    797  O   VAL A 100       5.024  23.918 -25.269  1.00  0.00              
ATOM    798  CB  VAL A 100       5.711  26.376 -23.231  1.00  0.00              
ATOM    799  CG1 VAL A 100       4.242  26.222 -23.324  1.00  0.00              
ATOM    800  CG2 VAL A 100       6.049  25.625 -21.981  1.00  0.00              
ATOM    801  N   SER A 101       6.819  23.268 -24.150  1.00  0.00              
ATOM    802  CA  SER A 101       6.421  21.897 -24.197  1.00  0.00              
ATOM    803  C   SER A 101       5.334  21.623 -23.181  1.00  0.00              
ATOM    804  O   SER A 101       5.451  21.987 -22.038  1.00  0.00              
ATOM    805  CB  SER A 101       7.637  20.933 -23.989  1.00  0.00              
ATOM    806  OG  SER A 101       7.277  19.659 -23.539  1.00  0.00              
ATOM    807  N   MET A 102       4.236  21.010 -23.592  1.00  0.00              
ATOM    808  CA  MET A 102       2.988  20.809 -22.796  1.00  0.00              
ATOM    809  C   MET A 102       2.376  19.385 -22.813  1.00  0.00              
ATOM    810  O   MET A 102       1.548  19.031 -23.660  1.00  0.00              
ATOM    811  CB  MET A 102       2.020  21.895 -23.319  1.00  0.00              
ATOM    812  CG  MET A 102       1.875  21.831 -24.874  1.00  0.00              
ATOM    813  SD  MET A 102       0.393  22.730 -25.488  1.00  0.00              
ATOM    814  CE  MET A 102       0.699  24.437 -25.074  1.00  0.00              
ATOM    815  N   ILE A 103       2.730  18.538 -21.850  1.00  0.00              
ATOM    816  CA  ILE A 103       2.042  17.293 -21.731  1.00  0.00              
ATOM    817  C   ILE A 103       0.588  17.691 -21.309  1.00  0.00              
ATOM    818  O   ILE A 103      -0.416  17.287 -21.943  1.00  0.00              
ATOM    819  CB  ILE A 103       2.755  16.385 -20.832  1.00  0.00              
ATOM    820  CG1 ILE A 103       4.186  15.969 -21.341  1.00  0.00              
ATOM    821  CG2 ILE A 103       1.867  15.137 -20.702  1.00  0.00              
ATOM    822  CD1 ILE A 103       4.344  15.751 -22.824  1.00  0.00              
ATOM    823  OXT ILE A 103       0.487  18.325 -20.226  1.00  0.00              
TER
