# Supplementary material for: Modeling membrane geometries implicitly in Rosetta
Source: Protein Sci. 2024 Feb 15;33(3):e4908. doi: 10.1002/pro.4908 (PMC10868433; doi:10.1002/pro.4908)
Supplement: Supplementary file 2 — Data S2. Supporting Information [file PRO-33-e4908-s001.gz › mp_geo_demos/refinement_in_micelle/prep/4_2ndj_mp.pdb]

HEADER                                            28-NOV-22   XXXX              
EXPDTA    THEORETICAL MODEL                                                     
REMARK 220                                                                      
REMARK 220 EXPERIMENTAL DETAILS                                                 
REMARK 220  EXPERIMENT TYPE                : THEORETICAL MODELLING              
REMARK 220  DATE OF DATA COLLECTION        : 28-NOV-22                          
REMARK 220                                                                      
REMARK 220 REMARK: MODEL GENERATED BY ROSETTA                                   
REMARK 220  VERSION 2021.16+release.8ee4f02                                     
ATOM      1  N   MET A   1       4.379 -25.188 -11.056  1.00  0.00           N  
ATOM      2  CA  MET A   1       5.334 -24.643 -10.104  1.00  0.00           C  
ATOM      3  C   MET A   1       6.504 -25.637  -9.986  1.00  0.00           C  
ATOM      4  O   MET A   1       6.317 -26.693  -9.467  1.00  0.00           O  
ATOM      5  CB  MET A   1       4.738 -24.222  -8.752  1.00  0.00           C  
ATOM      6  CG  MET A   1       5.785 -23.591  -7.817  1.00  0.00           C  
ATOM      7  SD  MET A   1       5.229 -22.578  -6.465  1.00  0.00           S  
ATOM      8  CE  MET A   1       5.132 -21.032  -7.414  1.00  0.00           C  
ATOM      9 1H   MET A   1       3.607 -24.560 -11.151  1.00  0.00           H  
ATOM     10 2H   MET A   1       4.824 -25.306 -11.944  1.00  0.00           H  
ATOM     11 3H   MET A   1       4.050 -26.073 -10.728  1.00  0.00           H  
ATOM     12  HA  MET A   1       5.719 -23.724 -10.546  1.00  0.00           H  
ATOM     13 1HB  MET A   1       3.986 -23.444  -8.876  1.00  0.00           H  
ATOM     14 2HB  MET A   1       4.347 -25.110  -8.255  1.00  0.00           H  
ATOM     15 1HG  MET A   1       6.444 -24.431  -7.594  1.00  0.00           H  
ATOM     16 2HG  MET A   1       6.310 -22.791  -8.338  1.00  0.00           H  
ATOM     17 1HE  MET A   1       6.163 -20.737  -7.605  1.00  0.00           H  
ATOM     18 2HE  MET A   1       4.628 -21.119  -8.376  1.00  0.00           H  
ATOM     19 3HE  MET A   1       4.685 -20.288  -6.754  1.00  0.00           H  
ATOM     20  N   GLU A   2       7.622 -25.287 -10.589  1.00  0.00           N  
ATOM     21  CA  GLU A   2       8.735 -26.118 -11.128  1.00  0.00           C  
ATOM     22  C   GLU A   2      10.104 -25.519 -11.194  1.00  0.00           C  
ATOM     23  O   GLU A   2      10.941 -25.977 -11.946  1.00  0.00           O  
ATOM     24  CB  GLU A   2       8.332 -26.479 -12.563  1.00  0.00           C  
ATOM     25  CG  GLU A   2       8.456 -25.373 -13.654  1.00  0.00           C  
ATOM     26  CD  GLU A   2       7.184 -24.584 -13.762  1.00  0.00           C  
ATOM     27  OE1 GLU A   2       6.191 -24.893 -13.180  1.00  0.00           O  
ATOM     28  OE2 GLU A   2       7.167 -23.587 -14.532  1.00  0.00           O  
ATOM     29  H   GLU A   2       7.557 -24.358 -10.979  1.00  0.00           H  
ATOM     30  HA  GLU A   2       8.661 -27.065 -10.595  1.00  0.00           H  
ATOM     31 1HB  GLU A   2       8.912 -27.354 -12.854  1.00  0.00           H  
ATOM     32 2HB  GLU A   2       7.315 -26.869 -12.583  1.00  0.00           H  
ATOM     33 1HG  GLU A   2       9.270 -24.655 -13.550  1.00  0.00           H  
ATOM     34 2HG  GLU A   2       8.649 -25.920 -14.576  1.00  0.00           H  
ATOM     35  N   THR A   3      10.296 -24.307 -10.629  1.00  0.00           N  
ATOM     36  CA  THR A   3      11.600 -23.614 -10.378  1.00  0.00           C  
ATOM     37  C   THR A   3      11.496 -22.460  -9.400  1.00  0.00           C  
ATOM     38  O   THR A   3      10.416 -21.938  -9.161  1.00  0.00           O  
ATOM     39  CB  THR A   3      12.116 -23.227 -11.727  1.00  0.00           C  
ATOM     40  OG1 THR A   3      13.403 -22.803 -11.462  1.00  0.00           O  
ATOM     41  CG2 THR A   3      11.270 -22.171 -12.470  1.00  0.00           C  
ATOM     42  H   THR A   3       9.445 -23.930 -10.233  1.00  0.00           H  
ATOM     43  HA  THR A   3      12.317 -24.362 -10.040  1.00  0.00           H  
ATOM     44  HB  THR A   3      12.293 -24.098 -12.357  1.00  0.00           H  
ATOM     45  HG1 THR A   3      13.926 -22.840 -12.266  1.00  0.00           H  
ATOM     46 1HG2 THR A   3      10.434 -22.739 -12.878  1.00  0.00           H  
ATOM     47 2HG2 THR A   3      10.900 -21.332 -11.881  1.00  0.00           H  
ATOM     48 3HG2 THR A   3      11.832 -21.798 -13.328  1.00  0.00           H  
ATOM     49  N   THR A   4      12.624 -21.943  -8.896  1.00  0.00           N  
ATOM     50  CA  THR A   4      12.827 -20.937  -7.841  1.00  0.00           C  
ATOM     51  C   THR A   4      12.948 -19.542  -8.306  1.00  0.00           C  
ATOM     52  O   THR A   4      13.988 -18.896  -8.314  1.00  0.00           O  
ATOM     53  CB  THR A   4      13.855 -21.210  -6.698  1.00  0.00           C  
ATOM     54  OG1 THR A   4      13.895 -22.619  -6.440  1.00  0.00           O  
ATOM     55  CG2 THR A   4      13.618 -20.435  -5.378  1.00  0.00           C  
ATOM     56  H   THR A   4      13.465 -22.340  -9.292  1.00  0.00           H  
ATOM     57  HA  THR A   4      11.929 -21.035  -7.230  1.00  0.00           H  
ATOM     58  HB  THR A   4      14.863 -21.019  -7.065  1.00  0.00           H  
ATOM     59  HG1 THR A   4      14.521 -23.049  -7.027  1.00  0.00           H  
ATOM     60 1HG2 THR A   4      12.665 -20.490  -4.852  1.00  0.00           H  
ATOM     61 2HG2 THR A   4      14.418 -20.686  -4.683  1.00  0.00           H  
ATOM     62 3HG2 THR A   4      13.783 -19.389  -5.638  1.00  0.00           H  
ATOM     63  N   ASN A   5      11.788 -19.023  -8.771  1.00  0.00           N  
ATOM     64  CA  ASN A   5      11.600 -17.578  -9.059  1.00  0.00           C  
ATOM     65  C   ASN A   5      11.555 -16.750  -7.738  1.00  0.00           C  
ATOM     66  O   ASN A   5      10.750 -17.035  -6.854  1.00  0.00           O  
ATOM     67  CB  ASN A   5      10.320 -17.338  -9.926  1.00  0.00           C  
ATOM     68  CG  ASN A   5      10.362 -17.930 -11.317  1.00  0.00           C  
ATOM     69  OD1 ASN A   5      11.170 -17.418 -12.063  1.00  0.00           O  
ATOM     70  ND2 ASN A   5       9.542 -18.826 -11.699  1.00  0.00           N  
ATOM     71  H   ASN A   5      10.952 -19.587  -8.844  1.00  0.00           H  
ATOM     72  HA  ASN A   5      12.450 -17.252  -9.659  1.00  0.00           H  
ATOM     73 1HB  ASN A   5       9.413 -17.763  -9.498  1.00  0.00           H  
ATOM     74 2HB  ASN A   5      10.130 -16.277 -10.090  1.00  0.00           H  
ATOM     75 1HD2 ASN A   5       9.709 -19.285 -12.584  1.00  0.00           H  
ATOM     76 2HD2 ASN A   5       8.748 -18.968 -11.091  1.00  0.00           H  
ATOM     77  N   GLY A   6      12.375 -15.760  -7.510  1.00  0.00           N  
ATOM     78  CA  GLY A   6      12.469 -14.993  -6.182  1.00  0.00           C  
ATOM     79  C   GLY A   6      13.699 -14.064  -6.014  1.00  0.00           C  
ATOM     80  O   GLY A   6      14.565 -13.950  -6.872  1.00  0.00           O  
ATOM     81  H   GLY A   6      13.032 -15.547  -8.248  1.00  0.00           H  
ATOM     82 1HA  GLY A   6      11.536 -14.494  -5.922  1.00  0.00           H  
ATOM     83 2HA  GLY A   6      12.589 -15.787  -5.444  1.00  0.00           H  
ATOM     84  N   THR A   7      13.833 -13.398  -4.896  1.00  0.00           N  
ATOM     85  CA  THR A   7      14.965 -12.593  -4.501  1.00  0.00           C  
ATOM     86  C   THR A   7      15.335 -12.700  -3.055  1.00  0.00           C  
ATOM     87  O   THR A   7      14.508 -13.158  -2.200  1.00  0.00           O  
ATOM     88  CB  THR A   7      14.675 -11.130  -4.857  1.00  0.00           C  
ATOM     89  OG1 THR A   7      14.029 -10.378  -3.844  1.00  0.00           O  
ATOM     90  CG2 THR A   7      13.747 -10.915  -6.086  1.00  0.00           C  
ATOM     91  H   THR A   7      13.146 -13.616  -4.188  1.00  0.00           H  
ATOM     92  HA  THR A   7      15.844 -12.890  -5.073  1.00  0.00           H  
ATOM     93  HB  THR A   7      15.655 -10.653  -4.868  1.00  0.00           H  
ATOM     94  HG1 THR A   7      14.109  -9.441  -4.043  1.00  0.00           H  
ATOM     95 1HG2 THR A   7      14.269 -11.105  -7.024  1.00  0.00           H  
ATOM     96 2HG2 THR A   7      12.808 -11.436  -5.907  1.00  0.00           H  
ATOM     97 3HG2 THR A   7      13.503  -9.855  -6.155  1.00  0.00           H  
ATOM     98  N   GLU A   8      16.445 -12.104  -2.635  1.00  0.00           N  
ATOM     99  CA  GLU A   8      16.728 -11.951  -1.217  1.00  0.00           C  
ATOM    100  C   GLU A   8      15.709 -11.004  -0.487  1.00  0.00           C  
ATOM    101  O   GLU A   8      15.287 -11.410   0.584  1.00  0.00           O  
ATOM    102  CB  GLU A   8      18.162 -11.523  -0.921  1.00  0.00           C  
ATOM    103  CG  GLU A   8      18.348 -10.006  -1.163  1.00  0.00           C  
ATOM    104  CD  GLU A   8      17.996  -9.510  -2.664  1.00  0.00           C  
ATOM    105  OE1 GLU A   8      18.832  -9.584  -3.552  1.00  0.00           O  
ATOM    106  OE2 GLU A   8      16.861  -9.074  -2.983  1.00  0.00           O  
ATOM    107  H   GLU A   8      17.020 -11.586  -3.283  1.00  0.00           H  
ATOM    108  HA  GLU A   8      16.615 -12.967  -0.837  1.00  0.00           H  
ATOM    109 1HB  GLU A   8      18.314 -11.715   0.141  1.00  0.00           H  
ATOM    110 2HB  GLU A   8      18.981 -12.011  -1.450  1.00  0.00           H  
ATOM    111 1HG  GLU A   8      17.883  -9.352  -0.424  1.00  0.00           H  
ATOM    112 2HG  GLU A   8      19.405  -9.797  -0.993  1.00  0.00           H  
ATOM    113  N   THR A   9      15.171  -9.971  -1.113  1.00  0.00           N  
ATOM    114  CA  THR A   9      14.263  -9.054  -0.473  1.00  0.00           C  
ATOM    115  C   THR A   9      12.840  -9.570  -0.333  1.00  0.00           C  
ATOM    116  O   THR A   9      12.100  -9.319   0.565  1.00  0.00           O  
ATOM    117  CB  THR A   9      14.242  -7.710  -1.267  1.00  0.00           C  
ATOM    118  OG1 THR A   9      15.577  -7.346  -1.435  1.00  0.00           O  
ATOM    119  CG2 THR A   9      13.506  -6.583  -0.572  1.00  0.00           C  
ATOM    120  H   THR A   9      15.437  -9.720  -2.054  1.00  0.00           H  
ATOM    121  HA  THR A   9      14.506  -8.824   0.564  1.00  0.00           H  
ATOM    122  HB  THR A   9      13.859  -7.923  -2.265  1.00  0.00           H  
ATOM    123  HG1 THR A   9      16.084  -7.965  -1.963  1.00  0.00           H  
ATOM    124 1HG2 THR A   9      12.566  -6.911  -0.128  1.00  0.00           H  
ATOM    125 2HG2 THR A   9      14.087  -6.353   0.322  1.00  0.00           H  
ATOM    126 3HG2 THR A   9      13.330  -5.765  -1.270  1.00  0.00           H  
ATOM    127  N   TRP A  10      12.448 -10.394  -1.348  1.00  0.00           N  
ATOM    128  CA  TRP A  10      11.383 -11.390  -1.271  1.00  0.00           C  
ATOM    129  C   TRP A  10      11.708 -12.461  -0.218  1.00  0.00           C  
ATOM    130  O   TRP A  10      10.814 -12.562   0.691  1.00  0.00           O  
ATOM    131  CB  TRP A  10      11.210 -11.929  -2.705  1.00  0.00           C  
ATOM    132  CG  TRP A  10      10.426 -13.062  -2.996  1.00  0.00           C  
ATOM    133  CD1 TRP A  10       9.036 -12.980  -3.123  1.00  0.00           C  
ATOM    134  CD2 TRP A  10      10.753 -14.467  -2.999  1.00  0.00           C  
ATOM    135  NE1 TRP A  10       8.549 -14.287  -3.298  1.00  0.00           N  
ATOM    136  CE2 TRP A  10       9.571 -15.205  -3.273  1.00  0.00           C  
ATOM    137  CE3 TRP A  10      11.923 -15.205  -2.746  1.00  0.00           C  
ATOM    138  CZ2 TRP A  10       9.563 -16.593  -3.488  1.00  0.00           C  
ATOM    139  CZ3 TRP A  10      11.924 -16.570  -2.807  1.00  0.00           C  
ATOM    140  CH2 TRP A  10      10.771 -17.231  -3.262  1.00  0.00           C  
ATOM    141  H   TRP A  10      12.990 -10.415  -2.201  1.00  0.00           H  
ATOM    142  HA  TRP A  10      10.473 -10.869  -0.977  1.00  0.00           H  
ATOM    143 1HB  TRP A  10      11.109 -11.044  -3.332  1.00  0.00           H  
ATOM    144 2HB  TRP A  10      12.204 -12.291  -2.966  1.00  0.00           H  
ATOM    145  HD1 TRP A  10       8.431 -12.084  -3.108  1.00  0.00           H  
ATOM    146  HE1 TRP A  10       7.574 -14.491  -3.460  1.00  0.00           H  
ATOM    147  HE3 TRP A  10      12.796 -14.674  -2.397  1.00  0.00           H  
ATOM    148  HZ2 TRP A  10       8.741 -17.090  -3.983  1.00  0.00           H  
ATOM    149  HZ3 TRP A  10      12.682 -17.198  -2.362  1.00  0.00           H  
ATOM    150  HH2 TRP A  10      10.812 -18.307  -3.348  1.00  0.00           H  
ATOM    151  N   TYR A  11      12.812 -13.140  -0.055  1.00  0.00           N  
ATOM    152  CA  TYR A  11      13.051 -14.069   1.055  1.00  0.00           C  
ATOM    153  C   TYR A  11      12.895 -13.465   2.457  1.00  0.00           C  
ATOM    154  O   TYR A  11      12.173 -14.013   3.273  1.00  0.00           O  
ATOM    155  CB  TYR A  11      14.291 -14.932   0.855  1.00  0.00           C  
ATOM    156  CG  TYR A  11      14.711 -15.687   2.085  1.00  0.00           C  
ATOM    157  CD1 TYR A  11      15.617 -15.122   3.055  1.00  0.00           C  
ATOM    158  CD2 TYR A  11      14.091 -16.915   2.376  1.00  0.00           C  
ATOM    159  CE1 TYR A  11      16.020 -15.832   4.189  1.00  0.00           C  
ATOM    160  CE2 TYR A  11      14.577 -17.665   3.515  1.00  0.00           C  
ATOM    161  CZ  TYR A  11      15.509 -17.123   4.440  1.00  0.00           C  
ATOM    162  OH  TYR A  11      15.773 -17.802   5.619  1.00  0.00           O  
ATOM    163  H   TYR A  11      13.596 -13.002  -0.676  1.00  0.00           H  
ATOM    164  HA  TYR A  11      12.232 -14.788   1.045  1.00  0.00           H  
ATOM    165 1HB  TYR A  11      14.027 -15.560   0.006  1.00  0.00           H  
ATOM    166 2HB  TYR A  11      15.133 -14.277   0.629  1.00  0.00           H  
ATOM    167  HD1 TYR A  11      16.022 -14.135   2.884  1.00  0.00           H  
ATOM    168  HD2 TYR A  11      13.288 -17.402   1.843  1.00  0.00           H  
ATOM    169  HE1 TYR A  11      16.686 -15.286   4.840  1.00  0.00           H  
ATOM    170  HE2 TYR A  11      14.102 -18.615   3.716  1.00  0.00           H  
ATOM    171  HH  TYR A  11      16.081 -17.158   6.260  1.00  0.00           H  
ATOM    172  N   GLU A  12      13.588 -12.348   2.635  1.00  0.00           N  
ATOM    173  CA  GLU A  12      13.444 -11.679   3.938  1.00  0.00           C  
ATOM    174  C   GLU A  12      12.065 -11.191   4.290  1.00  0.00           C  
ATOM    175  O   GLU A  12      11.700 -11.080   5.479  1.00  0.00           O  
ATOM    176  CB  GLU A  12      14.497 -10.582   4.005  1.00  0.00           C  
ATOM    177  CG  GLU A  12      15.984 -11.015   4.223  1.00  0.00           C  
ATOM    178  CD  GLU A  12      16.379 -11.310   5.692  1.00  0.00           C  
ATOM    179  OE1 GLU A  12      15.623 -10.775   6.579  1.00  0.00           O  
ATOM    180  OE2 GLU A  12      17.388 -11.928   6.033  1.00  0.00           O  
ATOM    181  H   GLU A  12      14.351 -12.111   2.016  1.00  0.00           H  
ATOM    182  HA  GLU A  12      13.669 -12.391   4.731  1.00  0.00           H  
ATOM    183 1HB  GLU A  12      14.441 -10.021   3.073  1.00  0.00           H  
ATOM    184 2HB  GLU A  12      14.251  -9.983   4.883  1.00  0.00           H  
ATOM    185 1HG  GLU A  12      16.237 -11.830   3.544  1.00  0.00           H  
ATOM    186 2HG  GLU A  12      16.652 -10.251   3.828  1.00  0.00           H  
ATOM    187  N   SER A  13      11.195 -10.890   3.300  1.00  0.00           N  
ATOM    188  CA  SER A  13       9.823 -10.398   3.533  1.00  0.00           C  
ATOM    189  C   SER A  13       8.873 -11.515   3.807  1.00  0.00           C  
ATOM    190  O   SER A  13       8.152 -11.409   4.808  1.00  0.00           O  
ATOM    191  CB  SER A  13       9.290  -9.623   2.379  1.00  0.00           C  
ATOM    192  OG  SER A  13      10.054  -8.423   2.338  1.00  0.00           O  
ATOM    193  H   SER A  13      11.555 -11.076   2.375  1.00  0.00           H  
ATOM    194  HA  SER A  13       9.824  -9.699   4.369  1.00  0.00           H  
ATOM    195 1HB  SER A  13       9.448 -10.118   1.422  1.00  0.00           H  
ATOM    196 2HB  SER A  13       8.239  -9.342   2.460  1.00  0.00           H  
ATOM    197  HG  SER A  13      10.845  -8.628   1.832  1.00  0.00           H  
ATOM    198  N   LEU A  14       9.085 -12.621   3.149  1.00  0.00           N  
ATOM    199  CA  LEU A  14       8.462 -13.935   3.494  1.00  0.00           C  
ATOM    200  C   LEU A  14       8.943 -14.568   4.850  1.00  0.00           C  
ATOM    201  O   LEU A  14       8.118 -15.066   5.598  1.00  0.00           O  
ATOM    202  CB  LEU A  14       8.736 -14.985   2.459  1.00  0.00           C  
ATOM    203  CG  LEU A  14       7.806 -14.868   1.202  1.00  0.00           C  
ATOM    204  CD1 LEU A  14       8.352 -15.631   0.035  1.00  0.00           C  
ATOM    205  CD2 LEU A  14       6.312 -15.318   1.500  1.00  0.00           C  
ATOM    206  H   LEU A  14       9.589 -12.507   2.281  1.00  0.00           H  
ATOM    207  HA  LEU A  14       7.379 -13.824   3.523  1.00  0.00           H  
ATOM    208 1HB  LEU A  14       9.743 -15.126   2.066  1.00  0.00           H  
ATOM    209 2HB  LEU A  14       8.508 -15.961   2.886  1.00  0.00           H  
ATOM    210  HG  LEU A  14       7.689 -13.820   0.928  1.00  0.00           H  
ATOM    211 1HD1 LEU A  14       7.745 -15.339  -0.821  1.00  0.00           H  
ATOM    212 2HD1 LEU A  14       9.364 -15.238  -0.068  1.00  0.00           H  
ATOM    213 3HD1 LEU A  14       8.431 -16.694   0.261  1.00  0.00           H  
ATOM    214 1HD2 LEU A  14       6.338 -16.327   1.912  1.00  0.00           H  
ATOM    215 2HD2 LEU A  14       5.912 -14.606   2.223  1.00  0.00           H  
ATOM    216 3HD2 LEU A  14       5.768 -15.251   0.558  1.00  0.00           H  
ATOM    217  N   HIS A  15      10.190 -14.389   5.271  1.00  0.00           N  
ATOM    218  CA  HIS A  15      10.576 -14.644   6.735  1.00  0.00           C  
ATOM    219  C   HIS A  15       9.756 -13.652   7.649  1.00  0.00           C  
ATOM    220  O   HIS A  15       9.129 -14.173   8.590  1.00  0.00           O  
ATOM    221  CB  HIS A  15      12.082 -14.328   6.796  1.00  0.00           C  
ATOM    222  CG  HIS A  15      12.924 -14.656   8.065  1.00  0.00           C  
ATOM    223  ND1 HIS A  15      12.791 -13.977   9.323  1.00  0.00           N  
ATOM    224  CD2 HIS A  15      14.023 -15.386   8.118  1.00  0.00           C  
ATOM    225  CE1 HIS A  15      13.778 -14.407  10.085  1.00  0.00           C  
ATOM    226  NE2 HIS A  15      14.550 -15.274   9.374  1.00  0.00           N  
ATOM    227  H   HIS A  15      10.807 -13.829   4.702  1.00  0.00           H  
ATOM    228  HA  HIS A  15      10.353 -15.666   7.042  1.00  0.00           H  
ATOM    229 1HB  HIS A  15      12.556 -14.778   5.923  1.00  0.00           H  
ATOM    230 2HB  HIS A  15      12.103 -13.257   6.594  1.00  0.00           H  
ATOM    231  HD2 HIS A  15      14.361 -15.983   7.284  1.00  0.00           H  
ATOM    232  HE1 HIS A  15      13.944 -14.052  11.091  1.00  0.00           H  
ATOM    233  HE2 HIS A  15      15.394 -15.763   9.635  1.00  0.00           H  
ATOM    234  N   ALA A  16       9.721 -12.352   7.421  1.00  0.00           N  
ATOM    235  CA  ALA A  16       8.930 -11.394   8.294  1.00  0.00           C  
ATOM    236  C   ALA A  16       7.404 -11.796   8.413  1.00  0.00           C  
ATOM    237  O   ALA A  16       6.890 -11.877   9.539  1.00  0.00           O  
ATOM    238  CB  ALA A  16       9.234 -10.054   7.705  1.00  0.00           C  
ATOM    239  H   ALA A  16      10.282 -11.910   6.705  1.00  0.00           H  
ATOM    240  HA  ALA A  16       9.420 -11.360   9.267  1.00  0.00           H  
ATOM    241 1HB  ALA A  16      10.314  -9.919   7.653  1.00  0.00           H  
ATOM    242 2HB  ALA A  16       8.821  -9.886   6.710  1.00  0.00           H  
ATOM    243 3HB  ALA A  16       8.753  -9.360   8.393  1.00  0.00           H  
ATOM    244  N   VAL A  17       6.761 -11.857   7.299  1.00  0.00           N  
ATOM    245  CA  VAL A  17       5.341 -12.188   7.316  1.00  0.00           C  
ATOM    246  C   VAL A  17       4.978 -13.552   7.985  1.00  0.00           C  
ATOM    247  O   VAL A  17       3.920 -13.752   8.572  1.00  0.00           O  
ATOM    248  CB  VAL A  17       4.565 -11.969   5.963  1.00  0.00           C  
ATOM    249  CG1 VAL A  17       4.540 -13.275   5.155  1.00  0.00           C  
ATOM    250  CG2 VAL A  17       3.147 -11.497   6.283  1.00  0.00           C  
ATOM    251  H   VAL A  17       7.265 -11.710   6.438  1.00  0.00           H  
ATOM    252  HA  VAL A  17       4.925 -11.522   8.071  1.00  0.00           H  
ATOM    253  HB  VAL A  17       5.094 -11.257   5.329  1.00  0.00           H  
ATOM    254 1HG1 VAL A  17       4.228 -13.004   4.147  1.00  0.00           H  
ATOM    255 2HG1 VAL A  17       5.514 -13.752   5.051  1.00  0.00           H  
ATOM    256 3HG1 VAL A  17       3.804 -13.957   5.581  1.00  0.00           H  
ATOM    257 1HG2 VAL A  17       2.456 -11.631   5.451  1.00  0.00           H  
ATOM    258 2HG2 VAL A  17       2.802 -12.000   7.187  1.00  0.00           H  
ATOM    259 3HG2 VAL A  17       3.101 -10.445   6.562  1.00  0.00           H  
ATOM    260  N   LEU A  18       5.849 -14.584   7.801  1.00  0.00           N  
ATOM    261  CA  LEU A  18       5.655 -15.912   8.405  1.00  0.00           C  
ATOM    262  C   LEU A  18       5.941 -15.980   9.865  1.00  0.00           C  
ATOM    263  O   LEU A  18       5.234 -16.743  10.564  1.00  0.00           O  
ATOM    264  CB  LEU A  18       6.559 -16.960   7.741  1.00  0.00           C  
ATOM    265  CG  LEU A  18       5.973 -17.563   6.467  1.00  0.00           C  
ATOM    266  CD1 LEU A  18       7.059 -18.344   5.710  1.00  0.00           C  
ATOM    267  CD2 LEU A  18       4.812 -18.587   6.663  1.00  0.00           C  
ATOM    268  H   LEU A  18       6.640 -14.398   7.201  1.00  0.00           H  
ATOM    269  HA  LEU A  18       4.620 -16.206   8.227  1.00  0.00           H  
ATOM    270 1HB  LEU A  18       7.553 -16.575   7.517  1.00  0.00           H  
ATOM    271 2HB  LEU A  18       6.840 -17.792   8.388  1.00  0.00           H  
ATOM    272  HG  LEU A  18       5.682 -16.706   5.860  1.00  0.00           H  
ATOM    273 1HD1 LEU A  18       7.964 -17.738   5.678  1.00  0.00           H  
ATOM    274 2HD1 LEU A  18       7.337 -19.185   6.345  1.00  0.00           H  
ATOM    275 3HD1 LEU A  18       6.697 -18.647   4.727  1.00  0.00           H  
ATOM    276 1HD2 LEU A  18       4.792 -19.214   7.554  1.00  0.00           H  
ATOM    277 2HD2 LEU A  18       3.855 -18.098   6.484  1.00  0.00           H  
ATOM    278 3HD2 LEU A  18       4.748 -19.292   5.834  1.00  0.00           H  
ATOM    279  N   LYS A  19       6.899 -15.151  10.282  1.00  0.00           N  
ATOM    280  CA  LYS A  19       7.035 -14.920  11.708  1.00  0.00           C  
ATOM    281  C   LYS A  19       5.823 -14.256  12.359  1.00  0.00           C  
ATOM    282  O   LYS A  19       5.391 -14.731  13.401  1.00  0.00           O  
ATOM    283  CB  LYS A  19       8.284 -14.186  12.087  1.00  0.00           C  
ATOM    284  CG  LYS A  19       9.549 -14.954  11.985  1.00  0.00           C  
ATOM    285  CD  LYS A  19      10.777 -14.132  12.326  1.00  0.00           C  
ATOM    286  CE  LYS A  19      10.981 -12.794  11.736  1.00  0.00           C  
ATOM    287  NZ  LYS A  19      11.770 -11.840  12.595  1.00  0.00           N  
ATOM    288  H   LYS A  19       7.514 -14.609   9.691  1.00  0.00           H  
ATOM    289  HA  LYS A  19       7.018 -15.898  12.188  1.00  0.00           H  
ATOM    290 1HB  LYS A  19       8.275 -13.316  11.429  1.00  0.00           H  
ATOM    291 2HB  LYS A  19       8.192 -13.770  13.090  1.00  0.00           H  
ATOM    292 1HG  LYS A  19       9.586 -15.925  12.481  1.00  0.00           H  
ATOM    293 2HG  LYS A  19       9.595 -15.138  10.912  1.00  0.00           H  
ATOM    294 1HD  LYS A  19      10.831 -13.984  13.405  1.00  0.00           H  
ATOM    295 2HD  LYS A  19      11.627 -14.780  12.114  1.00  0.00           H  
ATOM    296 1HE  LYS A  19      11.494 -13.027  10.803  1.00  0.00           H  
ATOM    297 2HE  LYS A  19       9.967 -12.423  11.590  1.00  0.00           H  
ATOM    298 1HZ  LYS A  19      11.948 -11.034  12.013  1.00  0.00           H  
ATOM    299 2HZ  LYS A  19      11.219 -11.559  13.394  1.00  0.00           H  
ATOM    300 3HZ  LYS A  19      12.647 -12.241  12.894  1.00  0.00           H  
ATOM    301  N   ALA A  20       5.176 -13.419  11.601  1.00  0.00           N  
ATOM    302  CA  ALA A  20       3.893 -12.860  12.033  1.00  0.00           C  
ATOM    303  C   ALA A  20       2.765 -13.914  11.983  1.00  0.00           C  
ATOM    304  O   ALA A  20       1.918 -14.023  12.898  1.00  0.00           O  
ATOM    305  CB  ALA A  20       3.491 -11.572  11.350  1.00  0.00           C  
ATOM    306  H   ALA A  20       5.608 -13.254  10.702  1.00  0.00           H  
ATOM    307  HA  ALA A  20       4.008 -12.644  13.095  1.00  0.00           H  
ATOM    308 1HB  ALA A  20       4.048 -10.856  11.952  1.00  0.00           H  
ATOM    309 2HB  ALA A  20       3.644 -11.616  10.271  1.00  0.00           H  
ATOM    310 3HB  ALA A  20       2.421 -11.531  11.554  1.00  0.00           H  
ATOM    311  N   LEU A  21       2.834 -14.860  11.034  1.00  0.00           N  
ATOM    312  CA  LEU A  21       1.890 -15.975  10.905  1.00  0.00           C  
ATOM    313  C   LEU A  21       2.011 -16.898  12.197  1.00  0.00           C  
ATOM    314  O   LEU A  21       0.984 -17.398  12.747  1.00  0.00           O  
ATOM    315  CB  LEU A  21       2.012 -16.791   9.622  1.00  0.00           C  
ATOM    316  CG  LEU A  21       0.924 -17.826   9.356  1.00  0.00           C  
ATOM    317  CD1 LEU A  21      -0.526 -17.293   9.137  1.00  0.00           C  
ATOM    318  CD2 LEU A  21       1.269 -18.614   8.088  1.00  0.00           C  
ATOM    319  H   LEU A  21       3.401 -14.690  10.215  1.00  0.00           H  
ATOM    320  HA  LEU A  21       0.930 -15.462  10.963  1.00  0.00           H  
ATOM    321 1HB  LEU A  21       1.958 -16.173   8.727  1.00  0.00           H  
ATOM    322 2HB  LEU A  21       2.976 -17.296   9.562  1.00  0.00           H  
ATOM    323  HG  LEU A  21       0.893 -18.408  10.276  1.00  0.00           H  
ATOM    324 1HD1 LEU A  21      -0.376 -16.455   8.458  1.00  0.00           H  
ATOM    325 2HD1 LEU A  21      -1.078 -18.186   8.842  1.00  0.00           H  
ATOM    326 3HD1 LEU A  21      -0.866 -16.804  10.049  1.00  0.00           H  
ATOM    327 1HD2 LEU A  21       0.504 -19.339   7.810  1.00  0.00           H  
ATOM    328 2HD2 LEU A  21       1.478 -17.970   7.233  1.00  0.00           H  
ATOM    329 3HD2 LEU A  21       2.230 -19.095   8.267  1.00  0.00           H  
ATOM    330  N   ASN A  22       3.276 -17.238  12.565  1.00  0.00           N  
ATOM    331  CA  ASN A  22       3.576 -18.061  13.727  1.00  0.00           C  
ATOM    332  C   ASN A  22       3.072 -17.392  15.023  1.00  0.00           C  
ATOM    333  O   ASN A  22       2.782 -17.996  16.000  1.00  0.00           O  
ATOM    334  CB  ASN A  22       5.130 -18.110  13.807  1.00  0.00           C  
ATOM    335  CG  ASN A  22       5.584 -18.835  15.061  1.00  0.00           C  
ATOM    336  OD1 ASN A  22       5.426 -20.013  15.207  1.00  0.00           O  
ATOM    337  ND2 ASN A  22       6.362 -18.255  15.952  1.00  0.00           N  
ATOM    338  H   ASN A  22       4.076 -17.022  11.990  1.00  0.00           H  
ATOM    339  HA  ASN A  22       3.221 -19.080  13.577  1.00  0.00           H  
ATOM    340 1HB  ASN A  22       5.424 -18.707  12.943  1.00  0.00           H  
ATOM    341 2HB  ASN A  22       5.574 -17.114  13.836  1.00  0.00           H  
ATOM    342 1HD2 ASN A  22       6.855 -18.758  16.676  1.00  0.00           H  
ATOM    343 2HD2 ASN A  22       6.680 -17.299  15.883  1.00  0.00           H  
ATOM    344  N   ALA A  23       2.967 -16.050  15.109  1.00  0.00           N  
ATOM    345  CA  ALA A  23       2.773 -15.249  16.259  1.00  0.00           C  
ATOM    346  C   ALA A  23       1.222 -14.920  16.437  1.00  0.00           C  
ATOM    347  O   ALA A  23       0.750 -14.864  17.591  1.00  0.00           O  
ATOM    348  CB  ALA A  23       3.601 -13.973  16.266  1.00  0.00           C  
ATOM    349  H   ALA A  23       3.236 -15.464  14.331  1.00  0.00           H  
ATOM    350  HA  ALA A  23       3.088 -15.815  17.135  1.00  0.00           H  
ATOM    351 1HB  ALA A  23       4.665 -14.173  16.146  1.00  0.00           H  
ATOM    352 2HB  ALA A  23       3.315 -13.437  15.360  1.00  0.00           H  
ATOM    353 3HB  ALA A  23       3.378 -13.390  17.160  1.00  0.00           H  
ATOM    354  N   THR A  24       0.503 -14.851  15.345  1.00  0.00           N  
ATOM    355  CA  THR A  24      -0.991 -14.962  15.327  1.00  0.00           C  
ATOM    356  C   THR A  24      -1.441 -16.341  15.816  1.00  0.00           C  
ATOM    357  O   THR A  24      -2.498 -16.560  16.417  1.00  0.00           O  
ATOM    358  CB  THR A  24      -1.690 -14.536  14.037  1.00  0.00           C  
ATOM    359  OG1 THR A  24      -3.025 -14.064  14.327  1.00  0.00           O  
ATOM    360  CG2 THR A  24      -1.757 -15.650  13.031  1.00  0.00           C  
ATOM    361  H   THR A  24       0.984 -14.830  14.457  1.00  0.00           H  
ATOM    362  HA  THR A  24      -1.355 -14.265  16.082  1.00  0.00           H  
ATOM    363  HB  THR A  24      -1.000 -13.810  13.608  1.00  0.00           H  
ATOM    364  HG1 THR A  24      -3.250 -13.559  13.541  1.00  0.00           H  
ATOM    365 1HG2 THR A  24      -2.383 -15.452  12.161  1.00  0.00           H  
ATOM    366 2HG2 THR A  24      -0.758 -15.721  12.603  1.00  0.00           H  
ATOM    367 3HG2 THR A  24      -2.056 -16.633  13.396  1.00  0.00           H  
ATOM    368  N   LEU A  25      -0.625 -17.398  15.507  1.00  0.00           N  
ATOM    369  CA  LEU A  25      -0.865 -18.757  15.964  1.00  0.00           C  
ATOM    370  C   LEU A  25      -0.598 -18.987  17.436  1.00  0.00           C  
ATOM    371  O   LEU A  25      -1.386 -19.674  18.063  1.00  0.00           O  
ATOM    372  CB  LEU A  25      -0.073 -19.689  14.982  1.00  0.00           C  
ATOM    373  CG  LEU A  25      -0.240 -21.201  15.429  1.00  0.00           C  
ATOM    374  CD1 LEU A  25      -1.635 -21.714  15.254  1.00  0.00           C  
ATOM    375  CD2 LEU A  25       0.633 -22.177  14.538  1.00  0.00           C  
ATOM    376  H   LEU A  25       0.134 -17.244  14.859  1.00  0.00           H  
ATOM    377  HA  LEU A  25      -1.935 -18.933  15.865  1.00  0.00           H  
ATOM    378 1HB  LEU A  25      -0.462 -19.551  13.972  1.00  0.00           H  
ATOM    379 2HB  LEU A  25       0.988 -19.481  15.118  1.00  0.00           H  
ATOM    380  HG  LEU A  25      -0.006 -21.313  16.488  1.00  0.00           H  
ATOM    381 1HD1 LEU A  25      -2.305 -21.286  16.000  1.00  0.00           H  
ATOM    382 2HD1 LEU A  25      -2.091 -21.547  14.278  1.00  0.00           H  
ATOM    383 3HD1 LEU A  25      -1.745 -22.793  15.363  1.00  0.00           H  
ATOM    384 1HD2 LEU A  25       0.273 -22.229  13.510  1.00  0.00           H  
ATOM    385 2HD2 LEU A  25       1.655 -21.850  14.734  1.00  0.00           H  
ATOM    386 3HD2 LEU A  25       0.635 -23.181  14.963  1.00  0.00           H  
ATOM    387  N   HIS A  26       0.468 -18.317  17.936  1.00  0.00           N  
ATOM    388  CA  HIS A  26       0.638 -18.096  19.412  1.00  0.00           C  
ATOM    389  C   HIS A  26      -0.484 -17.202  19.998  1.00  0.00           C  
ATOM    390  O   HIS A  26      -0.992 -17.649  20.988  1.00  0.00           O  
ATOM    391  CB  HIS A  26       1.979 -17.422  19.685  1.00  0.00           C  
ATOM    392  CG  HIS A  26       3.224 -18.265  19.872  1.00  0.00           C  
ATOM    393  ND1 HIS A  26       3.490 -19.032  21.008  1.00  0.00           N  
ATOM    394  CD2 HIS A  26       4.387 -18.189  19.171  1.00  0.00           C  
ATOM    395  CE1 HIS A  26       4.705 -19.508  20.938  1.00  0.00           C  
ATOM    396  NE2 HIS A  26       5.315 -18.987  19.834  1.00  0.00           N  
ATOM    397  H   HIS A  26       1.126 -17.837  17.337  1.00  0.00           H  
ATOM    398  HA  HIS A  26       0.564 -19.051  19.933  1.00  0.00           H  
ATOM    399 1HB  HIS A  26       2.189 -16.702  18.893  1.00  0.00           H  
ATOM    400 2HB  HIS A  26       1.930 -16.963  20.673  1.00  0.00           H  
ATOM    401  HD2 HIS A  26       4.511 -17.651  18.242  1.00  0.00           H  
ATOM    402  HE1 HIS A  26       5.154 -20.278  21.547  1.00  0.00           H  
ATOM    403  HE2 HIS A  26       6.261 -19.208  19.560  1.00  0.00           H  
ATOM    404  N   SER A  27      -0.879 -16.053  19.423  1.00  0.00           N  
ATOM    405  CA  SER A  27      -2.073 -15.401  19.880  1.00  0.00           C  
ATOM    406  C   SER A  27      -3.355 -16.245  19.878  1.00  0.00           C  
ATOM    407  O   SER A  27      -4.043 -16.216  20.875  1.00  0.00           O  
ATOM    408  CB  SER A  27      -2.265 -14.196  19.027  1.00  0.00           C  
ATOM    409  OG  SER A  27      -1.596 -13.214  19.676  1.00  0.00           O  
ATOM    410  H   SER A  27      -0.285 -15.685  18.693  1.00  0.00           H  
ATOM    411  HA  SER A  27      -1.807 -15.215  20.921  1.00  0.00           H  
ATOM    412 1HB  SER A  27      -2.101 -14.325  17.958  1.00  0.00           H  
ATOM    413 2HB  SER A  27      -3.243 -13.755  19.221  1.00  0.00           H  
ATOM    414  HG  SER A  27      -1.756 -12.405  19.185  1.00  0.00           H  
ATOM    415  N   ASN A  28      -3.538 -17.147  18.917  1.00  0.00           N  
ATOM    416  CA  ASN A  28      -4.678 -18.072  18.986  1.00  0.00           C  
ATOM    417  C   ASN A  28      -4.561 -19.204  19.978  1.00  0.00           C  
ATOM    418  O   ASN A  28      -5.400 -19.275  20.878  1.00  0.00           O  
ATOM    419  CB  ASN A  28      -4.913 -18.492  17.499  1.00  0.00           C  
ATOM    420  CG  ASN A  28      -6.317 -19.030  17.262  1.00  0.00           C  
ATOM    421  OD1 ASN A  28      -7.194 -19.262  18.078  1.00  0.00           O  
ATOM    422  ND2 ASN A  28      -6.486 -19.505  16.040  1.00  0.00           N  
ATOM    423  H   ASN A  28      -3.010 -16.989  18.070  1.00  0.00           H  
ATOM    424  HA  ASN A  28      -5.566 -17.506  19.263  1.00  0.00           H  
ATOM    425 1HB  ASN A  28      -4.805 -17.646  16.820  1.00  0.00           H  
ATOM    426 2HB  ASN A  28      -4.139 -19.253  17.396  1.00  0.00           H  
ATOM    427 1HD2 ASN A  28      -7.365 -19.951  15.817  1.00  0.00           H  
ATOM    428 2HD2 ASN A  28      -5.693 -19.453  15.417  1.00  0.00           H  
ATOM    429  N   LEU A  29      -3.526 -19.987  19.976  1.00  0.00           N  
ATOM    430  CA  LEU A  29      -3.285 -21.118  20.900  1.00  0.00           C  
ATOM    431  C   LEU A  29      -3.093 -20.721  22.396  1.00  0.00           C  
ATOM    432  O   LEU A  29      -3.257 -21.590  23.233  1.00  0.00           O  
ATOM    433  CB  LEU A  29      -1.909 -21.728  20.392  1.00  0.00           C  
ATOM    434  CG  LEU A  29      -1.967 -22.567  19.088  1.00  0.00           C  
ATOM    435  CD1 LEU A  29      -0.638 -23.255  18.736  1.00  0.00           C  
ATOM    436  CD2 LEU A  29      -2.989 -23.752  19.172  1.00  0.00           C  
ATOM    437  H   LEU A  29      -2.898 -19.867  19.195  1.00  0.00           H  
ATOM    438  HA  LEU A  29      -4.118 -21.808  20.768  1.00  0.00           H  
ATOM    439 1HB  LEU A  29      -1.204 -20.902  20.309  1.00  0.00           H  
ATOM    440 2HB  LEU A  29      -1.541 -22.400  21.168  1.00  0.00           H  
ATOM    441  HG  LEU A  29      -2.406 -21.957  18.299  1.00  0.00           H  
ATOM    442 1HD1 LEU A  29      -0.458 -24.042  19.468  1.00  0.00           H  
ATOM    443 2HD1 LEU A  29      -0.650 -23.602  17.704  1.00  0.00           H  
ATOM    444 3HD1 LEU A  29       0.208 -22.567  18.717  1.00  0.00           H  
ATOM    445 1HD2 LEU A  29      -2.924 -24.349  18.263  1.00  0.00           H  
ATOM    446 2HD2 LEU A  29      -2.699 -24.421  19.982  1.00  0.00           H  
ATOM    447 3HD2 LEU A  29      -4.027 -23.428  19.237  1.00  0.00           H  
ATOM    448  N   LEU A  30      -2.691 -19.475  22.713  1.00  0.00           N  
ATOM    449  CA  LEU A  30      -2.596 -18.976  24.066  1.00  0.00           C  
ATOM    450  C   LEU A  30      -3.821 -18.028  24.369  1.00  0.00           C  
ATOM    451  O   LEU A  30      -3.741 -17.216  25.265  1.00  0.00           O  
ATOM    452  CB  LEU A  30      -1.264 -18.143  24.301  1.00  0.00           C  
ATOM    453  CG  LEU A  30       0.064 -18.825  24.008  1.00  0.00           C  
ATOM    454  CD1 LEU A  30       1.173 -17.798  24.232  1.00  0.00           C  
ATOM    455  CD2 LEU A  30       0.295 -19.898  25.077  1.00  0.00           C  
ATOM    456  H   LEU A  30      -2.888 -18.806  21.982  1.00  0.00           H  
ATOM    457  HA  LEU A  30      -2.595 -19.812  24.764  1.00  0.00           H  
ATOM    458 1HB  LEU A  30      -1.259 -17.386  23.516  1.00  0.00           H  
ATOM    459 2HB  LEU A  30      -1.246 -17.758  25.320  1.00  0.00           H  
ATOM    460  HG  LEU A  30      -0.007 -19.257  23.009  1.00  0.00           H  
ATOM    461 1HD1 LEU A  30       1.060 -17.268  25.178  1.00  0.00           H  
ATOM    462 2HD1 LEU A  30       2.123 -18.330  24.265  1.00  0.00           H  
ATOM    463 3HD1 LEU A  30       1.239 -17.119  23.381  1.00  0.00           H  
ATOM    464 1HD2 LEU A  30       0.328 -19.408  26.049  1.00  0.00           H  
ATOM    465 2HD2 LEU A  30      -0.592 -20.490  25.306  1.00  0.00           H  
ATOM    466 3HD2 LEU A  30       1.149 -20.487  24.744  1.00  0.00           H  
ATOM    467  N   CYS A  31      -4.895 -18.194  23.600  1.00  0.00           N  
ATOM    468  CA  CYS A  31      -6.069 -17.391  23.867  1.00  0.00           C  
ATOM    469  C   CYS A  31      -6.988 -17.907  25.035  1.00  0.00           C  
ATOM    470  O   CYS A  31      -6.864 -19.024  25.416  1.00  0.00           O  
ATOM    471  CB  CYS A  31      -6.835 -17.167  22.577  1.00  0.00           C  
ATOM    472  SG  CYS A  31      -7.911 -15.777  22.887  1.00  0.00           S  
ATOM    473  H   CYS A  31      -4.885 -18.732  22.745  1.00  0.00           H  
ATOM    474  HA  CYS A  31      -5.684 -16.432  24.214  1.00  0.00           H  
ATOM    475 1HB  CYS A  31      -6.155 -16.922  21.760  1.00  0.00           H  
ATOM    476 2HB  CYS A  31      -7.506 -17.976  22.288  1.00  0.00           H  
ATOM    477  HG  CYS A  31      -7.042 -14.910  22.358  1.00  0.00           H  
ATOM    478  N   ARG A  32      -7.897 -17.051  25.552  1.00  0.00           N  
ATOM    479  CA  ARG A  32      -8.878 -17.435  26.663  1.00  0.00           C  
ATOM    480  C   ARG A  32      -9.995 -18.429  26.232  1.00  0.00           C  
ATOM    481  O   ARG A  32     -10.711 -17.980  25.372  1.00  0.00           O  
ATOM    482  CB  ARG A  32      -9.280 -16.175  27.449  1.00  0.00           C  
ATOM    483  CG  ARG A  32      -8.169 -15.664  28.465  1.00  0.00           C  
ATOM    484  CD  ARG A  32      -6.887 -15.234  27.813  1.00  0.00           C  
ATOM    485  NE  ARG A  32      -6.056 -14.569  28.879  1.00  0.00           N  
ATOM    486  CZ  ARG A  32      -4.807 -14.277  28.921  1.00  0.00           C  
ATOM    487  NH1 ARG A  32      -4.027 -14.437  27.867  1.00  0.00           N  
ATOM    488  NH2 ARG A  32      -4.287 -13.777  30.030  1.00  0.00           N  
ATOM    489  H   ARG A  32      -7.919 -16.169  25.062  1.00  0.00           H  
ATOM    490  HA  ARG A  32      -8.396 -17.966  27.482  1.00  0.00           H  
ATOM    491 1HB  ARG A  32      -9.693 -15.381  26.826  1.00  0.00           H  
ATOM    492 2HB  ARG A  32     -10.133 -16.417  28.082  1.00  0.00           H  
ATOM    493 1HG  ARG A  32      -8.602 -14.791  28.953  1.00  0.00           H  
ATOM    494 2HG  ARG A  32      -7.893 -16.370  29.247  1.00  0.00           H  
ATOM    495 1HD  ARG A  32      -6.464 -16.141  27.380  1.00  0.00           H  
ATOM    496 2HD  ARG A  32      -7.153 -14.467  27.086  1.00  0.00           H  
ATOM    497  HE  ARG A  32      -6.489 -14.329  29.760  1.00  0.00           H  
ATOM    498 1HH1 ARG A  32      -4.446 -14.369  26.950  1.00  0.00           H  
ATOM    499 2HH1 ARG A  32      -3.067 -14.142  27.977  1.00  0.00           H  
ATOM    500 1HH2 ARG A  32      -4.910 -13.621  30.809  1.00  0.00           H  
ATOM    501 2HH2 ARG A  32      -3.281 -13.756  30.124  1.00  0.00           H  
ATOM    502  N   PRO A  33     -10.139 -19.659  26.733  1.00  0.00           N  
ATOM    503  CA  PRO A  33     -11.359 -20.367  26.503  1.00  0.00           C  
ATOM    504  C   PRO A  33     -12.616 -19.704  27.154  1.00  0.00           C  
ATOM    505  O   PRO A  33     -12.575 -19.218  28.301  1.00  0.00           O  
ATOM    506  CB  PRO A  33     -11.127 -21.764  27.160  1.00  0.00           C  
ATOM    507  CG  PRO A  33     -10.196 -21.475  28.247  1.00  0.00           C  
ATOM    508  CD  PRO A  33      -9.331 -20.358  27.717  1.00  0.00           C  
ATOM    509  HA  PRO A  33     -11.485 -20.485  25.427  1.00  0.00           H  
ATOM    510 1HB  PRO A  33     -12.115 -22.178  27.364  1.00  0.00           H  
ATOM    511 2HB  PRO A  33     -10.547 -22.309  26.416  1.00  0.00           H  
ATOM    512 1HG  PRO A  33     -10.796 -21.173  29.106  1.00  0.00           H  
ATOM    513 2HG  PRO A  33      -9.582 -22.305  28.600  1.00  0.00           H  
ATOM    514 1HD  PRO A  33      -8.996 -19.747  28.554  1.00  0.00           H  
ATOM    515 2HD  PRO A  33      -8.434 -20.749  27.237  1.00  0.00           H  
ATOM    516  N   GLY A  34     -13.733 -19.637  26.439  1.00  0.00           N  
ATOM    517  CA  GLY A  34     -14.803 -18.766  26.832  1.00  0.00           C  
ATOM    518  C   GLY A  34     -15.084 -17.627  25.774  1.00  0.00           C  
ATOM    519  O   GLY A  34     -14.251 -17.457  24.883  1.00  0.00           O  
ATOM    520  H   GLY A  34     -13.637 -19.874  25.461  1.00  0.00           H  
ATOM    521 1HA  GLY A  34     -15.723 -19.317  27.029  1.00  0.00           H  
ATOM    522 2HA  GLY A  34     -14.684 -18.379  27.843  1.00  0.00           H  
ATOM    523  N   PRO A  35     -16.216 -16.906  25.761  1.00  0.00           N  
ATOM    524  CA  PRO A  35     -16.648 -16.055  24.664  1.00  0.00           C  
ATOM    525  C   PRO A  35     -15.667 -14.868  24.521  1.00  0.00           C  
ATOM    526  O   PRO A  35     -15.637 -14.132  23.521  1.00  0.00           O  
ATOM    527  CB  PRO A  35     -18.024 -15.501  25.116  1.00  0.00           C  
ATOM    528  CG  PRO A  35     -17.942 -15.655  26.638  1.00  0.00           C  
ATOM    529  CD  PRO A  35     -17.203 -16.961  26.814  1.00  0.00           C  
ATOM    530  HA  PRO A  35     -16.776 -16.690  23.787  1.00  0.00           H  
ATOM    531 1HB  PRO A  35     -18.238 -14.470  24.837  1.00  0.00           H  
ATOM    532 2HB  PRO A  35     -18.744 -16.211  24.709  1.00  0.00           H  
ATOM    533 1HG  PRO A  35     -17.460 -14.825  27.157  1.00  0.00           H  
ATOM    534 2HG  PRO A  35     -18.970 -15.710  26.997  1.00  0.00           H  
ATOM    535 1HD  PRO A  35     -16.795 -17.121  27.813  1.00  0.00           H  
ATOM    536 2HD  PRO A  35     -17.891 -17.749  26.508  1.00  0.00           H  
ATOM    537  N   GLY A  36     -15.015 -14.383  25.636  1.00  0.00           N  
ATOM    538  CA  GLY A  36     -14.159 -13.226  25.620  1.00  0.00           C  
ATOM    539  C   GLY A  36     -12.850 -13.503  24.843  1.00  0.00           C  
ATOM    540  O   GLY A  36     -12.180 -14.475  25.067  1.00  0.00           O  
ATOM    541  H   GLY A  36     -15.073 -15.023  26.416  1.00  0.00           H  
ATOM    542 1HA  GLY A  36     -14.697 -12.409  25.139  1.00  0.00           H  
ATOM    543 2HA  GLY A  36     -13.862 -12.810  26.583  1.00  0.00           H  
ATOM    544  N   LEU A  37     -12.392 -12.576  24.105  1.00  0.00           N  
ATOM    545  CA  LEU A  37     -11.386 -12.790  23.072  1.00  0.00           C  
ATOM    546  C   LEU A  37      -9.980 -12.295  23.627  1.00  0.00           C  
ATOM    547  O   LEU A  37      -9.135 -11.929  22.840  1.00  0.00           O  
ATOM    548  CB  LEU A  37     -11.805 -12.102  21.711  1.00  0.00           C  
ATOM    549  CG  LEU A  37     -13.220 -12.335  21.143  1.00  0.00           C  
ATOM    550  CD1 LEU A  37     -13.611 -11.607  19.837  1.00  0.00           C  
ATOM    551  CD2 LEU A  37     -13.315 -13.814  20.923  1.00  0.00           C  
ATOM    552  H   LEU A  37     -12.717 -11.639  24.293  1.00  0.00           H  
ATOM    553  HA  LEU A  37     -11.338 -13.864  22.892  1.00  0.00           H  
ATOM    554 1HB  LEU A  37     -11.781 -11.046  21.978  1.00  0.00           H  
ATOM    555 2HB  LEU A  37     -10.992 -12.405  21.053  1.00  0.00           H  
ATOM    556  HG  LEU A  37     -13.907 -11.947  21.895  1.00  0.00           H  
ATOM    557 1HD1 LEU A  37     -12.835 -11.902  19.129  1.00  0.00           H  
ATOM    558 2HD1 LEU A  37     -14.619 -11.902  19.547  1.00  0.00           H  
ATOM    559 3HD1 LEU A  37     -13.413 -10.538  19.911  1.00  0.00           H  
ATOM    560 1HD2 LEU A  37     -14.201 -14.097  20.354  1.00  0.00           H  
ATOM    561 2HD2 LEU A  37     -12.443 -14.060  20.319  1.00  0.00           H  
ATOM    562 3HD2 LEU A  37     -13.420 -14.363  21.859  1.00  0.00           H  
ATOM    563  N   GLY A  38      -9.839 -12.402  24.921  1.00  0.00           N  
ATOM    564  CA  GLY A  38      -8.633 -11.929  25.600  1.00  0.00           C  
ATOM    565  C   GLY A  38      -8.769 -12.026  27.132  1.00  0.00           C  
ATOM    566  O   GLY A  38      -9.719 -12.677  27.578  1.00  0.00           O  
ATOM    567  H   GLY A  38     -10.608 -12.689  25.510  1.00  0.00           H  
ATOM    568 1HA  GLY A  38      -7.780 -12.504  25.242  1.00  0.00           H  
ATOM    569 2HA  GLY A  38      -8.521 -10.877  25.337  1.00  0.00           H  
ATOM    570  N   PRO A  39      -7.886 -11.390  27.886  1.00  0.00           N  
ATOM    571  CA  PRO A  39      -7.796 -11.517  29.322  1.00  0.00           C  
ATOM    572  C   PRO A  39      -9.165 -11.193  29.995  1.00  0.00           C  
ATOM    573  O   PRO A  39      -9.976 -10.365  29.525  1.00  0.00           O  
ATOM    574  CB  PRO A  39      -6.720 -10.622  29.843  1.00  0.00           C  
ATOM    575  CG  PRO A  39      -5.834 -10.514  28.665  1.00  0.00           C  
ATOM    576  CD  PRO A  39      -6.769 -10.539  27.489  1.00  0.00           C  
ATOM    577  HA  PRO A  39      -7.504 -12.550  29.512  1.00  0.00           H  
ATOM    578 1HB  PRO A  39      -7.120  -9.629  30.047  1.00  0.00           H  
ATOM    579 2HB  PRO A  39      -6.196 -11.059  30.692  1.00  0.00           H  
ATOM    580 1HG  PRO A  39      -5.324  -9.554  28.745  1.00  0.00           H  
ATOM    581 2HG  PRO A  39      -5.119 -11.334  28.585  1.00  0.00           H  
ATOM    582 1HD  PRO A  39      -7.070  -9.491  27.501  1.00  0.00           H  
ATOM    583 2HD  PRO A  39      -6.260 -10.836  26.572  1.00  0.00           H  
ATOM    584  N   ASP A  40      -9.461 -11.864  31.121  1.00  0.00           N  
ATOM    585  CA  ASP A  40     -10.807 -11.907  31.742  1.00  0.00           C  
ATOM    586  C   ASP A  40     -11.502 -10.534  32.105  1.00  0.00           C  
ATOM    587  O   ASP A  40     -12.730 -10.507  32.182  1.00  0.00           O  
ATOM    588  CB  ASP A  40     -11.035 -13.099  32.693  1.00  0.00           C  
ATOM    589  CG  ASP A  40      -9.762 -13.410  33.539  1.00  0.00           C  
ATOM    590  OD1 ASP A  40      -8.958 -12.484  33.781  1.00  0.00           O  
ATOM    591  OD2 ASP A  40      -9.414 -14.599  33.851  1.00  0.00           O  
ATOM    592  H   ASP A  40      -8.720 -12.420  31.526  1.00  0.00           H  
ATOM    593  HA  ASP A  40     -11.436 -12.189  30.898  1.00  0.00           H  
ATOM    594 1HB  ASP A  40     -11.885 -12.892  33.343  1.00  0.00           H  
ATOM    595 2HB  ASP A  40     -11.308 -13.948  32.067  1.00  0.00           H  
ATOM    596  N   ASN A  41     -10.665  -9.525  32.258  1.00  0.00           N  
ATOM    597  CA  ASN A  41     -11.149  -8.250  32.782  1.00  0.00           C  
ATOM    598  C   ASN A  41     -11.651  -7.117  31.811  1.00  0.00           C  
ATOM    599  O   ASN A  41     -12.065  -5.994  32.134  1.00  0.00           O  
ATOM    600  CB  ASN A  41     -10.033  -7.705  33.748  1.00  0.00           C  
ATOM    601  CG  ASN A  41      -8.655  -7.698  33.125  1.00  0.00           C  
ATOM    602  OD1 ASN A  41      -8.438  -7.205  32.033  1.00  0.00           O  
ATOM    603  ND2 ASN A  41      -7.679  -8.264  33.687  1.00  0.00           N  
ATOM    604  H   ASN A  41      -9.713  -9.847  32.359  1.00  0.00           H  
ATOM    605  HA  ASN A  41     -12.065  -8.500  33.316  1.00  0.00           H  
ATOM    606 1HB  ASN A  41     -10.186  -6.656  34.004  1.00  0.00           H  
ATOM    607 2HB  ASN A  41     -10.106  -8.362  34.614  1.00  0.00           H  
ATOM    608 1HD2 ASN A  41      -6.770  -8.083  33.287  1.00  0.00           H  
ATOM    609 2HD2 ASN A  41      -7.696  -8.639  34.624  1.00  0.00           H  
ATOM    610  N   GLN A  42     -11.695  -7.438  30.482  1.00  0.00           N  
ATOM    611  CA  GLN A  42     -11.933  -6.553  29.371  1.00  0.00           C  
ATOM    612  C   GLN A  42     -12.736  -7.282  28.248  1.00  0.00           C  
ATOM    613  O   GLN A  42     -13.104  -8.480  28.355  1.00  0.00           O  
ATOM    614  CB  GLN A  42     -10.609  -5.992  28.861  1.00  0.00           C  
ATOM    615  CG  GLN A  42      -9.537  -7.020  28.402  1.00  0.00           C  
ATOM    616  CD  GLN A  42      -9.994  -7.748  27.109  1.00  0.00           C  
ATOM    617  OE1 GLN A  42     -10.242  -7.098  26.113  1.00  0.00           O  
ATOM    618  NE2 GLN A  42     -10.154  -9.104  27.073  1.00  0.00           N  
ATOM    619  H   GLN A  42     -11.316  -8.360  30.316  1.00  0.00           H  
ATOM    620  HA  GLN A  42     -12.569  -5.776  29.796  1.00  0.00           H  
ATOM    621 1HB  GLN A  42     -10.874  -5.216  28.144  1.00  0.00           H  
ATOM    622 2HB  GLN A  42     -10.235  -5.432  29.718  1.00  0.00           H  
ATOM    623 1HG  GLN A  42      -8.593  -6.531  28.165  1.00  0.00           H  
ATOM    624 2HG  GLN A  42      -9.361  -7.762  29.181  1.00  0.00           H  
ATOM    625 1HE2 GLN A  42     -10.683  -9.529  26.324  1.00  0.00           H  
ATOM    626 2HE2 GLN A  42      -9.951  -9.635  27.907  1.00  0.00           H  
ATOM    627  N   THR A  43     -13.236  -6.491  27.278  1.00  0.00           N  
ATOM    628  CA  THR A  43     -14.035  -6.991  26.082  1.00  0.00           C  
ATOM    629  C   THR A  43     -13.837  -6.030  24.917  1.00  0.00           C  
ATOM    630  O   THR A  43     -13.639  -4.834  25.082  1.00  0.00           O  
ATOM    631  CB  THR A  43     -15.593  -7.035  26.322  1.00  0.00           C  
ATOM    632  OG1 THR A  43     -16.259  -7.532  25.235  1.00  0.00           O  
ATOM    633  CG2 THR A  43     -16.242  -5.693  26.590  1.00  0.00           C  
ATOM    634  H   THR A  43     -12.970  -5.524  27.176  1.00  0.00           H  
ATOM    635  HA  THR A  43     -13.831  -8.027  25.810  1.00  0.00           H  
ATOM    636  HB  THR A  43     -15.766  -7.658  27.200  1.00  0.00           H  
ATOM    637  HG1 THR A  43     -17.161  -7.588  25.558  1.00  0.00           H  
ATOM    638 1HG2 THR A  43     -17.292  -5.758  26.878  1.00  0.00           H  
ATOM    639 2HG2 THR A  43     -15.683  -5.199  27.385  1.00  0.00           H  
ATOM    640 3HG2 THR A  43     -16.135  -5.093  25.686  1.00  0.00           H  
ATOM    641  N   GLU A  44     -13.956  -6.610  23.751  1.00  0.00           N  
ATOM    642  CA  GLU A  44     -13.886  -5.893  22.467  1.00  0.00           C  
ATOM    643  C   GLU A  44     -14.676  -4.593  22.381  1.00  0.00           C  
ATOM    644  O   GLU A  44     -15.938  -4.677  22.368  1.00  0.00           O  
ATOM    645  CB  GLU A  44     -14.367  -6.848  21.383  1.00  0.00           C  
ATOM    646  CG  GLU A  44     -13.113  -7.547  20.718  1.00  0.00           C  
ATOM    647  CD  GLU A  44     -12.134  -6.507  20.048  1.00  0.00           C  
ATOM    648  OE1 GLU A  44     -12.644  -5.515  19.504  1.00  0.00           O  
ATOM    649  OE2 GLU A  44     -10.925  -6.735  20.091  1.00  0.00           O  
ATOM    650  H   GLU A  44     -14.168  -7.597  23.799  1.00  0.00           H  
ATOM    651  HA  GLU A  44     -12.837  -5.611  22.370  1.00  0.00           H  
ATOM    652 1HB  GLU A  44     -15.017  -7.630  21.780  1.00  0.00           H  
ATOM    653 2HB  GLU A  44     -14.956  -6.265  20.676  1.00  0.00           H  
ATOM    654 1HG  GLU A  44     -12.671  -8.279  21.394  1.00  0.00           H  
ATOM    655 2HG  GLU A  44     -13.557  -8.147  19.923  1.00  0.00           H  
ATOM    656  N   GLU A  45     -14.178  -3.390  22.347  1.00  0.00           N  
ATOM    657  CA  GLU A  45     -14.804  -2.085  22.056  1.00  0.00           C  
ATOM    658  C   GLU A  45     -15.175  -1.998  20.570  1.00  0.00           C  
ATOM    659  O   GLU A  45     -14.394  -2.333  19.690  1.00  0.00           O  
ATOM    660  CB  GLU A  45     -13.946  -0.899  22.523  1.00  0.00           C  
ATOM    661  CG  GLU A  45     -14.336   0.478  21.881  1.00  0.00           C  
ATOM    662  CD  GLU A  45     -15.587   1.121  22.471  1.00  0.00           C  
ATOM    663  OE1 GLU A  45     -16.418   0.485  23.155  1.00  0.00           O  
ATOM    664  OE2 GLU A  45     -15.773   2.258  22.189  1.00  0.00           O  
ATOM    665  H   GLU A  45     -13.171  -3.335  22.336  1.00  0.00           H  
ATOM    666  HA  GLU A  45     -15.760  -1.926  22.554  1.00  0.00           H  
ATOM    667 1HB  GLU A  45     -13.909  -0.900  23.612  1.00  0.00           H  
ATOM    668 2HB  GLU A  45     -12.921  -1.052  22.182  1.00  0.00           H  
ATOM    669 1HG  GLU A  45     -13.594   1.248  22.088  1.00  0.00           H  
ATOM    670 2HG  GLU A  45     -14.435   0.336  20.804  1.00  0.00           H  
ATOM    671  N   ARG A  46     -16.430  -1.594  20.375  1.00  0.00           N  
ATOM    672  CA  ARG A  46     -16.956  -1.465  19.049  1.00  0.00           C  
ATOM    673  C   ARG A  46     -16.110  -0.535  18.183  1.00  0.00           C  
ATOM    674  O   ARG A  46     -15.745   0.558  18.589  1.00  0.00           O  
ATOM    675  CB  ARG A  46     -18.459  -1.076  19.066  1.00  0.00           C  
ATOM    676  CG  ARG A  46     -19.065  -1.038  17.623  1.00  0.00           C  
ATOM    677  CD  ARG A  46     -20.435  -0.245  17.572  1.00  0.00           C  
ATOM    678  NE  ARG A  46     -20.923  -0.217  16.165  1.00  0.00           N  
ATOM    679  CZ  ARG A  46     -20.733   0.837  15.404  1.00  0.00           C  
ATOM    680  NH1 ARG A  46     -19.847   1.857  15.539  1.00  0.00           N  
ATOM    681  NH2 ARG A  46     -21.421   0.809  14.327  1.00  0.00           N  
ATOM    682  H   ARG A  46     -17.089  -1.520  21.137  1.00  0.00           H  
ATOM    683  HA  ARG A  46     -16.869  -2.473  18.644  1.00  0.00           H  
ATOM    684 1HB  ARG A  46     -18.984  -1.832  19.651  1.00  0.00           H  
ATOM    685 2HB  ARG A  46     -18.628  -0.082  19.481  1.00  0.00           H  
ATOM    686 1HG  ARG A  46     -18.334  -0.598  16.946  1.00  0.00           H  
ATOM    687 2HG  ARG A  46     -19.213  -2.046  17.234  1.00  0.00           H  
ATOM    688 1HD  ARG A  46     -21.174  -0.814  18.137  1.00  0.00           H  
ATOM    689 2HD  ARG A  46     -20.296   0.751  17.992  1.00  0.00           H  
ATOM    690  HE  ARG A  46     -21.583  -0.924  15.875  1.00  0.00           H  
ATOM    691 1HH1 ARG A  46     -19.090   1.876  16.206  1.00  0.00           H  
ATOM    692 2HH1 ARG A  46     -19.749   2.456  14.732  1.00  0.00           H  
ATOM    693 1HH2 ARG A  46     -22.153   0.115  14.354  1.00  0.00           H  
ATOM    694 2HH2 ARG A  46     -21.269   1.465  13.574  1.00  0.00           H  
ATOM    695  N   ARG A  47     -15.819  -0.935  16.925  1.00  0.00           N  
ATOM    696  CA  ARG A  47     -15.237  -0.064  15.861  1.00  0.00           C  
ATOM    697  C   ARG A  47     -16.135   0.282  14.743  1.00  0.00           C  
ATOM    698  O   ARG A  47     -17.260  -0.233  14.612  1.00  0.00           O  
ATOM    699  CB  ARG A  47     -13.856  -0.679  15.523  1.00  0.00           C  
ATOM    700  CG  ARG A  47     -12.763  -0.049  16.349  1.00  0.00           C  
ATOM    701  CD  ARG A  47     -12.656  -0.832  17.694  1.00  0.00           C  
ATOM    702  NE  ARG A  47     -11.464  -0.402  18.454  1.00  0.00           N  
ATOM    703  CZ  ARG A  47     -10.877  -1.122  19.362  1.00  0.00           C  
ATOM    704  NH1 ARG A  47     -11.549  -2.131  19.879  1.00  0.00           N  
ATOM    705  NH2 ARG A  47      -9.821  -0.751  20.024  1.00  0.00           N  
ATOM    706  H   ARG A  47     -16.029  -1.891  16.671  1.00  0.00           H  
ATOM    707  HA  ARG A  47     -15.090   0.896  16.355  1.00  0.00           H  
ATOM    708 1HB  ARG A  47     -13.767  -1.763  15.606  1.00  0.00           H  
ATOM    709 2HB  ARG A  47     -13.511  -0.339  14.548  1.00  0.00           H  
ATOM    710 1HG  ARG A  47     -11.774  -0.118  15.895  1.00  0.00           H  
ATOM    711 2HG  ARG A  47     -12.927   1.002  16.589  1.00  0.00           H  
ATOM    712 1HD  ARG A  47     -13.478  -0.697  18.396  1.00  0.00           H  
ATOM    713 2HD  ARG A  47     -12.512  -1.891  17.482  1.00  0.00           H  
ATOM    714  HE  ARG A  47     -10.954   0.423  18.170  1.00  0.00           H  
ATOM    715 1HH1 ARG A  47     -12.477  -2.409  19.589  1.00  0.00           H  
ATOM    716 2HH1 ARG A  47     -11.250  -2.600  20.721  1.00  0.00           H  
ATOM    717 1HH2 ARG A  47      -9.225  -0.054  19.603  1.00  0.00           H  
ATOM    718 2HH2 ARG A  47      -9.535  -1.313  20.814  1.00  0.00           H  
ATOM    719  N   ALA A  48     -15.733   1.170  13.847  1.00  0.00           N  
ATOM    720  CA  ALA A  48     -16.358   1.427  12.564  1.00  0.00           C  
ATOM    721  C   ALA A  48     -16.070   0.401  11.411  1.00  0.00           C  
ATOM    722  O   ALA A  48     -15.305  -0.538  11.633  1.00  0.00           O  
ATOM    723  CB  ALA A  48     -15.672   2.684  12.024  1.00  0.00           C  
ATOM    724  H   ALA A  48     -14.875   1.692  13.958  1.00  0.00           H  
ATOM    725  HA  ALA A  48     -17.441   1.531  12.637  1.00  0.00           H  
ATOM    726 1HB  ALA A  48     -16.168   2.963  11.095  1.00  0.00           H  
ATOM    727 2HB  ALA A  48     -15.780   3.536  12.697  1.00  0.00           H  
ATOM    728 3HB  ALA A  48     -14.588   2.684  11.913  1.00  0.00           H  
ATOM    729  N   SER A  49     -16.868   0.486  10.326  1.00  0.00           N  
ATOM    730  CA  SER A  49     -16.871  -0.510   9.180  1.00  0.00           C  
ATOM    731  C   SER A  49     -15.785  -0.345   8.091  1.00  0.00           C  
ATOM    732  O   SER A  49     -15.970  -0.333   6.860  1.00  0.00           O  
ATOM    733  CB  SER A  49     -18.230  -0.584   8.473  1.00  0.00           C  
ATOM    734  OG  SER A  49     -19.235  -1.056   9.408  1.00  0.00           O  
ATOM    735  H   SER A  49     -17.617   1.165  10.328  1.00  0.00           H  
ATOM    736  HA  SER A  49     -16.804  -1.471   9.691  1.00  0.00           H  
ATOM    737 1HB  SER A  49     -18.593   0.351   8.046  1.00  0.00           H  
ATOM    738 2HB  SER A  49     -18.200  -1.331   7.680  1.00  0.00           H  
ATOM    739  HG  SER A  49     -19.425  -0.310   9.979  1.00  0.00           H  
ATOM    740  N   LEU A  50     -14.570  -0.118   8.698  1.00  0.00           N  
ATOM    741  CA  LEU A  50     -13.316   0.403   8.004  1.00  0.00           C  
ATOM    742  C   LEU A  50     -12.006  -0.143   8.627  1.00  0.00           C  
ATOM    743  O   LEU A  50     -12.051  -0.494   9.809  1.00  0.00           O  
ATOM    744  CB  LEU A  50     -13.356   1.944   7.894  1.00  0.00           C  
ATOM    745  CG  LEU A  50     -14.020   2.415   6.577  1.00  0.00           C  
ATOM    746  CD1 LEU A  50     -14.821   3.638   6.935  1.00  0.00           C  
ATOM    747  CD2 LEU A  50     -12.915   2.803   5.577  1.00  0.00           C  
ATOM    748  H   LEU A  50     -14.563  -0.261   9.698  1.00  0.00           H  
ATOM    749  HA  LEU A  50     -13.281   0.059   6.971  1.00  0.00           H  
ATOM    750 1HB  LEU A  50     -13.873   2.279   8.794  1.00  0.00           H  
ATOM    751 2HB  LEU A  50     -12.306   2.231   7.948  1.00  0.00           H  
ATOM    752  HG  LEU A  50     -14.697   1.737   6.058  1.00  0.00           H  
ATOM    753 1HD1 LEU A  50     -15.232   3.943   5.972  1.00  0.00           H  
ATOM    754 2HD1 LEU A  50     -15.647   3.378   7.595  1.00  0.00           H  
ATOM    755 3HD1 LEU A  50     -14.255   4.483   7.326  1.00  0.00           H  
ATOM    756 1HD2 LEU A  50     -12.224   1.991   5.353  1.00  0.00           H  
ATOM    757 2HD2 LEU A  50     -13.393   3.076   4.636  1.00  0.00           H  
ATOM    758 3HD2 LEU A  50     -12.205   3.556   5.922  1.00  0.00           H  
ATOM    759  N   PRO A  51     -10.845  -0.268   7.862  1.00  0.00           N  
ATOM    760  CA  PRO A  51      -9.574  -0.654   8.392  1.00  0.00           C  
ATOM    761  C   PRO A  51      -9.074   0.254   9.508  1.00  0.00           C  
ATOM    762  O   PRO A  51      -9.339   1.428   9.454  1.00  0.00           O  
ATOM    763  CB  PRO A  51      -8.571  -0.418   7.175  1.00  0.00           C  
ATOM    764  CG  PRO A  51      -9.418  -0.483   5.919  1.00  0.00           C  
ATOM    765  CD  PRO A  51     -10.755   0.068   6.385  1.00  0.00           C  
ATOM    766  HA  PRO A  51      -9.498  -1.651   8.829  1.00  0.00           H  
ATOM    767 1HB  PRO A  51      -8.062   0.535   7.327  1.00  0.00           H  
ATOM    768 2HB  PRO A  51      -7.834  -1.198   6.987  1.00  0.00           H  
ATOM    769 1HG  PRO A  51      -9.041   0.251   5.210  1.00  0.00           H  
ATOM    770 2HG  PRO A  51      -9.536  -1.498   5.540  1.00  0.00           H  
ATOM    771 1HD  PRO A  51     -10.790   1.155   6.312  1.00  0.00           H  
ATOM    772 2HD  PRO A  51     -11.600  -0.391   5.872  1.00  0.00           H  
ATOM    773  N   GLY A  52      -8.331  -0.277  10.424  1.00  0.00           N  
ATOM    774  CA  GLY A  52      -7.835   0.371  11.629  1.00  0.00           C  
ATOM    775  C   GLY A  52      -8.746   0.097  12.904  1.00  0.00           C  
ATOM    776  O   GLY A  52      -9.968   0.364  12.799  1.00  0.00           O  
ATOM    777  H   GLY A  52      -8.130  -1.250  10.237  1.00  0.00           H  
ATOM    778 1HA  GLY A  52      -6.809   0.012  11.724  1.00  0.00           H  
ATOM    779 2HA  GLY A  52      -7.753   1.454  11.538  1.00  0.00           H  
ATOM    780  N   ARG A  53      -8.168  -0.266  14.058  1.00  0.00           N  
ATOM    781  CA  ARG A  53      -8.804  -0.357  15.424  1.00  0.00           C  
ATOM    782  C   ARG A  53      -7.773  -0.183  16.561  1.00  0.00           C  
ATOM    783  O   ARG A  53      -8.144  -0.340  17.713  1.00  0.00           O  
ATOM    784  CB  ARG A  53      -9.608  -1.614  15.573  1.00  0.00           C  
ATOM    785  CG  ARG A  53      -8.687  -2.862  15.561  1.00  0.00           C  
ATOM    786  CD  ARG A  53      -9.378  -4.111  15.034  1.00  0.00           C  
ATOM    787  NE  ARG A  53     -10.760  -4.376  15.454  1.00  0.00           N  
ATOM    788  CZ  ARG A  53     -11.159  -4.665  16.683  1.00  0.00           C  
ATOM    789  NH1 ARG A  53     -10.403  -5.199  17.608  1.00  0.00           N  
ATOM    790  NH2 ARG A  53     -12.383  -4.353  16.982  1.00  0.00           N  
ATOM    791  H   ARG A  53      -7.236  -0.616  13.885  1.00  0.00           H  
ATOM    792  HA  ARG A  53      -9.465   0.509  15.373  1.00  0.00           H  
ATOM    793 1HB  ARG A  53     -10.067  -1.571  16.561  1.00  0.00           H  
ATOM    794 2HB  ARG A  53     -10.259  -1.624  14.700  1.00  0.00           H  
ATOM    795 1HG  ARG A  53      -7.764  -2.694  15.006  1.00  0.00           H  
ATOM    796 2HG  ARG A  53      -8.321  -3.009  16.579  1.00  0.00           H  
ATOM    797 1HD  ARG A  53      -9.463  -3.869  13.975  1.00  0.00           H  
ATOM    798 2HD  ARG A  53      -8.670  -4.931  15.151  1.00  0.00           H  
ATOM    799  HE  ARG A  53     -11.525  -4.168  14.826  1.00  0.00           H  
ATOM    800 1HH1 ARG A  53      -9.526  -5.580  17.280  1.00  0.00           H  
ATOM    801 2HH1 ARG A  53     -10.789  -5.579  18.460  1.00  0.00           H  
ATOM    802 1HH2 ARG A  53     -12.876  -4.196  16.114  1.00  0.00           H  
ATOM    803 2HH2 ARG A  53     -12.805  -4.605  17.863  1.00  0.00           H  
ATOM    804  N   ASP A  54      -6.487  -0.090  16.250  1.00  0.00           N  
ATOM    805  CA  ASP A  54      -5.414   0.073  17.276  1.00  0.00           C  
ATOM    806  C   ASP A  54      -4.352   1.007  16.662  1.00  0.00           C  
ATOM    807  O   ASP A  54      -4.393   1.112  15.443  1.00  0.00           O  
ATOM    808  CB  ASP A  54      -4.847  -1.306  17.660  1.00  0.00           C  
ATOM    809  CG  ASP A  54      -4.072  -2.103  16.573  1.00  0.00           C  
ATOM    810  OD1 ASP A  54      -4.225  -1.922  15.332  1.00  0.00           O  
ATOM    811  OD2 ASP A  54      -3.189  -2.912  16.994  1.00  0.00           O  
ATOM    812  H   ASP A  54      -6.197  -0.099  15.284  1.00  0.00           H  
ATOM    813  HA  ASP A  54      -5.769   0.634  18.141  1.00  0.00           H  
ATOM    814 1HB  ASP A  54      -4.066  -1.164  18.408  1.00  0.00           H  
ATOM    815 2HB  ASP A  54      -5.679  -1.900  18.035  1.00  0.00           H  
ATOM    816  N   ASP A  55      -3.367   1.510  17.422  1.00  0.00           N  
ATOM    817  CA  ASP A  55      -2.389   2.480  16.960  1.00  0.00           C  
ATOM    818  C   ASP A  55      -1.404   1.873  15.967  1.00  0.00           C  
ATOM    819  O   ASP A  55      -0.687   2.687  15.390  1.00  0.00           O  
ATOM    820  CB  ASP A  55      -1.605   3.173  18.171  1.00  0.00           C  
ATOM    821  CG  ASP A  55      -2.382   4.321  18.904  1.00  0.00           C  
ATOM    822  OD1 ASP A  55      -3.631   4.210  19.123  1.00  0.00           O  
ATOM    823  OD2 ASP A  55      -1.631   5.298  19.234  1.00  0.00           O  
ATOM    824  H   ASP A  55      -3.423   1.202  18.381  1.00  0.00           H  
ATOM    825  HA  ASP A  55      -2.890   3.320  16.480  1.00  0.00           H  
ATOM    826 1HB  ASP A  55      -1.399   2.417  18.929  1.00  0.00           H  
ATOM    827 2HB  ASP A  55      -0.707   3.670  17.806  1.00  0.00           H  
ATOM    828  N   ASN A  56      -1.354   0.561  15.835  1.00  0.00           N  
ATOM    829  CA  ASN A  56      -0.401  -0.049  14.868  1.00  0.00           C  
ATOM    830  C   ASN A  56      -0.911  -0.232  13.427  1.00  0.00           C  
ATOM    831  O   ASN A  56      -0.275   0.161  12.483  1.00  0.00           O  
ATOM    832  CB  ASN A  56       0.054  -1.379  15.453  1.00  0.00           C  
ATOM    833  CG  ASN A  56       0.883  -2.127  14.531  1.00  0.00           C  
ATOM    834  OD1 ASN A  56       0.490  -3.066  13.813  1.00  0.00           O  
ATOM    835  ND2 ASN A  56       2.198  -1.931  14.580  1.00  0.00           N  
ATOM    836  H   ASN A  56      -1.889  -0.038  16.448  1.00  0.00           H  
ATOM    837  HA  ASN A  56       0.443   0.633  14.774  1.00  0.00           H  
ATOM    838 1HB  ASN A  56       0.708  -1.057  16.264  1.00  0.00           H  
ATOM    839 2HB  ASN A  56      -0.830  -1.946  15.741  1.00  0.00           H  
ATOM    840 1HD2 ASN A  56       2.761  -2.597  14.070  1.00  0.00           H  
ATOM    841 2HD2 ASN A  56       2.698  -1.335  15.223  1.00  0.00           H  
ATOM    842  N   SER A  57      -2.093  -0.768  13.312  1.00  0.00           N  
ATOM    843  CA  SER A  57      -2.922  -0.767  12.075  1.00  0.00           C  
ATOM    844  C   SER A  57      -3.050   0.659  11.548  1.00  0.00           C  
ATOM    845  O   SER A  57      -2.776   0.965  10.407  1.00  0.00           O  
ATOM    846  CB  SER A  57      -4.310  -1.453  12.287  1.00  0.00           C  
ATOM    847  OG  SER A  57      -5.085  -0.880  13.287  1.00  0.00           O  
ATOM    848  H   SER A  57      -2.495  -1.232  14.115  1.00  0.00           H  
ATOM    849  HA  SER A  57      -2.489  -1.359  11.270  1.00  0.00           H  
ATOM    850 1HB  SER A  57      -4.818  -1.338  11.330  1.00  0.00           H  
ATOM    851 2HB  SER A  57      -4.303  -2.538  12.396  1.00  0.00           H  
ATOM    852  HG  SER A  57      -4.742  -1.245  14.107  1.00  0.00           H  
ATOM    853  N   TYR A  58      -3.264   1.687  12.461  1.00  0.00           N  
ATOM    854  CA  TYR A  58      -3.309   3.135  12.038  1.00  0.00           C  
ATOM    855  C   TYR A  58      -1.981   3.776  11.622  1.00  0.00           C  
ATOM    856  O   TYR A  58      -2.062   4.664  10.761  1.00  0.00           O  
ATOM    857  CB  TYR A  58      -3.983   3.934  13.158  1.00  0.00           C  
ATOM    858  CG  TYR A  58      -5.477   3.724  13.190  1.00  0.00           C  
ATOM    859  CD1 TYR A  58      -6.174   4.171  12.023  1.00  0.00           C  
ATOM    860  CD2 TYR A  58      -6.119   3.323  14.332  1.00  0.00           C  
ATOM    861  CE1 TYR A  58      -7.615   4.227  12.009  1.00  0.00           C  
ATOM    862  CE2 TYR A  58      -7.472   3.468  14.379  1.00  0.00           C  
ATOM    863  CZ  TYR A  58      -8.248   3.864  13.235  1.00  0.00           C  
ATOM    864  OH  TYR A  58      -9.581   3.774  13.222  1.00  0.00           O  
ATOM    865  H   TYR A  58      -3.536   1.454  13.405  1.00  0.00           H  
ATOM    866  HA  TYR A  58      -3.927   3.216  11.143  1.00  0.00           H  
ATOM    867 1HB  TYR A  58      -3.568   3.546  14.088  1.00  0.00           H  
ATOM    868 2HB  TYR A  58      -3.862   5.017  13.113  1.00  0.00           H  
ATOM    869  HD1 TYR A  58      -5.701   4.654  11.183  1.00  0.00           H  
ATOM    870  HD2 TYR A  58      -5.602   2.951  15.204  1.00  0.00           H  
ATOM    871  HE1 TYR A  58      -8.100   4.561  11.103  1.00  0.00           H  
ATOM    872  HE2 TYR A  58      -7.969   3.070  15.252  1.00  0.00           H  
ATOM    873  HH  TYR A  58     -10.007   4.142  12.445  1.00  0.00           H  
ATOM    874  N   MET A  59      -0.829   3.320  12.176  1.00  0.00           N  
ATOM    875  CA  MET A  59       0.476   3.679  11.678  1.00  0.00           C  
ATOM    876  C   MET A  59       0.652   3.058  10.300  1.00  0.00           C  
ATOM    877  O   MET A  59       1.117   3.712   9.378  1.00  0.00           O  
ATOM    878  CB  MET A  59       1.573   3.374  12.796  1.00  0.00           C  
ATOM    879  CG  MET A  59       3.006   3.791  12.494  1.00  0.00           C  
ATOM    880  SD  MET A  59       3.124   5.448  11.811  1.00  0.00           S  
ATOM    881  CE  MET A  59       4.833   5.492  11.256  1.00  0.00           C  
ATOM    882  H   MET A  59      -0.862   2.460  12.702  1.00  0.00           H  
ATOM    883  HA  MET A  59       0.400   4.758  11.542  1.00  0.00           H  
ATOM    884 1HB  MET A  59       1.230   3.877  13.701  1.00  0.00           H  
ATOM    885 2HB  MET A  59       1.608   2.313  13.042  1.00  0.00           H  
ATOM    886 1HG  MET A  59       3.589   3.808  13.415  1.00  0.00           H  
ATOM    887 2HG  MET A  59       3.364   3.086  11.743  1.00  0.00           H  
ATOM    888 1HE  MET A  59       5.063   4.563  10.734  1.00  0.00           H  
ATOM    889 2HE  MET A  59       4.798   6.218  10.445  1.00  0.00           H  
ATOM    890 3HE  MET A  59       5.432   5.885  12.076  1.00  0.00           H  
ATOM    891  N   TYR A  60       0.312   1.779  10.171  1.00  0.00           N  
ATOM    892  CA  TYR A  60       0.262   1.061   8.878  1.00  0.00           C  
ATOM    893  C   TYR A  60      -0.613   1.828   7.935  1.00  0.00           C  
ATOM    894  O   TYR A  60      -0.296   1.887   6.757  1.00  0.00           O  
ATOM    895  CB  TYR A  60      -0.051  -0.436   9.101  1.00  0.00           C  
ATOM    896  CG  TYR A  60       1.077  -1.347   9.337  1.00  0.00           C  
ATOM    897  CD1 TYR A  60       2.049  -1.468   8.354  1.00  0.00           C  
ATOM    898  CD2 TYR A  60       1.214  -2.129  10.529  1.00  0.00           C  
ATOM    899  CE1 TYR A  60       3.167  -2.335   8.538  1.00  0.00           C  
ATOM    900  CE2 TYR A  60       2.278  -3.022  10.737  1.00  0.00           C  
ATOM    901  CZ  TYR A  60       3.288  -3.130   9.735  1.00  0.00           C  
ATOM    902  OH  TYR A  60       4.466  -3.790   9.977  1.00  0.00           O  
ATOM    903  H   TYR A  60      -0.136   1.296  10.938  1.00  0.00           H  
ATOM    904  HA  TYR A  60       1.223   1.165   8.374  1.00  0.00           H  
ATOM    905 1HB  TYR A  60      -0.741  -0.470   9.946  1.00  0.00           H  
ATOM    906 2HB  TYR A  60      -0.630  -0.708   8.219  1.00  0.00           H  
ATOM    907  HD1 TYR A  60       1.957  -0.960   7.406  1.00  0.00           H  
ATOM    908  HD2 TYR A  60       0.480  -2.160  11.320  1.00  0.00           H  
ATOM    909  HE1 TYR A  60       3.887  -2.452   7.743  1.00  0.00           H  
ATOM    910  HE2 TYR A  60       2.414  -3.541  11.674  1.00  0.00           H  
ATOM    911  HH  TYR A  60       4.368  -4.279  10.797  1.00  0.00           H  
ATOM    912  N   ILE A  61      -1.704   2.520   8.424  1.00  0.00           N  
ATOM    913  CA  ILE A  61      -2.458   3.374   7.495  1.00  0.00           C  
ATOM    914  C   ILE A  61      -1.760   4.625   7.038  1.00  0.00           C  
ATOM    915  O   ILE A  61      -1.920   5.090   5.922  1.00  0.00           O  
ATOM    916  CB  ILE A  61      -3.793   3.699   8.127  1.00  0.00           C  
ATOM    917  CG1 ILE A  61      -4.823   2.559   7.766  1.00  0.00           C  
ATOM    918  CG2 ILE A  61      -4.321   5.117   7.901  1.00  0.00           C  
ATOM    919  CD1 ILE A  61      -5.933   2.422   8.768  1.00  0.00           C  
ATOM    920  H   ILE A  61      -1.936   2.365   9.395  1.00  0.00           H  
ATOM    921  HA  ILE A  61      -2.588   2.784   6.588  1.00  0.00           H  
ATOM    922  HB  ILE A  61      -3.654   3.600   9.203  1.00  0.00           H  
ATOM    923 1HG1 ILE A  61      -5.201   2.795   6.771  1.00  0.00           H  
ATOM    924 2HG1 ILE A  61      -4.341   1.586   7.869  1.00  0.00           H  
ATOM    925 1HG2 ILE A  61      -5.244   5.282   8.459  1.00  0.00           H  
ATOM    926 2HG2 ILE A  61      -3.659   5.926   8.209  1.00  0.00           H  
ATOM    927 3HG2 ILE A  61      -4.562   5.335   6.860  1.00  0.00           H  
ATOM    928 1HD1 ILE A  61      -6.683   3.209   8.691  1.00  0.00           H  
ATOM    929 2HD1 ILE A  61      -6.468   1.485   8.617  1.00  0.00           H  
ATOM    930 3HD1 ILE A  61      -5.564   2.488   9.792  1.00  0.00           H  
ATOM    931  N   LEU A  62      -1.025   5.273   7.914  1.00  0.00           N  
ATOM    932  CA  LEU A  62      -0.110   6.320   7.577  1.00  0.00           C  
ATOM    933  C   LEU A  62       0.785   5.812   6.459  1.00  0.00           C  
ATOM    934  O   LEU A  62       1.002   6.529   5.472  1.00  0.00           O  
ATOM    935  CB  LEU A  62       0.753   6.905   8.748  1.00  0.00           C  
ATOM    936  CG  LEU A  62       1.503   8.165   8.297  1.00  0.00           C  
ATOM    937  CD1 LEU A  62       0.461   9.219   7.890  1.00  0.00           C  
ATOM    938  CD2 LEU A  62       2.369   8.727   9.406  1.00  0.00           C  
ATOM    939  H   LEU A  62      -0.957   4.851   8.829  1.00  0.00           H  
ATOM    940  HA  LEU A  62      -0.770   7.095   7.188  1.00  0.00           H  
ATOM    941 1HB  LEU A  62       0.160   7.116   9.636  1.00  0.00           H  
ATOM    942 2HB  LEU A  62       1.487   6.158   9.051  1.00  0.00           H  
ATOM    943  HG  LEU A  62       2.154   7.869   7.473  1.00  0.00           H  
ATOM    944 1HD1 LEU A  62       0.887  10.185   7.621  1.00  0.00           H  
ATOM    945 2HD1 LEU A  62       0.033   8.808   6.976  1.00  0.00           H  
ATOM    946 3HD1 LEU A  62      -0.278   9.320   8.687  1.00  0.00           H  
ATOM    947 1HD2 LEU A  62       1.697   9.351   9.994  1.00  0.00           H  
ATOM    948 2HD2 LEU A  62       2.940   7.938   9.894  1.00  0.00           H  
ATOM    949 3HD2 LEU A  62       3.104   9.347   8.894  1.00  0.00           H  
ATOM    950  N   PHE A  63       1.296   4.620   6.486  1.00  0.00           N  
ATOM    951  CA  PHE A  63       1.993   3.988   5.321  1.00  0.00           C  
ATOM    952  C   PHE A  63       1.143   3.633   4.162  1.00  0.00           C  
ATOM    953  O   PHE A  63       1.691   3.620   3.063  1.00  0.00           O  
ATOM    954  CB  PHE A  63       2.928   2.844   5.901  1.00  0.00           C  
ATOM    955  CG  PHE A  63       3.348   1.742   4.982  1.00  0.00           C  
ATOM    956  CD1 PHE A  63       2.402   0.743   4.636  1.00  0.00           C  
ATOM    957  CD2 PHE A  63       4.680   1.736   4.401  1.00  0.00           C  
ATOM    958  CE1 PHE A  63       2.692  -0.229   3.640  1.00  0.00           C  
ATOM    959  CE2 PHE A  63       4.974   0.797   3.397  1.00  0.00           C  
ATOM    960  CZ  PHE A  63       3.964  -0.188   3.079  1.00  0.00           C  
ATOM    961  H   PHE A  63       1.093   4.041   7.289  1.00  0.00           H  
ATOM    962  HA  PHE A  63       2.702   4.748   4.995  1.00  0.00           H  
ATOM    963 1HB  PHE A  63       3.790   3.307   6.382  1.00  0.00           H  
ATOM    964 2HB  PHE A  63       2.288   2.296   6.592  1.00  0.00           H  
ATOM    965  HD1 PHE A  63       1.444   0.750   5.135  1.00  0.00           H  
ATOM    966  HD2 PHE A  63       5.407   2.498   4.636  1.00  0.00           H  
ATOM    967  HE1 PHE A  63       2.009  -0.902   3.142  1.00  0.00           H  
ATOM    968  HE2 PHE A  63       5.952   0.772   2.939  1.00  0.00           H  
ATOM    969  HZ  PHE A  63       4.121  -0.912   2.294  1.00  0.00           H  
ATOM    970  N   VAL A  64      -0.111   3.461   4.418  1.00  0.00           N  
ATOM    971  CA  VAL A  64      -1.106   3.183   3.267  1.00  0.00           C  
ATOM    972  C   VAL A  64      -1.525   4.405   2.463  1.00  0.00           C  
ATOM    973  O   VAL A  64      -1.680   4.336   1.236  1.00  0.00           O  
ATOM    974  CB  VAL A  64      -2.321   2.308   3.725  1.00  0.00           C  
ATOM    975  CG1 VAL A  64      -3.579   3.068   4.008  1.00  0.00           C  
ATOM    976  CG2 VAL A  64      -2.786   1.262   2.602  1.00  0.00           C  
ATOM    977  H   VAL A  64      -0.464   3.715   5.330  1.00  0.00           H  
ATOM    978  HA  VAL A  64      -0.535   2.632   2.519  1.00  0.00           H  
ATOM    979  HB  VAL A  64      -2.073   1.743   4.623  1.00  0.00           H  
ATOM    980 1HG1 VAL A  64      -3.583   3.813   4.804  1.00  0.00           H  
ATOM    981 2HG1 VAL A  64      -3.843   3.442   3.018  1.00  0.00           H  
ATOM    982 3HG1 VAL A  64      -4.398   2.387   4.243  1.00  0.00           H  
ATOM    983 1HG2 VAL A  64      -1.913   0.631   2.438  1.00  0.00           H  
ATOM    984 2HG2 VAL A  64      -3.565   0.601   2.984  1.00  0.00           H  
ATOM    985 3HG2 VAL A  64      -3.041   1.628   1.607  1.00  0.00           H  
ATOM    986  N   MET A  65      -1.471   5.596   3.083  1.00  0.00           N  
ATOM    987  CA  MET A  65      -1.486   6.915   2.377  1.00  0.00           C  
ATOM    988  C   MET A  65      -0.236   7.107   1.540  1.00  0.00           C  
ATOM    989  O   MET A  65      -0.305   7.582   0.397  1.00  0.00           O  
ATOM    990  CB  MET A  65      -1.644   8.031   3.396  1.00  0.00           C  
ATOM    991  CG  MET A  65      -1.797   9.403   2.759  1.00  0.00           C  
ATOM    992  SD  MET A  65      -2.395  10.845   3.818  1.00  0.00           S  
ATOM    993  CE  MET A  65      -1.065  11.011   5.057  1.00  0.00           C  
ATOM    994  H   MET A  65      -1.284   5.630   4.075  1.00  0.00           H  
ATOM    995  HA  MET A  65      -2.315   6.904   1.670  1.00  0.00           H  
ATOM    996 1HB  MET A  65      -2.594   7.745   3.847  1.00  0.00           H  
ATOM    997 2HB  MET A  65      -0.811   8.122   4.094  1.00  0.00           H  
ATOM    998 1HG  MET A  65      -0.864   9.653   2.256  1.00  0.00           H  
ATOM    999 2HG  MET A  65      -2.634   9.272   2.074  1.00  0.00           H  
ATOM   1000 1HE  MET A  65      -1.001  10.214   5.797  1.00  0.00           H  
ATOM   1001 2HE  MET A  65      -0.043  11.210   4.737  1.00  0.00           H  
ATOM   1002 3HE  MET A  65      -1.219  11.943   5.604  1.00  0.00           H  
ATOM   1003  N   PHE A  66       0.917   6.830   2.109  1.00  0.00           N  
ATOM   1004  CA  PHE A  66       2.220   6.645   1.323  1.00  0.00           C  
ATOM   1005  C   PHE A  66       2.195   5.641   0.107  1.00  0.00           C  
ATOM   1006  O   PHE A  66       2.350   6.001  -1.054  1.00  0.00           O  
ATOM   1007  CB  PHE A  66       3.480   6.539   2.258  1.00  0.00           C  
ATOM   1008  CG  PHE A  66       4.738   5.924   1.616  1.00  0.00           C  
ATOM   1009  CD1 PHE A  66       4.889   4.490   1.592  1.00  0.00           C  
ATOM   1010  CD2 PHE A  66       5.637   6.659   0.793  1.00  0.00           C  
ATOM   1011  CE1 PHE A  66       5.962   3.804   0.945  1.00  0.00           C  
ATOM   1012  CE2 PHE A  66       6.726   6.004   0.146  1.00  0.00           C  
ATOM   1013  CZ  PHE A  66       6.831   4.564   0.199  1.00  0.00           C  
ATOM   1014  H   PHE A  66       0.812   6.577   3.082  1.00  0.00           H  
ATOM   1015  HA  PHE A  66       2.391   7.647   0.930  1.00  0.00           H  
ATOM   1016 1HB  PHE A  66       3.680   7.505   2.723  1.00  0.00           H  
ATOM   1017 2HB  PHE A  66       3.182   5.807   3.009  1.00  0.00           H  
ATOM   1018  HD1 PHE A  66       4.174   3.860   2.099  1.00  0.00           H  
ATOM   1019  HD2 PHE A  66       5.481   7.713   0.617  1.00  0.00           H  
ATOM   1020  HE1 PHE A  66       6.052   2.728   0.988  1.00  0.00           H  
ATOM   1021  HE2 PHE A  66       7.463   6.656  -0.295  1.00  0.00           H  
ATOM   1022  HZ  PHE A  66       7.664   4.147  -0.347  1.00  0.00           H  
ATOM   1023  N   LEU A  67       1.809   4.382   0.396  1.00  0.00           N  
ATOM   1024  CA  LEU A  67       1.646   3.256  -0.594  1.00  0.00           C  
ATOM   1025  C   LEU A  67       0.733   3.758  -1.728  1.00  0.00           C  
ATOM   1026  O   LEU A  67       0.985   3.456  -2.908  1.00  0.00           O  
ATOM   1027  CB  LEU A  67       1.209   1.956   0.147  1.00  0.00           C  
ATOM   1028  CG  LEU A  67       0.909   0.826  -0.816  1.00  0.00           C  
ATOM   1029  CD1 LEU A  67       2.194   0.206  -1.377  1.00  0.00           C  
ATOM   1030  CD2 LEU A  67       0.106  -0.280  -0.059  1.00  0.00           C  
ATOM   1031  H   LEU A  67       1.731   4.210   1.388  1.00  0.00           H  
ATOM   1032  HA  LEU A  67       2.571   3.077  -1.141  1.00  0.00           H  
ATOM   1033 1HB  LEU A  67       1.964   1.722   0.899  1.00  0.00           H  
ATOM   1034 2HB  LEU A  67       0.300   2.219   0.686  1.00  0.00           H  
ATOM   1035  HG  LEU A  67       0.418   1.145  -1.734  1.00  0.00           H  
ATOM   1036 1HD1 LEU A  67       2.699   0.995  -1.934  1.00  0.00           H  
ATOM   1037 2HD1 LEU A  67       2.722   0.079  -0.432  1.00  0.00           H  
ATOM   1038 3HD1 LEU A  67       2.070  -0.731  -1.922  1.00  0.00           H  
ATOM   1039 1HD2 LEU A  67      -0.025  -1.113  -0.748  1.00  0.00           H  
ATOM   1040 2HD2 LEU A  67       0.596  -0.573   0.871  1.00  0.00           H  
ATOM   1041 3HD2 LEU A  67      -0.925   0.017   0.131  1.00  0.00           H  
ATOM   1042  N   PHE A  68      -0.322   4.591  -1.422  1.00  0.00           N  
ATOM   1043  CA  PHE A  68      -1.085   5.298  -2.442  1.00  0.00           C  
ATOM   1044  C   PHE A  68      -0.378   6.227  -3.384  1.00  0.00           C  
ATOM   1045  O   PHE A  68      -0.669   6.184  -4.555  1.00  0.00           O  
ATOM   1046  CB  PHE A  68      -2.392   5.906  -1.824  1.00  0.00           C  
ATOM   1047  CG  PHE A  68      -3.123   7.093  -2.542  1.00  0.00           C  
ATOM   1048  CD1 PHE A  68      -3.901   6.843  -3.731  1.00  0.00           C  
ATOM   1049  CD2 PHE A  68      -2.728   8.390  -2.205  1.00  0.00           C  
ATOM   1050  CE1 PHE A  68      -4.301   7.905  -4.543  1.00  0.00           C  
ATOM   1051  CE2 PHE A  68      -3.085   9.420  -3.075  1.00  0.00           C  
ATOM   1052  CZ  PHE A  68      -3.903   9.241  -4.213  1.00  0.00           C  
ATOM   1053  H   PHE A  68      -0.638   4.713  -0.470  1.00  0.00           H  
ATOM   1054  HA  PHE A  68      -1.436   4.528  -3.127  1.00  0.00           H  
ATOM   1055 1HB  PHE A  68      -3.028   5.056  -1.575  1.00  0.00           H  
ATOM   1056 2HB  PHE A  68      -2.046   6.303  -0.869  1.00  0.00           H  
ATOM   1057  HD1 PHE A  68      -4.074   5.836  -4.082  1.00  0.00           H  
ATOM   1058  HD2 PHE A  68      -2.137   8.710  -1.358  1.00  0.00           H  
ATOM   1059  HE1 PHE A  68      -4.835   7.756  -5.469  1.00  0.00           H  
ATOM   1060  HE2 PHE A  68      -2.826  10.443  -2.849  1.00  0.00           H  
ATOM   1061  HZ  PHE A  68      -4.236  10.122  -4.742  1.00  0.00           H  
ATOM   1062  N   ALA A  69       0.605   7.007  -2.973  1.00  0.00           N  
ATOM   1063  CA  ALA A  69       1.379   7.735  -4.053  1.00  0.00           C  
ATOM   1064  C   ALA A  69       2.270   6.822  -4.917  1.00  0.00           C  
ATOM   1065  O   ALA A  69       2.456   7.110  -6.099  1.00  0.00           O  
ATOM   1066  CB  ALA A  69       2.169   8.840  -3.379  1.00  0.00           C  
ATOM   1067  H   ALA A  69       0.789   7.026  -1.980  1.00  0.00           H  
ATOM   1068  HA  ALA A  69       0.687   8.332  -4.644  1.00  0.00           H  
ATOM   1069 1HB  ALA A  69       1.575   9.417  -2.671  1.00  0.00           H  
ATOM   1070 2HB  ALA A  69       2.990   8.392  -2.819  1.00  0.00           H  
ATOM   1071 3HB  ALA A  69       2.540   9.561  -4.110  1.00  0.00           H  
ATOM   1072  N   VAL A  70       2.723   5.720  -4.322  1.00  0.00           N  
ATOM   1073  CA  VAL A  70       3.413   4.666  -5.055  1.00  0.00           C  
ATOM   1074  C   VAL A  70       2.528   3.960  -6.033  1.00  0.00           C  
ATOM   1075  O   VAL A  70       2.937   3.777  -7.195  1.00  0.00           O  
ATOM   1076  CB  VAL A  70       4.135   3.624  -4.118  1.00  0.00           C  
ATOM   1077  CG1 VAL A  70       5.100   2.696  -4.904  1.00  0.00           C  
ATOM   1078  CG2 VAL A  70       4.978   4.289  -3.051  1.00  0.00           C  
ATOM   1079  H   VAL A  70       2.355   5.521  -3.402  1.00  0.00           H  
ATOM   1080  HA  VAL A  70       4.275   5.128  -5.535  1.00  0.00           H  
ATOM   1081  HB  VAL A  70       3.334   3.036  -3.670  1.00  0.00           H  
ATOM   1082 1HG1 VAL A  70       4.612   1.939  -5.520  1.00  0.00           H  
ATOM   1083 2HG1 VAL A  70       5.713   3.251  -5.615  1.00  0.00           H  
ATOM   1084 3HG1 VAL A  70       5.678   2.051  -4.240  1.00  0.00           H  
ATOM   1085 1HG2 VAL A  70       5.661   3.519  -2.694  1.00  0.00           H  
ATOM   1086 2HG2 VAL A  70       5.588   5.099  -3.452  1.00  0.00           H  
ATOM   1087 3HG2 VAL A  70       4.294   4.745  -2.333  1.00  0.00           H  
ATOM   1088  N   THR A  71       1.271   3.794  -5.636  1.00  0.00           N  
ATOM   1089  CA  THR A  71       0.210   3.320  -6.489  1.00  0.00           C  
ATOM   1090  C   THR A  71      -0.173   4.282  -7.574  1.00  0.00           C  
ATOM   1091  O   THR A  71      -0.620   3.879  -8.650  1.00  0.00           O  
ATOM   1092  CB  THR A  71      -0.998   2.915  -5.653  1.00  0.00           C  
ATOM   1093  OG1 THR A  71      -0.560   2.120  -4.597  1.00  0.00           O  
ATOM   1094  CG2 THR A  71      -2.005   2.012  -6.344  1.00  0.00           C  
ATOM   1095  H   THR A  71       0.939   3.968  -4.698  1.00  0.00           H  
ATOM   1096  HA  THR A  71       0.518   2.385  -6.956  1.00  0.00           H  
ATOM   1097  HB  THR A  71      -1.553   3.793  -5.326  1.00  0.00           H  
ATOM   1098  HG1 THR A  71       0.022   2.636  -4.035  1.00  0.00           H  
ATOM   1099 1HG2 THR A  71      -2.318   2.584  -7.216  1.00  0.00           H  
ATOM   1100 2HG2 THR A  71      -1.449   1.117  -6.625  1.00  0.00           H  
ATOM   1101 3HG2 THR A  71      -2.712   1.712  -5.572  1.00  0.00           H  
ATOM   1102  N   VAL A  72      -0.011   5.638  -7.399  1.00  0.00           N  
ATOM   1103  CA  VAL A  72      -0.321   6.546  -8.500  1.00  0.00           C  
ATOM   1104  C   VAL A  72       0.724   6.399  -9.680  1.00  0.00           C  
ATOM   1105  O   VAL A  72       0.422   6.423 -10.847  1.00  0.00           O  
ATOM   1106  CB  VAL A  72      -0.401   8.006  -8.043  1.00  0.00           C  
ATOM   1107  CG1 VAL A  72      -0.519   9.011  -9.189  1.00  0.00           C  
ATOM   1108  CG2 VAL A  72      -1.756   8.140  -7.285  1.00  0.00           C  
ATOM   1109  H   VAL A  72       0.449   6.040  -6.595  1.00  0.00           H  
ATOM   1110  HA  VAL A  72      -1.347   6.270  -8.749  1.00  0.00           H  
ATOM   1111  HB  VAL A  72       0.400   8.460  -7.459  1.00  0.00           H  
ATOM   1112 1HG1 VAL A  72       0.424   9.226  -9.691  1.00  0.00           H  
ATOM   1113 2HG1 VAL A  72      -1.225   8.642  -9.931  1.00  0.00           H  
ATOM   1114 3HG1 VAL A  72      -0.942   9.936  -8.800  1.00  0.00           H  
ATOM   1115 1HG2 VAL A  72      -2.014   9.168  -7.035  1.00  0.00           H  
ATOM   1116 2HG2 VAL A  72      -2.566   7.738  -7.893  1.00  0.00           H  
ATOM   1117 3HG2 VAL A  72      -1.798   7.688  -6.293  1.00  0.00           H  
ATOM   1118  N   GLY A  73       1.998   6.355  -9.309  1.00  0.00           N  
ATOM   1119  CA  GLY A  73       3.006   5.926 -10.262  1.00  0.00           C  
ATOM   1120  C   GLY A  73       2.735   4.545 -10.898  1.00  0.00           C  
ATOM   1121  O   GLY A  73       2.808   4.458 -12.091  1.00  0.00           O  
ATOM   1122  H   GLY A  73       2.295   6.542  -8.362  1.00  0.00           H  
ATOM   1123 1HA  GLY A  73       3.281   6.666 -11.013  1.00  0.00           H  
ATOM   1124 2HA  GLY A  73       3.922   5.778  -9.690  1.00  0.00           H  
ATOM   1125  N   SER A  74       2.650   3.483 -10.082  1.00  0.00           N  
ATOM   1126  CA  SER A  74       2.251   2.094 -10.481  1.00  0.00           C  
ATOM   1127  C   SER A  74       1.005   2.073 -11.372  1.00  0.00           C  
ATOM   1128  O   SER A  74       0.906   1.210 -12.292  1.00  0.00           O  
ATOM   1129  CB  SER A  74       2.277   1.049  -9.394  1.00  0.00           C  
ATOM   1130  OG  SER A  74       3.403   1.073  -8.642  1.00  0.00           O  
ATOM   1131  H   SER A  74       2.680   3.775  -9.115  1.00  0.00           H  
ATOM   1132  HA  SER A  74       3.059   1.823 -11.161  1.00  0.00           H  
ATOM   1133 1HB  SER A  74       1.491   1.352  -8.701  1.00  0.00           H  
ATOM   1134 2HB  SER A  74       1.941   0.072  -9.744  1.00  0.00           H  
ATOM   1135  HG  SER A  74       3.549   1.869  -8.125  1.00  0.00           H  
ATOM   1136  N   LEU A  75      -0.015   2.976 -11.207  1.00  0.00           N  
ATOM   1137  CA  LEU A  75      -1.223   3.022 -12.040  1.00  0.00           C  
ATOM   1138  C   LEU A  75      -0.983   3.519 -13.400  1.00  0.00           C  
ATOM   1139  O   LEU A  75      -1.532   3.019 -14.401  1.00  0.00           O  
ATOM   1140  CB  LEU A  75      -2.307   3.772 -11.269  1.00  0.00           C  
ATOM   1141  CG  LEU A  75      -3.646   4.052 -12.140  1.00  0.00           C  
ATOM   1142  CD1 LEU A  75      -4.479   2.765 -12.392  1.00  0.00           C  
ATOM   1143  CD2 LEU A  75      -4.463   5.069 -11.333  1.00  0.00           C  
ATOM   1144  H   LEU A  75       0.017   3.574 -10.394  1.00  0.00           H  
ATOM   1145  HA  LEU A  75      -1.470   2.005 -12.347  1.00  0.00           H  
ATOM   1146 1HB  LEU A  75      -2.656   3.126 -10.464  1.00  0.00           H  
ATOM   1147 2HB  LEU A  75      -1.890   4.694 -10.863  1.00  0.00           H  
ATOM   1148  HG  LEU A  75      -3.316   4.538 -13.058  1.00  0.00           H  
ATOM   1149 1HD1 LEU A  75      -3.930   2.118 -13.076  1.00  0.00           H  
ATOM   1150 2HD1 LEU A  75      -4.707   2.220 -11.477  1.00  0.00           H  
ATOM   1151 3HD1 LEU A  75      -5.426   3.002 -12.875  1.00  0.00           H  
ATOM   1152 1HD2 LEU A  75      -3.922   5.984 -11.087  1.00  0.00           H  
ATOM   1153 2HD2 LEU A  75      -5.463   5.206 -11.743  1.00  0.00           H  
ATOM   1154 3HD2 LEU A  75      -4.647   4.671 -10.336  1.00  0.00           H  
ATOM   1155  N   ILE A  76      -0.134   4.590 -13.535  1.00  0.00           N  
ATOM   1156  CA  ILE A  76       0.263   5.120 -14.827  1.00  0.00           C  
ATOM   1157  C   ILE A  76       1.083   4.012 -15.602  1.00  0.00           C  
ATOM   1158  O   ILE A  76       0.856   3.865 -16.844  1.00  0.00           O  
ATOM   1159  CB  ILE A  76       1.173   6.450 -14.784  1.00  0.00           C  
ATOM   1160  CG1 ILE A  76       0.552   7.476 -13.822  1.00  0.00           C  
ATOM   1161  CG2 ILE A  76       1.445   7.093 -16.167  1.00  0.00           C  
ATOM   1162  CD1 ILE A  76       1.609   8.349 -13.195  1.00  0.00           C  
ATOM   1163  H   ILE A  76       0.207   5.046 -12.701  1.00  0.00           H  
ATOM   1164  HA  ILE A  76      -0.681   5.343 -15.326  1.00  0.00           H  
ATOM   1165  HB  ILE A  76       2.147   6.060 -14.488  1.00  0.00           H  
ATOM   1166 1HG1 ILE A  76      -0.162   8.105 -14.354  1.00  0.00           H  
ATOM   1167 2HG1 ILE A  76       0.007   6.950 -13.037  1.00  0.00           H  
ATOM   1168 1HG2 ILE A  76       0.482   7.356 -16.604  1.00  0.00           H  
ATOM   1169 2HG2 ILE A  76       2.111   7.953 -16.232  1.00  0.00           H  
ATOM   1170 3HG2 ILE A  76       1.952   6.321 -16.747  1.00  0.00           H  
ATOM   1171 1HD1 ILE A  76       2.228   8.712 -14.015  1.00  0.00           H  
ATOM   1172 2HD1 ILE A  76       1.122   9.181 -12.685  1.00  0.00           H  
ATOM   1173 3HD1 ILE A  76       2.127   7.733 -12.460  1.00  0.00           H  
ATOM   1174  N   LEU A  77       2.006   3.322 -14.966  1.00  0.00           N  
ATOM   1175  CA  LEU A  77       2.786   2.207 -15.479  1.00  0.00           C  
ATOM   1176  C   LEU A  77       1.906   0.975 -15.814  1.00  0.00           C  
ATOM   1177  O   LEU A  77       2.078   0.413 -16.885  1.00  0.00           O  
ATOM   1178  CB  LEU A  77       3.849   1.882 -14.367  1.00  0.00           C  
ATOM   1179  CG  LEU A  77       4.728   0.560 -14.685  1.00  0.00           C  
ATOM   1180  CD1 LEU A  77       5.362   0.445 -16.076  1.00  0.00           C  
ATOM   1181  CD2 LEU A  77       5.761   0.522 -13.535  1.00  0.00           C  
ATOM   1182  H   LEU A  77       2.014   3.365 -13.957  1.00  0.00           H  
ATOM   1183  HA  LEU A  77       3.292   2.524 -16.392  1.00  0.00           H  
ATOM   1184 1HB  LEU A  77       4.495   2.753 -14.248  1.00  0.00           H  
ATOM   1185 2HB  LEU A  77       3.316   1.714 -13.432  1.00  0.00           H  
ATOM   1186  HG  LEU A  77       4.098  -0.328 -14.623  1.00  0.00           H  
ATOM   1187 1HD1 LEU A  77       4.571   0.450 -16.826  1.00  0.00           H  
ATOM   1188 2HD1 LEU A  77       6.032   1.296 -16.206  1.00  0.00           H  
ATOM   1189 3HD1 LEU A  77       6.007  -0.433 -16.130  1.00  0.00           H  
ATOM   1190 1HD2 LEU A  77       6.328   1.440 -13.387  1.00  0.00           H  
ATOM   1191 2HD2 LEU A  77       5.083   0.311 -12.708  1.00  0.00           H  
ATOM   1192 3HD2 LEU A  77       6.418  -0.337 -13.676  1.00  0.00           H  
ATOM   1193  N   GLY A  78       0.909   0.562 -15.019  1.00  0.00           N  
ATOM   1194  CA  GLY A  78       0.074  -0.534 -15.406  1.00  0.00           C  
ATOM   1195  C   GLY A  78      -0.865  -0.110 -16.503  1.00  0.00           C  
ATOM   1196  O   GLY A  78      -1.297  -0.977 -17.296  1.00  0.00           O  
ATOM   1197  H   GLY A  78       0.727   0.938 -14.100  1.00  0.00           H  
ATOM   1198 1HA  GLY A  78       0.672  -1.406 -15.671  1.00  0.00           H  
ATOM   1199 2HA  GLY A  78      -0.572  -0.848 -14.586  1.00  0.00           H  
ATOM   1200  N   TYR A  79      -1.223   1.167 -16.657  1.00  0.00           N  
ATOM   1201  CA  TYR A  79      -1.726   1.695 -17.955  1.00  0.00           C  
ATOM   1202  C   TYR A  79      -0.811   1.614 -19.129  1.00  0.00           C  
ATOM   1203  O   TYR A  79      -1.225   1.429 -20.253  1.00  0.00           O  
ATOM   1204  CB  TYR A  79      -2.477   3.050 -17.825  1.00  0.00           C  
ATOM   1205  CG  TYR A  79      -3.887   2.929 -17.472  1.00  0.00           C  
ATOM   1206  CD1 TYR A  79      -4.316   2.367 -16.256  1.00  0.00           C  
ATOM   1207  CD2 TYR A  79      -4.879   3.336 -18.443  1.00  0.00           C  
ATOM   1208  CE1 TYR A  79      -5.656   2.144 -16.034  1.00  0.00           C  
ATOM   1209  CE2 TYR A  79      -6.246   3.168 -18.180  1.00  0.00           C  
ATOM   1210  CZ  TYR A  79      -6.669   2.509 -16.958  1.00  0.00           C  
ATOM   1211  OH  TYR A  79      -7.959   2.264 -16.570  1.00  0.00           O  
ATOM   1212  H   TYR A  79      -1.120   1.886 -15.956  1.00  0.00           H  
ATOM   1213  HA  TYR A  79      -2.543   1.068 -18.311  1.00  0.00           H  
ATOM   1214 1HB  TYR A  79      -2.022   3.685 -17.065  1.00  0.00           H  
ATOM   1215 2HB  TYR A  79      -2.328   3.591 -18.759  1.00  0.00           H  
ATOM   1216  HD1 TYR A  79      -3.566   1.995 -15.574  1.00  0.00           H  
ATOM   1217  HD2 TYR A  79      -4.583   3.753 -19.396  1.00  0.00           H  
ATOM   1218  HE1 TYR A  79      -5.933   1.606 -15.140  1.00  0.00           H  
ATOM   1219  HE2 TYR A  79      -7.032   3.345 -18.898  1.00  0.00           H  
ATOM   1220  HH  TYR A  79      -8.620   2.618 -17.169  1.00  0.00           H  
ATOM   1221  N   THR A  80       0.507   1.566 -18.909  1.00  0.00           N  
ATOM   1222  CA  THR A  80       1.513   1.389 -20.001  1.00  0.00           C  
ATOM   1223  C   THR A  80       2.015   0.032 -20.276  1.00  0.00           C  
ATOM   1224  O   THR A  80       2.769  -0.173 -21.219  1.00  0.00           O  
ATOM   1225  CB  THR A  80       2.658   2.453 -20.092  1.00  0.00           C  
ATOM   1226  OG1 THR A  80       2.158   3.709 -19.573  1.00  0.00           O  
ATOM   1227  CG2 THR A  80       3.209   2.704 -21.446  1.00  0.00           C  
ATOM   1228  H   THR A  80       0.765   1.694 -17.941  1.00  0.00           H  
ATOM   1229  HA  THR A  80       0.975   1.665 -20.908  1.00  0.00           H  
ATOM   1230  HB  THR A  80       3.425   2.109 -19.399  1.00  0.00           H  
ATOM   1231  HG1 THR A  80       1.837   3.573 -18.677  1.00  0.00           H  
ATOM   1232 1HG2 THR A  80       2.550   2.348 -22.238  1.00  0.00           H  
ATOM   1233 2HG2 THR A  80       3.427   3.752 -21.651  1.00  0.00           H  
ATOM   1234 3HG2 THR A  80       4.167   2.215 -21.271  1.00  0.00           H  
ATOM   1235  N   ARG A  81       1.493  -0.988 -19.600  1.00  0.00           N  
ATOM   1236  CA  ARG A  81       2.155  -2.347 -19.555  1.00  0.00           C  
ATOM   1237  C   ARG A  81       1.112  -3.417 -19.157  1.00  0.00           C  
ATOM   1238  O   ARG A  81       0.952  -4.408 -19.896  1.00  0.00           O  
ATOM   1239  CB  ARG A  81       3.489  -2.349 -18.715  1.00  0.00           C  
ATOM   1240  CG  ARG A  81       4.056  -3.726 -18.375  1.00  0.00           C  
ATOM   1241  CD  ARG A  81       4.237  -4.603 -19.586  1.00  0.00           C  
ATOM   1242  NE  ARG A  81       4.479  -6.001 -19.115  1.00  0.00           N  
ATOM   1243  CZ  ARG A  81       3.561  -6.793 -18.598  1.00  0.00           C  
ATOM   1244  NH1 ARG A  81       2.302  -6.547 -18.542  1.00  0.00           N  
ATOM   1245  NH2 ARG A  81       3.959  -7.884 -18.007  1.00  0.00           N  
ATOM   1246  H   ARG A  81       0.877  -0.803 -18.822  1.00  0.00           H  
ATOM   1247  HA  ARG A  81       2.392  -2.541 -20.600  1.00  0.00           H  
ATOM   1248 1HB  ARG A  81       4.202  -1.664 -19.176  1.00  0.00           H  
ATOM   1249 2HB  ARG A  81       3.173  -1.852 -17.798  1.00  0.00           H  
ATOM   1250 1HG  ARG A  81       4.941  -3.717 -17.739  1.00  0.00           H  
ATOM   1251 2HG  ARG A  81       3.330  -4.094 -17.650  1.00  0.00           H  
ATOM   1252 1HD  ARG A  81       3.348  -4.605 -20.219  1.00  0.00           H  
ATOM   1253 2HD  ARG A  81       5.158  -4.304 -20.086  1.00  0.00           H  
ATOM   1254  HE  ARG A  81       5.328  -6.508 -19.320  1.00  0.00           H  
ATOM   1255 1HH1 ARG A  81       1.882  -5.753 -19.002  1.00  0.00           H  
ATOM   1256 2HH1 ARG A  81       1.728  -7.330 -18.261  1.00  0.00           H  
ATOM   1257 1HH2 ARG A  81       4.887  -8.249 -18.164  1.00  0.00           H  
ATOM   1258 2HH2 ARG A  81       3.332  -8.531 -17.550  1.00  0.00           H  
ATOM   1259  N   SER A  82       0.492  -3.274 -17.957  1.00  0.00           N  
ATOM   1260  CA  SER A  82      -0.434  -4.308 -17.448  1.00  0.00           C  
ATOM   1261  C   SER A  82      -1.672  -4.349 -18.383  1.00  0.00           C  
ATOM   1262  O   SER A  82      -2.090  -5.425 -18.753  1.00  0.00           O  
ATOM   1263  CB  SER A  82      -0.837  -4.080 -15.940  1.00  0.00           C  
ATOM   1264  OG  SER A  82       0.284  -3.781 -15.286  1.00  0.00           O  
ATOM   1265  H   SER A  82       0.836  -2.639 -17.250  1.00  0.00           H  
ATOM   1266  HA  SER A  82      -0.062  -5.331 -17.383  1.00  0.00           H  
ATOM   1267 1HB  SER A  82      -1.594  -3.299 -15.856  1.00  0.00           H  
ATOM   1268 2HB  SER A  82      -1.371  -4.952 -15.560  1.00  0.00           H  
ATOM   1269  HG  SER A  82       0.923  -4.481 -15.443  1.00  0.00           H  
ATOM   1270  N   ARG A  83      -2.099  -3.146 -18.839  1.00  0.00           N  
ATOM   1271  CA  ARG A  83      -3.081  -2.913 -19.865  1.00  0.00           C  
ATOM   1272  C   ARG A  83      -2.691  -3.581 -21.213  1.00  0.00           C  
ATOM   1273  O   ARG A  83      -1.692  -3.222 -21.837  1.00  0.00           O  
ATOM   1274  CB  ARG A  83      -3.492  -1.457 -19.883  1.00  0.00           C  
ATOM   1275  CG  ARG A  83      -4.454  -1.156 -21.011  1.00  0.00           C  
ATOM   1276  CD  ARG A  83      -5.060   0.247 -20.849  1.00  0.00           C  
ATOM   1277  NE  ARG A  83      -6.012   0.477 -21.970  1.00  0.00           N  
ATOM   1278  CZ  ARG A  83      -6.378   1.590 -22.486  1.00  0.00           C  
ATOM   1279  NH1 ARG A  83      -5.735   2.640 -22.168  1.00  0.00           N  
ATOM   1280  NH2 ARG A  83      -7.337   1.596 -23.333  1.00  0.00           N  
ATOM   1281  H   ARG A  83      -1.859  -2.257 -18.424  1.00  0.00           H  
ATOM   1282  HA  ARG A  83      -4.010  -3.381 -19.537  1.00  0.00           H  
ATOM   1283 1HB  ARG A  83      -4.081  -1.225 -18.996  1.00  0.00           H  
ATOM   1284 2HB  ARG A  83      -2.599  -0.842 -19.975  1.00  0.00           H  
ATOM   1285 1HG  ARG A  83      -3.923  -1.128 -21.962  1.00  0.00           H  
ATOM   1286 2HG  ARG A  83      -5.220  -1.924 -21.116  1.00  0.00           H  
ATOM   1287 1HD  ARG A  83      -5.657   0.307 -19.939  1.00  0.00           H  
ATOM   1288 2HD  ARG A  83      -4.272   1.001 -20.833  1.00  0.00           H  
ATOM   1289  HE  ARG A  83      -6.190  -0.326 -22.555  1.00  0.00           H  
ATOM   1290 1HH1 ARG A  83      -4.837   2.536 -21.718  1.00  0.00           H  
ATOM   1291 2HH1 ARG A  83      -5.988   3.493 -22.645  1.00  0.00           H  
ATOM   1292 1HH2 ARG A  83      -7.707   0.670 -23.497  1.00  0.00           H  
ATOM   1293 2HH2 ARG A  83      -7.640   2.441 -23.795  1.00  0.00           H  
ATOM   1294  N   LYS A  84      -3.667  -4.351 -21.721  1.00  0.00           N  
ATOM   1295  CA  LYS A  84      -3.397  -5.041 -22.954  1.00  0.00           C  
ATOM   1296  C   LYS A  84      -3.291  -4.201 -24.241  1.00  0.00           C  
ATOM   1297  O   LYS A  84      -2.304  -4.214 -24.896  1.00  0.00           O  
ATOM   1298  CB  LYS A  84      -4.391  -6.133 -23.099  1.00  0.00           C  
ATOM   1299  CG  LYS A  84      -4.217  -7.044 -24.298  1.00  0.00           C  
ATOM   1300  CD  LYS A  84      -5.333  -8.115 -24.456  1.00  0.00           C  
ATOM   1301  CE  LYS A  84      -5.211  -8.982 -25.744  1.00  0.00           C  
ATOM   1302  NZ  LYS A  84      -6.147 -10.083 -25.983  1.00  0.00           N  
ATOM   1303  H   LYS A  84      -4.525  -4.440 -21.196  1.00  0.00           H  
ATOM   1304  HA  LYS A  84      -2.417  -5.517 -22.945  1.00  0.00           H  
ATOM   1305 1HB  LYS A  84      -4.282  -6.717 -22.185  1.00  0.00           H  
ATOM   1306 2HB  LYS A  84      -5.398  -5.715 -23.070  1.00  0.00           H  
ATOM   1307 1HG  LYS A  84      -4.048  -6.459 -25.203  1.00  0.00           H  
ATOM   1308 2HG  LYS A  84      -3.286  -7.606 -24.215  1.00  0.00           H  
ATOM   1309 1HD  LYS A  84      -5.366  -8.801 -23.609  1.00  0.00           H  
ATOM   1310 2HD  LYS A  84      -6.331  -7.683 -24.378  1.00  0.00           H  
ATOM   1311 1HE  LYS A  84      -5.309  -8.163 -26.456  1.00  0.00           H  
ATOM   1312 2HE  LYS A  84      -4.217  -9.425 -25.811  1.00  0.00           H  
ATOM   1313 1HZ  LYS A  84      -7.006  -9.661 -26.305  1.00  0.00           H  
ATOM   1314 2HZ  LYS A  84      -5.706 -10.671 -26.676  1.00  0.00           H  
ATOM   1315 3HZ  LYS A  84      -6.438 -10.629 -25.185  1.00  0.00           H  
ATOM   1316  N   VAL A  85      -4.393  -3.506 -24.548  1.00  0.00           N  
ATOM   1317  CA  VAL A  85      -4.577  -2.735 -25.828  1.00  0.00           C  
ATOM   1318  C   VAL A  85      -4.493  -1.199 -25.658  1.00  0.00           C  
ATOM   1319  O   VAL A  85      -4.268  -0.755 -24.519  1.00  0.00           O  
ATOM   1320  CB  VAL A  85      -5.840  -3.253 -26.642  1.00  0.00           C  
ATOM   1321  CG1 VAL A  85      -5.998  -4.792 -26.572  1.00  0.00           C  
ATOM   1322  CG2 VAL A  85      -7.084  -2.637 -26.023  1.00  0.00           C  
ATOM   1323  H   VAL A  85      -5.180  -3.573 -23.919  1.00  0.00           H  
ATOM   1324  HA  VAL A  85      -3.765  -2.986 -26.512  1.00  0.00           H  
ATOM   1325  HB  VAL A  85      -5.759  -2.982 -27.695  1.00  0.00           H  
ATOM   1326 1HG1 VAL A  85      -6.101  -5.123 -25.539  1.00  0.00           H  
ATOM   1327 2HG1 VAL A  85      -6.807  -5.029 -27.266  1.00  0.00           H  
ATOM   1328 3HG1 VAL A  85      -5.073  -5.300 -26.843  1.00  0.00           H  
ATOM   1329 1HG2 VAL A  85      -7.129  -1.548 -26.048  1.00  0.00           H  
ATOM   1330 2HG2 VAL A  85      -7.967  -2.960 -26.573  1.00  0.00           H  
ATOM   1331 3HG2 VAL A  85      -7.218  -3.049 -25.023  1.00  0.00           H  
ATOM   1332  N   ASP A  86      -4.648  -0.416 -26.693  1.00  0.00           N  
ATOM   1333  CA  ASP A  86      -4.768   1.029 -26.665  1.00  0.00           C  
ATOM   1334  C   ASP A  86      -5.787   1.586 -27.711  1.00  0.00           C  
ATOM   1335  O   ASP A  86      -6.434   0.834 -28.403  1.00  0.00           O  
ATOM   1336  CB  ASP A  86      -3.387   1.596 -26.956  1.00  0.00           C  
ATOM   1337  CG  ASP A  86      -2.683   1.270 -28.271  1.00  0.00           C  
ATOM   1338  OD1 ASP A  86      -3.424   1.082 -29.274  1.00  0.00           O  
ATOM   1339  OD2 ASP A  86      -1.446   1.287 -28.419  1.00  0.00           O  
ATOM   1340  H   ASP A  86      -4.745  -0.794 -27.625  1.00  0.00           H  
ATOM   1341  HA  ASP A  86      -5.009   1.377 -25.660  1.00  0.00           H  
ATOM   1342 1HB  ASP A  86      -3.377   2.679 -26.825  1.00  0.00           H  
ATOM   1343 2HB  ASP A  86      -2.742   1.200 -26.172  1.00  0.00           H  
ATOM   1344  N   LYS A  87      -5.897   2.930 -27.792  1.00  0.00           N  
ATOM   1345  CA  LYS A  87      -6.690   3.747 -28.764  1.00  0.00           C  
ATOM   1346  C   LYS A  87      -6.454   3.260 -30.202  1.00  0.00           C  
ATOM   1347  O   LYS A  87      -7.218   3.859 -30.941  1.00  0.00           O  
ATOM   1348  CB  LYS A  87      -6.427   5.249 -28.526  1.00  0.00           C  
ATOM   1349  CG  LYS A  87      -5.008   5.846 -28.786  1.00  0.00           C  
ATOM   1350  CD  LYS A  87      -3.962   5.675 -27.658  1.00  0.00           C  
ATOM   1351  CE  LYS A  87      -2.810   6.614 -27.980  1.00  0.00           C  
ATOM   1352  NZ  LYS A  87      -1.887   6.780 -26.812  1.00  0.00           N  
ATOM   1353  H   LYS A  87      -5.295   3.400 -27.130  1.00  0.00           H  
ATOM   1354  HA  LYS A  87      -7.732   3.668 -28.453  1.00  0.00           H  
ATOM   1355 1HB  LYS A  87      -7.070   5.870 -29.150  1.00  0.00           H  
ATOM   1356 2HB  LYS A  87      -6.675   5.399 -27.476  1.00  0.00           H  
ATOM   1357 1HG  LYS A  87      -4.570   5.414 -29.686  1.00  0.00           H  
ATOM   1358 2HG  LYS A  87      -5.177   6.902 -28.991  1.00  0.00           H  
ATOM   1359 1HD  LYS A  87      -4.381   6.090 -26.742  1.00  0.00           H  
ATOM   1360 2HD  LYS A  87      -3.647   4.645 -27.491  1.00  0.00           H  
ATOM   1361 1HE  LYS A  87      -2.297   6.137 -28.815  1.00  0.00           H  
ATOM   1362 2HE  LYS A  87      -3.215   7.598 -28.221  1.00  0.00           H  
ATOM   1363 1HZ  LYS A  87      -2.360   7.375 -26.148  1.00  0.00           H  
ATOM   1364 2HZ  LYS A  87      -1.789   5.893 -26.337  1.00  0.00           H  
ATOM   1365 3HZ  LYS A  87      -0.926   7.001 -27.032  1.00  0.00           H  
ATOM   1366  N   ARG A  88      -5.566   2.370 -30.600  1.00  0.00           N  
ATOM   1367  CA  ARG A  88      -5.578   1.955 -32.035  1.00  0.00           C  
ATOM   1368  C   ARG A  88      -6.589   0.835 -32.237  1.00  0.00           C  
ATOM   1369  O   ARG A  88      -7.081   0.736 -33.383  1.00  0.00           O  
ATOM   1370  CB  ARG A  88      -4.188   1.402 -32.376  1.00  0.00           C  
ATOM   1371  CG  ARG A  88      -3.028   2.373 -32.514  1.00  0.00           C  
ATOM   1372  CD  ARG A  88      -1.566   1.830 -32.615  1.00  0.00           C  
ATOM   1373  NE  ARG A  88      -1.175   1.130 -31.384  1.00  0.00           N  
ATOM   1374  CZ  ARG A  88      -0.119   0.321 -31.248  1.00  0.00           C  
ATOM   1375  NH1 ARG A  88       0.765   0.028 -32.160  1.00  0.00           N  
ATOM   1376  NH2 ARG A  88       0.070  -0.218 -30.085  1.00  0.00           N  
ATOM   1377  H   ARG A  88      -4.950   1.925 -29.934  1.00  0.00           H  
ATOM   1378  HA  ARG A  88      -5.953   2.723 -32.712  1.00  0.00           H  
ATOM   1379 1HB  ARG A  88      -3.954   0.602 -31.673  1.00  0.00           H  
ATOM   1380 2HB  ARG A  88      -4.206   0.839 -33.308  1.00  0.00           H  
ATOM   1381 1HG  ARG A  88      -3.063   3.024 -33.387  1.00  0.00           H  
ATOM   1382 2HG  ARG A  88      -3.067   2.999 -31.624  1.00  0.00           H  
ATOM   1383 1HD  ARG A  88      -1.434   1.172 -33.473  1.00  0.00           H  
ATOM   1384 2HD  ARG A  88      -0.917   2.675 -32.843  1.00  0.00           H  
ATOM   1385  HE  ARG A  88      -1.665   1.267 -30.511  1.00  0.00           H  
ATOM   1386 1HH1 ARG A  88       0.819   0.577 -33.006  1.00  0.00           H  
ATOM   1387 2HH1 ARG A  88       1.491  -0.653 -31.988  1.00  0.00           H  
ATOM   1388 1HH2 ARG A  88      -0.481   0.174 -29.335  1.00  0.00           H  
ATOM   1389 2HH2 ARG A  88       0.796  -0.909 -29.953  1.00  0.00           H  
ATOM   1390  N   SER A  89      -6.909   0.028 -31.280  1.00  0.00           N  
ATOM   1391  CA  SER A  89      -7.800  -1.117 -31.403  1.00  0.00           C  
ATOM   1392  C   SER A  89      -9.248  -0.826 -31.398  1.00  0.00           C  
ATOM   1393  O   SER A  89      -9.738  -0.024 -30.665  1.00  0.00           O  
ATOM   1394  CB  SER A  89      -7.514  -2.135 -30.288  1.00  0.00           C  
ATOM   1395  OG  SER A  89      -7.660  -1.681 -28.954  1.00  0.00           O  
ATOM   1396  H   SER A  89      -6.594   0.290 -30.358  1.00  0.00           H  
ATOM   1397  HA  SER A  89      -7.586  -1.548 -32.382  1.00  0.00           H  
ATOM   1398 1HB  SER A  89      -8.269  -2.910 -30.408  1.00  0.00           H  
ATOM   1399 2HB  SER A  89      -6.562  -2.654 -30.409  1.00  0.00           H  
ATOM   1400  HG  SER A  89      -7.181  -0.874 -28.753  1.00  0.00           H  
ATOM   1401  N   ASP A  90     -10.017  -1.399 -32.304  1.00  0.00           N  
ATOM   1402  CA  ASP A  90     -11.476  -1.226 -32.473  1.00  0.00           C  
ATOM   1403  C   ASP A  90     -12.320  -1.721 -31.327  1.00  0.00           C  
ATOM   1404  O   ASP A  90     -12.058  -2.726 -30.694  1.00  0.00           O  
ATOM   1405  CB  ASP A  90     -11.839  -1.686 -33.895  1.00  0.00           C  
ATOM   1406  CG  ASP A  90     -13.305  -1.978 -34.273  1.00  0.00           C  
ATOM   1407  OD1 ASP A  90     -13.859  -2.848 -33.598  1.00  0.00           O  
ATOM   1408  OD2 ASP A  90     -13.837  -1.375 -35.232  1.00  0.00           O  
ATOM   1409  H   ASP A  90      -9.522  -2.066 -32.879  1.00  0.00           H  
ATOM   1410  HA  ASP A  90     -11.746  -0.169 -32.455  1.00  0.00           H  
ATOM   1411 1HB  ASP A  90     -11.449  -0.971 -34.618  1.00  0.00           H  
ATOM   1412 2HB  ASP A  90     -11.299  -2.606 -34.123  1.00  0.00           H  
ATOM   1413  N   PRO A  91     -13.394  -0.925 -30.923  1.00  0.00           N  
ATOM   1414  CA  PRO A  91     -14.247  -1.345 -29.751  1.00  0.00           C  
ATOM   1415  C   PRO A  91     -15.095  -2.633 -29.777  1.00  0.00           C  
ATOM   1416  O   PRO A  91     -15.613  -2.912 -28.723  1.00  0.00           O  
ATOM   1417  CB  PRO A  91     -15.256  -0.161 -29.511  1.00  0.00           C  
ATOM   1418  CG  PRO A  91     -15.453   0.389 -30.843  1.00  0.00           C  
ATOM   1419  CD  PRO A  91     -14.119   0.123 -31.601  1.00  0.00           C  
ATOM   1420  HA  PRO A  91     -13.544  -1.499 -28.933  1.00  0.00           H  
ATOM   1421 1HB  PRO A  91     -16.258  -0.391 -29.148  1.00  0.00           H  
ATOM   1422 2HB  PRO A  91     -14.841   0.481 -28.732  1.00  0.00           H  
ATOM   1423 1HG  PRO A  91     -16.343   0.006 -31.338  1.00  0.00           H  
ATOM   1424 2HG  PRO A  91     -15.622   1.463 -30.757  1.00  0.00           H  
ATOM   1425 1HD  PRO A  91     -14.285  -0.106 -32.654  1.00  0.00           H  
ATOM   1426 2HD  PRO A  91     -13.563   1.054 -31.495  1.00  0.00           H  
ATOM   1427  N   TYR A  92     -15.136  -3.416 -30.856  1.00  0.00           N  
ATOM   1428  CA  TYR A  92     -15.602  -4.810 -30.805  1.00  0.00           C  
ATOM   1429  C   TYR A  92     -14.657  -5.850 -31.279  1.00  0.00           C  
ATOM   1430  O   TYR A  92     -14.635  -6.965 -30.691  1.00  0.00           O  
ATOM   1431  CB  TYR A  92     -17.109  -4.953 -31.371  1.00  0.00           C  
ATOM   1432  CG  TYR A  92     -17.620  -6.320 -31.665  1.00  0.00           C  
ATOM   1433  CD1 TYR A  92     -17.416  -6.923 -32.986  1.00  0.00           C  
ATOM   1434  CD2 TYR A  92     -18.291  -6.962 -30.601  1.00  0.00           C  
ATOM   1435  CE1 TYR A  92     -17.919  -8.171 -33.155  1.00  0.00           C  
ATOM   1436  CE2 TYR A  92     -18.783  -8.267 -30.870  1.00  0.00           C  
ATOM   1437  CZ  TYR A  92     -18.493  -8.879 -32.125  1.00  0.00           C  
ATOM   1438  OH  TYR A  92     -18.971 -10.121 -32.367  1.00  0.00           O  
ATOM   1439  H   TYR A  92     -14.821  -3.029 -31.735  1.00  0.00           H  
ATOM   1440  HA  TYR A  92     -15.607  -5.081 -29.749  1.00  0.00           H  
ATOM   1441 1HB  TYR A  92     -17.853  -4.460 -30.743  1.00  0.00           H  
ATOM   1442 2HB  TYR A  92     -17.251  -4.475 -32.340  1.00  0.00           H  
ATOM   1443  HD1 TYR A  92     -17.009  -6.287 -33.758  1.00  0.00           H  
ATOM   1444  HD2 TYR A  92     -18.618  -6.387 -29.748  1.00  0.00           H  
ATOM   1445  HE1 TYR A  92     -17.883  -8.612 -34.140  1.00  0.00           H  
ATOM   1446  HE2 TYR A  92     -19.368  -8.812 -30.141  1.00  0.00           H  
ATOM   1447  HH  TYR A  92     -18.682 -10.486 -33.206  1.00  0.00           H  
ATOM   1448  N   HIS A  93     -13.647  -5.429 -32.081  1.00  0.00           N  
ATOM   1449  CA  HIS A  93     -12.456  -6.254 -32.473  1.00  0.00           C  
ATOM   1450  C   HIS A  93     -11.742  -6.779 -31.207  1.00  0.00           C  
ATOM   1451  O   HIS A  93     -11.322  -7.962 -31.130  1.00  0.00           O  
ATOM   1452  CB  HIS A  93     -11.511  -5.430 -33.386  1.00  0.00           C  
ATOM   1453  CG  HIS A  93     -10.143  -6.044 -33.464  1.00  0.00           C  
ATOM   1454  ND1 HIS A  93      -9.787  -7.301 -34.022  1.00  0.00           N  
ATOM   1455  CD2 HIS A  93      -9.059  -5.404 -32.941  1.00  0.00           C  
ATOM   1456  CE1 HIS A  93      -8.439  -7.365 -33.750  1.00  0.00           C  
ATOM   1457  NE2 HIS A  93      -7.993  -6.301 -32.984  1.00  0.00           N  
ATOM   1458  H   HIS A  93     -13.691  -4.483 -32.435  1.00  0.00           H  
ATOM   1459  HA  HIS A  93     -12.659  -7.142 -33.070  1.00  0.00           H  
ATOM   1460 1HB  HIS A  93     -11.908  -5.363 -34.399  1.00  0.00           H  
ATOM   1461 2HB  HIS A  93     -11.370  -4.469 -32.893  1.00  0.00           H  
ATOM   1462  HD2 HIS A  93      -9.023  -4.398 -32.548  1.00  0.00           H  
ATOM   1463  HE1 HIS A  93      -7.820  -8.208 -34.016  1.00  0.00           H  
ATOM   1464  HE2 HIS A  93      -7.032  -6.136 -32.717  1.00  0.00           H  
ATOM   1465  N   VAL A  94     -11.619  -6.004 -30.094  1.00  0.00           N  
ATOM   1466  CA  VAL A  94     -11.051  -6.438 -28.808  1.00  0.00           C  
ATOM   1467  C   VAL A  94     -11.819  -7.463 -28.059  1.00  0.00           C  
ATOM   1468  O   VAL A  94     -11.144  -8.164 -27.272  1.00  0.00           O  
ATOM   1469  CB  VAL A  94     -10.753  -5.281 -27.835  1.00  0.00           C  
ATOM   1470  CG1 VAL A  94      -9.832  -4.309 -28.601  1.00  0.00           C  
ATOM   1471  CG2 VAL A  94     -12.001  -4.407 -27.537  1.00  0.00           C  
ATOM   1472  H   VAL A  94     -12.019  -5.079 -30.152  1.00  0.00           H  
ATOM   1473  HA  VAL A  94     -10.144  -6.966 -29.104  1.00  0.00           H  
ATOM   1474  HB  VAL A  94     -10.281  -5.596 -26.904  1.00  0.00           H  
ATOM   1475 1HG1 VAL A  94     -10.139  -4.028 -29.608  1.00  0.00           H  
ATOM   1476 2HG1 VAL A  94      -9.595  -3.428 -28.005  1.00  0.00           H  
ATOM   1477 3HG1 VAL A  94      -8.885  -4.849 -28.574  1.00  0.00           H  
ATOM   1478 1HG2 VAL A  94     -11.807  -3.826 -26.635  1.00  0.00           H  
ATOM   1479 2HG2 VAL A  94     -12.328  -3.731 -28.326  1.00  0.00           H  
ATOM   1480 3HG2 VAL A  94     -12.793  -5.057 -27.167  1.00  0.00           H  
ATOM   1481  N   TYR A  95     -13.087  -7.618 -28.377  1.00  0.00           N  
ATOM   1482  CA  TYR A  95     -13.950  -8.696 -27.802  1.00  0.00           C  
ATOM   1483  C   TYR A  95     -13.745 -10.093 -28.499  1.00  0.00           C  
ATOM   1484  O   TYR A  95     -14.250 -11.167 -28.090  1.00  0.00           O  
ATOM   1485  CB  TYR A  95     -15.370  -8.233 -27.544  1.00  0.00           C  
ATOM   1486  CG  TYR A  95     -15.633  -7.328 -26.360  1.00  0.00           C  
ATOM   1487  CD1 TYR A  95     -15.719  -7.918 -25.098  1.00  0.00           C  
ATOM   1488  CD2 TYR A  95     -15.629  -5.939 -26.516  1.00  0.00           C  
ATOM   1489  CE1 TYR A  95     -15.805  -7.117 -23.996  1.00  0.00           C  
ATOM   1490  CE2 TYR A  95     -15.881  -5.067 -25.493  1.00  0.00           C  
ATOM   1491  CZ  TYR A  95     -15.840  -5.645 -24.169  1.00  0.00           C  
ATOM   1492  OH  TYR A  95     -16.009  -4.868 -23.060  1.00  0.00           O  
ATOM   1493  H   TYR A  95     -13.469  -7.196 -29.210  1.00  0.00           H  
ATOM   1494  HA  TYR A  95     -13.544  -8.879 -26.807  1.00  0.00           H  
ATOM   1495 1HB  TYR A  95     -15.809  -7.760 -28.422  1.00  0.00           H  
ATOM   1496 2HB  TYR A  95     -15.927  -9.163 -27.430  1.00  0.00           H  
ATOM   1497  HD1 TYR A  95     -15.626  -8.994 -25.108  1.00  0.00           H  
ATOM   1498  HD2 TYR A  95     -15.459  -5.558 -27.513  1.00  0.00           H  
ATOM   1499  HE1 TYR A  95     -16.016  -7.502 -23.009  1.00  0.00           H  
ATOM   1500  HE2 TYR A  95     -16.009  -3.995 -25.549  1.00  0.00           H  
ATOM   1501  HH  TYR A  95     -16.455  -5.319 -22.339  1.00  0.00           H  
ATOM   1502  N   ILE A  96     -12.937 -10.081 -29.579  1.00  0.00           N  
ATOM   1503  CA  ILE A  96     -12.676 -11.207 -30.503  1.00  0.00           C  
ATOM   1504  C   ILE A  96     -11.398 -11.734 -30.072  1.00  0.00           C  
ATOM   1505  O   ILE A  96     -10.330 -11.128 -30.289  1.00  0.00           O  
ATOM   1506  CB  ILE A  96     -12.625 -10.732 -31.980  1.00  0.00           C  
ATOM   1507  CG1 ILE A  96     -13.756  -9.868 -32.564  1.00  0.00           C  
ATOM   1508  CG2 ILE A  96     -12.377 -11.906 -32.967  1.00  0.00           C  
ATOM   1509  CD1 ILE A  96     -15.184 -10.253 -32.224  1.00  0.00           C  
ATOM   1510  H   ILE A  96     -12.511  -9.198 -29.817  1.00  0.00           H  
ATOM   1511  HA  ILE A  96     -13.431 -11.993 -30.464  1.00  0.00           H  
ATOM   1512  HB  ILE A  96     -11.797 -10.061 -32.210  1.00  0.00           H  
ATOM   1513 1HG1 ILE A  96     -13.553  -8.820 -32.341  1.00  0.00           H  
ATOM   1514 2HG1 ILE A  96     -13.762  -9.815 -33.653  1.00  0.00           H  
ATOM   1515 1HG2 ILE A  96     -12.348 -11.347 -33.902  1.00  0.00           H  
ATOM   1516 2HG2 ILE A  96     -11.381 -12.335 -32.860  1.00  0.00           H  
ATOM   1517 3HG2 ILE A  96     -13.013 -12.776 -32.806  1.00  0.00           H  
ATOM   1518 1HD1 ILE A  96     -15.440 -10.267 -31.164  1.00  0.00           H  
ATOM   1519 2HD1 ILE A  96     -15.733  -9.413 -32.649  1.00  0.00           H  
ATOM   1520 3HD1 ILE A  96     -15.540 -11.110 -32.796  1.00  0.00           H  
ATOM   1521  N   LYS A  97     -11.426 -12.875 -29.290  1.00  0.00           N  
ATOM   1522  CA  LYS A  97     -10.136 -13.395 -28.674  1.00  0.00           C  
ATOM   1523  C   LYS A  97      -9.226 -14.143 -29.630  1.00  0.00           C  
ATOM   1524  O   LYS A  97      -7.979 -14.098 -29.452  1.00  0.00           O  
ATOM   1525  CB  LYS A  97     -10.588 -14.309 -27.467  1.00  0.00           C  
ATOM   1526  CG  LYS A  97     -11.249 -13.609 -26.313  1.00  0.00           C  
ATOM   1527  CD  LYS A  97     -11.986 -14.573 -25.305  1.00  0.00           C  
ATOM   1528  CE  LYS A  97     -12.689 -13.631 -24.255  1.00  0.00           C  
ATOM   1529  NZ  LYS A  97     -13.149 -14.424 -23.061  1.00  0.00           N  
ATOM   1530  H   LYS A  97     -12.343 -13.273 -29.143  1.00  0.00           H  
ATOM   1531  HA  LYS A  97      -9.608 -12.558 -28.218  1.00  0.00           H  
ATOM   1532 1HB  LYS A  97     -11.257 -15.040 -27.922  1.00  0.00           H  
ATOM   1533 2HB  LYS A  97      -9.766 -14.936 -27.119  1.00  0.00           H  
ATOM   1534 1HG  LYS A  97     -10.490 -13.022 -25.796  1.00  0.00           H  
ATOM   1535 2HG  LYS A  97     -12.005 -12.976 -26.777  1.00  0.00           H  
ATOM   1536 1HD  LYS A  97     -12.783 -15.148 -25.776  1.00  0.00           H  
ATOM   1537 2HD  LYS A  97     -11.295 -15.238 -24.786  1.00  0.00           H  
ATOM   1538 1HE  LYS A  97     -12.051 -12.874 -23.801  1.00  0.00           H  
ATOM   1539 2HE  LYS A  97     -13.456 -13.083 -24.801  1.00  0.00           H  
ATOM   1540 1HZ  LYS A  97     -12.391 -14.846 -22.543  1.00  0.00           H  
ATOM   1541 2HZ  LYS A  97     -13.642 -13.904 -22.349  1.00  0.00           H  
ATOM   1542 3HZ  LYS A  97     -13.776 -15.171 -23.328  1.00  0.00           H  
ATOM   1543  N   ASN A  98      -9.778 -14.738 -30.652  1.00  0.00           N  
ATOM   1544  CA  ASN A  98      -9.147 -15.548 -31.741  1.00  0.00           C  
ATOM   1545  C   ASN A  98      -8.298 -14.647 -32.720  1.00  0.00           C  
ATOM   1546  O   ASN A  98      -8.402 -14.888 -33.940  1.00  0.00           O  
ATOM   1547  CB  ASN A  98     -10.117 -16.471 -32.479  1.00  0.00           C  
ATOM   1548  CG  ASN A  98     -10.578 -17.652 -31.672  1.00  0.00           C  
ATOM   1549  OD1 ASN A  98     -10.322 -17.891 -30.568  1.00  0.00           O  
ATOM   1550  ND2 ASN A  98     -11.331 -18.503 -32.270  1.00  0.00           N  
ATOM   1551  H   ASN A  98     -10.787 -14.745 -30.687  1.00  0.00           H  
ATOM   1552  HA  ASN A  98      -8.401 -16.179 -31.258  1.00  0.00           H  
ATOM   1553 1HB  ASN A  98     -10.849 -15.727 -32.791  1.00  0.00           H  
ATOM   1554 2HB  ASN A  98      -9.631 -16.849 -33.380  1.00  0.00           H  
ATOM   1555 1HD2 ASN A  98     -11.738 -19.264 -31.744  1.00  0.00           H  
ATOM   1556 2HD2 ASN A  98     -11.404 -18.524 -33.277  1.00  0.00           H  
ATOM   1557  N   ARG A  99      -7.478 -13.712 -32.265  1.00  0.00           N  
ATOM   1558  CA  ARG A  99      -6.586 -12.725 -32.868  1.00  0.00           C  
ATOM   1559  C   ARG A  99      -5.377 -12.584 -31.956  1.00  0.00           C  
ATOM   1560  O   ARG A  99      -5.501 -12.436 -30.753  1.00  0.00           O  
ATOM   1561  CB  ARG A  99      -7.336 -11.385 -33.109  1.00  0.00           C  
ATOM   1562  CG  ARG A  99      -8.741 -11.399 -33.777  1.00  0.00           C  
ATOM   1563  CD  ARG A  99      -8.693 -11.843 -35.253  1.00  0.00           C  
ATOM   1564  NE  ARG A  99      -9.987 -12.018 -35.907  1.00  0.00           N  
ATOM   1565  CZ  ARG A  99     -10.616 -13.133 -36.279  1.00  0.00           C  
ATOM   1566  NH1 ARG A  99     -10.233 -14.327 -36.018  1.00  0.00           N  
ATOM   1567  NH2 ARG A  99     -11.777 -13.063 -36.857  1.00  0.00           N  
ATOM   1568  H   ARG A  99      -7.391 -13.589 -31.266  1.00  0.00           H  
ATOM   1569  HA  ARG A  99      -6.221 -13.117 -33.818  1.00  0.00           H  
ATOM   1570 1HB  ARG A  99      -7.247 -10.853 -32.161  1.00  0.00           H  
ATOM   1571 2HB  ARG A  99      -6.731 -10.773 -33.780  1.00  0.00           H  
ATOM   1572 1HG  ARG A  99      -9.386 -11.954 -33.096  1.00  0.00           H  
ATOM   1573 2HG  ARG A  99      -9.164 -10.395 -33.741  1.00  0.00           H  
ATOM   1574 1HD  ARG A  99      -8.082 -11.170 -35.854  1.00  0.00           H  
ATOM   1575 2HD  ARG A  99      -8.131 -12.775 -35.324  1.00  0.00           H  
ATOM   1576  HE  ARG A  99     -10.548 -11.227 -36.191  1.00  0.00           H  
ATOM   1577 1HH1 ARG A  99      -9.523 -14.574 -35.345  1.00  0.00           H  
ATOM   1578 2HH1 ARG A  99     -10.856 -15.086 -36.256  1.00  0.00           H  
ATOM   1579 1HH2 ARG A  99     -11.965 -12.116 -37.157  1.00  0.00           H  
ATOM   1580 2HH2 ARG A  99     -12.424 -13.825 -37.004  1.00  0.00           H  
ATOM   1581  N   VAL A 100      -4.155 -12.607 -32.518  1.00  0.00           N  
ATOM   1582  CA  VAL A 100      -2.945 -12.238 -31.771  1.00  0.00           C  
ATOM   1583  C   VAL A 100      -2.707 -10.728 -31.526  1.00  0.00           C  
ATOM   1584  O   VAL A 100      -3.051  -9.939 -32.371  1.00  0.00           O  
ATOM   1585  CB  VAL A 100      -1.713 -12.871 -32.445  1.00  0.00           C  
ATOM   1586  CG1 VAL A 100      -1.065 -12.220 -33.689  1.00  0.00           C  
ATOM   1587  CG2 VAL A 100      -0.533 -13.052 -31.473  1.00  0.00           C  
ATOM   1588  H   VAL A 100      -4.046 -12.662 -33.520  1.00  0.00           H  
ATOM   1589  HA  VAL A 100      -3.037 -12.709 -30.793  1.00  0.00           H  
ATOM   1590  HB  VAL A 100      -2.006 -13.870 -32.771  1.00  0.00           H  
ATOM   1591 1HG1 VAL A 100      -1.867 -12.072 -34.411  1.00  0.00           H  
ATOM   1592 2HG1 VAL A 100      -0.580 -11.263 -33.493  1.00  0.00           H  
ATOM   1593 3HG1 VAL A 100      -0.306 -12.883 -34.103  1.00  0.00           H  
ATOM   1594 1HG2 VAL A 100      -0.078 -12.077 -31.294  1.00  0.00           H  
ATOM   1595 2HG2 VAL A 100      -1.030 -13.498 -30.611  1.00  0.00           H  
ATOM   1596 3HG2 VAL A 100       0.275 -13.732 -31.741  1.00  0.00           H  
ATOM   1597  N   SER A 101      -2.466 -10.360 -30.271  1.00  0.00           N  
ATOM   1598  CA  SER A 101      -2.255  -9.008 -29.862  1.00  0.00           C  
ATOM   1599  C   SER A 101      -1.299  -8.089 -30.717  1.00  0.00           C  
ATOM   1600  O   SER A 101      -0.256  -8.557 -31.310  1.00  0.00           O  
ATOM   1601  CB  SER A 101      -1.832  -8.983 -28.415  1.00  0.00           C  
ATOM   1602  OG  SER A 101      -2.042  -7.654 -27.866  1.00  0.00           O  
ATOM   1603  H   SER A 101      -2.279 -11.084 -29.591  1.00  0.00           H  
ATOM   1604  HA  SER A 101      -3.204  -8.472 -29.855  1.00  0.00           H  
ATOM   1605 1HB  SER A 101      -2.654  -9.564 -27.997  1.00  0.00           H  
ATOM   1606 2HB  SER A 101      -0.900  -9.496 -28.178  1.00  0.00           H  
ATOM   1607  HG  SER A 101      -1.685  -7.681 -26.975  1.00  0.00           H  
ATOM   1608  N   MET A 102      -1.618  -6.802 -30.976  1.00  0.00           N  
ATOM   1609  CA  MET A 102      -0.824  -5.931 -31.844  1.00  0.00           C  
ATOM   1610  C   MET A 102       0.362  -5.294 -31.086  1.00  0.00           C  
ATOM   1611  O   MET A 102       0.251  -4.929 -29.918  1.00  0.00           O  
ATOM   1612  CB  MET A 102      -1.716  -4.804 -32.260  1.00  0.00           C  
ATOM   1613  CG  MET A 102      -2.996  -5.261 -32.971  1.00  0.00           C  
ATOM   1614  SD  MET A 102      -3.866  -4.016 -33.894  1.00  0.00           S  
ATOM   1615  CE  MET A 102      -4.399  -2.777 -32.643  1.00  0.00           C  
ATOM   1616  H   MET A 102      -2.276  -6.342 -30.363  1.00  0.00           H  
ATOM   1617  HA  MET A 102      -0.508  -6.442 -32.752  1.00  0.00           H  
ATOM   1618 1HB  MET A 102      -2.111  -4.172 -31.465  1.00  0.00           H  
ATOM   1619 2HB  MET A 102      -1.097  -4.207 -32.930  1.00  0.00           H  
ATOM   1620 1HG  MET A 102      -2.766  -6.071 -33.662  1.00  0.00           H  
ATOM   1621 2HG  MET A 102      -3.740  -5.541 -32.226  1.00  0.00           H  
ATOM   1622 1HE  MET A 102      -5.135  -2.127 -33.115  1.00  0.00           H  
ATOM   1623 2HE  MET A 102      -4.962  -3.373 -31.924  1.00  0.00           H  
ATOM   1624 3HE  MET A 102      -3.506  -2.268 -32.280  1.00  0.00           H  
ATOM   1625  N   ILE A 103       1.506  -5.067 -31.763  1.00  0.00           N  
ATOM   1626  CA  ILE A 103       2.681  -4.403 -31.132  1.00  0.00           C  
ATOM   1627  C   ILE A 103       2.464  -2.892 -30.772  1.00  0.00           C  
ATOM   1628  O   ILE A 103       2.693  -1.938 -31.564  1.00  0.00           O  
ATOM   1629  OXT ILE A 103       1.847  -2.620 -29.672  1.00  0.00           O  
ATOM   1630  CB  ILE A 103       3.995  -4.561 -31.977  1.00  0.00           C  
ATOM   1631  CG1 ILE A 103       3.776  -4.584 -33.542  1.00  0.00           C  
ATOM   1632  CG2 ILE A 103       4.649  -5.912 -31.618  1.00  0.00           C  
ATOM   1633  CD1 ILE A 103       4.946  -3.976 -34.389  1.00  0.00           C  
ATOM   1634  H   ILE A 103       1.549  -5.248 -32.757  1.00  0.00           H  
ATOM   1635  HA  ILE A 103       2.940  -4.837 -30.165  1.00  0.00           H  
ATOM   1636  HB  ILE A 103       4.699  -3.754 -31.774  1.00  0.00           H  
ATOM   1637 1HG1 ILE A 103       3.609  -5.633 -33.787  1.00  0.00           H  
ATOM   1638 2HG1 ILE A 103       2.935  -3.914 -33.714  1.00  0.00           H  
ATOM   1639 1HG2 ILE A 103       5.465  -6.178 -32.290  1.00  0.00           H  
ATOM   1640 2HG2 ILE A 103       5.136  -5.810 -30.647  1.00  0.00           H  
ATOM   1641 3HG2 ILE A 103       3.959  -6.754 -31.632  1.00  0.00           H  
ATOM   1642 1HD1 ILE A 103       5.768  -4.690 -34.370  1.00  0.00           H  
ATOM   1643 2HD1 ILE A 103       4.683  -3.773 -35.427  1.00  0.00           H  
ATOM   1644 3HD1 ILE A 103       5.238  -3.061 -33.873  1.00  0.00           H  
TER                                                                             
HETATM 1646 THKN MEM B 104      15.000   0.000   0.000  1.00  0.00           X  
HETATM 1647 CNTR MEM B 104       0.000   0.000   0.000  1.00  0.00           X  
HETATM 1648 NORM MEM B 104       0.000   0.000   1.000  1.00  0.00           X  
TER                                                                             
# All scores below are weighted scores, not raw scores.
#BEGIN_POSE_ENERGIES_TABLE 4_2ndj_0001.pdb
label fa_atr fa_rep fa_intra_rep pro_close fa_pair hbond_sr_bb hbond_lr_bb hbond_bb_sc hbond_sc fa_mpsolv dslf_ss_dst dslf_cs_ang dslf_ss_dih dslf_ca_dih rama omega fa_dun p_aa_pp ref fa_mpenv fa_mpenv_smooth total
weights 0.8 0.44 0.004 1 0.49 1.17 1.17 2.34 2.2 0.35 0.5 2 5 5 0.2 0.5 0.56 0.32 1 0.3 0.5 NA
pose -309.256 30.9002 0.76775 18.5769 -3.11615 -47.8575 -0.95484 -10.115 -3.75335 60.2526 0 0 0 0 -4.20662 98.8157 279.142 -3.85503 -19.89 45.227 13.8752 144.553
MET:NtermProteinFull_1 -0.85318 0.02312 0.00971 0 0 0 0 -0.20522 0 0.15416 0 0 0 0 0 6.63563 2.94183 0 -0.34 2.37141 0.04846 10.7859
GLU_2 -1.37963 0.18071 0.01085 0 -0.00385 0 0 -0.20522 0 0.22416 0 0 0 0 0.66493 1.05307 3.70651 0.2424 -0.81 2.14977 2.49558 8.32928
THR_3 -1.59897 0.1816 0.00499 0 -0.07315 0 0 -0.00101 0 0.18588 0 0 0 0 0.14055 0.8145 0.01515 0.18622 -0.27 1.3787 0.89734 1.8618
THR_4 -0.95846 0.00658 0.00382 0 -0.07791 0 0 -0.00101 0 0.09768 0 0 0 0 0.53894 1.39561 6.50899 0.3529 -0.27 1.39155 0.89734 9.88603
ASN_5 -1.30668 0.02741 0.00254 0 0.00265 0 0 0 0 0.14329 0 0 0 0 -0.14408 0.11917 2.41715 -0.08829 -0.89 2.18399 1.94187 4.40902
GLY_6 -1.45388 0.24391 0 0 0 0 0 0 0 0.12204 0 0 0 0 0.14387 0.44458 0 -0.79292 -0.17 0.90352 1.39535 0.83648
THR_7 -3.7992 0.39159 0.00946 0 -0.09104 0 0 -0.60612 0 0.4287 0 0 0 0 -0.12127 0.80813 2.57961 -0.18579 -0.27 1.39564 0.76295 1.30267
GLU_8 -3.20815 0.17339 0.0095 0 -0.04115 0 0 -0.45316 -0.33166 0.37916 0 0 0 0 -0.33193 -0.06362 7.24494 -0.19125 -0.81 2.8899 2.47563 7.74162
THR_9 -2.97006 0.15188 0.00502 0 -0.07278 0 0 -0.59887 -0.33166 0.34693 0 0 0 0 -0.09968 5.82153 0.95357 0.03173 -0.27 1.3956 0.76599 5.12919
TRP_10 -6.30604 0.49113 0.0153 0 0 0 0 -0.60612 0 0.62174 0 0 0 0 -0.12954 0.33886 1.31219 -0.16163 0.91 0.7605 -0.88431 -3.63791
TYR_11 -4.52858 0.20565 0.01571 0 0 0 0 0 0 0.45388 0 0 0 0 -0.05421 0.11288 1.57698 -0.24158 0.51 1.02325 -0.21406 -1.14009
GLU_12 -3.51627 0.12767 0.00538 0 -0.13286 0 0 0 0 0.3637 0 0 0 0 -0.37734 -0.07968 3.58377 -0.16939 -0.81 2.88941 2.37938 4.26378
SER_13 -3.2899 0.13261 0.00138 0 0.0304 0 0 -0.14571 0 0.35321 0 0 0 0 0.01076 2.65261 0.49795 0.14481 -0.37 1.65689 0.80023 2.47525
LEU_14 -4.21186 0.15693 0.01275 0 0 0 0 0 0 0.41939 0 0 0 0 -0.27365 3.32397 1.60826 -0.16697 -0.1 -0.24033 -0.80574 -0.27725
HIS_15 -4.4776 1.43471 0.00281 0 -0.09374 0 0 0 0 0.48031 0 0 0 0 -0.00067 0.02426 2.66872 -0.13295 0.56 2.50657 1.09637 4.06879
ALA_16 -3.20617 0.15753 0.00133 0 0 0 0 0 0 0.33961 0 0 0 0 0.14769 0.01881 0 0.15095 0.16 0.4906 0.68512 -1.05454
VAL_17 -3.29046 0.10536 0.01005 0 0 0 0 0 0 0.31926 0 0 0 0 -0.23842 -0.02196 5.45753 0.04881 0.29 -0.00505 -0.31896 2.35616
LEU_18 -4.3014 0.32769 0.00933 0 0 0 0 0 0 0.43185 0 0 0 0 -0.21784 2.33091 2.42763 -0.15409 -0.1 -0.25475 -0.84838 -0.34906
LYS_19 -4.25553 1.47079 0.02123 0 -0.00105 0 0 0 0 0.50466 0 0 0 0 -0.30148 1.00003 4.23237 -0.03091 -0.65 2.30182 0.51727 4.80922
ALA_20 -3.13639 0.14225 0.00217 0 0 0 0 0 0 0.37808 0 0 0 0 -0.26735 0.30917 0 -0.00465 0.16 0.40286 0.73162 -1.28223
LEU_21 -3.80021 0.34356 0.01044 0 0 0 0 0 0 0.45358 0 0 0 0 -0.13549 0.03755 1.05214 -0.10816 -0.1 -0.33313 -0.86206 -3.44178
ASN_22 -3.69559 0.17149 0.00487 0 0.00894 0 0 0 0 0.67816 0 0 0 0 -0.17894 1.2497 2.62946 0.04099 -0.89 1.04624 -0.21566 0.84967
ALA_23 -3.54855 0.29013 0.001 0 0 0 0 0 0 0.67057 0 0 0 0 0.15377 4.41508 0 0.18255 0.16 0.16992 0.79498 3.28947
THR_24 -3.52112 0.50702 0.00846 0 -0.0516 0 0 0 0 0.65866 0 0 0 0 -0.17505 0.24669 2.17685 0.0999 -0.27 0.54273 0.4688 0.69135
LEU_25 -4.50039 0.35771 0.01098 0 0 0 0 0 0 0.72853 0 0 0 0 -0.19497 3.74748 1.56691 -0.14462 -0.1 -0.33796 -0.2124 0.92126
HIS_26 -4.38341 0.22955 0.00318 0 0.01424 0 0 0 0 0.94774 0 0 0 0 -0.06544 1.29812 2.86288 -0.05673 0.56 0.14407 -0.28266 1.27154
SER_27 -2.81888 0.3955 0.00172 0 -0.04153 0 0 0 0 0.763 0 0 0 0 -0.19228 0.7395 3.60176 0.09816 -0.37 0.08881 -0.15949 2.10628
ASN_28 -3.08165 0.20782 0.00375 0 -0.00478 0 0 0 0 0.78612 0 0 0 0 0.22054 0.05692 3.77473 0.19997 -0.89 0.40538 -0.34211 1.33669
LEU_29 -2.95264 0.20578 0.00905 0 0 0 0 0 0 0.51442 0 0 0 0 -0.29837 0.38986 1.12917 -0.10837 -0.1 -0.06032 1.40684 0.13543
LEU_30 -2.39444 0.10504 0.01245 0 0 0 0 0 0 0.56875 0 0 0 0 -0.0034 -0.02589 0.17662 0.0116 -0.1 0.0012 1.49406 -0.15402
CYS_31 -2.93959 0.50587 0.00275 0 0 0 0 0 0 0.67886 0 0 0 0 -0.06181 -0.01162 3.98363 0.06433 1.7 0.0057 1.56473 5.49285
ARG_32 -3.91594 0.61165 0.01208 0.00596 -0.02815 0 0 0 0 0.94969 0 0 0 0 -0.00592 2.62352 3.75886 0.06872 -0.98 0.00741 -0.63156 2.47631
PRO_33 -0.87161 0.15478 0.0034 0.78235 0 0 0 0 0 0.1908 0 0 0 0 -0.2347 2.4599 0.77924 -0.31216 0.02 -0.00108 -0.14079 2.83013
GLY_34 -0.95258 0.13136 7e-05 1.00784 0 0 0 0 0 0.3208 0 0 0 0 0.1089 1.564 0 -0.80532 -0.17 0.00457 0.49466 1.7043
PRO_35 -0.93403 0.08178 0.00278 1.10845 0 0 0 0 0 0.2346 0 0 0 0 -0.13061 -0.02336 0.53421 0.5169 0.02 0.00189 -0.3286 1.08399
GLY_36 -1.5363 0.17511 1e-05 0 0 0 0 0 0 0.41509 0 0 0 0 -0.00967 2.87384 0 0.40566 -0.17 0.00481 -0.07067 2.08788
LEU_37 -1.5675 0.04511 0.0101 0 0 0 0 0 0 0.25469 0 0 0 0 0.11625 0.09017 0.71624 0.01533 -0.1 -0.03583 1.39311 0.93767
GLY_38 -2.2032 0.22969 0.00014 0.70117 0 0 0 0 0 0.6559 0 0 0 0 0.16974 0.23524 0 -0.79166 -0.17 0.00378 -0.12122 -1.29042
PRO_39 -3.58073 0.33189 0.0034 1.38163 0 0 0 0 0 1.17762 0 0 0 0 -0.25229 1.79855 0.04491 -0.61635 0.02 -0.00077 -0.37352 -0.06565
ASP_40 -1.16507 0.03627 0.00346 0 -0.08915 0 0 0 0 0.53229 0 0 0 0 -0.22675 0.65189 6.4337 0.00277 -0.67 0.00115 -0.4487 5.06185
ASN_41 -1.57124 0.11512 0.00394 0 -0.08513 0 0 0 0 0.68315 0 0 0 0 -0.30709 0.61177 4.59462 -0.19649 -0.89 0.00105 -0.26247 2.69723
GLN_42 -3.23331 0.1483 0.01079 0 -0.05096 0 0 0 0 1.28605 0 0 0 0 0.02269 -0.00719 4.10298 0.08631 -0.97 0.00592 -0.46437 0.93719
THR_43 -1.47081 0.03793 0.00765 0 0.01065 0 0 0 0 0.50799 0 0 0 0 -0.02954 -0.01164 0.12514 0.02272 -0.27 0.00756 0.17822 -0.88414
GLU_44 -2.01102 0.14194 0.00924 0 -0.45987 0 0 0 -0.57873 1.17938 0 0 0 0 0.36146 1.02411 7.12884 0.09083 -0.81 0.14301 -0.71674 5.50244
GLU_45 -2.65827 0.32951 0.01016 0 -0.10699 0 0 -0.43281 0 1.13974 0 0 0 0 -0.15903 -0.04718 5.03309 0.01691 -0.81 0.06835 -0.8076 1.57589
ARG_46 -2.20759 0.4112 0.0099 0 -0.0072 0 0 0 0 0.69311 0 0 0 0 -0.19418 1.30894 3.19295 0.01331 -0.98 1.23542 -1.88185 1.59401
ARG_47 -5.18015 1.06868 0.0141 0 -0.22899 0 0 -0.43476 0 1.93164 0 0 0 0 0.13301 0.96923 3.45725 0.01488 -0.98 0.35972 -0.97191 0.15271
ALA_48 -1.20362 0.14077 0.00144 0 0 0 0 0 0 0.15717 0 0 0 0 -0.0569 0.76268 0 0.0376 0.16 0.35863 1.06038 1.41814
SER_49 -0.75049 0.04665 0.00197 0 -0.0072 0 0 0 0 0.08032 0 0 0 0 0.59781 1.46828 0.55692 0.1374 -0.37 1.63729 1.17576 4.57473
LEU_50 -1.95147 1.03735 0.00859 0.00046 0 0 0 0 0 0.23755 0 0 0 0 0.22412 0.03151 6.96047 0.27154 -0.1 -0.24865 -0.91168 5.55979
PRO_51 -1.48777 0.94414 0.00345 0.78507 0 0 0 0 0 0.1967 0 0 0 0 -0.26975 0.30214 0.21258 -0.61412 0.02 -0.33914 1.33107 1.08436
GLY_52 -2.16976 0.15249 1e-05 0 0 0 0 0 0 0.23461 0 0 0 0 0.31722 1.4969 0 -0.7746 -0.17 0.81362 0.85043 0.75093
ARG_53 -4.14231 0.5953 0.01058 0 -0.19036 0 0 -0.69093 -0.57873 1.77204 0 0 0 0 0.5959 0.06485 4.98857 -0.02472 -0.98 0.8124 -0.88437 1.34823
ASP_54 -3.39811 0.45497 0.00215 0 -0.2518 0 0 -0.26035 -0.30846 1.05115 0 0 0 0 0.19032 0.34958 2.82031 0.17979 -0.67 1.13666 0.32322 1.61943
ASP_55 -1.66608 0.03033 0.00218 0 -0.01894 0 0 0 0 0.33479 0 0 0 0 -0.3095 -0.04912 4.25746 -0.0498 -0.67 0.45038 0.34355 2.65525
ASN_56 -3.42013 0.24441 0.00604 0 -0.08832 0 0 0 0 0.68683 0 0 0 0 0.26111 2.53577 2.68113 0.16256 -0.89 1.5164 -0.25945 3.43634
SER_57 -4.082 0.23142 0.00077 0 -0.15477 0 0 -0.94934 -0.30846 0.79602 0 0 0 0 -0.06206 0.25834 0.85615 0.1683 -0.37 1.33946 0.36001 -1.91615
TYR_58 -5.91389 0.94911 0.0181 0 0 0 0 0 0 0.69042 0 0 0 0 -0.2225 1.67896 1.56725 0.00868 0.51 0.93021 -0.16078 0.05556
MET_59 -3.75943 0.26037 0.00459 0 0 0 0 0 0 0.41788 0 0 0 0 -0.09445 0.73085 4.22985 0.06348 -0.34 0.23154 -0.05214 1.69253
TYR_60 -4.62815 0.21975 0.01399 0 0 0 0 0 0 0.51594 0 0 0 0 -0.21683 0.60092 2.56084 0.17488 0.51 1.00845 -0.18612 0.57368
ILE_61 -6.03304 1.29063 0.01535 0 0 0 0 0 0 0.57414 0 0 0 0 -0.1766 1.49091 6.24045 -0.12384 0.24 -0.23872 -0.71079 2.56848
LEU_62 -3.78322 0.4222 0.02615 0 0 0 0 0 0 0.36142 0 0 0 0 -0.14632 1.17968 0.71458 -0.08099 -0.1 -0.23527 -0.8713 -2.51308
PHE_63 -4.87052 0.27539 0.01623 0 0 0 0 0 0 0.45073 0 0 0 0 -0.26576 0.25586 6.72325 0.00458 0.63 0.00981 -0.92958 2.29999
VAL_64 -4.45337 0.64784 0.01034 0 0 0 0 0 0 0.43169 0 0 0 0 -0.12126 2.60096 5.53883 0.13545 0.29 -0.003 -0.38202 4.69546
MET_65 -3.14933 0.27886 0.00501 0 0 0 0 0 0 0.29773 0 0 0 0 -0.10084 2.28136 2.01319 0.0586 -0.34 0.20461 0.00801 1.55719
PHE_66 -4.25095 0.2878 0.01362 0 0 0 0 0 0 0.40992 0 0 0 0 0.03114 0.12538 2.58052 -0.29684 0.63 0.0099 -0.93448 -1.394
LEU_67 -4.69929 0.36055 0.01215 0 0 0 0 0 0 0.45744 0 0 0 0 -0.21267 1.58682 1.81925 -0.08491 -0.1 -0.2403 -0.8386 -1.93957
PHE_68 -4.33494 0.30672 0.0144 0 0 0 0 0 0 0.42538 0 0 0 0 -0.23045 1.03928 3.09468 0.0542 0.63 0.0099 -0.91997 0.08919
ALA_69 -2.87118 0.09397 0.00106 0 0 0 0 0 0 0.30044 0 0 0 0 -0.32275 1.03417 0 -0.0119 0.16 0.49554 0.72381 -0.39686
VAL_70 -3.75676 0.14334 0.00961 0 0 0 0 0 0 0.37067 0 0 0 0 -0.22917 0.87458 3.13035 -0.03367 0.29 -0.00331 -0.32752 0.46812
THR_71 -4.03742 0.23842 0.00503 0 -0.03881 0 0 0 0 0.41686 0 0 0 0 -0.21528 0.21536 1.66592 0.07246 -0.27 1.39365 0.58089 0.02711
VAL_72 -3.91064 0.31253 0.01208 0 0 0 0 0 0 0.38256 0 0 0 0 -0.11352 1.88865 0.01767 -0.19337 0.29 -0.01833 -0.32546 -1.65784
GLY_73 -2.649 0.22554 0.00014 0 0 0 0 0 0 0.29279 0 0 0 0 0.35223 0.61493 0 -0.08822 -0.17 0.85041 1.20308 0.63189
SER_74 -3.0705 0.13239 0.00071 0 -0.03881 0 0 0 0 0.36155 0 0 0 0 -0.02875 0.02022 2.15117 0.10978 -0.37 1.58863 0.69542 1.55181
LEU_75 -3.71527 0.20026 0.01023 0 0 0 0 0 0 0.47796 0 0 0 0 -0.16192 0.35756 2.23575 -0.12313 -0.1 -0.3569 -0.44888 -1.62434
ILE_76 -3.63248 0.35032 0.01425 0 0 0 0 0 0 0.59253 0 0 0 0 -0.14743 0.22696 8.2378 -0.21657 0.24 -0.22672 0.40868 5.84735
LEU_77 -3.74391 0.18049 0.00921 0 0 0 0 0 0 0.68101 0 0 0 0 -0.21562 0.22369 1.61058 -0.13501 -0.1 -0.30079 -0.22874 -2.01909
GLY_78 -3.41856 0.20948 8e-05 0 0 0 0 0 0 0.73557 0 0 0 0 -0.15308 6.23712 0 0.3378 -0.17 0.30441 0.81941 4.90223
TYR_79 -3.92165 0.14462 0.01539 0 0 0 0 0 0 0.74822 0 0 0 0 -0.25844 0.2353 3.74375 0.1013 0.51 0.23392 0.0995 1.65191
THR_80 -2.08114 0.13029 0.00763 0 0 0 0 0 0 0.59373 0 0 0 0 -0.21909 1.79206 11.5553 -0.13077 -0.27 0.10382 0.55523 12.0371
ARG_81 -2.6612 0.11073 0.01593 0 0.03205 0 0 0 0 0.70897 0 0 0 0 0.8633 0.07182 4.35671 0.01147 -0.98 0.29563 -0.95903 1.86638
SER_82 -2.15505 0.13864 0.00081 0 0.03205 0 0 0 0 0.6572 0 0 0 0 -0.1663 1.26398 3.15085 0.1508 -0.37 0.46714 0.25191 3.42201
ARG_83 -3.98986 0.13375 0.01108 0 -0.02805 0 0 0 0 1.11248 0 0 0 0 -0.14971 -0.09194 2.11697 0.03052 -0.98 0.07217 -0.45951 -2.2221
LYS_84 -1.88448 0.14884 0.0089 0 0.01319 0 0 0 0 0.33478 0 0 0 0 0.20983 0.18366 0.94287 0.06061 -0.65 0.01739 -0.95591 -1.57032
VAL_85 -3.07826 0.30684 0.01006 0 0 0 0 0 0 0.57704 0 0 0 0 0.2601 0.68804 6.34182 0.05242 0.29 0.00354 1.05998 6.51158
ASP_86 -3.52704 0.53325 0.00378 0 -0.33358 0 0 -0.49958 -0.65783 1.88121 0 0 0 0 0.19991 0.29751 1.52311 -0.12947 -0.67 0.00501 -0.50434 -1.87807
LYS_87 -1.34736 0.18649 0.00756 0 -0.1197 0 0 0 0 0.39236 0 0 0 0 0.17528 0.17355 3.7554 0.04461 -0.65 0.00791 -1.58492 1.04118
ARG_88 -3.04604 0.36018 0.00591 0 -0.18217 0 0 -1.07103 -0.65783 1.97672 0 0 0 0 -0.12222 -0.04723 1.69092 -0.06176 -0.98 0.00214 -0.73365 -2.86606
SER_89 -2.86519 0.21987 0.00137 0 -0.01443 0 0 0 0 0.76443 0 0 0 0 -0.10011 -0.01256 1.53868 0.16068 -0.37 0.00182 -0.19589 -0.87133
ASP_90 -3.25731 0.37012 0.0025 5.05737 -0.03363 0 0 -0.91925 0 1.153 0 0 0 0 -0.18684 0.04532 4.20456 0.02324 -0.67 0.00114 -0.48033 5.30988
PRO_91 -1.7177 0.21787 0.00272 7.74657 0 0 0 0 0 0.44777 0 0 0 0 0.03447 2.60932 0.90584 -0.30373 0.02 5e-05 -0.2019 9.76127
TYR_92 -3.42905 0.42617 0.01538 0 0 0 0 -0.25845 0 0.78798 0 0 0 0 0.1338 2.13389 4.48601 -0.15598 0.51 0.00064 0.34077 4.99116
HIS_93 -4.4532 0.55829 0.00616 0 -0.0269 0 0 -0.66079 0 0.99664 0 0 0 0 -0.15549 0.34023 2.36517 0.07198 0.56 0.00105 -0.13083 -0.52768
VAL_94 -3.74332 0.37677 0.01091 0 0 0 0 0 0 0.59224 0 0 0 0 -0.22235 0.22973 0.48998 0.24609 0.29 -0.00017 0.81015 -0.91998
TYR_95 -2.80916 0.13716 0.01409 0 0 0 0 0 0 0.47347 0 0 0 0 -0.22358 0.17358 1.56937 0.04912 0.51 0.0106 0.10823 0.01288
ILE_96 -4.46466 0.96468 0.01048 0 0 0 0 0 0 0.79467 0 0 0 0 -0.03475 0.00928 2.14821 -0.14032 0.24 0.00043 1.32245 0.85045
LYS_97 -1.47731 0.08967 0.00643 0 0 0 0 0 0 0.42761 0 0 0 0 -0.22196 -0.01083 1.82539 -0.07068 -0.65 0.03379 -1.50416 -1.55204
ASN_98 -1.63878 0.07622 0.00546 0 0.0025 0 0 -0.2719 0 0.55872 0 0 0 0 0.39714 0.03698 3.21631 -0.29588 -0.89 0.00144 -0.22584 0.97238
ARG_99 -3.12267 0.38761 0.00685 0 -0.00666 0 0 -0.2719 0 0.88559 0 0 0 0 0.02291 0.81149 6.30609 -0.10812 -0.98 0.00079 -1.29216 2.63983
VAL_100 -0.92072 0.0211 0.0076 0 0 0 0 0 0 0.21172 0 0 0 0 -0.24537 -0.08144 4.1929 -0.21329 0.29 -2e-05 2.35115 5.61363
SER_101 -1.32403 0.01742 0.00195 0 0.01319 0 0 0 0 0.37691 0 0 0 0 -0.0078 0.19675 2.1143 0.01142 -0.37 0.00229 0.14133 1.17372
MET_102 -1.70899 0.05547 0.00577 0 0 0 0 0 0 0.43281 0 0 0 0 -0.20589 -0.02157 2.07424 -0.03406 -0.34 0.00048 0.82779 1.08605
ILE:CtermProteinFull_103 -0.93382 0.02207 0.01034 0 0 0 0 -0.57145 0 0.82591 0 0 0 0 0 0 10.4722 0 0.24 0.00182 1.40321 11.4703
MEM_104 0 0 0 0 0 0 0 0 0 0 0 0 0 0 0 0 0 0 0 0 0 0
EMB_105 0 0 0 0 0 0 0 0 0 0 0 0 0 0 0 0 0 0 0 0 0 0
EMB_106 0 0 0 0 0 0 0 0 0 0 0 0 0 0 0 0 0 0 0 0 0 0
#END_POSE_ENERGIES_TABLE 4_2ndj_0001.pdb
