# Supplementary material for: Modeling membrane geometries implicitly in Rosetta
Source: Protein Sci. 2024 Feb 15;33(3):e4908. doi: 10.1002/pro.4908 (PMC10868433; doi:10.1002/pro.4908)
Supplement: Supplementary file 2 — Data S2. Supporting Information [file PRO-33-e4908-s001.gz › mp_geo_demos/refinement_in_micelle/micelle/2ndj_4_relax_bicelle_frkln_1.sc]

SEQUENCE: 
SCORE: total_score       score         rms dslf_fa13    fa_atr    fa_dun   fa_elec fa_intra_rep fa_intra_sol_xover4              fa_rep              fa_sol fa_water_to_bilayer hbond_bb_sc hbond_lr_bb    hbond_sc hbond_sr_bb lk_ball_wtd      maxsub       omega     p_aa_pp pro_close rama_prepro         ref        time yhh_planarity description 
SCORE:    -176.019    -176.019       8.144     0.000  -419.428   111.928  -158.854        1.282              19.490              34.027             318.952             -31.840     -20.832      -3.687      -7.998     -49.387      -9.338      53.000      10.619     -13.616     0.910       2.049      39.474       7.000         0.228 4_2ndj_mp_0001
SCORE:    -172.263    -172.263       8.627     0.000  -418.892   111.112  -162.085        1.291              20.299              33.992             323.496             -31.033     -20.295      -3.508      -6.676     -49.059     -11.013      53.000      10.965     -14.351     0.871       3.087      39.474       6.000         0.063 4_2ndj_mp_0002
SCORE:    -179.474    -179.474       8.781     0.000  -436.339   112.718  -158.221        1.258              19.639              38.880             328.879             -32.680     -21.547      -3.314      -5.990     -49.106     -13.537      53.000      13.795     -16.444     0.904       1.936      39.474       9.000         0.222 4_2ndj_mp_0003
SCORE:    -175.700    -175.700       8.438     0.000  -420.657   113.695  -160.861        1.276              19.803              34.065             321.545             -32.002     -20.874      -3.542      -8.907     -49.662      -9.818      54.000      11.086     -14.003     0.874       2.580      39.474       7.000         0.228 4_2ndj_mp_0004
SCORE:    -189.509    -189.509       8.613     0.000  -422.343   101.561  -162.783        1.212              19.561              31.556             329.551             -31.921     -21.281      -3.185      -7.722     -50.724     -10.093      72.000      12.675     -18.057     0.786       2.065      39.474       8.000         0.159 4_2ndj_mp_0005
SCORE:    -191.466    -191.466       8.505     0.000  -424.011   100.239  -159.053        1.212              19.381              34.446             321.341             -32.148     -21.711      -3.224      -6.316     -49.990     -10.695      59.000      11.507     -16.778     0.957       3.752      39.474       7.000         0.151 4_2ndj_mp_0006
SCORE:    -175.969    -175.969       8.711     0.000  -413.291   100.783  -161.173        1.242              20.420              29.418             329.215             -29.753     -18.492      -3.339      -6.258     -49.948     -12.395      66.000      11.384     -16.681     1.043       2.234      39.474       8.000         0.147 4_2ndj_mp_0007
SCORE:    -186.888    -186.888       8.470     0.000  -420.169   101.581  -161.728        1.209              19.479              31.502             328.780             -32.482     -21.255      -3.174      -6.212     -50.958     -10.224      77.000      12.262     -17.985     0.829       1.947      39.474       8.000         0.238 4_2ndj_mp_0008
SCORE:    -181.176    -181.176       8.810     0.000  -433.353   110.637  -156.204        1.253              19.848              37.802             325.980             -32.858     -21.633      -3.571      -8.197     -48.821     -12.412      54.000      14.019     -16.265     0.933       1.933      39.474       8.000         0.260 4_2ndj_mp_0009
SCORE:    -177.436    -177.436       7.165     0.000  -418.832   108.240  -156.644        1.230              19.316              32.690             318.676             -30.021     -20.967      -2.395      -6.927     -49.847      -9.820      63.000      14.190     -16.090     0.882      -0.696      39.474       8.000         0.105 4_2ndj_mp_0010
SCORE:    -185.288    -185.288      10.167     0.000  -415.799   100.088  -158.284        1.242              19.491              31.205             325.522             -34.139     -19.929      -3.035      -6.327     -50.758     -10.879      66.000      12.453     -17.956     0.890       1.356      39.474       8.000         0.097 4_2ndj_mp_0011
SCORE:    -183.828    -183.828       8.540     0.000  -417.318    99.822  -161.241        1.212              19.534              31.463             328.296             -31.277     -20.142      -3.062      -6.051     -50.143     -11.274      76.000      11.961     -17.821     0.860       1.643      39.474       8.000         0.237 4_2ndj_mp_0012
SCORE:    -186.566    -186.566       8.439     0.000  -416.974    99.515  -161.519        1.221              19.611              30.926             328.319             -32.573     -21.248      -3.187      -6.025     -50.736     -10.422      77.000      12.079     -17.761     0.845       1.575      39.474       8.000         0.316 4_2ndj_mp_0013
SCORE:    -174.228    -174.228       8.251     0.000  -417.167   111.582  -157.454        1.259              19.649              33.200             317.311             -31.740     -20.626      -3.527      -6.109     -49.216     -10.193      56.000      10.915     -14.375     0.892       1.777      39.474       8.000         0.120 4_2ndj_mp_0014
SCORE:    -185.573    -185.573       8.859     0.000  -422.902    98.982  -160.260        1.223              19.890              31.962             331.865             -33.134     -19.783      -3.050      -8.005     -51.709      -9.324      67.000      14.215     -18.018     0.818       2.095      39.474       7.000         0.087 4_2ndj_mp_0015
SCORE:    -181.428    -181.428       8.718     0.000  -421.052   108.724  -160.902        1.233              20.714              34.260             321.974             -31.539     -21.870      -3.278      -7.464     -49.306     -11.516      63.000      11.635     -16.658     0.966       3.071      39.474       8.000         0.105 4_2ndj_mp_0016
SCORE:    -166.811    -166.811      10.141     0.000  -437.935   116.042  -155.786        1.298              20.538              37.609             330.811             -29.338     -17.964      -3.322      -5.814     -46.422     -12.979      52.000      10.872     -15.317     0.917       0.369      39.474       8.000         0.135 4_2ndj_mp_0017
SCORE:    -192.802    -192.802       9.033     0.000  -430.026   103.136  -160.424        1.241              19.290              32.665             327.392             -31.868     -21.399      -3.594      -7.747     -50.509      -9.606      59.000      13.142     -17.516     0.798       2.240      39.474       8.000         0.510 4_2ndj_mp_0018
SCORE:    -169.371    -169.371      10.836     0.000  -436.071   117.309  -158.812        1.323              20.951              37.041             331.251             -29.193     -20.755      -3.505      -8.921     -46.165     -11.728      49.000      11.785     -14.939     0.914       0.501      39.474       8.000         0.170 4_2ndj_mp_0019
SCORE:    -186.854    -186.854       7.083     0.000  -415.442    98.245  -159.683        1.192              19.568              32.528             321.572             -29.813     -20.334      -3.581      -7.579     -51.433     -11.145      68.000      13.363     -16.903     0.927       2.091      39.474       7.000         0.100 4_2ndj_mp_0020
SCORE:    -190.770    -190.770       9.000     0.000  -446.368   104.843  -162.650        1.254              19.851              36.206             340.175             -32.553     -21.562      -4.564      -7.564     -50.851     -10.888      48.000      16.191     -16.801     0.877       4.001      39.474       7.000         0.159 4_2ndj_mp_0021
SCORE:    -183.519    -183.519       6.330     0.000  -419.401   101.213  -161.370        1.218              19.697              31.431             329.983             -31.143     -22.617      -3.399      -5.695     -50.517     -10.253      69.000      12.949     -17.606     0.801       1.628      39.474       5.000         0.089 4_2ndj_mp_0022
SCORE:    -181.707    -181.707       7.606     0.000  -417.190   102.188  -152.269        1.209              19.370              32.302             320.650             -33.017     -20.134      -3.578      -6.219     -50.541     -10.790      64.000      14.112     -17.373     0.835      -0.935      39.474       7.000         0.199 4_2ndj_mp_0023
SCORE:    -196.718    -196.718       6.675     0.000  -423.361   100.395  -161.819        1.208              19.428              34.711             321.889             -33.255     -21.933      -3.398      -7.252     -50.159     -10.418      58.000      12.444     -16.933     0.952       1.133      39.474       8.000         0.176 4_2ndj_mp_0024
SCORE:    -185.250    -185.250       7.189     0.000  -416.106   101.473  -161.053        1.213              19.665              31.204             327.340             -31.925     -22.159      -3.492      -8.595     -50.126      -9.825      66.000      12.137     -17.561     0.836       2.120      39.474       8.000         0.131 4_2ndj_mp_0025
SCORE:    -186.643    -186.643       8.961     0.000  -425.357    99.589  -159.429        1.223              20.025              31.880             330.522             -32.844     -19.827      -3.161      -6.049     -51.756      -9.362      68.000      14.507     -18.014     0.889       0.934      39.474       7.000         0.111 4_2ndj_mp_0026
SCORE:    -177.128    -177.128       8.206     0.000  -418.634   112.240  -159.506        1.267              19.655              32.753             318.605             -32.024     -19.513      -3.570      -8.073     -49.882     -10.860      53.000      11.398     -14.840     0.914       3.328      39.474       7.000         0.141 4_2ndj_mp_0027
SCORE:    -179.061    -179.061       9.188     0.000  -435.407   112.850  -155.649        1.268              20.065              38.795             323.703             -32.576     -21.990      -3.292      -6.503     -48.145     -12.035      52.000      13.337     -15.996     0.954       1.792      39.474       8.000         0.293 4_2ndj_mp_0028
SCORE:    -189.773    -189.773       9.379     0.000  -434.274   107.862  -158.803        1.262              20.351              35.465             326.396             -33.564     -21.510      -3.235      -9.720     -49.435      -9.674      57.000      12.546     -17.376     0.879       3.401      39.474       8.000         0.182 4_2ndj_mp_0029
SCORE:    4084.915    4084.915       7.972     0.000  -458.072    97.593  -155.852        1.227              19.717            4349.720             321.677             -34.738     -18.389      -2.432      -6.909     -51.416     -12.949      56.000      11.752     -17.169     0.819       0.684      39.474       8.000         0.179 4_2ndj_mp_0030
SCORE:    -176.576    -176.576       8.456     0.000  -421.206   113.432  -159.943        1.249              19.722              34.039             319.617             -31.788     -19.911      -3.534      -8.469     -50.022     -11.035      52.000      11.912     -13.335     0.874       2.083      39.474       7.000         0.263 4_2ndj_mp_0031
SCORE:    -188.367    -188.367      10.200     0.000  -418.442    99.213  -159.682        1.209              19.559              31.721             326.030             -33.982     -19.992      -3.055      -6.412     -50.520     -10.692      64.000      12.043     -18.188     0.868       2.312      39.474       8.000         0.170 4_2ndj_mp_0032
SCORE:    -185.064    -185.064       7.803     0.000  -420.295   103.513  -159.697        1.241              20.054              32.303             325.032             -33.228     -23.934      -3.242      -5.440     -49.250     -10.708      60.000      13.163     -17.063     0.805       2.067      39.474       7.000         0.141 4_2ndj_mp_0033
SCORE:    -192.625    -192.625       9.059     0.000  -444.394   105.405  -164.324        1.267              19.913              36.039             338.299             -32.224     -22.960      -4.648      -7.650     -50.222     -10.448      48.000      14.795     -16.369     0.857       4.401      39.474       8.000         0.165 4_2ndj_mp_0034
SCORE:    -173.704    -173.704       8.329     0.000  -420.211   114.777  -159.544        1.272              19.704              33.894             322.003             -31.737     -21.576      -3.546      -9.103     -49.466     -10.006      54.000      11.521     -14.215     0.892       2.037      39.474       8.000         0.125 4_2ndj_mp_0035
SCORE:    -180.189    -180.189       8.982     0.000  -435.598   112.300  -156.460        1.256              19.512              39.017             325.724             -32.913     -21.668      -3.287      -6.370     -48.260     -13.181      55.000      13.287     -16.058     0.942       1.803      39.474       8.000         0.291 4_2ndj_mp_0036
SCORE:    -185.588    -185.588       7.017     0.000  -425.742   104.106  -156.623        1.251              18.843              34.612             322.661             -30.457     -20.553      -3.216      -3.462     -50.602     -11.847      60.000      12.096     -17.376     0.832       0.149      39.474       8.000         0.267 4_2ndj_mp_0037
SCORE:    -187.758    -187.758       6.882     0.000  -413.035   100.248  -157.070        1.221              19.090              29.826             320.309             -31.865     -21.246      -3.527      -6.696     -50.106      -9.778      60.000      11.470     -17.658     0.911       0.526      39.474       7.000         0.146 4_2ndj_mp_0038
SCORE:    -186.566    -186.566       8.439     0.000  -416.974    99.515  -161.519        1.221              19.611              30.926             328.319             -32.573     -21.248      -3.187      -6.025     -50.736     -10.422      77.000      12.079     -17.761     0.845       1.575      39.474       8.000         0.316 4_2ndj_mp_0039
SCORE:    -185.226    -185.226      10.163     0.000  -414.713   100.134  -158.645        1.241              19.483              31.099             324.964             -34.107     -20.018      -3.036      -6.332     -50.410     -11.314      66.000      11.922     -17.808     0.900       1.832      39.474       8.000         0.106 4_2ndj_mp_0040
SCORE:    -185.015    -185.015       6.751     0.000  -412.728   100.055  -161.689        1.201              19.001              32.177             324.695             -31.357     -20.236      -3.481      -9.009     -49.311     -10.523      68.000      11.613     -16.990     0.940       0.912      39.474       7.000         0.241 4_2ndj_mp_0041
SCORE:    -182.489    -182.489       9.959     0.000  -414.285   103.917  -155.510        1.261              19.430              30.365             323.793             -34.130     -19.638      -3.664      -7.051     -51.012     -11.545      65.000      10.862     -17.442     0.839       1.763      39.474       8.000         0.084 4_2ndj_mp_0042
SCORE:    -181.628    -181.628       7.561     0.000  -415.462    99.189  -156.542        1.207              19.341              32.773             320.236             -30.279     -21.010      -3.531      -5.619     -50.543     -10.870      61.000      14.286     -17.048     0.906       1.729      39.474       9.000         0.135 4_2ndj_mp_0043
SCORE:    -185.342    -185.342       9.526     0.000  -422.843    99.869  -161.996        1.220              20.045              31.166             333.639             -32.737     -20.100      -3.056      -7.307     -50.712     -10.979      65.000      12.938     -17.010     0.827       2.117      39.474       7.000         0.103 4_2ndj_mp_0044
SCORE:    -199.142    -199.142       7.351     0.000  -432.628   101.816  -163.290        1.224              18.890              35.353             327.108             -33.007     -22.523      -3.252      -7.473     -50.536     -10.766      55.000      13.934     -16.874     0.931       2.198      39.474       7.000         0.279 4_2ndj_mp_0045
SCORE:    -187.630    -187.630       6.662     0.000  -424.069   104.521  -161.770        1.232              19.547              33.310             326.432             -32.843     -21.461      -3.474      -8.107     -50.924      -9.733      70.000      14.194     -17.074     0.807       2.152      39.474       9.000         0.158 4_2ndj_mp_0046
SCORE:    -182.191    -182.191       7.314     0.000  -418.694   104.438  -158.869        1.215              19.571              32.013             324.385             -32.320     -21.409      -3.249      -7.417     -49.360     -11.479      60.000      12.998     -16.471     0.794       2.114      39.474       6.000         0.075 4_2ndj_mp_0047
SCORE:    -178.567    -178.567       6.054     0.000  -422.925   107.068  -163.567        1.232              20.335              32.837             329.012             -31.020     -21.914      -3.453      -8.323     -50.054      -9.011      67.000      15.756     -16.241     0.823       1.356      39.474       4.000         0.048 4_2ndj_mp_0048
SCORE:    -183.189    -183.189       6.875     0.000  -420.331   102.741  -162.132        1.214              19.782              32.983             329.068             -31.237     -22.712      -3.318      -7.182     -50.372     -10.843      67.000      13.626     -16.948     0.759       2.051      39.474       8.000         0.189 4_2ndj_mp_0049
SCORE:    -191.917    -191.917       9.024     0.000  -439.406   105.060  -162.623        1.285              19.946              35.885             334.516             -32.172     -22.071      -4.303      -9.075     -50.448     -10.607      50.000      15.057     -17.054     0.805       3.597      39.474       9.000         0.216 4_2ndj_mp_0050
SCORE:    3006.369    3006.369       6.652     0.000  -473.871   100.296  -159.969        1.198              19.379            3264.514             342.539             -33.170     -21.298      -3.452      -6.638     -50.389     -10.000      61.000      13.553     -17.255     0.898       0.491      39.474       4.000         0.069 4_2ndj_mp_0051
SCORE:    -182.135    -182.135       7.196     0.000  -417.558   103.618  -158.488        1.217              19.721              34.107             323.029             -32.530     -22.299      -3.458      -7.403     -50.919      -8.911      59.000      13.829     -17.994     0.894       1.442      39.474       6.000         0.095 4_2ndj_mp_0052
SCORE:    -183.998    -183.998       8.485     0.000  -415.183    98.243  -161.746        1.223              19.643              31.078             328.379             -31.148     -20.070      -3.066      -6.044     -50.049     -11.135      75.000      11.828     -17.787     0.872       1.160      39.474       8.000         0.331 4_2ndj_mp_0053
SCORE:    -189.881    -189.881       9.543     0.000  -422.946    98.441  -159.084        1.216              19.591              32.338             328.827             -33.818     -21.165      -3.208      -6.289     -50.661     -10.221      66.000      12.234     -17.749     0.872       2.177      39.474       8.000         0.090 4_2ndj_mp_0054
SCORE:    -183.392    -183.392       7.554     0.000  -420.696   102.240  -164.773        1.242              19.862              32.414             334.038             -30.794     -22.575      -3.239      -5.679     -51.318     -10.853      65.000      13.267     -18.526     0.768       1.675      39.474       7.000         0.082 4_2ndj_mp_0055
SCORE:    -180.086    -180.087       8.224     0.000  -426.456   109.690  -156.585        1.229              19.791              35.958             320.458             -32.428     -20.768      -3.524      -6.824     -49.125      -9.859      54.000      10.788     -15.537     0.933       2.488      39.474       7.000         0.212 4_2ndj_mp_0056
SCORE:    -178.645    -178.645       8.475     0.000  -426.123   108.834  -156.463        1.248              19.947              35.751             319.375             -31.691     -23.468      -4.529      -4.344     -49.009      -8.397      54.000      12.492     -17.354     0.792       4.682      39.474       8.000         0.137 4_2ndj_mp_0057
SCORE:    -176.807    -176.807       8.491     0.000  -414.974   103.930  -158.777        1.231              20.167              34.283             321.978             -31.081     -19.061      -3.619      -9.051     -48.521     -11.195      60.000      12.038     -17.133     0.921       2.494      39.474       6.000         0.089 4_2ndj_mp_0058
SCORE:    -185.068    -185.068       7.357     0.000  -416.524   101.446  -165.437        1.250              19.890              28.318             330.335             -30.052     -20.263      -3.806      -7.679     -50.641     -10.912      66.000      11.657     -16.901     0.795       3.654      39.474       7.000         0.326 4_2ndj_mp_0059
SCORE:    -184.245    -184.245       6.261     0.000  -423.111   104.744  -163.087        1.222              20.383              31.198             332.295             -32.390     -22.211      -3.408      -8.432     -50.785     -10.183      73.000      14.567     -16.780     0.864       1.282      39.474       7.000         0.115 4_2ndj_mp_0060
SCORE:    -174.081    -174.081       8.895     0.000  -424.754   115.496  -160.088        1.319              20.445              35.949             320.067             -32.137     -20.637      -3.716      -8.443     -47.394     -10.021      49.000      10.248     -14.401     0.853       3.531      39.474       7.000         0.127 4_2ndj_mp_0061
SCORE:    -193.233    -193.233       9.143     0.000  -457.010   107.963  -159.568        1.284              19.831              37.843             337.128             -29.091     -20.708      -4.764      -4.902     -50.909     -12.166      56.000      14.018     -16.291     0.913       3.512      39.474       7.000         0.211 4_2ndj_mp_0062
SCORE:    -186.797    -186.797       8.115     0.000  -432.318   108.572  -162.271        1.280              19.529              35.361             328.149             -31.368     -22.247      -4.219      -6.201     -50.163     -11.935      57.000      13.914     -16.589     1.118       2.970      39.474       7.000         0.146 4_2ndj_mp_0063
SCORE:    -187.191    -187.191       7.182     0.000  -418.990   100.701  -163.745        1.242              19.524              30.821             328.978             -31.030     -20.378      -3.061      -6.380     -51.378     -10.805      71.000      13.247     -17.724     0.808       1.371      39.474       8.000         0.132 4_2ndj_mp_0064
SCORE:    -174.255    -174.255       8.284     0.000  -417.254   112.312  -161.839        1.288              19.957              33.585             321.542             -31.808     -20.922      -3.682      -8.912     -49.464      -9.702      53.000      10.613     -14.009     0.901       3.399      39.474       7.000         0.266 4_2ndj_mp_0065
SCORE:    -170.912    -170.912       8.462     0.000  -423.355   115.630  -155.979        1.301              19.912              34.880             319.243             -32.083     -19.901      -3.678      -8.622     -48.618     -10.348      48.000      10.771     -13.458     0.901       2.858      39.474       7.000         0.161 4_2ndj_mp_0066
SCORE:    -189.217    -189.217       7.181     0.000  -428.191   102.886  -161.657        1.226              19.941              31.643             329.379             -32.350     -21.046      -3.317      -6.555     -50.903     -10.543      52.000      13.914     -16.497     0.917       2.216      39.474       8.000         0.247 4_2ndj_mp_0067
SCORE:    -179.267    -179.267       8.951     0.000  -436.037   112.777  -158.220        1.254              19.904              38.915             327.907             -32.688     -21.743      -3.292      -5.979     -48.745     -12.824      53.000      13.271     -16.118     0.929       1.818      39.474       8.000         0.130 4_2ndj_mp_0068
SCORE:    -177.547    -177.547      10.625     0.000  -424.091   104.414  -156.988        1.261              19.055              33.534             325.192             -30.247     -19.370      -2.999      -6.437     -47.393     -12.507      60.000      12.166     -15.366     0.922       1.439      39.474       8.000         0.394 4_2ndj_mp_0069
SCORE:    -177.212    -177.212       8.862     0.000  -423.472   109.118  -158.559        1.315              20.165              30.707             329.938             -32.236     -19.221      -3.316      -6.951     -49.440     -13.116      62.000      11.861     -15.662     0.982       0.979      39.474       8.000         0.222 4_2ndj_mp_0070
SCORE:    -171.657    -171.657       9.718     0.000  -429.961   109.580  -148.665        1.257              18.938              36.070             322.858             -32.866     -20.144      -3.711      -7.029     -48.121     -10.124      57.000      13.720     -15.829     0.997       1.793      39.474       7.000         0.107 4_2ndj_mp_0071
SCORE:    -194.891    -194.891       6.998     0.000  -421.630   103.112  -163.506        1.200              19.506              34.276             322.996             -32.806     -21.990      -3.428      -9.763     -50.064     -11.294      58.000      12.139     -16.826     0.845       2.706      39.474       7.000         0.162 4_2ndj_mp_0072
SCORE:    -187.739    -187.739       8.898     0.000  -421.196   100.161  -162.135        1.216              19.653              31.489             329.742             -32.240     -20.366      -3.075      -7.606     -50.774     -10.034      71.000      12.826     -18.238     0.789       2.410      39.474       7.000         0.164 4_2ndj_mp_0073
SCORE:    -195.298    -195.298       6.667     0.000  -423.274   100.801  -161.039        1.204              19.395              35.529             321.158             -33.024     -21.979      -3.395      -7.236     -50.397      -9.958      61.000      13.030     -16.957     0.957       0.238      39.474       7.000         0.177 4_2ndj_mp_0074
SCORE:    -191.839    -191.839       7.296     0.000  -428.147   106.779  -161.504        1.240              19.711              32.862             323.934             -33.261     -21.620      -3.507      -8.417     -51.159      -9.742      54.000      15.187     -16.502     1.078       1.620      39.474       8.000         0.135 4_2ndj_mp_0075
SCORE:    -190.814    -190.814       8.468     0.000  -421.046    99.998  -162.713        1.221              19.600              31.984             328.090             -31.605     -19.999      -3.070      -8.193     -50.931     -10.186      75.000      12.071     -18.200     0.782       1.779      39.474       7.000         0.129 4_2ndj_mp_0076
SCORE:    -181.347    -181.347       8.427     0.000  -438.324   106.569  -155.452        1.241              18.958              34.873             334.218             -29.552     -19.824      -3.077      -8.200     -48.168     -11.867      61.000      13.071     -15.838     0.938      -0.549      39.474       8.000         0.164 4_2ndj_mp_0077
SCORE:    -172.644    -172.644       8.070     0.000  -417.521   110.881  -155.491        1.289              19.683              32.670             318.494             -33.177     -19.145      -3.750      -6.181     -49.570     -10.252      54.000      13.321     -16.132     0.837       1.841      39.474       7.000         0.088 4_2ndj_mp_0078
SCORE:    -187.224    -187.224       9.505     0.000  -419.620    97.784  -159.228        1.221              19.606              31.387             328.653             -33.606     -19.937      -3.076      -6.267     -50.963     -10.325      72.000      12.849     -17.769     0.844       1.595      39.474       8.000         0.153 4_2ndj_mp_0079
SCORE:    -181.343    -181.343       8.426     0.000  -438.594   106.547  -155.501        1.241              18.958              35.080             334.331             -29.558     -19.819      -3.076      -8.209     -48.157     -11.852      61.000      13.077     -15.842     0.936      -0.541      39.474       8.000         0.162 4_2ndj_mp_0080
SCORE:    -180.206    -180.206       7.657     0.000  -414.435   103.357  -151.982        1.206              19.584              31.671             319.176             -32.756     -20.213      -3.579      -7.445     -50.087     -10.980      66.000      12.639     -16.913     0.876       0.109      39.474       8.000         0.090 4_2ndj_mp_0081
SCORE:    -180.561    -180.561      10.880     0.000  -416.135   100.281  -159.439        1.204              19.522              30.835             330.507             -33.033     -20.669      -3.250      -5.226     -50.880     -12.486      65.000      13.191     -17.063     0.928       1.256      39.474       8.000         0.421 4_2ndj_mp_0082
SCORE:    -189.425    -189.425       8.377     0.000  -419.566    99.101  -163.474        1.225              19.625              31.424             329.200             -31.460     -20.294      -3.057      -8.051     -50.887      -9.569      76.000      12.163     -18.109     0.784       1.907      39.474       7.000         0.139 4_2ndj_mp_0083
SCORE:    -183.263    -183.263       6.441     0.000  -423.688   105.123  -157.486        1.230              19.534              34.014             324.101             -32.050     -21.877      -3.313      -6.846     -51.431     -11.238      64.000      14.573     -16.467     0.905       2.012      39.474       8.000         0.167 4_2ndj_mp_0084
SCORE:    -176.888    -176.888       8.930     0.000  -423.911   110.043  -157.448        1.268              20.030              35.432             317.763             -32.240     -18.018      -3.686      -4.875     -47.839     -12.375      57.000       8.867     -14.529     0.932       4.175      39.474       8.000         0.050 4_2ndj_mp_0085
SCORE:    -178.245    -178.245       8.915     0.000  -434.665   110.640  -156.723        1.247              19.590              39.023             327.070             -32.745     -21.712      -3.280      -6.022     -48.515     -13.151      53.000      13.710     -15.909     0.978       2.557      39.474       8.000         0.189 4_2ndj_mp_0086
SCORE:    -184.456    -184.456       8.452     0.000  -416.375    98.938  -160.661        1.219              19.636              31.305             328.013             -32.306     -20.202      -3.072      -6.052     -50.418     -10.921      77.000      11.633     -17.337     0.836       1.758      39.474       8.000         0.076 4_2ndj_mp_0087
SCORE:    -178.245    -178.245       8.915     0.000  -434.665   110.640  -156.723        1.247              19.590              39.023             327.070             -32.745     -21.712      -3.280      -6.022     -48.515     -13.151      53.000      13.710     -15.909     0.978       2.557      39.474       8.000         0.189 4_2ndj_mp_0088
SCORE:    -185.258    -185.258      10.050     0.000  -418.274   102.223  -159.513        1.233              19.377              31.328             326.859             -33.802     -21.141      -3.152      -6.276     -50.620     -10.361      66.000      12.601     -17.880     0.868       1.675      39.474       8.000         0.123 4_2ndj_mp_0089
SCORE:    -178.619    -178.619      10.727     0.000  -438.953   111.656  -162.905        1.309              21.001              35.387             335.394             -29.445     -20.663      -3.318      -8.428     -45.735     -11.305      47.000      11.449     -16.142     0.911       1.390      39.474       8.000         0.305 4_2ndj_mp_0090
SCORE:    -176.969    -176.969       6.388     0.000  -422.284   107.096  -160.499        1.260              19.899              32.006             328.128             -31.150     -20.658      -3.371      -6.147     -49.780     -10.422      76.000      12.602     -15.187     0.860       0.864      39.474       7.000         0.340 4_2ndj_mp_0091
SCORE:    -168.950    -168.950       8.271     0.000  -416.341   112.394  -154.967        1.262              19.953              33.832             317.142             -31.847     -20.610      -3.628      -7.183     -48.514     -10.281      57.000      11.123     -14.303     0.887       2.558      39.474       7.000         0.101 4_2ndj_mp_0092
SCORE:    -172.020    -172.020       8.403     0.000  -417.948   113.367  -161.300        1.269              20.014              33.698             322.975             -31.299     -20.910      -3.685     -10.064     -49.529      -9.474      54.000      11.228     -13.936     0.873       3.006      39.474       8.000         0.220 4_2ndj_mp_0093
SCORE:    -182.717    -182.717       8.929     0.000  -423.177   108.684  -161.534        1.300              19.935              30.979             329.189             -32.476     -19.159      -3.391      -8.871     -49.398     -12.453      53.000      11.685     -15.668     0.968       0.913      39.474       8.000         0.284 4_2ndj_mp_0094
SCORE:    -187.349    -187.349       8.808     0.000  -420.253    99.484  -164.557        1.211              19.674              31.134             331.710             -31.651     -20.024      -3.086      -7.741     -50.879     -10.037      72.000      13.144     -17.957     0.759       2.105      39.474       7.000         0.144 4_2ndj_mp_0095
SCORE:    -172.022    -172.022       8.401     0.000  -417.865   113.374  -161.244        1.269              20.013              33.668             322.920             -31.296     -20.905      -3.684     -10.065     -49.544      -9.481      54.000      11.210     -13.942     0.871       2.989      39.474       8.000         0.218 4_2ndj_mp_0096
SCORE:    -181.751    -181.751       7.842     0.000  -416.064   102.404  -161.448        1.216              20.091              31.716             326.953             -32.796     -22.872      -3.322      -7.442     -50.422      -9.299      69.000      12.930     -16.693     0.780       2.869      39.474       7.000         0.176 4_2ndj_mp_0097
SCORE:    -185.258    -185.258      10.050     0.000  -418.274   102.223  -159.513        1.233              19.377              31.328             326.859             -33.802     -21.141      -3.152      -6.276     -50.620     -10.361      66.000      12.601     -17.880     0.868       1.675      39.474       8.000         0.123 4_2ndj_mp_0098
SCORE:    -173.748    -173.748       8.834     0.000  -422.982   114.889  -160.277        1.318              20.275              35.624             320.439             -32.118     -20.653      -3.709      -8.459     -47.942     -10.119      49.000      10.066     -14.554     0.863       3.962      39.474       7.000         0.154 4_2ndj_mp_0099
SCORE:    -178.726    -178.726       6.815     0.000  -422.732   107.930  -160.592        1.226              19.756              32.743             326.406             -31.032     -22.486      -3.318      -4.454     -49.895     -10.915      64.000      13.736     -17.427     0.825       1.819      39.474       6.000         0.210 4_2ndj_mp_0100
SCORE:    -181.969    -181.969       7.966     0.000  -415.968   103.854  -158.396        1.228              19.613              32.175             323.304             -33.924     -22.526      -3.274      -6.860     -49.596     -10.540      59.000      13.841     -17.201     0.813       1.893      39.474       7.000         0.121 4_2ndj_mp_0101
SCORE:    -184.567    -184.567       6.368     0.000  -420.867   101.062  -161.409        1.217              19.704              31.369             330.399             -31.245     -22.677      -3.382      -5.684     -50.553     -10.482      69.000      13.077     -17.520     0.810       2.041      39.474       6.000         0.099 4_2ndj_mp_0102
SCORE:    -184.159    -184.159      10.250     0.000  -417.332   100.804  -159.102        1.237              19.388              30.965             327.454             -33.857     -19.980      -3.051      -6.322     -50.882     -10.605      67.000      12.914     -17.810     0.897       1.508      39.474       7.000         0.141 4_2ndj_mp_0103
SCORE:    -180.952    -180.952       8.939     0.000  -436.528   112.700  -159.341        1.261              19.689              38.728             329.046             -32.654     -21.672      -3.308      -6.022     -49.154     -13.212      53.000      13.551     -16.492     0.913       1.847      39.474       8.000         0.220 4_2ndj_mp_0104
SCORE:    -187.879    -187.879       7.279     0.000  -427.292   108.016  -161.043        1.227              19.372              33.418             329.649             -33.195     -21.046      -3.457     -10.994     -50.936     -11.199      66.000      13.309     -16.217     0.852       1.954      39.474       8.000         0.227 4_2ndj_mp_0105
SCORE:    -185.560    -185.560       8.860     0.000  -422.902    98.986  -160.270        1.222              19.890              31.951             331.870             -33.132     -19.770      -3.050      -8.006     -51.700      -9.322      67.000      14.211     -18.011     0.818       2.094      39.474       7.000         0.087 4_2ndj_mp_0106
SCORE:    -185.211    -185.211       7.207     0.000  -416.105   101.450  -160.843        1.213              19.670              31.186             327.209             -31.949     -22.176      -3.491      -8.619     -50.081      -9.800      66.000      12.130     -17.570     0.840       2.119      39.474       7.000         0.131 4_2ndj_mp_0107
SCORE:    -173.393    -173.393       8.400     0.000  -417.885   112.386  -161.480        1.277              20.026              33.719             322.259             -31.517     -20.841      -3.682      -8.932     -49.370      -9.465      54.000      10.510     -14.019     0.873       3.055      39.474       7.000         0.220 4_2ndj_mp_0108
SCORE:    -176.718    -176.718       6.988     0.000  -416.511   107.328  -158.663        1.249              19.616              31.476             324.065             -32.692     -20.062      -3.530      -6.232     -50.043     -10.914      77.000      13.168     -15.829     0.935       0.108      39.474       6.000         0.340 4_2ndj_mp_0109
SCORE:    -171.448    -171.448       8.362     0.000  -420.288   112.915  -155.937        1.272              19.685              34.371             319.128             -32.272     -19.792      -3.656      -7.408     -48.717      -9.970      50.000       9.851     -14.009     0.857       2.950      39.474       6.000         0.099 4_2ndj_mp_0110
SCORE:    -192.158    -192.158       8.586     0.000  -427.107   102.644  -161.923        1.253              20.276              32.886             328.937             -32.734     -21.289      -3.424      -6.563     -51.367     -12.024      66.000      13.790     -17.969     0.856       2.031      39.474       7.000         0.097 4_2ndj_mp_0111
SCORE:    -183.540    -183.540       8.240     0.000  -417.178   103.638  -161.381        1.226              19.275              29.961             327.611             -31.607     -19.886      -3.276      -7.542     -50.978     -11.081      62.000      12.502     -16.261     0.936       0.906      39.474       8.000         0.122 4_2ndj_mp_0112
SCORE:    -182.878    -182.878       8.265     0.000  -421.681   103.075  -155.363        1.211              19.507              31.946             324.090             -32.233     -19.374      -3.595      -6.844     -50.121     -10.434      64.000      12.748     -16.935     0.863       0.514      39.474       6.000         0.278 4_2ndj_mp_0113
SCORE:    -187.523    -187.523       9.365     0.000  -422.292    99.352  -158.769        1.220              19.647              32.181             328.098             -33.377     -21.101      -3.245      -6.222     -50.441     -10.076      71.000      12.842     -17.397     0.829       1.668      39.474       7.000         0.086 4_2ndj_mp_0114
SCORE:    -185.429    -185.429       8.635     0.000  -422.121   103.219  -163.951        1.209              19.903              31.415             330.891             -31.711     -21.582      -3.175      -7.565     -50.428      -9.212      72.000      12.595     -17.915     0.768       2.606      39.474       7.000         0.152 4_2ndj_mp_0115
SCORE:    -185.250    -185.250       7.189     0.000  -416.106   101.473  -161.053        1.213              19.665              31.204             327.340             -31.925     -22.159      -3.492      -8.595     -50.126      -9.825      66.000      12.137     -17.561     0.836       2.120      39.474       8.000         0.131 4_2ndj_mp_0116
SCORE:    -191.924    -191.924       7.347     0.000  -429.352   107.190  -162.438        1.243              19.515              32.554             325.052             -32.994     -20.731      -3.508      -9.343     -50.880      -9.725      54.000      15.332     -16.563     1.097       2.028      39.474       8.000         0.129 4_2ndj_mp_0117
SCORE:    -183.502    -183.502       9.339     0.000  -453.490   110.858  -157.251        1.304              20.335              37.480             334.926             -29.245     -21.088      -4.874      -3.442     -51.028     -12.221      58.000      15.435     -15.226     0.890       3.405      39.474       8.000         0.255 4_2ndj_mp_0118
SCORE:    -184.159    -184.159      10.250     0.000  -417.332   100.804  -159.102        1.237              19.388              30.965             327.454             -33.857     -19.980      -3.051      -6.322     -50.882     -10.605      67.000      12.914     -17.810     0.897       1.508      39.474       7.000         0.141 4_2ndj_mp_0119
SCORE:    -177.547    -177.547      10.625     0.000  -424.091   104.414  -156.988        1.261              19.055              33.534             325.192             -30.247     -19.370      -2.999      -6.437     -47.393     -12.507      60.000      12.166     -15.366     0.922       1.439      39.474       7.000         0.394 4_2ndj_mp_0120
SCORE:    -185.007    -185.007       8.546     0.000  -413.621    98.375  -161.574        1.217              19.655              30.457             328.721             -34.150     -20.007      -3.052      -6.394     -51.431     -10.833      68.000      12.934     -17.983     0.798       2.208      39.474       7.000         0.199 4_2ndj_mp_0121
SCORE:    -182.717    -182.717       8.929     0.000  -423.177   108.684  -161.534        1.300              19.935              30.979             329.189             -32.476     -19.159      -3.391      -8.871     -49.398     -12.453      53.000      11.685     -15.668     0.968       0.913      39.474       8.000         0.284 4_2ndj_mp_0122
SCORE:    -185.786    -185.786       7.177     0.000  -417.632   103.495  -156.712        1.229              18.725              30.713             321.982             -31.231     -21.240      -3.479      -7.691     -49.404     -10.560      68.000      12.086     -17.159     0.901       0.560      39.474       7.000         0.155 4_2ndj_mp_0123
SCORE:    2995.451    2995.450       7.161     0.000  -476.767   100.397  -159.914        1.208              19.430            3260.573             339.808             -33.690     -22.138      -3.498      -5.513     -50.603     -10.204      58.000      12.319     -17.284     0.892       0.866      39.474       5.000         0.096 4_2ndj_mp_0124
SCORE:    -186.247    -186.247       7.123     0.000  -427.478   104.005  -160.679        1.237              19.245              44.836             327.275             -34.165     -21.993      -3.538      -9.735     -51.978      -9.762      60.000      14.501     -18.137     0.852      -0.319      39.474       6.000         0.112 4_2ndj_mp_0125
SCORE:    -187.956    -187.956       7.673     0.000  -427.566   105.881  -160.094        1.245              19.961              33.732             326.197             -33.338     -22.946      -3.241      -6.276     -49.342     -11.326      66.000      12.993     -16.385     0.864       2.138      39.474       7.000         0.074 4_2ndj_mp_0126
SCORE:    -176.489    -176.489       8.806     0.000  -423.599   112.837  -157.041        1.272              19.731              35.112             318.369             -32.443     -19.858      -3.665      -7.505     -48.345     -10.646      48.000       9.169     -14.395     0.895       3.962      39.474       8.000         0.185 4_2ndj_mp_0127
SCORE:    -175.063    -175.063       8.827     0.000  -423.813   113.903  -156.911        1.266              19.706              35.161             319.184             -32.179     -19.916      -3.667      -8.627     -48.511     -10.636      48.000       9.818     -14.333     0.894       3.950      39.474       7.000         0.175 4_2ndj_mp_0128
SCORE:    -175.555    -175.555       8.643     0.000  -435.382   114.740  -155.248        1.289              19.550              37.578             326.179             -32.303     -21.381      -3.661      -6.004     -49.116     -12.095      58.000      13.774     -16.194     0.936       2.192      39.474       6.000         0.117 4_2ndj_mp_0129
SCORE:    -177.547    -177.547      10.625     0.000  -424.091   104.414  -156.988        1.261              19.055              33.534             325.192             -30.247     -19.370      -2.999      -6.437     -47.393     -12.507      60.000      12.166     -15.366     0.922       1.439      39.474       7.000         0.394 4_2ndj_mp_0130
SCORE:    -161.273    -161.273       8.631     0.000  -428.246    99.212  -159.539        1.224              19.258              65.484             329.649             -32.994     -21.406      -3.331      -6.642     -51.024     -10.668      60.000      12.699     -17.399     0.861       1.878      39.474       7.000         0.236 4_2ndj_mp_0131
SCORE:    -186.566    -186.566       8.439     0.000  -416.974    99.515  -161.519        1.221              19.611              30.926             328.319             -32.573     -21.248      -3.187      -6.025     -50.736     -10.422      77.000      12.079     -17.761     0.845       1.575      39.474       8.000         0.316 4_2ndj_mp_0132
SCORE:    -184.830    -184.830       6.490     0.000  -425.905   105.266  -157.787        1.237              19.352              34.134             324.144             -32.614     -21.554      -3.293      -6.001     -51.571     -10.452      65.000      14.171     -16.312     0.895       1.838      39.474       6.000         0.151 4_2ndj_mp_0133
SCORE:    -191.195    -191.195       7.101     0.000  -425.795   104.095  -161.931        1.235              19.369              32.881             327.494             -33.322     -20.829      -3.381      -7.986     -51.215     -10.272      54.000      13.843     -16.341     0.865       0.454      39.474       7.000         0.169 4_2ndj_mp_0134
SCORE:    -171.916    -171.916       8.383     0.000  -423.190   114.482  -156.149        1.290              19.942              35.133             318.563             -32.269     -19.858      -3.677      -7.505     -48.546     -10.311      56.000      10.128     -13.468     0.905       2.979      39.474       7.000         0.160 4_2ndj_mp_0135
SCORE:    -185.299    -185.299      10.077     0.000  -418.660    98.976  -160.186        1.213              19.509              31.054             329.486             -33.772     -20.084      -3.065      -6.309     -50.943     -10.126      71.000      12.695     -17.942     0.869       2.259      39.474       7.000         0.251 4_2ndj_mp_0136
SCORE:    -195.682    -195.682       7.203     0.000  -422.352    99.312  -158.324        1.209              19.122              32.632             320.595             -33.528     -19.851      -3.519      -6.579     -51.356     -11.279      58.000      13.919     -17.206     0.838       1.118      39.474       8.000         0.094 4_2ndj_mp_0137
SCORE:    -187.326    -187.326      10.049     0.000  -416.930    97.497  -159.637        1.220              19.598              31.164             327.398             -33.968     -19.893      -3.026      -6.308     -50.758     -10.425      70.000      12.229     -17.980     0.872       1.941      39.474       8.000         0.207 4_2ndj_mp_0138
SCORE:    -180.516    -180.516       8.681     0.000  -417.805   106.567  -160.520        1.259              19.064              31.377             328.379             -30.143     -20.337      -3.654      -7.450     -49.017     -11.639      61.000      11.291     -18.438     0.845       0.057      39.474       7.000         0.175 4_2ndj_mp_0139
SCORE:    -191.268    -191.268       7.850     0.000  -422.698    98.938  -159.338        1.231              19.593              32.529             325.408             -32.443     -21.743      -3.299      -6.295     -51.595     -10.568      69.000      13.661     -17.652     0.930       2.455      39.474       7.000         0.144 4_2ndj_mp_0140
SCORE:    -180.854    -180.854       8.075     0.000  -419.929   106.831  -159.327        1.240              19.633              31.544             326.187             -34.359     -20.153      -3.404      -7.599     -50.013     -11.147      60.000      14.158     -16.336     0.815       1.358      39.474       6.000         0.173 4_2ndj_mp_0141
SCORE:    -174.428    -174.428       9.583     0.000  -412.769   102.480  -157.336        1.219              18.942              30.845             328.735             -32.607     -20.336      -3.332      -4.675     -52.027     -12.390      76.000      13.613     -16.709     0.927       0.932      39.474       6.000         0.587 4_2ndj_mp_0142
SCORE:    -181.206    -181.206       9.115     0.000  -448.091   108.384  -159.576        1.282              19.617              38.524             334.836             -29.172     -20.163      -4.556      -3.717     -51.089     -12.170      55.000      15.656     -14.847     0.891       3.054      39.474       7.000         0.458 4_2ndj_mp_0143
SCORE:    -175.555    -175.555       8.643     0.000  -435.382   114.740  -155.248        1.289              19.550              37.578             326.179             -32.303     -21.381      -3.661      -6.004     -49.116     -12.095      58.000      13.774     -16.194     0.936       2.192      39.474       8.000         0.117 4_2ndj_mp_0144
SCORE:    -195.298    -195.298       6.667     0.000  -423.274   100.801  -161.039        1.204              19.395              35.529             321.158             -33.024     -21.979      -3.395      -7.236     -50.397      -9.958      61.000      13.030     -16.957     0.957       0.238      39.474       7.000         0.177 4_2ndj_mp_0145
SCORE:    -186.566    -186.566       8.439     0.000  -416.974    99.515  -161.519        1.221              19.611              30.926             328.319             -32.573     -21.248      -3.187      -6.025     -50.736     -10.422      77.000      12.079     -17.761     0.845       1.575      39.474       7.000         0.316 4_2ndj_mp_0146
SCORE:    -180.838    -180.838       9.044     0.000  -435.970   112.873  -158.236        1.263              20.291              39.020             326.192             -32.662     -21.614      -3.309      -5.984     -48.218     -13.572      53.000      13.162     -16.367     0.918       1.647      39.474       8.000         0.252 4_2ndj_mp_0147
SCORE:    -183.828    -183.828       8.540     0.000  -417.318    99.822  -161.241        1.212              19.534              31.463             328.296             -31.277     -20.142      -3.062      -6.051     -50.143     -11.274      76.000      11.961     -17.821     0.860       1.643      39.474       7.000         0.237 4_2ndj_mp_0148
SCORE:    -174.828    -174.828       8.811     0.000  -423.584   113.837  -156.728        1.265              19.693              35.408             318.984             -32.192     -19.963      -3.682      -8.598     -48.322     -10.692      48.000       9.753     -14.376     0.895       3.832      39.474       7.000         0.171 4_2ndj_mp_0149
SCORE:    -189.664    -189.664       8.703     0.000  -427.060   105.258  -162.335        1.236              19.976              31.701             329.087             -31.082     -20.297      -3.334      -6.997     -50.618     -13.504      57.000      12.326     -16.256     0.935       1.654      39.474       8.000         0.170 4_2ndj_mp_0150
SCORE:    -191.905    -191.905       7.843     0.000  -437.808   109.470  -158.898        1.267              19.965              34.265             328.906             -33.350     -21.815      -3.482      -9.036     -50.953     -10.246      58.000      14.226     -17.347     0.868       2.468      39.474       8.000         0.123 4_2ndj_mp_0151
SCORE:    -184.456    -184.456       8.452     0.000  -416.375    98.938  -160.661        1.219              19.636              31.305             328.013             -32.306     -20.202      -3.072      -6.052     -50.418     -10.921      77.000      11.633     -17.337     0.836       1.758      39.474       7.000         0.076 4_2ndj_mp_0152
SCORE:    -187.191    -187.191       7.182     0.000  -418.990   100.701  -163.745        1.242              19.524              30.821             328.978             -31.030     -20.378      -3.061      -6.380     -51.378     -10.805      71.000      13.247     -17.724     0.808       1.371      39.474       8.000         0.132 4_2ndj_mp_0153
SCORE:    -194.476    -194.476       8.486     0.000  -430.943   101.669  -159.073        1.257              19.389              32.019             329.261             -32.216     -22.513      -3.308      -6.738     -51.930     -11.558      60.000      14.278     -17.396     0.977       2.755      39.474       7.000         0.118 4_2ndj_mp_0154
SCORE:    -178.108    -178.108       9.014     0.000  -431.544   111.158  -156.124        1.262              20.018              38.855             324.377             -32.832     -21.688      -3.289      -6.391     -48.375     -12.997      53.000      12.730     -15.894     0.943       2.104      39.474       7.000         0.105 4_2ndj_mp_0155
SCORE:    -181.219    -181.219       8.806     0.000  -433.529   110.596  -156.383        1.252              19.852              37.853             326.127             -32.855     -21.653      -3.569      -8.175     -48.794     -12.354      54.000      14.078     -16.257     0.923       1.922      39.474       8.000         0.273 4_2ndj_mp_0156
SCORE:    -179.365    -179.365       7.260     0.000  -418.732   107.263  -159.548        1.234              19.472              31.899             325.772             -32.816     -20.216      -3.573      -6.456     -50.012     -12.981      78.000      13.304     -15.610     0.923       0.861      39.474       7.000         0.379 4_2ndj_mp_0157
SCORE:    -184.159    -184.159      10.250     0.000  -417.332   100.804  -159.102        1.237              19.388              30.965             327.454             -33.857     -19.980      -3.051      -6.322     -50.882     -10.605      67.000      12.914     -17.810     0.897       1.508      39.474       7.000         0.141 4_2ndj_mp_0158
SCORE:    -174.215    -174.215       8.214     0.000  -417.855   112.498  -159.097        1.272              19.502              32.669             318.264             -31.907     -18.674      -3.590      -8.122     -49.818     -11.341      54.000      12.084     -13.948     0.901       3.194      39.474       7.000         0.281 4_2ndj_mp_0159
SCORE:    -177.547    -177.547      10.625     0.000  -424.091   104.414  -156.988        1.261              19.055              33.534             325.192             -30.247     -19.370      -2.999      -6.437     -47.393     -12.507      60.000      12.166     -15.366     0.922       1.439      39.474       7.000         0.394 4_2ndj_mp_0160
SCORE:    -195.435    -195.435       6.349     0.000  -434.027   104.917  -161.531        1.243              19.410              33.739             330.882             -33.069     -21.863      -3.308      -8.010     -52.015     -10.356      61.000      13.306     -16.064     0.818       0.850      39.474       8.000         0.167 4_2ndj_mp_0161
SCORE:    -180.204    -180.204       9.369     0.000  -429.755   107.806  -154.918        1.239              19.720              38.567             323.761             -32.713     -21.742      -3.276      -6.042     -48.677     -13.191      52.000      12.920     -16.486     0.963       1.969      39.474       7.000         0.178 4_2ndj_mp_0162
SCORE:    -185.683    -185.683       8.660     0.000  -420.784   102.151  -163.822        1.218              19.970              31.412             330.468             -31.884     -21.553      -3.186      -7.586     -50.403      -9.224      73.000      12.270     -17.881     0.771       2.764      39.474       7.000         0.144 4_2ndj_mp_0163
SCORE:    -183.749    -183.749       8.514     0.000  -424.887   107.102  -162.131        1.238              19.552              31.547             331.509             -33.051     -20.611      -3.659     -11.453     -50.648      -8.042      59.000      14.765     -16.604     0.809       1.262      39.474       8.000         0.078 4_2ndj_mp_0164
SCORE:    -175.606    -175.606       8.484     0.000  -417.963   111.468  -159.984        1.257              19.658              33.789             318.093             -31.811     -19.965      -3.531      -7.412     -49.204     -10.137      52.000      10.974     -14.123     0.880       2.711      39.474       7.000         0.220 4_2ndj_mp_0165
SCORE:    -187.879    -187.879       7.279     0.000  -427.292   108.016  -161.043        1.227              19.372              33.418             329.649             -33.195     -21.046      -3.457     -10.994     -50.936     -11.199      66.000      13.309     -16.217     0.852       1.954      39.474       8.000         0.227 4_2ndj_mp_0166
SCORE:    -196.718    -196.718       6.675     0.000  -423.361   100.395  -161.819        1.208              19.428              34.711             321.889             -33.255     -21.933      -3.398      -7.252     -50.159     -10.418      58.000      12.444     -16.933     0.952       1.133      39.474       7.000         0.176 4_2ndj_mp_0167
SCORE:    -190.814    -190.814       8.468     0.000  -421.046    99.998  -162.713        1.221              19.600              31.984             328.090             -31.605     -19.999      -3.070      -8.193     -50.931     -10.186      75.000      12.071     -18.200     0.782       1.779      39.474       6.000         0.129 4_2ndj_mp_0168
SCORE:    -168.585    -168.585       7.688     0.000  -414.286   109.982  -156.526        1.302              19.725              31.273             319.350             -29.450     -21.071      -2.355      -5.806     -49.524      -9.828      69.000      12.819     -15.290     0.918       0.530      39.474       7.000         0.177 4_2ndj_mp_0169
SCORE:    -180.546    -180.546       9.871     0.000  -424.436   103.660  -157.788        1.282              19.887              33.135             327.153             -30.120     -18.951      -3.569      -6.115     -49.122     -14.551      55.000      12.908     -15.861     0.932       1.435      39.474       7.000         0.103 4_2ndj_mp_0170
SCORE:    -183.806    -183.806       9.327     0.000  -432.237   106.101  -156.784        1.243              20.088              38.073             326.555             -32.575     -23.085      -3.281      -6.513     -49.222     -12.517      50.000      13.380     -15.985     0.909       2.479      39.474       7.000         0.089 4_2ndj_mp_0171
SCORE:    -190.962    -190.962       6.452     0.000  -424.274   101.422  -161.558        1.216              19.774              36.023             323.700             -32.355     -21.953      -3.517      -7.243     -50.787     -10.016      61.000      13.171     -16.600     0.937       1.435      39.474       6.000         0.189 4_2ndj_mp_0172
SCORE:    -179.146    -179.146       8.916     0.000  -433.866   111.104  -156.778        1.259              19.833              39.085             326.383             -32.711     -21.586      -3.235      -6.063     -48.565     -13.653      53.000      13.256     -15.835     0.926       1.694      39.474       8.000         0.134 4_2ndj_mp_0173
SCORE:    -180.735    -180.735      10.840     0.000  -418.782   101.877  -158.628        1.235              19.826              30.713             331.161             -32.427     -20.963      -3.255      -6.327     -51.838     -11.372      60.000      13.196     -17.620     0.923       1.777      39.474       7.000         0.294 4_2ndj_mp_0174
SCORE:     676.566     676.566       8.754     0.000  -429.946   104.787  -161.125        1.225              19.432             896.483             333.797             -33.685     -20.929      -3.529      -5.599     -50.703     -11.004      60.000      11.884     -17.015     0.840       1.952      39.474       8.000         0.229 4_2ndj_mp_0175
SCORE:    -179.827    -179.827       6.210     0.000  -419.330   106.965  -162.718        1.225              20.334              31.569             326.068             -31.093     -21.473      -3.728      -8.649     -50.199     -10.210      67.000      15.430     -16.477     0.831       2.071      39.474       5.000         0.083 4_2ndj_mp_0176
SCORE:    -185.075    -185.075       8.134     0.000  -414.432   104.045  -157.417        1.220              19.420              31.154             319.803             -30.996     -20.460      -3.644      -8.717     -49.770     -10.424      75.000      11.525     -16.856     0.981      -0.104      39.474       7.000         0.124 4_2ndj_mp_0177
SCORE:    -187.812    -187.812       9.596     0.000  -418.490    98.314  -158.605        1.218              19.641              31.326             326.773             -34.011     -19.942      -3.083      -6.406     -50.879     -11.086      65.000      12.540     -17.684     0.856       2.091      39.474       8.000         0.143 4_2ndj_mp_0178
SCORE:    -192.215    -192.215       9.405     0.000  -430.558   105.573  -164.783        1.226              19.236              33.865             334.505             -33.000     -23.322      -3.070      -9.742     -49.988      -9.569      63.000      14.286     -17.525     0.829       0.139      39.474       8.000         0.210 4_2ndj_mp_0179
SCORE:    -184.142    -184.142       8.425     0.000  -417.744   103.877  -161.443        1.216              19.229              30.252             328.791             -32.036     -21.077      -3.289      -8.151     -50.270     -10.988      62.000      12.626     -16.422     0.928       0.706      39.474       7.000         0.181 4_2ndj_mp_0180
SCORE:    -178.806    -178.806       8.922     0.000  -434.306   112.461  -157.446        1.253              20.008              38.725             325.426             -32.707     -21.229      -3.661      -5.972     -48.460     -13.137      53.000      13.570     -16.081     0.957       2.002      39.474       7.000         0.316 4_2ndj_mp_0181
SCORE:    -189.931    -189.931       7.264     0.000  -426.842   103.762  -161.698        1.225              20.039              32.604             328.616             -33.167     -21.965      -3.399      -6.990     -51.466     -10.712      67.000      13.399     -16.040     0.896       2.226      39.474       7.000         0.107 4_2ndj_mp_0182
SCORE:    -194.662    -194.662       8.706     0.000  -424.622    98.878  -160.183        1.225              19.655              33.126             322.761             -32.600     -22.305      -3.243      -6.444     -50.349     -10.449      67.000      12.451     -17.223     0.985       4.039      39.474       7.000         0.161 4_2ndj_mp_0183
SCORE:    -180.413    -180.413       7.591     0.000  -417.070   103.105  -152.358        1.202              19.360              32.357             321.224             -32.754     -20.205      -3.578      -7.366     -50.600     -10.923      63.000      14.679     -17.274     0.833      -0.682      39.474       6.000         0.165 4_2ndj_mp_0184
SCORE:    -180.251    -180.251       6.391     0.000  -417.209   106.469  -163.032        1.211              19.657              32.058             322.646             -30.977     -22.743      -3.687      -6.927     -50.108      -9.040      67.000      15.286     -16.650     0.832       2.341      39.474       7.000         0.147 4_2ndj_mp_0185
SCORE:    -185.053    -185.053       9.590     0.000  -419.109   101.042  -158.482        1.244              19.451              31.538             328.168             -33.743     -21.142      -3.223      -6.268     -50.837     -10.691      71.000      13.020     -17.687     0.860       1.224      39.474       7.000         0.106 4_2ndj_mp_0186
SCORE:    -185.188    -185.188       7.251     0.000  -423.193   105.349  -158.683        1.211              19.758              32.137             323.519             -33.016     -21.577      -3.744      -8.805     -50.932      -9.289      67.000      14.114     -16.321     0.805       3.884      39.474       7.000         0.119 4_2ndj_mp_0187
SCORE:    -182.135    -182.135       7.196     0.000  -417.558   103.618  -158.488        1.217              19.721              34.107             323.029             -32.530     -22.299      -3.458      -7.403     -50.919      -8.911      59.000      13.829     -17.994     0.894       1.442      39.474       5.000         0.095 4_2ndj_mp_0188
SCORE:    -182.513    -182.513       7.407     0.000  -417.124   102.772  -157.615        1.218              19.700              32.834             323.802             -32.171     -22.309      -3.469      -7.283     -51.436      -9.597      62.000      13.291     -17.682     0.875       2.059      39.474       6.000         0.147 4_2ndj_mp_0189
SCORE:    -184.084    -184.084       9.558     0.000  -431.967   106.605  -157.321        1.247              20.613              38.214             325.794             -32.353     -23.108      -3.284      -6.543     -48.718     -12.838      55.000      12.371     -15.974     0.917       2.700      39.474       7.000         0.086 4_2ndj_mp_0190
SCORE:    -181.428    -181.428       8.718     0.000  -421.052   108.724  -160.902        1.233              20.714              34.260             321.974             -31.539     -21.870      -3.278      -7.464     -49.306     -11.516      63.000      11.635     -16.658     0.966       3.071      39.474       7.000         0.105 4_2ndj_mp_0191
SCORE:    -179.572    -179.572       8.065     0.000  -415.487   103.645  -159.457        1.223              19.460              32.790             325.053             -31.894     -21.271      -3.568      -6.229     -50.079     -10.928      73.000      13.090     -15.671     0.884      -0.748      39.474       7.000         0.142 4_2ndj_mp_0192
SCORE:    -175.562    -175.562       9.022     0.000  -413.606   100.119  -160.012        1.187              19.930              30.510             334.056             -33.442     -22.029      -3.183      -5.401     -51.314     -10.502      60.000      14.944     -18.416     0.742       1.367      39.474       5.000         0.015 4_2ndj_mp_0193
SCORE:    -177.156    -177.156       6.924     0.000  -415.691   107.008  -158.123        1.247              19.777              31.218             323.526             -32.814     -20.361      -3.522      -6.229     -49.891     -11.210      72.000      13.010     -15.933     0.900       0.273      39.474       7.000         0.184 4_2ndj_mp_0194
SCORE:    -199.234    -199.234       7.169     0.000  -429.422   101.012  -160.150        1.237              19.579              32.344             326.712             -34.252     -21.337      -3.395      -6.597     -51.824     -11.237      60.000      13.484     -16.983     0.914       1.148      39.474       6.000         0.060 4_2ndj_mp_0195
SCORE:    -186.427    -186.427       7.498     0.000  -419.242   103.092  -164.607        1.269              19.923              28.957             328.996             -30.026     -20.734      -3.702      -7.746     -50.536     -11.002      65.000      11.927     -16.419     0.840       2.686      39.474       6.000         0.424 4_2ndj_mp_0196
SCORE:    -184.104    -184.104       7.403     0.000  -414.646    99.471  -162.647        1.225              19.847              30.016             329.606             -32.714     -21.240      -3.119      -6.706     -51.599      -9.776      77.000      13.859     -17.958     0.755       1.832      39.474       8.000         0.216 4_2ndj_mp_0197
SCORE:    -184.651    -184.651       7.795     0.000  -419.455   100.047  -158.835        1.206              19.558              33.675             325.676             -31.826     -21.798      -3.300      -6.897     -51.287     -10.050      64.000      13.230     -17.396     0.960       2.181      39.474       7.000         0.186 4_2ndj_mp_0198
SCORE:    -195.298    -195.298       6.667     0.000  -423.274   100.801  -161.039        1.204              19.395              35.529             321.158             -33.024     -21.979      -3.395      -7.236     -50.397      -9.958      61.000      13.030     -16.957     0.957       0.238      39.474       7.000         0.177 4_2ndj_mp_0199
SCORE:    -179.265    -179.265       7.309     0.000  -415.408   101.922  -163.314        1.209              19.644              31.483             328.081             -30.947     -19.717      -3.289      -7.450     -49.854      -9.676      68.000      12.311     -16.216     0.867       1.169      39.474       7.000         0.448 4_2ndj_mp_0200
