# Supplementary material for: Modeling membrane geometries implicitly in Rosetta
Source: Protein Sci. 2024 Feb 15;33(3):e4908. doi: 10.1002/pro.4908 (PMC10868433; doi:10.1002/pro.4908)
Supplement: Supplementary file 2 — Data S2. Supporting Information [file PRO-33-e4908-s001.gz › mp_geo_demos/refinement_in_micelle/micelle/2ndj_4_relax_bicelle_frkln_1.out]

SEQUENCE: METTNGTETWYESLHAVLKALNATLHSNLLCRPGPGLGPDNQTEERRASLPGRDDNSYMYILFVMFLFAVTVGSLILGYTRSRKVDKRSDPYHVYIKNRVSMIZ
SCORE:     score     fa_atr     fa_rep     fa_sol    fa_intra_rep    fa_intra_sol_xover4    lk_ball_wtd    fa_elec    pro_close    hbond_sr_bb    hbond_lr_bb    hbond_bb_sc    hbond_sc    dslf_fa13      omega     fa_dun    p_aa_pp    yhh_planarity        ref    fa_water_to_bilayer    rama_prepro        rms     maxsub       time    description
REMARK BINARY SILENTFILE
SCORE:  -176.019   -419.428     34.027    318.952           1.282                 19.490         -9.338   -158.854        0.910        -49.387         -3.687        -20.832      -7.998        0.000     10.619    111.928    -13.616            0.228     39.474                -31.840          2.049      8.144     53.000      7.000 4_2ndj_mp_0001
RES_NUM A:1-103 B:104 4_2ndj_mp_0001
FOLD_TREE  EDGE 104 1 1  EDGE 1 103 -1  4_2ndj_mp_0001
RT -0.41997 -0.118493 -0.899769 0.817747 0.380573 -0.431804 0.393593 -0.917128 -0.0629317 -8.79354 -9.45884 23.8092   4_2ndj_mp_0001
ANNOTATED_SEQUENCE: M[MET:NtermProteinFull]ETTNGTETWYESLH[HIS_D]AVLKALNATLH[HIS_D]SNLLCRPGPGLGPDNQTEERRASLPGRDDNSYMYILFVMFLFAVTVGSLILGYTRSRKVDKRSDPYH[HIS_D]VYIKNRVSMI[ILE:CtermProteinFull]Z[MEM] 4_2ndj_mp_0001
CHAIN_ENDINGS  103 4_2ndj_mp_0001
Lqbn7AJEd8G8JUaSwPXp2ApW+AHsGUORwrus2AFIPNH8PsXRw2niwAlFWRHsHuHSw9vTrA9Cq8GcBqCRw8bflAJn+AHckuoPwAJlrAdMy8GsaciMwnzlmAN6wGH8+vSKwdlr7Adfe0Gcu1VSwLDkBBtUJ/GsFQfSwskd3A1yo+Gc/GOTwmd07AF45+GsypYQwBPkrAVV+zGMnV9QwpghmAdvm+G8f66RwnYcaAleO+GsrAqPw4rdlA5XsJH8insPwlTqpAReQFH8vXSIwxSvbARieGHMj1QKwZoMpABopOH8ne9Kw 4_2ndj_mp_0001
L5AY+AJTVSH8NvuQwNNiABl+7dHcrmrQwroYBBxSCjH8tJsOwuXMDBJICsHsSyhOwBGmFBxS+fHcXPgRwTnbKBZYdZHM8MERwtOVKB5SLOHsDflRwqyPGB5E4KH8ALFSwwMWOBtX2IHMqNfRwB3NCBFPXNHshDfQwshJ7AZQyhH8AdURw0jqGBpfaoHcNWcRwJJ0EBNaJeHsdTjSwUsjKBVgPZHMoB9PwzLDOBRBbdHcfmaRw 4_2ndj_mp_0001
L+ANBBtRucHct6fMwt6HCBVg8fHcQnpJwKkE/ARsfYHsZjRHw6kH9AdWMPHcK9NIwHEJIB9BngHsy7AJw5r4IB5VVlHcT32EwNPpKB5QhVHc/1CJwMMh/AtOWVH8UZ6MwX9tABhMJoH8MYaJwGzHKBFemlHcvJgKwzBdJBRxyfHsoeQCw2a5OBRWJWH8y4lIwfBIKB1V8RHcj+ALwzMtIB56gQH86EGHw 4_2ndj_mp_0001
LAxk9AlSAcHc2KRCwCug4AhLyWHM2rR7vDsr+A9r/NHcLcw0vlU8ABtW5NHsWmgrPmNF2A53+eHcvZopvq5w/AJmTkH8NcmaP2NBuANIOnHsg/m0vXBFABBkkjHcncqBw4IHxAtblTHs2Kn+vn30yABL3aHc/pGxPdM8/ANTFlH8ObT4PDZZsA9h8sH8IcqAP1VnmA5ONjH8uyj4v6tQxAB5arHcO6N9v 4_2ndj_mp_0001
LKCbABFZ4FHMYgN9veZFDBl8y7G8ey35v8HZ+A1gq0GsxH2svh1q0ABMZ1GMAk9wv+wKFBNvw1GMHixBwZTCKBN866G8X6LEw3/LNBtMFAH8oXYBwIitKBJUo5GcbxqIwYmI+AF99FHMUnaCwClgGBtd+9GszG3xvKtCCBZbU1Gsk1zEwTpKGBdzltG841nAwTZ4NBdo48GcnElJww4DIB5FZ1GMQauJw 4_2ndj_mp_0001
LGR6ABRY8tGMqaBwPNyq6AxJFmG8RxL6P4qw8AZbMlGc4GMDQjN4ABJR9rG8W4sFQs60EB52euGcJE5zPy1M6AZgReGc+Ar0PAatyA9ujpGMuyW5P 4_2ndj_mp_0001
Lryz4ApPAdGMj4xFQfZ85Ah4waGMsXtJQcUqvA52lYGMEGJLQdeVnApjqVG8nW3JQ2WvAB52KRGMHvIKQHwu8AxwtHGMY8BJQK+GGB1yKTGMp7yIQ5GYzA1XrYGcijtDQs3p9AxrkhGMsKtKQJaXBB9C8PG8AYRMQSYGBBJ2WDGMMDPIQaEuIBFtTMGskpHJQii8HB5TTaG8RhpJQJ1gFBFIVUGMpJUFQ 4_2ndj_mp_0001
LqBxvABH+XG8TyyNQb+WmAN/jUG82tRPQDD2iAZbzIGcNYmOQopxSAxdnHGM0WEOQohkoAp4pVGckyIRQ/XbpABdJhG80OoRQP5GsAF85hGcN1FTQrQUuAZcyZGML1rTQSi8rA1WnqGctYnTQ+8v2Ap+aYGcnQzOQ7TOgAVKIaG823lOQdFCwAdzlRGcJhYRQu2MiABVwRGsizsRQha1hAlIMlGMN6cRQdCkvARrQlGsxQDRQ 4_2ndj_mp_0001
LwzBqAZYPBGsZQKOQHKNnAB6ItFMqRVNQwZrhAdH4rFsRQoKQFLmTAd03hFsABKKQdUQxAxL5eF8CASNQNbs1AVKhdFsR16PQPFfuAF0iIF8u+SMQQ43xAJIXCGsmNjOQz7WhAR5NlFc7BnOQDKN3ABE7lFcT98LQ44G6AZ9+QFsvgBQQdur1AhIt+EM7dRMQ2VMrAJMhJF82CSKQBEmoAl7XBFMnNoNQ 4_2ndj_mp_0001
LyggmARYv3FsllrIQk0KiAZV37FsCcCEQy3GPA99FEGsU2YEQ3XZ//Eb1+F8W29BQE3GrAtywDGcMk8AQFehpAhgCIGMFuL3PdzBrA5H4BGslI+kvlsrkAtj7RG875RwPFj8nABhJIGcmqb6vcPakA1BDSG8s1b2vzAFgAljtaGsmId5P8DPhA9kAbG8lON9vj2uXAFeHjGc/6gvPTUUaA5vbjG8B5j2v1OPtAFd9/FsrQIJQO2tgAl6ZsFsshKCQIDWyAFaW+F8fVvBQ3+asAVsBLGsa5QDQf5GuAFInzF8ZAPovl0ooAlhnFGcaKCBwg5VeAdlRaGciGBBQnaTjAdZ5bGMitxCwVWrMA543oGML7Y2PPRNUARLWqGs+Ge7v 4_2ndj_mp_0001
LdjdKAZFgMGMmARHQvtRq/oPYRGsGCiHQ4btN+QiqJGcxPdIQcIVU/edaJGM1jGGQZA4q/AEjaGs/yyJQcQvE8C3wfG8OlNKQLtb3+GJ0nGsXGgIQ7ZlU/KvfcGcPmTMQg4R1/iAlsG8Bk4IQ3p2AA7jQhG8rDsMQTrmHAjKRpGcOJ/KQWDPbAHzAuGcjgXLQXdiVA1xzPGMYR2IQbHvh/EnpTGM9ddDQCRqAAJ9rgGs3dIJQFIH2/c7kXGc79tLQpRrU+IiYqGM7ftFQNdk++qeKWG8+ipNQWJ8//Kx5yGsFIFHQ+NFLAX3reGMTWVOQg4JeATXyyGsIG6JQ 4_2ndj_mp_0001
LsVK1+MjuDGsQrmKQ9VuG/+0c3FcY0TLQ6lPN/exRkF8+FgJQJyF6/CD1cFMH40IQTzit+q6avFsFGKOQHb8F/OyCAGcFcKQQCSFz+KLX3FcTPjRQd+9o7MoQlFcpDrRQEE9J/eKaBGseWfSQ0q5j/4O6FGMOV8LQch7y/2iv+F8qUKLQ+bIL/w63pFcOcVOQIxMg/2K0hF8AXkOQjBjz/OZEDGMAqEQQyPMu9cptGGcnbAQQ 4_2ndj_mp_0001
L2WH2+0nKbFscGjIQTr23+0BuIF8oRaFQPPFM+GVIOFcNiIAQ6+4j/Wq8CFc9PP9P+oT7/g62AFMWIhEQb+tGA5ng5EcQtpIQXsjo/8LoiF8pQJJQatBz9CCY7EMfFOHQmhWHABH0NFceX5CQXeI7/Ix/zE8c/kBQKnkJANkCGFsQDtJQ 4_2ndj_mp_0001
LIVCG+UnugF8mjS8PSyDz+iBdpFsYMOoP+MH+/2nUuFMYreoPxrlKALnQlF8p0owvqW7t+8tA+F8m82cv7aL0963rEGcyfC7vVtaj9Uka6Fs20RCwGz4M/QU6OGc4Mj8vdY6a/QCFoF8SJ//PWWsO+WaVeFsub2wvRmQt/IqK6F8lj4lvNn3g+gKpEGcHHmzPD6Jl/yppGGsS2Y6vmwEh+SkPBGMOk6Fw74/B/6GEsF8xvqBwMRyj/EC/1FM8pqCwQNyv+c78SGcZU6Bw6jV4/AC9MGMeoN9v28+C/soKUGcFxZzv 4_2ndj_mp_0001
LXauHArZk5F8HqB6P1uBgA/vm8Fc6wy6PPgUlA7OLmFcjWL9P7b/tA/coiFMi5m4PJTEjA75UGG8ydxBQnLjgA3dsRGs4mXAQrKnMA33xVGMsmiAQty7mALX1ZGMBKi9PcuANAbM9fGcrlN+PjlfgAznmiGcsNB8PEvl9/KcR8F8anTAQokYjAPAdBG8AzitPnNsdAjbVEGc7UdFQmAnrAb3vFGcQ5lCQz0H//aK+RGsm92BQjUhvAnEbaG8iYH8PDEp8/eYpkGsae+9P 4_2ndj_mp_0001
L+1xgAbZ6XF8CRwBQHHrlATFECF8TSyCQuPzmAveP0EshhB7PSQSvATmgqEsbVW5PYftdALZD5EsotJHQNHTUAvFLbFcFM7DQXgXtAfxoEFMc+uEQBuIdADJVEFc6HPJQ0JVNA70S1E8F2+FQIX3iA7zIqEMVxFIQ 4_2ndj_mp_0001
LHJWcA7hIyEczS/yPGE9cADgulEMKpwwvx9VlA7+ivEc3Am9v5DrpADpukEsPSRCwzq2FAX/piEc95Y4vZri5/CXv3EM68b8vEoVFA3AwREc2bkAwsy8OADyn5EMAE+3PHXljArYJYEs4swpvTyt3/KWidEsSEvlv/+uR/+lR1EckKP/vrVh5/aNbDFctk7zvu7kGAHeo9EskhgBwIc6p/u2pPE8+y9BwOPaPAbM1WEM4S5DwoSSLAnIoCEcxE+9v 4_2ndj_mp_0001
LFFtlAPRTFFMtTQ+vADksA7qvQFMzn9CwgUQ4AP9wOFs+c7BwBiR+AbhlLF8g82FwodtpArQnoFM2OADwOKpdADOSuFcWAdFw4T8YA/o8CGswIhEwrj0dA30DpFM6ssJwPW0gA/cYNF85sP5vtfxqAf+hKFs8I8Gw3CxpA7yduFc+Zz9vUX1vAfuMxFcUtPFwNAIRAffClF8c3eDwLzdJADl9EG89fQGwOfmYALzjEG8H8OAw1oriAz4xHGs8/YGwkhVOA/EFtF8wZkKwnMKlA/GUyFcw6rKwt1dgAXgCYF89R+Jw 4_2ndj_mp_0001
LXc/6AbylPF89Yj5vRbCDBXmpLFcd5c1v9n9EBTk50EMEe/4vQC8IBfHiyEM3Ul+vDo4DB/S2QF8DJOyPDq0DBDlpoF8K1b3Pf8mEBr+gsFMYL0BQnSlEBfbJCGcWqHDQwRaFBrhKEGsPrdIQUH81ALXxRFcvCWtvDbeFBHwvUFcS0V8vZVxAB7NKJFM0x25PI2tHBfSYKFM27d3Pq5AHBT9qwFMV2StPOoAABbbhvF87/hyPMGaBBj4rkFsnwCEQZpaIBPwrlFs86EDQvrvHBDjIGGsVi4AQx+wABTinFGsPS7BQNYXFBD9HMGMVA0IQlBdCBn7nAGsXQhJQgW+IB7dHBGcSHCJQ 4_2ndj_mp_0001
LRWjBB/L2lE8FXa1vYetCBjugPE81BZ5vZoGDBj9HMEcKZzCw5q9GBrniCE8+A6Ew+gK+A3oa+D86vVwvN4L8AHwKrEMHz4tvLfwGBTLiMEMxqB1vasBBBLVb7D8IcWuPV6w1AnG1DEssfTxv/9c/Az8QiDM57J5v 4_2ndj_mp_0001
LLFQ/AHXrWEMWN7Fw+FG/ATqgVEsXF5JwSr/EBXROfEcnqALwiSqHBfUrVEsKqzMwoXZ1Ab1shEMfe/KwACw0A3ObjEMwEDOw+FG0ADjGNEMobQPwX5DrA7xywEsLm0Owmph4ArTtcEMq7QEwDeW/AjnSEEcW1OKwbLJuAnyyZE87QTKwFPg1ALj5xE8m1LKwyW/7ALzBrEc7qzOwN0ozAX/UOEMqttQwNnM7AD5/DEMuCtOwST/sA/Q/EE8acgOwevmqA37ByEMU0fQwBQ0jALVMpE83NEOwrrzrAz6vAFM3g9Nw 4_2ndj_mp_0001
LyeOGB7KTzEcwDKKwcg7KBvD/+E8lgDLwbDHQBz6SzEMztOKw97BUB7BAzEcR4jLwMH2KBjbqVFstG+Jw8txGB7PijFs/PWLwuJDFBTExeFMHjlNwsmNFBv1n0F81YDKwcetDBPk57EMrNAJwVEpKBL2mCFclmLNw7Y9JBb/TVFs91qHwnWyOBPr3cFs+iNKwWtgCB7jc+FM203Kwo3tGBf+23FsvtPIw 4_2ndj_mp_0001
LD7bQBbqCpEM0TuHw1rtUBbmxcEcWMpFwCosVBnlQIEce+pIwlxVaBjcUEE88fbJwEw+TBbJVWEsuQp/vYRyNB3fNsEswuxEwuEWYBDnZmEMOYxFwgaTTBjKGkEMUZe6vjDPQBT3YNEshxZ/vi4VXBHFgME81JD9v 4_2ndj_mp_0001
LA1cRB3yl7DMmDdJwQmpRBjb7VDcWjTLwanmTBvOWjD84UFOwhY7WBDtXPDMSzaPwQfJMBzpKADcmRkLwk0bKBfYLxC88v/IwLpcMBDUmaCsyrfNw4W0NBfJvDEcmR+Iw8sxUBPX+AD87NiKwk9OJBvNPXDc9pTMwwckJBHsNJDsGswHwnhhIBTunLCc67pNwVJtNBHr8lC8UTdPwy+UPB/oRDCMnWwMw 4_2ndj_mp_0001
LyjSRBnGkDE8gtKPwpopSBvK7LE8yZ5Qw7AZYBLKQTE8G2CRwebAbBrmGME8vJ+Rwgz7OBbKteEMGzORwQTHJBzwwYEMF1iRwf+uFBbLAtEM87mRwth4IB//iME8T+2SwmcPOBP0hKEMxyKOwCxVSBDiJ9Ds05lRw9u5OBbctpEs8xYQwsniQBnKHnEstPGSwR3hHB/awOEMTmvQwxQmBBP2xoE8KK1Rw7K6FBHaQ1EMpipQwfGRHBj6d3EsXAZSwUwvEBj4TIEc/LFTwbkdKBr+iWEMsQqTw4kRLBfXC8DM52xSw 4_2ndj_mp_0001
LmRLaBLgPgEcolDQwFR5fBLljnE81p/PwLl4hBnu7UE8nXVPwVc9jBXztVE8K/QQwhtSgB7YU5E8EU6NwZpFeB7zIOFseVtOwdYrYBXWBSF8PXeOwoOIgBjeMgFM5LvPwvOoXBnnmlFsVyUPw0DKcBfdhuFsHQDQwZe4XBfc+jEsX3gOwqUjgBLGitEcEe+QwoB0eB7FR0EM1UBMwYlaiB3ZD8EcipjNw1U+VBTzSIFsG/oNwb4KiBTTokFsjiIQwFRjTBXAxrFcCNTPw 4_2ndj_mp_0001
LKUQhBbwAFE8p7oNwpH/iBzBllD8oRaNw4YajBLnILDcuk9PwFUslBLPCCD88uRQwiw4hBbAxIDco3OLwHc7hBvPbdDcntvIw0+IfBrJ7GEsIJjMw593kBzXb1DcI/8Mw86rfBrIl/CsNcuLw8nEjBbekrCsiVILw/kagBTnVwD82LvIw 4_2ndj_mp_0001
LSvYhBfeCGDMRE1QwcwyhBX6guCs/dFSw3vpiBf9wIDMyxRTwVYikBPOj7CMiM9TwaPheBzfTWCMpOcSwpGUdBHEllBspPeRwa+egB/bs8AcfA8Qw8cQYBzNGWBMSJPRwW/GfB/hSMDM8xcQwd/VjB/MlWCMfT7Rw5KJbB/NasCs9UdSwmJ6eBrnxICcyOcTwy5NXBDTjnA8bcmQwkvbVBTdx4B8gRsRw 4_2ndj_mp_0001
LEPphBrKauDskkfTw8FQiBTKVFEcZFpUwx3DlBTZKQEMrmmUwxo1lBvj4YEsbsnVwjXGgB7AxWEM5ouUw+5haB3W8OEcCbDVwqVoWBb0lhEMqF9Uwx8caBLTJFEMNjcWwlgJgB/V+2DM1t3Swb8+hBD4W3DcrhiVwAIBgBv6JfEc7nxTwlZrgB/sLiEchAgVwteUZBLx7CEc6pUUwCgmSBbACcEsH2LVwZetWBX3FoEsPX8TwX2xXB36/tEsUeqVw2EbWB3VJ/DcdTrWwD/pbBjdJREM8XLXwsJOdBPmXvDMr7eWw 4_2ndj_mp_0001
LEjdmBf3kQE8M/cTwdmGpBr9uZEsgtUTwMqQrB3ETHE8L6TTwojjtBjFcLEMcTBTwdYQpBHJLnEMGuCSwb8RnBnm55EcoF9RwO5lnBr8CFFcnAnQwgTynB/KWJFcglGTwdx+lBLTYEEsEc1SwX0epBzegkEM3IKUwNL5oBXWwcEc1FMRwfORrB/dttE8WE9RwRWPlBHJ1zEcdGBSw4BMmB7dWSFMKAjQwUmLnBPkt5EM1RnPwgIopBfYELFs2rgQwAXYmB3rpWFsInCTwqz0pBrUcPFcDlCTw08gnBnJCBFcUTDUw 4_2ndj_mp_0001
LA1YqBXGunDsNxoTwiERsB7wfEDMCvnTwHZXuBn+NEDs1vyUwnGBuBDd6aD8GnuVwjGsqBj+laCcJJpTwbeLpBHQaOCc1ePVw6gboBTOegD8zavTwFlctB/0FJD8nytSwMdAsBviJACsZCYTw2kGpBf+4bCsXY5SwRlxmBz35dCcvk8Uw 4_2ndj_mp_0001
LFDfwBb8lpCsBGsUwB+iyBLZZjCMTfzVwmJaxBv4AQCcOsHXw9BdwBLn6ZBcEb9Wwubz0BjthGCc39UVw2172BzkD6B8IuXWwH1u4B3fQiCc/ZlWwlsH7BX6hWCc4BVXw7ET7B/hAWCM+hVYwv2N5B7vmgC8Y8sYwBLk9B781KCsKMoYwmtcwBvyLYCsGt1TwU0ZzBTgfBDM4XJWwgvy1BbWLVCMEOeUwsv+zBbhCQB8uv/UwlWJ4Bru+DBM7rCWwLr+1BfXeqBc4fUXwIJr3BzS46CMqWJXwNaW5BDHJvCsIunVw73w8BXULOCMWMzWwY8e3Bn+IpCsireYwlYW5B7uNgCMkLNZwdnK/BzasCC86LWYwjss9Bz8cKCcLaIZw 4_2ndj_mp_0001
LQSbxBPTEkCcRmJYw49UwBfr/OCMwLuYwV7EyBPmsSB8wi/YwMGh0BXqLOBMbt3Yw60KwBLhryCsQDRZwqLWyBTAlPD88dFZwjvVyBzw6PDcyLVYwuabxBz6SkCM8hKYwyTUuBrPOECc2FmYwPzJwBfUYiCs45vZwtdVuBDC2DD8qTJZwROL0BzaCCDMH0SZw8KPyBfAGwDsSESZwZuU0Bjb6YDcr9JYwGO9wBzm3nDMK0IYw 4_2ndj_mp_0001
LPm4wBj5sVAsLKWZwDqayBXT0k+LagpZwzp4yBnXPF27bYKZwayjxBbLKNz7iMpYwLR9uB/X+JA8wUOZwZegxBTvjv9r3JHaw8yQ0BbYeS/rGE4Zw 4_2ndj_mp_0001
LQhh0B/wx09jr1TZwcC50B/8/IAk5f5YwW171BjbAc/DP6MYwWcM2BrvBhAk+bdXwXT92BTEE9A0OpSZwa6n2BzhqfA0Kt/ZwZTC2BTS8C+TK67Zwfxg0BTa6x9DnjTZw3fBzBj3+sA0GL6Yw/a+4BzHzwAkFBGZwJZk2Bjs8AC0LrOZw/4c4B/HvsA0JLSawdr/0BjGSDBUfSPawwS73B/+Mt7zBF6ZwHa20B7FJy8DepXaw 4_2ndj_mp_0001
L1+O3BHwvC8DjJIYwLdY4BTSq31jE5AXww5M2B/iF+4bua8VwrBL0BXRMG9rSGNWw9l/2Bj8Hu27O/hYwQgw5BbjvT9jUDqWw6jm5BjMsX9LSyCXw 4_2ndj_mp_0001
LnAy2B7lbN2DV9uUwXh80BjFpV4bXznTw13B2Bv1Du+L84vSwlW10BHBzV/7LdvRwCEt0Bb2AR+jJLySwUdqzB7RoXAED0hTw5upzBbaKkBELflSwsx3wB7bsFAkcIEUwTKq4B/XTH7D/7iUwGSBzBHGrX7rjXDUwoqq2B/lXw+jmXYSw7sWzBHdlw9zcz8Rwd6/0BfMimAUp7WUwOb6yBbgMOCE+VHTwLfr1BvJUwB0P5OSw70WyBXJtWBEYEvRwIeIwB/869A0jCmUwqLivBDkvt/DlDPTwdc8wB/M4e+zh7vUw 4_2ndj_mp_0001
LoPG4BDzz8/7kYQTwBGa5B777EBcNVjSwAn37B724lBsAuUTw9HP8BLWfJBMaidUwolB5B/BHQ/LiTFUwgF93Brs13B87CZSwvBG6BXoQrAsnSmRw 4_2ndj_mp_0001
L8ye9BDRiOCsdWuSwHQ3/BDMWgCs2oUTwUg5ACfEV4BswkyTwbD/ACvBnxAMnfNTw+PhACjr36Cs1QLSwH2q+BPfGHDc/yWRwgP48B3yZgCsL9ZRwm8d9BfUPOCsPDvSwcdL/BHoXzCsq3KUwLFQBCfYrnCcgWnRw2vDBC30tWDMkClSwU1S/B/BPPDMPSVQwMst9Brt1jDcjlxRwsIb9BzhQKC8rFmQwi7x6BPpgqCcn0TRw 4_2ndj_mp_0001
LDWpBC7UQECc7L4UwpnhCCHw6IBsCliVwoYmDC7FAZAML4pUwBUBECL9wm+7LBDVwA7PDCjt11BcITsWw0bUCCHUgGCM+71Xw4fNBCboPuB8u+2XwEguCCryneCskNWYwf3iBCj2ihCMp5SVwN31BC7coTA8HEtVw5EuDCnGGYC8NwUWwRjCECbJdMBM+qEXw 4_2ndj_mp_0001
Leh6DCrLIBB8yUiTwzU4ECfzGbAMpWnSw5hZECPyBP/bLeWRwxzGFCzhGb+72taQwpZzFCj3piBs2nKSw7sqGCft7BC8cBSTwzhJHCDtjSBsBsHUwT33GCj8RrC8euTTwc/vDCzOXACcGInTwW3XFCrJdS/rieMTwvbNFCrEtLCMTJxRwZgcGCvXqLB85JXRwRKcHCPTI4C8pyBUw+pdGCjfB+CcdAnSw 4_2ndj_mp_0001
LyxEDCjeSj+74oURwBSXCCLSQZ8bmMRQwTEHBCz2FP4jQe1QwpD4ACXHMc5TeaESwEn9BCbtIN/7HoXOwG6+ACXClqAcCeTPw4cuACr6JuBcuAMNwIPjBCf4lTCMKtvMwz9J/BPdKoB8PX3Lw5wjCCT4Gg/bNNDSwPzEDCHLtb4jGK2PwVmgBCbIPJ+rOcsMwPk2CCPD4GA8XjnNwoBZBCPKHKBcvNiQwWLCACfABMAcKuyPwuLt+BfjeJCcwdcKwG/39BLe54AMZYSMw 4_2ndj_mp_0001
Lw+bACTZwo9DKi6PwjyS+B7bpT/TgeRQw3Be8BneLN/zL9GOwTxV9BvhvM/DEn0LwJ9x+Brq3HBkRfqQwHiT8BDtYuB07KERw3G8/BHge5BEgx+OwREpACL2Rp9jiL8NwOET9B/wuo+jDvLRwtmFACDyoKBETBgRwc7U7BPx9/B0YSSQwsqIACbE5dC0dfkPwKq6ACfRycB0gWYOw23i+Bn/c3BUWuTNw 4_2ndj_mp_0001
LDf75BXhSP/DE4uOw7Pw3B777U/zXAwMwDfr3Bv7F5A0jv8KwzJ93BDtuACkZHDMwTJE1B/T6G/zOfMOwgMqyBfMZ3+j+FWMwl5EwB7+nd+z5L1NwZnDwBnMR0+DrCHQw0tHuBPQdm9DVzkMwNLk5BXlLV/Ti/WQwdmJ4BHDPR9ztrbLwYNF1BDviu8TVMgPwxKx0BLqrbAUB4cPwEXgyBHztVA0yUJLwsg+yBbiNY8jib/Kw 4_2ndj_mp_0001
LWaa3Bv0L5AUB6WIwf7K3BjlIAC0fw2EwUio0BPXJaCkwhAGwE+fyBzD3IC0ShCHw87G3B7JfeBE6PO+v+0H3BDi7RC0kTWzvpAP3BrwKACUQN/yPqNI3BXEszAUMGU1PBUb3BHo9YCUW638PTM72BfTcAAEJwDHw07v4BbZDYC0CUKFwYf14BvWV1Ak2G38vGjU1B/oo3A0s5D9vpYU1B7KOlCEwp/0vqv14B7iumCExj81v 4_2ndj_mp_0001
LYpE1BfjNEDUlCBGwI97yBXlihD0hVFHwBspwBf/AdD0YuEDw/tDxBbbWdDE+pg8vKL/zBTcnHEU+R/GwEk8xBL+nYEUvnPIw/5KzBzhQuE0VOXIwhPOxBTUm+EkgEEJw0IzxBvOeTFUKSaJwiOR0Bf/RaF0XaHJwhZ4vBTnGhFk9CDKwLQ82BbgdQDE1I6Fwn7MyBTlXXDESifJwWfq1BrDEJE0Q23IwEhu0BXRYLEkqx/CwfeWwBbY5YEU8/gFwpoGxBzW9UE06/MKwY5v0BjJauEEmZ3Jw58A0BfnRyEkQi1Ew5LTvBbD+5EU6rTJwMDv1BnI3PF0LQoIwI4s0BrJ7pFkyDYJwQ1+tBfh3bFUujRKwICUwBXNvwF0xrTKw 4_2ndj_mp_0001
LHkIuBvaVaDkuABFwgOqrBXR1XDEK4rBwbezpB7mX8DEokHCwRSrpBvGhJE096MGwe6DqBzF6vCUebEDw+2mqBL4cJCUp7A/vIwDtB7eYkB09uLBwIHStBLjgRAULtJ9vfKQvBTSGx+DP6/+vDfJxB7ZxU/Ty+9CwR2RvBfY4r5Tac15v+14tBTAvaDkQ+gIwWwYsBbNhaDkJmL7vLLfqBTedmCEyLLHwAi7nB3z/2C0Tc0CwwB7oB/AvmBUtZb/vi/3qB7vGUCEPQj1vRQ0uB3VDFCUJWJAw0wAtBHmCaB0cdfFwyE3rBf4fBAU9Hh3vqMIxBXeziAUVS8Ew48nyBLDz+9DfRqDwgj0tB/nYDyzR9/wvsQwwB3AXf7rn+N7v 4_2ndj_mp_0001
LCAOoBLitCEkV5D8vq0AmBDcxRE0PAL8v9aojBPu0ME08P/BwwdVjBPAv0Dk8zmDwinpkBnQTPEEdgOivKoUoBDBR1D0qHJyvjBqmBLIIiEEWMy9vPtEjBbMSbEEqZ7bva3AmBv7dSEUR8syP0r7jBLPG/DkZw5gP 4_2ndj_mp_0001
LrlWiBH18dEEsdDEwhwDgB/IscEEAqAIwJOpaBnj5UEUUG5FwSbhWBHX5fEEkNZFwLDSfBjmjyEEmWQJw8Q6hB/vB5EEx9rKwZdIjBPPqsEEW8aDwCg2gB/jTSE0NskJwkOaeBPqL+Ek6cYHwRm1bBXIDyE0pnlKwViThBjusDFEWc7Lw 4_2ndj_mp_0001
L7CHbBf24/DkdYQEw2SqWBLqIlDkXowBwNvLXBLKu0CUgEADwp5obBnvonC0roWEwg2lWBHPJrDkgxr2vkb6bB7XyiDUdUzkvFircBvJ0yC0cUCHvRo7bBDQ45Dk5WH5P+E1eBDRgzDU1fkEwJBzSBbJ6tDU/xcDw+pnTBnYmVDUFIyvvvCZVBzi9FEU+9JzvIFNfBvIkuDUD+A1vYyOgBfD4sCUXG2vPgqucBftLjCEz103vf/ZZBfcAmC08aUxP9ztfBvX9zDEYZM9PFTpYBD5FuDUXFC+PsscbB71EOEkKin3P 4_2ndj_mp_0001
LcfvSBr5tZCULTwCwAh/SB/UlYB0J0ZDw+TbWBf61rAU9Fc+viLEWBD8pCBEZZhyvEVBNBT785AUiNPCwCFgJBn3uDCUg7MDwA4BNBzInoCkq0ZBwOmcSBztXZCUZ3wCw3zlUBXPdABk3LLHw1F2MBXytgAkJDW8vIAULBX5dLAk/AAFwzyNGBfiADCEVaWAwx5YIBj4jHC0S9YHwsk2MB/tMtC0p3K6vrhKMBHaQGDEN/hDw 4_2ndj_mp_0001
LscXZBj1DZ/D0nyAwXN1cBn+te9z1S96vehdhBLYBq+TsIS7vJ/5hBbsBkA0iOo7v/RIZBvuKG/TnNyEwwwIcB7lDV47wP19v0irbBz6Fb9zjcMqv 4_2ndj_mp_0001
LHKZjB3uXS7TGjE6v6PYmBPDDd8z9/06vco3nBTBZE1zLg6fvBjIqBLbsi7zSENdP3cfnBDyoF1bODbCw0uomB/0+Y8jz/pHwtrNoBj5os2zyGIKwtXhnBTvIl+7kqxKwKS4oB3lMEAMYugMwKg/qB/lVL/7jHwNwimFoBnhkTB8h29Mw/WliBfPTD8rsck5vIpcmB3iDa/zII06vSb3mB7fpL+rLoiCwg5qpB7WsL0rmQSCwhc7mBLkjW/zNMaHwf4hkBj5mE7DclMIwrkVqBnuI23zpEpJw6B1nB3NWz8zXa4LwqC6lB7GnY/7XF3JwoPmrBvn+j8rl2ZNwxoAsBvH3KAcSWDPwzndmBf8CrBMOzAMwysGpBfgv4BcQCROw 4_2ndj_mp_0001
Lx11mBnIN/9rA+KwP7oRoBXRNb/LIT38PgHJmB/wRHAc5hlCQVm0jB/eQ9/73xHBQ98wpBTpr8A8rXx4Pek6nBfnW+BclJluPsSjlB/jf6B8BOMzPYj4oBTi3ZCstrrovkX/kBnOnp+roq+oPV9kpBDYCF+7AqqAQGk0qBn/EbBcD1Y/PqiQrB/qRpAs2dlrP 4_2ndj_mp_0001
L5w2mBbaUuA8ilJHQooAlBTakEBMuWtJQ1z0iBnOwACshqwIQGWngBzEF1B8RuwJQY0hmBDz/sBcKCDMQ0NQoBnX6sAs03jNQ2L6nBHuCD/7CdJNQmf5pBrx9HBs9THPQ6i2oB7gN2A8fOdHQ1IEkB7jFLAs+DgKQbtznBL3HQCsDeTLQz4GlB/8vECM5QcNQ 4_2ndj_mp_0001
Lb2cjBj1lfC8n5IGQegVhBfgO9CMPkLEQj7aeBztzpCsyecAQDxtZBfbJuC8AaUBQsyoiBvREjDsV5ZBQIL7jBb4zAE8tYRFQ/xRjB3p6AEMOcBJQVEvlBLJuNEMSiTDQ+PYlB3AKlC8SmJFQDmNgBv8+HD8bZqHQV1JkBj7kXDcEzO9Pn4IhBrwT0DcuwK+POKqmB/0OYEMoVsFQJjMmBrLFNEMih1+P 4_2ndj_mp_0001
LEXIgB3nzSCMB5A5Pqm7cBDMf4BMggfePTuVZBfsV3AcBG90P1SqUB7W5tAcrGawPKFNgBnTxLB8b4n2vvGwhBrafLAspqJqvjeIiBjgyPCs/NL4PHNTaB/wpRCMtZEuv1s4dBPj7vAs8qg9vTlghBvVY6BcNrJ7vNuGjBXSioAc2bNkP 4_2ndj_mp_0001
Lh0NbBD4yPAs59t/P+MsXBjGUu+Lq3PDQ4eOTBjTRDAckiaGQbg9OBnPR2+b/kuGQhXJbBDyXS87tLMHQLcaeBbSWG8DKimEQ1z8hBDq1T8TCjZFQzB7bBfsH9+z6pbBQUScjBnSHK/DVQCDQD95eBngpeAUHxI+P5pLiBrOAiAU8Qu/PpvqjBn31hBE35A7Pi8KfBHYkRAMXzqAQHRjVB3Xps8bl1nAQYv4dBfQIg+rZTnIQNbmYBHCAz37GTHJQ5d7iBHxiv4b+B5HQhHnXBbkv3+DxWzAQtNmlBnYaP/z7UqDQfq8cBrPjOBEDcJ5Prd6iBz8ovB0O7UwP 4_2ndj_mp_0001
LIoIUBTHOSBcAnPIQdqNQB3cAACs2UzJQpV+LBngeRCsDl0HQwNOHBvBlNCc8obIQZG2SB7S2jC8nKaLQUiSWBnygUCMkquNQWxoYBLY3/C8YUzPQMz0dB/WjVD8TSvNQ6x7WBz/Q3B8D4uGQYRWOBXCpNB8zN/KQ1IXVBzD/2CsU+FKQGDxPB/r64Cs29NMQVK/TBbdL9B8XN+OQTJwZBfyUDCcrH9MQOxqfBbFuwD8o/vOQR9agBPdD9CcTaXNQEJIcB3hGgDMg01LQ 4_2ndj_mp_0001
LAetNB/C1lCcNEfDQkGKKBT1E5C8iK0+PVJtGBvonWCMfJK6Pf66BBTYYdCM7PJ5P8TVNB7hZPDMY36zP9ktPBf515D8NtT5Ph6MVBvRBAEciV24PL7ZMBH7RNEcyh18P7+XXBvvZTEsfC67PW+kOBDOqgEMAN5/PFfCUBHhvjEsF/b/Pf/MWB/9C3EcscPBQr+kRB/bDjCckqWCQj8HHBL8ZMD8voZBQIZlQBLvo6Cc94StPoVvKBHY9UDcXFgev4SzXBzfUmDsroJ0PH4FIBfu1KEMwGN9Po9rbBPi1VE8+9i7Prm+LB3/gtEcVkVBQ65BaBL3W2Ecdc9AQ 4_2ndj_mp_0001
LJK6IBLWdeBMeth3PGmVFB3fqaAczrUvPyqfBBz0Xs/7zk47PL0m5Azd8R/rDHy5PvjpIBvPJg+LNb2bvNVrLBrzWZ/bUIx6vWwDFBbgMC2rNo7sv7c9PB/Jc68LP/U+vYc6MBfbLZB8gIo4P0JzCBD8y4AsLesovmlpLBbtNy9r+rLyPiU3IBzAWq/783qAwrCkNBXneqAsqoS5vAqdHBPROA9DdC70vjRFDBH1KJ6jxXIwPHcDCBDqJ36LBTG5v8b7RBjXnO+bJIvCwnv5SBD7ib877v63vWWJOB7Vsx5zOAEAw 4_2ndj_mp_0001
LYTaDBbM69+LNhnCQEROABX/w297GD5GQ6a03AjeX+/bSzEIQO7SuATzWS/bLdFIQAIrDB73Lu8b9v6JQI2qAB/6Ha4738XMQ/Cs8AzsXc+jU7vLQL/dEBbFFt2bk2vOQEQKHBD6Bm/rCtcDQzay8AfCTs2LdTFFQCPtGBbSVd1j+mYJQx9rFBf/EN/bJEgKQTHt6Ab/bR97NG2MQZsa4AzvjM/TMofNQapK3AvBIS+D0aEKQbXkBBnFR0/TrKPLQPQVCBLONV6TB0PQQGLyHBfRfV8T55ROQ59AGB7VaK+rdDLPQ 4_2ndj_mp_0001
LIFI6AnN5OBMM8gIQIrAyAvIgICsY5RJQROxpAzalSCcn0fGQ/0cgA/gTTCc3oBIQDgi3ATxoyC8P3/JQQ3y+A3LhvCcApYMQR7f+AD47LCsNpCOQgk9CB3nJQDMbv+MQXclCBrNCJC8OoHQQKcTGBTqUND8eFLPQSMHGBrltpCcIvZQQuxyABT47iBMEVDIQX5+tAfaS1B8paALQqsQ8AvUp9CMsRTIQCnhxAHK/KDsKKaKQlP74AjiJkB8h6lNQVJHDBTZSsDc5SsLQUSbCBLtyZBsjvwQQKtFJBfCMnD89jnPQWUvIBPAenCMFKRRQ 4_2ndj_mp_0001
LSZMtAvkwWCM0tpBQ/iLlA3VPeCs5CE6PtLWcAfQEwBcnmh2P0kCJA3aX5BMVssyPcxHrAPeIrC8nPVPvMXkvA7nwDCML2szv81njAPwsDDMkSM3v0b00AXAfOCsYKzAQSzceAH7T0Cs4WQ9Pwh6xATWU/CMvZ8mPNmvzAPzdNCcPUH9vahI1AnOpmBMEEtYv8bBpA/kjcBMaA33vHK4nAf5uMDseG3+vJPnZAfekvCsyjq5vALzgAb3bgDcbQJuv 4_2ndj_mp_0001
LC0TiAvrzhA8RR74POh9XAzZMh+rTLi4P4xXGA33fg+7ahcAQl+Bo/CSJi9LEOl+P4hOjAjQc707KMI6PFA6aAf4kl+jxLv5PkTEPADxEf/D6uMDQD8PjA3pr//ziOMHQ4E6pAjsScAsIrl7P0v0PArfZc+LVySdPvWZpAjj3Z07V/5vPWOPnAfgW23rSW7AQRcSOAjMlg+D/Z7uPxFFjA7r1EAErG62Pyt5gA/6BSAUPgnJQLhGoArXmyA0MxbFQbL5nAPtmJ+jdnVHQ 4_2ndj_mp_0001
LnxxLALjgJ/r7aXFQJO42/edQn/Ll/6IQGP6K/W0H+As35gIQmVTC/YCA0AMJezIQ+PXHAHRrEAMTkiLQ0EuPAbxpU9bjg3MQzCBEAvh3x6Do+zMQjJphAT8WW9r2KLOQ2DsLADq2++zwGCOQsFglAvy0b6DeOZPQSaLfAPxI8+T5rUPQmtZbALRhp/7CsqFQLsdl/Gqzc9LMJ8IQG31UAblKvAc1RKLQt7e5/SKDlA8VJ8MQuGOp/+1m66jdiyLQX7TmALlDh/b0yOOQDzUCATpOaA05X+NQBKNtA36VS6DsPNQQoUniA/WsXAUkMJQQ 4_2ndj_mp_0001
LOOKl/aekDCcmi7GQjUHt+i6AqC8A0PFQOpFL/Qt+aCMZeDBQ01V8/UhyhCs3LxBQhGun/G6SND8s+4CQIh1B/SpS3DcXIfBQywgw/ebIOEM6O3BQEFHg9QCD0Ds72k3PZiuCAzHsECstc8GQmxon+MGg0CMEZOIQSocAALYtUD8pUwFQ8in2/auMBDMJ/f+Pdhhi+AFM9DMfRXEQSpTg/6aDdEsqb3AQfzE9/CQHPEM3F7FQpRYFAXrfLEclOJ+PvbeE/Ah8IEspslzPNuCP/2gMuDMytGoP7axR/cNvZDsXHC3P 4_2ndj_mp_0001
LPSGc+o6TECM5kU5P47wk/oTPhBsdWllPUbgAAZpAZA85JgyPy3CTAV91ZAcDUJqPU74q+sf4ABc16r3vRZBQ+S2fDCc8H7+vi7MC/cY9oCsnTLAwk51s/GRL+BcNiFCwkK3X9c4OJDcIwbDwcWS8/uUTfCshwVFwBR8k/mlaED885AGw7/8P/WnjBCMKJP3PbIW8/0/KJCMfr3Jv182A/2esbAMPY8xvzI6c/0zgWAcwes8venrv/0IysCMt5Q8vxoR//+YhDB8zgjBw7wdI/43fmDMSd9Dwz5bNA7JcbC81MYHw3PDx/aJ0dDc8sSIw 4_2ndj_mp_0001
LbF6y/8HD6+LAbz7PH1zJAR5Vg7LtUj/PdXycA5t1F+LIq3CQioinAdPVu8r36xBQhT+7/k7Jc8TtzADQKH0H/UzQB/L78C+PMk1OAFGWq4zmww4Pffqd/czd19DgcEBQYwmy/4PNx4z9P1GQpX1HAB77/+z8nmDQ 4_2ndj_mp_0001
Lxa5XAVCAAAcPNYGQC4EkAVCssAMcovIQZTOrABLbjB8IyHGQZXB1AR19UBsv9GGQz6gdAFdnlB8mP4KQUSEnAJSwOC8LSQMQC8yRA1NKuAc465MQAUFJAF9gZA8HsFGQ0BgoA13G4/7CK2JQsXKSAFoMICs6x5JQjuKjAt0qiCsWawNQZL9qAJSJjCMcwxKQp1BtAteC1BcAAONQWcTKAtI1WBc5DaOQGxIdA5LIDA8d13NQ5MiFAlRsIAcO24LQ 4_2ndj_mp_0001
LNmMmA9u9KCsJbqCQLMjrAFUUnCshI+9P8rHyAFwrQCMZxWzPSLh7Ax6waCMgWIwP0iYjAZeZEDcn1S4Pk9sbA5N3dDc8FCAQg9+oABZqhDsUTFTPAJVcA5pJNCcW5TCQanzwAxom8CclROBQodIbA9+uwCc6iGwPLqEQA1ToNDMgrgBQAsFjAJ591DMmGXuvX2HtARMZODMSSQzvmcwuAxwn1DMA7GxP 4_2ndj_mp_0001
L8b1tA5hKfB8IIZMvc4g0AhCqyAMX//3vVeR+ARfHEAc+vnpvStmDBJaCDAcLHE0vtuqtA9cZi/LclK+voit0A1s4j9rOllCwTuUlA1nifAMNtbCw0AnmAl6IFB8u+AjPBcq2ABH6lBMUwh9vdzrpAp6gO+bfmc4v8dvvAxMJx4LrGvEw+ib6AlPY167L0FAwiQA5AhmjB/7W7cFwHlggAFYvh/7pVmEwEvTpA9jwJBsTrRFwumKgAROSFBMkpp/v 4_2ndj_mp_0001
LEh27AdDju+Lshk0POxLCBtOEC9rjoh8P5PnGBZR4e/LVEBAQWbKLBlGEw+bGfS/P3kT0A1D+k+LPDH5PiB3DBxUNh4DfVM5PfbXABVj3f77WyACQ 4_2ndj_mp_0001
LcsIFBpFf2A8YXpCQyDxIBllr9BsO4XEQ4E3LB1viSCMUmY/PWDuQBBVzcCcmwSAQNHlFBhtrhCslBJHQlfKDB16KSCss+5JQ7YHBBloI9AsfalCQRe0LB5CwaBcD/lGQqYhCBlGytC8mabEQCwNIBZ5S8CcFEEIQ5veABN9b8B8OFVJQ 4_2ndj_mp_0001
LkqgJBhOQZCseoNzPVSWMBt/IpCcargvvJedQBZXsLCsi0w3vFM8UBVwPYCs7d76vvmZIBBR+xCc6cA9vCUsEBVGkYD89ba7v+FbABBtvYDcbPDCwsJ+HBNJyAE8D5q7vPkfFBlMcWCcKGTyPWBKPB1R3BDsF+zivyP5FBdW0VC8HAH+vudqKBxzP3C8r7KCwWIrCBBI4VDcyx1uvm4k7AxkK0D819eBwJZL8AF6V7CsdQ0BweAVCBBJ4aDsue9Fw8fVFBB8fOEM89h6vTJ/JBd0JCE8D+rBwAV8KBlbaAE82Mlyv 4_2ndj_mp_0001
Ly3JPBVBGCBsTEW4vS+3SBp28AAc/0+7viU1XBBNy9/LhzQwvB/ecBFM9CAcCUN4v91HQBN8lj8rdHg8vjm6LBZRve8LgzsCw5IPUB5ror7T3EP+vAZNIB1GsS8DWdeCwyhaLBRtFwA8hBk0vwsBUB1f9VA8lT/Bwl8AOB9+Fn77uyCyvLq5NBJCIf8LoFlGw3VfJB5mHD/74LeCwFSOSBp3f2+Dwrl+vAYFXBRQYr7TxCS3vOoWWBZ6VR6zsT3CwS1VFB9+BE8TiNwFwciEGBtaDT8zjOW9v0NiKB1Lp++jjx1Cw 4_2ndj_mp_0001
LHvCXBRqwq/77Cb0PIaDbB1BUr/rN1o+PIrJeBJVgLBcdLO/PtcghBFZHJBs0ZEAQXqWYBhDnG/bUUtEQ9zDWB93WO4rFsYFQ5w6SB58j+1rGCTJQKLmaB1a+f9TgyUFQHOUTBdpT//7QYD5PZ/6dBptGF+rEuE9PZtFVBpLlQAsEbQFQxNRbB9BAb/7Pw4HQGfTTB9pyY2DdVHCQuXSRBBhDx9DmbiJQQwpPB1XtI97G7PJQ8wjVBR5ZT67zH+KQIx9YBN4hw/jnazFQlcWdBRxup8zbITIQZoucB5adP9DA7hBQ 4_2ndj_mp_0001
LaFwbBF7zLCMVAC+P0g1eBhwWyCMr1n9PVCRhBdtkxCMLkPwPj8qjBlUZ7CsrQ4yPf0vXBF17PCsE639P2idgBdwy3CcIClCQkgScBF+OODsIsY8P 4_2ndj_mp_0001
LdtZgBRE+lCcfjHzv4KMiBtY8lC8sPF/vHhLkB9DmCCM3R9/vblamBBPfICcG/sBwliggBd0ulCs68pEwraGeBVNVPDMH9rFwSInYBhOPPD8u/fGwbPdgBpNk1DcNc0FwOp8VBR3O1DM0RcHwTBQeBZwxNEcwtwGwujyYB9xuNEsEfkHwywIWBlrpgEsxQQIwFJIdB50QaC8BjV2vldijBhkSBD8qXr+v1vDeBNGIMCso9bEwXryhBF2JfCMwkCIwHlZWBZoLxCczUZGwOPniB5Jp1DMXSLFwAtoRBhKK1D8BlCIwdxOgBpszcEMIL3GwPjsYBNA5rE8uBiIw 4_2ndj_mp_0001
LtHmjBdvr5AcN8f7vddVlBJEtY/7M5m8vyWsmBJf3W+rL3+rvSQcoBdnIn6LEPEvvrwujBlQPD8rtenAwxIphB5IBY47Wx75vtagiBt2sj9Lvo+Fwnh1hBlL94Acq7D3vhh9mBN5WBAsXR5AwPPDlB59Cw6D1WKBw+gTgBJQXW97x515vGYYhBJ+Vx0reajHwfzFkBtN9T+7P3YIwb3KhBhRpe/7m9cFw 4_2ndj_mp_0001
LV/PmBxVYk/r5Ho0P9zknB5mfq+rEOSAQQ+roBBS6jAcSuTDQjn0qBFXqcAcm51FQRAolBhQRW87fi4DQLfokBZZM98TiqqBQY6zmB1Fif/zxQYBQhK3lBJAeBB0ixr+Pc02lBN79XB0BujwP9OwmBJAWiAEWw8rvrw8kBVU+RCkcPBjPmwhkBNXuSA8RA12PmdUpB9sqI9Lqwv9P8c4jBNmLb+bxsoEQNgkmBBM3F77+suHQj91jB1zqW8DwuS7PUqDjBRbxQ+jNpPEQtnonBx4R0/jeJXFQvdYoBtQYx+TLEd9Pq/JlBVXbsB0IMBCQUncnBR0hQ/jhwTcvb+vmB9GNzAUQPy6vEnQkBV2lmC0Ci71PJg8kBRkZaCkeO10v 4_2ndj_mp_0001
LCHKnB1svrBciYZDQWW9nBJgqbC8pskGQkdEqBlUE1C8zEUDQhrSsBFcm5CM6uKFQpxjlBtqj3CMXj1HQYdTmBto5aD88TeJQkRNlBNF9qB8zmVCQUa1oB5R/VC8PJQJQhMEkBNJvkCsv++IQ8hpkBlHhCDMU4HEQ6UCoBFHcjDswu1IQ 4_2ndj_mp_0001
LEyUpBNfJADcV0k8PrC6qBBkBXD8RyrxP8YmtB5KIADsGjvpPU0ptBd2RbCMQIYgvGQUpBRfXcDMbh5yvmgtqBx8O2DM+DH+vVp3oBd2ZAEsTqhDw8jDoBZo2aDcCIeGwo4EnBdUJbDs/tvJw+TzmBh4j/DcjHCLwXEZmB5q02C8de6Kw5OdnBFv28CcaJn5PupZrBl0B2DsKCV4PQBbnBBqEsDsgGyuvUA3oBRK+8Ccj/x4vAZYsBd42jDM0cqAwsJdrBlwCKEMqdt6veX3pBdbPLEMHITGwZHFnB5iEIEMWZ8Bw9MPoB9PO+C82rnEwlzUnBpbqNEsQ+IKw0VEmB14x/DcEh6MwLlmmBlh0aCsOH7Jw5HqlBtqC3C8ozyMw 4_2ndj_mp_0001
LuEtvBFM1aDM/m3pPPNTyBNayIDsgLzUP7xSzB5v9HDsi6Q7vnai0BhijqCsCCl+vteV0BZJxgD8oQl2PadD0B1W7YDsmaoBQq2A2BljK0D8IqzEQaB54BhfxmDsi+vDQmsi5BVf/8CMeoSGQqHYvBhn65D8nJfwPjtXyBd1zmC8MSVpP/RJ0BFdiBEcTNzzPooW2B5vdXD8vI5xP0ib0B5EQ3C85rfCQFiByBhApgDMw04CQbCm1BJm5wD8GPiIQIex1BZp1KEckrsDQppP6BhZD/Dcq1TFQi6N5BhwHkDMh15+Pjpd7BN0Q1CcqvfFQzlU4BN9EmCsCO0EQBLS5BleO/CcjNJJQ 4_2ndj_mp_0001
LfyryB5o2qDM0TfAwoxnzBFLtyDcCKIGwgQZxBhXDBEMcH/IwfmUvBhBhIE8JX9HwC731BFmKKEMkkIGwfnR4BleFCEcZV/CwGT20BJRHfE8hC0DwKJrxB53QBEsuCQ9v0iU0BZikUDcTF1HwTci2Bt+vMEMLkHJwUS25BRtKOEM0WCDwdRB5BB8ymDsNpzEwzqr3BV619D8TXv9vU2c2Bxd7qE8NT1DwGGL0BVTgcEMQ8b/vKxLzBR/7kEcDWOGw 4_2ndj_mp_0001
LnIuxB1K8+DMCokLwLm6vBh/dHE8YEnNwaTXxBRq5NEszWIQwHcxzBZsnPEc8tKQwAZ6tBhBgrDMbHMOwr32uBBIzADMPVVPwQvowBF1hCDcUxjQw9P1tBJ3odCspnwOwY7YzBBlsxDsAyWMwHEuuB1SsUEsvt1MwuFSsBtYR3Dc4IcPwsZAtBx/5jDsp8QMw 4_2ndj_mp_0001
LutyvBhnVREMzUNRw3vlwB5qIYEsNllSw3c4yBhGHKE8AYHTwI+8zB55dTEMuuCUwylNuB1GFXEcJCjTw4CNtBF/hAE81A1TwQQxqBpr2AEMlavUwRZzpBx7nUDs/TDVwldYnB9ZyUDcst6Vw7C3tBZZmNE8GnBRwZ9HxBtvApE8ZKhSw77wuBRmUeEshAgUwcWjsBtCUgE8J6ITwspqsBRnjxDc644SwHKyuBBEeuDs7ZTUwPuRrB5g5IEsVNrVwu+JpBVJsJEMNlQUwrTVpBxIFEDcG2HUwSpYrBxs8CDsBxjVwJozmBJ6W2Cs+aGWwBnznBlJjjDMYoyWwj24lB9LkkDMdxcVw 4_2ndj_mp_0001
L5BlzBB//tDMoZrSwXz61BF8fYDslbUTwmAg4BJHwoDcJSsSwPUn6BpBofD8iBTTwXat1BtZZoCs36BTwTHZzBRQaPC8/EoTwiYtyBZMrDBMoKFTwwBpxBVkMIBcVstRwHQUxBR82FA8ao4Qwvz0xBRwsW9LF6IRwroWwBFh5VAciqaPwttpyBhU3gDcdS4RwclM2BRL9gDMziXUwIu11BZzpjCME68RwFYg3BZHkXCMcaWTw3ZizBJF4ICMtasUwMToxBJMKjCc1ZdTwp0b0Bh2JZAMX3GTwhXUxBdQImAcJ/xTw8i8wBNAZ/BMDYURw/pIyBxnqJ8bnzFSwz9pxBV1KF4ryJbQw+YkvBFx+QB8K0LPwEpPwBxUUO/rsdBOw 4_2ndj_mp_0001
L2/f4BVyZ+DMX1lRwFy36BlbeGEcVQ4QwXaI8BhAUaEc5FYRwpr+6BhEvmE8PtESw5LM6B5SzJEcRR1Owekn5B1SksDc++kNwors2BpxXEEMxZRRwiwW8Bd6vzDMXHBRwSLe4BJEcUEs1tqOwUR37BFBiREcu40NwKwu5BxpIXDsew8Ow 4_2ndj_mp_0001
L/9r+BxmsdEcaBIRwHyHACxLOxEM6fbRw+RM/BdRiFFs76zQwHwc+B9PsGFcL4TPwktkBCxBVuE8nv+Qwq7ZCCxGlCFcS8IRwVF8CCty4FFc/CNSw26fCCV0iOFcbiMQwmbj/B9InRE80PnQwJQCACpfa1EswDfSwDaCCCZSkhE8B6jRweHmBCBgfpEcua3Pw 4_2ndj_mp_0001
Lbs4+BFfTXFMEOpRwJwB+Bx/gsFsMIERwZzN/BJMT1FsRLgPwfbr9BBNy/FcvjLOwOKx+B5pn7F81nNSw28X+BJcduF8eLcTwrNf/BVv1YFsADFTw3m4+B9DPXF8q1oRw1u57BlypqFckq2QwT7aAClGmAGcxBGSwZ0e9B9g8EG8IGMSwwxa/BNYz1FMevSUwPXP8BRC2tFc4FtTwd50ACVfmYFcSdRTwa4d+BlVaMF8ysqTw 4_2ndj_mp_0001
LfX1AC1Z5vFcjrsOw5XaBCNok3FML2KMwtbhBClfznFM0s9Jwk6JBCllOtF8GHTHwCkzCC5WaAG8lnrMwZQ0CCp5rJGsa/nOwZOVDCR6UIGMQtlQwh7TCCFEjTGcqo2Nw62VDCpAzQGMOgeRwBkUCCpFBcGslNoPwEX1CCNjqaG8KZFRwa/1CCRdGjGsb99RwA2XBCt8+lF8AJ4PwNxpACt96AG8RoRLwjQdDCF5U0FMCIeNwoIPDCp6IDGMkLzKwvouDCFwkAGczG5Qwr95BCtRnUGMAR2LwWwvDCZruPGMGseSweG7BC9JxjGcpcBPwCidCC5ZSpG8i9iRw 4_2ndj_mp_0001
Ly0rBClGDTFcRFsKwfWrBCFhYAFcMNzIws1WACxXHAFcr8YGwCCWACh5M9EspYaBwlA2BCBgKrE8ZETKw+8/BCdPNYEsVnfIw9pLDCdVhTEsW4ZGwH0HBC9rxIEck6hHwBnBDC1e/BE8+zgDwuOyBCphW2DMbGIEwM0zBCV10PFM04pMwbtdCC5LHAFMHslGwCIuCCVQCsEM8xlLw3h+ACR3doEMmxkLwBZDECxJLbE8cY3GwI+EACJQ0FEc6RRIw5c2DCVyM3DM9JKBw 4_2ndj_mp_0001
Ld+U+Bd5aEFMJKZIwjGt7BV5ZEFsXmHGwYmY7BxzTTFsX0iBwnbh5Bh/0OFcrGy8voGg5Bte2JFsvhGJw9jX5BxQ14E8IgRLwUXB6BFDzfFsx0TKwOua+B98DJFMMyUKwkFo7BFmp0EcnFQEwnmk3BR24JF8llFIwGNz3Bt078EsRxsMwZE74BtQXpE88wXKwmHS7BNSA4EcAzTMw7Id4BpHjjFMfDwLwgN97BFIyfFcxHULwXpB6BVG0rFsaruIw 4_2ndj_mp_0001
L1/M9BRdXiFszN+AwipJ9BBSayFcYTE5v8UG/BhpqsFc1c8UP4ir/BhTM5Fcqez3PCt09BFrTEG8iHe9vsbw7BlEpIGcNglCwFwW8B1mgJGcMJ/HwX2Q5Bh4vLG8L5tAwc8d6Bp9dNGsTHwJwzDY3BFNtPGcm8OEwcL+3B1ckQGMVZzIwF3F2BBygUG85ejKwlZ/+BFSThF8b00Cw3jM7BJIbwFsemqyv/ov/BRRBEGMdNzAwmSB+BZa8JG8zJv1v0MU+BhUEHGcaluIwZsy4BJwDLGMXr84v1C86BhlJOGMe33LwTka1BRGJSGcx8wCwhpx2BVwHUGsIKWMw 4_2ndj_mp_0001
LZ5CACxamYFMvzOMPsN6ACZJeOFMp2W4PqhBACVUGAFsZ0C+PkTg+BRhtzEM0cP5PLOGCCNr4BFMb9uuPgT/CCd5oQFsp7/rvkj5CChUY3Esykl8PCBFEC5ICFFcXaD5vxqt/Bxk4PFMSX30vhyWBCBvyZF8Y/89PAeuBChIh1E8/ajlv1UdDCpAdcFsbAyoP8JYCCNOUZFcsYx4v+CvDC17juEccNJ5PEmQCC5GasEMLfgAQX5RDC9QpDFsgs/AQsvqECVMjQFsCdm9v1OoDCxxf5EsxWh+v/YuEC9Bs8EMSNrtv 4_2ndj_mp_0001
Ljr8/BJ6OCFM0thEQ5eH+BlhvzEs99wHQKhZ/BhVMfEMNW3IQrGE+BxwFOEcKozIQlaA9BJHr/EcZ8TKQy4F7B9c0RFMGNoJQEgC6BJIpcF8iFJMQbtH4BFfvuFMyndLQwjI3B1a45FcDr5NQvfiACZQLOFM3DDGQr/V8BZJRwEsdpYFQ45p+BdcZGFczzdLQlv87Btvd0EMdumLQjGa5B1QhLFM+LfIQP7H8B9zpdFM87ZIQVdt7Bp4FjFMPiSNQVy/4BxD7QFcO+XNQXda2B5FXoFcUtXKQuRI5BtkW6FsM+LKQou31BF/3CGMbbXNQqxs4BBPEAGc5X6OQqRK2B1wVvF8DTFPQ 4_2ndj_mp_0001
LOC9ACB67fE8dGlJQZhzBCZMFPEs+n2KQtnYCC1d+9DscwtIQU6nDCh8O5D8CKrIQ2S7CC1GWZE8njcMQN8aCCBrLmEcl5xOQYafBCRhgfEMnuFQQ4/ADClRf4EcIfOPQznaBC9UQuE8HUcJQBdIBCtVOFE818CMQLfgDCF6zjEclLJLQHUmDCVc9MEcg+LNQkJuCCxZtBFclEYQQS5wDCJjQ9EshwCOQ 4_2ndj_mp_0001
LsxlBCtX6nDsElNGQsJyBChf/IDslk5BQWwrACN/lnC8x/XCQInM/BFLRwCM9rTEQ2zuBCZsReDc9+24PB30CCZ0C/Dsvfo1PbOKECFEhqDcANozPUPMFCp5mEEMd2trPQL4FChzpQEcO0+5PmboFCt38OE8e4ICQqGzGCtiLeE8UOG1PhzlACB2jrDcMUlGQmsuCCxkZ4CclgiCQKhxAClQZuDskFw3PlazBC9B8FDMdgjqPUM3CCFX2KEc8Vc9PHVnCC9zFIE835fZvR4HECNK9RD850sTvN2bEC148bDML1a9PqJaFCVZXGEMbO2xvtY7ECFGnEEMr2cDQ7WJGChm+XEMlAyEQhN/GC1TffEME18ivzAUHCp8MnEcKL17P 4_2ndj_mp_0001
LFw7ACdu+/B8yJhAQ5fy/Blan9AskbSAQegl9BNHnIBMrt93PQMH+Bxj0uBsf1jIvD6kACxy1M/bScx+PjdE/B1SYC87zTM9PN6eBCZkEj+bOFGEQ0axBCBNYzBs6208PQCz+BZke+AcEvKEQw1KBClg7S/76S72PqNCACBVwk7jMR77PE519Bdq1+8L+we0PUkz9BRB7j7rc2ICQYm9BCRFpe6LmdbDQIB5ACJTud+raLwHQyvPCCVi+CAMc4eEQ 4_2ndj_mp_0001
LwGF7BBig7A84PJ7PfTz4Bd28EB8BVtwPm8w4BNulVA8hgl1vTg15BFQtW+bunF4vVoZ2B9h/oA8sw46PleE2B5VRdBMYv8BQO9x6Bh3kgAsEvMBQdvh4BlqGECMAmRpP3Yq2BBxeN/bclZ9P8/m0BlBxrAsGS4zPREM0Bx9KdBst+tCQ 4_2ndj_mp_0001
Llv23BlbM9AM72r/vwGy3BlXwUAMkzHFwN5T1BBaw0+7y+xFwUZEzBFZJl/LKEdEwnE13BxqWZBMzJvIwVl23BlRd2A8wDlLwJoW4BZ5dECsJaDOwZwU1BhDfiCcRtsNwHPu2BB4NyBM0Tx+vFJp5BBeIn/rl/BGwLDm5BJjsACcjLfIw9GF2BhxQBCsG2hIw+V91BxYpWAMBh/Lwn2c5BBBeHAsyByLweWV1BhkM9C80eGPwCML1BRksuCcEQqLwoanzBJZ2NCsHgHOw 4_2ndj_mp_0001
Lz3o1Bpx4b57RkFIw8LWzBVefy8DvjoIweb4xBRZSg7zc8WLwzGjyBV7l49D/1iNwYbIwB11XC8rvDcLwsoT0BZFOKAEwEkIw0+X1BZ81gAE0KkDwULDyBJwXGBUdpWJwSI02B9U11B0QQVDwVYc3BBy5r0Du31IwGpuxBtSmV8jO6XGw4j91BBIaSAkRT9JwiTuzBV1niA0vUuAwYVw2B13Ze/j49OCwIywyBpGIECUCuSJwiTYxBdTJ3AUvwXLwIxYwBdb4+AEvQ7Hw62g3BNzrACE91h+v/Vh4BxIq0BUlEDGwI3c1B1nZUC0YxgEw 4_2ndj_mp_0001
LAAAcBBAAAAAAAAAALy2J+23PV6rX6movPy3N+KDDN6LWSszP 4_2ndj_mp_0001
SCORE:  -172.263   -418.892     33.992    323.496           1.291                 20.299        -11.013   -162.085        0.871        -49.059         -3.508        -20.295      -6.676        0.000     10.965    111.112    -14.351            0.063     39.474                -31.033          3.087      8.627     53.000      6.000 4_2ndj_mp_0002
RES_NUM A:1-103 B:104 4_2ndj_mp_0002
FOLD_TREE  EDGE 104 1 1  EDGE 1 103 -1  4_2ndj_mp_0002
RT -0.178103 -0.252597 -0.951038 0.90342 0.341095 -0.259781 0.390014 -0.905455 0.167451 -9.17336 -10.4654 24.5959   4_2ndj_mp_0002
ANNOTATED_SEQUENCE: M[MET:NtermProteinFull]ETTNGTETWYESLH[HIS_D]AVLKALNATLH[HIS_D]SNLLCRPGPGLGPDNQTEERRASLPGRDDNSYMYILFVMFLFAVTVGSLILGYTRSRKVDKRSDPYH[HIS_D]VYIKNRVSMI[ILE:CtermProteinFull]Z[MEM] 4_2ndj_mp_0002
CHAIN_ENDINGS  103 4_2ndj_mp_0002
LDHD2AN4CDHsOsiTw143zAZBdHHMvUOSw9RZ2ApXgTH8XERSw/1kwANuUZHM4i3SwiOSoAl0YFHsPG0Rw85PlAVD6JHsL9cQwPCdsARdpDHs0uMOwT6MrAtgnNHsbapLwc/d0AxHN7GscpiTwj2v9ApnNEHcJbxTwbibxABKsGHc0AOUw6Ri5AZDsDHMopiRwdxymANkz8G8W0yRwGj6iAZs3IHMEjjSwgQbZAtKxIHcIMSQwRi6mARpdSH8EnbQwdDRvARU6KHs3x1Jw1ZwiAxc9OH8XkNLwkW0uAFTEVHccWVMw 4_2ndj_mp_0002
LPni/AR8bWHcPUuRw5aUCBFULhHM5cnRwyRVEBRKvkHcE7RQwGFIHBhqpsHcouLQw3jCHBhJ0hHMhllSwPPNLBB7DZHs2tZSwWxmJBFDpOHsXXCTwSAEFBxZpNHcMYbTwem7MBtjqHHsdaITwiqTCBZVMQHMJmoRwNFF/AxZnmH8K5GSw/xCJBNcgpHcdReSwrjkFBpcWhHsuKnTw3J1LBBExXH8aeVRwlp+OBJ+ubHs4Q1Sw 4_2ndj_mp_0002
LEZ9DBZC1dHMqZfOwk1vFB1mkfH8DjqLwCmCDB5uOYH8znqJwIm0BBtDFPH8bASKw501LBBYIeH8vSZLwqweNBdE9gH8KXvIwHmaNB5GmSHc1V9LwNsuBB5AVXH8Kp8Owr3FFBR19nH8eMLLwe03NBhXXjHsp9zMwmr1NBNSlaHcpTXHwTCvRBBnuRHsfmwLw2wNMBB+cQHck/+NwNTbLB5GVNH8ySiKw 4_2ndj_mp_0002
Lm7cCBhjnbHMmKSGw8ji/AplkWHseLsBwvMxCBFa3NHMqYI+vi5QEB5O+NH8aAnxv/+18A5o7eH8ckv6vrEMDB9hikHMpOb3vnVp0AJN5mHMFC7+vc8AEBV+8iH898mFwLqP4AZjUTHsficDwC0m5AZj6aHMs/2uvj0ODBFBglH8KoqDvRe1yAlOvsHcpft4v4mWtA9jqiHsKvkAwth33A9Z/qHcK/8Cw 4_2ndj_mp_0002
LIi5DB9tkFHMM1WCwXRiGBVQl7GM19gAwy3hCBJvZ0GMfet6vA4c7AZqq0GMmay8vWY5IB12h1Gsl9NFwkKzNBJX36G8sPdHwr6dQB5sGBHsWusEwybCPBNMi4GMsCNKwlXmCBZSdFH846LGwLX0JBBr49Gc3Qx7v0N6FBZt20GM2LMIwiV8JBhKctG8/A+Dw1nQSBNU27Gs4bDLwV/wMB5VczGsksPLw 4_2ndj_mp_0002
LuiEEBBVIuGcL9yrvrSaABtCOmGsMz1rPe2iBBtmpkGMZdD/PQXLEB1eArGcCcKCQGV4HBlVFvGsxCLVvwWAABduoeGsPYFivNm+4AtfAqGMJw0pP 4_2ndj_mp_0002
L7v/+ApGUcGMeK8BQO6DABVTjZGMdUhHQc3z1AdHbXGMqzLJQBtbtA53vUGs4cyHQGcsDBlnrPG8ljEIQy+MBBNLmGG871rFQKbGJB5EqRGMeDiFQ/7d5ApDSYGc7+k/PleBCBVmEgGMex0IQnLSEBdA/NG89EMKQmR5DBptJCGMdRFEQ/VnLBtamKG8WyAGQznBLBhWgYGccEbHQJiiIBBKSTG8AeSBQ 4_2ndj_mp_0002
LBi61ApVkWGMKP1LQZhcsANdOTGcNMTNQU6soAxAmHGcuKkMQUVeeARWpGGcP1AMQOwruAdTCUGcsqJQQ9VwvARibfGMM8qQQrxdyAxy5fGstmISQ/Si0AZ0pXGsIQtSQbvdyAlwhoG8DkrSQlQ68A5QyWGcEr1MQPyamAhn9YGsWNpMQEfE2Al9yPGM3rYQQFsPoANmKQGcHGtQQ6CPoA1xojGsSYgQQMU91ABfhjG8ZjGQQ 4_2ndj_mp_0002
LcFvvA5q0/FsIqGMQHLtsA97rqFMVZPLQ7VRnA585pF8achIQNEmeAVlTgFs5JBIQZAm2A9r/bFc0ZMLQ7/66Ad2NaFM2u1NQ1+mzA9m2FFspPLKQvTm3Als2AG8uCgMQTLumA5B7iFMIkfMQd1q8Atx2iFcEw4JQUtQ/AdjkNF8BJ9NQeds6ARbs7Eso9JKQenZwA1aIHFs+7JIQK3ltANV2+E8WFfLQ 4_2ndj_mp_0002
Ls5TsA1Nt1FcEFNFQ6dJoAJdK6F8uVu/P59KbAV4VDGMs+KAQNevLAtad9F8aGd7PeWWwAp6ZDGsL7M5PHLDsAJagHGsJjshvZztrAx7ICGMTgs6vbUbnAxj7RGc2kCtvp3NnABtdIGMT8OBwXljkA1OKSGMh7D+vSAilAts8aGMAfcsPi/sfANQEbGscQWBwGs0gARk4jGcmqTkvuMIcAx77jGcaaK8v1AGzAhAp9FsPNKGQZCrmAtj0qF8gd37PWKQ3ARms8FcFOC3PHgKzABMNKGcF939PZRmuAd7B0FcRT77vd6CmAljVGGsPhFFwrgunApQ9aGMu+i7P8wMbAp4QbGMl0jFwuHveAdm3qGsDm6tPiexUABPFrGcDcj/v 4_2ndj_mp_0002
LOsmWAh8xLGs2NCDQV+TBAJNsQG8kfTDQaGWc/MzEJGsJ92EQ6tTf92aqIGsXdGCQ6K3BA5gFaG8HhOHQPeiR/cobfG8PyAIQfTqt+s7XnGcguhEQzXaI9iHZcG8fFIKQRhoX/mZQsG8rWQFQ7Tfo/miRhGcYZfKQ/hx1/2MLpGcmDwIQxGbOA3ZCuGMqRHJQkO3gAJ6FPGsw1cFQFcp5/g9uSGMe3b+PqFJNAllGgGMrFzFQ+hiHA1HUXG8HcjJQhiwf/01wpGcZANBQ7T3k+wVJWGMD9fLQ1mTm/WrfyG8bhgCQ4z98/6U4eGMwsJMQv1HRAzF2yG85vTHQ 4_2ndj_mp_0002
LTaJm/UiZDGsfWnIQfrVJ+IfV3FcYIcJQR0x+7IyxjFMILbHQcD0j/aqXcFs4/UGQFoi4+4F6vF8QTTMQfLRg+gakAG8V1aOQaRZ6+AN84FcI7mQQToeV/g3vmFc3SwQQmXfb+wfcCGcYBiRQmYd9/sdpFGsLf5JQV4RU/C97+F8seUJQmu9u/EnHqFMxXcMQ8rfX+SlliFsyCzMQsMcQ/CyyDG8hLQOQHtEd/gRDHGcBXCOQ 4_2ndj_mp_0002
LX5fj/IkQaFcDpYFQMBRi/AKVHFcL42BQor1w+YKBMFcYOZ5PMyzF/q0rAFcGSG2P2pkHAlDZ/Est2rAQJQuRA5Md4Es40XFQGpD//sYwhFMsmWGQ9UQE/ANO6EML55DQrw3QAdCNMFMc8t9PuE1GAp4RyE8dJp7P1J6UAR+JFFcWaYHQ 4_2ndj_mp_0002
LZtCL/AITeF82U3xPIBWA94NemFsldIyvdrMw/OzWrF8jZUwvIAkEADfvhFMQg75vqMlQ/oG36Fct+o4vT83H+ILMDGcC+KBw99BE+IkS3FMH+8FwoDyd/EXNNGMANYCwJVbv/QavlFM1GB4PCdWQ+0TAbF8SRg7v6HP5/IQx2Fc+gm6vPgQR/sCEDGs3U4nvprCY/+saFGcoKTAwnk4k+WZe/FMzysIwPVB7+e7PpFM1bAFwYCGl/M0VyFsZW4GwjcTC/QnTRG8Hy0Fwr+4//wU/KGMUZQDwG8bc/0RhSGsx219v 4_2ndj_mp_0002
L5WH//qxS3FscUNvPrdrXAfj86FcRyeyPegLhAD8ClF8UMk4PB2SqAnnshFsJL1xPpgVcAPdBGGc8Xt9PZSHXAjEKRGM9pJ6PYlbCAfC+UG8HIp5Pxl7hAf0SZGsN011PNksCArJ/eGMwpg0PmkxWALvyhGMW9FxPzwlr/CvM6FMEIE6PFyMfAzvSAGMoHbovdSITA7zTEGsJbdCQoAnmA/bwFGMjj3/P0khq/e4HRG8KYE8PVrkqAL/CaG8a4A0PTorn/WDdjGM6doyP 4_2ndj_mp_0002
LWUfYA3o/WFsS7t+PyAGhAPpZBFMBbuAQk98iAv76yEc4vd2PBFurAPT7pEciXH0PF4iTAzX04E86F8EQepjKAb8SaFs0jPBQ7vgoAfUZEF8xC5CQWlBSAHIhEFsKvEIQR8hDAjsu0E8gyiDQ5pabAXlIqE8D3NGQ 4_2ndj_mp_0002
LF+MVA3civE8atijPBRSXAnX+iEsHNV4vXtZiAvFjtEs/RtAwO+QnA3fOjEssOGEwsotAAroIeEsjNp8vQ6dt/OONyEsJfsAwhd0BAbnXMEsSJeCwwoLHAbAL2EMiLquP8zKhAPLOWE8WkT0vZcFt/S5GZEctkC0vuRR2+eqfuEc8tMCwsFJr/ucg+EcdOP7vJbqAAnJA4E8nP+Dw/6mj/WeBJEsvd+DwuPEMAbUXREcmYxFw/FZIAXg77DcPCpAw 4_2ndj_mp_0002
LiEDiArlSDF8DkFBwG9foAT9dPFs9S9Ew7cP0Arj8OF8SP9DwwCQ6AzmhKFMvH0Hww56kAzP8mFc8TBFwpi5qA/Fj1FM1JeIwzsipAb7EtFcYmTLwYgomAHeIGGcWrOIwUp1ZAjgzKF8A7L9v832mAXZ9IFsVedIwvM6YA71inF8MNCGwoQ8lArPjtF82LBBw9wazAHBa1Fc9MAIw/rytAbId3FsuxsMw2OzsATh7cF8rnbLwqxEhAzAysFcPg0LwUy4qAf0ULG8L0nJw09OcAjrNGGc5xsIwKY1nAjmAJGM1uYEw 4_2ndj_mp_0002
LwVD3AHHUSFs7lw9v1mIBBLjZQFMje76vr2cDB/g95EcaiW8vbqfHBHs53E82x4Aw0f7BBfoqXFcKlVaPTEYBB3UsvF8S2YpPvIJCBDOo1FMcOD+PKBqBB3E1GGM2jv/PoIeCBXe3JG8+akFQnVAyALPLVF8TxN3vOjYDBf5PZFM5LeAwV8B+AThtPFMi+izPEf5FBDZ7SF80cgtPAFXEBPwD4FMx7ypvLb16ArN30FMa8SOvwwQ+Az7htFM1qcBQLlFGBfYbwFcCgWAQjznEBDW8KGMFV36PGZZ7AzYfJGsvLP9PYYHCB3P4RGsWh9FQWaY/A/YNGGMHR3HQhJKGB/7kHGsbYwGQ 4_2ndj_mp_0002
L6LSABfCYqEMCkm5vcR1BBHaFUE8J+d7vToWCB/CGPEMh0wDw1rXGB/E2FEM6/pFw/e68AT9mDEsQZdzvHSc5A78LvEM5kQ1vsz5FBDcoSEM62b4v+EYAB/3vDEsZmWoPlhY0A7p/GE8vi30v15u+A3NJqDMuPM6v 4_2ndj_mp_0002
L3Fj9Az87XEMbGGHwSBo9ALePVEcFidKwJWJEBPgofEcYwnLwG7+GBP75VEsIdVNw+bqzAfiqfEsIMsLwMJLzAbPufE86YwOw/LPzAT+xIEcW+xPwoCLpAf8grEMC2qPwKLm2AfcidEszIlFwcBa+AjY8DEcNKqKwL4msAHUSXEcwb9KwElPzAr0OwEMzJBLwnCP6AXevnEseXjPwBD5yA7m0IEcss+QwvIj6Azl0AEspZIPw+xUsAv0QAEssT/OwaA1oADSkrEsFK7QwY1GiAjrfjE8bF4Owd8ZpATV87EsfH8Ow 4_2ndj_mp_0002
LdDFFBbST0Ecy75Kw6nsJBT2cAF8eT0LwsN9OBf011Ec1Q5KwNq6SBjir1EMDiMMwgkWJBLqZXFMGz1Kw7NZFBLefkF8N6ZMwPHzDBriceFc3rnOwzxxDBfkU2FMm7SLwUwYCBzn78EsvA3JwF7cJBvWZDFMgh9NwArMIB3tjXFsLKvIwNuRNB/O6eFc3V/KwkPJBBfkr/FMasPMwUJLFB7rl6FsEBgJw 4_2ndj_mp_0002
LkhTPBXndsEciKeIwr0pTBDIJhEc+prGwdC3UBzqLMEMb0DJw8sjZBrYlIEMsjxJweJ5SBHpkbE8OuzAwU4lMBnGyvEsXGEGwQANXB/mOrEMeW3Gw2HESBH6ppEs8cw8vhTOPBLwJSEMNBpAwAQUWBnnbSEMM4u+v 4_2ndj_mp_0002
L1ZuQBf27AEsho1JwO0IRB3u/aDczFlLwe1ETBf3+mDsvqYOwllhWBLqJTDszfpPw27vLBHlYDDcyGzLwgnEKBXGn1CsZgMJwXcQMBbYrcCMEBoNwmCCNBjTmGEM6NbJwUSWUB7jmHD8xQvKwIHvIBP/AZDse2mMw0yGJBT0GODcDCJIweSaIB3bZMCMkbwNwwLfNBvWFnC8fNnPwJKPPBPLyGCcOS0Mw 4_2ndj_mp_0002
L+nmQB3UkEEMUNlPwZZ7RBHbKME818HRwd3lXB3EWUEMkASRw62QaBntcNE8CKNSwx+BOBHfBeEM+VhRw6zSIBXD3WEMWJ1RwlxtEB/JcqEczU+Rw1uQIBrnfJEMlhGTw58dNBn5YLEsxsoOw6XyRBXPi8DMb7xRwf71NBTYnpEMgatQw8glPBHwDmEs9BaSwsExGBD7TNE8pGARwb2oABfYWlEspYMSwlIwEBfTizEMVzCRww1LGBzEd0EMVUySwewLEB7DZEEstkUTwQFyJBnRCTEM3n7TwQyyKBLY72DM0x9Sw 4_2ndj_mp_0002
LGyQZBrAxhE8FZTQwP97eBLEmpEcnLPQwh8chBTZWXEMjhyPwLlgjBXfLYEM/lgQwS+ffBruf7EcLmZOwdtCdBvtPQFs5PQPwolnXB3PGUFcctGPwv3QfBjjQiF8eiIQweJnWBzpnnFcFT/PwEkLbBz6hwF86lWQwBe6WBXdhlEcA0BPwvaEgBPimvE8O0NRwwwndB3cj2EcI+hMwaH3hB/ES+EszM/Nwls3UBTeZKFsXXTOwv+rhBfhsmFsxpXQwhBiSBL8vtFcDABQw 4_2ndj_mp_0002
L6U4gBriqHEcTpCOwyIpiBj2SrD85FzNwQM+iBH8QPDMZhJQwwvOlBbv3GDstDgQwDNqhBLGyPDslIgLwjtzhBP6/lDcloEJwAabeB71mJE8hF7MwWhikBbbr7DsE1dNwNsMfB7YHGD8ZE4Lw+I3iBXxxyCczmYLwRcQgBnrF4Dc+1AJw 4_2ndj_mp_0002
LtF3gB3r9HDsCS7QwwSKhB7CfuCMfwJSw1XFiBXbWGDcoZYTwq2BkB7zN4CcLw/TwTUFdBT3FYCsx1dSwlL0bBzP6pB8IUfRwblbfB73XDB8Pg5QwC0vWBDBfYBcdsTRwjbIeB/XKODc4QgQw9WoiBnFdVCsTA+Rw3I1ZBPnWvCcqFdSwI7QdB3GhKCMpCeTwrpqVBzzUqAs60qQwsK9TBzkS5BcdpzRw 4_2ndj_mp_0002
L7yDhBDSLrDMiYsTwPEvhBDUlCE8fk4UwIenkBnGJMEsq94UwiSjlBbrYREcKz9VwSgafBzq4UEs6kAVw6CpZB3qJOEc5HUVwQ7/VBDNphEcpkPVwquZZBbNyDEsBJsWwhmAfB7Ll0D8FuHTwOKYhBb83wD8eHwVwZNYfBz81dEMF0EUwk/WgBnzkfE8clzVwagSYBzTvCEcz+jUwIY5RBb52cEM2cdVwtDMWBTbjoE8nlPUwW7SXB3detE81X+VwkITVBfM+9Dc7A6Wwy3vaB/MMPE8pVcXwJH/bB3gerDM+OtWw 4_2ndj_mp_0002
L2c6lBLiVPEspeuTwTJkoB/wZYEccFoTwD8oqBjLOGE8MlRTwJo2sB3vCLEMDm4SwlmloB3CFqEMW/jSwXFqmB/jw8EsNizSwf+vmBjPAMFc9knRwDvanBX/KIFc4BGUwOAWlBb/7EEM4cATwtsGpB/42fEM4qkUw7cFoB3DAjE8TYmRwmkmqBzipwEsO5fSw4unkBLvq2EMf04Sw0LYlBHsRZF8knyRwtNKmB3FgDFMeqtQwLixoBPkKSF8GBgRwo3CmB/UcVFsxGRUw7/cpBDdSOFMnxAUwrOTnBHn+8E8sZ7Uw 4_2ndj_mp_0002
L15ypB/VZkDcnScTwWsjrB3QsBDMdMETwQ0CuBH/w6C83UAUw3pEuBn7ZLDsplEVw1/6pB3dZYCs8kATwiW8oB7PDECM8UoUwig4nBHF3cDcjtqTw7lZsBbVMLDsptGSwB0ErBjbO/BM0LgSwkKHoB70xdCMwObSwRIkmBPhCXCsfJqUw 4_2ndj_mp_0002
LFSDwBf9lhCsFsjTwFHeyB7BKVCsqXaUwrB2xBTkarBsE8kVwVUBxBrdQnAM+IMVwxun0BvmyAC8kyiTw+DC3BL+sfB8+bTUwHSs4BTJITCcmo2Uwlsa7BHFYFC866HVw9IM8Bbr0fBswfOWwmLb6Bb3AMBsJoJXw8Mu+BPGoJBsASYWwMwrvBfulVCsG5oSwOtVzBDOYwCcxy7Uw77V1BfUHYC8Vc0Swg1wzB73VMB8hB/SwegR4BXUp5A84goTwe5W2B7K43AMuiIVwsU03BLRceCcTXyVweAx4Bz1WtCMhxIUwsQ18B33aMC8i3bUwKTf4BTx+cBccJCXwCPA7Bb21rAcKh+XwFiCAC7A3YB85zqVwDPT/BfPepAMHJNXw 4_2ndj_mp_0002
LOKIyBrqq+BMvv3WwsMfxBPqk/AMPu2XwMPizBnjTo/rV87Xwmf41BLNz4/LobiXwzmhxBDNhxB82nmYw2abzBvSTbC8DueYw927yBzCIoCMzrhXwslIyBTbw+Bctd5WwzKevBTcVoAcP/pXwR14xB7PPCBcAo/YwLVkvBffBICMk4nYwn9a1BHHDOCM3vjYwtqTzBrID3Ccv0zYwr8u0BfYT3CsFrIXwLqVxB7lw/CcEMdXw 4_2ndj_mp_0002
LodsyBzpEm8r2NNYw/8h0BvJef7DMcTYwUq40BDBxp+TaHUXwuGQzBTvGX+j33ZWwC/vwB/eRe7rkqHYwD28zBLkmI+TIWuYwuub2Br7qs3jG8gYw 4_2ndj_mp_0002
LjIx2BPouRAEnLNXwlZD3BDnoLB0I6EWwHHj3BnD/WA05myUwcxq3B/Ky3AkXTqTwEoe5BHoFBCUHtdWwiii5BTwI+BU2/8XwGSr4B3RMkAkt3IYwb0v2BzmCRAU05MXwzUU1BnR41BkGtEWwAJT7BnjCoB0eDAWwE6O5Bzs3hCUITFWwY6j7BXEYGCk/TKYwaaM4BvIWXCU1IMYwf8a6Bbjuy/DuxHYwDov3Bjj4iAE4voYw 4_2ndj_mp_0002
Lpyh4BH5UJ+znw4UwrUN5BHCnF6TP4vTwNdv2BXnLPtTHa2SwzMn0BToVa67KSUTwWSZ4BnJa28jgC1Vw87u6BzApI9DJ7KTwuZG6Bvf4287zb8Tw 4_2ndj_mp_0002
L1aH3B73Ai27sKmRwbu+0B3GBo6LwsoQwLeK1B769r/L6UKQwuWazBbMlSAMeG6OwinO1B/Sti8DNf5OwvFH1BPfPIAkp2lPwEZd1Bf088AUccDNw8UdyBbCPcAU1PeQwgeB5BvM6Gyb9WRRwVDGzBDqD24LoXKRwxBI3BbL8l7zvW5Nw9cnzB36aa7jqdfNwY+v2Bv0NYAUfGeQwQEY1BDhbACkZ+iNw04Y3BbKTuAEUfJMwzU3zBr/itA0vkpLwJBYyBTGKgBk+DuQwbX0wBLmXMAkuLmPwwxRyBLxFt/TCrYRw 4_2ndj_mp_0002
LOxL3B7OdgA8MAqQwAjv3BHeq4B82RQQwz5T6BrudNCcat6QwJwc7B7Y2rB8dtuRw7Dl4BnkQDA8biORwhYB2BfUKQCsGLgQwU4D4Br4j3BMshWOw 4_2ndj_mp_0002
LXOM7BfdzzCMQNkQw9Ql9BzLkHDc7yFRw46BACnv+pCsVm4Qw0oJAC3zXRCcW5zPw8Rx9BL1ywDsqFRQw5Q86B/qy6D8kC1PwH3r5BfhxPD8ZdUPwE8L7BbcazC8qdkQwL4M9BLe0MDswrJSwRcC/BTajrDMIDxOw/Su+BzYFFEMvK3QwIv36Bbx6HE8CREOwjK+5BnkHGEskMvQwgQ+5B3q2GD8LgNNwWyi3BHEIRDsTL0Pw 4_2ndj_mp_0002
LSB/ACnjcrC8QD1RweXLCCnSRPCsm82RwE+FDCfYiNCMnhkQwG7zDCzO8bBsYNaQweqCDCPwgcCsYWDTw3uZCC3zrRCssGZUwQRcBC7rc0BcftZUwcU4CCLg+gC8mKZVwVY1ACju+/C8kHmSw9quBCz+KfB818xRw7WODCrm4+C866ATwwlAECDviMCcAe/Sw 4_2ndj_mp_0002
L+Y9CCvKtuCMC4hPwOOvDCDe5wCco4DNwezGDCX2MjCcMnTKw/PmDCPspoCsRkDIwdTQECLeaeDMOR1MwOzQFC7/JpDcOe9OwsSGGCTZdODc6VsPwuzMFC/N4HEcX79Pwp7nCCrWuID8WuQQwIMhECvM6YC8XqTNw82aDC3xv0D8As+MwTxtECfN+iDcYH4KwXI2FCv/VMEszfsQwgegECvIKSE8bLUPw 4_2ndj_mp_0002
LBV7BCbyHNC8AGcKwYEIBC7fi7BcsuPIwF8TACXbuqAcQ9FJw1IcACXslIAMr1WLw4cMACn6XhCsJciGwaSW+BPC6vCM6AVJwrxu8BPwEWDcyYYIwFAo9BDMx6DMiGkIwVeV6BvqpND8rMuGwOCiBCTKaOCcRCTMwnY3BCf0GoB83lhFwSnT/BnifWC8ObADwoTyACfSI9CcWgXFwoJZ/BbR84CM8AKLwbP+8BrNoVCs9yuJwTUL5BnYjlDcW7ZFwvBs5BbKbvCs3+fGw 4_2ndj_mp_0002
LrtU/BHU4BAcPkNGwmLl9BL6kL9bzb+Gw/0M7Bfxrg9rZDMDwhvU7BHfa5+bX+u9v4BH/BDfJE8DAG8FwQrb9B/5BR/zUxOHwv/8/Bbizb8ThuGAwTxH/BXgFbAM3ahCwDC/8BbBPd8rEdjJwiTcACbIDN8jU6OIwTXQ8BLnOo/TqGSEwAAhAC//SF/zhQ5+v36nACvAwu5b8rP+v53L+B3lfV8DItH7v 4_2ndj_mp_0002
LVdG5BjsUx5r5X9EwRXm2BTuks2rMW6Bwoi02BL9al8TdbK5vsuK4Bfqub/zb+94vDUi0B7buk8jRwXFwNcxxBPd+A9TP02CwjpwvBLWjz+DyjfGw+OJwBHZtiAkYP5HwDf1tBLABC9z2z3HwL2X5Bjf+Z5TPTRIw8lA2BL6fN+7P87AwQrU0BjkAA4zZ3lIw0UP1B7tjT/DziOGwEB7xBblWr+jrcY+vN+ExBbDf557b0yBw 4_2ndj_mp_0002
LlHz1BbNiF6zovVDvQ3w1BD9fn9T9ki6PxTW0B/d1QAEku45P6yRyBzEeaA0tEoxPAeX0BfrB5wjUcYBQpVb0BD+iM8zS5EHQzUQzBHfSR7rzZiJQf3RyBT613+bRguIQQfVzBv5Rm3rRS4LQfMg0B3dpC8rs/NYvjAv3BzdYV+Dd2m9PaXT1B3kK597MjZBQ14RyB7JF93rInPAQfjTzBHZx9+DJSOHQLZf2BXDGE9zqbFIQ 4_2ndj_mp_0002
LADs1BL9yOBUMm4+Pt9q0B3ZPSCE1EF/P5m+xBL3IVCE7NZCQgRvxBn5YLC0UjGHQYFr2Bb4uvCU95QCQn651B7tzeDEhlRCQgZA4Bnut5DkClyEQb6Q3B7YWTEkhA4EQeu04BLEMjEUoByGQvxM7BnPweEUowXIQvx93BHxL3EEkjrGQ83k3Bn/EGB0SgxAQcPW0BfVhZCU5cT1PC8m4BXn8sCE07SAQi572BfG3lCEwbaGQzWD0BrpEjDU6ygEQ/jn1BHbtpD0n0V8PnT35BzJj2DkiCjCQC4U4BrnSvD00wcIQ0yc1Bb4YXE0IjZDQ9x27B7BePE04OaIQElX8Bb6nqEEyeFJQp2I2BLBm6E0bDLFQYiI5BfADDFESeDIQ 4_2ndj_mp_0002
LG13vBr9ikCEuPN/PEnFtBPfgoCUCAtBQ2CsrBjv3QDUi7dAQyoZsB7tuoD0Dnf5PgwVrBbIdECUA/J/PPzPsBrVavAUKUIBQqJqrBvjZcA0vM1GQbJCsBjwjE+zMVCIQW+8rBLwjD8DuPhKQ/mgrBD1tl+DynlMQnaUsBPSZI9bUD4KQ55MwBfX5uCUFAU3P++VtBH/TqCEooBGQfuRrBHC8FCU7R60PtNTpBPbkICUh2BBQYeZuBLIrpA0S4gAQgiNrBzzXAAkcfU9PyxlpBzIOtAEontHQmV/sBDQlBBUzLsIQvRYsBjMiO7DGf/EQLsOrBj4SSA0DMUMQ3ucrBvyVn9jxtcOQlOqsBP+Cx+bgQSJQoiQsBPxNW+rAFvMQ 4_2ndj_mp_0002
LvkmpBnFLcDkfNaDQilunBziL+DEscLCQMNCmBzBT5DEje25P/Z1lB3EnVDkvRgzPENjlBv0C7DkumdGQqjCpB3sZLDESTrGQEQroBrryOE0fCCCQGXLkB3U3KE0364FQYmWmBjoW+DkG/PJQHpekBn56cDkeN8GQ 4_2ndj_mp_0002
LjfTlBvoAPEEXI9xPqbwjBLvLQE03Z6yv2LygBXNWJEEgJcyvB3ndBjGYVEUOGK0vVF4jBXG5mE0Ops5v+EhmBrB6sEU+e87v/ZEmBLQ9cE0/Ia3PCv8kBT9TGE0i216v/gBjBT2yxEkarPvvz7qiBrCHoEkAwdAwSfZmBPGs4E01PbAw 4_2ndj_mp_0002
LmmogB7penDEw2msvyrHcB3/2NDUIhjmvpYrcBXrpeC07O6yvfQogB/LiQCUrO+0vVeTaB3KgOD0Ep55PwPkeBXi/BDkcBFBQ9aPfBTVkRC0HHHBQXJ7cB72XSDkCbkGQdpaiBff+YD0EW4nv+6+YBjgsaDUJJ51vr78WBDrj4C01qz6P1V7YBXfquDUbU27PzoMhBT5FQD0Gi6/PTpIhBLbrICUk0CEQjuPgBr7yGCEpFU6P65cbB7ohCC0CCKCQYJ9fBrIgJDUPGwIQ6UGZB7dQED0jksHQImicB33G1D0RtcGQ 4_2ndj_mp_0002
Lp6KYB/u9FCEFzi3v4uVYBnClyAUXwO6vcEmaB7TS3/Tsw2hvbzTZBnxAMA0fEq3P6HMSBTmeYAkJ6H7vlxLPBX3sqBEHYc9vI1XSBH0kWCEy5i2vvb4XBHe2FCEAz13vIYtaBniOfAUV2kAwt3ARB/Blx/Tts1uvdgDRBT6jh/z3b9AwipULBzW3nB09gc5vTWGPBjvj6BkP19CweYORBjKfXCkhDGhPKaKSBbDR2CU+446v 4_2ndj_mp_0002
Lz1kdBjeat9jrgevvd0FgBLLqSwbvQctPKxKjBbQsj6T0jeyPUHzjBXZ7D/T+zD0PzWEeB3Dza9DSD47vhibfB/Gs8973kFNvKOWeB3AFP1LG1Q7P 4_2ndj_mp_0002
LG24kBvycv8bNl+1Pnu4nBzNma8Ln+P4Pou6oB/0h/+blhuAQ0PMrBH1Mp+bL/WCQleSpBTECC+7e1JovGVwoBDfti3ri1k7vn27pB7kke+DvbC6vHtXpB/ynHAUxigBwPoOnBbsq7A0dB2BwrOelBD6z9A0sb37vXK5mBPNksBk9uGGwTE8jB7qZJ/L4pp0PMFFoBjPhm7jucW6PY/qoBrXfBA8dHfwvgZcrB7htE+bLlqbvvpmmBzh7vrjsfr8vQQopBXGMN870/XBwHRGsBLvcT+DTkO5vj8GpBzIhY/jSfVrv0VrqBnvvHAEVKmEw5oulBrrbYAkBBtyvIg3jBbJ0kBEJoX8vCmPoBbs6qBE1mjIwgfSlBThxJCkm0WGw 4_2ndj_mp_0002
LqffnB3FojA8rrJCQj2boBjVGjBMQ0MGQIq8lBvT4/B822rIQgJzjBH4uqB88gbHQ8wzpBfRCYCMr+lDQc49nBXB0wCMQEu/PvGllB/7OsCc8JWAQYv9oBT3EID8MdH5PIRqlBHOTtAcAqkAQPsrpBbpAFBM/ynIQC8hqBztstCMxTsGQHuirBfHLNCM7oUBQ 4_2ndj_mp_0002
L8YMmBPrtaCspOxKQ3T/jBrjLoCcjwdMQku0hBj9i/CcbB5KQZUDfBjVL4CMcToLQKHBlBD/DFDstqtOQx/pmBP95sCcTRZQQeNlmBjrQGCsW5YQQ939nBLAVBDMnvLRQ3RHoBP8piCc88ILQ2oFjBLfiMC8qLcNQZMQmB/xaeDMZg3NQ4BVjBj7QUDM0stPQ 4_2ndj_mp_0002
LQbiiBnDVaDcls+IQH2cgBXLwwD8iWxGQEJedBvBoUD8UrDDQqKqYBvjyVDMthNDQW8vhBzr9JEcgPfDQdPkiBH22cE8LU1GQCKkhBTk5fEsKTpJQcgXkBTLnpE8jQxEQS0ekBbCCiDM6TtIQ+gDeBz5Z+D8l/yIQP3gjB3toDE826dBQHGXgBnZXPE8/LaAQdM/kBDXc2EcBO0GQM5HlBzRimE8MkJBQ 4_2ndj_mp_0002
LjmDgBPQS6CsBDAAQO8qdBLDbbCcvbW4PfzAaBPjf5B8RtZ+PLnjVB7ZLnBc5+U7PRJ+gBDdXCC8+qwpP+VfiBvEMTB8Mgi5PI4EiBb1c6C8AgKAQx1NbBvK2qCMV+FpPz+BgBjLWbBcB37tv7lRiBrhbYCs7xsmvDzijBDV76BMd6m9P 4_2ndj_mp_0002
LjccbBjzMhB84EXEQBLzXBL7DsA8v81HQtPzSBn2aYB8JtBJQEEwOBXP+qAsJiMJQvR+aB3oDIA8jNSKQfhpeBzXo79bjxiJQ+1CiBHbmJ+7OtDKQ7HlcBP0zg4DxWWIQaRujBjJ2+z7WYYJQ387fBb3sZ+zjEWHQyJriBDj+N+jAzLIQZJWkBLxhJA0sSBHQTuOfBfeirBcrEnFQ9ZMWBjtYv/LcmcFQZ/YdBDuy6A8T9KLQMuNYBHX8i/L4R0LQh42iBPkT8/74x/KQZlTYBXWdq5D3t4HQ/A3lB380T379PyJQc5TeBXxLGA0audFQgFcjB3wSvAES+lEQ 4_2ndj_mp_0002
LP9DTBzxYWCcoRqJQl3lOBLOztC8T4vKQZarKBvNI3CsJcfIQAP5FBz3hwCMEByIQgXeQBrv/WDcUIGMQscaTB/oQQDsjouOQ1v1UBnl6AEsr4NQQqgUaBXVwKEcHBfOQZ+1VBzogoCsQMvIQh8sMBvJjWCsgiEMQz+ITBb+PoDMNKwKQDjCNBnwlrDcqKfMQo4/QBHwR8Cc4ZBQQjqLXBz+y/CMsoWOQiBqbBzKDaE8WwSPQh4mdB7Hl+DcVZjOQhgCZBL76MEMftaMQ 4_2ndj_mp_0002
LwatMBjooHD8qVhEQ+RfJB72JTD8KTi/P0evGBbbxrC89ue7PIQACBrj5tC8bJK5PTW7MBzS9mDMajZ1Pl3uOBTcFKEcV4E5PrpIUBfaIPEMrm64P+E/KBzCxZE8Fna7PLKyVBD0xjE8lhF7PhkoMBnQauEcxgl9PqjASBbjbzE8hSb9P1opTB7m/HF8epl/PK1sQBfxrGDMsE4DQrCCGBHa1lDc4YCBQngeQBniSTDc1a3yPTwrKB70UnDsRJXcvrJFXBzezCEMTzJ2P4YvGBXBzVEM+Mj7PqxBaBzgvnEc/c96P4EsJBTCv6E8Apb/P+HfXBHzpIFs8DX/P 4_2ndj_mp_0002
LTtfJBfkeFCcNRG7PPWlGB/e89A8LcW3PwihCBnStbAsB7c/PKiJ8ADg2EAc43p8PqgjKBj5uq/r2sUyPHIAOBDmvMAMzzDxvJYlHB3+hH8LexzsPYUzSBXDVm+LXqF0vNLbNBLhqGC84s98P1AQEBv8GRBMrrYbPQbRNBzN0Z/bsM57PZ9kLBT+4JAsv2w7vHdbPBPrWOBsPy0uvR1cKBrCvF6TMWdjPGVTFBLe4G6LCCU6Psj3EBzwdm8biUNuvbBDVBThhP/L6HE9vUMXVB3nlt+rRaCgPdxdRBHbhL6r+pV2v 4_2ndj_mp_0002
LHBBEBfqTRAMSauEQthjABj5+n/bawcIQ6Gg3ALAfvAsl8iIQRhWuAzDdRAMCMYIQ7CfDBbPql/LWPJLQ/6DABbDE2+rLFlNQv8/7ALv/rrT0/QNQnPYDB77mI/bLpDQQbkhHBzzzsAcRHwFQmWm+APlrV9riFcHQnvwGBPhKK+LKnBLQhwKFB7lIyA8eUgLQSkN5AzMeFAMC+rNQkcI3ATcLI6Dmu/OQm0J3AP0nT2jxVdLQ80XBBP2Cw8T1nHNQza8ABjz3m+raC7QQxP1GBn6Sn97WTAQQaYvEBX7SmAcRzJQQ 4_2ndj_mp_0002
LGmn4APj7ACMaRtIQKRcvAfMdfCMfw9IQaZ7nAb0MhCcA4WFQZBtcATIsfC8uGcGQiojzAT4/MD8dcaJQg8v5APddSDcMy9LQ4kl5APC+yC8A36NQZfv/AHtF3Dc8waMQP9R/Ajp93CcdmIQQsUuCB3sJ8D8U0wOQRxmCBneicDc8FWQQ8b+/ATkMNCM3mXIQD7CrAHWxTCc7ssKQuat4AnDPWD8OhgHQjF1sAzJJjDM5pcJQI150ALpBWCs8clNQbN7/AzJCIEsOU5KQ5LF/Af99eC8HN5QQJLEFBf3iMEcD+FPQuM2EBfAhgDcPVRRQ 4_2ndj_mp_0002
LCIRsALOPhCsR3qAQp7JlADdehCcRhb2PGhNeA3qNwBcRfIyPTHKLAzOcxB8wyXpPzn6rAz41qC8jJRrvDNFyAf4HDCMaPb0vrKvkAL5f6CsBD17v4wI0ALcXaCcjNVAQdaHdALFF3CcY+D5PgBzxAbebDD8hJYevEW02ALsUKCMFCU9vULY3AXbVyB8Hk/PP4fesAzq0SBcBiB4vYhkpA3IFBDMUmcBw/0pdAnl+hCsPtt9v0HqgAfyrXDs+2V5v 4_2ndj_mp_0002
LXpyjA3n4mAs1gK4PxZ1cA7fqi+bm6C4PNqCLADosZ+rn0IAQheoz/mEol8bCGJ+PrHfmA7LLc4L5bF6PYtduAz/RG2joZagPIwKoAvZ+e8TcjJ7v4+jmA78Rv9btvBBwpvBrArm/oAc2Dw7PGODVAXMvT+L2bqRPf0/qAzF+96r5kqAQFXPiAH6SJ9j9+Y7PzDsyAfEid9L8/PZv/7U0AHiUQ9DnV2tPmrwiAvZvB9LYy4EwZqkhAfpON/7h6S9vnRYuAvMVy+LYqpBw 4_2ndj_mp_0002
LvLNPADDGW/rE+7EQPZ47/aNt0/7U8lIQr7yM/S2r5A8getHQC3P9+wBMkAcqhuHQSoiIAboebAcMiJLQqk4x/m5xyA84MUNQzNLf/qGAo/bkK6OQT5vm/CJvDCsC7wNQCSAu9WZXJA8w4cQQC+Xo+qvgOCsGdwPQ127e+8k2dBsmeqQQ0cUeA3DkBAM4VPFQyZSu/2/Sq9rNK1IQA+WTAPA2V/LNt7LQdWFSA/w5TBct9rKQcLHo/6uvE97qwkOQGe70/C2rcCcyehMQ88Dt+s1xu+LzdERQ1LFU9m96vC8I4CQQkmBd/4cvuBsfscRQ 4_2ndj_mp_0002
LmPgi/qQBDC8uLtFQPlNI+KsYlCcpgnDQmuvP/8x9QC8SRq+Pamc//UxAUCMW4Z/PE9Jc/OU9KDMFpNBQ3a7w9C5ExD8mZq+Ph+7a/eT9MEsc5Z/PrPLw+8/RpDMHuBtPhqFBAfdmIC8tTGGQlFSF/wnYuCckNnGQ3Gl0/qWsWDMsnMEQiYPw/OIW/C84mk7PBDPR/sXu0Dsep8BQ5HEp+CIgaE8I0u8PuUUn/KIhPEcMg1DQPOt5/uRgLEM5KW6PQ1ie/MuLCEMDdVZPefb++GJrlDcH83nviPne/8AOMDslV8rP 4_2ndj_mp_0002
L0hDL+QTjzBMpg/0PaY7c/csjCB8CBfhvltf4/cEkv/7NeYqPZQeOAVuCj/LfqKYvZPPL8QqghAsux55vn+36+WnrlBcN2vAw1rtk+05sXCcIeiBwJyx0/CzOcB8pXiDwrbIF+WOF3CMs+BFw+CWBATEcNCsmqBHw4Zkq/qj9xCcagxHwHhMV/aN3zB8RomyPnUc3/MA6tB8sysvvufWX/G+YEAsc9a0vMO5A/8dEg/L9Pi+v8CKn/wExbCc71u+vSW6DAzigiAsmo8Cwod05+od4TDMKXnFwBmVQALoVJCcVJmIwK6d1/O/pKD8v7QJw 4_2ndj_mp_0002
L/+Xp/sTfC+LZZu5Po6KEA9qeN0z8bt9P795XAdJeI8LmJxBQUC3kABBGj2LystAQLyLv/sn//9TPUUCQ0Ftr+AdkU+LKJM8PbAYIAt2dx8j0cN2P23UC/khLo+j8dfAQ5rMn/AtTB8DBoEGQhEnAAd2e1/j04BDQ 4_2ndj_mp_0002
LpqNUA5JfG/byAFFQ18piAp/sNAs9wAIQkHXqAN+t7A8GgdEQ0W/zAdEVnAsTJlEQfe2bA1LfOBsZpAKQSZxmAtP2BCcqrRLQEdBPAd9ofA8tAJMQMS4FA9ToAAsJIuEQzMjmAp5q5+r3SOJQMwaRAhmj6Bsj17IQFQSjAl+kYC8mrrMQnfErApTOTCMIMuJQ9+SsARZtZBcZdVMQk0XIAlm1NBcK7iNQmIcZAh2mm/7uTNNQ5+CCABRQ4/rqlMLQ 4_2ndj_mp_0002
Lo+4lA9n3sBM+qvAQo00rApCROC8sTm5PN4wxAREflBcZOImPX9W7A12DxBsd21NuOTVkA5GdsCs4ShtP+ECfAVhUKDseYo6PHhhqAhszEDcNeSyvK23bAZEc2BctxWAQAOmxA9zyiCMQ7o9PFlDcAFR1ZC8IsDWvmo/SA9oG9CMU5E+PgbGlARA+ZDcoXd5v0sHuA9nMuCc9Uu6vGpywAtouXDsIc7iv 4_2ndj_mp_0002
LJrpsAt6ujAMke9tvqdsyAl06b/bmG56vby77AB77u9rzc2xvY7XCB9frE9rgWn4v+EDrANg358by5MAw8DVxApLzW6jLXcDwl2NjARHj9+bBzvDwITKlAVPXQAMrUalvZfX1ARi/bA8AdcAwbjpmAtz8z4bg0S6vMIzrA5j689TxLXFwQ9q2AZM9Y9TLUzAwcrA2ABpKg5bOmfGwAaqbAFF+F9rlgrFwOsnnABVSCAcsWyGw87JdAd4PLAczNUBw 4_2ndj_mp_0002
LYWI5A9LU36rnDdwPbxnABV2aQ6zEtx6PY/bFBVsEf8b3ji9PFh0JBZ4kS47g148PgHnxApRiP7bvWU2PhL6BBZA8h+jEcC4PcIg9A9NP17zy0PBQ 4_2ndj_mp_0002
LLNcEBN1Yn/rbqEBQl3gIBtxs2AseabCQEKxLBB6NTB8OoG7PL4uQB1tBhBMiaD8P6szFBZuHCCsD43EQOlRDBp77uB8hJ2IQcqeABNQhAAcMEBBQRoXLBB06RA8NmyEQOL4CBhY6OC8/eECQsSxIBdBCbCsdjlFQA1UABJjmKBcG3XIQ 4_2ndj_mp_0002
LpscJBZV4dB8528hPXlZMBNBfzBsP0i4vtiGQBZmOwAs2yD8vpmoUBdKeAB8qtr/vl7gIBlxADCMII4AwUFOFBBVNsCceNWAwnG9ABxiVtC82UsEweQ6IBNjySD8+yvAwHeaFB5kydBcNZAeP/+gPBdKyQCsVzB1v/auFBZoxQBMLkNBwdqyKBNRFFCcHflEwfSMDBlyhsCMYO+4v6eO9A96mKDsdMUEwBsp8AFFuRCM+5QEwrR3CBJ6gsCM3dTIwwZkGBJuEwDM8eXAwg57KB5jhSDsg8mEwG53LBVtdRD8FrG7v 4_2ndj_mp_0002
LH1VOBZ9S6+77rY7vqQpRBdD4j6Ls6V+vRKfWBdb6g5raBf0vHJLbBhwm73r6wG6vmSVOB11W69zGJW+vFxLKB17/y9D9OrDwmG+RBZpFMAUPIe/vElAGB5GbCAUewQDwqWjKBNdWk+73V84vLRATBpG3N8rzcNDw0zHMBJAUH+DZMu1v4oMMBVVSG+jQQhHwyuIIB5XTdx726qDwsHkPBVxPGBUgsd/vRUxUB9I3NAUhKz4v43LUBtxwHAED1eDwXiNDB1405/DjvlGw1A2DBJyr3/zro/+v7+8HBNnwABEYsZDw 4_2ndj_mp_0002
LyriVBleP44LAUOwPh8cZBpJyG47W1t8PrCMdBtOSv+rpow8P1r/gB9zTY+7pT39P9piWB1/rty7AbvDQRhoTB96Cn+zaBxEQ3XWQBx2FZ+jhE8IQoGtXB5enbA0lNKFQxb5RBVkxy7bZWX1PYf6bB5SpC9zUht7PIBmTBJu/R9bRi/DQpmcZBRd3k47LW8GQdh4QBxdAB/TKseBQJESOBB72IAUaXTJQMzaNBJvqK7TWluIQpT/SB11B69j1ZnKQixoVB5i9XBEFp4FQx/caBdgvOAUSWOIQKf8ZBRQ5fAkSabBQ 4_2ndj_mp_0002
LvwZbBNtKnAsmZ66PnlEfBJUzsBcW0s5PJTYhBBfdcB8SN/UP6j2jB9JagB805JnPKwfXB5Lf3Acoox6PacmgBNCQ5B88wkAQyS/cBhP/TCM/Aa3P 4_2ndj_mp_0002
LlmbgBdUjIBsq4Q5vjuOiBVQc2AsGaPBwU++jBlfDT/7Db3Aww6WmBhsvZ/7qn0Bw59kgBN4KuAcWgXGwGlPiBN30rAsyTtJwedVjBFVx2BMb8tKwmdriB51f9+rA0ALwS12kBNUo0BM5fBNwj0MkBl2N5+rKWUNwsVSlBVeKnAsTpUOwTUzmB9AClAsSzTQwaq9cBhXh/A8wEC7vLwvjBdsVoBcoXhBwhsYeBNW7jBszPqGwOmxeBhYon/r37MGwri/iBBkrZC8UTsJwVq0hBNbZP8L58NKwZutlBJAwXCcRR0NwG1ikB5vBA8rr7VOwhYHnBllLV/rv8jQw 4_2ndj_mp_0002
L4d+iBFv5H87fBe9v+RbkBVS3G9DeUg9vBvvlBVAfb+zMJSuv+VVnBV2aJAkrpsuvZ6hiBtzr1/D+sYAw6LcgBllDDA0VI/4v4VThBR0HS/DYy1Fw6WHhBtkCk8r9Fd6v6WEmBZGGg8DxnjBweDpjBp0x2A0adjAw9zjeBZuZk+zfqZ5vUA8fBlRadA07f7Gwlo4iBhHBH/j1KaIwRBLgBNMD28j69rFw 4_2ndj_mp_0002
LK0dlBBMZv7zT7UyPWjrmBpeYc9zAay/PzjDoBxko86bskcCQZ0MqBhIcV5r0B6EQp2kkBxEaz+DaIuDQXZTjBl+xtAUlPBCQA4PlBd2k1BU0JNCQozBkBVoMjCUyxqAQis9jB1WpyC0bhj2PYjDlBtFwcCUooHZvwbziBJ/zXDUYSmyPBj4jBVXce4bi1izPI0SoB56TE/Tuff9P8n+iBJ9gr8DAHLEQZ7dlBJR7G/T4wpHQb0jiBxpDoA0cu37PiVphBxX68A0dZsEQriBmB1iL8BE+cQGQhL5mBZDkoBE617+PEuKjBdJ90C0yFlDQbU8lBF2VACEz9EfPNeAlB1DVoCUx8G4vyt9hBxhpoDEkWV7PsWwiBliYjDEkO8ov 4_2ndj_mp_0002
LOJvmBpx/G/LkHPCQymtnB5o7uAsWaOFQXGDqBNJUXBs+lACQapMsB96VgB8DlLEQiEflBpybvBsGrDGQJSYmBVHuaC8POiIQKfzkB1r7O/rWzEBQOcdoB5PhkA84qoIQpR0jBxitQBsqNDIQXjwkBpmwCCMJHMCQPtKoBF1fgC8/i3HQ 4_2ndj_mp_0002
LjBkpB9BfkBcXje5PA4VrBZdpFCMo6rmP1XJuB1lagBMLRdmPdBbuB5+UUAs/XJYvFSHqBxGIDCMyKS5v5y3rBB/RUC8vfHBwF5iqBJRhQC8bZaGw8+XoBZcHvCMntAHw3BsoB9bFYDcHMSIwBoFrBlf2mDMCV1Iw1RlmBdZbxDsxvfIwkqxnBxqNbBsJFyzP7forB1L1mCcyhjwPXxPoB9kDVCcWAb5vL/opBBZ1DBMmdK7v4IvtBFmOCCM8xPBw8zTsBVQ+1CMy+YAw7QupBJp3gBcvV3GwjEAsBdIbWCcUNyIw+3fmBNW7kCM35MGwUossB5peTDcy9qIwepUrB9uxCEsKraJwrKvkBBrEmDcauEIwvS0mBdoDIE8jEFJw 4_2ndj_mp_0002
LdRKwB1PjMCMwXepP2D2yBpfi4BsDYzkP5gI0BJc3zBcOFl5v/ri1BBq+5AMbz97vLzn0B9/OXCcrm74PhXF0BtNHRCc7ZaCQG2s1BJ8bwCM3AxFQdLs4Bx+CpC8blGFQkjl5BRBFBC8D/yHQc1svBxknrCMyPduP7m9yBpUp1Asz8BwPQSW0BZBD5Cs7KK2PByt2BJGePC8cT62P0Jn0BxhFhBs1kkDQfr9xBtR/VCMjsNDQoKL1BZvqsC8DL/IQ0pO1B15ERD88XjEQbLy5BRX/DD8sjyGQuML5BN34mCsGG3AQ02k7BBur6BcL1QHQGHn4B1PiPB8nYNGQ7sL5BZu8CC8X73JQ 4_2ndj_mp_0002
LMfkzBNfDbCsED//vtxy0B5bshC8crbFwpZwyBZeLuC8YY6IwBVhwBdYE7CshnLIwmh82BFU4EDcDJJFwMyM5BdXf3C85baBw8cs1BlJtuDsavSDwJUYyBBYXyC8nID9vuHq1BpijDCcG8yGwbR03BB2MJDc6TjIwiBt6BFnuQDMpcQBwXOH6BlyHaCctL5CwItZ4BFWEyCcP806vNjO3BBKuDEcGaGDw4D00BJ0UqDsJwr+vyMJ0Bh5W4Dc1EHGw 4_2ndj_mp_0002
LZ2ZzBx9vqCsk4bLwgN1xB9Ta5C8BbsNwWmkzB5HIJD88HDQwsh81Bh3MPDMmA1Pwg/GwBpm7TCMGrlOwoSaxB5MhWBcK3qPwo2ZzBRrigBsZ3lQwdmfwBFtQNA8JAUPwbpL1BtDSeCcKz/LwpcawBpFASDcOyENwkRmuB1WWeC84rAQw8ZAvBNXFKCs7/zMw 4_2ndj_mp_0002
LyXSyBddWPDsCKORwyZazB1a0dDc7FiSwji21B5+oCDcl/6SwU6G3BhG0VDM/3xTwPRTxBBhibDcpxoTwiPbwB9ZUuCM36/TwkgPuBhdwuC8nuDVwzXatBB6kBC8BecVwyxOrBl6gBCMHRdWw+7VwBlzpGDMG5KRwju4zBJ/q/D8uqaSwVtEyB1fpqDMRniUw+3hvBh5VtDMVIVTwfDrvBhrMeCsB5GTwLpIyBtyZcC8hIYUwNw9uB5CZ/C8dl8VwYBgsBpAz/CcbSrUwolusBhEAhBs+yjUwJRIvBlWEhBMxo2VwhWvqBJhDGB8g8rWwp32rB5axQCcfpSXwzPnpBtxsQCcxRFWw 4_2ndj_mp_0002
L9mf2BRpocCcSmcSwQcA5BJDJIC85H8SwFWZ7BNrOaCsLxLSwtgp9BJ1cSC8f9qSwci14BdhPwAsHZoSwXds2B1ra2/73cUTwBOE2BtDd27rp3zSw3qu0BF80D87xKgRwTXe0BFb5E8DjhqQwkRT1BdOte/zE/2QwXUPzB9Xqb6D23FPwVbZ1BdvBPCMiltRwf8f5BhEKQC80L+TwlGx4BFYFoAMwHjRwA9t6BB8IQAcsm2SwicB3BhfDe/7fTYUwYt20BdM6fA8O7NTwt+23B5NyJ4D2JwSwOz30BRAVixzC2kTwqrxzBZFfr+bjlKRwp621Bh8ZCAUAIyRwanJ1BJEQcAEEuIQwfPPyBVnRS8r+E/Owq/JzBBDFD+zuMrNw 4_2ndj_mp_0002
LtxG7BFKCwCM8HGRwxdR9BZNEADMHxQQwJUh+B1RroD8DDsQw49e9BdvKAEMs1dRwdVR8B1P8FDsk3rNw17s7BdPZeCMhlfMwNRO5BhPX5CczT4Qw9F2+BRa8nCsNrUQwide6Bd8tZDsY6sNwuux9BF4uWD85zgMwXqC8BlLKJCsqt1Nw 4_2ndj_mp_0002
LaueACRytxD8YcRQwCvOBCRj7MEcU1fQw2VjACZI+gEcsVAQwVDAAC5ZMiE8WQ2NwvxmCCR2hLEchfqPwLTYDChQfgEcctyPwKwDECll/jEc4w3QwqMSDC5gysEs8G8NwOJ4AChpkaDsvRYPw5hSBC1KoQEMS+jRwwiMDCxuK+DcHTUQwEKfCCFG/GEMimkNw 4_2ndj_mp_0002
L+jeACVeTyE8ei4Qw69x/BNORHF8EzaQwXFPACZ1ARF8KsFOwMcr+BJYFbFc/uENw+5YACx8TWF8uUhRw2qbAC5HnIFsMXvSwXm/AC9zozEM+dQSwYgeACJoQyEsCN4QwrYo9Bt7fEFckHYQww9XBC5J1cFcmAQRw4Pa/Bhs/jFsw6nRwawDBCtpIQFMzygTwqS2+Bhw9GFsUvKTw67FCCFBS0E8D/RSwMxnAC5clmEsYP5Sw 4_2ndj_mp_0002
LPPZBCdNyMFMmL4Mw8SvBCRjgVFcMAPKwAgwBCRrOGFcVl7HwPIOBC10pLFM0xkDwH3GDC9gbgFseKXKw6bLDC9diyF88SXMws51DChppvFMcgxOwMLlCCx6ADGcTmyLwHF6DC9EGAGcFRTQwkWpCCRGSLGM/mnNwOmTDCxK2JGcmgAQwkwXDC9RFSGMUy6QwxEDCCNOCDFcCo0Nw7+3AC5q5eFMJInJwFo3DCJhqUFs6w4KwhHXDCpEzmFcSeZIwp+TECtFVgFstWOPwAwDCCNXJEGMte5Jw+bbECh+69F8Y1PRwlOLCC1Q8SG8hzKNwGU6CCBiNYGcITkQw 4_2ndj_mp_0002
L9nCCCtqjxEc9akIwD98BCpnKfEstzSFwpchACtRudEcCe+Cw9bUAC1B9aEMCrH8vNfUCC9o+JE8+FAIwsTYCCdXyuDsq2OEwpDSBCN6oVD8zmGDwv2ZDCBVfeDsNiVBwqSoBCRjd3CMohV/vTT6CCBnI8C8UqE9vHsUCCRRMuE8/udKwEymCCZJ6fEcDG0BwLtSDCdmhLEsWI+Iw8slBCl8VGEMgWjJwuKWACx7maD8/1XEwD8cECxiinDcbt7AwMe5ACZDMgCc4lh8v 4_2ndj_mp_0002
LZ42+BZDzgEM6NIGwN0D8BVlKgEsx+TEw/qS7BZH5vEMI+IAwZIR5BZECrE87g66voWL6BF0qjEMdhjIwYjf6BJprREcVLlKwu3v6BtFQ5EMHw1Jw6eO/Bxz7kEMgw+IwTf77BZz1QEMslPCwpQH4BpoQjEc+XtHwXcJ5B1baUEMR0QMwZUA6BJKdCE8xyoJwNPj8BlVSREs2FTLwjLa5BRGo7EM+IiLwfM08B1Js5EcT6hKwfdb6BVj7FFMxHYIw 4_2ndj_mp_0002
LRz68BV7IAF8ber+vuRY8BZhcRFMpnZ1voMF+BlAJPFsnDWvPeUR+BBQYdFcZO46PI448BpLUnFcLL07vm/C7B53UsFctoiCwezG8Bx21wFcnyiHwcHT4B1+ZsFcdcyBw1Ib6BJwa1FMZ04Jwwdn2Bp1+wFMOQBGwF7q3BZUe1Fs13fJwUs/1B9BC6Fs3vmLwYr1+BFRl/EMpskAw9EX6B1USOFMBUPvvwi8+BN0EoFswrs+vjgp8BhlzzFcEznzv9DR+Bt1xwF8kVEIw/0d3B531oFsE4t7v2ZQ7BFw94FM8j2LwnMd0B9ACxFM0abFwWdC3BN8K8F86gMNw 4_2ndj_mp_0002
L5BU/BhqG8EMpULyPQEeAClHN1EMo3W+PV6T/BFiKlE85DzBQw/Z+B5AaVEMGaq+Paf1BC9OnrEMi1T7PFPqCCpU17EsQj2xPNtlCCR8jkE8mxoCQz68DChR3yE8btfYPMwN/BVb1xE8FlAhvwwsACBBECFcTy+BQw6rBCt6ydEsy3Q0PBn5CC9qeJFsj1/5PvWECCVhyBFcilImvJXjDC5M1dEczNfBQFfACCZEgYEMvMwEQX5vCC1mTyE8KsPFQmseECtGT/EMTSlvv12uDCFsglEcU0mxv64kECxRUtEcdxN2P 4_2ndj_mp_0002
LgBl+BlbNpE80aCHQwV38BhaDZEc0/AJQW2X+BZ17FEM8tHKQ2iT9BFoXnDMB2AKQbeZ7Bls1jE8RkVLQ21O5BdljzEs6DfKQQ423Btig9EMge5MQCDs1BNeLNFcZPDMQjLY0BpMgXFsy/YOQm4L/BR8d3EcMLQIQ+PQ7BR91TEMonZHQ4P18BZzesEcJykMQi1d6BN4qXEs1zlMQZfv3BdNQrEcesRJQSoH6BdOOAFMb4RJQeOV5BtV8FFcXNHOQEP92BBf8wEsaMHOQiKL0B1DyEFMy34KQs2j2BZ5lZFcXsyKQCL9yBRjwhFsvrvNQKlw1B5bmfF8ZsdPQgzhzB9FLMFMoajPQ 4_2ndj_mp_0002
L9nZAClgGJE8uh/KQ4OVBCxAA0D8UYYMQTGGCCRpZWDsKEVKQg3VDC5KYWDMQ+cKQNJUCCVbVGE8fsGOQPEpBC1sOSEchCLQQmXuACpw4JEcNT0QQAEFCC1pklE87qaQQROwACxEOYEsfA6KQr9sAChzwdD8MjfNQRA3CCpxwREcRe3MQg4CDCBdn2DcOA9OQKyqBC1aPuEcnpJRQts0CCx7rrEshWvPQ 4_2ndj_mp_0002
LqUcBC1cn9Cs53nIQGb0BC5D8fCs0b/EQZE2AC90L1Bsh8KFQtFZ/B5Ua+BsdEsGQA1xBClIQ1CcDvC/P0WyCCJOIZDcPqe9PLaLECdOmID8yFB9PPqIFCVCRqDcOWm6P1jtFC944BEMSz+AQ5zaFCBfE/DMptEGQymkGCdKxQEsbl8+PYsbACFuV9CMynrIQbqzCC9J/SC84N4FQLWyACd/hCDcYLq9PDf9BCFTYdCsHo24Po0tCCdNmvDMtEECQg0kCCRPzpDsxZA0PWHQECt4PwCs0Kn1PzbcECpHo6CsbzWCQKsYFCtz2uD8fRYrP7uwECloUoD8DfOHQvd2FCBDGJEsgpaIQgBzGChAlSEsmsO2PoPAHC5nUaEcuxOCQ 4_2ndj_mp_0002
Lu+RBCBjIoA80YhDQGvYACN8r7+7JwGDQ50t+BVeB9+7WE98PhRP/BdymFAMIRzxPq4PBCtSiJ57PMkCQelXACFLqC+DPWmBQzGGCCdVjxwbREkHQdJLCChf1hAczsrBQ77o/Blky3+7yz0GQIg5BCtREa6rqmL+Pjn/AChWW0/T3dOBQvLm/B9glh9T5k27PGgX/BxtyS+DZ88EQw9sCCVTWj9jkxJHQtecBCBnCz2z9ThJQgyvCCZkFg9LprCIQ 4_2ndj_mp_0002
LbuO8BRE5O+7JwZ/PKqE6BhJSM+beM13PNSa6BFPOV6LJwbrvJTy7BBtsL9znUatvUHq3B5S3R8rKQ79PwZ/2BFj50+7UBPDQvt57BVHey8bSiUDQIgn5BNiJHA8jbqyP1YF4BZ7cc7zV3dAQj291B1Lv67rmSe4PZRH1B97Vk+r3/2DQ 4_2ndj_mp_0002
LdOg5BhLOK9L5bO8vfZy5BdG+J37DgPDwAFh3BZxjs9jk8JEwR6K1BlJ3i8zdZQDwSU35BVGKP+LFbyHw7oM6BFb1C87EmqKwj/u6Blmzg/b5EONwIln3Bx8woAskPHNw/VJ4BpuxE/rkI+7vpuw7B9akx6TUosDwqxg7Bl17n/LVCJHwENB4BJomZ/r1EyHw5da4BJBVz1TrcLLwEk57BBX1t4DLdqKwGAp3Bx0OcB87dlOwQzU3Bh1qDBsnxHLwwP/1BN6c5/rxRkNw 4_2ndj_mp_0002
LJcJ4BhCvHAESDTGwwcE2BlDMIBER6tHw3y20BZjt9AUA5uKwWq01BxI4fB0vXzMw1++yBV/zFAEXYDLwHOP3B1leRC06uLHw7NE4BZGNaCUT8YBwyTO1BJ2pyCUzciIwbvr5BBsrCDk03rAw6eD6Bl4MUAUmcZHwdKT0Bpb3DBExdLFw8qC5BZLDUCUFbzIwSXS2BNQkcCkeAy9vd9P5BtX4+BUn5y/vcMF2BRBjSDkwaVIwosu0Bl9xsCEsLoKwagazBtPcwCUFNqGwzhM6B5CrGDEL684vOyg7BtnhADEXCDDw5xg4BJdDeD0TVBCw 4_2ndj_mp_0002
LAAAcBBAAAAAAAAAALy2J+23PV6rX6movPy3N+KDDN6LWSszP 4_2ndj_mp_0002
SCORE:  -179.474   -436.339     38.880    328.879           1.258                 19.639        -13.537   -158.221        0.904        -49.106         -3.314        -21.547      -5.990        0.000     13.795    112.718    -16.444            0.222     39.474                -32.680          1.936      8.781     53.000      9.000 4_2ndj_mp_0003
RES_NUM A:1-103 B:104 4_2ndj_mp_0003
FOLD_TREE  EDGE 104 1 1  EDGE 1 103 -1  4_2ndj_mp_0003
RT 0.50766 -0.787968 -0.348409 0.296685 -0.219775 0.929342 -0.808863 -0.575157 0.122207 -10.8238 -9.68515 23.3473   4_2ndj_mp_0003
ANNOTATED_SEQUENCE: M[MET:NtermProteinFull]ETTNGTETWYESLH[HIS_D]AVLKALNATLH[HIS_D]SNLLCRPGPGLGPDNQTEERRASLPGRDDNSYMYILFVMFLFAVTVGSLILGYTRSRKVDKRSDPYH[HIS_D]VYIKNRVSMI[ILE:CtermProteinFull]Z[MEM] 4_2ndj_mp_0003
CHAIN_ENDINGS  103 4_2ndj_mp_0003
LsVtgAhvMHHMFz6Rw/2XmAdzn9GMHlfRwP0hxAt3BBHMy5/QwegZyANH1EH8fp0PwbgIgAluu3Gss/ZQwHOKlAJpOtGMZ36PwzP9kAlmKjGMXKQRwWKrtARdTZG8T+iQwkh1SAV/MFHsBtPSw/2xkAR4vKHsTCqSw2fCgAN8OMHc0YJRwlfcnA5nu4GskrYSwa/KQApLA2Gcr2wQw8IweANy28GcwpDPwP92gAFtJqG8KBMOw4gctAtPnuGcCjVPwScXuAZOjSGsAyORwFqaqAVgjWG8FHMPw76j1A1+ycGcSfYQw 4_2ndj_mp_0003
LIaV5A1XXAHcXU4RwDWZCBFqjDH8YFyRwxwkGBpMp7GsgSMSwQNMLBR6b+GsWzVSwJoUDBxuqNHsTSnSw6P5BBx/hMHcAjFUwACA4AVNrNHsARWUwJE7xARpGNHsVXaTwOXE1AB2HPH8cDfVw8ke2ABjv/GcZj0SwMK1CBpI2GHM/5xQwLJhHBFU/PHMROjSwQN9ABZ5NUHcyCNSwLpMDBFhsEHsk5bUw3fDEBtClSHsF7pUw 4_2ndj_mp_0003
LaK8EBdAEyGcAkqSwAHXIBZeGpGcECLTwE7FGB16FeGMog4SwNG3BB97EdGslESSwzPRJBl+CqGc0NsUwqwSNBV7jiGMebGVwtQHEBtnxnGMslcVwjH/ABZP1wGsg+gSw8HWMB9AEqG8GzvSwveoKBVmGyGsLj7UwN32PBNsHmG8XQqVwdM1EBl6eoG8wJhWwqxDBBlwgtGscVJVwIFwCBV7sfGsJ/NVw 4_2ndj_mp_0003
LGfjIBpRiVG8G0ZTwjSjHBVhCKGc7RNTwhr8CBRvnFGMlo8TwXmMDB5Vb8FMvvvUwAVgMBFjZDG8d9lTwEe/NBZCvFG8+k8UwWyKRB9B+FGM76qSw/erLBtEZXGcQFAUwo2xGBt5cJGc4vISwzJkLBJP01FMZChTwBk/KBxlzIGcqGaVw1foUBl4MBG8JT9Sw2QEQBFYHEGMaFpRwjuJSBxybOG8cBwSw 4_2ndj_mp_0003
L+rk8A14uKGs0VsTwzgJyARDWHGcCDRUwoHxsAZ3S9FMU3XTw001vAJfa6FcXCOSwUWzqAp85QGsddcUwF2luAFvZYG8XVhVwa/UzA5Q+UG81JhWw9UmsAR4kiGc2rVVwYCJ8ANRqQG8rcATwiWvzA53/DG85NQVwSAQqABVTVGsZUgTwQ8xiAl2IOGMxisUw707uARy7nGsVbBWwHlvoAJo/kG8rFhUw 4_2ndj_mp_0003
LkaGlAVZAxF89M0TwXw3eAduufFsD6+SwjbcOA1omRFsBQvTweHdHA5yQWFMuC2UwWOSjAlPeyFM59yUwR/dYAhr+lFs5DDSw3z8lAZ/EVFcGdsSw 4_2ndj_mp_0003
Ld1KIANit/EsHyLTwQQ7w/cS8wEMcBtTwpiiAARzraEcuO7TwcXZRA5vCUE8sxVTwAtnn+oq4vE85+wSwPY2M/IT0mE8EhgRwMzgh+CnIGFcWNiSwsZRRAJzu6Ec0MaSwOHKl/k0q2EsJkqUw8eo6+ivwlEsKeNTwmXnL98PkcEsclORw5l7j/uyEFF8Uq3RwNKiE/KEANFsqMfTwCzx/+UgSQF8oKFSw 4_2ndj_mp_0003
LFZEo/gAyME8EmjUwaQqy/g9RsDstomUwFSdz/sxxWDMGxLTwo/hJA1TOBDs++7Sw/AOF/oSSVDMErgVwv7YN/EDYgDsTL/WwzU5p+K4qKDsYs1XwY+mm/CB12CsDmSXwtEYd+i47ND86RhYwKs1p+IdIRE8dq2UwphcJABoUsDM0ZBVwmvf3+24EdDMPkMVwGoMN/QdyyC8GHaVwa7W2/YZ6WDcfbVXwN6sH/88cBEs+uGXw 4_2ndj_mp_0003
LjGVP/wO9hDMIAQSwEPIQ/0uIQD88+6QwKJb+/YTGdDsREFQwMCNIAVktGDMEBmOwMUfC/2hmcD8hYLQwqYDK/KmJFEM/tIQwsLL4/Kk3JDcpN4QwZBtE9G1q1DsfkcSwd98U/IuXtCM/q4QwhWx/+uahQD8jAUOw2aEh/K3YJEMejlOweFiKADv/SDcFrVQw8jk1/mQGnCsZs5QwmX05/WiEWDMib5Rw 4_2ndj_mp_0003
LjZ+FAhHBDE8vCTQwnQAaAtoOME8VNoPw+TrmApfABEcN8cQwKU1sApYMwDMHRMPwkIfYA59ZkEMStGQwRm2kAtifyE8t6wPwPywmA1zh7EceEQNwWd/tARqv3EM+xsQwXYWwA5KNHFMo4aNwgSu0A9zzFFsL27PwDwixA97ZxEs8U+Rw82v9A1t0PFMZehQw8D56ABpE5EcJsfSwy0NABBMKJFc6NzRwSwN7/wGcMEMWm7QwlDgaAZqzJEcROeNwnUjIARAFpE8iEjPwiHFXAZ7LlEcMJMRwDdzhApIL6Es3LfLwF7RzAVa4PFsni4LwCjJtA1lAlEMhNfSw4OqABRs1dFMvxEQwsRK/AJquxEsyIUTwZ/yDBNPhPFMtXQSw 4_2ndj_mp_0003
LeznoAFz16Dse0tRwB4oxAZCQhDMOVNSwRDTyAd2mzC88fpRwwLt6AlWqmCsqiLRwjcOxAZyXfDsWJvTwlGq5AdktCDczVWUwRABCB1wmRDc1tgUwdIB3AN4iZCsz5vUwkc3FBRhb3C83gEVwp8t+ABvv+B8hsTVw7MhEB9GMOC8GBeVwapWIBBSPoBc4qBWwAZijAZHtCE89WbSwRF44A5WXvD8wkyRw4yPyA9zf/DMmOJUwPmZpABn2TD8EdDUwyaDDBl59xDMxnMUwDl3uA5J1NCMKsnUwxM8JB9QIDDseqMVwxNp8AJFA+A8gvnVwOY5GBdE/vAsE9JWw 4_2ndj_mp_0003
Lj6JpAh+MeCseguRwpUMpA1S9jBMXHORw41oqAdwOZBs5PePwKqZwAhoNfAc6ZiOwqigdA9Xm3AsvonRwW3WbAB41lAMDCHTw7hAHAhCRv/bgUdTwjM6x/Qe7o/LMYoSwM9gFAB05u+bnZjUwBDKjAxTuoCMLcUSwxvBwAlDCCBsZ7oRw6f9PAxrBfBMjOURwXTMcAVnc1/7I+FRwuPdkAt6b+/rUzbTw6m6bAVqWiBccjpTw 4_2ndj_mp_0003
Lo2wlAprNICMONyNw8R+mARC5GCsxV2Kwh/LyApwHQCMjeAKw+/P2ApjSvBcDJWIwjGGfA982mCcgehJwuIyhAtqnQDseGYKwHlchAl8AfCM8XuOwntikANLIPBcFAHKwDwbgAJc1kCML6tGwWSkOANK3eCcq9/JwQzCdAFRdTDc2yGMw 4_2ndj_mp_0003
Lw5d3AlNDrC8nCgLwptfBBVuH2Cc4uGLw+ulFBN62TCsoEKMwu4nIBlEvCC8xvkKwsapCBdkChDsdkeMwaQz/AtMHEEcfbPLwyEzABZfhXEsDqBNwixGCBNs8HEcWicIwmb6yA5KE8CMQXyMwMlPCBdBs7CsGO/Iw1gYBBtX5eDsQqjOwvq8GBputmDsa7bMwpLN3AdqSBEcN4HLw7Os9AhfclE8nbJMwEhO+AhcdUEc3//OwJnEFBxilaE8qXNNwxqJABVj3VEMyeIHwwuZGBRxyKEc39jIwxLWBBxb4zD8WDaGw 4_2ndj_mp_0003
LAuOFB1vBFCsT/oOwnSpIBxOB+AMWmkPw9MXHBVOZd/rzYuNwDxTLBxdBQ+b0izMwUPkHBt1WnAMDIQRwebILBR8nE/rgLyRwdUWQB1Smi/ripKSwZDPKBlZbf5LMy/RwJbgSBNNJk8r96lSwTb4OBdmCh6jn8fSwN+9BB1L7MC8zLuPwxV6MBJQ2LBcCXcPw69FIBhMMgBcNw3RwblbDBlyfSAchPXRwisKSBRZRqAMwBNSwG3vGB5MYW7jAE2Rw/loWBpv0d8rvS8Sw 4_2ndj_mp_0003
L8haCBpyxu+r4FKNw1iJBB1tGv3bbMjLwEtiDBN5Yq4bRxnIw9urFBdk7Z9jXcYHwj7a2ARUpVwTNxyLwrhX+AxYrs/bxY5NwQNpCBxCx88DBerMwskM0AR0Zyezxn5NwBW3xApLuE9LQhxKw2Qt0AZLu19Dfg0Kw 4_2ndj_mp_0003
LsDgCBx6Ve+bQ8kGwDdZEBtc7s+LjJFBwqQmKBVix4+7nyZAwP48MBtIAK+LRat4vzzzBBFTCmA8UTD9vU0gEBZwM3BsHlhAweEJCB9/AgAshyyev+XhABRfT+/7PINIwlezDBdwK167sA3+viaQ7AVqUpAcJcf/vjeoCBd+ZXC8/8W9vtaGEBRgV7BsG12EwoavIBRxv1B8z07+v9TTABJOdYB89biqPLqUGBRsWcAs3KFkP7dCABtwuN/b1RRmP 4_2ndj_mp_0003
LdlYNBJh8DA8fiYEwpCRTBlPxEAM0enEwXCxVBJgE/8b/8nFwg26ZBJTtq7L0HEDw/9JVBprbCBcBCgIwhZJUBFV3QC8qI7HwwugVBNYrqCcEAdKw+bfXBZrQfCc3yKDwrmLLBpKfiA8vmLHwABuUBxUAeAMnW0AwdBJTBt95xA8bFXKwldcZBRc25AMePyIwd76PBte3VC8u9CHwQzyUBdViMDcMhEKwXdATBxTJgCM7KHMw2LtZBN04lCcFj9KwjYxWBZBIBDc6qZCwy9tbBVFUaCMX2CEwNjYWBxtrMC8/9S/v 4_2ndj_mp_0003
LzRFTB9vC2zjQChIw/y7UB90+x+zXs6IwZLwTBpXhVAEFvLFwo/cXBhII/AUTwTDwpXeSBhl15/Du6eLw4WkUBJ3Ko+jLwCOw9HcaB1VrS/z0RfOwGVccB5p0K+DTSkQwzXHhBhJSu+ziuxQwJXrPBd38e572HfJw4gSZBxuCu+jC62IwdiJOBFcQo/TdzbLwHsPTBRufBBUeQmLwcPHUBZ/Us5zLD7NwwPQSBNUcW/zZfvPwo/9aBp1ouAEtYfOw4g0cBBZ3c+THi3MwO7zbBB08tvTKnlQwV4LaBRakD/jlyYRweyshBRWd59zFcqRwBSbhBdzCXAUJ0xQwP8LiBxOXw9zDFCQw 4_2ndj_mp_0003
LYxJPB96AKAEut2CwExwNBByz5A0FYB8ve+dRB1mhiA0IvSqvdSwTBZphaBEHmvrP8F7HB1YS2AUa244vGm3MBB383+Td4iEw3auOBJla8B0Y7v9vKDVGBlSboBEWwB+vEWUGBlj+q/zxoW5v9pDIBlJ+JB0FKbYv 4_2ndj_mp_0003
LfX4SBJDag+jKdSjvMvcWB1bjA9TTa/1PO9OcBl7Dx+jiijyPsy2eBpnfv/DpCC9P/dqWBZSvH9bQcW1PDfnaBpF73+r1/c+PKiIZBFhdI+L4c8EQHMiaBVhg8A8YX48PrvsQBhpjK8TGcRyve+vUBtVUb+zxLI+P6csSB1vjV+Ll9d4PsrvXBd90L+7+pJjvpsoeB5OoH+LPj68P9W8bBl8KE/75TtHQUPTZBFDuJyjwiaFQRYGVBdYV1+LG6zFQhMWdBZQYaB8w9MBQXLhWBVtuUB8cZb+PdbrbB16sLBcyYXxP 4_2ndj_mp_0003
LH/YeBN5Gc+jAoQxvmc2hBdynY/D+ZD3v3ODiBVgaOBU3Gt0v4tAkBRAOyBkwj5tvZ7iiBVA9g+j6SaBwvCOjBttJS5rluwBwJQ6jBBMMW97Ave7vgDCjBBQkB97ZqfGwK4kcBhMuq8jEjU6vMbYjBdyZR+TdS1svqO3gBNah7+TN4DEwnzPkBxEDr/Tpe2CwUMdjBZJBd/L+59GwaydiBhLNU5rOa0Iw 4_2ndj_mp_0003
Lol6fBpkhACUTP34v5yafBd+YtCkxob3vq8wfB5CJ6CUf3PxPefbhBZ5iXDU08q2PLOZaBNtw/CU7L08v0K7cBNs1qBEcci9vSpYhBJJr8Ck+Rx7v9kEaBZ8d3C0jJoCwtbEXB9/HvCEiT/4v6vMaBh6JiDEypZ7v 4_2ndj_mp_0003
Ld7HdBJqCiCk1rX7Pw+SdB9m7nCUpUoDQcwbhB5grdCUex0FQpvoiBNgxzCUejkIQ7hIZBturLCkW7eGQij3TBdzHXCUq/tEQv+fZB9mbRC0qbQKQ0lNbBFi/HCkajf4P5XxcBtSGKDU6cVEQ+g2ZBBkaUB0AqfFQYXZTBV8NOCklpEBQc6hWBdJc6B0c0OLQVCfdBFMaIC0w97KQszvYBRVyyCEB9wKQ 4_2ndj_mp_0003
LhjliBdhvwBE+GGEQq6MlBBjWTBkFi2FQbnfnBRxTHC0L4dEQqDCpBFJlRC0Z0AIQX9wlBhI91/jMhbDQEIJkB1ocC9ze5xFQSEkkBF4e57bluYCQGw/kBBG9E8T/UxJQvzfhB9bXJBE/5vBQAlKlBNo1TBkvnGJQhmWlB56K7/j4BU+PQL4nBhzaY/DWj+DQsOBiBxZzA+Dn0qFQ2QajB1eDo+r6jDEQTo5jBdHRW6bXHn8P2ZrmBBR4/8r9dXCQt31jBxuuc6rxzmKQglHnB9/1K6TN/0JQ3+okBVaz1+zBg8KQ 4_2ndj_mp_0003
LEzfnBB27VCU8zu+PoXcpBlEd3CEgFD7Plr5oB5zcjDUc7KAQ9F5qBB4q2D0MLWBQj9VpBBAb8CEEOHhvcihqBlwWXCUKDK2vmhKpBh05iBECdn4vjz7sBR4WSCEXR27vBLsqBNOdtAEDxF+vQH/sBlz1TBUMkEAwIHDmB9M2NCURid5PbfdrB5kWuC08Dd9PMYRnBZdNADklAzuvvxaqBJ9RZDUQx4tvLARnB17DXBkTBK1vgYquBJeXnCUhIt8v9K+pBVAZb/jfnEAw 4_2ndj_mp_0003
L5PbmB1SCyDULONBQ8LFmBVW6LEksSZEQD6InBV23KEkh4EJQfoioBh/eZEEmQ1JQh9HjBtPSRE0eqgEQ9wLiBxpMWEkfEw+PJI5kBpJlhD0p5H/PdHWnB5JGXEUZ7MCQcnAiB5NwDEUliHGQJhyiBBv1eEUflKHQzZKiBhM7IE0ik46P 4_2ndj_mp_0003
LTc6mBVCZxDE7XcKQi4+nBdkeuDktNLNQQi3qBBP0gDE8UbNQHYXsBl4x2DkJr0OQwXQmBNPZQDkyT0OQMLhjB16UiDk16WPQ+mLjBxnnEEUdxpPQMkjhBVVtGDUBpfPQ/LmlBBBCcDkVFsJQNI1nBZf7GE0i/GOQQxCmB9VAyCEf+wNQuEPnBxLzJD0UEXQQvZYfBJL0QDUdY2PQJ46hBlGhnCUUlPPQ 4_2ndj_mp_0003
L1J0rBNk1BD0mx+LQJGkuBhVYwC045GMQT3ywBRZ4OD0oLDLQDzFzBtTDHDEtqsLQ2hquB9KXGC0NohKQzXAtBRGyCBEtOrLQbZDtBRLRv/jeLvJQE6HuBN5LpAkR+YOQbLdqBlOWyCkyD2KQUA6uB9tMnCUqqLOQBL9tB5JdMCE3HgIQ1MvwBJid3BkWXaKQEq7qBlBHXBkBy5LQP83rBZLMG+jFejKQtPNsBBAZLAkVnpHQg9GvBt1DF/TXZcJQfY8sBpQUp/zpVNPQxjMwB9ywUAEGiKOQIGCuBxCwfB0kuvPQ 4_2ndj_mp_0003
LgGKwBlqAvDkysXJQdJFyBVvUGEExzQIQMS4xBN3ccEkoUxJQ94+yB93CsEUbD2IQpmkxBNFFJEkq5gCQllwxB1POpD0e/S+PooDxBhBXzDUtx3qP4Nk0BJXvWDEQeK/PXMRuB13p5DUpyoJQoqF0Bh1m/D0UxeIQf+kvBNAuPE0Ih9BQ2ZBzB9GdUEEbh7AQ+IUwBN62RDU8OnAQIIMxBdNRWDE2sQovqpBvBdA8/DUqmQpPazcyBt2iFEUx7rUvNts0BZGo5CUjjY6PivA2Bd/DuDUzcO8PeGA1B1xQPDkHDwDQ 4_2ndj_mp_0003
LZoewBxwdcEEYPCMQZ9JwBlScwEEGmdNQB0tyBBrs4E0iP+OQ5dg0BVvpsEU9iXPQ+h3tBVn4tEELzdPQCksuBdGpdEUH+KRQ4XXvBxi5PE06cpMQlcxvBhpX8EkNy6LQr1PtBVKm9EEK0FQQOvJsBxromEUSOeOQJ+wtBZEYLEU1JrQQ 4_2ndj_mp_0003
LOawyB9bUNFEMNyPQ5e+0BJOwWFU8DxQQAND1BVyHOFEkcOSQE0/yB5XaRFU/u0SQqnt0Bd6+uFUNZ1QQalx2BZqE6F0uftRQ8+a5BZZZ7FUIqCRQ5tK7B1DdFGUxwrRQsxx8BxoSDG0nsuSQk218BZiMzFUlRPTQlxS+Bph6KGE0mPTQ+BFxBdPTVFU3VRPQV792Bpo0SFENsZQQrj40BRbq1FEfgqPQaSvyB57LzF0hxNRQOuG2BZBJFGkb17RQl+A3B5qKxFkjBpSQEXZ6BdL0rF0r9ERQ/lJ5Bx7FAGUDMAQQKGL7BRLANGU7dURQMtr7BVpinFEmH2SQlFD+BJE9vFU/bBUQ+oP+BtkXSG0hj2SQ09f/BN2SJGEavBUQ 4_2ndj_mp_0003
LcQI3BRrxDF0LrwSQDC+2BBwm8EUNYHUQDhF3BNG/OFEnHLVQRKI4Bt/mgFUQS6UQGFe5Bhh7tEkJ5SUQl3Y7Bl/q2E0IvVTQ1lt5BFQJ9E0IuJSQKgK3BJAnDFEjsxSQT2J1BxMHzE0oSOUQpU65BFmqtEE3OXVQrs14BV1oeEEuM4TQijW8BFmQEFkgz0TQ+EB9BBKJsEU3CCTQFzx6BZDbJFUh5lRQqva5BpNvvEkxHeRQ 4_2ndj_mp_0003
L/q+1Bt4mLFUoLXWQ+JL2B1NXbFEDqZXQuR3zBtaksFEuYVXQxR9xB9r3oF02tlWQknZ0BhagBFU+fXWQLiN2BFsEUF0XhMYQ/xJ4Bt7kiFEpwdXQ 4_2ndj_mp_0003
L0g0zBZvH+FEhbDYQLKqxBNg1GGU2jEYQXDTxBlawLGk0CvWQP0cvBJ6/RGEd4cWQrxoyBt1DPGUWXlYQBAi0BJl8IGkS6AZQQW71B5ZdBGEufiYQwW0zBp/+9F0P/CYQeq6vB1w4CGE4XSYQoDmzB1C1VGkR5UYQKf7wBNNUSGEdV3YQ5861BhycOG0JCRZQKobzB9WsEG0bNaZQCro3BBtlFGUOsTYQAXm2BNPn0FED9zYQ 4_2ndj_mp_0003
LhxYzB1YdLGUpa1VQHJTzBpMZQGECPiUQZvGxB54ULGEcXpTQ+1zwBlLzBGkUVlTQLd10BdyTGG0R0HWQvA4yBZf4YGENrqUQ+eI1BF5TQG0Se8TQ 4_2ndj_mp_0003
Ly14vBhQYRGEY80SQNG0tBVLpNGUol6RQEz/uB1umNGE1FcQQTCjtBNiJLG0YUCPQq5VrBpW3UG0MHBSQS6BqB9EeVGkTuZTQrRrnBdMMdG0lsWTQbZIpBpeWKGU390TQKOfwBVRFZGkgNySQqRVtBFWdFGU2ENSQGO6rBdB9cGUPtuRQiv1pBl3/RGUAFURQo8drBd1jYGka/HUQ1mvmBVyndGkuqVUQmcYoBlPHlGEqQETQt2NmBJAYaGUJGoSQLyMoBR8xKGEm+zUQOOsnBNkQHG0jyGTQ742qBVVCFGkhs3TQ 4_2ndj_mp_0003
L6JjxB5mvPGE0UXQQDd7yBRaZQGEl5JOQ5P01B5ygUGE0ieOQkHp2B5Q+VG0o1YQQoEmyBJuESGUxaLRQLA5yB9ziIGEJiNNQ+90xBtkLWGUa18MQ 4_2ndj_mp_0003
L5+O3B1HeWG0R5SMQ/p65BJqwaGkS9SMQpPD6BtNYlGEca7NQl3I4BRSzrG0S8EOQTwc6BZYicGUB9TJQ91v4BV/YUG0OH6HQL/O2BJj/TGUu+mJQ+AO3BRFdWGE6lUMQp+K7BNsnUGUs/MNQEH75BdLykGEcJwIQH5l8BV9gbG05j4IQaeX4BFWxWGEdbvDQCoy5BRhpMG0m0wHQuY00Bl+EaGUrv4IQIRW1BtJ9LGkToeJQ 4_2ndj_mp_0003
LCCW8BNrZnGkqBPPQext8BZoPwG0PqlQQMp27BpK57GEldJQQ1hT7B12aCH0xwBRQeqq/BRnfwG0Cm/QQ/qPACRs1mGku30RQFSw+BlDLhGE83RSQnDbBCVTOlGUBDASQAK39Bh2LiGUsT8OQs1H7BxGsuGULnTRQXKdACxuxwGUWWGQQGLCACZ4u3GE/WkRQ 4_2ndj_mp_0003
Lr2v7BZ0U9GEgrrNQ3L86BN/rHHk3SmMQvBB4BlrhJH0johLQe4M3B5vVRHUw+OKQ0y68BttbKHENqZKQPDs/BphdMHExNdLQL/AACRNZRHEQokNQug1ACJGwIHEefBKQlN98BtkJ4GkrctMQLu/6BV7GNHkraTOQmNA9Bt54DHk2c9IQ4GP8BFRiRHEdfVJQG5xBCVT3JHUYNoKQWrpAClnzEHkcwUIQ 4_2ndj_mp_0003
LetK2BZf8BHk3vNMQsqazBZSTBHUoBYLQWbwxBh2V6GkIfXNQ6SuyBJ732GkXYhPQ1wQzBpjv8GUTZiIQC7V0Bh2bxGEmTRIQc3T0BJnftG0YXzCQ0CRyB9KnpG02I1AQfHl2B58duG0AfFAQlLD3BVuh7G0PgENQA8tyBRwiJHEFchLQ8+LxBZ2t8G0GHvHQ0mY0Bpa3BHEyoWGQNvZ2Bl3RxGEh9+IQYJHzBFKEsGUF+dJQJgr2BBWAsGED/j4P7MM4BxYqxGk2s1BQ 4_2ndj_mp_0003
L/dGvB9U/5G0ea6MQS/ItBtcBzGE4gdOQ7y5qBlmgvG0QvlMQ9FKqBdMA1GUnOtKQd/6rB1214GUQYcQQx8UqBZ/fxG0fANRQi3LqBVHJCH05X+PQjLQuBVGR9GUhwRLQPOEuB9bUsGkYWgPQ/UhtBlx37GkHHFRQBmhoB51kxG0qy3QQ83VpBZVKGHEp42QQNbZrBFSyHH0pn1OQVlkoBFzJ/G0o2tOQ 4_2ndj_mp_0003
LNE1pB1cYmGkKGSNQ5GhnBRPjhGUap6LQxc8kB1QFoGUV57LQWXNkBlMDsGUaMJOQUr7mBlgmWGk64JNQZCukBluWQGEn9wLQ6xWkBV1SFG0w24MQQeujBZIZEGkRYNPQ0WtkBlAe7FkiGbLQo5oqBBmEjGEPI8OQlGIoBd1ChGE220JQOVvoBpauRG0ALHNQrMXmB9RnXGUklPPQSK2iBdBvUGkAK+LQquLlBR+xPGkOEpJQ 4_2ndj_mp_0003
LZLcjBFrMqG0NE4JQrT3gBh85vGEbUqJQgcZdBBn8pG0UoPLQle+cB17MgGEyXKLQQABgBxiBxGUC8dFQLxBbBFvv3Gk7BnEQKOrZBRtO5GE/Fm9PWKVcBBsk0GUEiA2Pty+VBZ3B/GExXT7PUR4jBNBImGEPOMIQ432gB1a03GEpykKQjpohBBzp0GUNjLDQowSfBBkHpG0eEyDQivqXBt43zG0TamGQVXnbBFNj/G0RKdGQ 4_2ndj_mp_0003
LOpdaBRtcwG0a6wMQj1OWB5CSsG0NAZOQgpASBNrcmGUyEvMQ7z/PBVzjqGkhqwKQfAnTBl7T1G0FG9PQHRUPBxxxxG0ba9QQSbQNBhs56GkWowRQtEIJBdlk3G0PfsSQpPtGBBhG+GU7HlTQ35CIBhwQIHkV1oTQ3P/CB9xS6GE58YUQm3fbBZuK4GU8GENQ/kPYB5RZmGUZRpPQnXpWBVAp5GUJkiQQbyxRBt/86GkATkOQ0n+LBZeQuG0gcaQQ6s+QBJC3rGkrQpRQffhQB1mc+GUHDVSQmajLBZN5AHUH+FRQIU/HBhszvG0mirSQK14KBlELLHk0NBTQ03OGBt9JNHUvRTUQKY9BBtweyGEVGWUQ/RLBB1zL/GExXDVQ 4_2ndj_mp_0003
LSIZQBlEtcGE5alNQ0yJMBZzFWGEONSMQWVOHB5abUGUWi2NQhgNHBZGdUGEW5KQQzHTOBBrCLG0D4lLQdyVQBdT2JGkQjvIQd50VBlsPOGkbDcIQcSPYBFMILGEma0DQA5NdBVE1NGkxgQCQaGIgBl9rTGkmbZFQIFDfBpwlKGUwCJ7PU4GSBturZG0+NQPQoSxKBFXBbG07CoKQh+kRBJZCJG0527MQ3cKLBZaGFG0c84LQXYbQBBnZBGE/+MIQXYsNBtcIOGUAkwGQeMrVBh38WGEy+gIQ1kWYBddSLG0VWDKQviBWBxVnGGkd6SBQrn2eBhbKWG04XfIQ9e/hBVhtVG08jOEQTqtcBZeFGGEBFo0P02YhBtPnMGU2Yz4P 4_2ndj_mp_0003
Lr0pCBVf2SGUWukMQxkS7A1xiPGkF9xNQhPD7AJHQEGEr4JPQWu9ABxrS7FUFZiOQZSmzAtxzNGE7FcLQPkZCB5UKTGkXvjKQElT4AZDTVGkBXPPQn5vrARI8LGEeyQMQ9KlyAZrAVGku3OKQmh11A9GNIGU+b3JQ 4_2ndj_mp_0003
LZ7b0AVJODGUOtoQQdyNzAlWLyFUtZdRQjYNtABXNfFkowzQQMKQkAdzQYFkdxIRQpmitAtfk3FEVawSQITkzAdN/CG08XhTQkC5wAlp2JGkMgARQzFd7AZaKuFkBytRQKTvlAxIg+FUXSiSQAEMsAZ29oF0J4UTQ0FCxAlZRCGUcGbUQ 4_2ndj_mp_0003
LTnBzAd55XFECtdPQKKsvAdu1FF0e1lNQXSV5A1pe5EUN0ZMQXiCBBFEoCFUGWbMQPP7oAV2pOF04+RLQLi3tABtWhFkQYuJQ+R71AhaxYFkGtaHQ4ZDlAxl8tF0fkVIQCDy5ApYOgFEqKFPQa7NrA1Vr5EUtgrOQ3ranAtowBFEab3JQmYRhAxYCUF0CFFMQaHJyAtp0rF0xnGLQUHc5AN7DmFkfLNFQzLO8AduGQFkJjwIQTv5xABTBOFUr8oEQPNkoA12P7FEwsdGQH/xgAt7fjFkWV6FQ5l+eA1bI0FEI80JQ 4_2ndj_mp_0003
Lp6I4AJfqkEE54bLQZ3NABxe6YEks1HKQMfMCBdFXjEkc8GHQav59ABASrEE4UJEQ/yo6Ah4aDEkJuMJQy0+wAZA9AE0AiALQf8ktAFu9XE04kfLQ9813AVqmjEkXrbLQ2Q5DB5yHWEE3pPLQWLu4A5HxEE0IzJGQ615+AVN/oDU1sjJQMLgqApMyzD0Or2JQHw4yANMNyDk4T5MQQhnoApuBeEkwk3JQbPspAh1JaEkiObNQ 4_2ndj_mp_0003
L8YQHB1rNiEE0oEGQQE/JBRvuqEkfGZBQHjsMBRkXBFkvmcCQdkoKBBz6MFE48/FQoVUJBBMzaE02hgIQ4KyMBJPIeEkYVQAQ53XHBF8ysEUsX47P 4_2ndj_mp_0003
LLSoQB5mDIFU6ja+P5X9TBN3GcF03Ia/PKPTUBZOkoFUMBhxPCTzVB5DJ7FkXw8xP+ymZB12xWFk5riBQmG/ZBhrTNFEUYIHQ5eofBh6NKFk27ZIQknAgB9yJ/EETM9KQcFUiB5+a7EU9dRMQROmkBt08BFU+aQLQ50RiBppMxEEEilOQDAiRB9Hj8EEw+B5P/aiRB1U3kFUWTmCQtoZbBlaYLFEGpj9PkMDcBJHOlFEKEeBQy8DYBRDCYFUga/IQDS/XBp/y9EkrVNHQ0Y3gB9qvAF0CD0FQ3XygBdOvZFUb0mIQXnlcBV245EEMSzLQw8nkBBAxJFUXPfJQMvUmBh2J/E0FlPMQzchgB5VLsEETjXPQ1RAkB9xZuE05pkPQ 4_2ndj_mp_0003
Lfs0TBRQ5dFU/juwviL5UBNCynF040B/vqx4QBB0tdFUNHeDw5MdOBlvHOF0hsxBwzapaB9u8jFEiAYBwWh/bBZjTMFk3F+Bw8qWYB1Zr/EEtSXCwfoUgB5fGHF0QnBCwiPlSBRiiOF0Fdqwvhk0TBtRs4FEYNI/vIFSbB1w0rFkBtNFwKvadBdmErFEDBC9v 4_2ndj_mp_0003
LZItQBFKTkFktcSIw9V7MBhcZcFEK1QKwUGhNBdPaEF0p7uKwUeTJBZl76EEiXLLwzvpNBdqWoFEIP6Mwg6xLB93g/F0HjxMwakHJBt/gCGUZP4Kwi3BNBNxuFGkYSkOw+GSTB5nWwFUkUqIwx81IBJemfF0GfnJwGL3RBVEJoFUsneNwa9aLBZ3LgFU6yeOw 4_2ndj_mp_0003
LJJWSBtm47E0B1uKwid/SBB2bkEk73ILwu6yQB1n3VE0GW6IwONxNBtHaHE0X3ZJwxN3YBJrWfEUt8kLwpi0aBxFVmEkJJSOw2poXB9oDqEE3uDQw5HAgBNsKoEk0ckOwxToVBl4RFFk/DpKw9DrQBlEJgE00y5Mw3TQbB5ARnEUh0CKw3/fZBxZLOEUf1XLw4HxgBFSwsEkvdKQw/1NhBBN/kEkCECNw 4_2ndj_mp_0003
Lh0MSBld/aEUaH+EwpYRQBRVTQEk1kAAwHQPKB10VTEUvf/+vy5OHBJH9EE0aif8vHVDTBFqRZE0Bnb0vyp6RBlTFvEUMP5xve80UBN1GnEkUrcEw+i/QBJJP+DET0+/vmQwRBtThQEEIjydP3tWXBR8AXEkYj91vzjjTB1NM2Ekfn66v 4_2ndj_mp_0003
LL++HBN/LmEExzaBwvgACB58epE0XWpBwax39AdmycEkSR5Fw8B01ABWNTE0l4REwmhyABBdQBFk4ddCw6ZDCBlm/OFkWJS7vvjFEB5MdjFkiKr8v2bLBBRWIHF0AJdgvbbPFBxJAwF0tVfvv3SVCBBMrTF08Nf3PbxWEB5+BoFkxGu0P/VgFB9rh0FUrGI/PEzYKBtR1yEUO1JCwklRAB5/BkEkY3w7vHwFDBZcSHFE9S2FwioI5A91QDF0AyaDwmjxEB5zopF0e1WCwq0K/AN6C3EUCwQ5Onq1GBhbCAGkSh7xvufpBBhPfNFEdJy/PbupGBNijrFUdodCQ 4_2ndj_mp_0003
L2x1ABlpUcEESRfJwu4s8A9HGQEUbCmLwolx8AhbOxDUJoyKwzum0ANF1bDEB16Kw5cPBBFnkTEU6AQOw0m79AROzGEEiiSQwb96CBdJVJEU0jyRwnfyIBduW1DEA5URwUWvEBpSufEUsKyJwlma0AVbhVEUmciLwCNFBBt4ckE0pOyOw9gcFBthPPE0jECOwlei9Adv3rDUFMBQwqx11AFuSMEkCagQwIOoLBxbk1DEZ2JSwDinKB5+FCEk33cQwMrsHBZtaUDEF0FRw 4_2ndj_mp_0003
LAqDDBZD6gDkO3BKwP75DBJFSzCkMAXJwyMXABlmvnCkL6GGwAmM7AxHoHC08CcGwgMwJBBD6pCko5qIw4AeNBhmUrCkbmDLwTeoSBpS66C0cMxKwDrtLBRKCdCUYAiNwgrBWB1/M8CUOq8MwU2GPBt2UeCk6ctPw3lPUBFX1tCkDJbPw16nXB5uHvCUXBzQwN6DGB5Ol0DkLmdJwaBJCBlecfCk876KwWuKLBZAIBD0x5ZGwbnDKBVJTKCUJrhHwPyAUBpIJGDE/q0Iw56pHBdK0QCE3fwNwpQFaBhscIDE6MuMwpduNBVkHTCUIA1QwJ0EWB9xMfCUNYhRw 4_2ndj_mp_0003
LhrBABBk0CD0eNwBwFH64Apxw2CkWmq6vhxHtAtHz6CkeV28vBjqmA59NgCUuvy5vnFe7A1otRDEze2av1IUDBRKzGDE8LRuPzsDzApSlKDEpA33P+dXFB965lD08q37PNYZCBF3/cD0CU1BwsFM6AF6pUC00FY5vDal7AZfgzDUNpRrvK+QDBVn7mC0q0M2PjyJGB9jLGDkSyNsv7n/0A9j2dD0Lu7+P7EPrAdj5TDEgfwxPbZ6yAp/2oCU/BK6PTxVJBleDcD0VTf+PwUlFBZi8CEkXHa4PnfqCBRmOmDkMeWBQ 4_2ndj_mp_0003
LvRvpA9FxdDk4mzAwAMqdA1YjlDESTPCwF0UWAVv4ADUuQyFwS82FAtf1sCEDRoEwSxYbAl1RIEkjDJFw411EA53sNEkgxJHw6IMr/QNOPEEetaCwPndFApsniEEdWIJwZ2dvAhmbwDkLRcCwrueVARMqjDUByy8v8HLgAZd/UEU/ybCwBtCjAhlUIEkFtSIw/oS+/I76AEEVP4IwhXls+8nETEUtL2DwZ7cq/Au5/DE2BUAwcwE2/MKubEEd4Z/voG4q/U+dmE0+L2JwUnILA1kavE05HqHwkZQQA1V/gEUXL1Kw 4_2ndj_mp_0003
Lb2pgAxS40CEQl9IwLKXaA9OKSC0Ac1KwDnfXAJ/POBkJmpJwgXJGANYbrAUgHCKwuFNlAJTeNCEpGINwepOiAZ0OXBk/BIPwumPRAZRrbBkMNQQwpcBpAhr8SA0oMoPw5CwLAlzZdAUJELRwnbTmABwUp+DH8uQwGbbZAlY1z+jycaRwReJoAdzlADkJQKJwzg1KAJ39cCUDwjLw/l7lAdb1rC0ZlLOwIeDtAdlpFCUYTUMw8zbGAJ6iICkzFEQwgLmwAphyOA0tZjOwuBN5/UjrhAE1UtRwQ8trA9/u67T5A7QwPzGVARAJj8DMxISw 4_2ndj_mp_0003
L4fijA1EJzAk3kLIw+NkiA95i5+jpPYFwGWPTA93Jw+TKwQBwJ9hHAVuUC7TC89AwEJDtAR0NP+DsGbCwYpBvA9BnHAEu847vcslsAJaUZ6bxMPAw2SdpA1dLcB0QOXHwgyWfAtaa98DyfLIwGQtzAdmba+jT8NFwJAe2ApVZv/DfTm3voTnvAp+1HBEUIP/vWKboARKJFAEe/Z0vY0B0A1a1G8LW8T8vwt5lAJf1G7rV/66vXNgrAhALA+be5hDw 4_2ndj_mp_0003
LsSGOARJ3gAkg/Z9vXTu2/YLUqAE4hG0vx9M0+gcQvAEnNP8vsXBI/WE4NAUawr4vXok7/8yr5BUMjpfPOD8PAJ5k0BkvmE5PgnfMAZLbeAE0tQBQ7s0cABHZa+Dbrk8P835VAFFfXBEcpQ/v+Qk0/oskg/Dxk+hvnxkAABmvYC0ZrGwvI32b/Q3WCCUq0vyPIzCfAFdGrBEwexxPXJ6QABYRYC0b3f9Px2VcAt5Yd6zBJwAQnh0WAtUw59jIZLxPR3omAx/7H/TIm/7P 4_2ndj_mp_0003
L3lG0+o0ucBky8iCwXEUS/iBjgBkc1YGweiCp/KoaJAk+FcIwwViGAXf6Z/TR3DIwI1z5+W/iOCkROgJwsKVv/ycuOCk8fsLwXXqKATzLlCUCwZLwr4Wo/KI3wBEUZDOwKLzZAfgXlCUVuaNwNNRDAzHLxBUNSCQwrvGWA7VFPCUpHwPw3Pfq/AT6yBEEbeDwvJcy/KGJ5BkJxzDwPuQt+qYEvCksqvIwwmcA/0qjFCElyXKwz0kNA7q12CkqpjJw2nZq+2+SNBE3gTOwcDVkAjNJ3C0GSKNwx3UAAfH5NBkiS9QwW/AhA/sLPCEW4qQw 4_2ndj_mp_0003
LfXEr+eXcz+TqqpJwVAFE/GQFG3jn6FLw3FEd/WZI19r+M/IwVOL4/GEWu/rF6kJwklHM/cFL26LPNnMwGe46/A2qh974J4KwtFW0/4WbXAcElVKwKBoSAhtoh8L0lSMwSBPE/4vSt/DJGtJwJmHv/SphH4DesSMwYxR0+cB5S+rv2/NwPHMi/4VN57zIOxNwfgz6/8Rq66bqR9IwDSQHABXVvA8OpGJwYPOM/go5gAsVnSJwJAwz/4nI6AcVfOMw0stfAt4jA+rmmDLwjGsSApNFT+LrZNOwQVrUA9Kjg7DMpnMw 4_2ndj_mp_0003
LCKD6+eOuY9raz2EwvQAf/i8cO/LrNYAwu/nFALLEm+7Gsg8vp0/RAH1aNAc8sL7vJr/77K/m/+7nYx2vYQyl/ALOaAc9oQ4vzGrGAB2lBAcyPkwvrbFi/kn3pBcBEE9vwOLYAZKS3AcKyKyvNBgCANO2PCsbe39vr4FWApZKDCMN235vAMRr+YEvB67b8BEw9zQk/6UvnAsQZ6Bw1+lt+8r9x77Ngp1vnprB/eGtc/b3HX+OYRUIA1sNG+rRJnXvuOGy9MI59B88FHAwYA0jApXHjAMRganvH+0AA92EvCs6A1AwLF8hA5uUYCc67g6v 4_2ndj_mp_0003
LaC6LAfbKT1LBu96vTnohATZAT4TAcI4v+EgpAHyNs67m6ZAwOggxALjH49bnGI+v47KjA7JzN/DXXwyv7q3AADpKs8D/XG8vX8KjAHjQc6baDMTvZAGaAniy+/TRCHwOWItiAPpZMAU54t8vSByqAjOri/DDGYiv 4_2ndj_mp_0003
LEqpmArb2y2bdLcFwISQtAHAN17bqc/IwDSVuA3hL7/LCSRJwg5X3AP2jeA8vfFJwFmhoArMiq2DIrmLwgIYuArST67LS7AOwv5JpA7yFN/znslLwKnydAzsfc4jpyDGwIc90APSxtxTEbvIwDGMgAv9bo5rb2wLw1c7qA3RAm2L/A2PwK4ktAD1eJ/r2iBOweR02AzxIi5bGC6NwHrylAXAG//zbQcNwnPfxArMx0/jRxaLw8ookAX97+/D7Q5Jw 4_2ndj_mp_0003
Lt/KlAL8roAcUUOJw2iakAXfTCCsgVYJwK87oAHzFZC8sT/Fwy2XvAfvq2C8rDiGwpAYRAHAJQC8JewJwUeMJAnw08BcxiMMw1IrPAzfqAD8LO3JwRLubAPFaNA8ewGJwLzqoArUWNC8CxJLwI4yHA7aPECM4EGIw3cvDAThYEBcqB3LwOi+9/Sl2JDMbRIKwLotVAbUOODstHAIwaVGZAjhuMDMIHiLw 4_2ndj_mp_0003
LSKImAL86MC84s4Aw7jzqAnEMjCMBKo4vFpX3ATcBdCcMaO4vHYj9Az7P5C8+c+zvk4rlAncfSCspWMmPXHirAPLQkCsZ0e7P1GzTADxheCcjMWoPao2hA7thkBsJWFAwF/FoAHXBEDcqJ25vcAfmAHrifBs5PKoPe1znArYHYC8jaYBQFl4zA74RaCMFaP7PXxFrALKFHD8Eia7PWLqMAjemSCsGYd5PZ8MSAjoPBDsSLMmP1gnLAfwXQCsAmgxv 4_2ndj_mp_0003
Lx3x6APfaqB8sNr5vW3FDBnroZBsUoX6vJkCGBD4dHC8nIeBwoLSKBrelWC8kiSAwu1u1Ajn44Ach446vcVOFBLkIaBMkZErvIXfDBTq3XA8sqK9v 4_2ndj_mp_0003
L+fJEBfudGC82ifGwY/NGBHMEgC8u7jJwKtJGB7WTQDsADBJwHWBKBbWSnDclgyJwZP8CBva7WCcOGDMwGJYDBjGvXB8PHzMwd0kABHIwuBcfinGwJadKBr08XC8yqhJwWbh9AjlveCMU6qLwN4TEB7iSrC81arNwcDaBBDY13A86FfLw 4_2ndj_mp_0003
Las/BB/0ijDs38XHwJk3BBvFeIE8Qk3Fw1E9FBDcaOEcNF7BwTOmIBj/QfEckKRCw6Ww4AjucOEsAukDw3zgvAPhAPE8A6mHwIE9kAbpbREs0aoEwwiNxAftXhE8TYwJwD/Q9A3AOSDsy6zGwkvlDBTlzREcwEkIwHir2APB9CE89FeAwsxU5AnaPeE8TxvBwNBQvAnh4/Dsor5IwNZxcAz40REsw4fHwkz3jATa7DEM2O7Bwd8BlA7vQgEcm5VCw/PpqAvpwhE8WNMLwtrdxArjcwE8FTqIwpkv4A3PFfE8wS0Kw 4_2ndj_mp_0003
L/XuGBL5sAE8LoZ7voGsKBv5fEE8k6gsvIAcQBH4UEEMQCa4v/ehTBHnBUEMfr90v+BRKBH9/mDsidfzPt4BFBfYVsDsh+87PKnCPBnS4pDMJFQ9PVctDB7s6GDMOxkBQgGXEB77TnDMWqy6vHHrJBjHRUEs4W7rO98KKBPxOHDcf0ooPcbPFBv1iEEsInbAQp2uBBbkkwDsr3r0P7SrOBvNpRDMgRvBQ+jtSBTbjkDc0Jw4PXGKPBLzwEEMyPdAQs54/ArPDNDsPwoDQSsVDBzN7pCcDYW+Pj14GBDtwCDc5hgEQ 4_2ndj_mp_0003
Lcd8RBn6inD8tTL+vkr8WBfRSiDs6z+Bw9TvXBXLeCEcUWWGwnhGcB7jKLEMNxsGwWYHXBzlo1CMFhhEwxkfXBzZBQCMvUmAwbA6WBToKMB8eLpDwMF0cB/x5RCM0qT7vVKFPB/HMTDMerXAwtRQaBzNpkD8BDT+vItgTBvAPxCsG+5GwNAkaBfQ7zCsFyLHwPkOUB3U9RCMO8b7vqJLXBzgtWAcDr2AwJPCTBLqqKBMlbpFwbeFaB3O9GBMewmGwXMFdBPGXuBsggczvEoCgBHF7PC8a7hAwOJGdBjf8vC8jp01v 4_2ndj_mp_0003
LdZvTB78QJEM8tvIwKyhUBjAuaEcrljKw+76VBbvuuEsZKCJwPX2ZBPOn5EsJDyJwbxHQBTqJCEcOa2IwJYeXB7qqWEszLFMwDm2QB3jkeE8FFoLw 4_2ndj_mp_0003
L9nHTBrrz0EsTEyFwsSXUBbW1IF8mqzCw/sMZBr5xIFMQno+vk2EcBPPTYFc/B09vUGlPBbkLPFsNvq+vpY0KBn6HXFMQvfCwku1FBXdwNFMuzxBw/lbLBbUxnFM6MHGwIbfBBvvAVF80oqEwCVFHBriBvF8LAgIw6UICBvMtlFsDKJIwBTm7A7m7sF8rMlJw2ZMQB3YIsEMhdCEwHEfVBrUWVFsDIoFwuVTOBzQdBFMQv65vqlxQBfkvbF8QfH5v95WFBT8qAF8Vt39voCWPB/pHvFsCfrGwnOK7AT3pNFMyjGEwkMkHB3hG8FM/D7JwiLl9ALij5FMWqjKw 4_2ndj_mp_0003
L/vxaBXDQ2EcrcU6vkdSfBbtj0EcVxCqvm0FiB7wRpE8JPuzv0bIkB70aqEsb7KXvlWadB7PkpEcDmt3PmdzbBbXCUE8HwGzP9puYB3kp1EcBUv8PlxjYBruipEMWqm8vtdSgBbBDFFcgbgivQTWgBDuJpE8FWl9PY+hYB7SOUEs3MRkPFSdXBDCqtE8g4BCQU88ZBPZ+FF8Zal+PRvaVBvE/1EMWAK2P 4_2ndj_mp_0003
LqqJiBPhVgEsCEh/vKFlkBjLfUEcOM0BwHzMlBHoybEMY+lHwx7knBPG2cEcDViIwJXJkBnEy4Ds0GwBwqj2jBjBQlD8eNb4vi0YmBjapnDMu0CpvFMImBXxaUDMY9R4PoWZlBTFwpDcIslAQZB3kB/VcJEsKsVAQO7NlBbwUVDM8DNFQjyagBb3AcEcnwhBw9iMmBzVzaE8wJu+vtVWiBTQ+wDMWrAEwbw0lBLb/oD8AutDwo8TiBHza2D8wj9vv3QSjB7nrDDsfsK5vLW9nBbRvWD8u9J1vBh9mB34gEEMBl5hv/jhmB7qz0Ccz7+4Pgw/kBnAQRE84zn5PD7TkBH8bREMrDrDQ1UolBXWs1C8VXZFQI2qkBzXTlDM4JRIQ 4_2ndj_mp_0003
LOEGjB7pGfEsundJwTtgjBjjPkEcBaUMwf5GkBTui8EM5AjMwz+OmB7LNCFs7MeNwhkEhBn3UeEsEh9Nw9qehB781iE8unVQwLFPhBLp1ZEMfSBJwERIlBHjBcEsRAXNwREpgBLfWNE8ZetNwq0reBTFMnEsz/ONwIUxiBvGNuEckcXQw 4_2ndj_mp_0003
LmNSiB7VpJF8J2YLw7SWiB3WqgFM7wULwlq+kBzbXpF8G6EKw2hnlBzB8kF8VuhHwDN6fB3G+oF8WiwJw0KdfB7omAGcPPoJwplJaBL0CEGccvmIwklXZBDH/AGsK1pDwTEwVBXZdFGchAWAwltnSBTHKNGs4eFCwTYWVBv4GCGMymY1vWHhgB/SxEFc11nKw8vSiB/qOmFsFCZNwYHPcB3f4iF80epKww/CgBrvBjF85+aHwa8QhBriwDG8/ETIw/n/fBvw8DGcoAoLwkY0ZBn5tMGsetvIwMNAXBXyVAGsj2yJwdHtbBrEL2FsRyKCwRW7SBnFuPGc8+5FwPN6PBbqgQG8heN/vqcwXBv/X4FMMuBwvN+oSBDUdFGM283lv 4_2ndj_mp_0003
LJLHmBbW84F8KhiLwFvkoBXy/AGcllkKwVcZoBLIKKGMhLhIwPE1pB3EYKG8U0QFw49LqBfxyEGsqc/MwNQBtBDabIG8TlVMwymduBfgaMGsDu0OwSNTxBzP+PGMQWLOwA2pyBf1yUGcmNRQw3pOlBrcG9F8o5RNwxvvpBbTX2FsNtcJwboUqB/Ms8FcXCdOwc2JpBLKdLGMKm8Nwgl8sBvR3OGMab3Kw/5IuBXTxBG8AHfLwohiuB3CCGG8V6JQwOrXtBLpJTGsJGrPwGNQxBjF2VGsdbkMwqtdyBrQHJGcKIgNw8rh0BTmCXGMl4AQwSgvyBDCXPGciABRwiQnxB/eQbGslGlQw 4_2ndj_mp_0003
LM8kmBf2qRGcFxFJwC1EmBrTbbG8S4yGwwWFjBn8ldGMSkoFwquZhB76vYGc0KMIwYeQnBXtYlGczfxIwLhRqBLQSkGMTKEJwUZ8lBTbAnGcULfLwPcmlBjdFRGsVg2KwYz+mBnEOaGsDw3Cwo74mBHSXsGc0WCHw+2ErBjUZrGM8mCKwwbLrBfKbjGsdAMGwJxuqB7iQdGcuYRKwCbymBvIEuGsVqcMwDVTmBnfAgGcsNvMwrAzjBj8GoGsJQOLw 4_2ndj_mp_0003
LAcZiB3LRkG8Re2BwrPZfB77knGMl0hAwXjDfBHVTzGMYGx8v+zbhBPeO5G8iiX9vwtWdBnE7fG8/dh4v92AgBf6hfG8uE0pPFRtgBHRYoGswa20Pz0PgBLNOXG86tw3P6myjBD1BoGcVuN/vsZucBbtamGcIe7Dw/1DZB7t5gGcn+p2vuz2dBD78XGMdF67v 4_2ndj_mp_0003
Ls2VaBTbV2GsYPc4vgwzYBfh+AHsq/hvvMJ5cB3jmEHcrNHxPHmTcBvNLOH8qiH0P82NTB7IlAH8k8ggPuiySBrTn5GcifB7Pz5ENBjIQ5G8AwM/PfzqMBrhhyGcB8pEQ1+EHBr24xGs0ErGQS4uXBrfLwG8ug23vL/gYB/tdGHcIyo6vLQ9RBjhpIHsS13sPJHYQBj+i9GMlvoxv8cFUBb/fxGMdfI5PQ8YVBD5y8GMQHoAQD5tLBz2WBHMBeeAQi3dKBX111GsAqG5PuRGOBfVdqG8wm1DQ7yLPB7n/1Gsc8wHQYp+GBfvXtGsktAJQBBvFBnuU5GcdFhHQ7CuEBHmiuGcck2DQ 4_2ndj_mp_0003
L8rMgBXWi+Gs7Lm5PNwEiBz2xDHcs8oAQYQUkBPLSJHsupJ7Pd5slBzazPHszBLAQoGVjBPT/6G8CFHEQe0ihBXZt0GMoJ5HQTnniBz3SqGceSTJQ7U6iBPWnhGsFzrGQJGUkBHtnYGcSvZHQynnlBfIzVGcNE2JQrFXkBPo1RGMk+eDQBeXgBfkr2GsYPo3POIMhBnqbKHczf1CQVdekBbJr1G8kVhBQ0g7kBLWL+GsJVmGQTD1gBjTG5GMYCsJQBSofBv4XyGcbJhFQk3gkBPvorGsBsUKQ6RQhBv3QoGsmD7KQu57hBHUrhGMfQJDQtfTlBDvsZGcxelLQw2vmB7RGPGsLj4JQrGBjB/COTG8aFjAQikilBT5RLGcz5qDQ 4_2ndj_mp_0003
LRUxkBryPHH8oochPwl5mBrD8LH8VvdyvJOUmBTmYWHMAHP6vMTGkBjnwZHs6AK7vCcrnBL1NEHcAYD+vK/4oBHNC7GMK605vy/YjBrasCHMx3Nqv1xioBv4XNHsj0YSP855lBHk9BH8FzSBwAMDpBrwJIHsz+xBws+4oBjY97GMufzov 4_2ndj_mp_0003
Lx9UoB38lcHMqQF9vuwKoBzx3mH8uAdBwssxmBvqZmHsk2yGwJbKnBrpUfH8VWBJwRv+qBr2XrHMA2VCw7p/qBfAZ1H8opzFw6HsqBDj99HsmFqDw/3TrBrCY0HslOSJwtjIqBXfZZHMfAY7vNg2mBnxdsHcq1w+vXp4rBHYStHMG0+8vUnOsBLQUlHsbqPEw 4_2ndj_mp_0003
LOJ0kBDsEuHMh01HwvpejBzbduHspBoKwCBFlB3BZtH8f9PNwxM5jBXz7oHs1JCPwbJMiBrgk5H8dVhKwyohhBHXI7HcNCSHwbw6jBjVz2HsibVEwNs0kBn8BuHczB2HwkqHiBDcpnHMIEpKwiDmjBHRn/HszPSLwIoagBvxy5HMXj0LwGuKhBT50BIMu4cGwwfVfBHa32H8KvRGwGGclBbWH9HsoF9Dwe4SjBL26zH8bmXAw 4_2ndj_mp_0003
L/tonBXEXwHsQiZNwipOpBbnLvHMMr2Pwb9SrBXKrmHM8O3PwSogrBjTwgH8fl8Qw2omqBrty5H8RlQQw7rroBzkfBI8OGeQw2zWoBL7UFIsKi9OwD1PnBLC4BIsgzpRw8gmmBDphJIsIOWPwJjflBrtEGIsYJ2RwByKlBfy4JI8SJ3QwL8ajBzaEOIcFcDRwh6foBXWczH8MbvLwRm4nBzJqrHMJfqQwgz9rBTw87Hcvq5OwF7yrBTf34HcMfKRwPBfpBjsBFIcZgGNwoIgnB3Mu9HspibSwcHWmBbXiMI8huyNwcQXkB30XGIsDpxSwMRmiB/NvNIMjt6Rw 4_2ndj_mp_0003
LYyWsB3lAkHMrKdNwyJOuB/bzaHcKE+MwVP6sBvqRQH8RA7NwnfKuBHRoJHceXVPwGx9uBT24ZHctYAKw7U+wBrsTRHckpbJwfBQwBPg7GHMLm1IwBfrzB/5jRHM+AXJwKabyB3iKBHsTPbIwvGi0BLYbHHM/suIwRh1rBTCgoHs+z2LwX6IwB7NHbHMU8/Nw3zxvBnafhHsT4TJwLGLtBPRPYHsHg1IwSTZuB7/7DHMe03IwdhI1BbV7XH8tJsJwE9RyBfls4GM232Hw 4_2ndj_mp_0003
LdeSqBToIOHMlWaNwjy1oBrmdEHsXdQOw/UroB3rgCH88vlQwWJPoBD6A5GM926QwS/8lBPZ1EHMFCMNwgX8lBH+0EHsqSJKwqthkBXDrOH8MSROwczPpBrNAUH8bwfMwjjHqBfw/9GcguiNwMm5kBjmp9G8Zc1Nwhu4jB7wFFHsxHbJwSN6mBz/k9Gc4laJw2eBnBj9zLHMgcaJw/GfiBvX4OHswdgNwyjllBXr2VHMOeoNwXBfkB76VOHsZWOQw 4_2ndj_mp_0003
LNoPpBrTlKHMauYRwM5GpBbj3JHM9L4SwcI8rBXmBJH8hwjTwswVsBrY7JHsUvyUwH5lnBDEiTHsbubTwc2skBXNFUHsck/SwJOxjBvfAdH8fDUSw4z+iBfRqLHcnQRTw5NIhBHmgdHcsV6RwI1VgBjXKMHsCj3SwUB1eB7rCVH8jQMSwUYkZB/piVHsapyRwSKTqBPK7QHsjYDRwx+QoBrU/BHsAKFTw9aloBvR4aHsMcHTwB3onBDHVTHsGbhUwUuHlB7JojHsfJGSwtstjBLJpEHMQZzTwJYZgBTWhkH8EKYRwws+dBPgiFHMFaFTwch/YB/rAcHME0SRw 4_2ndj_mp_0003
L61+tBT75GH899tSwIg0wBDwRFHMdaFTwyaQxBXS75GMSR5SwahxwBPIb1GcBwzRwVazyBPOtLHcMTOSwPrNyBjgsXH8k/USwxmq1BXOWJH8bSpSwNj4zBHJheHMcnZRwLkjtBDo4GHM62uRwxUSxBzPeHHcETHUwxkjyBrbhJHsnQLRwyIkyBr4XaHc9YWTw3HHwBzEJZHsThGSwWnC3BDe9NHM4tBSwSvE2B3M2AHMYThSw2571B7DjLHcnPsTwhdWzBHQ6mHccCiRwWkgzBHDKcH8HgXQwho/1BT1adH8caoRw 4_2ndj_mp_0003
Lar+xBbeF0GMu1AUwb+byBjGGoG8A84Tw+k/0Bre7kGsOLLTwVx60BHljdG86MUSw5AdyBjo1iGcCVRVwCfvvBnmpiGcYt9VwAJ7vBDkZdGMuWVXwM7NtBXSOdG8V7AYwQZYtBnqZYG8uYsYw9oEyB3RT4G8t73UwFFtwBnEjkGsIlZTwgf2zB7iDnG8n66VwTlJzB7omaGcYpLVwWRUuBDDOeGcHhWVwwsAvB7lzqGclTFWww7VxBbyyhG8rE9Xwn5owBzZNVGcPTOXwjhzrBPAoYGcQobXwLadsB3bXlG8K1DYw8LjrBn+bYGMhC6YwFNquB3mscGM+m+Ywl6CuBbyyQGc4DqYw 4_2ndj_mp_0003
LkOJ3BXlfqGcXPbTwSz95BHqqoG8Xx+SwZed6BjjEtGMIchRwsHV8BTclzG8IQYRwv357BbattGMDs9Twllx7BzEpoGM22UVw5Nk7Brf1eG88xcVwJR57BDlIvGMucWWwH392BDyiwGc/qFUwOdM6BPdCgG8J33Sw3xd7B7QO2G811DUwOB89BHs+sGMWOlTwaV07BfZNsGs+/RXwBEE8BL7A3G8WDNWw 4_2ndj_mp_0003
LAaB5Bf/tpG8uhfQweK84Bv4DsG8l9HOw/2Y4BjdmhGMY+qMw6+P3BvUMaG87ZxNwSky2BPCQ0G84MdNw9GP3BjjS/GsKxpOwSGk5B7SxEHMsoaNw3r25BDwrPHMuUYOwb2N7BDufSHMLFTQwigZ8BvDILHMvrBRw1SX7B3bqcHMFzpQwCql3Bj2KkGcbzpQw5o66BzivuGsaWfNwb620BDCYxGstMKOwU3p2B3pL1G8pvSLwn3m3BT9i+GMhYZQwDtd1BXWNEHcH8UOwmiT5Bj8BFH8GOQLwC3Y7B7OaAHcdV5NwhN+4Bz+kVHcz8TNwhSS8BTpWDHMXUwQwO1a9Bj7ONH8N12RwXHd6BbIViHMk9FQwKlY8BzOxeHMp6eRw 4_2ndj_mp_0003
L+SK5BjlxgGsIkGKwfap4Bb4HXG8ObgIwYQx1B3FnVGMGv2GwwYZ0BfGadGcIuHGwDNl6BzJEXGMC+NEwvh95BDVvNGsflgAwyGd9B3rfWGsvgMGw44t5BXYTnGMjWDJwKLE5BjsWQGM6F0Jw0/S6BDmYeGsvr6BwhNW7B7p0NGc3IS6vV163B37dOGs8uD+v2QL6BHbPGG8kPsCwE7z+BvndWGMHNyCwHFv9BzoMPG8ghQIwvQ49BD3adGMAoWIw 4_2ndj_mp_0003
L0+u0BnH2LG8s6QHwO9IyBjA+IGMQrWFw46ZxB/dPLGshTp+vFQKzBHdqKGsVTQ2v7uzxBv8Q6FcWMgGwVPXvBbDsyFMmphEwXr81B3F2FG8+9OIw1SnwBLwPNGMkenHwuQ6xBvEj3Fc/tZJwfkczBfdaxFcHCrEwQSTuB3iJ/FsOwyDw 4_2ndj_mp_0003
LQ09uB3l/OGsce57vNLMuBn+fRGc4qNevs36sB3fwHGsJyixPgwMrBvXTCGsQrXTPsDRsBLc/aGsu+/cvEaVrB/aXeGc8zR6P0cepBz6uqGso5H6PEpomBvj9mGMb8CpPATdtB7wKOG8ewmAwh+1vBv44UGc1CouPySOtBbi3hGcUZGxvA3fqB/wCZGcPYEzvSOEqBz6IYG8pWq9PMDEtBfDYfG8Jbf/PsvSlBDYytGsIjijPdFTnBvXYkGchHSzvUNllBfQagGcpTY0P 4_2ndj_mp_0003
LspntBXsvFG8wp/+PjJXsBfc/5FsWsqCQGtvpBXgSAGsuftFQdmtpBflKEGs8uLJQGcinB3dZAGMNcCDQq5YuBHqJxFsvdvGQEezwB7wfnFc3n2DQBiEtBPglgFsPtKJQEIHzB3/FiF8CUhHQ/53uBXOxKGcA+bBQDCrrBLSxsF81CLAQ1IJvBXbM+F8VsmIQrtMwB/A8YFckQyBQRfhxBHKsyFMxU1AQJDiuBXyfaFMcBmKQsoarBLj8nFsVqPKQtaUsBzzaTFszt5HQYzv0B3hVbFcSsLFQGAzzB/9kwFcj9wIQQUdyBLaeWFcpwPJQ 4_2ndj_mp_0003
LAAAcBBAAAAAAAAAALy2J+23PV6rX6movPy3N+KDDN6LWSszP 4_2ndj_mp_0003
SCORE:  -175.700   -420.657     34.065    321.545           1.276                 19.803         -9.818   -160.861        0.874        -49.662         -3.542        -20.874      -8.907        0.000     11.086    113.695    -14.003            0.228     39.474                -32.002          2.580      8.438     54.000      7.000 4_2ndj_mp_0004
RES_NUM A:1-103 B:104 4_2ndj_mp_0004
FOLD_TREE  EDGE 104 1 1  EDGE 1 103 -1  4_2ndj_mp_0004
RT -0.355794 -0.158193 -0.921078 0.8359 0.386893 -0.38934 0.41795 -0.908454 -0.00542095 -8.96117 -9.62294 23.4538   4_2ndj_mp_0004
ANNOTATED_SEQUENCE: M[MET:NtermProteinFull]ETTNGTETWYESLHAVLKALNATLH[HIS_D]SNLLCRPGPGLGPDNQTEERRASLPGRDDNSYMYILFVMFLFAVTVGSLILGYTRSRKVDKRSDPYH[HIS_D]VYIKNRVSMI[ILE:CtermProteinFull]Z[MEM] 4_2ndj_mp_0004
CHAIN_ENDINGS  103 4_2ndj_mp_0004
Lo1f5ABKZ5GcSNnSwDpR1AVcL+Gs+XZRwsTC2AZwaKHscsiRwrk3vAtG7OHsjTQSwpexpAlck6GsvbJRwQrtkAhbM/GMx0xPwqDKrAZVn6GcFqwMwAGOnANK2EHsMLdKwb4F5A1LbxGMjziSwL8jABtVn7GsF/uSwR0L1A5p27GsSWZTwS3n6AlEx7GMdwlQwmMhpAtk4xGc2XERwZZykAtV28Gstv/Rwn3mYA5i78GsDgsPw1yLlApY5HH8gr1PwQAmqAZ5IDHMfafIwwzBdAJrEFHseRUKweoJqAFpkMH8q9JLw 4_2ndj_mp_0004
LI7P+AFkAPHsZr8QwN51AB51aaHsMn6QwcqGCB15XfHsHsLPwAzOEBZVGoHcAKEPwP5yFBVL1bHMqCzRwKQfKBJ9rUHc+2aRwDR7JBdwdJHMzR8RwOhqFBhlvGH8ObZSwi6wNBtsmDHc2p4RwaHCCBVaqJHMBQvQw4Gy7AJVpeHsfLhRwIZJHBZOHkHsd1vRw9fwEBdxJaHsWd1SwLC0KBZ0ZUHMXWVQwfCKOBxRMYH8c5zRw 4_2ndj_mp_0004
LQq5BBZqFZHspK/Mw1mLDBhUKcH8wbKKw7hjABVsBVHMw3FIw+rj+Adz1LH8zGpIw+qQJBdgEcH8asqJwTxYKBRupgHsfxMGwtNaLBVVsQHcLgwJwmALABlj7RHM3XXNwWoDCBBBhkHckL5Jw7IQLBhL1gH8wpMLwRR4KB5DCbH8AJoDwpftPB9OyQHsI3ZJwbYmKBZ9NNHs/ytLwgddJBpa6LHcTBOIw 4_2ndj_mp_0004
LHtGABFuoYH8COKDwRTM7A55vTHMTt28vnciABhKtKH8HSE4vT1TCBlOjKHcnQggPy2c5AxRIcHM3t+vv08uBBFGChH8vDkivF1oxA1RskH80IZ3vkUpBBZJCgHM6knCwhsizAxE5QH8+Q7/vjmQ2A5aOYH8QEesPuh+BB912hHcrqm0P4KgwAVuiqHcHbqiv9/+pAhAAhHMaip5v/k00AhQroHMsxw+v 4_2ndj_mp_0004
LuiRBBF+ZCHMPB3+vbCwDB1GH4Gs5wl7v2Pm/A9cYxGMDPVxvxr41AV3hyGMiQYzvn8jFBFQ1xGcCkqCwc7dKBtfh2G8Y9OFwlcwNBRLn7GMKpjCw4gBLBtX60G89BMJwT8h/Ah4hCHcPoLDwVbSHB5mA6GMDXt1veBWCBh9nxGciDnFwEWaGBpNmpG8rkgBwPjNOB9U23GMriJKwq2QIBR1vwGcgQMKw 4_2ndj_mp_0004
LNVdBB1vkqG8mqGqPTCm7Al3DjGcHi74P7cz9ABoViGs6qjCQIJdBBlWIpG8Ti/EQ65ZFBxFzqGctbiwPCX16AJ4MbGc9ieyP4VvzARgxmGcsHI4P 4_2ndj_mp_0004
Lia15AFvQaG8apOFQx9C7AtUMYG8VJcJQs7ywAlWMWGMcx5KQV8aoApWMTGMcBqJQJtQBBpVkOG8094JQWGs9Ad5FFGMBY0IQhEoGB9HbQGMNGiIQZdV0A5W6VG83+NDQN81+ABQCfGcssZKQjk5BBV0bNGMzwBMQU0lBBNAKAG8IfSIQzyNJBBxiJGcW33IQoqfIBJrkXG8JBXJQRGBGBRIfRG88LyEQ 4_2ndj_mp_0004
LWV+wA5czVGs/njNQ9AmnANnkSG8vyEPQRdAkAddxGGMFCeOQhfEVAxjlFG8sH9NQEV5pAt06TGcB/BRQUt1qAhgffGMiUfRQkymtAVvfgG8Cn8SQS1zvABbeYGMu6jTQuAhtAJBTpGsfncTQ7O/3ARzTWGcZIjOQyudhAlpGYGMIrXOQfbWxANG3PG8MBSRQmbijA94JQGMfCnRQGcQjA9pijGsLtTRQBm9wAdBejGMPS5QQ 4_2ndj_mp_0004
LMOJrAhIR+FcQMEOQWNQoAZk0oFsw/SNQHcqiABoKnF8DtmKQYDgVAdJKdFcmzKKQhJRyAVWeaF83MRNQOXw2AVUeZFc335PQKUbvAlAAEFch8VMQh9/yAVoPAG8sacOQvnaiABwKhFsNjmOQHXN4ARCPhF8om6LQRhH5A9xILFsNaIQQIcm2AZzF6E82bVMQHMGsAVAsEFMwIVKQ15ipAFUG9EMBwsNQ 4_2ndj_mp_0004
LqeenA1YqyF8RsnIQ1tFjAJcY2F8ZF6DQbo9QAh1XBGstQOEQZagBA1lO5Fc0F3BQnKAsA5M5AGM/UvAQDfVqA9yFFGcsOU2P14urA9Zs9FsYXEovtzflA1E+OGsagruP5rloAJmDFGcTb26vbgHlANl/OG89qX3v+R+gA15zXGMeI94Par6hAJp6XGMM+t9voWeZAByLgG8OSZtPbc2bAZ2ZgGsmfp3v95OuAdY56FshbCJQnSnhAZGymF8rLHCQNJOzANsh4FMa0gBQSTbtAlDMIGcQEBDQA8xuAxehtFcCiqpvCyMpA9ZdCGsvDPBwPUJgAFscXG8CexAQ3K6jAZkuYGMC7CDwJbhOA1L/lGMBnV1PKYtVANuSnGMmuC8v 4_2ndj_mp_0004
L7MYMANz4JGc7tBHQKNKu/IJzOGcIkQHQMV2m+kKOHGchhbIQBxCN/iqxGGcmmHGQljNv/8LTYGsZwjJQdl/B+kuqdGMh17JQ+7Qo+eQGlGMoBFIQSIqJ/+RKbGcssIMQ5hTx/eBAqGMLBbIQtAE8/OAEgG8CseMQ4tJFA/DdnGMqfoKQSSsYAvjVsG8gZ+KQwPfXANLRNGsegtIQvUNl/wvuQGcLFKDQzZ5CAptReG8O50IQw3g6/0goVGcemgLQQ4lm+oYEnGMjlsEQjWYm+6OUVGMM/lNQANj8/uj1vGcbY7FQER5HAbjFeGcoXNOQmTAgADvGpGcRTdMQ 4_2ndj_mp_0004
L9TkD/4OnBGsYAoKQRS36+a2dzFcg6bLQ220G/ydGgFcYErJQdjZ3/KmwYF8X9FJQS6dJ+S2urFc+zROQ5k9t+iyo8FMj4NQQYnz592TO0F8fomRQmTpm+0xLiF84duRQEihr+ir2/FcIsiSQssto/Qc/DG8J76LQYwNu/uQ56FckRWLQpypX/onKmF8VJZOQILnT/CjMeFcJbwOQUVKs/KLVBGMsNKQQykko+oN+EGsFgBQQ 4_2ndj_mp_0004
LB+4/+4IsWFst8pIQqHv7+gXTEFsq5mFQEozI+2BCKFMwnYAQarwj/m6/+EMx8x9PUAv7/AX67E8wImEQPOGHA1lM0EsgaqIQwNhr/Qd4dF8yZNJQhyHp9++I3EcWpcHQ42wHAtHrIF8y/8CQSWf6/YWJvEcvloBQyDPKAx/kAFcKtuJQ 4_2ndj_mp_0004
Lck3I+UTtcF82D48PNJCz+uSslFM1R8qP3xK+/q7YqFcG/nrP8PtKAXWAhFsK/ftvYTls+U0a6FcEEDhOqV479+e+CGsT0K6vounl9ohT3F8gD5BwtxwK/MNUNGMZdg7viw+b/oM8jFswwRAQ6MnO+aRzaFsTUXvvrj/s/wgv2FcZ5Afv1eOd+IzwCGcHwV1Pnrwl/+pzEGclDi5vp67g+e/f/FczYgFwea6A/iAyoF8y5VBwfJEk/ESJzFMEkRCw7qHr+8waRGMeiXBwKgZ3/kifLG8w/J8vsw9/+AMdSGcI1Lxv 4_2ndj_mp_0004
L7ApHAjv31F8zhw6Pb3/fAz2O4FsjZ17PCN+kALzWhF8UJ09PqNktArZndFs9+I5PW8CjATeqDGc/8fCQ3wQhAXVPPGse0PBQhVPlAX1XXG8xnZEQq12XAr5CUGMFxY6PVebiAPQsgGMzTVCQhcjZAT74eGsES77PCs28/iXQ5FscVlAQmZljAzOB/FcEiSxPGmxcAP8pBGsEGDGQWfdrAvZkCGcX0fDQZjePAjlDQGcn2bvP2GckA3vhoG8lV9DQzwJTADmikGcpHP2P 4_2ndj_mp_0004
L2JQgAfw8SF8mx9BQIg8kAPM28EM3y4CQA3FmAPhhvEMceE7PIakuAb50lEci0T5PxY5bAn+nzEc82JHQ5COTAPWOWFs09HEQZCnsALL++Esua5EQZtVbATqk+E8eYRJQjGhLAHMQwEMjX6FQ/9zhAX0ekEc+kDIQ 4_2ndj_mp_0004
LGj9aAXfutEsTU+yPS1mbAbiyhEMx8Dxv2awkA/B9rEswbl9vPZEpADuahEsqxUCw5RiEArMEfEcdIp4vgsV3/eWY0Ec6Pg8vr//DAjahOEcwByAwzXkNATdI1EcCrC4PLp2iAzZDUEMZT5qvC+00/qawZEswJOovyhZN/aLKyE8VTY/vKYV3/iQz/EcdL1zvXxmFAfcd6EskufBwbyRn/K2qMEMZsNCwulMOAHpyTE8ZLEEwXeyJA/Dd+Dsw7h+v 4_2ndj_mp_0004
LSFOlA7iuBF8Dq99vNfIsAz4bNFcvgvCwW9z3A3rRLF8FhsBwUj19A7eBIFsnnnFw/5UpAbzUlFM9dqCw1J4cAjXRrFc8qEFwdOVYAHPbBGMN8CEwKa8cAfkZmF80IhJwiyXgA3xoJF8XY24vPQXqA7jkHFcjSwGwKWapAPv2qF8UVE9vlRdvAjTCuFM1q3EwnJVQALA/hFcNDIDwqy2IAfbiDG8gewFw7VEYA3S6CGsx+f/vFJZiAboRGG8kL5FwscdNAjVnqFcS7XKw8CvkAHhsvF8+lfKwFf8fArSZVF8o00Jw 4_2ndj_mp_0004
Lbwh6ATkCMFs5FF5vxA0CBztRIFMIUf0vixwEBvPgxEsUbX4vakwIBDeEvEMG249vGbqDB3czNF8F1GzPikgDBbCqlFsMgB4PqLQEBHp1pFckd9BQCBEEB7+0AGcJNNDQ2QzEBHx/CGseZgIQJJd1AXtDOF83gdrvWDPFBvJRRFc7W77vrzlABbgBGF8HrX6PxphHBHbpHF84iL4PHmrGBLxwtFck5cuPxsW/ADHQsFcpx/yPobGBBfHwhFsnyMEQyiGIBnJejFsp1PDQRsMHBni7EGc3B/AQu1NAB/LFEGs1H9BQ3cpEBbt9KGc2d1IQ2c3BBPes+FsVgjJQG6YIBjtJAGMUiGJQ 4_2ndj_mp_0004
LFrWBB/VdiEsUoG0vqIiCBHpFMEclBo4v946CBjKdIEciWaCwYPyGBvPr9DsRxfEwuh29A/wq3DMo+Otvd+w7AvXznEsoNhrvTflGBTKPJEMmafzvbM4ABnDE1D8Dm5wPPRc1AHGYAE8WCNvv5UK/ArXVbDMyRO4v 4_2ndj_mp_0004
L732+AHW1SE8OjjFw7Zt+An7eREsYLtJwdXzEBPnIbEM2P1KwjecHBDalRE8exoMwztA1A3LmdEMvb0Kwy9X0ArmIfEs4I4NwaivzAzIvIEswJEPwxQrqAH+asEchmqOw0RH4Aju1YE8nG6DwxD++A7kPAEcU2BKwegwtA3ZuVEMM1HKwALH1AvB2tEcIyBKwWCn7AP1tmE8BGpOwXrSzAXE1JE8KnnQwCc26AfcY/DsaHgOw5BpsAHMpAEcfxTOwlhOqALnhtE882aQwr3bjAL21kEMQ35NwD+ZrA3kb8EMbe0Nw 4_2ndj_mp_0004
LV2DGBTJLvEsgY+JwFSyKBLLw6EczX3KwDT8PB/ttuEMzQFKwu50TBvEQuEMLCcLwhJyKBjfSRFczBvJwLjvGBLYifFslnELwwp8EBfNEbFMarTNwmvRFBjhnwFM51vJwcUjDBX203E8lq0IwDreKBvdq+EsV6+Mw/36JBbFtQFctfMHw2nvOBDQVYFMjQ+JwTVmCBHur6FMOiiKw5V1GBH3mzFMh54Hw 4_2ndj_mp_0004
L4iSQBjyUkEs3rcHw+fiUBfMsXEcRxcFw/8YVBvCQDE8IqlIw78/ZBXGB+DsWxYJwPV2TBX5EREcoQR/vWrsNBnynnEsjUdEwGYNYB/kEhE8qYmFwUyQTBbbyeEsSSB6vPVEQBvvYIEc5h++vwuLXB/J+GEMLYz8v 4_2ndj_mp_0004
L3CFRBfJYyDcUZYJw58JRBXI5MDcu7PLwIVFTBrwUaDsk+BOwLzXWBvBOGDM4YYPwhamLBLf93C89bfLwN46JBDbsoCc/96IwqExLBPFwSCcv0cNwkBfNBHF0+Ds7h4Iw68PUBz+Z3CsnKgKw6+tIB7flPD8NcMMw8uKJBbunADsaYjHwUozHBbCXECMhLmNw47/MB3eUeC8aYaPw4RnOBvjw1B8j3vMw 4_2ndj_mp_0004
LSYyQBfKS+Ds6dGPwBqFSBHuZHEMgr3QwGc1XBLlhOE88iCRwWdTaBzlBIEcKmASwfMZOB7CTaEsiZMRwyEiIBLBkUEc3OeRwlwNFBfT9oEcZIjRwRmKIB7S6HEMkNxSwKmyNBbnQGEsNIFOwSVtRB3fE0Dcg9jRwModOB7IalEcWvWQwzm8PBPqhiEc8pESwGT+GBbC7KEMcspQw7LDBBve4kEsqyvRwjKfFBP7hxEM7hmQw9ZuGBDQEzE8GiWSwy9/DBXs0DEsM39SwW+tJBv6iREMczlTwb7gKBrhkyDcMhrSw 4_2ndj_mp_0004
LD4yZBbzjaEMKnBQwdMkfBTjNhE8VN9PwTQrhBLJ2NEcnajPw/YqjB/TkOEsJncQwyQQgBjSexEs2ltNwruYeB3hVHFcwnUOwz/CZBvXhMF8Y3EOwUJcgBXIVZF86yKPwpYWYBP4ygFsIovOwNbCdBPO6oF83jaPwpRmXBDU7dE8w9ZOwzCWgB3aVoEcDu7QwxSneBzd0rEsxQ4Lw+CZiBnC1yEsWkUNwwfKWBv3EDFckQWNw9UhiBPL9cFszxoPwjjYUBLyAoF8ferOw 4_2ndj_mp_0004
LlSGhBDM36Dshk6Nwx7uiBj4HVDc3C9NwDwxiBDQu7CMllSQwCb8kBrG+xC8xUvQwd+zhB3RB4CsSYtLwzVQiBPGALDMsYNJw5HDfBna3+D8aBrMwEStkBbvXjD8tosNwlSYfBLVFxCMQt8Lwrh4iB7UuZCcyk0Lwh9xgBr3IeDMTA7Iw 4_2ndj_mp_0004
LMnigBfrQ4CsEOARwQ8jgBnd4gCMT1RSwj4bhBv265CcilfTwESQjBv3GrCss0LUw/inbBz2MOCctjiSw55RaB/qBUBsu3mRw9w2dBrPfoAMd0FRw9fMVBHpUGB8BbYRwRVrdBjcn/CsUngQwmd7hBXy6FCshEMSwLomYBPWMnCsIjbSwQMabBzUkCCsqPkTwcYEUBfNAXAMBPxQw3AcSBDSIrBMWi0Rw 4_2ndj_mp_0004
LxFhgBTzFgDMp9tTwb6HhB3qI7D8nR5Uwq8CkBHeOGEctk9Uwek2kBDRjME8RnCWwg+WeBTFjQE87w6UwG+cYB/g4KEcZuIVwViDVBTL/eEczDAVwRnwXBbhxAEMymgWwUSLeBjxGqDMt9ETwPfngBDuMoDM9ixVwBoqeBXVCZE8IH+TwbnjfBTiabE8K2tVwyaKXBP9N/DcooXUwp62QB7f9aEM89JVwJVkVBzStlEMLNAUwQMTWB3AsqEMovvVwI8jTB/Fe5DcmgqWwKwCZBTxCMEssvRXwWPLaB7AlkD8LokWw 4_2ndj_mp_0004
LxXhlBjGhHEM0n1Tw0oOoBrhlPE8JzyTwpEQqB33m4DMTqqTwhdksB71n/Dc/8YTwdBioBfeJfEM0gnSwVkrmBPCuyE8UGpSwIsFnB7Lz/E8c7XRwK3QnBTPCAFcyc4Twf2/kBzB24D85rJTwUcpoBvBmYEMM8sUwugJoBTIfWEMvTsRwdklqBXf8kE8FJmSw9kmkBzFctEcmZqSwyfxlBfKtNFsODZRwrunmBT3+1EMvPgQwLWKpBT8FFFcuTURwol8lBTM8NFMom5TwNxVpBL5VFF8iK3TwQ+6mBHcY2EMFhxUw 4_2ndj_mp_0004
LFqPpBnjyRDsgo4TwUD/qBD9EtCs+ZvTwj7HtBHBOnCsgU4UwzT2sBH/F6C8Yo5Vw/JQpBzr2ECsEHqTwvixnBTsLqBcC9OVw1ERnBj1GMD8TX/TwQSJsBv4UzCM2q1SwvFdqBb/ZUBcJtSTwr7onBXR/JC8QV8Sw6nclBPDtICcceCVw 4_2ndj_mp_0004
LjTMvBTxXMCMompUwcWRxBbmqAC8notVwOITwBDaa/AcyfxWwX+rvB/eK3/rwVSWwjTxzBPPIdB8ffDVwnL+1BL2wCBsCPBWwfSY3B3VHHC8VdlWw5p35BLvW2B8qLPXwv+E6BnxodB8qwQYwPq73BzK4ZBcFApYwsGc8BT1KJBcoxgYwpiGvBTva9BclJvTw9E2xBjZ5bCcxAVWwU4m0BvyOGCM+5XUwNWPzBjhClAs/odUw9tb3BPESbAMrufVwF3G1BfkUeAsz81Ww4iG2BbspWC8OpUXwP413BnModCM6UyVw4Hk7Bz8c4Bsi6rWw7II2B7fhpBMmwcYwZpF4BXnWHBsr2HZw1sF+Br2DMBMoIOYweFm8Bn8p2AMHn/Yw 4_2ndj_mp_0004
LliGwBbt8PBMmkCYwvXLvBz6QOAsLweYwV9OxBnwxI+rxMmYwJOrzBjEUe+rmOgYwZTruBnTR9AcWGKZw7skwBP2ICCse5IZw9ylwBT5QQCceuaYw/ZGwBjX2PBc9eDYwxlStBLvsr/bmSSYwduyuBTXnMAcCDjZwDdtsBHwMaBMhDGZwb6fyB3m/qB8sVTZwLVKwB/CIdCsBDeZwTbeyBv+bgC8NIUYwneAvB3lanC8rfUYw 4_2ndj_mp_0004
LZ0TwBf4203jUGyYweOHyBvT6X+jRh8Yw4B/yBjnrBA0BCUYwbTtxB/Kou/j6dlXwpzduBL1z06T8InYwY4RxBPLRt/DEsUZwY5zzBH1Nb9jTnPZw 4_2ndj_mp_0004
LUH70B7kC9AU+PVYwlNr1BDP5zB0uRjXwpfm2Bfwx7AkqUXWwN6J3BXwlZBU7yPVwtK93BXv7UCUTLEYwIEd3B7fvUCUgMzYwIea2Bfr7QBk+U8Yw2J60BvJQ8A0iDVYw6bA0Bn7kPCEwIXXwiV55BP7vGC06H3XwvS63B/ZS1CUOqsXwl+T5B//5bCkRoEZwKuA2B376tCkAs7YwExG4BThClAkDRBZwe3H1BfYpSBEh0YZw 4_2ndj_mp_0004
LRhe3BzZvS/jxMmWwTRh4BfrbI9DbfkVwnvY2BDPg27TrZfUwNNI0B/+LI5TyRyUwNn/2BHb1p+TTlhXwHUO6BPfyj+TUwGVwxjU5B7Jy54rJi4Vw 4_2ndj_mp_0004
L9NL3B34lv6TFoSTw9JZ1BH1BL0DifLSwo511Bv+69+7BpwRw9Cc0BfCV7/7Bb5Qw2O81Bzsi79D3XARw3vo1BDvneAEd1TRwuqT2BP9XSB0XGEQw7/yyBz+mwAE40xRwVdK5BLOsO7T+FITw5pWzBzhCd4Df9iSwth+3Bf4UR9zfAqQwWkk0BTQ888jmaMQwD0C3BnZ6wAE35FSwG2F2B/9MLCku7RQwHJX4BzLOFBkflhPw7380Bb2qABkC+gOwWLlyBD4p0B0at/RwL2YxBbJbeAEKx/QwRjYyBHUrLAEPhrSw 4_2ndj_mp_0004
Lzrp3B7uNHAM5hdSwNLc4BvEDfBcxRJSw0Ct6BvQk+BcUVETwCUS7BLHSRBMIYCUwwWw4BTfyQ/bODKTwIAs2B//FEC8W5NSwKwM5BXeKeB8O4HRw 4_2ndj_mp_0004
LK877BL/ejCMQ0wSwvlH+BbNm1C85XhTwYEOAC79oUC8rZrTwiOfAC/3KyBce8zSwBc7+BTcKcDcLrqSwkva8BzBkoDcgn9RwVuE7B7lp+CsRcpRw4R77BLPGjC8sGxSwqBS9BLQF+CchhfUw4XRACb8FTDMja+Rwz2t/Bvrz1D8RyTTw7148BfvO7D8G3DRwOPM7B/dP9DsH6mSw3Uz7BbjnyC8WhrQwPK54BTIPDD8C3nRw 4_2ndj_mp_0004
LSv7ACPrhWCMUL0Uwuh+BCDlUuBcy6MVw+OIDCPYoaBsPcKUwB5vDCH4+WAM02RUw7YnCCPRfGCcbggWwTgrBCPqrCCsLBtXwGvqACHX4bBMXClXwtG/BCzOjUCcRWXYwXEsACL4+tCMi5dVw5/bBCLn5xA8HVIVwtw6CC3w1nC8s3ZWw06gDCffonBMSYtWw 4_2ndj_mp_0004
L+ISDCHR5KCMr9OTwl3SECL4TFC8xaMSwFx5DCzHqnBMQUxQwn4nECDnDmBcPjhPwPs/ECv7FwCMfNCSwUjzFCrXH8CsZnPTwMlcGCT3xgCMoe3Tw1hyFCfwgkDcQqlTwbM9CCrDvnCsFSjTw997ECXDhXB8JFkSwSSQECvWCJD88e2Rwv3pFCr38uCs9rKRwq3TGCLDXuDsypYUwDcQFCPth5D8djDTw 4_2ndj_mp_0004
LzUqCCvahDBMZaqQwOLCCCXv7hAc5F9OwO67ACDFH++rU/sPwe9sACT3oT+7KsCRwYJcBCDoQrBsiqTNw3yWAC/GyOC89kvOwGBs/B3NF0CsGCGNwhc79B7D5uC8kKZLw0EZACfx+ZDs1olNwtpGCCjKOPBcBFfRwSF2CC7KbAAcmN8NwW1ABCzt1RBc2xdLw2xOCCLD5LCcS6vMwl3wACnGXbCMxZTQwFVC/BTpBzBMJdKPwKBGACPHyzDM5+jMwniGBCz+wcD8FD/Ow 4_2ndj_mp_0004
LyybACTnJF9LlnpNw+pl+BnQlt5DaK5Nw25C9B7aaI6zmHRLwoXG+B7Je/xDVfHJw1nk/BnMcT/zbQkOwbpU9B/S6fAEf0GPweWlACfHqOAUS2PMwBHqACzMz49LneuLwWzS9B7gUP2jzinPwQyaACXu+O/j44KQwYtj8BXD8yAUhrcNwPG7AC/73OBU/mwMwDjcBC7U+L/z2M2LwpD6/BzbnRAERReKw 4_2ndj_mp_0004
Lxnj6BPMzj8zNLkLwXvr4BX1iW9j8/UJwjZm4BfkPPAkkQIIwBFf4BfcvNBkb5uJwm321Bn/Ou7z0HPKwicwzBPpZG8zOTCIw9vBxBTufY3TLj+Iw2X5vBfE8L9jMomKwAlEwBzPOo9rzZEIwciC6BfORZ9jIWeNwlFc5B33t/4TL7fHweQ31BPY/L8rL9CLwloO1BXRfR+j/a1Lw3MpzBPixF/TpljGwxOY0BTn933LUuyEw 4_2ndj_mp_0004
LLPs4BTCPiAUhEMDw6of4BzVK1B0OsYAw3p11BfhiQCUO+wBwR8tzBXUB6B0aowBwDKu4BnT/oBEhNUxvncx4Bns/dCExGtlPUWJ5BbT3WC030g9P0tN5BL8ElB0WfZAQxQX5B7oy1CEnEoBQiFg4BzOzg/DSypAw/d+5BTNHSCUZqoBwx0i6BvaqFBE4CRrvPdC3BjH8CBUZTemvGX52Bj3+uCE3B+VPU7Y6BPIEyCkVXLiv 4_2ndj_mp_0004
LmlJ2BrYW5C04rLDwyv5zBHuVSD0I+3EwaVrxB/S9SDEcasAwZ6HyBHWecDUk9E4vcby0B7L7/D02qEGw7AnyB7vcOEUSGJIweGrzBru1jEEXU4Iwf5lxBzj0xEELj6JwzyAyB7qvFFEfp2KwDTc0Bz6xNFENA4KwC2+vBbgNRFkWPwLwYt+3BzCXGD0C5tDwRqKzB3AFBD0JrLIwRja2BvuY/D0Y/eIwaTj1BLLWHE0KhbCwSjDxBP5nQEUiiRFwBhvxBfQLHEEpN7JwH7M1BjADiEkoraKwQ8i0BPFarEU/mPGwvhsvBvcMsE0wk7Jwco/1BD+AFF0s+LKwCdw0BzgtcFUtClLwARHuB/DCLFkqMvLwT/SwB/jIgF0OQdMw 4_2ndj_mp_0004
LkQKvBPZSKDUtCWCwfsusBbBxLD0Ymw9v7q/qBT/lxDkdpD/v4/ArBbT5DEEoOqDw/r+qB78rkCkg+r/vPIXrB3UgAC0ukZ3vUt5tBzyGSBUX4l5vQTAuBPLJCAU11nuv9AMwBbRGg+jf1PrvkWbyBT67M/jFCH3v19EwBXG7F4jXwIrPlW4uBjC4CDERePGwlbhtBza9PDUllazvTPYrBzs4XC0GN0Dw1V4oBTlDuCkxnc/vSftpBLTxTBk+Ea4vn+ZrBHkiNCU2XiUPZSlvBrJq5BU40J2vp6FuBfFbDBE3dCBwFbUsBnRid/DEAWFPZvgyBfoQdAUZS17vpDE0Bnk2B+T+F21vjvWuBvW6N4L/O30PJntxBT+Mp77wiqtP 4_2ndj_mp_0004
Lr6WpBDTX8DEO0W2vmMQnBDhGOEUDTf3vaQ7kBjk5JE0+T6/ve8ikB3e/uDEwoiBwiAxlB/YeMEke6srPqtVpB7hisDEbQSIvs+AoBHhIeEEw4V5vXzQkBrkFZEUEFgsPL/EnB7cRPEkghw5PBP7kBHRM6DkGgkyP 4_2ndj_mp_0004
LWUzjBfsZbE0CbLCw0ulhBL71aEUSiVGwcwhdB3cSUE0DMbEw83hZBrMHgEE7/JEwFZXhBrLtwEEopdIwj5ujB7/F2E0YazJwKIqkBzL0pEEkQhBw/ZYiBvZ+PEEtfrIwK87gBTzq8Eko73FwIyZfBrYvwE0kn3JwgFQjBDU4AFkzUFLw 4_2ndj_mp_0004
L5QqdBT7x+Dkb3rCwtB8YB/KGmDE7TXAw2cOZBbOY1CkZbfBwRSqdBDgZmCkFClCwj+mYB/H8sDUyMMxvOVtdBr+diDkUCrlP32CeBf7XyCEtMLuP4WqdBzCo6Dk0qR8PX/pgBv09wDEQbyCwFAOVBT/GwDEbiQCwnnZVBLLEZDU3odjvbQnXBb6KHEU5ZRsvidmgBTTAsDESsvrvXZ1gBXr7qCUrbB4P7nJeB3o7hCUTfSwv1BkaBvXynCU/QE4PLOpgBz7MzDUvJYAQAELaB/BFxD0K1dAQSffdBjodOEEvau6P 4_2ndj_mp_0004
LvbnUBb7KcCkW/bBwCxnUBTUNdBEeB+BwssrXB7yQvA02zG7vgzGXBPIVHBky2FovhigOBz2mDBkTWGBw3iSLBD+uJCkFGVCwET8OBjTdtCk+xaAw0pUUBb+8bCkandBw0EWWBH0oCBkeonFwRbCOB/cvrA01LD6vZvzMBTssVAUa35DwL32HB3DuKCkPLU/vTRbKBLJXNCkjBlGwehkOBPHuyCkv6P4vMyXOB/FGLDkfQpCw 4_2ndj_mp_0004
LoBjaBnaib/T37y9vNerdBjEbe9DJgY1v9n6hBD0wi+DYcm0vmKdiBTFyfAk8cV1vmLhaBXA/G/zS/4CwuQ7cBXjjT4boMk5vmWRcB/Ntg9zK0ekP 4_2ndj_mp_0004
LQawjBvqNl6jolAxv3uwmBHhSv7TgvQxvViEoBfF9K37HNNzP1zWqBDzhx5TXne3PCR9nBHWH35roDS+vZ6cnBjtre/L8hs+vCdioBzSIWAMYWUEwDacrBTD8ZAM+RQEwKg4sB3i8XB8572BwWPqrBbHXLC89Mt+vghhvBrWqVBc3sBCwwv3iB3MbV8LjbDwv1d6mBLMEH/zUpixvIRHqBHZ402LNPZ+vTiJnBH6vF5TzHzCwEjTlBTP72/rZnb+vpUaoB/JDOAMEuu3vPH7nBT+Fg/LMXwHwDoxnBD+EXBcbnvEwnKdsBDOcV/7YDJGweCppBb/OMC8qvc+vgQvsBnJmiCMQXH7vKtdwBj2YlAcp/8DwKgmwB7XDCC8J2OAw 4_2ndj_mp_0004
LbR3mBzbfL+7Lyv6PRyFoBjpdl/bwdCCQ3zxlBTh8KAMLA1FQTJijBbdKDAsdz7DQSQppBDlmCBMBZVAQb35nB32ECC8AN86PXMglB/P18B803h7PKh/oBP0ceCchNE0PrvAlBTD3w+r95j4PoMTpBXNtO+rF4cEQh1hqBbovgBsFP2DQ2wRrBn5JwAMJdX7P 4_2ndj_mp_0004
LCGSmBb5BwAsFCSJQKDQkBTz7EB8ROQLQLjJiBDMDBCsuRJKQAgufBvSO1Bsv68KQkGjlBL5TsBMUPvNQ3NJnB3XqrAsCZXPQ+W2mBL85A/LDy4OQ0EpoBT9GGBMKRiQQBfQoBPna3Acs9nJQK4PjBXl7KA8gf7LQ2S4mBbGEQCsE0INQVSAkBbn7DC8m9APQ 4_2ndj_mp_0004
LpR6iBfbMgCsnJiIQmQ4gBjJv9CMR8wGQXK1dBPLNqC8DssCQ0WEZBjEcuCsM/LDQcNSiB/1ljDs5/MEQEWajBjoFBEMuXIIQObliBDaIBE8PhdKQlNSlBbIFOE8qRlGQ/23kBDiCmCcy+NIQW0OfBvhfIDcSlBJQjG6jBLpHYDs0kqBQXd4gB/Zz0DcPnpBQb6GmBvtmYEcqdjIQPH5lBjRfNEMGtxCQ 4_2ndj_mp_0004
Lvh/fB/7OTCMPU29P+nAdBrdB5BMPHfyPXlOZB3tn3AssCP6P+1pUBj36tAcI9e2P9IagBPSiMBslbjpvWY1hBLLmLA82vUrPFmAiBH1WQCM41p9PALjaBPOzRC8gEGVPhIkeBr1ZxA88WC5v+NzhBzXJ7BMQ5ZzvXjHjBfqDoAcbZm2P 4_2ndj_mp_0004
LJ+vaBHcHQAcNj3BQcY/WBvzCu+LTn9EQeJRSB3vkCAsT7wHQaZBOBnwOz+7GsxHQ2IJaBHmHT8LWVlIQNntdBjTb/7TRm1GQHLkhB7HOD8zvHBIQubkbBnAG8+j9SgDQogMjBbcH/+D9F6FQ5E1eBzoycA0oKYBQUAHiBrdqdAEYakCQ06ujBPaKcBUF0cAQwKoeBDZQSA8fM/CQTjFVBzFVr8r+FLCQxvocB74Xh+rV9uJQK2XXB315O37yT+JQ6FaiBXhNA6La9UJQsBUXB33o6+TD3jCQTsUlBzmfA/jET2GQfRJdB//lNB0rng9PV1HjBX9iqBUr715P 4_2ndj_mp_0004
LpW9SBXP7RB8jk7IQ+uwOBrYr/BMxHTKQhs0KBrDaQCcuNOIQtXAGB/YoMCMiNkIQMXERBHlVkCMDL+LQjQJUBfO7VC8xHcOQJDEWB7EACDci/RQQZogbBTEFYDMdOsOQIl4VBX+D3BcqsKIQfjvMB3MhNB8QfbLQPxwTBv+a3CMymvKQLg1NBTPR5C8raoMQoyrRBP99/BshlmPQVQwXBriAFC8E40NQrNIdB/8szD827vPQ9VoeBfC+/CMrPdOQH4FaBLbBiD8PWuMQ 4_2ndj_mp_0004
LNs4MBbb3jCsFAMEQaFqJBLBw1CMGDh/PC4aGB3odSCM3wo6PO5rBBTpyYCMSN04P9WKNBf//KD8R4/1PVvdPBz9n1DMcna6PHL9UBzS/7DsVVT6PsgFMBX8KLEcGZq9P+xDXBnadREMpDb9PWGMOBbioeEc0CZAQRtpTBLJzhEc+aVAQSxvVB33L1E8R44BQfi1QBvMNhC8p5YDQ5udGB36cJD8WuaBQeXeQBjxy1Cs5Z6xPRs0KB/jBQD8uc5PvtJnXBnQRiDcCAg3POYxHB7jqIEMfnw9Pk1XbBXZ9TE8gVV9PCIiLB/TfrEcw6qBQVIlZB3cl0E8tStBQ 4_2ndj_mp_0004
L4/uIBzHzVBstS84PgIWFB/idQAcD/kxPboSBB7xUZ/rKwd8PAXW5Af8E9+L7k25Pvh2IBr1jL+Lbj2dP18MMBHC1C/bwUy4vurZFB3sOm3Turdnv5fqQBvbxP87iji7v0isMBbcSRBsszb6PhW+CBbi2sAMUL3kvQ6pLB31lO9rYaS2P19nJB3t0P/buDx/vz99NBfj/fAM7Yd2vNV8HB/Cft9jVDZxvoJMDBzaTd7zc+PyPTHmCBPN0j4rElP4v882SBnkkv97xoOBwIKYTBDRux7Lrgfxvwz+OBHltU7TpAa9v 4_2ndj_mp_0004
LyQ8CBzPFu+bKaCDQ+LD/A/ATa9b3+JHQAbC2ALRFt/bt29HQefnsAXk18+LWJpHQe5pCBnjhj8r4nLKQMbq+AzmtE5LOemMQLXv5ADRAW+jmaCMQ9B4CBLeHX4rurEPQRFoGBb1sX/7UAEEQcv27And1k1D9wWFQ8etFBb07v3TbU1JQ61oEB3oRJ/L7itKQfSJ4AnK8l97LT7MQrAB1A7vn++DYcwNQ8tl0AHaoN+TpISKQUZCABz01y/jw7qLQ8ygABz3Ot4z5YZQQ/dIGBjYLP8jiDwOQwihEBXJzR+bTxcPQ 4_2ndj_mp_0004
Lf273ArTCHBc68ZIQe6YvA7a5DCMSl9IQrnrnA7ADMCcr4iFQpdVcAraVMC8mVxGQXVZ0ATu/uCsrjsJQNHC7AvYxtCcIyMMQAxm6AnuxKCc3w5NQEv2ABfcmPDMC72MQ+pWABfmnJCcTnGQQYa6DBvBhODs9HKPQ5LqDBDPerC89saQQAnc/AnBccBMToEIQVm+qAPLrsBMr5oKQ9vd5Arx65CMP6DIQMvGuA//tGDcD89JQtmY1APQ+fBcM6ZNQycDBBPiSrDM9LiLQ+YJABDX2bBcU3wQQuchGBbyTpDcSupPQr8DGBnhmqCcc0URQ 4_2ndj_mp_0004
LP7vrAzhKPC8LB0AQJ+YkADRZWCMrCs3PxH4aAvhwgBs8+gxPh4zHAP1rqBsrsapPt1CrATTLiCcvgZovYS9vAXoi0B8E9F2v7yDkAvCg5C8OeL6vWjbzAjCPGC8z6OAQ5NpcArHCtC8kXi6PLUoxAjJ42C8Z5iSPpoo0A/TMDCMcDE+vfjJ1ADBeVBsfevhvJnnpA7wkIBcX0a5vmS0oArNwBDMe8lAwcV5aAfD3kC8enk8vLb5gA7yoWDsOXJ1v 4_2ndj_mp_0004
Lr6YhATISSAM9cY1PYDNWAjvfC+rryQzPo/kEAb4Tx9bCm89Pd5El/CnKG8roni7PpjYiAX+rN5zfuO1PbpCqA7tHJ7DKa6qvYvMjAX2w78jK1I/vREgiAvR1o9raLZCwQxtoAXPZMA8OSB6P+mGOAP7YF+L40Vove4InA3yo33Dtx49Ps0BbAjlDN+zUrl2P922uAzUkB8rrSBvvmVavATtvc+DzeNgvcw7cAbNRd9boXQGwd8FcA/IVI/bm2a/vcekqA/Amm+bZ47Cw 4_2ndj_mp_0004
LQoqJAf8qg+LzD7DQJKFy/uno9+7F2KIQOCw++CwFnAcPnYHQyaxN/M2/YAcpGZHQ8dnEA734l/bNnyKQ9Srr/u3zHA8qZENQ7jMO/+MbO+r/HeOQPjXk/+JCcBsRE0NQt22A+wNr0+LqISQQUV6k+WjVvBc6K6PQ60Js+M4XuAMaKpQQXVRZATMiA/bWySEQYphh/ucyF8bJ1NIQBiZOATSax97e7XLQtpUPAP8HpAMtpfKQB+NZ/ur2X2bty5NQCrX0/KPrHCcPYuMQYaJI/IRzb8r+00QQFhZ89qv5YCMnMPQQZpfg/Qag9Acl9dRQ 4_2ndj_mp_0004
LNYae/SNnzBc2i0FQV/sH+mYXgC8zYREQ6VoV/QARSCMx9z/Pmg4AAJ4+YCcYefAQDuMh/2/5EDMdUMCQJKUn+uxxuDc/R4AQBXbo/GlJKEMqHkBQhcjb+EAysDMe7x0Pv6U//ql73BMz4KGQxN+B/sjXpCM8vdHQwrb5/eBCMDsQTMFQ7JUx/mDM6CsSaI9PDpRB/kJQzDckmqDQF0oP/CvBZE8pcoAQfSzz/emqKEsJzrFQdrxBAvAOIE89Yv9PaFKQ/IJRFE8QQDxPvLAG/6kWoDcY89cPFcTb/4ECSDsrgWzP 4_2ndj_mp_0004
L9h3u+woA5BsI++1PiTBo/IUqTBcIMDgvDwWCAtdpKAsP/JoPH70UAhFHNAMs6WcvyIRz+gkq1Asbwd6vG6B89CoY9BcpBqAw2yLI/ssrjCse/XBwzzLr/uYB3B8exKDwyIDH+kdsEDsdmhEwaEf6/WwdcCMmJUGwDpZi/KNGBDM5m/GwoH8H/qEizBM/WEzPbbW//U3oCCcJHYrvNI65++mRRAc5cC3v8wUf/0WGLA8Kbg/vNNJz/wuimCsSk1+vO+M+/qLI9A8jgoCwd45P/8/khD8RkDFwFVxMALRkZCsWeIIwQcZu/WDFbDcFXvIw 4_2ndj_mp_0004
LINJ3/oDFY+7vWR4PuINMA5q8u4Ltgq7PowyeA1obC9L/AIBQ3JooARNHZ7b76DAQQNnAAtZNw9zvGyAQGBRQ/UJub+bgdi6PyJoRA1O7A7zylSxPrNjk/48uj+jLOb9PehJ3/I/QQ8jNdrEQdewKAxwDp/TqENBQ 4_2ndj_mp_0004
LC7ZZABGlV/LixxEQVnnkAJtvVAMMkDIQDN+rANKTOB8sx+EQrkx1AhWPABc/EIFQneCeAJ7SMBcyLNKQAsInAFTaBC8t7sLQpi3RAdToSAsoKIMQtUjKAFZ5DAM5WeEQv95oA9I3H/Lg9IJQlp5SAtDA4BMV0OJQHgCjAFOfUC8TrNNQvIMrAxomWCMuHTKQMa/sAVKcZBcJ2qMQZv+JAxFo5AseDpNQDz/cAJDXN/bx9FNQI74FABvVc/b+pBLQ 4_2ndj_mp_0004
LP3KnAV7FBCsPbhBQdlwsAR57dC8aa/7P58czAdh2HCseH0uPo768AJTkRCsEfjpPCEzkA1777Cc7Pp0PXqaeAh1CVD8O/H+PFHpqA1SjZDcdl6ivR6UeAlThDCskPEBQjH+xANFiyCM01WAQMV/dABS9oCMeS9mP94pSAdRyEDMy/dAQO+4kAdcguDchRmyvx40uAJDkGDM2au2vayZwA1K1sDcmrNsP 4_2ndj_mp_0004
LIxMvAhhUPBM7j/pvrJ+1AVYMkAMkHW6voji/AVVbm/bhrfxvjoREBhUhk/LV4L4vN9JvAB/LK/7lTdAwldQ2ANXK48b+XAEw1TBnAZDBWAslwyDwhh6nA1Mh1AsqwThvrCU4ARwoYB84Sn/vZm/qARISo9bLLd7vxuTxAxX9mzLrFTGw0i07AtW5d4bRnhBwkau6AhXzt+7DivGwjeOiAdcAS/ralGGwKvLrABoTBBM3agGwOD0hAhX46AcOTKBw 4_2ndj_mp_0004
LAg38AtlhI+r5GxuPMEmCBNQjX7rn775P7ZBHBZbBw+LKw79PpFkLBFIEA+bToS9PyZQ1ANn599bTGr0PjYREB9jP37TPT00PXdrABpreQ27wBoAQ 4_2ndj_mp_0004
L52hFBduudAsCTuBQefKJBZSNjBM3msDQAtZMB5nUGCM9pX+PCeQRBhC9PCs1z5/PLP9FBlT8TCcleiGQGUYDBZ+SDCsN7hJQhAhBBFmIlAMiWlBQFuIMBlsd+AMvb6FQV+/CBl7NhCMSNzDQD0mIB9H7tC8fjuHQe/mABRzthB8jc3IQ 4_2ndj_mp_0004
Lv1LKBZ0nOCMVjFxP/bKNBxQkfCsGMTxvWxRRBZLSCCsbBu4vgD0VBxryOCcFib7v86VJBxNIqCM3Y49v1LrFB1/1QDMBXH8vN5gBBFSuSD868fCwKGBJBF8g5DcIy17vz9KGBlBQMC8dkcvPZj+PB5An3Cc03HmvoxzGBhhaOC8fJX/vECtLBNsOwC8dnhCwSwjDBpLQNDc5OFxvbH09AFzOuDc/w3BwPtQ+AB/g1C8wJdCwLGhDBFbyVDckZWGwYQaGBtDhKEc7Bl6vAWILB9JK9DM7RtBwYI6LBd0i3D86Vqyv 4_2ndj_mp_0004
LkU6PBVPwvAcQwo5vK9nTBNY2d/bH7Y9vHreYBJA5S/r+jnyvhvLdB1Jgb/LSTI5vK0zQBRtm96r7Xd+v5jtMBt9tQ7L7wxDwFy4UBBh478zDhKAw3H8IBxMEG9j4o0Dw6iIMBpa9dA8sXr3vdP5UBVqCGAMqGnCwMhmOBJ2ce47OeS2vZoyOBxxjg7r9vmHwnAVKBtEpo+r4HeDwrG1SBBtVY/TMSiAwazpXBNiMG9T3rm5vQpGXBNUlH8zzF1DwU8JGBVwAt8z3AKHwYYtGBxGpN9jg0EAwaaOLBhe1Y/jSPREw 4_2ndj_mp_0004
LUNjXBBB+5+76D4xP19cbBRbfz+7Tkj9POfneB9qmuAM19s+Pr3uhBRvxqAs/n1/PaimYBl2kJ+LmPDEQZgNWBVFMr6jJEdEQB67SBhHzl7zNNyIQTJsaBNomu+DNTWEQ/DzTBBsiO/biFS3P73SeB5q4Z8LQA57PVXXVBpK+k/7qGoEQMdcbBZmqY+r6oUHQIuhTBpKlB8TZgFBQwHPRBJfn5+zmX7IQhxtPB1VUS67/FwIQwSgVB5KxH6TZXgKQXW/YBBdaXAk0coEQi3XdBBY1Y+Tg9tHQi36cB96wi+jdqnAQ 4_2ndj_mp_0004
LnITcBdCm7BM+Kx9PxFdfBBWAkCcKr49PDeohBJsQkC8nQIxPvdCkBF1JtC8oZb0PrjTYBBsaCCc8Nd9PYpugBJSBoCs5GyCQPO+cBVqWAD8cQz8P 4_2ndj_mp_0004
LWM0gBBphaC8Hknyv0RqiBp8obCsL0p+vHGokBBDDwBMUys/vpv4mB1m87BMo8bBwrnChB51cdCcyAhEw0JRfBl9sHDsTMaFwLLzZBdqjID8cBWGwI+EhBxjltDsQzSFwlsOXBhaJvD8yPKHwHflfB9eFKE8IBHGw2UJaBRsgKE8YiCHw1glXBpkudEsNj2HwGB9dBxHlPCssTb2vnyBkBhQm2CMhD29vtnEfBt+KECcakfEwX+WiBFMoXCcqM6HwZ6hXBtrxqCMU1bGw1cOjBhv6sDcrhjEwKy7SBdY0vD8oP5HwBX7gBhl+YEcr/AGwfpMaBZr6oEsfzFIw 4_2ndj_mp_0004
L8C/jBxdbjAsH4r7vjxslBVhgr+L1dB9vV3+mBFJTE9bmZ1tvwTtoBZ8KD3DTRrwvzBGkBdhmI5LHTGBwF18hBRWGD5DXLP7vNy8iBhH3i8rhAdGwj8MiBh3MiAcrBy3v6cXnBlScX/Ltr9AwBeZlBFo4p8DO9tBwXTogBlinB8rTzD7vAp0hBJxZ94j+IHIwD5kkBBFer97J+jIwlRohBxxp++LOr2Fw 4_2ndj_mp_0004
LhGgmBJaHq+LVL/zPJPwnBd/BR9b44GAQ8O3oBVFaAAMjFYDQXc9qBZq9s/L3BAGQkdvlBVQMP17JkfDQTQvkBlrTf+DeNBBQCD5mBZb6QAUGtqAQ3j7lBlAygBUU/w8PHT+lBpc4zBkYnBpP8t7mBZSX8AE7UTxvQPDlBZ2NfCUcl3gvQaykB5mEs/bxiM2PH9fpBlaXK6bcTY9PYgAkBx1Ru87mFREQntomBVOHI5zhIWHQiAAkBdKJG+Dl6+5PV2HjBhQQT/D6XdDQRfqnBZcOeAkgBqEQQLgoBtRzx/jA5S8PSWLlBJljGCkMp6AQT3onBtGYDAE9LUovSx9mBFarKB0lth8viAUkBt/j0CU0+ZwPhSFlBtpXmCUot+4v 4_2ndj_mp_0004
LAkXnB5k7IBs11jDQWdKoB1uCJC8cO9GQN6UqBNnCjCspg6DQDFisBB+gmCMGQ4FQGaxlBth/kCM8XIIQotgmB5sLHDM7UyJQVpblBlI0JBcPpZCQUn/oBZz7BCcVgcJQjmPkBpO0RCcOqHJQgF6kB5dSxCs9dkEQUnQoB980PDMAFNJQ 4_2ndj_mp_0004
LXGppBNs4vC8is19PBuRrB1o0HDs7z+0PHW+tBNQCxCsHeMwPEKCuBd0mMCcqwMTP82vpB1sAPDMZDhvvkuMrBxHMqDslYI8vCsapBpqK2DsE+kCw53ooB50JRDspWvFwm4vnBZJ9SDcCSaJwlPinBJ5F4DseJoKwdsFnB52YvCsigrKwuhynB1fVtCstrr6P0ywrBRaLmDcVZV6PQR2nBJFkeD8cCjovjVTpBlMPwCMJ/J3vk94sBJxTYDsWFW/vm36rBBcvDEMeZX4vK0cqBZ4TGEsFbMFwb9mnBdmiCEMzJBBwrnxoB1eA0CMhLAEwmfCoBB9oJE8sDqJwOi3mBRUc5DceAiMwyLQnBtM1SCcZovJwoAbmB5OvwC8ITlMw 4_2ndj_mp_0004
LnZFwBpLlLDc7g7wPYqryBJ4q5CMX0dpPQqszBt595CMfMR5vNU60BtGlcCsmfx8voPt0BF25QDsSxd5PiLb0BJTcHDcJorCQC2U2Bp/wiD8aC/FQ7yO5BdWLYDsmBwEQTbB6BdCrtCMew6GQUjwvBNzaqD8+k/0PEtvyBRpgXCMAwLwPgRg0BJHXzDc0DX4PHqu2BxxGIDsKEH2P2B30BRRwlCsQxaDQhNYyBlV5NDcAY8DQIG91BtmSdDMEXHJQaS+1BlbPCEMTqHFQIhh6BxhkwD8VxeGQiIi5BBYFYDcmsbAQRT97BB82nCcP+AGQGA34B9gsWC8N/RFQ0Yy5BFAktCMKxdJQ 4_2ndj_mp_0004
LFQJzBZavdD8xeu+vZEK0BttCnDM3f6Ewzy/xBBJc4DMb3YIwg25vB52aDEsWWyGwIBd2B1q6DEcqppEwRGz4Bxwy1DMtufBwEZd1B1xoYE8P5JCw79HyBRyB1D87C56vlg10BBwOJDs//uGwSyK3B9AEHEctNWIw7zZ6BdZsGE8wdWBw6eh5BhoyYD8A1bDweyJ4BR5TuD88H46v96F3B5JKkEcM++BwQ8u0BpDeVEMZTP8vGk1zB9pJfEsdgkEw 4_2ndj_mp_0004
L/ZZyBRib3DsRJ+KwpCswB9mFFEscDANw+/PyBhysMEMvSiPwjdq0B97/NEsjmgPwC1quBFkGoDc4VzNwl9mvBV5d+CcRDGPwZjcxBB4mBD8m9ZQw//huBFPEbCsaBtOwBAE0BNaCqDszFwLwxlfvBxlDSEcdbKMw1WGtBRIv1DMKiDPw02rtBh2seDcus8Lw 4_2ndj_mp_0004
LYKxwBlznREsZt2QwytrxB5t4ZEcMvLSwWH/zBFbLMEcB1uSw8EJ1BBkaWE8XFmTwuOYvBZFTaEM3FMTwwQWuBFZSEEciylTwiE/rBtxBGE8dwiUw35/qBtnGgD8BT+UwITpoBNW/iDcfU4VwYO0uBVb+NEcJZuQwxqPyBpmjqEsfwBSwZGBwBltiiEsDGGUwfQttBF0RjEM2TxSwMXutBJ6F3D8+wsSwEb8vBV1q2Dcg8EUwXElsBRfDPE8MabVw9qWqBlYhOE81VDUwCTcqB9FmND8g/FUwjZmsBZjLPDM3XfVwncDoBdVPFD8iGJWwjlJpBBzmzD8oZtWwjgInBBcFyDMD7ZVw 4_2ndj_mp_0004
LpTn0Bl+CxDMfoXSwVW+2B9hWcD87JBTwO4h5BBUnqD8BhUSwv8q7BNrciDsrj6Sw7Nt2BFlzrC8+N1Sw+sZ0Bd7tUCcPkgTwLXpzBhwlMB8CSETw4EgyBZRAMBcjstRwtDJyBtGuGAM1y8QwIZryBtcne9roHRRwOEHxBNtVSAcEOjPwavnzBNIbiDMBgnRwDtU3BVa6mDM0tCUwkax2BtvxkCMV5wRwJUg4BVdObCMtVKTwxem0Bh5XQCMadlUwafpyBddioC8o4UTwSoW1BtgYhA89LHTwTKSyBBJuyAcbK0TwolxxBhuyACss7RRwD3CzBVfsf8LMtOSw7eeyBdbN43LgLmQwxxTwBNnzMBMOIPPwYF+wBReQC/LVsPOw 4_2ndj_mp_0004
Lxwe5BZ/t9DMgMLRw/c07BB61EEssGZQwupK9Bh+8YEc9uxQwRCH8BhHPmEsmxcRwl3C7BlEnGEcjG3NwyJZ6BdbClDceVzMwaAr3BpjAEEM1T3QwL0R9BJhTwD8s/jQwf3V5BVlXRE8yMqNw9ms8BlPhNEcJ/uMwXpg6BBuORDMX/QOw 4_2ndj_mp_0004
LG0s/BFzrbEcH3cQwhkqACBFLvEcOipQw9OIACVAIDFMPW/PwM3X/BlTbDFcmVuNwijFCCFdcrEskbIQwze8CCp8j/EMn6KQwIxiDCJNqDFMfEMRwsn/CCxnoKFMnSXOwihPAC1OCPEcl06PwWEpACRwP0EcYVsRw3gkCCdyGfEMA1uQwA6CCCVOplEMpVNOw 4_2ndj_mp_0004
LMXDACxMpVFczcxQwBGO/BB0dqF8jkJQwyGIAC1U5xF8U4iNwODq+BRFE8FcaTQMwVmEAChMa6FMj7NRwXP4/BVQauF8D8fSwIicAC9BUYFMubLSwASDAC9ElVFsyGxQwvWE9BplyoFME9AQwRuGBCFvf/Fch5ARwGA5+BxtbEGcj2LRwOjhAC9yS2FMtiSTwFEy9BFLauFsvR1SwTciBC1T2XFMfhTSwRw6/BNUmMFsWv1Sw 4_2ndj_mp_0004
LBTUBCxWurFMyznMw3i0BC9lIyFsFj+JwVQ3BCJ3VhFMBGxHwsYcBCdkxlFMbJJDwWpODCpRe7F8QVQKwxQTDCdgbHGs73DMwLq5DCZ+oGGMGejOwwGxCCN0GRGM4POLw/39DC1kfPGc7fGQwiU1CClV9ZG8sw3MwLhbDCVELZGMzhWPw5tfDCJY/hG8H0fQwlY4BChhHiFc3yyNwocCBCdhC8FcvXGJwIr5DClfSvFs6QDLwYlmDCFQBAG8ciSIwmgUECJRE+FsCoNPwC4SCCBZuRGcT5QJwTCcECZ43OGMnLFRw/aaCCBGkhG8apNMwaXFDChz+nGcuyDQw 4_2ndj_mp_0004
LNrBCCBw6MFMKjvIwW+7BCt+Y5EMonAGwP8jACt3r4E85pMDwxKdAChhd0E8FDm8vaJJCCBj4kEc3eoIw+iMCCJmBREcXD7FwjhEBCJ2UFE8TrpEwPNPDCFBzGEMuBmDwtzaBCVofpDccXrBwFjuCCFujqDcW1+AwPgNCCNRmKFcyatKwXrqCClUN4Es6gyCwGuEDCxeCmE8BowJwNQVBCBEKjE8ToEKwkBIAC9eQJEM/3gFwZxTECt2AKEMqXfDwluqACd+9SDco3PAw 4_2ndj_mp_0004
LRs1+Bpb/9Ecjf2FwnkI8BVxM+EclPiDw8ys7BhkxMF8tO39v0zw5BZoEIFsRw83vgaF6BpqWEF8Sr3Hw0WD6BtHuzE8rAKKwGNv6BplZaFME8CJwFvE/BFxPDF8sf0IwGI97BR5TuE8FOxBwK7F4B5fjEFMYTGGwB7l4BtoU4Ecf7qLwgpg5BJ+LkEMw+UJwl3B8BZFvyEM8PELwO6R5BdwpeFsq3kKwEAv8BZCOaFcQ96JwPuq6BNtJmF8o13Gw 4_2ndj_mp_0004
LIFg9BZIybFs0eO8vtNT9BVD4rFsTwntvX3M/BR+1mFM7to0Pysq/BllozFcZT19PUU59BloHBGMOok3vPF67BJM6EGcIqCAwQFy8BFZzHGcwrGFwAcN5BxafFGMxQk9v9396BR7QLGcjlcIwuPZ3B568IGsklkCwI9Q4BRK1LGsd7mHw6Nd2BFzRPGcBOsJwWWW/B9SpaFcPta/vNEV7BdDTpFM6jxDPle4/BRCNBGctGZ7vU859B5W3GGs+f2hvFz5+BJIWHGMI/FGwuah4B9YNDGcgaOzvP3p7B5ZiNGMZ2bKwogR1B5xZJG8UWlBwPeX3BhCgQG8jqWLw 4_2ndj_mp_0004
LyJJAC1YFTF8Dtm0PofBBCVlwJFM3Om+P7tMACpFz5E8HW5BQ5kP/BZFcrE8dPo+P9MTCC1LR/E8l3I6PU2HDCBImPF8WgPvPTLIDChuu1E8xOlBQrKUECNzCGFsX5EnvBi9/BhYCKFcJIJQvOCYBClPVVFs9mPCQSxBCClhlyE8M3IxPAzeDCN+CcFcqaM5PnNfCCJISXFco/lov8sBECxDZuE8Mz3/PFpiCCZQppE82rqDQkOaDCVrUCF8vUYEQ5P2ECN7lSF82rY0v9a+DCxD65EcGPE3vt6+ECN4v+EsUPzvP 4_2ndj_mp_0004
LKK8/BB+c8EcVEUHQt0N+Bp1UsE88YJJQl9n/BtMsXEcmr5JQD4X+B1sPGEcg7tJQnLF9BxrP2E8S9sLQbeA7BdDsHFclsOLQsw95B54qQFMX82NQT343BNUEiF8G8YNQlA62BhobrFcfZ8PQozXACd4yJFs22dIQLcc8BJu/oEcyU5HQ/Ct+BRmJ9Ec9C4MQ1sJ8BRWzpEMtl6MQxaV5BhWIBFsCEGKQTt57BhRnUFMHqEKQL8n7BFNXXFsKIAPQRyD5BdV2DF8WqBPQbgM2BdeZbFc3WTMQXqw4B9WyuF8ZgLMQQWi1Bhd42F8XAjPQ4Od4BxN8xFMBgeQQCwD2Bl81fFs1JiQQ 4_2ndj_mp_0004
LusEBCtS1YE8CpjKQPJ/BCxlyHE8IXmLQa/kCCBKVzDsy+QJQei0DC9bXwD8VEJJQchGDCNotREMBhPNQQDmCCBOucEM40tPQywsBC99lUEMbwiQQYiJDCVvEvEs4DKQQltfBCBegnEsbSjKQW5WBCpQW5D8bmtMQUJpDCxSUdEcBiBMQZ5zDCR/UFEsBK1NQne2CClsH3Ec4B+QQkr3DC1VD1E8JiJPQ 4_2ndj_mp_0004
LLoyBCB7heD829JHQop/BCBhNDDcdEfCQcY8ACtNEgCcoXrCQdss/BptEmCcm0rEQ0C4BCpoUcDsNel6PeZ8CCNsU+D86c84Pg7RECxLBrDsH3F2PSESFCNknFEsCBIxPEHAGC5AYQEc9067PCa0FCJjkME8GFFDQwC5GCJHweE8t214PqmyACdNYgDsK+qHQwz9CC1plzCcUo1CQMB6ACt9KsD8JCS6PJR7BCl5XGD832RvP6TADC5EQJEscXBAQV5rCCpX+IEst8HoPVPOECVO1UDsdjzSP0cmECNK3ZDsB3L+P73cFCRA/IEcmL8svx4IFC9NlBE8QXQEQa6WGCFfoUE8Bg1FQvCCHCJVrhEMyuefP4hbHChwzmEc1fW+P 4_2ndj_mp_0004
Lp0PBCZN9zBsA/eAQb0QACVLfuAMPMEAQeyR+Bl9k5AM08c3PYXt+B1BikBcWmUFv+vABCVXU1+7i1p9PGoBAC9U+R67Olq7PRw8BC1eSJ+rznaDQATFCCZjbsBsPTi8PP6j/Bh1MqAsKr9DQUslBCZv9F/bDKq0PvmkACtHCi8joK75P3vx+BB5hJ8b1DxxPFa0+BJ4XN4r+VYBQmdeCC1ZYV4rTwgCQW1XBC1pwy97HSFHQWCrCClOUw/Lzn8DQ 4_2ndj_mp_0004
LA0z7B9TbmAsGj46P02f5BlGeuAcE3fwP4+e5BdZ5BAMI5J2v/Ir6BB5Io97NBw4veHK3BV1rNA8Nby6Pvjy2BJ8O/A8KdACQhPl7B154HAMAg+AQbPI5BRXxxB8Lm+pPC/g3BtvhW+bFzB9P+RW1Bx1OPAMHt4zPih60B5ja8A80B0CQ 4_2ndj_mp_0004
LEkd4BZWAqAsjDv/vdya4BVzVEAs2kOFwee91B5vvT+rY+CGwfwtzB5OwA/7WToEw+Be4BJGMLBc08tIwz1e4BFhTrAcyDmLwZCA5BpCHACc+6+NwLyC2BtgYfC8RdeNw8DP3BZmccBMTXh+vpdS6BNq/H/rhGLGwkYP6BVItyBsYnbIwvcu2BpfW0BcHrdIwaFl2BJ6aMAMsdCMwKXE6BlYU4/L5O2LweeE2BZw66CsFJ0OwQM+1BtvZqCcEDaLw6LS0B9Y4LCM5V5Nw 4_2ndj_mp_0004
LtaT2B9rvxwTxlVIwIQB0BBMro9TW5/IwMImyBBY1W8jECuLww4SzBJzbJ+TwJ8NwPP2wBNIL46btdvLw6l+0B5KzXA0ywCJw+bA2B19UyAU1+jEw+0uyBJbuSBESk8JwfYc3BpduDCU0YhEwbbH4B58485T/ZGJwRVYyBx6zT9zQnIHw7vp2B9aEeAUuIbKwdgV0BdBC2AUKkxBwhPY3BtwtBA0uvDDwLWczBVxUKCU8x9JwOxFyBtxqAB0qz8LwIMDxBpiJNBEIekIwcSH4BFD7KCk1GeAwzyK5BtIOCCkxyLHw+lF2Bl4vcCEsJ4Fw 4_2ndj_mp_0004
LAAAcBBAAAAAAAAAALy2J+23PV6rX6movPy3N+KDDN6LWSszP 4_2ndj_mp_0004
SCORE:  -189.509   -422.343     31.556    329.551           1.212                 19.561        -10.093   -162.783        0.786        -50.724         -3.185        -21.281      -7.722        0.000     12.675    101.561    -18.057            0.159     39.474                -31.921          2.065      8.613     72.000      8.000 4_2ndj_mp_0005
RES_NUM A:1-103 B:104 4_2ndj_mp_0005
FOLD_TREE  EDGE 104 1 1  EDGE 1 103 -1  4_2ndj_mp_0005
RT -0.192602 -0.0456307 -0.980215 0.962638 0.184984 -0.19776 0.190348 -0.981682 0.00829756 -10.0177 -7.60283 20.3991   4_2ndj_mp_0005
ANNOTATED_SEQUENCE: M[MET:NtermProteinFull]ETTNGTETWYESLH[HIS_D]AVLKALNATLH[HIS_D]SNLLCRPGPGLGPDNQTEERRASLPGRDDNSYMYILFVMFLFAVTVGSLILGYTRSRKVDKRSDPYH[HIS_D]VYIKNRVSMI[ILE:CtermProteinFull]Z[MEM] 4_2ndj_mp_0005
CHAIN_ENDINGS  103 4_2ndj_mp_0005
LoOeuAN0kjGcEE2QwmmEsAx0plGcqB5OwTDFsAV62xGMqUeOw/bNkAZs02G8wY/OwVnWhAZ+sgGMXqGOwxjAhAJUjUGcYTSOwLUNqA98KOGMjnAMwgnLkAd5VRG8dA3Iwl5guARzrbG8beARwI5p1ApMnmGMIbERwYy5oANUAnG8K3aRwhFsyA1bUiGsYdvNwQxIWABV3jGce4YPwr7zeABm8iGc5YDMwfW/iAZNESG8vEKQwu/5RAFUwRGcaQ1NwFc9oAN17NGsdifGwUtOYARmBOG8hZyIw5lyjA5bAaG876nIw 4_2ndj_mp_0005
L2+T1A17I2GMhcyNwm4R4A1BfBHcsTQNwZE29A5gFEHcdAsKwqbABBpXxMHMMgXKwyZa/ANUlFHs5XhPwvE5EBZfX/G8dc4PwfEIEBBbB1GskvrQwk+V/AhWVxG8BhwQwIHAIBxTzwG8mULRwU0f7ARLTxG8xoQOwjsBxANdCGHs+CqNw/PvABZc7NH8b7JPwCtB7AdPQFHcW7sQwq0kGBZco9Gcd06NwSUvHBFAWEHsA1eQw 4_2ndj_mp_0005
LtjDABFs97Gcd2/IwQw2CBBkn8G8gVtEwuB8AB9+Y0G8J4rAwWDi6AVZTuG8VrxBw5d8IBRuU7G8A+XFwB2jLB1Nw9GcxwaAwXSUKBZV8vGc7FCHw4hi8A9GD1G83RjJwFwYCB5XvEHsGaMDwKHYKBti2AHMnoNIwnPcOBJvqCHcjAEBwJsoOBlZLvGMSGfHwAwXIBhhGuGMzWaJwSc7IBBiYqG8Kn+Dw 4_2ndj_mp_0005
LZBqDBJJQzG8HaN4vZOjCB5gjsGcwAwhPuUnDBpXBhGMyhTGvMxpGB5oxbGMYBAzPK2yFBNQawGMfK96P52YLB1cNwGcYVc4PEWLEBByu7GMwxB+Pi76GBlw/3G87DZ3vEBk8Ap8wtGcFMLqPCkEFBVrFrGcar2AQ5F+LBpAurGc3yRpPjmgGBVgU+GcqjdCQBu3/ARD57GcWBBAQwU7EBtkGBHsfiq2P 4_2ndj_mp_0005
LTO/ABp+kcG80De4vNkPBBFo/QGMgfE7vwVV5A92vKGMW2qyvreaxAJ5gPGclT2nvMGABB1hSPGcLniDwdf/FBta/SG8pyVGwJPbKB1w/RG8OMNEwL8WFBBnPXGM7miJwYwt8AJs2gGcsZ48vXLGFBN1BOGMWqQ4v4vK7Ad+mTG8ipLFwdxZAB1Z0GGswwYEwffiIBBW2ZGsZNkKwVnsBBd74XG8Y8UKw 4_2ndj_mp_0005
LBg05AllcAGsDMuuvM10wANWgzFcnd2iPji6yAVkDrFMMJ18PZIn5AZf8yFsNVZBQYWcABV0y5FcVsvyvNP7tAt3AnFc+s8vvxQQqAhn5+FckHNoP 4_2ndj_mp_0005
LN4GtAB0JbFcXGMAQrk5tAl9DRF8/sXFQLlljAFwtPF8NiMIQqNRVAJORRFMQ2+FQPkhyA1iV6E8DrzEQbUIrARAItEcGR7BQ+FJ9Apy56Esns1BQyCpmAZDpXF8Q527PP2dzAZd+ZFM1R4HQY2wzAJydzE8TgYIQndmqA5ibfE8BcpDQKWJABVQtqEM2ueBQe9ZBBhgyEF8ozCEQ1L87ABjnBFcliu7P 4_2ndj_mp_0005
LfkzjAdrQJFcKduKQDQBUApNHEFs3+JMQPHnHAhUswEMps5KQC9Cp/kHizEMEshKQMlZZAx/f/E8peFPQf/SgAd4/SFcWhVQQ9ISjAJctNFcjSwRQRkojAtEI7EcGQFSQZ7NlAJwRcFMlvgSQ14yqAl2/EFMmclLQF+hKAl8oSFc/L7LQpuDjAxwlzEMNCMPQqkaLAZRy4Es5nCQQCfrTA5eteFMBLWQQgNJnAxZNaF87+qPQ 4_2ndj_mp_0005
LyRASAhiKgEcZg4JQ0/UHA9aTOEcJPpIQIjG5/MYeTEc6j/DQYEJQ/USLME86meCQe2RXAt7q3DMkBOIQ23SkARL+CEMZFIFQ+bDgANgSoDsns4KQcGAhAF/ieEMfwEKQ771z/k24HE8XJyJQxcOPAxnKdDMcecGQxlFjAJ0y8DMYmgBQtArlAZjLODs29iKQEDATAhqEdD8GCJMQi9JkAhcSBEMEi4LQ 4_2ndj_mp_0005
LgodHABl8hEMBq8AQ0Fb+/UPpsEc5XX4PhW3R/0Og7EcGYN7PZepm+q6z2E8Bti0PJslSAx/93E88e/sPdzkQAlLoFF81yTzv9QFQABfr9EsJcDAw4yNLApGCcFsSru0vOCJMAlICPFcagfDwqR2JAtVwhFsI1qAwkzgGAJqEsFcpGVhP+PIHAJt62FsDxbCwAujBAR/MAG8SG9nvGJWDABx4CGMst38vJA1VA1xTnEcc+OCQwZDz/E9PgEc4GxrPOZYfA9dIsE8J2PtPGXvXARrODFsnjY5PIWgSAxATtE86eTBwIAyLA9NkNFsmugHw5MOFA5vinFcLie5Pzh5KAl9t7FcpleGwaCJz/k3AGGsbwAsPwaGAAtiELG86xH/v 4_2ndj_mp_0005
LppiN/kAGKFszgVBQDm+A/iqlVF8hJyCQPzQ2/eYWHFc0gbEQG3oMAfTKKFM3JZCQAYZV+ymYlF89ATHQ8Tyt/GIvwFMwiuIQYbh+/6wGBG8u2vGQaOdAArFrpFM0bELQvzHRAjiSGGss+WIQSKUSAHjC0FcleDMQ77oaAfktCG8/TtKQCtNmAPA4HGsAHsLQBWjw/sceNF8GlnDQNhmZ/S7ucFMv7O+PxNJ/+sndxFMJi3FQWwji+oj8cF8wDTJQUIfv/Cc4DGseMEDQIDyz/So7bFMJbIMQxfsXALzJNGsl4lGQ011ZADqeuF8ZQ5NQ4nDpALJ6DGsNCLNQ 4_2ndj_mp_0005
L2wIs/Czo4EcVPBIQHGOHA/x6pEslH2IQ0uYQAfcxbEcFQZFQot9hAXyrXEcSPNFQvZO+/+fjbEcx4GLQA2/3/ih+mEMXJxNQMkOp/GYQYEcNZ9PQywbg/eDAGEM19YPQGBvm/GtRfEs7lGRQ5oMC/uKA6EccYHJQFE+UAbXNzEMVugJQx2Uf/CvfUEsNUiKQNrXKAHmeOEcDObLQutGLAX+QuEcAPXOQGHng/mduzEsKZgNQ 4_2ndj_mp_0005
LW7RDAPBpTE8enmBQey1KArgYHEMwR25PRYyYAnfkUE8IQBrPQcrlAbdQOEsfm5iP7ULw/2+F+DsG3gtPuHnQ/GIYgDc6AS5PWQbn/+/VXEcNfKCQ3ZiTAfuiyDcYQj8PGEfX/C4XMEMl8QgPzX77/SeIvD8eMsvvaBIe+C5ywD80YS+P 4_2ndj_mp_0005
LeG2RATJwnE8qq4YPV4AeALYz3EM63xzvwYbpAzKtAFMnwBWvM17xADuR/EsuZVyvgsLPArVnKFc+mj4v/uS6/GBxFFs5mQAw4pkX/WBvYFc/JhAw7GsGAjkABFsdvuFwS9XCAjyZqEcPf7pP7kIhAzO0wEcrRl9vBD2HAnwQQFcTTbhvvkyYAP2jXFcvZ47vwqJo/S/63EMhyw9v39Yi9ObSVFM5LWDwSzh4+eWlbFMj4I5veyKt/aU6mFMrv0BwQMvz/iLj9EcR6RIwbovPAbf2OFs4VHHwFGTRATnNzEM+WcFw 4_2ndj_mp_0005
LeaTpATcvGF859v5PfFqzALmFNFMz4i/PFTp7Abzi5E8+LH/PtBbCB/0o9EM6747PRqjxAXaeTFcrGmFQViY7A/GiaF8q9QIQ0s9/APkYuFsrDyHQgHwABvmZQF8lsGKQlgPEB70JwF8DQcJQ13yEBv2LeF8AXzKQU01iA/O7CFM5ZM+PE+e3Ajb4aFsGt07PTGwrA3dfgFcNktFQq+FuAvI+FFcCYvHQuMC9Af9P6FMoDiFQyShABXGmAFcMUBLQQunGBnCx+F81HcJQ 4_2ndj_mp_0005
L/ru4A3s/lE8CZ7AQiiJABPjCTEMsCmAQ5kNCBzMyOEcsh0yPcZCHBPXNLEsVdyvPqLM6ATWZBEcXFPDQY3hxAXsviEMIYlCQyobDB/cEWE8LJXDQOLo3Az6lGEsaaMHQEUKzAbU33DM30CBQlW7/AnPloDc/6XDQ 4_2ndj_mp_0005
LJYE9AfH3MEMLg5lva9DABTbSIEMBsw8vc5YDBLBIaE8ISOBwkVJHB70TWEsusOEw9L51A3TCEEstVpBw4Ve4Av6yCEs1clHwI6mwA/s9eDML1e/vUOY1ATvJPEcRgUVPMmMDBLpj4D8jGA8vlWZwA/hZRE8NbGBwEuJxAH3k/DcDq6IwO4+7AbO4RE81icIwRAI+ATTprDMGYJIwxKYpAPiKZDc0JECwv9H2ADYREDct+QAw18huADj9hD8rtF2v 4_2ndj_mp_0005
Lu0rBBPKsuEcqnmAw9ljEB/LKBFssC3CwxP9JBfg+EF88MiAwi9pNB/mHKF8ihqDw98OBBfqkVFMkLHCwgp+3ALwkWFcEdSFwFnnxAnhMqFcwDlDwmId6AjSOXFc40nJwDye8AbeswEMQmG9vT07EBTlh+E8n9JHwNuPABvJNXFss8x7vNUqDBDYRjFs0gSDwgVKzAXEeIFc9tZEwKkKqAj95qFsOe1FwMy0vAnWKpFML8o+vN+S2ALbk4FMY3WEwY9/yArB7XFMBFwKwC0Q/AXXVlFsxWEKw3N4+A7Y4IFMH1LKw 4_2ndj_mp_0005
LwfTKBDbYBF80gJ1v2djPBzQ9BFcngDlvanVTBbJPwE86royvkagXBDtX1EMe6w5vSP8OBr2/AFM9Hi6P3IMUBvoXCF8ewVAQHWOTBfLVDFsz+VGQ0odYBvW0EFsAatIQovkXBvWZGF8wUpLQLHQHBLgQ9Ec3rilvWXlRB36DQFsD+gxv8CZMBDiGOFcQNN9Pyf+MBbRFyEc6Xx8PM3oWBj4Y0E8pn3+PHcXWBHWpQFsL3N+PldxQBXORRFs4TSHQxkFRBntA1EspknHQCl4aB3Zt2EchKTIQpgraBv83SFczIDIQxyIbBv3WHF8g0lMQEIZVBzFnTFc0aDMQGplVBfKT5Ec0eSMQ 4_2ndj_mp_0005
LpwRRBnfHdE8xV/yvLJYUBLU7KEsCxg5voR1VBXYqNEMWLuCwssdaBjXXKEcNybEw41+RBDmVqDcXbh2vMnaNBLMdcE8wFesv5xNYBDMrLEcwhyyvKLaTBDGSlDM486dPJPtNB7OapDM0F/4vDsEUBbNIWDs+fA9v 4_2ndj_mp_0005
LQ0NSBHP/WEMEe7FwYx/SBHmyaEMnS1Jw3G2XBbNCrEsZbNKwLHhbBTwfnEsXt5LwlJ2NB/4pjEs0AFLwX9OOBn7LqE8Z4BOwc7uPBzGxWEMeWtPw5/6IBX1mzE8yx7OwzaYOBblEYE8ddrEwj2WUBTMKLEMbQhKwenuKBDKkXEc/Q6KwAlmMBXZsxEMpc8JwRdYRBXnG2E8jUROwwmAQBnNabEs6x5QwzXlTBj3iQEc41CPwX2rMB3dcKE8C0ePwpsMJBzvQ4EsPAhQwVZxFBresnEs1jsOwa9+HBz4nBFMjWuNw 4_2ndj_mp_0005
LpQcXBTP19EMXi2Iw7AcbBf2tOFsoVAJwHJdgB/3xGFMsY9HwhfhiBTl+LFsb67Iwe1lZBjSPiF82I6GwulOVBj2UuFMJl3IwYThUB3rLsF8RRTLwgaSSBPv/6FcNJyGwP+HUBnozBFsWkoHwiwhbB3MrVFMTKALwsiIYBHhTdFsjD/CwPE+cBrg9sFcpCRGwWyUPBrEuBGsPbOIwqIATB3LP8FsQL3Cw 4_2ndj_mp_0005
L1KngBTxl5EcbzsDwjh5iBDCtvE8hrdBwP6IkBPqFfE8+BoFwqFmmBrPofEMaegGwCrYiBvvBlEMY7L4vOgHeBbDP4E8wwIBw2AakB3577EM8UuAw0aihBLIFwEMkQdpvBfzgBvsXZEMMmq5vaPNkBTITdEcaGsyv 4_2ndj_mp_0005
LVyciBjqETEccmIIw7oRjBbYMDEs/LOKwALdkB7WhOEMXoqMw+WfmB7AqIEsFL3Nwxb6gBv6LqDc1UHLwCZwfBD6OTDc662IwXgzhB7afKDMymPNwEVegBbb1VEcfXyHwhH8kBTHe0Ds2cXJwNbqeBPlW+D8dW7LwHzCeB7f6mDMvGUHwq/GgBLK22CcBe2NwolkiBjq2bDM+L+Owq3XjBrJC2Cc67bMw 4_2ndj_mp_0005
L3OEjB/mzfEs21nNwL/6jBL/XsEsyh6PwormmBfFS3EM/glPwjEQoBXMO1EcpsrQwMUzhBLka9E8P/QQwGYZeBP7H1Eci94Qwy/OaBPR6GFclF5Qw48ffBjnOtEsQXTSw8LRhBDpLjE8fezMw1OQkB7EHhEcyWxQwvUShBfbmFFcVdrOw4SqiB3kFJFME78QwLY1cBDB/nEskdSQwtKiWBnIBBF80eVRwuzdZB7UCMF8/FvPwzwtbBjEaUFcSTeRwKGzbBTqUnEMqwvSwtzhgBTHX6EMF85Swv2NhBPeVgE8QRRSw 4_2ndj_mp_0005
LzD+mBb1SBFcSgNNwOKopBbjoKFcx/bMwHZxrB7DG5EcHQ/Lw266tBDFd9EcJ05MwNvXpBPEMYF84a5JwH0+nBzyHtFMLOVKwjHPlB/m3uFMwMfKwGL9oBXilAG8oQpKwhRlkBvAkBGMuF4KwUVzmBPSRHGs7s+KwGTjlBTNOBFsjQxLwn8XqBrqmUF8MFEOwJ+QoBv6PPF8AqYIwrqWrBnHcbF8IyFJwDf6jBrjGjFsDAMKw7v+qBT00DGc73qKwCgfiBDi7DGsOaDLw 4_2ndj_mp_0005
LJmPrBffbmEsNvwKwdkNtBf6tVEcv3wKwJ19tBj0aMEMBMgNwW0UwB3ECLEMx3BOwRfNsBP40DEMhh+IwVNAsBjWrKEMVioEwWDdpB/vOlEcAb1Jw/d8uBfjfeE8YZBKwO3QqB7Lz8DMUrrJwd3ktBT8jsD8QNGJwnSaqBb8OTEMiIdEw 4_2ndj_mp_0005
LZ3EsBr3/JEMKhWPwZ+xsB784BEcxnARw2/4tBHfESEsN9+RwWaCwBvFBOE8OJiSwkCXqBvZWuD83koRwevppBr71EDskg9QwBAXrBvBMwCsJ4VQwToKnBneO4C8TfERwGVLqBLXXKE8OWqOwvKTuBHgErDsAY5QwnQpoB336BEsA6kRwP9vqBDSLoDscGsSwbKlmB/y1cCMwHpQwTi2lBzv8JDMXKlRw 4_2ndj_mp_0005
L15xsBHEtkEMw4HSws/otBnRx1E8FhDTwTnZwBjZJAFsifuSwZzixBjrkJFsvCoTwczfrBHeUHFcoVFTwAdyoBLMyAF8sUrTwg/xmBvt0SFsBgeTwcMIpBLel7Es00JVwVtCrBbQsmEcR+nRwnIntBX1xuE8cZDUwbdJrBbKyMFcvHESwZIQsBzkwUFcgpqTw8NCoBDUuyEcgyJTwRz2kBzZLOFc4e5TwWEjmBXw/VFsmTaSwr3fnBTTNhF8Mg+TwK/MnBjW72EsM0kVwHQ4pBfHpJFsqbrVwG6iqBTNduEsCDRVw 4_2ndj_mp_0005
LREXxBnta/Eso/dRw9L4zB3/uIFsV/DRwjjB2B3Hf2E8Ga3QwBgH4BLsi6EMR0TQwqRfzBbSkVFsVfiPwHHdxBX55nFcSEsPw02IxBD2+xFs4x7MwD2YyBbvV4F89W3QwmStwBvDfyE8VT9Qwf0j0Bn17TFsVu0Rwvo1yBfbrKFs8+9NwMFa1BDRZcFcPG9OwFygvBfLmhF8cOJQw6VsvBnsA/FMIlCNwFpbwB7v8lFsVdhLwX2DzBbmN4Fs1+QMwAR8wBTzrCG8Lz6Qw/EV0BvIr+FcXLkQwACkyBnhxwFcG+1Rw 4_2ndj_mp_0005
LLCY1BzQTjEcxDWRwVGN3B7grREMgeIRwTuz5BjWESEcu/ASwBL95BbvbeE82b6SwG4s1Bnlg5DMbZYRwFvH1BTw2tDMlQITwHvizB3JxfE8KUtRw5N63BXljTEct4GQw9z02B/r8eDsH98Qw4JxzBb1n6DsVQ4QwbNtyBLYk/Dc8/LTw 4_2ndj_mp_0005
LOrx7BX0BEEcBAuRwU3R+Bz0EBE8wMlSw9Xu9BzM2zDsa7CUw6vl8BXG3RDM78GUwrTEACHlRhDshx8RwlRVBC348XD8IbvSwIcUCCz1R7D8b/nSwi6oDCnfauD8mWFTwe+DECnw6wDMeEXUwbmQDCDj1/DsPpSVw+KSFCHGYkDsoVrUwVpU7BnOf1D8AM7QwEoY/Bvb6PEM+HuSwQmXACjwNsDMUe9QwnVE/BTWIDDsBm0Rwz0yBCr3t6CMIaXSwOOFBC7B6TD8o3yTw/d/BCvALLEMFoOTwxlZCCrAkCEM1TlRw5QSECDHxiDstVZSw90UCCjjtEEsrJDVwY4kDC702AE8m4PWwZr5FCv45YDMth9TwMcmFCjIQmDcyioVw 4_2ndj_mp_0005
LIDY+BD1aFE8h7HVw/Tv9B/Rn6DsM/aWw15d/BTDWTDcU92Wwpm2ACTbUMDss1WWwnjU+B3kYQE86uYXwmFMACHWjcEs1prWwhqm/BDG+aEMmhOVwunY+B39gFEM/MJVwXKn7BjtDzDc3ScWwu7t+BLOaJEM7tLYwcBh8BHqGaEcKHVXw4JJBC3f2UEsyh5WwGQUAC/xOtEMIm+Ww4AsAC3JtdE8pdnUwVoK+BrMWnE8XS9Uw 4_2ndj_mp_0005
L7fd+BXcq4C8HvwXw/O//BD/yUCcWVHYwuKK/BDF1SBskDiXwh+G9Bv5wSBM5W2WwJXc8Bziv2CcBDyXwPB3/BrbPRCc0+pYwOXEBC7wcaCcLTGYw 4_2ndj_mp_0005
LgpPACvYMJAMYFuXwI0r/BTZXa9rV0LXwqnl/BzEwu9rOBpVwDPw+BfCnYu7Lb7UwWT8ACLWA32D8wrXwl0dBCT7tT8bsHdYwKLbBC7m9CAsssSYw5PPACfmvJAc5qtXw+p19BDfDQ8749rXwqbtBCb7Ae5zZA6Ww6WhACPo6K+TNt4Xw+5eCCXc+h57WMkYw971ACrO2i67s64YwRMWCCnFOVAMX0BYwJFUBCHHBoAMsawYw 4_2ndj_mp_0005
LkEhACzwJ0/r1A/UwM0lACbJHBA8cSjTwEFa+BD0aUA8b57Swu868B31CIBsfTbTw9E2ACXG+nA8ddnVwCo9ACDcTJ+7H5JTwNsRBCnHmwAMrCJTw 4_2ndj_mp_0005
Lls59B74Gs/LQPyRwH2Z7B7SOFAsjkERw8OA8B/LECBsrfqPwYYR6BDcJNBs+XAOwRFM6BTvp/8r5dnQwBbk5BbdXD6Tf7uRw2Ad4BHqnE/Dh/HRwt4l3B3YT46rOjtSwF1X/BHz6o+LubVRw1YE6BT3RmA8htwRwYck7BnEuK6L2L2PwZ+U4BLtC09r4lFQw/Oa7B/R5C8TamQSwl2A4BX9BQA0fx6RwRG75Bjgp7/z7bcQw6Ao2BPPqn+z37kQwZxJ3BbwZ16DJYgTwv9v1B/rHd8bj9LSw8Gd4BPVnh+reQJTw 4_2ndj_mp_0005
Lh1V+BL6TnBMKquPwmxR/BfsaOC80PhNwyxFBCDIcdCctR9Nw61kBCboUYCM/lGQwh5r/BfykZBM4llQwPM79B3SgpCMdDTNwxAP/BjZ20Bch7uLw 4_2ndj_mp_0005
Lp0vBCbyFuCs8F6LwCcHDCvhu8CM4EBMwhcDECHL8YC8rcHNwQc2DC/q7jBso/tMw0PaDCb4cHDcsdFJwLVFCCv8uTDspc7HwzCHBCrN21CcyTTJwYevBCreFuC8BI7Lw1VHDCP6cYDMRxVNwra2DC/dhrC8i4EIwukJECDQchDsR49IwrpFCC3LVQDc1KjDwtx3BCvFl1D81TZIw5fBBCXgRYCcdwHIwrbIACrYqFD8qOfJw 4_2ndj_mp_0005
LBBHFCv7rlCM+1kOwMh/FCrLdICs1YDQwnqZGCDKE5A8sAxOw5QjGCPyp0/bnJHQwaNRHCTX8gCctSaQwSpCHCXhJDDMOKeRw1iAGCLgaCDMtQGSwKw5HCTXrdDMjPpRwZzQFCbtlFDM60tOw/DUFCHfM4BM/A0QwH7qHCTmLwCsRECPwFaBICzAlKCcZqxQw 4_2ndj_mp_0005
LBfgGCL4G8AMpuIMwAq9GCv3ph/LaZqKwp47FC/1FS9L4zMJwcFNGCrOwn3TXjUHwAg/HCHeyPA8CtpIwvhPJCnO2wA8Aq9JwD2tJC32tMAstu8LwYVyJCrV40BsMH5Iw/VoGC3ex4BME8eLwcUXHCvDXM+rZCMMwi2jHCfSrCB8ge3GwQjQICvq72+7P4nGwkrnKCz52GCsNmrJw6nXJCD+AICsppkGw 4_2ndj_mp_0005
LFdnECvEHC+7cvzJwnZeDC7Yku6bg6rIw70RCCrJr167uRsKwP9RCCfYSI+LnLxMwgWFDCvWU/97SMEEw8vlCCfdXbAMSvmEw9VWCCvxgFBc8xc+vOlSDCrCNXBcKWd4vvZFBCHU3VBcml77vSEfECrhRv/rMF3KwhR0DCjmSw8jm5dIwK+SCCHujT7bjKKCwoR8DCPK7/9roMYBwvpVDCvaqABs9LwGwZopBCXcRbAcmS0GwQS3ACLenxBcPa3xvbgWACXkdGB83xgAw 4_2ndj_mp_0005
LbQXBCXC2e8zh7WKwIZAACnTjo8z7KvLwQd49BziFE+zVQsJwTrb+BnHmI/jT0HHwlI7/BfxpU/zsoEOw+DNACvxC/AEJYFNwh3ABCbXFo+jlBFQwa1bBCb88n+TIg5IwHIh/BX1CA6Ljj1Mwc989B7ebR/TvCAPw4ox+B3RWWBURcYMwX69ACv1DCAUwW5Qw700ACvjef6z7udQwMJACC3rSs+jSsPPw 4_2ndj_mp_0005
LsBd7BjdMF9jZlgKwakB5B3njS+TzdBJwlGn4Bf6qoA0h3iIwAw54BrASaBU6bhKw7ck2BnrVZ8jURfKwhp7zBjhXU9DokCJwqEmxBfGM/4j1XbKwVlByBrj7C8rHdWMw2EYvB7cyJ7jVCkJwgJX7B7VIu6jtfVMw7JT5BDxiz8T7UGGwuIz2Bbk3y7rixyKwkHb2B37FI+TpKdMwJlkzBrpbz/DgU5IwVwF0BPe3d7ziOCGw 4_2ndj_mp_0005
L8SC4BLr0MBUVdiEwnFh3BnCkTCUERJDwEEA1BPShjCUgQCGw3p+yBbQoNCU30WGw7BM3BDZ3YCkyLM6vl862BDCEHDUKx90v5zy2BHVPLDEfe+yPsKv2BTS/qCEYhz6PGPw2BDLvuDkelU5PQZf3BXBtkA06nkBwSRD5BfcxpC0B5gEwd/54Bny4KCUHoO0viia1BvsjHCErbF3vj6G1B/rsUDEVl65vUnn4BHdUZDUmZe5v 4_2ndj_mp_0005
L0yV1BTDxJDEtaJIwN8LzBvfFeDUX4iJw39xwB7QLmDEw/dHwCwBxBTXh3DUUeHDwduI0BvJHEEELOvKwhSFyBHboPE0EQdMwKJOzBjBIjEUAAuNwUjQxBn6RuEELbWPwiOxxBL++/EEWnZQwhrL0BjNVIF04oZQwPA2vB7W9IFU/GHRwh1K3BL0LXDUNMVIwo4myBH/WGD0OKCLwDZ51BjUSBE0YI+Lw3Lu0B/e9OEUEmIJw10YwB/YZUEEnJOLwhNZxBfc9EEUrhCOwVZ50BryqeE0Ot/Ow8a6zBPaDuEEhzKMwUNYvB7IVoE0WnZPw33p1BXJeBFEautPwuKk0BLWmVFEfa8Qw7O/tBjiiCFUzFHRwkeOwB3AOWFUV3pRw 4_2ndj_mp_0005
LhjVuBXRFbDkRMqIwuExrBXOzhD0USZGw361pB3pU/Dk+gdIwxLxpBj4hCEEgC7KwJJUqBTLe3C0TKnFwcQ1qB7bthCk/YRAw6lXtBTI+ICkw/UAwQDktBTZJYBULPJ3vkXmvB74ThAkeKxzvGEmxBHOkdAUq5t8v70lvB/Vke/z/LkqPgEOuBHm0ND0aBgKwJdWsBbOEzDkFxyCwcj5qBHAPhCkXLYIw5iKoB/Fj8CkHU9Fw6oMpBvUwLCUraw+vKw9qBvv05C0NjQ6vdwDvBfq8eC0WcLAwEketBnkAsBUUk+DwhJEsBX0LZB0imjovlemxB3ozDBEffnBwfuHzBPQ8o/D67c7vcoDuBT8Uk/D0qy3PybHxBzHbM+jU3nvP 4_2ndj_mp_0005
LajIoBjAPKEEZB3FwNf4lB7f1WE0e6tHw/LnjB36oKEUMuZJwCVcjBL/LuDEPLJJw4xZkB7KzdE0fjpCwd1KoB3oFJEkwC1Bw3YfmB7pRkEENAHJwuFyiBrKcoEU1q1DwlRrlBD1/mEkz35/vactjBzCkREU+cv/v 4_2ndj_mp_0005
Lv0SiBvY+VEEfISLwmlFgBbODNEEO8CNwdWsaBXArIEUeEuLw6WeWB7WxSEkYWHMwuzPfBTZOcE0obXPw7y6hBLG+dEUcseQwDU/iBT0okEUG2xLwTJ/gBDZL9DU7t3NwhYJeBPc8rEECcmOwO26bB/QdWEUOWSQwuWUhB7DEjE0DZVRw 4_2ndj_mp_0005
LIxQbBTZGxDEnU3JwhD0WBXNWfD0YNGIwysfXB/IGvCEAm7GwkxCcBfUGgCkQFVHwkjjWBzQF4DkNq5CwL3vbBHRC5D0KDR/v18RcBHdmPDE/h84vwNtbBHL1PEkryt3vs6CfBPEcmD0vwnJwzj+SBbkIhDE19HJwQcdTB7L4pDkO4ZAwKkbVBvmiME02NwDwSWKfBDON7DELXVCwVH+fBLpRQDUhwmwvHNYcBrgj0C0Dyc+vFa4YB/gRMDkAgOuvnhZfBvTLQEUVc3svLCTYBD8vOEkEJypvmPZbBnJbeE0U8l8v 4_2ndj_mp_0005
L8TGTBzjxVCUj/kFw9deTBLDdUBkAC3DwQqsWBP7pIBET8e9vYd6VBL7M5BEtuU0vSeeNBT7S8AEwwTCwZk8JBTuF7B0b9SFwV5SNBvUHmCUuFVFw0yzSBnNaVC0BTlFwIfUVBL7CnAk4bnGwrqFNB3XA/AEPi77vrY+LBDfI+/T0UwDwwLgGBT4AFC0OgzCwukEJBbNumBEn7rIwr+3MBvL+3CU45mBwZJfMBDYT6CEmUZIw 4_2ndj_mp_0005
Lui7ZB/IIIAE+/A9vQaZdBnsMi/D07Owv7/phBrFTVAUUisyvNY5hB3/4fBUN084v6x7ZBvjML/TQY7Bw9bJdBHryt8jM37uvkX8bBP0kHAEPxbuP 4_2ndj_mp_0005
LrvtjBvNBP/zElVkvuXqmBDN/1/DP4AqvbXGoBfqYw/TBeb4P2fNqBfYleAEaOa5PdbBoBzGlv9j3qA6v0TRnB/Z0K+zmj3CwQt5oBrBlK5jw+VGwVeLoBrexZ+bFmsFw2fopB7dMPAcI6iHwjF4rBrUBBAc8eEJwSZzoBLWfeBMkBwGwRqDjBfTe78TcitiPtCjmBzbm8A0iL5yvBCinB3kwm2rihM3v/3LqB/JJG+TWsZ5vVBmnB7baHAECDIEwR1KlBnsFT9TGAaDwmlArBvHXe6jIDVFw7KmoBXsCx7zyjQJwjxdmBjsr0+LjGuDwcrgsBvF0I+rn7XJwPz9sB/ptyAMR0wJwo+EnBv6YpBcFVwEwdE5pBb8EICcgUEIw 4_2ndj_mp_0005
L11PnB3k6C+zeey/PgSsoBPyzJ9TGeCFQZRimB7pqa8TQUsIQNsPkBj3G67Dg4tHQdygqBHlfh77x2wEQhl/oBPWpc/r14hDQkbmmBrube/L3tMEQyaPqBvjXrAMFh7BQGlhlBz2QE8jOpr+P+pwpB/BIX/DhXWGQjQjrBPp9P87lISIQgvBsBf0TU6razrBQ 4_2ndj_mp_0005
LOJPnB3xsU7ziWQLQGhWlB3e3e6T6PdNQrmajBjrda9bb1FNQtmIhBj2kk8b0t5NQyp2mBXGRZ4zGXDQQ1fSoBvx71+zrBfQQBYvnBXhIdAkRI2PQ636pBDsXs+jD2XRQ8GPpBDAsd7TffhLQYjMkB3iYd+jRuoNQnpUoB3Imm8L106PQK5clBfEFO4rsg1QQ 4_2ndj_mp_0005
L2vTkBfY19/rg2DMQv7biBnBxHBcrIpLQYLVgBXco8As6FbJQLH/bB/lcJBMw01JQLCCkBDySMC8ItGLQb/alBT81cCM8/jNQ2SrkBPf8RCs2d0PQZcbnBLO+2CM/zKNQvGSmBH8bHA8zNuLQrXRhB3lxOBcOGeNQHrhlBLt8FCcvMkJQDAtiBflHlCMU8VKQLbboBDd/CDsMyuOQfo9nBz96+Cc2sTLQ 4_2ndj_mp_0005
LE7OhBbKWgAM4bSGQ6vJfBbjGPAc5RdBQIDEbB7G+S+Lc9tCQGadWBHhZZ+rABNBQ1oThBTRIn/rhWk5P2vliBXEAX87eNv7PCyNjBrQJVAsyY6FQ/d5cBjZxGBsctHAQVkEgBP//Z/7FAvpPa2yiBj7xkAMbs33PX79jBHhZK9Lo7aAQ 4_2ndj_mp_0005
LJZYcB3Da647yBgGQIxWYBPBAU9DfTPIQwx6TBf7Gd6To+EKQKDgPB7ksa9TgR0JQ14QbB7jD7/zkasJQ7zReBLPO5A03xsHQOJ1hBL3jJBkakSIQzSqbBjpnfBkiAcDQtPNjBPmCAC06iNFQLeaeB7PELCUjcEAQFl4hBHWMTCExg8AQwUQjBH9VuCkVlL7PAKIgBD9+51bgPiHQJIMWBTYFd+jD2CFQ0uGeBzDHF/TlpHLQsfYYBXVSjAEu20KQL/2iBfFYrAUCy9JQWrbXBvuuSBEVkvCQoiUlBjRdGCkO05FQP1WcBH2IaCkJxb5PoFZiBDC7uCUy9owP 4_2ndj_mp_0005
LyTBVBz9e38LqdxLQ0NCRBr6/o+LwReNQMoFNBLm3EAcm5tLQDRUIBjzKFA8RDQMQg3oTBXapPA8FwhPQ+iyWB/kGD/LFV2QQVQ/YBnghoAsDUKSQo9aeBDyIeBsJXWRQbQNYBrcim+bceXLQWw7OB/GPr7L7STOQWlWWBf7f7AM7+gOQnHkQB7rG2AcTGQQQO2TUBzi7+8bttSRQKITaBjIiG+bOIaQQjbGgB7aJGCMDRCSQJ2tgBXZWvAcATDRQcV8cBbfd/Bc8xdQQ 4_2ndj_mp_0005
L9NHPB7tyvAMa/pJQ801LBj01ZBsszIHQdTWIB7f4XAMjKjEQt8gDBnDNjA8n0gEQMMUPBDgGDCcNd7CQQgdMBHGQLCcemY7PTMkIBHxwqCcOKw6P1QvNBjMcmBMf0ppPtV9FB3JNyC8zjfhPubILBj1U1BMXWT2vraQHBTnAaC89zj3vSPqEBrEbhCMo0pAw3JCTB7q3pAcbjMJQonzIBjlwACsslhIQoktQBDZvhCc+HfEQXR1SBvcKfB879GCQ96jHBjyp9Cc6v5AQs+yQB/C40AcpdprPGg5CBvR9KDs91CbPnjIMBHXgPBMP7M+vyUbFB3hjKC8ggGDw 4_2ndj_mp_0005
L7YmKBPdHb+rEBlCQhsDHBzTPp5rubBAQCS1CBnuHB7DLbjDQ11h8AD7fQ8jz8ACQ0mYKBnxds9jdtS7PTc4NBLzuT7D/1aoPhzvGB356CA00E92PxVvKBX99h4LKfU2v1SnOB7OgQ+rrB6CQgM1EB3UCH9rma+5PafFNB7uQo+T6BsAQMrkQBrU236Lb9IyPDbWQBf5Vd+Dhnqev1bKJB3Md2AEqjRwP7UbEBHlObAkznM+PKoCEBbXJV/Dji0iP7jfNBrjD/7LumW9vobHIB35Vc8jiFc6v4DWIBXgy/9bgYxwv 4_2ndj_mp_0005
LLuREBjUwK9jygKIQdnsABXytv+DSiEKQQ6B5Abdwn6DthxKQt5cvATVCl8zlP2KQr0uDBDkTq/DPzkMQPabHB35lCBkl0MMQtexKBbPaPBkFrtOQukFEBH8zICEv9lLQIh5HB7fF17z9XzIQz1p9A/oILA0yV7IQWeKGBLLRA+jl3SNQLF1ABjoYFAUutHOQJUKKB/Fh2A0axiKQqoZNBn0NDC09ncOQlhLNBP8aWAUXBFPQNEJIBfFmaBkTRNQQ8wtGBfJVkCUZ0ULQx1WBBTy5OCkABQNQXuyBB/GkDC0xLxJQ 4_2ndj_mp_0005
LpGn7AHa1o9bZlNLQkxnzAbbq//LUXtLQl6qrAz83OAs/KkJQhWNiA/SZKAcLjNKQWAV5Ans+UBMbENMQQM3xAzkpPC8OylMQ4UusA7d+VCcUFBPQyP9vAXWVsC8U2hKQGi2lAfvJ4Csc9XPQTfGpA3eiODMrY4KQUrCkAX2bUD8ErTNQAtqBBneQW+LWz7KQ/kUvAnw6U/rt2eNQ8GW+AzppPBszj+NQsPj+A7wXjBspPhKQ3aKuAzTQ/BcI4UQQN78zAngqnCsLKnIQyb3hArQv8CcsUpQQ9UrnAjQ3kD8oqPJQxpPdAntWvDsnilNQ 4_2ndj_mp_0005
LcNivATWgZAMdtYGQ5O7nAHjGmAMLlkBQ6uZgA7NW3+rj5cAQWlLNAPlBN/bcHTAQFoWuA3X31AcVS04P/P/mAHeA1AcjU9dvlZT0AbtRFCMxRm5PTVV3ATDNMAcTYuFQW4PiA7EGXB8bV1CQ5PF0ATK8BAMrwh3PkkqrA/mOABMGcG4voNCjAL5Au/7Wyfjv8g/gAz+MnB8uBO6u9b14AzSoKCcM6FpPE1kuAftNfCMqqs6PnPx5ArnXECcseMAQ 4_2ndj_mp_0005
LF1kkAbusH5bszpAQAIVcAbmCI+jRULAQnYFMAjq0W+DQLqEQejDz/a8bG/zeBvDQHhclAzrhSAk3nLAQidEsAjYedAkCVe0PIO40AjOy4B0jIt1PTok5ALDB9BE/pV1vIUVsA70Xc2LRerBQseBTAnNDA+Dt//4PcS8qAvg0OAUCbjDQ0IogALeIMBk4zsAQtiwmAzaUlA0MHqZvqq5wArLuI/DjY3xPcoH/AvTMZCU8iI3vtOzyATF6CCEdAE8vaMq9Av6XBBkQIo4v 4_2ndj_mp_0005
Lk45SAnAiz9DkrxIQD5/DA/jQg9T1MNLQmasj/CPjg57w/JLQsWnn9Uhd21jCRNLQ3UaRAzbcm8DMbuNQSZVEAfFQt7zT/GQQj8P3/ugEH/jaNxQQvEtAAHiyN9778nQQhhWe/+GOx+TCn6RQIZZp/2XO69LhVxRQGngQ/u38y3D5raSQS0LhArz8n8TuJ0IQJFw4/+Lkt/j1sKLQXjBcALdEA/zO9BOQa/ZbArzxt5LtedNQwRw8/6injAUX4XQQwHeHA/XuV/L7QHQQcCWD/eAFQAklIbSQol8j/+BT9/7amKSQ02GK+CslKy7zeUTQ 4_2ndj_mp_0005
Lqf1w/mWm9+LOmrKQN0uI/2ROsA8qtZKQFLny+Qr3YAsYmMIQzgfz/ckZiAMyupIQVVGu/Skk8BsNlrJQWtiH/eFFnCcMnOJQkGDz9k6JzCc1lzLQlZJx/Sn9KDMJUTIQ+WfIAHAdK/7QyuKQpQ5g84oPzAc3fIMQ6RYCAz/tECMbRSLQLZDAAPM7vBc8ntHQ9L4D+AYHhCc0VaHQduzL/c9IQDM7/eLQYp4Q/Y7LZCM5sZMQf5iI/K4z4CMKNYNQTw2c/WE9nDc6P9HQVXsEA33+QDMvv0JQ5ZWAAXXtBD82D4EQ 4_2ndj_mp_0005
LmXwJ9y8my/LRIjDQ4L8X/43F1+bef4+PbsR6/ceXX6bXitAQqRDQAFui47rseFAQ/A4U9cCz69bXhVyPa4AY/0UeJ774u4uvQqjx/sSlb+bBj26vZ2pe/Ai+69DHI8xvqM6EA1EYt8LMFhBwgHh3/cCtC/TPOJ9vHdZGAVD0w8DE1FCw5Qsg/uccx/rP/kCQZtJy/c7DPAcIld9P5eI/+yl+q/LWgAoPJTxL/aAuy5bmGP3PDDLv/kICTAc4w85vbzG6+s3cR/TiMfZPj6SNABZ2q+bihSEw5I25/A2kmAU9hC+vxy9PAxrzO+Dv4TFw 4_2ndj_mp_0005
L+yps/gFYW9zyp0CQC/WHAhWTu/DlsKEQh0xXA5Yjx+j6ULIQgWclA9jxP/TrUoHQJE/3/oudIBUfd3FQL7qz+EElq9zfXhDQ4LzOAJwJNAEQqeAQZJBc/U7SaBEWpLDQz49p/49b+AUx65IQ2G8GANV6+B0W04FQ 4_2ndj_mp_0005
LWh8PAN+Ns8TC1MKQ7gjdA5omu3jXjSMQIlsmAdqfg9bF4PLQxrZwApI3v87ThqLQ5XyPAhJzR8LUfcOQpX2dA1Jrs+rjHMQQsTjCAtGhw7TWW7PQ266AAVSFi6znY+JQh0niAxuX19TtKSNQzfKFAto1k+b64eNQfv2TAtT8p/72a8QQPnXjAhnFHA8jQSPQkpgkAd/Er8r3QrQQjrsx/giY3y7VTuQQSVLNA91eY+zRKcQQulQw/wxk89z9GhOQ 4_2ndj_mp_0005
LSIwiA18Oi/7QliJQBsHpAdN8vAcD1JIQGrUxApcKKAcqsnEQ1Nt6A92YiA8VjvEQzT5hAdz4sB8rbFFQ2KsVAtbsMCsh1UIQANnoA1AxWCsHGBCQPS2VAJMYt/reeEJQRLQtANYuXB83WnJQzUNaA9BBIBMI8QCQGiiLAF9wxB82GEJQN6XjAtXBsCs6nh/P9v6tANa9FCc9Xi+PcVXtAZVgpCcta0EQ 4_2ndj_mp_0005
LezkuARmzU+rf3EBQqK12AtOSQ8Lnla7PB4z/AhPvI4jpeMBQ/dnEBJHSF2T46MAQ7qqxAZQTs7T9ROvP95O6A5vGg+Tp4Zov+NUqAl51/57l4Fwv3QVnAVNJ38ruvDBQ3ng5A5vw0+7n9P1Pt/CtAR9bW+z3dg4PHOc2AdcR8/Dzl42vPAO/Ap84j/DPUpuPHJL/AtqfR8jBZi1vgCsmAhyS27jdaZ5vWf7uApMv39Llut4vpaDkAh5GG9bM2/SP 4_2ndj_mp_0005
LqIR8AdTao9DuNIFQjc7BBNMeA/jpVaIQadwFBtv087TOIwJQZ+YKBVFqK9zr75JQ6bZ0ARYKG+z8V2FQ2xEEBt21XAk4VTHQsfJ/AJ0Dz/zzTEKQ 4_2ndj_mp_0005
LTEmDBtutM87ZEDLQsBnGBVnLW/7wuVMQRESKBN+CaA878XKQ/R4OBBA+xAss6HLQG3vCBtc4qAsk8jNQsPj/AJyNFAMkBoPQG+P/AlD5a8bsxrKQlRYJBxwgQ+bx/nNQUPDAB9uuCBcdTBMQNA+EBNgchB8ttVOQirJ7AdiA1+rCnyOQ 4_2ndj_mp_0005
LPOvIBxjtqAMhdlHQ4jMMBNsCSBs7ohDQB5zQBN9DdAMRhCCQegXVB9Hn7AsduXBQSSAJBpualB8Uv28PYN6EB5KGXC8ISv9PhFdBBZODYCsAu1uP0l0HB1IZBDc5mS/PMS2EBJw1hAMgipGQOUjOBB+HCC84sbFQ3G3GBRGzrAsgBf6P7UzLBJfC2BMt1/0PRbSCB5zRRCsNzRCQApF9Al25xCMiTrwP/3t+AlQSzBccuhrPxp+DB9VTdC8XbFtvUS6EBZXQbD8ZN7/PmKcKB5yQHDcXOe4PbANKBNJBADc/zSDQ 4_2ndj_mp_0005
LSP6PBNlUO+bTbTBQayIUBd+914ry12/PnEVYBR/TL4raZqEQADPdBxBmd6LIGhDQAj0RBxydc+z6tq9PlWdOB1gGb+DKmutPeiSWBti9PAUom28PLiFLBdW9cA0g1enPWbIMBhlhD9rH2nBQD34VBVEkX8LIXl4PrnJPBlMqA/zEjFCQcCFRBBLJO+TkP8tv/NzLBVQ3x6TYr/tP2RlUBx06OBEyJT7P1OhYBJGjRA0uwKCQOT+YBZKJ9/T8gq0PlW0IBhVuXAENJ+yvhEVIB12djAk9Zp4PzCrNBJ49UBEQkekP 4_2ndj_mp_0005
LZNsWB1AnE4DeqxIQXV5ZBlygk4Dz8MLQWCkcBhkYa+L2tzLQidogBNwzb+rSWeMQo1XWB1vrV8TVPkNQRaWUB5vFCAEdBgNQ6WYQBV0BQAUSMxPQcmEZBdpE/Akq1uNQgUvSBpHBD1DsbKJQI7CdBBu+n9jYs9KQTI5SBZESN2rY9oNQDDpYB1eun7zTKaPQTrQSB1duNAULwnLQVW8OBJG4RBUkLuPQYhANBpF7I/TqBiPQU3VSBxezDAEQp1QQZnoXBdTeAC0RvrNQcSKbBdMjzA0cJnPQQtzbBx4f0A0WREMQ 4_2ndj_mp_0005
LWzBaBdY7XAsPDdLQab0cBtvQnBcQMxLQxdqgBl4ItBsBEyJQMG9iBtlw/Bsw3mKQCpEWBpzQdAM+YFLQFmIeBt15vB87F1NQQHPaB91yOCcBXULQ 4_2ndj_mp_0005
LJdRgB9vgdBck1XGQ9MdiBBuZmBs7JXCQEEkkBhB7iAsE0SCQ4U5mBJVszA8ZSfBQozQhBpXhrB8t+d5PszkfBl9EfC87lf2PSmTaB9IBeC8S4GvPtaEhBFMBGDMjdr4PBKnXB9OwDDcH4+lPsacfBp8vrDMSPT1Pa9MaBhesqDMXyysPzNhXBt5IIEML5ahPfRIdBBnbGBMAmxEQyOrjB99BPCM/iVDQrsvfBZzi2AMCBS4PWf2iBBs5kBcAdPuP/pSYBV/z+B8XpmqPF3IjBVi2GDs/da7PjReTBV96CD8aWpfvhpugBVnLFEspLk3Phl8ZB5q9TEs9o+mP 4_2ndj_mp_0005
LTO6jBFDtn+L0d3DQFzylBxNBb4L1MkDQNuzmBB2LX7z4PTIQihqoBNqDc+zRFSIQV8gkB1gBC+DN5dAQKvNiB5r7++T5/TDQPSrjBtvBR8jI2mzPONAiBh6bc+Lb1JFQpSknBpS6O8LHsnBQ648lBVPUq/jBPHAQRyzgBda8W9TklFDQdwxiBZyvz+T7+UkPAMblBpu6b5zpvYjPpaOiBJpj35ro860P 4_2ndj_mp_0005
L+N7lBlDMp2rObmKQdM3mBNhDh7De6RNQBbknBZN4/8LsFIPQovgpBp3/k87DmVQQU4ukBVP7l+D2fnOQvSFkBN/9lAEj1KNQsYXmBp1wiBEWdPNQPBvlB1SdZCkA85LQW+LmB1vbhCEA9SJQGYRnB1n2DC0x+iHQvmilBRs/GD0YIRIQhLIkBlcmK87W6pKQSkwoBNHIr9jjQzMQum4iBl7858DieyOQk8XlBh91G/jAXUQQgOnjBRSQYAkfWFLQ7bXiBRFfEBUjnHOQ1M4mB1Y7wB04AUPQubFoBRYQGBUYkPMQMc5kB9BAxCUQyANQ8/wnBhDSOB0izjIQ2EnnBlK1JCkqsoDQJPtkBZdvdDU9EcJQtS4lBRB+MDUsHoEQ 4_2ndj_mp_0005
L6M5lBp3yo/bGhHPQU+MmBl1e6AsYjiQQTAZoB1FZ4BMp7AQQQBQqBBJLFC8tWvQQQHljBZJbpBMjjvQQiRohBZ3zyAMFqRRQ0YFkBxauk/LoBOOQb5xmBtvNpAcsmjRQcB5iB1AhBCMFGlPQm/4jBhjsPC8oiaRQyiXhBBofGAco6nQQ 4_2ndj_mp_0005
LvPMoBhFBHCc3UaNQDg8pBxrAjCcUi8LQ044sB9cCTCMUO+LQg5ftBFrvfBsgxCLQE19oBBPGnCMB3EJQJTlqBJtfFDsVJrGQ90HpB5dKRD8mctBQEiwoBloisCM0MZ8P9vMoBldKvCs1p9mPzl8nBdpzUDco72qvJ55nBdE5LCMq0XvveMomBdfC/BM6IOMQzH7pBd88BDcwH9MQjw5mBJtPyCcVjEJQQ3/oBpiwHCs2nHIQ2kdsB5CS2Ccc5iFQGAArB9jwiDMQzcIQ5sPqBp+epDc9KF/PF9JnB5YrdDM5kvCQy/7oBhmBPCMXko/PTALoB5NxvD8jQOlPjxhnBBbxWDcldm6vYUGoBh74dB8a2JSv2FfnBdx2NC8oZu7v 4_2ndj_mp_0005
LktpuBxP/xCMq3kMQKBcxBFYkmCMHupMQgJAzBln4mCcm2/JQPIg0BV11KC88PdJQ7E1yBl7QED86VpOQpau1B9yg4C8BSPPQ+KA3BpQbYDshwkQQXR55BJ/rMDMp53QQIxP7BdevtDsFGtRQA57tBx/VPDssfBNQ8euxBdMdFCcBSRNQrKvxB9sHEDMMERQQnMzyBhC8kDc9d4NQ+S32BxAB4CcmOYNQtcz1BlWuYCMCLEQQiP41Bl0EZDsTlgRQZm82BZDT4DcreIQQFW/6BB+GJD8HK4PQXV95BphOuCsX0ZRQC8J9BhfxkDsQX4RQHKR6BlB6wDsNVlSQ2/O7BpUAFEchxNRQ 4_2ndj_mp_0005
LtwjyBJ+IJDsV/cIQLD4zBJ8hQDsUdkDQhy6xB966dDsIoJ+PcPpvBN66pDMcSaAQqLC2BZoczDcW/FEQi8N4BFFQlD8mS8HQmDx0BlNjOEcRa9FQ4eZxBlLtgDsG9MJQ+Kw0BZ+hyC8XHMCQuW+2BxIT4DcwNNAQShu5BRxT+DMjbIIQwUJ5BV2BIDsR/cGQwXW3BZPSfDcO27JQ4bT2Bpv0aEcyXUGQ8P0zB1IGMEMhw6IQwLRzBFGrTE8p7DDQ 4_2ndj_mp_0005
LT7qyBpnIcDMYuSwP9vHxBND2pDc6cFyvsM4yB9sp7D8UGY+vUtO1BhueBEsXKC9vJLkvB5+DDDcTN94vTxCxBN0BcC8jPU9vHRDzBhCYjCczekBw+aQwBV9+sBMu3I8v8Jh0Btj3RD8x+boPYSmvBd4eAEsHZtqvDcDuBddcMDcyAz+vpRduB9Iq3Cs71Cov 4_2ndj_mp_0005
L8goxBxuGBEsbd6DwGOxyBh+uJEs+hgIwZ0R1BxKU6D8SGVJwGOg2BdVrHE8bv+KwVzswBtQ9IEsSmwKwPC8vBt56kDMtbpLw81ytBpx9lD8akzNwoLFtB9MF5CcFsvOwGO8qBJKj5CcpBaQwSSuvBBrn3D8SQ3Dw0lKzBREqaEMoGKIwV6dxBdQfRE8S/fMwCU4uBRSFREMioHKwpDMvBF95SDcY67JwvwsxBxinUDcJVbMwGvguBJag4DcDngPwtFAsBlQV1DsEZBNw/rZsBlsImCsWFDNwRc2uBF1upCcPOlPwewhqBVzPbCc9PsQwJKkrBd0jKDMjRNRw7qRpBZMKHDMCkBQw 4_2ndj_mp_0005
LhEA2Bp3HUDsFMeIwZTl4BBjACDsIhdJwMA66B55sWD8UQ9HwlPL9BdSXRDMzm+IwNqm4BJSBSCMpA0IwgSm2BNDFqBMF1MKwaQL2BddfMAMenLJwGnz0BpolLA82gKFw6Nr0BF74R+74Z0BwDHr1BJizJ1joClCwgvYzB9Dvn+rt7v6v7g60BR3xEDsWHIGw+5B5BJYJKD8fLiLwCRh4B5XPOC8xuSFwAgj6B1d8DCMh/NJw7492BVfneBc4WUMwoZr0BFKMFCsJqAKw+gD4BZVAT/rBmCJwEAF1BxI2T/rQSuKwy8uzBlVH+AcZn1DwJuS2BFU6m6TYvQGwClm1BRjTB9T4hY/vQ/QyBZhiJA8lvX6vLuYzBZEqW87TNLyv 4_2ndj_mp_0005
LxGj6BZKNsDsNemDweqp8BpvLAEcXOdAwQoc9Bd++VE8ZpFCwH4G8BdwygE8fb9EwgPz7BRXGBEM/rjyvEcq7BBsEZDsaAjdvwTo4BJZHyDc39lCw1ua+B9oZsDczxBBwaq25BBL2IEMeOWxvvKO9BF1wKE8isZcvKVI8BFurFDsznA1v 4_2ndj_mp_0005
LPb0/BZdOdEMgmpAw7ycACZt9yEsXbiBwkpO/Bhn8EFckDo+vW9N+BdKcEFMgtjzv5l2BCVMt0E8XnQ+vAwaCCxrTLFcRMy+vSpADCp/rQF8CnYDwJIQCC5N+WFs3HZ2vAXcACJ1gSEcRpA9v7EbACN2H3EMnnxFwf4hCCR89pEcY7PBwV80BCtOovE8KV1zv 4_2ndj_mp_0005
LpBr+BVoMWFcxzrCwZRK9BhsUpFcGAlAwBzy9BhYXzFMwQW0vjP47Bpmx6F8jw2kvs8v9B5Vw5FcHG+EwAr+9BhDtsFc3D+Iwuhi/B9SPZFcXEIIwLBr+BpYHWF8AmqCwzGG7BZ67jFc0xOAwdFm/BpnRBGs+gBEwZEI8BhgzCGMMxKFw/o/+B1e71FM21iKwar+7BxysoFMvNvJwpM2ACp4ocF8o2QIw8AA/BReoLFM9baJw 4_2ndj_mp_0005
L1UHACRbByFMGk9mvD5bAClY96FcnLt4P+RpACZwdrF85FxAQcJHACpRIvF8hmPFQw4rBCt3fEGst9z3P3ziBCpPwNGMDhYMPhqOCCFApNG8vHd5vQpuAC1mWWGM4wErP/XGCCJCGWGsD+PAwzWmACFkzeGMRIjwv3+RBC9WseGsE339veuJBC5MHnGsXbcCwVU1ACpTXqFsGeJ0v2UB/BBNDBGc/3n7PrGiCCx6Q/F847ryPgR7BCZsuHGsJQx/PAr3CCBX4GGcUre7vkIMAChDcWGsWLW6Pp0oCC9VAWGc5fCEwAn6/BxBklGczwApvinjAC9XWsG83/8Aw 4_2ndj_mp_0005
LwkGBCpg0XFskLu+PSmOBCBMEFF8X6EDQmHu/BJTRAFM1SsFQjCg/B5xH9EMphUJQ05uBCRNJxEsqYIAQ8u9BCddUeEMY4tDQMz+ACdWhPEsgJ2EQLOEDCdE4XEMG+aGQfAeBCV8xAEMvIDIQ8xuCCl+eFEcOjjIQNuXBCRphVFc78A2P3z6BCVY7GF89YaGQO3qCC5520E8x1M8PtqABCt5gsEMSRK6P9hBACBWTQEMwAtDQmvEECFwYeE8jLwGQs/1ACBuMnDsEIvIQ 4_2ndj_mp_0005
Lc3a9BlOqAFcl1xCQY+t6BVMn8Ecga4EQGow5BB9VLFMw6jIQKG73B1SIEFcUOAKQR+q4BVCj9E8AISAQQ+O5BdHDsEsEPa4Pmov4BlnfTF8sLU7Pypm9BRHOFFMcH29PaR86B19YtEMUy9GQOfr2BJ/l6EsBQ5BQpJx3B9W8sE8CcvnPIaG5BpddcE8V7R8P3AP7BZvMuEMihPyPuoS3Bx1CUFshmpxPDWv6Bh3eWF8glI4PPSQ4BBctfF8YLnAQ 4_2ndj_mp_0005
LmgE7BxzbdF8rJ4IQBKT6BtLBuFszE5KQPhL8B1yTuFMYuaNQZlK8Bpov8FMYcKPQ1QR6BJfDCGMamkJQ5MN4BBvLDGcBVwGQz0/4B5X9FGcOvnBQigh1BFYcBGc8U3HQaNH3BBX/GGM2aO7PN6ozBlWeCGMb12DQRRb0BdEPFGMx5f9PGJjyBdyQGGs81BzPwj88BNUNfF8CuKIQX9a4B1AUoFsUSvLQm7O8B5FvDGcG+tIQ7z35B9QJIGswEFLQyyG7BZ6UHGcP7vAQov50Bdjg+F82u8JQZ+u3Bd5KJG86xosPk8hxBFZGBGsbmuEQ2vbzBRrwHG8FhGhv 4_2ndj_mp_0005
LBc09BpoRdFcy8pNQvkt/B1e8YF8bY3PQqJg+BFbaHFMxSqQQGD49BdGU2Ec5YGQQtMRBCFDnSFsLn7OQg93BClsUkFM9qMNQDWKCCxS7NF8AWqQQpBNDChUceF8+Z9LQwI29BJZ3SFcaRHMQNcAACJGhmFs4emQQiYNBCxUWEFcQxrNQA8ACC1hryFcusZOQqsLBCFqWoFMZtlLQXAKDCRFfJFsoEUQQ9NvBClnzAFc+VPRQT1OCCVBJcFc3hSRQpZkDCBfyrF87pwKQJCFDCJWaQFsM+rKQVC7DCtB5aFcAMiNQ 4_2ndj_mp_0005
LYy09BJgQLFsWw+RQd1g8B99o5EMcMzSQ6CX+BtMgnEsnFNTQ0pj9BdYeUEMDwFTQxzQ7BBv3CFM1iEUQOU04BJD4QFc6E1TQtFt3BFOmZFsktIVQQ6Q1BdIonF86W5UQO8M0BtRzwFsBaKWQi3L+B5RSaFMVnTSQlUz6BpWhzEMfnPSQxnv8BlHdMF8ZfmUQ3yq6BN/11EM13uUQ7RR3B9ChHF8NKVTQ7IX5BFrOeFMZxLTQqQP5BZUBjF8YBpVQ57I3BJeVMFs/PyVQLoszBZ1MeFsFAbUQG5y1B9Et0Fc8cOUQLulyBxG/5Fsff9VQ9Po1Btd15FsmjmWQ9qqzB5v0kFsBRyWQ 4_2ndj_mp_0005
LICZACN2csEcsGlTQb4dBChOgeEs1eJUQnAQCCZuJSE8zBBTQRWfDCRZaUE89f/SQE5aCCFXtrEcji/UQ/KwBCpqR1EsbzMWQcR8ACVsyqEMxV3WQe+ECCNt/IFc5xfWQJgoACFpI8EMKSlTQtV9ACpv0REsmnsUQSt1CCFrl4EsnzYUQa7PDC5/rhE8dsUVQXjqBCdzLQF8XhSXQ4QvCCZ93QFsJl7VQ 4_2ndj_mp_0005
LDFoBCVKZFEMzZKSQSrBCCdxLwD8Z7BRQVDMBCl0lHD8s2ERQYhGACJLxGD8VHoRQTg0BCxYlDE8XMaPQEmrCCNzYXEsg9APQPfHECpK0REMJYtOQCa7ECx5ekEc17FOQKCeFCROnxEsK47PQluRFCZn6tEcH2PRQ3XMGCJaNCF8y4KPQKGoACFaiDE8UDQSQIKEDCVSgmDcgtKRQT2xACh2dIE8JpOPQjICCCtpRxD8uCxNQt+kCCNJ5hE8hyXQQu9WCCR31fE8UBONQQ4OECN1TGEMXpFNQQHfECxR1KEsgCSQQkSGFCxO2nEcfMJMQlTuECFrOhE8dkiRQZrrFClXw3EMjC8RQf1VGCpWDFFsz6MNQvTmGClzCMFcPnRQQ 4_2ndj_mp_0005
LCArBCpcakCcJEeQQh/6ACJyB4BcxZbQQFTh/BFjOyBMhU0OQpem/BpOBPC8rT1MQHM6BClZwuA8ckIQQVdKBCR4S1+7bd6PQSd7CCRS/nAMmeQRQQNdCChtTmCsMLrPQ5KfACp24vBc+zaRQqBbCCRPC8AsO7YOQ4G4BCZ/Qe8r34fPQLxdAC5FeA/bV8POQAXnACtjeX+rUo3QQU9nDCJxLo/b0tCRQgkaCCRBFbA8IpMSQmreDC1X/jB8trVRQ 4_2ndj_mp_0005
LloQ9BRz/OBsO2rPQfg86BhCkCBMHpDOQrcO7BpmXPAsHfWLQwX58B9Hci+LDcFLQ9Y44BR6KXA8IQ0PQHwj2BJ5KEAssWXOQuBR9BRpGzAcUSwQQZoI6B5pLAC81+cNQlpY4BRD2ABswvvQQ4Cu5BJT84+72dUQQusq2BNrIlAcb3vMQ 4_2ndj_mp_0005
LMB75B1dxoAciyHJQsyJ6Bx4S6/r7SFFQSZ+3Bx7rf9bzQYEQyzn1BlGHN+rEpdFQylA6B99g+AsoJjAQBIP6BxROYAMcD4zP0Yj6BJhooBsNZrwv2Ua3Bp9VPCcWeUsvQkW4Bld6QBcoQVJQPHK8BNtHI/LpabEQRCn7BRFMtBM++ABQegH4B1ZFhB8hgxAQK6d4Btaqj/7McfwPVy+7B1CDd/LXcIzPxaT3BFVLpCcvR74vDgO3BhNjcC85a7xPZXy1BVzhxBsF7Axv 4_2ndj_mp_0005
Ll1r4BBYVe6T9rNCQqMs2BxfKw+DaSCBQUZW1BNCCj+THBh1PHkS2Bp9sm/j+Avkv4GYzBxVXo7D3hTzPCHB4Bx/kwAkGBlBQhP/4B5Yt+AEhYUHQUGF2BFM02BEE42/P1Fw6BJfSGCEZ4+HQOMl6BxYPo7jwi7AQa490BJE0r+zZXtDQTwx5BN5fzAU/9B+PWVR3B5wmFBkF6+IQp/G6BFDyGAkL1UIQWJD3BJ5daCkjsVAQM+e1B1pStBku2H3P4KU0Bp6n0B0rIfCQrBX7BNqJJCE39EKQrZh8BNv+CCE7+dFQscp5BVp0iCUhpzGQ 4_2ndj_mp_0005
LAAAcBBAAAAAAAAAALy2J+23PV6rX6movPy3N+KDDN6LWSszP 4_2ndj_mp_0005
SCORE:  -191.466   -424.011     34.446    321.341           1.212                 19.381        -10.695   -159.053        0.957        -49.990         -3.224        -21.711      -6.316        0.000     11.507    100.239    -16.778            0.151     39.474                -32.148          3.752      8.505     59.000      7.000 4_2ndj_mp_0006
RES_NUM A:1-103 B:104 4_2ndj_mp_0006
FOLD_TREE  EDGE 104 1 1  EDGE 1 103 -1  4_2ndj_mp_0006
RT 0.3406 -0.663673 -0.66598 0.198948 -0.64142 0.740945 -0.918919 -0.384861 -0.0864312 -11.1277 -9.4054 22.2859   4_2ndj_mp_0006
ANNOTATED_SEQUENCE: M[MET:NtermProteinFull]ETTNGTETWYESLH[HIS_D]AVLKALNATLH[HIS_D]SNLLCRPGPGLGPDNQTEERRASLPGRDDNSYMYILFVMFLFAVTVGSLILGYTRSRKVDKRSDPYH[HIS_D]VYIKNRVSMI[ILE:CtermProteinFull]Z[MEM] 4_2ndj_mp_0006
CHAIN_ENDINGS  103 4_2ndj_mp_0006
LGgBgAZh8/G8H0gRwCbvjARNJ1GclIPRwVJrsA5v31G8HiLQwWTTqABXw2Gc5CEOwMwEVAFBEuGsEuwQw3geDAtIYsGMMtyRwCcpMAd1KlGsAwPTw8VrQA5FHYGsRhjSw/vZUApos/GMfoMSwu0GmAZBWEHME/2RwVObaANXODHMi+qQwhkSnAVsMyG8rVKSw47zNAxzkxGM93vPwy+QbARGOmG8tueQwcXn6/06G0GcmYHSw2mvs/cg5nGsv1VRwe4XWA94tSGsfZVTw4emBAlZHVGc7wJSwkHhcAdYiYGcVXwRw 4_2ndj_mp_0006
LnMh2A5Xc2GMfUpQwc/dABxJY3GsmN3Pwm9yEBBbivGcZfQQwKCYJBJsMxGceP0PwtZyCBlxjCHs5OKQwgFvDBFfXFHMOznRwOeb9AB9vIHsxTVSwec60Al1hGHM2b1RwKoR+A16jNHMZDYTwxjo2At624GcY+mRw6n0+AFt+3GMpTwNwWDmGBNhRDHMGZRPwWkFAB5HiIHsP9ePwiwZFBdja+GcQWISwxdqGBFbzLHMVWrRw 4_2ndj_mp_0006
L29vDBhS6nGMZaLRwHQZHBF3JfGcNGpRw5lfEB9u5UGMrPASwr6S/A5nJUG8HT3RwfQtKBRHuiG8nI3SwiVxOBNe7aG8FmITwiFJHBFv8jGMiZFUw+wt/AZ41nGMXGdRwl/XKBZM0dGcFV3Qw2AoMBh6WqG8zWpSwTUMSBx0ZeGcRXLTwLPjJBdcemGcE67Uwd0EEBl27pGsSl4TwWhPFB1VUcGM32TUw 4_2ndj_mp_0006
L6pQHB5GCNGcG/lSw8FoFBZiICGsDN+SwuHMCBBKWBGcOtKUwn8JDB5xk3FM7VJVwkFjKBhi91F8ZnNTw8n1NBZ2O/Fcg+OUw/9yNBpqozF8X17RwUEILBxV6OG8zhxSwiNZDB18y+FsGYGSwkqPJBl8LmFMlyiTwnDyLBFouEG8A9uUwhcQRBdMepFcq7HSwJcULBd8asFs8NKRwoKJPBZ/qBG8mrmRw 4_2ndj_mp_0006
LOVm7A9gqHGM+MHUwXnPzAVVzHG8ryKVw83CqApYp/F8UB1UwPYpoAlMq5Fsp7qTw5i5uAJVCTGMn/WVwyB/2AJ+faGc129VwBy59A17HXGcGjvWwiCQ2AtflkGMpMoVwhL45A5GBMGsabSTwX4C3Ap2XFG89gGWw24XsAJRQWGsAVZUwcq3nA95wSGMeOAWw0za7AZu6pG87FAWwBthwABo9mGMHy/Uw 4_2ndj_mp_0006
LscvjAlJy3FsGwvVwZc2UA9EXoFM7KeVwK76KAlQQdFcMhtWwjrOMAFhskFsP01XwefnlAJ8a7FcL+sWwVYvIAhSVvFM0e0Uw9xTcAVXrbFsJp4Uw 4_2ndj_mp_0006
LsvKBA1y6KFscEjWwuePs/4xt+EMe7jXw4x5AAZ4QqE8z08XwG2YOAxWVhEclILXwewfU9G7i5E8ehGXwimBz7WfwrEsqQ9VwZO+S/av9NFMqfvWwDmIEARLnDF88nqVwzWSp/YkPIFMzBPYwR+WF/OgXxE8u15Xwzw0O/+kNvEMtbXVwmN25/+FAKFMy4aWw5W6V/y8ZYFsKSnXw21Dj+qrIWF8vy7Vw 4_2ndj_mp_0006
La5Pz/I0nfE8YMgYwpx6BAV5lKE8pLrYwP9/7/Et+yDstLHYwODkNAtAndDcmW6XwYvhv/4kNDEcgOVZwUu/9/kOuPEspb8ZwMO2n/M3uIEsNykaw9jdr+wfD4DMLBiaw4c7z/A/GQEcfbGbwm2+Q/oJkkEcNWvYw8JDTAhifNEscauYwejSz+ERlEE8M/SZwDSD3/kuykD8cnaZw2OMQAZnoNE8GcAawoR13/QlqgE8xG3Zw 4_2ndj_mp_0006
LMw0Q/0HNzDsulgXwxltC/M5zWDcdWZWw9Iuw/svXcDMs0PVwlggBAtkJAD8dDsUwl3EZ/2pYcDsPP3VwFAm6/+OIRDsqy4WwVI1j/m0GADcUXpUwG8d88aAxCE8pswXwnREL/ww+0CcDCoWwnBrh/ODt9D8XYlVw8h1KAf2WKDcnFfWwIbNCADeeEDstHSUwdiD1+ua1IDMSI3TwjLFe/eRueC8R+6Uw 4_2ndj_mp_0006
Lr9R3/Id/CEskw4Uw+aCMA9vkKEMJg9TwSkRhAVxSFE8b8eUwow2mA9Dw0DsXCqTwVQ5JA93tiEsb1vTwrbFcARrSsEMYc+Sw1m4dAJ4jtEcNrnRwcFonAtoD2Es44gTwWbYoAdtX3EMTzRRwDpytABxs8EsjLbSwn2ZrABZp5EMIC0Uw1gl3ANGwGFM1tlSwNLO1A5vvDFMXm+UwqdJ7ARlIKFsWP5TwYV3m/wupOEcTSXVwoxiJAZeVCEM15ATwQ1J2/48FmEs9lNTwRv8IAJOuqEMkrtUw6FESABgpnEclT6QwbO8qAlDN6EcdjVQwpFumAxWp0EMZVrVwAea8AlM8LFc7bvRw97G4Al7dGFsgi/VwHFaBBdLBSFsR1DUw 4_2ndj_mp_0006
LaLOlAdUQIEMYcrVwI95vAdTMBE8LIGWwhRSyAd7xSDsgX3VwIPb6ABuSIDspyRVwz8hxAZQhGE8g1kXwSbL8A1KU+D8eFEYwZ6iCBVBSMEc60AYwF+B9AZrkWDctiXYwkHaHB9rjFEso9QYwdJYDBNIIJDcSrnYwX3zHBhRPjDszbkYw/zpMBdF2VDcWg0YwJlugAZc6OEcIEaWwnWm1A1FnIEcLbaVwsO8wAhEyXEMMDuXwe/MrAxfN+Dc7QFYwVeNCBlv5bEcEEjXwq4B2AFz7BD8tEaYwVJ6KB9d3PEczZOYwqotDBF43pCMs82YwoPYPBd3DqDsIwsYw 4_2ndj_mp_0006
LqIzqAxe34C8y7VWwjoWsA1puKC8QsHWw5h4qAFOJ2BcZZtUwoC7wAViv+AMmCOUwNpukAtwCjBMXZBXw6gPnABmZpB8BQQYwA6CgARpkyA8BWrYwSfsRAxfTMAM2EaYwf4vhAB88uAcrXRZwPudlAFubDDMWtBXwpHo0A5ZcCCsW/VWwX/IZAN1u5BcLw3WwBL7kAd8lfA8dpvWwEbgvAV50VB8AfVYw+SemApk8VC8ePaYw 4_2ndj_mp_0006
LWm/iAFD4LCs6r8Tw02BhAFVW/BceyiSw43OqAprFLCModqRw46TuAZdmbBM0OARwYpCOAJFRVCMVABSwkkw3/k4lHCMC6tSwVAddAx52iC8/qaUwDS+eARsz6AscEfSwz+rPANo23CsL9GSwRNLMAtH/NCMtP9QwbvD4/oC1WCMDRjTw 4_2ndj_mp_0006
LD3nuAJJTwC8Kd4Rw5rP4ABSnAD8U/JRwmRdBBJPlnC8VGcRwmqzDBpmtWCclkgQwOO55AZq5vDsawgRwCz3BBN9pCE8Pz4QwyYfBBxtcBEskUvOwRGOCB1jwZEs69WRwN+VqAZa+DDsxpeSwsis2A9DOADM6ZFQwEq3yAt25AEcYYMRwbdm6AtmtyDscDmSwcAeFBJBK0Ds2SMRwpY/EBtZDJE8Si2Nwc0UBB1IfhDMekHOwkzx7AxjrJEs+lEOwyQuFBJWXhE8tm6QwVWQ9AVwWiE8TbDRwP6jCBFuIaEsQgcSw 4_2ndj_mp_0006
L/89CBJpXfCsX7rSwwD4HBNYWDCcjm+SwEtnGB15WoAckjgSwIwYKBR6SBAcSC+RwQjVJBhvrDCcF1dUwQTwLBNh8sCseZ7UwnVwIBtdURDMkYJVwpN4QB5+m3CsVkNVw357LBVOmwDcK+iVw1V4QBpe0hDsz/lVwKNSABF5HkCMrNbTw73aLBVIpOC8TzcSws0wFB5jJ7BMN8DVwr2KMBxdCUB8OCrUwsLxEBhLiTDshUGVwpbnUBJpplCsL5LVwpdUKBhGFIEMIgxVw 4_2ndj_mp_0006
Lbp2BBVYTFA8qTqSwYVkABB5Dv8LmoKSwcSDBBpd6M8blAmQwfvFDBBOxy7j2XHQwtpb2ANJpM7rXQxSwWOy9AFq0hAck7LTwHXODBt8mMvzi7rSwLi02AlY5O8rmL2Tw5X4vARKEA+LL4XSwSK+0AJc6j8zjJgSw 4_2ndj_mp_0006
LU3V9AJU+7+rpG1PwC+k9AFbA0+7rq6Mw75VEBBItY/7VumLwObsFB1q6d+7MwbJwWqV1A1dMaAcZ5zLwwl/5AF9J0BcHpxLwMw2xApOf+/rcTBJwZ4z5ABKrOA8IIaQwPnD9Alcru67BqeMwKKauA9fabAcvkINwK9D0AVUWQCs0S/KwdZK8AhjfDCclZzNw7riABNaX1BMVggKwDsBsAJq4sAciGQIwd2y4AZyV7/bRqZHwCyPuAllJ/9bI2GJw 4_2ndj_mp_0006
LODmHBZuYlAMO63MwHmKNBho+0AsXnDMwEt1QB1wCW/7j9cMw71HUBNWK1+rkSoKwkfcPBxp0ACcMLmNwUhDNBhcjsC8cR4MwAhGPBN2KOD8VP1OwFoiOBVU+3CcFCBKwie8FBtYKGBMmDaOw88HNB5xjGB83h8JwXOzOBBZO3Bc6auPwrXvTBtYbCCcgGPNwXotIBZbOrCstQENwixZNBFoPtDssoUOwJn6NBhkhFD8WfbQw7pcTBpA3PD88qtOwvt1MB1GDXDMoXgJwDd4SBNtW5C8A90JwT89MBFPufCsPSqIw 4_2ndj_mp_0006
LwCBQBB6g89Lu/sOwKv/SBJdK45zA0GPwRrfRB5nvv+DOaMNwhLCVBZkCw/z5U1Lw3bRSBdF128jGz/QwqYKVB5S0M4r+DCSwErKUBRNFB7DyScTwfODXBtTKy7rXleUwKAIWBlidvyD0L3VwCATNBpCja+rnNEQwjVGXBZqnt0TiXfOwb1BOBpv038D74PRwrXuTBJnae/jk+FRwW2cZBpIL53LlS1Rw9BxTB56aV+75q9RwZq4PBdIz46TfupTwi4kVB9p5z+TKYhTwLJVbBRJ5s7L4oRUwXnpVBlVYA/b+RaUw/TGYBRGbR87hIhWwHyKSBV6KBr7aVEWw1keXBFbO49zjU8Vw 4_2ndj_mp_0006
LNSZMB9QaB/jCCwMwd6cKBpaffAEHfzKwLXQMBJ0NJA0Zb3HwfZVOB94q/AUhu1EwWjhEBphSyAUcW8Kw6OEKBdjYb9TAtwNws3jMBNMyaBE7hQLw/3eEBhNXhBUkFjMwBdJCBdQAw/TkKHLw/pxDBdPbPBk92/Iw 4_2ndj_mp_0006
LURVMBNajZ9jm6cGwl6FOB5pg16j28NBwZ7RUB9OIw8jXagAwK4EWBRZqV+D3DW4vePENBdctT+74syAwsOJPBJ5Eq/b9Mw2vs/cMBlyLa+Lf/XpPdODOBBSuUB80i23v90MKBl49+4jWOUIwC44LBRHdA+DsY/8vScxIBVgBq+LjUABwRi8OB1i3S/baeMEwoBcTB1idU/7yMU1vJi7NBBmiX/rwPm5PaaXNB5qjO4rr3fqPF+IIBlo8r+bfHRmPW8hPBVWbzBM/zwavaewJB1fmfBsBjo4vOCFQBtrzvB8QT3+v 4_2ndj_mp_0006
LjPiXBZOaO6zYGjEwiNTdBNLJ17jWLiEwheseBFGj9/zBJTEw/YNhBFIbaAUZo7BwYozfB1LE24rLysIw4w/fBlrkW/LSZeIw7aqfBNY0OA8FyiEwr0QgBxn4VA8kntKwjGLWBNAzQ67cMnHwZTLfBhdO/37tbbBwFMidBda/42TQ7eKwAu7hBBGxJ5j+39IwOnVgBZR3VBsn0rKwh+YgBBZAt/7TzcMw 4_2ndj_mp_0006
LDotbBBcx4A0Aa9GwohJcBZqhJC0OT8GwT18aBxikbC05/FBwS0FeB1zU2Cko/P+vk7oYBFWhfCEGqiJwK4SZB9sPmAEyf/IwqAIgBpoMSC0cH8HwF5YZBRZtTC06njLwEIkUBpUYVCkClFJwsYEZBpTJCDUjQYJw 4_2ndj_mp_0006
LFY+WBF3CKCkpu98vOnlVBRI0UC0IC9kvVQEaB94EHCUuA/zPgy4bBljldCUrXQ9PLEUQBx2E/BEqu/mPbADMBFSzNCE8J0xv9UBPBNr2KC01Eb9PNMAVB9DCjBE0ZOAwLCiVBRXp3CkTJRhvfPrQBVM05AUT7IhPEpxMBFFeFC0YDK8vwDSLBBEE3B0wPw/PFIPSBhpc/BkgjTBQdbnOBVHbtCUJIM+P 4_2ndj_mp_0006
LXb+bBlHf8AE1OlxP6UEgBRW6XAU5lg7P8iwiBJ9yDBESEs6Pj73jBBy5YB0OYeBQHsagBpo5j9j/7t4PooPcBh0PJ07yKJ8PEEBdBB8M0+bnzQ2PHvFcBZnJA4rLPJEQc3KaB52yVAk3MQZv5U7eBJoOjAEhQ4BQ6RpgBVPYM9j/cEDPhcPiB5u4G8DVMg8POddYBZVw86D3CP5POTwZBl8GEAcQHk5PbKCdBdmWo+rfkdkv12ZgB9IJq/LLxy5PPz0YBtk+H9rgKXFQLq3fB9bTH8r2hmFQdmdbBZLRe9j060FQ 4_2ndj_mp_0006
LLoljBZJgUBEqqWZPC6FmB1aVDCEbVukvcPzlBJd7yCEIJhlP1dynBlP+BDUsWCzPWZ2mBNEzACkCzc9vds7nBNfPsA0g4XAwMvTmBpm3N/jsfbBwjTeqBtw+QAk6IJBw6nznB16sS8j0HyCwesVqBF8Fy9zu0oCwmWciBhvwGBE3stzvyYunBtJItBUja7sPXNGlBlZuHC0DBLBwDgWoBhnBZCEGxP/vDvTkBBNIO/Tm6gBw7NasBlslwA0slyAwEK5mBFy1E7bY9xDw 4_2ndj_mp_0006
LCKgjB1z2IDkjxZaPCNQjB59fyDUYgxyPXWnjBxj+0DEPEyAQ+HIlBNg/HEEv9fCQjzhgB1FICEEs0ypPohTgBNBCFEU9Wo4vJvCiB1Ry6CE2KyuvOa9kBFuTBEUQW8lP//8dB96XuDUdPZyP3EOgB1IWREUyRB1PDf+fBRJKuDkcdl7v 4_2ndj_mp_0006
LC1riBlAYVDUD40DQRMIjBFYNWDULY0IQP7qlBlufBDEYlzJQNEBnB9F7UDk/eeLQg4wgBhlvBDUNnOKQleecBR9bbDUPB8JQE8ncBhheBEEX21JQ9XAYBxJxFDUA+yJQCIUhB1ZOCD08PECQiWMjBBBc3DkFHeJQMObgBJ9yhC0nsaJQTxNhB9JL+Ck0XWMQ6RhUBprLVD0ihmJQFvEYBBZ0lCUSf4JQ 4_2ndj_mp_0006
LvfkmBVpseCUMitIQWd9oBVXTGCk2GkJQ6PsrBp0lZC0yOqIQw+ttBJInICEUmfJQYPvoBNBxwAU9OgIQ+UZmBZeF4/DrrmJQ4ERmBlSlZ8jdEKIQK/vmBto8e/DldmMQf6XlBFxtRCUWvmGQEc1oBdPWDCkn2uLQ3PioBJkIzAkDHrEQOGlqBR0vOA058+IQSihkBpgvdAk4fOJQDimkBlhWvxDVH8IQUV+lBFLDF9z9CDEQdOIoBRlsm1zjMeIQlXFlBJ8EU+DvjYNQwpnoBJlZb+DWx+MQJLzmBReptAUorlNQ 4_2ndj_mp_0006
LuXvrBBuV6CklT0FQIlJuBdfSQD0UyLEQoVWuB9Er8DEu6KHQeJAwBh3ULEU3/vFQL8IuBhAdWDkkdM8PCcCuB9TRtC0MnDzPvq7tBtQn4CUQzn0vsRewBlz2RCUjiC4P+HBqBRQPLDkZXzFQLr4vBNCt8CEVjJFQmSasB9JypDEy1B6P6O8vBtl2nDktx65PDZOsBtkgbC0p572PeB3tBJUWbC0RFD7v3rJsBxKsLDE2X03vfTtvBJ44KD0Krd4vimZwBN8IpB0JNOtPnYSyBtlkjCEdyL0P1qewBJ9vJC0YsQAQ 4_2ndj_mp_0006
LXJpsB5mVBEkLEmJQL1vsBBoUVEkuYDLQ2dRvBZMaYEUJ74MQJ8swBl8lJE0ohSNQcEOqBBBLXEEXhwMQvIHqBNt2EEU3ojPQ0zErBB7HvDE0P9JQ+/6sBl2qhEEJehJQnUDqB9xZnEU8giNQO7doBxjNUEkiAhLQxNioBtYBtD0DzYOQ 4_2ndj_mp_0006
L1ssvB9P9rEkgq9NQd/AyBBu7wEEtc3PQOfCyB5ofjEUxjPRQEVDwBFlDmEE2E6RQ7Z+xBdWdIFE0vUQQZ8R0BFkhPFUEkNRQrK12B5A4QFkNHdQQum14BVIRdFUVtKRQRLh6BJvNVFEE6FSQbMa6BJbzAF0X7ZSQ6tR8Bxb1hFUf2rSQ7NOuBNEZ2E0mhhNQkV9zB52PtEkG6/OQIJByBpdTSF0Ch2OQIuHwBNLCMFkqh2QQ+G2zBpHRfFUvMoRQeji0BNgDEFkdgBSQMqn3BxI1AFkzzSQQENe2BhYhYFExC/OQp1+4BBpCtFkWB9QQqKE5B5AK3EUE78RQ1zq7BZLx6EEuSGTQhFX8BJ9hxFEMdcSQbSi9B9ZzbFEPMYTQ 4_2ndj_mp_0006
LyjA0BJQLWEUW4lRQOTyzBt5UKEUNyzSQnhL0Bd1DYEk/bGUQX/X1BJkjpE0igEUQq0E2BtlyyD0hduSQ1WF4BJV3DEE/F5RQy8e2BZOAQE0qK3QQ0/C0BJd8VEUs0mRQKs2xB10PCEUA9zSQq7h2B9JepD06HwTQw3O1BVXcZDEX6GSQjGP5BpqWOEUl7iSQCZj5BVzAzDkaSaRQ2ps3BNHIdEkuzeQQYBA2Btw4FEkufAQQ 4_2ndj_mp_0006
LLOJzB9V5QE0cQPVQ4MrzBxqobEUemeWQKYtxBh59uE0jevWQOwpvBFx4vEkzQEWQOQbxB96fIEUlaJVQqinzBhIqQE0hzUXQwKx1BBpFgEkD9lWQ 4_2ndj_mp_0006
LP1GyBxmb9EEmrtXQI9SwBdQ6OFEkBBYQ3F/vB5ygdFEuwyWQKtbuBF3AtF02nwWQBMtxBdNRaF0rJmYQEIczB5eaJFkIY5YQg/Z0BNbj8EUSsTYQamGyB5LW9E0zbsXQg4duB9w5HFkt1NYQQg2yBxxBoFEvEaYQy7NwB9tlgFEFy8YQEjF1BpfzQFEkbLZQVTSyBZrw/EkgTQZQRAM2Bh/OEFkn4FYQHh30BxjJsE06FeYQ 4_2ndj_mp_0006
LNc5xBBlBdF0XHzVQSc3xBF84qFUmkpUQzhTvBpannF05jzTQyIbuBFkEWFEUolTQCVHzBt6LQFU4j4VQ8i8xBNnZ7FUg6/UQjzizBZxupFkRP9TQ 4_2ndj_mp_0006
LJfYuBxQq3F0RULTQXKAsB1m02F0siVSQf56sB9bL2F08G0QQpOZrBlbHvF0w39PQzgNqBdhHFGUxcnSQ8eSpBZKcGGUJfEUQQhwnB9C6QGUMwNUQtqjnBFK55FUG2dUQiHcvBBisCGk69OTQw49qBxV9nFUf1kSQZrSrBJrVMG0ZfVSQsgboB1jhEGkfh/RQW6BrBZJ1GGEvYuUQ/lGnBRP2RGUm3PVQLkDpBZikXGkBa8TQZRBmBNozQG0hujTQjy5mBtFx7F0z/fVQNH0lB5IH5FktC0TQ6jtoBNYLrFkbtXUQ 4_2ndj_mp_0006
LKDYvBxCf8FE/0mQQB6awBt2k/Fk2igOQAcXzBxTaDG0RDjOQMkn0B1fOCGEz/UQQLAjwB97vAGUTjXRQtcLwBZhvwFknAZNQJHPvBpUKGGUD3mNQ 4_2ndj_mp_0006
LFbY0B5hxHGEo+WMQtoE3BR54LGkXMJMQ4lq3BhUEUGUHFbOQhw91Bh5kaGUlRRPQrdD3BdXKRGUaLYJQVZC1BFN6KGkaArHQL33yBV/dIGUuo1JQ9nX0BxJuHGE69XMQ5vY4BBK9EGkXsSMQzqh2BZErZGkU9jJQJIE5BxqzQG0iRfIQkgT0BdKoPG0GlQEQrV91BtKpDGUHiAGQ/eaxB1cDPGUne3JQ+J5xBxh4AG0LiTJQ 4_2ndj_mp_0006
L2DI6B1MzTGkhJgPQoK86BZQ4ZG0VT9QQ+wU6BhBSmG0B6/QQptK6BVmqqGUOQGSQDp89BZjQYGk2NKRQ3jp+Bd0ANGkmNoRQdn38BVbVHGkvGCSQhreACVaNKG0Y8kRQ/7c7B9TtOGkHPqOQSFe5B9/OXGUkPsRQoh/+BJ70ZGksROQQJwr+BJw+dGkKV5RQ 4_2ndj_mp_0006
L0595B1jrqGUN8nPQR3a5BBVI2GEjYaPQz1e2BRVW6G0D8/OQ6Mz1B1irDHUZkgOQFRL7BtQZ6Gk0YLNQXpG+BNP75GU/n2NQVg5+B9/A8GkvWEQQ1Vu/BNIO3G0WZ6LQ6x26BNtWmGEWuKOQOX55BBpV5GkkMsQQ1306BRJx1GkLJXLQspo6BByqCHEhEwMQCN2ACJxx2GkkwPMQJm/+B1Pm1GUDLGKQ 4_2ndj_mp_0006
LQ2e0BFLBzGE9tWPQoqpxBxNm0GEc8/OQk3BwBl+7sGUSbbQQVyIxB5s0lGEF+HRQ0y5wB5+2yG008DMQuNWxBtlgnGkHhELQVC6wB5BdmGUAKFIQOAgyBNbYqGUeU8EQGOvuBZbIhGUJxoGQZVO1B1BhrGEwBfPQYQVxB9Cy8G0pqrPQCQzuBtt10GUY+wLQwyEyBNoO4GkSmzKQKfZzBBhJlG0I7gLQ018vB9JMiGU6lFMQ44VuB9RLgGkucvCQZ6ftBJ1EeGUsKsIQ 4_2ndj_mp_0006
LbTdtBtbrvGE5LpQQksdrBpT+oG0grbRQTl/oBV3DnG0avkQQlndoBFHnsGUNDNPQ4pnqBxrUuGEuPwSQRqSpBRPP4GU9WeSQWMDtBBCdwGkaQoTQ2ujsB5Au1G0MlJQQtvSsB5TlhGUrk1RQZaPpBpJGpG0ccSTQy6bnBR542G0JtSSQJjasB93O0G0OvjUQaRDuBFz6oGUAl2TQrVbuBVPv1G0ApGTQ 4_2ndj_mp_0006
LjbfnB9tRfG0mTBRQbM8kBVWEcGUU1ZQQxqaiBtYjgGEODDRQJ6KiBp1gfGE7LTSQtkvkBVd2PGEOfZQQENUiB1VdLGUivUPQ2hKiBVm5+FERLZPQ6FvjBhjT1Fkn/YQQvZegBxkI2F0VnDOQcPKoBpN5bGkAB4RQ38AlBhtefGU2RzOQAuhmBdHfMGUmc3PQrxqkBpJ7MGEWKbRQ7qggBJXuOGUJbHQQctYiBJHIOGkKHQNQ 4_2ndj_mp_0006
L9jfgBlNmlGE76bQQCn5bBx2DqGEKB8QQHAjYBhGOhG089lRQ4FBYBVcaYGUM5ERQ86uYBtMTvGkW4mPQE2pTBFj+0GkQHQQQ/+xQB1Uc6GkKjPOQnjfSBxeV5G0mGAMQCk3MB15u/G02hwOQE+hgBREOlGEM62OQxQXcBNX3vG0ngvRQ5EQbBhEJ1GU/vlOQ8FnXBdlPpGkvIJOQsH+QBtGJvGU4HtQQmprUB9A46GkZtARQ 4_2ndj_mp_0006
L6smWBBXFkGU0BySQ/ZcTBFaxcG01QjTQGPaOBhjQZGUTozSQjNZLBV0wfGk6ySSQFA5RBx24hGErD4UQbq3OBNylaGkNF1VQXm3NBB/2fGEXxIXQh08KBpv7YG0WlBYQ20rJBdofbGUGOqYQowGLBRv0kG0h95YQG9AHB5GoUGUgQCZQTmyXBVm3qGkDlPTQEpCWBFf0VGki7pTQRceVBNMpkGUp8YVQGxYPB5q3oGkfGsUQThBLBNRcYGUUCZVQIANRB9zWTGUCcAWQABrRBJN8hGUHemXQNOhLBB+FnGkW3+WQ1eyJB1zrRGE7OtXQAYJNBttEqG0jlnYQ4DKKBxjvmG0kaYZQ1B7FBp8cNGE0J2YQjSEGB92iWG0csgZQ 4_2ndj_mp_0006
LbqQNBtcsOGULvxSQ5pYIBV05JGkeAKSQs3mEBl/qEG06OFTQHCEGBFYzAG0ezKUQ3j7JB5ZkBGEweHRQsEOKBVUtFGkdMYPQCGbPBVV/KGUHZ0OQu6XQBt3KMGEzv9LQrYuUBxh2QGUu44KQFueYBhjvUGUf4cMQ17NVB1HiRGUtzQIQtw1PBp9mJGUZiOTQZMHGBJTyQG0tczRQdA1NBB7c8Fk/ZXRQl+CHBd3D2FEvqIRQHpvJBtCH+FU0P/NQhSCHBJnhLGU/IDPQxadPBhD7SGkhKuPQNFqSBppNGGU3KqPQ6kkNBdbRJGE9ssKQomGYBxOOUGUPXdOQNavbB5HQYGUvRpLQ6HVSBFoiOG040HGQbgeYBJkCVGEpd6GQ 4_2ndj_mp_0006
L4D/+AtvDEGEnzvSQRr02A9HF8Fkx3cTQYCQ4A5KJjF0e+gTQY2H+A95aaFUPMsSQ/3vsANqB+FE4wlSQSbJ8AhvSHGk/D5RQVvo1Ahl0AGENVeUQ3JNmAdaS2FUX4HTQhWVqABVUHGEKUcSQkoFtAdl54FkbKjRQ 4_2ndj_mp_0006
LvEb0AZBaZFEaunUQGlN1Ap2jBF0DL5UQL93tA5dlyEULlEUQx2CmA1HYoEk1FgUQvF9yAl6g9E0mIXWQaal6AdBmHFkJALXQ0e5xA9kliFUJBZVQwSr9A5IO+Ek30uUQoEArAJacDFEDCnWQ7kAzA9GXsEkpbjWQHqV6AVEWAFErkAYQ 4_2ndj_mp_0006
Lzf5wABbWzE0F5vSQLCirA5bPnEU51mRQufdzAhIhgE0gefQQrm/7Ap3YqEUHZbQQKgqiAF460EEtt+QQ/AJmA9u8KFUOidQQkVQrANagIFkqQLOQiZ+YAZwvZFUyzZQQam42A1bt9EUr3iSQugPoA5iJYE0gu9RQHmceA9iJsEEtKJQQ3o1YA9/b3E0yVuRQATIsAdysRFUIfIRQ0iutAtPKYFEaHcNQ3jOyARTG+EEezUOQ5GflAB7hBFUf5yMQU56dAxMapF0YRCQQm2/MAFWBTF06mdPQE5JSAdhbbFEoqZRQ 4_2ndj_mp_0006
Lx7GxAp6jPEkA6QPQFhl3ARNmJEUcwBNQ5Lz4AdFObE0Xg8KQ0M6wABWvkEkXUPKQaLywAdSnuDUeEmLQHIZpAZYscDEDQuNQnU3mAdl3BEkI2aPQHizwA9mgOE0fAPPQcb1/Ahd7EEUmJcNQSorsAZQn8D0SQ4JQijH1AFoGSD0vq9KQMG2hApzCUD0lJyMQAtKtAdC9DDk517OQPFagAl/VLEEGpjOQAlNlAlpn7DEe9vQQ 4_2ndj_mp_0006
LL8GBBJZTeE0Be8JQJdlCBVoBuE0R52HQeKgEBRgJEF0NSLJQgA2BBx7WLFUgxGLQxu4DBZgjUEkeBxKQojmFB1f7lE06GcFQF+s+AVp2xEEkFGFQ 4_2ndj_mp_0006
Lm9bIBdHHPF0608HQQ38KBxI5jF0lL3IQ1rOLB1pd0FEGhJFQU0KMBt0iDG0vjRGQQFlQBRNJgFkE96JQ1c4QBhStSFk05cMQQ4ZWBRv8RFkYyiNQ6EzWBh4yDF0n91PQm9IbBlDDCFE6ktQQ2jafB19oNFkgwdQQ+fGbBpfr0EEIHvRQhN/JBZEcGFkKY6EQStBIBlB0oFEWAXKQ169SBJ/KYFkUXZIQuSeSB5/evFECDWKQI1QOB9miZFkVL+NQ2VnPBRzYCFU7qAMQboIZBR2JMF0EeAMQ5PnXBpx7hFECtKOQajlTB1dn6EUuLJQQVccfBp92XFE1UXPQBaVhBRKVMFENrDRQBH0XB9+wrE0oR7RQqoWeBJvXzEEdAVSQ 4_2ndj_mp_0006
LM/ULBVOjtFEsjIAQe98LBlzL8FU20z1PSsaIBhSFzFUPfeovC0rGBdKChFUNFxYvO9xRBF109FkQT+sPXDGUBFjaoFUEk1QvlQCRBdqHaFEvy9pvof5YBN+jmFU9ecbvC12KBlN2dFkRdq+P7vLKBlc6FGk6Qd4POUESBFghEGkO3otvcLOUBdzDCG0xGw5P 4_2ndj_mp_0006
LYd8HBRbh9F019c7vfFbEBRWA3FEGYDCwUi0FBdG2gFkW5LEwz/9BBNiKWF0ffqFwPQqEBJ6pDGU6XnGw6FACB9sPOGEzANFwNya+A9KoOGk31QBwncyCB1W2VG0HgCIwfvEKBVVnFGET6m7v4OSAB57z2FEFAsAwzn0IBd6LFG0GyqHwjssCBpzWAGUinEJw 4_2ndj_mp_0006
LMN5KBFiIbF0JreEwS/UMBdHaFFkT6cGwlRALBZbkyEkRjtCwskkIBd+LjEUsoSEwgsPSBZI0EFU2LzHwvmiTBFEzQF09ObKwa+CQBRtVUF0qlHMwd6fYBhGHXFU+ktKwkE1NBVW1lFEcxuDwJs8JBZDcCFkwyAJwFDiUBdKvLFkqugEwsBiTBN3P0E0pDIIwX2lZBZBKfFUpnWMwOZMbBhR5TF0gpSJw 4_2ndj_mp_0006
LflbMBBo/0E0RMe7vZjeLBJ9NlEkuMArvizeFBVmYhEECaRkvTojDBBtpPEkA/QbvlnyNBNGEtEEycg3PRDRLBdt7/EU68F7P5iXOBxfiCF0OKW5v7YSNBpmrVEERgowv6aTNBJkvgEEIB29PGEESBhT6vEEpho1P24cMB9e6KFklzi0P 4_2ndj_mp_0006
LMpACB9UbyE09jLtvYrD4Ax8YvEEs9kvvShwzAtDoiEUr2b9v8ffsAt+xVEECUX7v+FiyAlXPFFEfbTvvTXuyAFmPQFktr51PGmU3Ad3VkFkKF83PucTuANSPGF0sA0/PXzf3AtDZuFUy+5AQ4peuAtYSQF0C70EQ2WDzAZ+RkFUkWVFQNhOzAJkSuFERhHJQDrdDBRZfBFECULsv79f1AFeFmEkHmHsPf3Y2ANgvPF0jko5vssNqA9NYDFkD8g0vu/y6A1NNsFE4fBgPEusqAZHc2EUv4A/PN7G7ANcL+FkplTBQ/nArAZpaIFk58JIQgTBzAtutjF0cngKQ 4_2ndj_mp_0006
LZQP4ABtnlEEqwmDwPRn0AN4maEkK4KIwVn72A1w2CEUJCrHwYn3vAdnMrD0W/KIw0zC6ApOmjEUXkqKwOEF3AxDNYEURHQNwk/y+AJHahE0FZCQw7+6FBpl6XE0PaMPwFZ1/ARpBrEE0WxDwLS9rA5UpcEEN1FIwgS+3AhVb0E0L74KwlnWBB5koiEUsrbKw/PY4AVPEHEk8XBNwffouAl9zaEEkrrNw7AxIBV6XcEEQAYQwwLJHBl5BfEEPDTNwSU1FBpsiGE0Gu/Ow 4_2ndj_mp_0006
LWQeABtn76DEiNfGwDcYCBtzQODkubBGwWGv+AVeo4Ck01mBwuvI7AF91UCUd/YCw+uZIBtvHMDkrm8Ewf0yLBlJNcDkWKxIwKlaPBt4L9DUTxWIweJSLBps+JD0jMSLwh2gSBRC8FEEs5cKwDZYOBFwqYDEwTYNwq8+RBZhe5DkeD+MwsaEVB5cDEEEJpDPwE7ADBZhkIEkYhAFw0e8ABVU77CU6JuIwF0WJBxiEfDkhIaBwMIjJBJ3JrCkjIHEw7Q0PBxawFEEJXwEwT2bIB1jFwCEv9mLwx5WVBpC5SE06KIKwcj+NBV6WKDUd7WPwB7SXBpskPEUubcOw 4_2ndj_mp_0006
LSox8AJeZODkRAz5vFws2ARUZ4C0SP6ivpK9qAx+TyCk6O7tvbvdmAlyIQCU4OPov+113AVwnQDUxOT5PvqsBBBkVOD0ygU9Po/LwAJ7g+CUgXzAQek4CBRMksDUVsODQQY7/ANvEsDUgZN5vk+75AdQDYCEwM2fvNCB2AptWyDkZSE4PfHlCB5q3tCUbf9/PwQbEBFfwVDEF5i1PqnGxABN/PDEyAjEQdj/nA1twBDEtbw+PEt+xAhRycC0sodBQ2bDHBZiGpDEnobEQkWKCBdbtGEEtq8BQoETABx0AlDkJxmGQ 4_2ndj_mp_0006
L0kVlABBDUD0pjk0vMSHUAlgdTDk/GO4vFa9PAZ3I1CEczvAw3GtAARy3bC0zCiAw6m1LA1DRAE0zCx6vEHLMApuMQEkYbdjvAlEGAVYWmEUB79yvIyr5/w6sIEkJlf2PpEmpAhKjtDk5b14vg21NAZGgFDEMw9dvjLgVA5n9GE0/LmAwJlv2/cXB+D0wXk9v2ZUcA57KREki6rmP8CUGAVArxEEcHMhPtoeRA1YcrE0Jbk7vOoIs/wm0lE0VQ74vYkL6/0UBUEUum49PAWwS/IxvHE0lW9vPdqvBAVQ7xDU3GG6P 4_2ndj_mp_0006
LOfecA5a4zC0mg4Ew6uWaAVG0TCkGrpIwgsLbA9raMBUdltHwCF1LABs7fA0+IgIwB18lAhdnaCUydvKwcJ3lApwI0BEn98MwCobdAVNQ7BEzBEPwuk6sANppvA0MS7MwRKQdAxCZ/AkzIjQwxc2sAFyin/DSW9OwPVslAJDW3/TVfhQwDizkAtXvGDEvz1EwGCjKA5XEaCU5yeJwO8ElAVgO6CEbhoLwKHwtAl5gZC0ThxJwXDRSABUbYCEStGPweUkyAJsZpAEgrRLwE37RANSwFB0tzXRwANcyANaD59zGi6Owf1nlAxB4Y+DhvURw 4_2ndj_mp_0006
LexrlAtub2AEr2zEwXEemAJx20+jV/jCwbavaAFig/9DZGw9vaekPAxVmCwDPL0/vPo7wABHXd+zuEy+vdB9wAV7Nj3bnfB5vSle6AF7pr+j9zIDwSLiqA12gkBEm0VDwHzClAJE1B9z/T+FwBzbxAppSAA0R+q4vi6Z4ARLOl5L1KKxvgKOqA9NGe4bmh+tvS5QwA9Seq9LhC3+vSG7ABdxAb+jlk3AwVu85AN+wR8TXONGw8Df6AVxsUAkA0BFw 4_2ndj_mp_0006
L4uvUApcEw/TwMX0vk9SCA1RvV/Tx8HiPbQVV/MkYJ/zC0lxvKKDr74VUx8D9kYqv4UBBARzKzA06ud5PN8CTAVDUzA0S70AQRXRRAhJ6FCUsEcFQWJqiAlbtuBUFDHJQVMlbA9xlyAk+b+zvuWaEANX4z8zspRyPrjQBARNlwBk8VsyP2A1j/8o7uAkFUz9Pj8oSA514v/zqCHDQKeMhARi92AkRZi9PVwEjABjrPCUc3qKQ6sngA9NIxA0QLAKQQfZqANs2pBUxWHIQ 4_2ndj_mp_0006
LtbXF/kZggAk+L77vQuhJ/eDnfAkM1mBwPtAV/21Pg+DzYbFws224/W3K27TojFFw9EJJ/m5MwBUNNFFwLVd4/qVmzBE1WiIw64qQAbuvFCkD3gHw0cbx/+J4eBERoMLw2JmgAHKUHCUF3lJwmLMJAv9BiBUSTCNwhLddADJ75BUDxOMwOw8r/Am5HB0eoC9vwl2u/mK/eA0ebb9v9HlN/OBTUC0LQiCwGHSm+scM0BUOTQHwyunTA7B+NC0YvVDwOi0C/ie+LBkMU1Lw6ploAb8vQCEM48IwIhNGA/5nRBkixHPwO/OlAvPU8BUBXrNw 4_2ndj_mp_0006
LrSEY+Ist59z8bUIw8stn+MFAx47jCRKw2wbu9Y/58+LRzrIwKaNQ/6fZTA8zcdJwvpd1/YjWV5LlmrLwwyk8/kumx+Lx7lNwaXeV/4AIu+7UIyPwQNsUAB0On+bnZxOwo/zb/UrAY/TVYRIwgWQD/+3ME57IbmLwDZN5/guo18jhD1MwY7RHA5AA45ro0KKwUdD5/crxUAsc/fMwRwkf/gqsMAMehkQwo+pH+ODP4+rIv4OwOGQa/wV5Z7r9icQw8QOXA9lSJAsAJEQwLcdWAV+p96bVh3Pwc4OgAR7Rs+LVlKNw 4_2ndj_mp_0006
L/h0S/ss7W/LZksEwucEA/w+vxA8mQDBw6wnX/iZY5Acu4T9vSwXv/GFH7Bspmr+vK96v/sVMuAsC504vNSXo/8IGxB8Nb9UvwSx2/YhIiC83TumvfZpF/cqCdBcHq94P3I1v/ID8ADspdzzPJDgv+kqONCM/AXAQZwyU/gmf2CsslL/Pcndy/Ma0L+LF7rDwOK7C/8jcrBc7GfDw1VJIAlXR2AsCT57vENVu/AlHf/LJ3CyvBJ4DAFlYqCsDOL5vhpua+YN2bA8aRL6PQVU7/cdfhDs9sVxPilqI+KE7ECswkBEQfTxJ/IOwOD8zCpCQ 4_2ndj_mp_0006
LYrHu/+siw/7HwX4vnikNATpIHAcpTjwvANDeAnoRbAsE0F9vNBllATa3UBMnjn7vegzTALTKm97tRPpPHHka/aBWC+LyX/3vSeINATrl3AsmeznPswYHAfgzX8bDK13PmQlWAreP01LE/Tsv0/9gAf0ON+LvbW2P 4_2ndj_mp_0006
LdVCcALIld/7r7DDwdQDlA7o83/7f1oHwByWkAnQkUBMPM8IwAYpsA3pPAC8bKGJwVvViAn1Iv9bhnDKwXjNoAvyKm+7TtnMw0RMlAnt6z7TZ0KJwvOEOAfFpe+LSklDwWaHtAH1uX/r8/UGwoamTADSX99LzAfKwh2MmAvkPU875jLOwOK1lAzoATAcieQNwQ8zwAHMmj+bs6QMwQ5PjAb0EX+D/owKwZUutAjvuH8T4tuIwGgpgAX/E78zQfwGw 4_2ndj_mp_0006
LII+UA7fkyBsmpPJwlCDQA76KkCMoCHKw/EvXAT0TGD8d8OIwOw8gAD/YlDMYNEJwBDiv/WOapCssGhKwN/Jh/utXMCch/iMwku6k/CMAXD8sZWLwvjhHAT+IQB8Hj7Iw9rUXAnvupCcF0DMwD52d/aiBiCspCqIwNiNi/WnPfBc5x3Lwh6en9qFHaDs9LoLwJyev/auItDs9NzJwV9L1/KJeeDMCCONw 4_2ndj_mp_0006
Lic6TAfkQDDsboDDwZPecAH26jDMF77+vPj4qAnNllDMHcc/vV89vA3xLDEcdec/vZqDVADfqaDMDWqtvAxNgAPdD4DMCP5wP9p15/KT9fDsajaqvmSaNAjxHpCMq1UBwg9TUA7UZAEckZ1AwLyaZA7C85CMzRniv9DAbAXLExDsUPj8Pao0oAHO5yD8xyuvPtZycAbioMEc4nCqP4wkv/+5VZDsj0HzPV1Gx/aXUAEM4cexv0AMq/OzrJDcjsD4v 4_2ndj_mp_0006
LXBxvAPW5/CcdE/+vNjS7APDu9C8N5KAwo4d/ADUFTDMhZVFwA+nDBvmTpDcjG/EwyZurArWDkCc7/R+v6K+/An1OHDshfY5vQGO9Ar89bCsMtsAw 4_2ndj_mp_0006
Lo4S7ALHRGDsTcAJwmv49A/zYYDMZOtLwuB27Az5UEEcrs3LwaoKBBfILQE8/IINwpBX3AHAFCDcVV2NwRlB6A7emWCslmAOwIt20AbcWzCM2usIwDvSDBjs3VDsh5uLw8x3uAD5aFDs8fZNwrgy4A/nYRDcpexPwTxz3ATuHKCsgCWMw 4_2ndj_mp_0006
L5pIzAXunNE851qKwb+HxAzVwkE8e/lKwp8C5AjywwEMN+BJw8En8A/KbCFMpOxJwhuBmAr6YpEsW3aJw0Z/YAnUriEsGSKLwkgYEAfs5kEc82jJwHVWYADybwEMN3qNwl9TtAXh1DEciS/Jw6MbzADokrEMuHhMw6cUlAXEHhE88hBHwV6WlAz8h6E8tiDJwMCsaAvK6REsYUuLwIGrt/KPIgEMoBzKw2sJFAzIqaEcAMmHw5SYCATSf1Es+I8Iw9hzKA72prEsOH6OwbQoWAf+MBFsN+GNwptkjAzQUuEsovyOw 4_2ndj_mp_0006
L4nV8A3n5nE8o9TFw9ZJCB3k3xE8aJ5BwzptHBvtzxEcZb5Ew0+QKB77WDFc3XMFw/miCBb4DmEMETA5vIGy6AjTEpEcSqMqvfqWHBz37tEc71wqvGD55Av9WaEMLNB2PGM74AzLGaE8BtFEwX8pABnKGCF8DFTBwb+9CBbo8UEMDcb6vgGT6Arnh5EsoRARPtr4zAL6RmE8WKa3vKikHBnpblEMNN0xPAa/KBDh/qEMG+g2v078GBfrC/E8CnghvqnYyAL1bdEMGSL7PlvE6AznwJE8urpwPq6RABPfQdE8BQb8P 4_2ndj_mp_0006
LkHpJBfqtfEsFxxGwLckOBzOpcEsgv4Iw4KmOBjJNpEst5jLwc4mSBroTzEMP8JMwVhYPB3ltEEsFlbJwgZkQB70ttDMs/7FwsriQBLMs+CsEDiHwqY8VB/ch6DM4vkDw3CGHBn7RTEcx0LHwqp6RBXuPiEsnUWHwdVyLBvT38Ds6AYKwmStSBn21CEsIl0KwMIcNBzlayDcHP9CwejYRBbAArCsGFCEwCJoMBHBQ2CMdXkIwy7lTBbgG5C8yCSJwsOyWBn91mD8+lEAwB4EZBLty1D8uLjGwB60VBbqDOEc54ZCw 4_2ndj_mp_0006
LvSSKB3RlqEc8UJNwPZTKBjkS4EsJEcPwRuQLB7qGPFMOnmOw046OBT7cZFskIuPwvW9GBnknhE8Mk6Mwj2JNBb3ryEsd0dQwkRaGBjTb4Ec/dNQw 4_2ndj_mp_0006
LNMXIBb+RYFM3RrMwHkWJBjjpuFMq6xLwSPhOBv3IzF8ktZKwDobRBXyzAGMUCGLwWy1EB7841Fs546JwYg9EBnCxGG8lqRJw4dPDBDGKOGsEJKLwRmyGBPwNKGsx1mFwFhWDBnF9YGcbfkKwbp5GBnpAVGsKjbEwgLMFBvPXcGMAoFIw5MTFBXcHnGsNQAHwr2hFB/X0QFcTNlLw8FyJBjjA5F8NQhNwMK/ABfXOyFslf1KwmVEFBTPCtFcY+CIw6azBB7lcLGseiGNw6TJIBrEaEGcnmpCwHFACBTrweGMHIDMwg5VIB7LuXGso0iAwv9ZDB7f/qG8nO3Iw 4_2ndj_mp_0006
L6STQBvvElFsoCmIwJUCVBfjLpFsxmrFwipMaB7xgfFMpALHwIXVeBn9GlFcu48Ew734TBbw4hFcnk0/vZJDTBL0MLFsSxo/vLr8OBnCGtFsPed7vU/EOBLmnXFcaNeIwkCuVBHUW6F8JJCGwipTXBT2rlFMoVw6viNwPBrl3HFcy1mBwHxMOBn7vnF8pPMtvv2lPBn0V+FslTg7v7jgLBP9OpFs9YOAw 4_2ndj_mp_0006
LHiYaBrn2SF8sRuJwXKffBf+9HFcTAnKwWxEgBvqfKFcewqNwrWWiBPP1NFs5VmOwxLefBr+SwEsIh5JwaAifB7AgrE8nd1Fw/DViB3oCyEcASUDwA5YiBLsEtE8baR7vc5lhBrqg6EMYR4tvqprgB/+nNFsnD2zvrbuhBTbe0EsHIT1PpyAXBjxgLFcJZWKw/FThBvX3RF8o7tJw4i7bBPluoEcolvKwupehB7rkoEcWIyKwAnScBjDL0E8Pc4Dwd6/eBHWXaEsTMNFw3q+jBTkppEsdaPFw0emiB76ODFcJMyDwd7EjBTcgeE8ylE5vIIlgBnOPSFcTFq9v4bFgB7dsXFMpknBvPObiBbuxlEsxQi4PRPIhB/ii+Eslkf8P 4_2ndj_mp_0006
LZuwbB/rPHFcp7NPwmnMcB79/FFchMFRwAvjcBLlJdFMspoRw8eOgB3ePiFsFJSSwIybXBD1W6EsXJrRw8b6XB7No4E8gOETw50VYBfoDBF8K7dOwQDmfB7kT9Ec1xfRwrtIXBPrcqE8rAPRwyoxTBPc8CFsGQbRwybgZBf5xFF8sKXTw 4_2ndj_mp_0006
L2BsYBz7uqFMrdNRwOn8XBP0TAG8GinRwZt/cBP2PHGcJjWRw3YweBvWeIG8wmNQwlRKTBz0CFGstz4QwcOWRBTR6PG8YhZRwn4wMBDWIUGMBVnQwXc9HBDNwNGMokzQwEXcEBjkHPG8N/zRwvxPFBjWpWGcZUtSw63LABP74IGMji5RwOliVBTqcmFMmvoQw2PTXB71SAGsWksSw7kxPBrlM/FMGz9Qwc2GUBDL6FGsoHqPwaApUBHHmVGsmrURwkFHQBjSNPGcNOcSwj4wNBTgDUGcy6GPwLw5LB/HTcGMyV7QwGLNHBDU4HG8JuIQwWEgIBLFabGsxEpSwHGnCB70qXGc8ldTw8qI/ArcGDGsCdNRwwkG7APX6JG8WypSw 4_2ndj_mp_0006
L+IceBH/LNGsrVaSwfokhBTsuTG8EBSSw/NohBDoGcGc4sJRwuMjjBDAMdGcGNeQwxjCiB3kWZG8KqnTwgiokB/rtfGMicsTwlH3kBn9slGMU5AVw9YcnBHcHsGc9jFVwC4knBDc0yGc5JUWwIgQcBHsiMGMzeQTwuDVjB7d/OGc6tBSw4VEiBfRcTG829aUw9CZgBLM1eGMge0Twb7skBrjdlGsh+3SwEFVmBfCTaGsLKmTwcL0kBrRAgG8Lw1Vwt9KjBjPJrGsmtHVwRAmnBTVTxGMCxNUwnYJpBnHrmGMIKFVwbKUpBzw72GcF2UWwfeenBHmEuGswZIXwEyBmBHdA4G8CqUWw 4_2ndj_mp_0006
Ld+yeBnU9hGcbfCRwE64dBL0PqGMqN8PwoqYYBnsZpGsNiiOwEmwUBvrikGcTuuPwoUZeB7Ui1GcWxkQwcHBiBPdY3GMKRGRwEMTaBfZ/2G83zrRw+6AcBjDPhGsi+wRwrGagB3xEpGM2VWOwXDsdBb+b7GcvUlPwXSKiBnpZ/GsdWhRwDWcjBThl2Gc04RQwgHeiBfzfxGcHp3RwYcraBHc/+G8i0GSwCm/aBfwDxGsQvdSwLSSWBHk91GMz0RRw 4_2ndj_mp_0006
LoirXBb6ptG8CYLMw8bzSBnZWtG8k9mKwVeoRB3/C4G8dZGJwiWUUBnJ7/Gst0gJw4hbTBHZWkGMUflIw8L0XBHR4kGcGe7EwWHfYBXrytGccZqCwr5YaBzB9cGMkEWDwmMmaBLY+xGsWdSLwJRaPBzy/qGcqL2LwpNpPBf2tiGcpVKHwz6SUBHsOdG8XDxJw 4_2ndj_mp_0006
LqlhNBfV83GMIHsGwNXgLBXn1AHsuZODwjiHQBjt9FH8/uEAwOCpOB/RsOHcwS78vReNHBD908GM7st+vZMPJBz9+0Gs/yo0vRksEBLu7wGsj1KbP+9uGBnBTpGMCeQ5PujUCBffIlGc5bCAQg25LBLykwGMCsTGwGXfJBDIdGHsVj4FwoobFBjInDHscsi6vGHCEB/A54GsenmBwGTILBr9LuGMIQR6vnJNMBHi64GMYnUivkruCBjks3GcJHIxPA+wBBDuxsGMtyewvgJwIBHfkiGM5H8yP5OnJBbSbtGc+rV+PMd1DBnRHgGsXe0CQ5ydABrWTrG8aE4BQB6U/A3yJhGcpVe7P 4_2ndj_mp_0006
Lcx2UBnQvBH8IQP+voX1YBXBQIHczVJ4vENRbBPlrQHcdid/vWYzdB/lCYH88A96vWxVdBT1vAHcljCxvFXEcBreA4Gc3+HuPQpIgBDIDvG8XZuzPQvcgBTK6nG8iTjtvCogiBD6ThGs4+NyvyZkkB340fGsyQ5gPkTdiBjAnbGso2w9vyF3VBn+j6GMz1rAwXKEXBLJJNHMwlzmvNTSfBTWf9GcnWn7v/2UgBTUOFHsPLdgvD/MbBPCw6GcHzn7P1/gYBTNB0GczBeWP/eEiBzWWyGc7RI4PJz+eBvZ1qG8X0C9PizBeBLwJnG8w4B5vaCikBnshiGcGcu4PC6GmB7BGbGcy3AhvW3rgBbgfbGceS0AwzHDkBnHEXGcy20/v 4_2ndj_mp_0006
LCqxaBvpLQHsjp3EwP5BdBHkxXHsjYVIwH+jZBz3zgHcooHJwvszUB7MbgH88D+Iw40peBP/5RHsMG3KwICNgBzbFZHsK50Mw5aQYBn0hKHMjARGw3rOgBfMVbHc/5oGwct6gBDRPMHcOnZKw54QbBXrVNHcAYnLwgPYdB7pfdHMRAQNw 4_2ndj_mp_0006
LcTzbBXQ8pHs7w0JwfKDZBHDwzHModvKwP+7UB79GyH8nA6MwUNuVBTiksHM+h3Owe4JdB/X47HMAWwLwmJlaBjv3CI8zz/MwsOZZB7RjGIM9BjLwb10ZBzM6CI87fYPwSv1fBb7opHsD50JwIIfWB/D+2Hcu1KJwq0sfBH8a+H8VlGKwQIufB/DH4HM5tPNw 4_2ndj_mp_0006
LbD4PBbpk2HsUEhMwHurLBDLt1HcpWrOwpdANBHvn3HMA30Qw58XKB/AYyHcbLmRwkKsHBzGO+H8TovNwaLGIBzp+9HsOUxKwvw/NBvj78HM5gOKwHa4PB3uh2H8WPhMwIGVKBXUbtHM6PmOwhZwIBjhBDI8KMmOwt7pDBzpQ8HMpNeOw2IYGBbJqCIMmb6JwWUxFBTgP3HcQr9Jwoi1PBThdCIMUGMKwUsmOBTmz4HsxqTIw 4_2ndj_mp_0006
L9YERBnZ49HM+bMRwa1eSBjms/HsPpmSwQlfXBver6HslvFTwA0dXBD6+1H8dJNUwHd1SB3C3FIsVO4Sw5ItNBL32II875lSw0ZONBvT3LIcBsbRwY2eJBDVmIIs3TfTwwiiIBDgmOI8O9KRw/BzEB3fVLI8OlOTwIdUEBX8UOIs/vESwYnT/AXbDRIciF0RwwrQTBnrsAIM96dQwF6qPBPW66HccyLTwkTAWBnmmHI8nKRSwv+4TBPBhGI8EE7TwO4iQBjTEMI87juQw752JBf5OGIcLmZUwmZKIB3q9QIcHqQQw+deBB/UILIsyr7TwdjU6APJdQI8j2hSw 4_2ndj_mp_0006
LepYbBLHE5H8GoKSwNyOgBzW8yHMy0ZSwggIfBjTenHc//3SwDzugBHaTjH8/D3TwQI9hBbSeyHcb2IRwh5skB3DFuHMgvXRwwTvmBz8F0HsLv6RwNxvlB/dRkHcGeIRwf/6oBriKuH89RASwpwXoB7likHsPPiRwSK0aBjnI8H8rdPRwiZkhBrZI2HsGkKTwx3JiBzKf6HsKAuQwA/9gB3rgtHsc/YQwLgqmBL/47HMi6ISwlF6kBP/8cHMIptQwi8wqBX9exHsdYaSw 4_2ndj_mp_0006
LnxIbBTqthHc+xSSwRPfZB3L2WHM0irSw9FsXBfTaVHsWTFUwrF9XBzSCMHcZGhUw0+4UB7XETHsdTxRwK6wWBbVUSH892UQwPfKQBrsqaHsQM5RwxK/YBvGjlHM9glRwlGOdBDDWSH8R4oSwiDrTBnqDLHc7zESwTudTBzjoPH8OMZPwVWDaBfwnMH87WQQwzPHYBrAKaHcph+PwyV7MBDa8XHse4PRwo4YRBHAsiHsKCmRwONyOBvu0aHciX7Sw 4_2ndj_mp_0006
LjqeWBnVGeHMtzwUwdqdUBHs3dHMR7KWw133YB7y1gHcU2OXw006XB3Z5iHcs/NYw/JrPBnealHsd0TWw0g3KBvUGiHcEWfVwuRuIBXYFpHcpfjUw0pmIBf2EYHMeErVwBTVEBTnDmH8UkzTwotNEBLHDVHMlJ7UwKMFCBL2/bH8Dn/Twasa7AP3+YHcJ4PTw3U1XBX0VlHcoReUw8bxTB7obVHMIpYWw4p1QBbadtH8YMAWwJmdOBL30lHcJuWXwqJgKBLp9wHMwRaUwrpSKBbXlSHcVDaWwzfpCBHyirH8ejETwu9bCBbqKNHcFVEVwXct5Av0ieHMzvnSw 4_2ndj_mp_0006
LjL8dBTHxgHMbNxWwBAchB/IdiHMOvjXwXijiBjl1XH8BatXw88GjBblISH8jXuWwZUfjBbY4pHMIg4WwXVPiBTx00Hs2LmWwiv9lB7WErHMNRwXw/8AkB32L8H8zjyVwJXaeBDT8fH8ObxVw8iFhBXg+lHMRTRYwLxEkBfShmHcq86VwxuwhB7Ay4H8cZiXwhpXgBPSwzHM9UDWwhLZnBHGWwHspxQXwOC4mBD/PjHMnI6XwroZlB76duHM09WYwae/iBX44BIMYKoVwUidkBXrf4Hcy80Uw3u3lBrgm9HsJPVWw 4_2ndj_mp_0006
LF6uiBPq3THc87fYwx0zjBjtoIH8SQnYwsazmBvJbHH8XAhYwBWrnBP+i/GcVEMYwmxHjBnDxEHMLXUZwkOKgBz/kCH8bobZwD4QfB7E3+GMlNJawnFWZBjos8G8/jQawetOYBDuX5Gc+Z9aws0BiBvixYHcNC3YwqXuiB/JIDHcFjSYwfewjBnHvKHcXrrZwFuNkB7ga9GMPLbZwO19eBbSa8GsecFZwMVCeBjR2JHsumVZwaMTgBbb/EHM4ofawrNwgBD/i3GMcbPawNgAYBLLZ2GcUB7ZwndDXBvC6DH8akJaw5URUB7NB4GMX9AbwgyYZBPwO/GsoqRbwEeRaBbomyGsLFEbw 4_2ndj_mp_0006
LC+VoBHFCPHMyhvYwlFVrBf9hPH8QMyYwbLnsBPHLTHc5ZGYw/kHuBbRIbH8GgHYwygLsBva7WH86NWZwJvVrBD24SHMpfBawFOhrBLZSJH8VkKaw9NbqBn8BaHMCZcawvwbnBr+RVHsa79Yw80AsBHZTHH8B61YwO8TrBXb1eHMgMRZwCSWuB3V1XHcq1VZwei1pBHSzXHcTq5awpKUqBzlthH8UsTaw 4_2ndj_mp_0006
Ly5LsBj0zNHscAFXwpmCtBbu3OHsWBsVwiyitBPhqDHswrJVwd7XsBnb67G8GkmVwWU8qBvWhUHsN41UwPkYqBD2CgH8KZPVw74ssBPYHnHspB9UwrIGsB7PSyH8tVOVwgRYsBb0C3HsCLbWw0jQtBH+gxHcn+cXwvexrBXqoAI8rYkWwKGArB3BRHHso7GXwaA9uBH6DTHc+eqVwF7DpB/0JQH8xg5UwWokrBXPiUHcuFzTwJj9pBjJbgHsAyTWwRXqoB7CBjHc4vrUwTOQtBrdYmHsv05Twy5YuBfgxkH8G8kVwxfarBzJz2HMSQdUwqNutBXqspHs47VXwxJetBLOF1HM4RLYwqMGrBntwCIsFyxVwNE/rBTuaCI8v7dXw 4_2ndj_mp_0006
LAOTvBnnhCHcTHJUwgt0vBTWH4G8c0gTwheqtBf8zzGc1uiSwPwNsBbKG6GMU7+RwwVfyBPa04GckwvSwZm/yBj3juG8q59RwvDx0B7qA7GMM5tTwRL/vB728IHsgvoTw4d/vBXHXyGMS6UUwUZXyBrVT/GsDRBSwMt40BftMvG8FmbRwrGYxBbfTtGsiOQRwgWFzBTs0nGMAFqSw4Rp2BzQg7Gc4wKTw/f40BLIj0GsxmcUw35Z0BfgjCHsX7OUw 4_2ndj_mp_0006
LxyDtBH/epGsIWpSw2zJrBfIKkGc5P0RwUMXrBLMblG8BAQQw1lotBbz8lGsbySPwHCTrB3KZYGc/aLSwoXkpBnYVSG8fIYRw7aNuBL63kGcsqPTwXPJpBPn9mGMYaDSwRIxqBzvWXGcxjOTwO0VtBvBjVGcFYDSwkXaoBrcYXGcKR8Qw 4_2ndj_mp_0006
LAVKpBngJnGc0j/OwiWPpBrQyoGcBHGMwRmSpBL2DeG8T4jKwuStnBzD2WG8OuFLweR2mBrZivGMiROLwstymBruMyGMRLQIwghPkBP617GMnJ1GwDzRhBXka0GczkLIwEIXnBTIRlGMQ9xPwmg3qBjhEuGcdZgLww11mBz7C3Gck+UMwa8/kBvKVrG8GRtLwwSbmBnl7qGMdtNGwAeuoBbIb1GMeYTHwxADfB3hU5Gs3BiHwKwShB7iLyGs2iSKwidNhB7RNtG8rE6Fw 4_2ndj_mp_0006
LblArBf9AdGsf5fIw38HrBHjITG8hCrFw7jBpBTEsSG8HHBBw9gbpBfJYWGMyZy4v49nmBfzsPGsR2LCwEg8tBHt2RGM5cSDwJABwB/LhQGcNAwHwkFCuBTLYIGcAD9+vHQ4yBD9NRG80x1FwQZHsB7SWjG8RDzHwiupqBzX7LG8go8HwI4euBHYFZGsDnGBwzFvvB/syIGcIA2Iw5XtvBnLrWGMC6YJwlnCwB3hlHGMmRq7vJMnsBzhpJG8YIe4vOggtBrAGBG8+hoBwFmO0B7wMQGM9TnIw/SOzBDDBZGcKnAEweOQzB3z8KGMSK6Cw 4_2ndj_mp_0006
LAAAcBBAAAAAAAAAALy2J+23PV6rX6movPy3N+KDDN6LWSszP 4_2ndj_mp_0006
SCORE:  -175.969   -413.291     29.418    329.215           1.242                 20.420        -12.395   -161.173        1.043        -49.948         -3.339        -18.492      -6.258        0.000     11.384    100.783    -16.681            0.147     39.474                -29.753          2.234      8.711     66.000      8.000 4_2ndj_mp_0007
RES_NUM A:1-103 B:104 4_2ndj_mp_0007
FOLD_TREE  EDGE 104 1 1  EDGE 1 103 -1  4_2ndj_mp_0007
RT 0.291077 -0.952794 0.0863569 0.366084 0.194322 0.910067 -0.883887 -0.233286 0.405365 -11.1821 -10.5251 24.4086   4_2ndj_mp_0007
ANNOTATED_SEQUENCE: M[MET:NtermProteinFull]ETTNGTETWYESLH[HIS_D]AVLKALNATLH[HIS_D]SNLLCRPGPGLGPDNQTEERRASLPGRDDNSYMYILFVMFLFAVTVGSLILGYTRSRKVDKRSDPYH[HIS_D]VYIKNRVSMI[ILE:CtermProteinFull]Z[MEM] 4_2ndj_mp_0007
CHAIN_ENDINGS  103 4_2ndj_mp_0007
LyMrgAd6rQH8u01SwOgyjAhZRGHconUSwI3DwAtScFHcSEaSwNpX1AZBpJHMmYkRwwVpfA5byEH8J74Qww2MiAl315G8gtSQwlfrVAFSPvGMZVGRwGejhANxtjGMjjcQwoMcRA1rbRHcf+ySwADFjA5nWRHcipyTwCuFkAxqbWHcmtSSwxnZgApEWAHcJBATwbqZOANUAGH8vu2Qwo7ejA5kzKHM6tPQwWDKgAt725Gs+2dOwH5tqA1RI4G8gqYQwwE0bAxmfcGsio2QwNR4gApNpjG875tOwXn+pAV3+jG8nluQw 4_2ndj_mp_0007
L285zA9G3AHcPgfTwJrJ/ABnX/GM+w8Tww/SBB1Fe0GsKHZUw26fFBZJQzGsc7+UwtYuABN7BHH8Z6GVw8OL6AVZkFHcBKUWwOxevAZx5KHsCYJWwVs0sAZrtNHcojCVw/a9pAVxKMHsvDIXwU3VuANZcAHcdOOUw0HBCBpTBDHsI+KTwF71EBtv+FH80RcVwP0TABVzQPHsZ4wUwC/64At1C9GMGxeWwlBJ+AlB1IHcheMXw 4_2ndj_mp_0007
LWeQ7AxNisGc7WYUw/Gu8A18MhG8YP1Uw0Mc2AJeKZGs4uAUwPZ7wAt4EcGcuZETwPHi5AJ42fG8F1TWwjXy8ANMgVGsjdxWw2jftAplAhGs4eeWwKEi0ApJouGc/e4TwoToCBtVcfG8Ff0UwQZi9A9s7lG8LQ6WwuiPABltOWGs5AnXwi3YrAFdCgGcMuhXwFZArANM6oGs4rIWwZncpABB6aG8As4Vw 4_2ndj_mp_0007
LpvQ2A1V8OGsDaaUwFtuxA9WYFG8EGxTwYUAmApLQEGcjL3TwH1XhAthH5FMocWUwgIv2A1uO2F8HCWUw1QL1Ap3s1FMv5wVw20UBBBra1FMIiCUwFCH6AlsqNGMVYSVwVq+zA9iZGGswJuSwox2yAxvSoFst35TwiWcvAhcM/Fs+HAWwMsBDB9JzmF8AGdUwRi7BBtbo1Fckd9SwjxSDB1fnBGMeDfUw 4_2ndj_mp_0007
LcYkgAZjyMG8kcYTw3IbJAlYMNG8J/STwd4hBA9EKJGs795RwszJOAp5RIGs7D+QwaUYBABHcYGsjdkTwWkSEABGubGsXTAVwlpPCA5HJVGsK16VwUwBJANYxlGsuEOVwRjakAJGCTGsNI9Swd+HDAlP+HGsm4EUwhp4JA9LGeGM4n7SwOn4g/sf8YGcOUUTw0fJLABJaoGsk7JWwWthKARG0qGMxycUw 4_2ndj_mp_0007
LjQwW/AvXGGMDVsRw+Dhl+IF5CG89JVQwmJZi/i/G6FMX0WQwddF4/CGg4FcUwXRwqPQh+Qv/FG8IggSwuv4o+4sTJGsP+LPwepog/IeA6F8ED+Pw 4_2ndj_mp_0007
L6UQw/uPLxF89tgOwCSVMAPxXmF861IOwEwENAny/PFsqwMPwdQF4/2E8EFcJxbPwUYTSAfC4lFsdpJLwFTlCAzF3ZFM/0sJwm9aTALpd8F8jvBKw4k7T/OkfvF8CBENw4/+YATSPvF8ojJPwgG6gAPMKeF8L75Kwc/5CAvW+dF8a2sHwwjqXAPKz7FcnF1HwecffATxyCGsLGHLwxS6DA7pGCGcv/PKw 4_2ndj_mp_0007
L0A+fArngGFMcudPwn3ygAvv5vEMK2DQw4PoXADIAhE8Dt6NwVVsLAXWATE8oMvOwR7jsA7KLqEs9NSQwZXcxAHy4zEc6jiRwmXH9AnmquEsnqsRwfB0ABHDmlEc9vyQw14wABXZwzEs+ZuSwdktmAT/AOFcE/2OwgHMYA7dpuEM9b+QwdFSxAfvgvEMGK3Ow1jZtA7P2YEsQhWQwU8HtAvw7tEs1QaSw87cwAbNMFFskUgRw 4_2ndj_mp_0007
LzqDZAbb8lEsHiWLw/lqOALVwZEMV9RJw9k4s/SmtYEcjVhJw8yzP/Cc2IE8m3YJwYSlUATq5iEMPUCFwA9klADatgEMgYLEwFNlIAnfIXE8NvoAwJDWhAPmyxEcrVsKw/NwSAHuzIEsqWQJwd1cQAjM1zEs044Ew/qDnAbpySEM2ouCwzP9MADG0dEMDdh5v4p0u/6D7YEs/IQBwRAxMAvDOGE8tUvAw 4_2ndj_mp_0007
Lt+9T/CbGsEcGt8JwBNDG/QShvEs9ymKwqE+c/oW4kEMSGSNwOe08/YBPXEcYfFNwc4zZ/kJeHFMHGvKwVxiEAZxWMFs0ruLwBQvWAdBjNFM/CPKwWZ6KA1PxQFchYdOwHX9jANdWSF8um1Lw2EfgAZ1ZUFc0ZbOwiXp//086RFstbcQwdmJmAlpGZFcWmXQwgjLLAp8pWFsohmRwPAbgAhaKaF8zGkRwhlgs/OnV5EsatCKwBz7l/QuMoEsHaBJwgRpS/0neOFcbHwIwgnqP+UJVPF8RPDMw56hXANHDLF8aTFIwjEmrAhbFUFswuNLwWUda/EYMPFMCseQwAYwuAV67bFcSAXQw/gbCAFfgXFc0yiSw8NokA1I2dFMqbfSw 4_2ndj_mp_0007
L3EIq+U/HmE8EskPwjGEO/84NaEMFT/QwQgwQ/g1zBEcg+0QwfA73/ge1vDMZXMRwiJ4Z+C//fEMOvISwt8+F9oupTE83RaTwJB2h/4x+ZEcw0QUwH5eP/+NACE8gguTwfSip/ABtOEcGTbVwLfGA/CHdtDsM+4Uwa53A/IAD6Dc8OvVwQdMQ/IUljDsAa5Wwuj1A/Sv6uEc7KwPwuat4/shvdEsAsKRwsqfD+q/BxEcf+WSw3CLo/SYAdE8RQ1RwPLc1/Ms2nEMC7AUwBZYx/mnC6DsYnDTwpBmBAFMrTE8OJGWwzWoj/mLsRDcR2IVwOGMX+QuHKDcq55Ww 4_2ndj_mp_0007
LjKJq++fbzDcTKRQwPZls+y+2EDcOLDQwaauH/w7tzCMR9DOwgM7m/EGERC8OvaOw8HN4/yS82C8vkRPw8ttMAfLF6CsrvvQw+lzHAbMfdCMpl6Rw9lxBAbU6yBMdhsRwc3FKAvvsrCMJ8BTw7M4l/m4UCEcffOQw/bdT9eGy0Cc2A+Qw8EkBAH7mKD8J7mNwJba3/+42VCcdelOwH1eNAzbFbDMzCGRwF3UcA/fqxCMPwVQw 4_2ndj_mp_0007
Lo9tX/MQpKDMnv0LwNds7/EJP+CM2SyJwi1EUAhLM/CsFv3Kw5QIeA5LDdCsOq3KwRGM5/UuqbDc4owGw9QjC/svYYDcrUPEw4sxr+YqHmD8retLwu1T0/4HUeCshjCJw+ch+/4Km8DMt8AIwuAOJAJkdTD81+7DwaNnq9aA/mD8jZhGw 4_2ndj_mp_0007
L2VQZAhsIhDMflPMwFnFnAdP2mDsiZpNw1pApApkIIDMo3CQwjrowANEyvCc3dBQwFG/nABXqKEsJ4mOwb5ByAxbCQE8GmHQwak87ARHzLEcDNjOweVkxAV4SnEMXHkQwSXCPAdq/5DMxYDMwhrltABQtiD8ZFOMwaD3nAJiJVEcFn3MwJ0ChARqVOEMWA2PwF5ayABRsFE8Us/QwUriBBtbnPE8pVtPwW5J8AF/91DcES+NwGzt7At2vVE8YxwMwGFt4AZPHrEs9OJRwDEMxAh8pxEMJIYPwizeqAxlzpEcIhLRw 4_2ndj_mp_0007
LZLohA1nCED8kd/Qwnc3iAx53iCslRHSw8NMkAJDdqBMrUdRwTB6rANcP/AMVP3RwRIfSARhCjCcSAETwu9KUApwEDC8zDLUwvHmgAFBLJC8fRRVwZSgKANfg5A8IvWUwiDcfAhE4PBMQJFWw8MyRAVQIZAMxEjVwRamUAVdXQDc2P0QwTM2pAdXUpCsOEvSw7ftQAx6vCDMgRgTwZt8DAlBTcCct8fSwh70kA9ngjCc+leVwqMC+/AIUVAcprwTwxLQkA97SNBcbqAXw 4_2ndj_mp_0007
L/QPbAxz/NB8mmhQwzQfdAJEVr/LmN0PwOm1pAJhqR/7vBWOw1+xuAZOIT8LKwqOwr6uJA9gwZ/LCxJOw0oLOApUIvBcCiOQwuIHbABF+N+bCEtQwYXc3/YQVy/LuCZPwlYBJAVzEXAsZwaMw+ygKAxMds8bk9bNw 4_2ndj_mp_0007
LWVUsAh8XjA84ApMwwig2ApNwdAsW4OLwY5VABxCqoAM22ANwkwaEBpPG8/L3ttMwb0q2AJRKiBs08AJw872ABprmnBMB6fHw70OuAJkmNBMwo1FwpPRnARKAVBsUHYMwW8U3AVSwz+bs3xKwXt+0Al7OQCsXn5JwY81ABd4IMC8w4XEw1nyDBhdp4BMDYRJwwt5BBt13pAMQiwFwjuYuANIQ+BsY2tCw+X5vApEIPAsfZFEwFoWmAVNqMB8CTtHw 4_2ndj_mp_0007
LjJTABFMrpBsJJ1OwtKyEB17u6BMHKVQwTU1FBVvw1A8ExURwT6kKBhA4dA803eRwbayDBFFHnC8jRGRw7YQIBhp60CMpoDSwgpcNBxNe6Ccp5RRwkXqGB1rTeDM3GwSwJlB6A1noHCcqZ1OwFgWIBxBRCCsxacPwosMDBV50AD8pNYQwQcIABFnnjC8ZorRw/U5IBpHAcC8wZzSwK4nQBptREDsZg9Rw4KiOBByOcCsOyzQw4R6MB9r3SDMa2gQwUk1JBB6GoDc2wbTwXuBGB9QQ3DMuZASwQr+CBB/QZDM2EUTw 4_2ndj_mp_0007
LAbdBBZxoVAskn5RwA/DCB1nBZ+LhCySw/UPEBxaQ01DgiGSwlPWIB10GP8TCuiSwC9W5Ats4g97z5bTwQyr5AJRTL6zYtbUwdwRvA1aL+6z4yNVwLhlvAhjtC/TFiNWwMEJmA9NoB/zngHXwvYU7ANQ+oA8BDvRwXsUFBBoK3+bzxdTwW1a2A5nfh/b6Y9TwsohzA9zqg8LAlqSwKCB7Al5ya+THp5TwvlIABdVp13DhWIVwFm5tAhAhP8bvWwVwEepoAZ2fH8D0nhUwKNxvA9b7dAU0FrVwR302AZrk5+j5I0WwVipmAtFeSA0ztwXwGZ+lAhPVl8DztoXwF6weABIhM/D3hkWw 4_2ndj_mp_0007
Lg/LCBpgYm6ji57QwWhPEBJbr3+TmVIQwNnIKBRTBb+jficPwzUnNBx1XGAUGxuPwDnzABNXIp/T0O5Nwfyp+A9Qfm6Lt7oQwaCZEBREySAESPzQwXN07AFX2dAkSe4Owun6+ABnMz9jqMxMw0xmDBh75YAE1vqMw 4_2ndj_mp_0007
LjqpLBxPNV0b4A0Owd9FRBVoxT7r2LBOwpMBVBlBRX47zBPQwZkeZBRC8d7TCjEQwjCPRBlwbx/LybKNw6RyWB10ucA8dyfMwp2LZBJAeV/L9JLKw/rTWBt+V7BskX0LwUE0IBJNt48bqyXOwhf/RB95Yq6jXqfMwjmuOBJ0bAAMQhZLwwwjPBNXefAs4RxOwG6aZBpc3UAcr4NOw6TIdBxaUEAMf3sJwlbjZBdeEe87MnuKwPTmWB57Eh/b9ibIwRPQaB9meKCswJWLwyZrTBdpoBCMTLGKwbipUBZW2OCsXmhNw 4_2ndj_mp_0007
L9GlTBdWN48LVnaRw3UuWBNPFZ8rtmoSwn+QXBN6Eh9DY0DTw3OMbBdiiq+DW1iTw6dQUBdR72+7rpvTwz6TVBF6m5A8lFlTwVw6YBNtVTBs+c1SwO4OSBFsgtBM+mQUwnScQBV/us+bmMfRw9pgaBx/XQ+LdNiSwAd8PBRd7h+LpCxTwrx2VB5rkN+LZLtUwUCwSBN4aWCM4EMUwqQXPBNo4VBsJY2Uw 4_2ndj_mp_0007
LKCITBdD1d/zA86Sw0d9SBxF6HBUNcLTwG75WBJo94B0/5LSwiCGaBBBNXCUFPqSw3aXNBFM/tBkhkHTwlLXPBBGEx+T5ezSwx2YUB9SPTBkfVMUwOTmKB5IfNBE+fyTwTP5LB9aifBEJdHSw0GjNBBGaZCEWsSTw 4_2ndj_mp_0007
Lx25WBFlHgBEY47QwK6iaBhBQCCUP9xPwyMMgBNtotBkd3LQwoDFiB1oMQCUM9GQwodEZB5yfkB0+m9MwHQuTBtXk+BUesUMwRK6cBRZXECkMG5KwA/oUBl4DtAk/urQwy5VaBFZ6kCUtHAQwuCRZBdh1eAUBh6MwdbPRBpMZgBkFicNwtjzbBxfaxB0+c6IwgIfgBhUa0BEjBXLwE7scBZfLnCEYv6Kw 4_2ndj_mp_0007
LZatgBl06ZAk+HgQwIvXjBVWOz/jGGzQwuqrkBZpJhAkA8ASw9d9mB9qA8AETz5Rw/NPjBx+oC7DPi/QwpLxiBt4Hj7b/KcPw8uLiBl62x/bcOGQwu3NlBJTHz67wJpNweLZeBlpie/jNXcQwVrpkBNMfNAUvr8PwJ3nhBp1jd4zs+rRw2NHlB15c40DC7bRwY1BhBR6Ug1LQVYOwYX2hBB+YeAsgsYOwppZgBFI62/rFUuQwdM4jBtyRTA8/OpQwpe4kBJDTv9L2T1LwFQ9mBZpX98rrzsOwBUklBhJKx8D6xGNw 4_2ndj_mp_0007
LHhFjBxg0nAUjrGTwh0+jBFwGWBUy6VUwm0SkBh3xbCUQcGUwvNPmBpS/qCUOjnUwxeAiBFYcHBE9dfVw+kJiBt77e/jeKFWwTB9gBNg4l8TlZfVwtLWjBJrOk+jNHNXwfIahBJ9mZ7r6nOWw8v2iBp6yH2LjeRXwjzJhBBz2UAUBsFTwxD9lBBnD/A0/voUwYf8fB9cISBk2uIVwmDZiBhun1BkzQSWwrpjfB1fBp8jBmrUw8ThkBp8ti/zw7+XwU2ngBxFzy+LHj7Vw 4_2ndj_mp_0007
LXnliB1kjyC0jBWTwcPOjB5V7dD0rr/SwpPulBx7ikDkNPISwIvUnBdeL/DUbsfSw1m0gBds/wDEuRSSwsEOdBZfQzDUeJJTwg/3gBVXxjCEllETwB7pjBdgCrDE32+TwG1UgBZggdDE0qaRw/bUhBBOdIEEJP7RwcBubBZ7+WD0DhKTw 4_2ndj_mp_0007
L0ZSmBRWTIDU/HLRwzrtoBBKfNDEODXQwOfRrBljS8C0yD9QwO7MtBxgsUDE9hCRw6TSoBBxJ5CEn0/NwTYUmBxSgRDE+sTMwTe7lBJcH4D0dnrMwmdElB9Ls7CExIdKw9wwkBB340Ck0C6QwXKCpBB+fvDka6LQw7AknBZbeYC0QJQOw5CMqBRVc3C0f+7MwENvjBF9OKDkSVRJwYmclBxBgcCU6TOKw 4_2ndj_mp_0007
LIfWrBNflWCUoyfRwHdvtB1sjBCEQnESwzU2uBBrjWCEY8XTwrEKxB5Z1OC01WrTwtIFtB9hAlAEv2WSwqPgsBFW7a/T5BIRwq6krBxeVp6DGrkRwClAvBJUrO/jlGRQwASqpB59LFCE+4ZRwnYPvBJBvAC04ASRwKCVrBR5biAkQLATwhhwuBlGVIAku64SwiM5qBtiPKAE5yiQwZrKrBNeZS6bLqsQwmswpBlxya7D+xKSwQtItBhRcN47nBLSwzUmuBdal/9jkFyOwopnwBZB+U+j+P2QwgzmvBJSOnAkfL5Pw 4_2ndj_mp_0007
LRJOtBFqTuCkpkJUwx0CuBNraCD0ulYVwOwauBBeB0Dk71JVwyZpuBlGzFEEL/GWwDa9rBR0r5C0UdeWwpScrBJdYKCEl0yWwffMpBVU1GCU/N0XwR9/tBlX5rB0ENUXwZvvrBFPl8CE21nTwm46vBNkY0CkwMuVwvQEqBVX4HD0y8KWweCnsBRSNJDUlWZXwJRzqBdhtzBE544VwX80oBlDcKBkwVBYwlXYnBR3IVCUQMaXwNBxpB1TjXC0bTXYwYcotB9iooAEboiXwM/ouB9BbGCk9FHYws3jvBJk3wB0iwjWw 4_2ndj_mp_0007
LRJeuBBsfAEUws4TwcDruBdgLXE0ASnTwMifxB1HchEEb54TwerXzBxtDWEUxNCUwwu5tBJPCbEk32JSwf3awBVTwSEUWn9QwX6DuB9BgtDk7zGTwUQVtBV1xeE0BJVUwX0gtBZQBsE0w9/Rwe7DsBFgbSEktV7RwF/evBJ8D+DUbxyQw 4_2ndj_mp_0007
LIcqxBdWA3E0e87TwATU0B1tGDF0OwCUwQnM2BxJnAFE5A0SwxNM1Bx45GFUojyRw5izzBJW4aF02zPUwS0T2BtJloFEccWUwcBo3BRnOmFE8JrVw+Bk5BxWI3FkLz6VwYdI8BNRo2F0U4gVwykC9Bp8AmF0lP2UwHVv9B94aDGkVUyVwwC4vBldL+EEoLzTw8Ak1BF3V9EUfC3UwvupyBVoPdFEFLKVwicnyBZmBhFUIwaTwkBy1BBNX5Fk/qNUwaxu3B1ryjFEFFlTwznq4BtV7WFUc7tVwdrH2Bxz2mFElfdWwpC84BByFCGUrbbWwH8z7BZ3nZFUg6oUwPz9+Bp5olFUa0iUw+oC9BVuzJGkqGTWwHfq/B53ODG025eVw 4_2ndj_mp_0007
L6Jp4BtZD4EEka3SwF4L6B9Qg2EUMqqRwUSQ7BNZbMFE9xIRwZph7BJlIcFEbK5RwgWn8B9VHoEE0rDSwss78BRRIsEkRLfTw/LH6BFcUuEk0YAUwiUs4Bhx83EEsH3SwNj+4BJmYuEEKj6QwmsN+BtO6rEUKuWRwEU17Bp+4XEEix+RwHjF+B5e26Ek7blTwiMC+B9AJgE0EtDUwuyJ6Bx0n3Ek5T7UwTMR5BBwweEE4oQUw 4_2ndj_mp_0007
LS0z7BhQLOFkh7rPw5698BNvahF0lnoOwpAz6BdakyFUhB0NwyBd4BNTnsF0tzqNwZIs6BJ69EFkwVdOwunR+B10LeFUm+7Mw+Fh+BlGCoFUwD7Pw 4_2ndj_mp_0007
Ly8a7BlXWDG0udHNwIIh5BtHTLGEBSLMw5jY3BpnPNGEqKXOwYwZ1Bh5ETG0DIBOwqLR7BdwKVGU8QsLwnQ/9BNisQGUN9MLwmaL+BpRSHGkInENwD7Z7B9tQDGEFfINwBZy4BxIqIGUNwOKwPdM7BZZfaG0rScNwXwf6BVMwZG0Du+JwJVh/B9XzWGk0omLwxDN+Bx1YOGEWyFJwNA2+BRaCKGUwYDPwmcl/BZsXBG0EEQMw 4_2ndj_mp_0007
L7i83BNQrKGkdjfQw9RK2BZ80MGU6ulRwUXezBpQ1GGE37aRwteZzBReM7F0AuFRwEPl5BB99FGU3jkQwTLy1BNbaVGEV0nRwY732BFU+KGEz+lSw 4_2ndj_mp_0007
L+aXxBVpaLGkPo1Rw8htuBNkoGGEIuwRwHe0tB5YNDGEIhOTwKUnrBhK1+F035YTwTqusBljmOGkaXJRwGDZtBlBbSG0dAdPwA7TrBdzjaG0acjOwSFetB5Y3IGE9gkNwVDmxBBIlSG0TiSSwh14uBVt++FUaHJRwd+nsBtXoVGkEZyRwFbwqBdb5KGE/lHRw2bVvB1LYWGE+9cPwnDyrBRmRdGEXUiMwL0UrB9LYhGkTb6PwhoVpBhX3WG0MOkOwGU8tB1HlLGUuWjLw+shrBxT6EGksUkNwy1/uBV6PDG0gXPOw 4_2ndj_mp_0007
LV7qvB1UUEG0C1IUwWrJvBxx2BGUU0iVwxLgxBBhQFGEHecWwuxgzBBJ6IGU994Vw0hbxBFq6HGE7V7TwKgvuBxSqyFUp2oVwRuZtBVShGGk4T1Vw 4_2ndj_mp_0007
Lw8OxBlTUEG0HbwXwj1OzBBqhHGUoBXYw8aE0B5faTGkU+PYwB0fyBdKZaGkoMCYw57xxB5u3FGEDsBZwiC1vB12R6F01t4YwCC4uBdOr+Fk03LYw1JPxBR4UEG0ZkvXwJO70BR7KCGUhISYwd1zwBVCXNGECuLZwSiOzBFzvDGUozaZwxiMuBtLo6FkDTQZw3nzwB1rlqF0Tz7YwMNKtBJq1EG0s5MYwLRUuBxmhvF0ps4Xw 4_2ndj_mp_0007
Lwmn2B5u9VG0H9YYwtr33BpMbgGki7OYwhFV2Bto7qG0dkcYwWby2BZHOzGkxnIYwKxp6BlXngGUhVjYwfDn8BlQBZGkXpNYwEMA8BJkQVG0owWXwFZs+BFWDXG0RjfYwKFx3BtCHQG0EplYwB2k3BZG+gGUS5YXw71f6BtBceGkzBFZwcnd7BpHtoGUqzhYw 4_2ndj_mp_0007
L9On0BxpkpGkaM8YwkmCzBtNoyGEVtLZwjRDwBdNN0GUSN9YwJYauB5Mm6GUZdMZw5oJzBtLRyGEIO8Zwe/51Bt3c0GkAZNawVjW3B9MU7Gk2x8ZwDTq2BVgvuGEcWuaw50G1BxGNjGEKdOZwsq/zBNxo5GE4s9YwxEgyBxgaqGEHVHawJWxxBdnK4GUMYJawBYe4BlZ2vGEDI7awlOb1BJoRpGEvw6aw 4_2ndj_mp_0007
LjLPvBxLRuGkm0aYwbGmsBFPstGErmIYwuPusB90tpGkwkyWwYw5uB5iHoGU6eMWwdR1qBR5UmG0FwjYwbGzrB1M0aGE9ylYwc5EqBJ97TGU3xCZwh49nBBK/PGUgt1Ywb49qBtjdSG0fYqZwmknwBhFtoGEF8SYwgc7rBxx/1G0ChIYwVfzoB5YTmG0z8WYwmsuqBNFZpGUDXEZwpp1tB1YtaGk+FyYwpqvrBx7ZXGkLtFYwYm6pBdt/NGEH++ZwxCssBV/zVG0TqzZw 4_2ndj_mp_0007
L+qZqBpKFqGUF1GWw8sAqB52tlGE5ssUwS+HnBJ7BiGU+niUwhPSlB5aDmG00/KVws6pqB9fCuG0RBnTwZwhqBV/EpGkwZUSwXGroBFuQ3G0deqTw2epoBhBBsGEMsiWwttcrBxPkfG0FeaUwJ3qsB9eIxGkazwTwaQvoB1WnpG00d+RwCPKpBRIE9Gkjz4SwnCyoBR7G7GkW+oUwEDqmBRkO0GEDIgTw 4_2ndj_mp_0007
Lwy1mBJOkaGkLsoTw5/OkBdQVWGU80MTwsYUiBhzYeGkB3kSws1QjBFEykGUk4tRwM+rkBl6PNGkAyMSw1QJiBlEkHGU0cwRweLsiBhkc7FEe97QwIx4jB1rb9FUkmyPwxL6hBViZqFEKkWRwUhkoB1+OYG0l7MTwPuRjBtwpTGEwwHUwe+AmBVjSHGUj3oSwk2qlB9yYQGklyTRwKH8gBhPFNGkZrKRwjt/gBN+VFG017oSw 4_2ndj_mp_0007
LbZlfB1mgfG0VF3Sw1VfbB1E2mGk+jUSwA5uaBN93kGUja0QwhYZaBlq1bG0j0WQw7ZKWB96ZlGkSaDTwIR3RBlgbtG0FLqSwekzMBZGNsGESSdTwhofMBZi4kGUldPUwz3PJBlamyG0tISTwNV8dBd7iZGknuZTwKKmcBRSRvGU4GXSwCkzWBxjGmGUPMIUwZ2mUBJ9ZdG0AF3SwSi7QB5FZsGkujmRwxQbTB1Uf1G0+5ySw 4_2ndj_mp_0007
LNWxaBFv4tGUr1GQwmZ9ZB1DotGEDPYNw/6aUBZGbpGE1zoMwJUZQBdxnsGUMQxNwL5taBpPx4GULtNMwy1XaB5dY5GEnpLJwoVibBBRVEHUn4LIwLPJbB1X/EHUP+kCwTmKcB9x2NHUKFY/vwdodBpUuWH0ytGCwTWsbBN0oNH0ghsxvFp+bBVO60GkdUgQwuN6cB950nGk8OsMwRPneBl037GUubzMwYQsXBxqI+Gk44BNworWWBNVL3GkKdiIwQGRdB984zG0mNTIwZGlfBJWnGH0p/wIwK6rYBZD9JHk+8CJwurBaBhuU+Gkm4kAwpl/dB5/4WHUHQIGwqcZeBNjXdHU1P4/vuKkaB5Y0GH0ACDhvcTdcBZzRUHEAwTYv 4_2ndj_mp_0007
LwhEUBl+UiGEKumKwXZ/OB5VkdG0iJlJwCRBPBVhJaG0Q3gFwLkPTBBsrYGUZC/CwdfbNBZo0TGUdnOLwpUWRBxdiKGkDlFLwHXuPBxumBGkzq3Mw7AqTBZWEyFE/34MwGQkTBNkAhFUFfPLwNtuPBlCDfFEFfdJw9cVXBVxPSFUitaLwiRfXBJ4KgGEsuqJwfJMMBdxPkG02QkJw/GjJBZl4QGU/NkKwLVCNBRyGWGk9rUNwgrTVB1oQNGkVtsLwt7hRBlthHGEHsCJwoW7LBxLo8FUy6LMwK/RPB9BkEGk5D6OwK8qWBZGBzFkz3OOwJV2MB9PVqF045UJw0YqPBh1QSFEUgOIwVRSaBBTwTF0+XyMwuIRXBxBeFF0nxLKw 4_2ndj_mp_0007
LOwZKBxClYGkypCDwq0uJBxelUGUdiR7vqRrLB5O3IGkeX/4vBfAMBFNjCGkUvQAwP7rDBtKcTGEYLu5v082GBxHaZGk1K8EwwJmLBJ2uZGE3MmyvsU+CBRpERGUYRpjv3/kBBZw/aGkxq36vYCcBBRfdOGEbZS/v 4_2ndj_mp_0007
LPwwNBRkDHGECx1cPShyPBl8j4FEOcWxPi8jLBJ8pnFUUru3PeRqKBVd6gF0x8hAQEEbTB9HA8F0I/O+PGV7XBdeCEGU0ZZ7P3GmOBxoZNGENLEzP3FUSBNkNzFUtZVnvdAORBpVGCGUGTRCQhyrUB9QksFEUrsAQc+kaBhJlCG0UWYAQ 4_2ndj_mp_0007
LZnoIB5vGiFU4KXgvxg9DBVdbSFUgD2hvKMhDBJJ7FF0dt57ve7sFBVp4NFEw35BwwuW9AlmReFU1UnbPqL66AtCtwF0dQA2vilT2AZ9unFU/MrAwAWIzAthGAGUTlAmvwnnJBpmIqFExej3vwChEBh+/FFUscjxPvO02ABe0SFk92CLPjNd9AVj0kF0apz4PtpJBBJmF5FEl794vobk0ARE10FE18aDwCJG8ANe8cFEPdgCwHe9uA9GBfFkNkn/vIYZxAV8pGGkm/e2veyurAZ213FUcLRNPqkr2A5tSDG0sDGzP 4_2ndj_mp_0007
Lx75ABFRNyEELVX8vyCw/A57xmE0O8BDwx+E5AdWSzEEAoDHw4pJxAV0S8EkPmfFwWbV4Ap8ZTEUWpKBw4jq6ApQJQEUrKF1vG+v8A1NxmE0Y+cqv3zyABpgHxEkWeD8vPZVDB1othEEXzXFwSUCwAxVdXEkn/DCw90L6A1BsDEUktzCw71TzAJkPLEkRtVqvUV0ABpkDGEkhyQyvg7U1AdLJvEE2+PcviSJBBxcRnEUQpOwP 4_2ndj_mp_0007
L63A8AR1qyE0xfAKwZmF3AN189EECIPMwan78A5Z2TF07H8MwGp7+AlIPgFkHxBLwo/RBBpIcpE0qQSKwqfE3AllRyEEg92Nw9zsuAhI5BFE6s5Lw 4_2ndj_mp_0007
L/9c+A5uJZFk3ngPwYGSCBZmCsFE2bTQwHng+ABWS3FU27cRwtT5ABtNSEGkZF2Rwa4vHBJSIlFkXL0QwC0nHB9tgWFEo7BSwW07MBhwuMF0GtSSwgi8QBpxvcFE8mnSwA+OWBpSeaFkurZSwALFYB9fzIF0142RwrHkZBZZAqF0PAvSwtXx7AxcVNFUo4WQwvdWCBpGK2F0eJ1OwkYFKBBrNzF0oHFRwlO5JBdDxcF0ffBQwAkvEB1mrJFUtS3RwS0cGBVosfFELP6SwjGROBhCGEF0cAaRwYHoMB9vqBFUvWITw7VrPBtGkqFUbfCTwNPiVBNm78E0ylmRwEzCcBJeGHF08csRwYOJYBt8l3F0qwJTwlmhdBhbToF0ukkSw 4_2ndj_mp_0007
LrdH3AFebsFESnHSwmRkxABcI1FEbxUTwWIMmA1mmrFEfuUTwEn2kAlRbcFEZXkSwXsb3A9vYvFkoonUwrBb4AVDWXF0IU1UwleYyAxCrLFEaCPUwjRN/ABo4QFUt5lVwRo10AtNzdFUdWzRwZyIwApAJDGUT/OTwmWMzAR1R2FkjBeVwe3b/AJxU2F0QnmUw 4_2ndj_mp_0007
LxF2dAJqGyFkSWOUwmtyHAlwxqFktxQUwpwOGAp7lSF0B8bUwlr+u/gQGKFEsi0TwzAY3/os71F00TZVwFcPv/gXxGGEjkHVwEdy0/ISEKG0lu/Two6jj/0NYMGEsBCWwmXwhA58r9FkuL1UwK+J//YxLvFky2VTwd5yEARjh0FEVjUWwYDaR/oHAuF0mVjVw 4_2ndj_mp_0007
L9jyTAZw3IFEPsPVwgMtSAl3OxE0yZaVwy7pYABTsjEEHnLUwz6KNAVajVEE3fyTwMyXgAxZnqE0JHlWwK0UXA90vwEEOM6XwLECEApDw0EUVnAYwHPSiAF5jxEURfdYwgf7dAt4bRFEsm0VwQZECA16KtE03SnVwz9NoAltFyEko0eWwuojhAptVZEEDyjWwMjMfANTj1EEgk6YwDvBqA1fMuE0QLZYw 4_2ndj_mp_0007
LeOElAtgVpE03JkTwBWZpA5HCfEk7gVSwSEShAlMGhEUoCNRwbvGeA1EZSEU0pdQwuX6zApyKpEk1I7RwaRgyAhSw+E0hslRwzXZpABYn1EU+E8Twzb8qAxOAOEk5hdSw+KN3AVKjgEUsiERwM8o5Adi0nE0GZvSwGi+wANyBGFEUbaSw 4_2ndj_mp_0007
LmZsVAV7PzEk1NKRwfD0DAtNo1EkLAKQw7Jsd/gfqoE02iaQwNACz+sBjhEE03zOwGVJ7/cyONF0TgCQwSoAOA1FzaFU8QpOwy1rXABgxrFExf9PwiDaTABCRWF017AMwJUWjA9iK4Fk/spOwwWNhA59piFE0JtKwkWBmA1uizFUo8AMwdzftAdk4/FEjftKwqdyZAlKGAFkSztRwQrZJANavvEUNbYOwXmV2/IC6TF0GTCRw+z0Z/QxlOFEdZAPwOTcTAFhVvF0Q6ARwLR0LAdt6IFEly+Kw5gJnA99vCGkj3rPwgcVjAZaFfFU22oIwbeswAhlr3F0SCTJw 4_2ndj_mp_0007
LoqLE/c+VlE0WgsRwtzyG/61CZEEGXCSww5jo+SYkBEEzXwRwkSWk/uZ6sDEOALRw8Thf/CXkcEEO4fTwldky/W4hyE0k0yTwfvWDAjbv0EkkpeVwIEnL/SEE3EkEnZWwZUPo/0wbmEEnQbSwDd8q/2EYeEUagTRwEI669SpeaEkjTIUwPMP3/63kQEkQDzTwsXXGAn/w1EEnlGTwZILU/eku+EU2hpTw135Z/m6j4EESpdXwo7zC+WFMFFEwFEWwLoQk9Oa2oE0RBPWw 4_2ndj_mp_0007
LcZqV/cZxzDkzLNSwUNFq/wvoHDkWc9Rw5+Lq/Qik/CUN9eQwJfCM/ALHhC0FLDQwWnZLAdWOAD0dgiSwXByUAtF+UCUylMSwjjwOA1BGiBEP26SwX8shAljORCU8PKRwH7UXANXFTAEI1mSwuF/lAhJdTB0AP2Qw5W/iA54+LAEFQkRwtbQnA5sK19zJUQRwCZZx/An/DEkN5jSwId3C/cLExC0jbRSwrG0KA1TGDDEZDoTwlgQWANC0YDkt4KSwq3QDA1n+nBk5/uTwS/DkAtwctCE+2lQwqImSAR6S1+TmKLTwEourAd+jNBE+CCQw3Q+qA9L4B+zwpaQw 4_2ndj_mp_0007
L28k+/8lAcDEv3RPw4lO+/4b9SD01OZMwb7qF/4RsQD0RjGLwn4Vl+Akw0C0IYgJwP5SMAFX60D0a74Kw6VCiAZ4gwDkFkkLwL1yIABWAxDE00xHwZ+soApFWLE0yKwKwkqxGA9Y+0DkdDFQwtHrFA1m1yCUJRLMwNBZHAFlXKEkJOiLwl7RlANLOUDUjvlKwGV9iAJg9rDkUJuNwGCPSAdGnEE0KntFwMc0v/sRr1Dk703GwNSvNARFTRDUpecGwK+BxANXmIEE/WTLwR9wlARtnZEUnPxLwJcIoAFOmNEkZPmIw 4_2ndj_mp_0007
LyVjh+WNvvD0cjmLwHiwy/iB2xDEsrhKwaZnFALO/KDUSphLw2cBRA/xb2C0jT9Jw8WiEAnxsNE0t/XLw1Ew3/W4QiEk+MGKwy4eGAD4l1EElIZLwCgDAAnTzhEEfxMGwaau786bdBEEUOKNwn1Kt/evsuDUwkYIwF8HDAb9XPEkVQiNwYidVAXyfMEU6x3KwtX1K/yoajEEFQdKwu1UAArHNEFkyBfKwBW+CAfVs1EkzzhNw7guXAntv0Ekh/FLw/dxz/2fawEkUdYEwM/NRAvBrgEktZeFwoVHw/+e/TEk0JcEw 4_2ndj_mp_0007
Lyp3DATTs9C0SU+NwpkCOAbWgVCUkv/Owub/GArxKaBExkuNwDMJVA3zHoAE8RDNw/8IKAD41QCk5EARwcTcVAj04xCUXS1RwJtRjAHlxID0LIURw8FAPADFJ6C0llITwx5eoAvvLnDkACFSw/SXZALhiYDEbl5TwL7LlAbzEvDEAvXTwdYry/q59MDk/ILPwjh+eALWwZCEYljOwagHy/ybITCEzHNRwGLbPAfhqiB00EVRw3L4lAXwjCDUVsSQw2YkBAL6UoC0MVjTw/dMvAPc74DkXLqRwLqIUAj6ueDkg96UwVfSpA3NgDEElV+Tw 4_2ndj_mp_0007
LTtXl/ylRTBU5TTNwP7rH/iy6HA08xnLwhXti/6IvFA0cXuIwnqn0/W7IL+jlzlHwAf3a/IzVJA0TpkLwW/cu/UJ8O+TmamJwte1u/wvbx/DCaXOwpEaE/2t3CCk+AtNwq/nj/e6Ae+D6MaMwSCJo/sj9HBkif4KwHmqIAJCvS+Tp0lJw5ehi/My7r+TVKNHwSYxj/EM663TXWMKwIE2IA5Ouz/TDQUOwNC+j/4T/o9z60DPwQRUj/U2IqAksduPw 4_2ndj_mp_0007
LEbGj/mqVQB0LmxGwsRC1/KoobB0OXRBw1TCSAvq8DB0h6EBwrGXZAbR/ZAEPzk6vrgGv/e3zbCk5tr+v5Fj986x/nCUBiP8vJvWM+ImhgDUbR05v7L7N/69YmDkQSFqPYfMV/atUDCUqHWIwTZ6k/ypUuA0FLS9vUyE7/u01xC0geXCwNw7AA7d4gC06v32v3txn+8moWCkfxYyv16wG/cXBfCULseBwqZqL/6a3DEU2ZJyPyoM4/yHucDUq1HjP699g+CIRSDknBo4P 4_2ndj_mp_0007
LaPYeAXVViBUxC5Ewvv8qAfwuIBU2nkFwK5dtALKNN/D9HWGw8R0yArxD19j5xJDwaXpvAHly4BEvdLJwkM06AzfmdB0vE5JwuqwBBfpk7BU3vcIwkDp8AjR/lA03QAMwEo5GBL2liB0jlGJwoAdDBrR+MA0EeqMwN2vHBjdUrA0ibNLwXT+VALIUBC0BdsHw/tZuALc9cB0hjxBwTNwvATHleCU2TwIwDZkqAflCvBElE7KwQzFBBfCrTC0pYkFw4v21AX2/NA0MuJNwBLSKBbvn6BEG55HwybHEBfKhC/jQFVOwG8yLBrMjXAEJauLw 4_2ndj_mp_0007
LBgKoA31899jCXLJwLWFpAPn9s7b6E8JwzQslAP4hm+bBw/GwsnHrAf0QSAcT2nFw3+AiAfdwN97ThWMwdajlA7TNO5rPACPwrYFaA/F4x7bshkQwh8QwAL5PM9LUM2PwtP7jAryCR/zcqUKwLVbxAjZ6C9b04IKwFs1TAzjip77+v8LwcYzhAPIjx/LqalMwawWmAnvJh9T550OwvGHfAbME10L9chRwl5ALATyLVyrW0QQwfl7XAzWFG/7MwrQwZGyyADh986bVB4QwM+dvAnxcw/rEwBQwesO2Afy6S8rahUOw 4_2ndj_mp_0007
Le7zZA7Xso9LSgDEwCylUAbQ+++rnKw9vAVBiAfzCt+raqRxvS9QlAPo1WAc/OIUv3yZ+/yZyp97l8A6vRyzw/298x+7HMzdPHHfb/GieoA8LlkoP6tE3/2gRZ8L2a15PhHdC/WroEB8JbJ8PHGkq/+zgE+7266BQqDQP/apiRAsq1fCQvWXPAjGok57X3dFwCOxUATHckA8vMA/vMZcl/WM3W+7Xut/vb5NAA3d+x4j/2z5vKLTR/ix2QBMultxvViBDAPHcC7jKD74PBTok9++nBCM0dC9PF0pv/WCXO7L5faFQEuN3+6+snAckOcGQ 4_2ndj_mp_0007
LS60lA/Kex47QHMmv2g8tA3PKy4Lx7c2PTuS4A3qFz9r6xZxPaJL8AvEWX/rV/l7PkKHwALUzi+jm8K6PiZSjA/dng8D3S/zvYxEqAjRbD874Yi+PMU1oA7QTu/jWTB7Pp300Afrjd/j+tRvPxsN0APDDs+j2g7AQ 4_2ndj_mp_0007
LPbB8ADZbS9LQ+cyvy6zCBv0gB/LPN44vEvUCBPhFABsdbV4vPboFBTwRpB8iUzrvikGEB/CgO+r05PCwMyeIB7QWAA833gEwVcwFB3a5y6zeLeCwlH72A3Trf7LZWs6vUxHGBPJbR+rRPJwvYUjABzH2h+L6LtEw15VJBfx3a/b+6TIwG1JHB3qxCBsdrcEwrqFMBHddz/7egGCw8TqGBDQ3f8zxzlGwY1SJB3/WA8DWX//vgBgCBvI449zSJ/Aw 4_2ndj_mp_0007
LTBk7ADrsfBMazL8vU8l4A7HXcC8Ynm7v/VP3A/jusC8D7+UvH2e7AfjcODcBS2pP4sKuA/qWkCckW7AwSxxvAHsOaC84jdGwhyvqAzx4SDMR7aAwH461Abp18ActR//vNut+Av0jvCslVi/v7y2nArG3PC8y9s+vIqEvA7Sz3B80E+Gw+XXjA/A8XDc/ypCwyUbpA/alaDcsMc4v7k/wALahnD8xnBCw 4_2ndj_mp_0007
LajXxA7H/VCMhL91PMvnwATRolCszx+AQZgA8A7aWnCMHnvDQWO7+ArhRED8RTlGQaaDpAjefICsa7MEQWDbpAfG9TCs5oDJQ0wbbALCTMCshuCCQGScuAjL1wBcySGzP+krsAvNhEDMT6dAQnAxrAP27OBsDk1DQm1BkATHF+BMjkKKQoMjxAnE5PCc4czJQOY8mAreH1C8YqUJQJq0QA3JMvBMhiVEQEADWA3PXtCsYwYCQmnKbAXtqCCM1Ct7P 4_2ndj_mp_0007
LPgABB/TsECcdmGDQjEdGB7ndECcJtHFQv07JBbzDqCcjUIDQvitMBLe47C8rwVGQdRh/ATh3VBMVbABQG31GBbby/Bc+jtIQhaXIBzrfQBcnZaDQ 4_2ndj_mp_0007
LRKVKBj4MwCMAgq7Pw1MNBr+VUDMzig0Ps7MLBTRJAEMHk75PNsgOBf7LPE8NhY7PqhkMB33ARDcFCkzvt09OBfomrCcl0r5v3QuHBPHOdCsNxa3PB4KRBL36RDsxP05PyXVIBX8HRDsMJq3vOtYOBjI1sDMzuk5vPb4MB3pSUCshY11v 4_2ndj_mp_0007
LaT4FB/MCEEcR+x7PkowDBrMJYE8v+DAQvDhFB/WpcEcQMjFQ4IKHBvxmuEs5r9GQy/P7ATA9XEMgHAAQV8B2ALMjZEcOd2xP/jGqA7C/UEcGLwzPBjA4AXWtvEsD8TRPEPODBvuFyDcv4K5PKW8FBLKalE8fgg8P5gf4ALdLJE8Rj2BQzpX4ALyWlEcN/YCQt+e5An8gNEMBOjTvnMZmAHeHWE8fC+nvD66oAjH7EEsYFE5PCccmATTogEM8wO7PnbT0ADu1wEMQGL3v0Ej0APPw7EMsZIzP67SAB3vbyE8gm3Vv 4_2ndj_mp_0007
LtzMFBXKMMEcNplIQ3kyGBbHgOEcjaXLQm45MBLg7UEsfOeLQ/ePOBbWYkEcx++MQDSxFBPTRzD8K86MQo1g/Az5JrDM+rMNQLqaIBz/I1DMgEqPQcPx8ATSj+C8WXJOQ7esDBXNB8DMQW9HQuKPEBfhSbEsh7HMQ2maHBbxVYDs7tzLQSwG8ATdABE8xwmOQwun7AjjTwDcBgRLQ80pHB/0ZXDM9WXQQ/ltMB7fd5DsjlaPQy3xGBDE9HEsiTZQQoyG0APjP7CMcuSOQ6f3/ALAJnC8deuMQ1BLABH+D5CMbSDQQ 4_2ndj_mp_0007
L8XbQBfwtJEs95GKQT2GWB3xGOEM0PzJQ+RLXBvUEkEs1edIQrriaBrvzvEMF+cJQ5AtYBD+a4DsOqJIQ5O9YBf8aMDMxVgJQqB6aBDMNrCcpOAHQcjpcBjZrODcF46LQraCPBbyH/D8utsIQez9XB3GMOEsOlxLQPoeWBf3x0DMfelEQ4GycBjk8AE8/iUHQPc9UBLmDDDc0xJKQVgFbBjB8LCMCtdIQyoJYBrr0pCcJRoDQrG4eBzxA0Cc7XlFQG70cBDCavCsXj4MQ3vUgBTw/XDcUjRLQj1HbBPcPmDMFbVNQ 4_2ndj_mp_0007
LP7TUBnPOrEcQewEQaW9UBb5qAFMUA3CQMoaTBz/XQFsU3JHQXrSWBTxggFs5a4HQZsyRBLyBiEMfGmCQPk/YBvHPDFMPfVBQMzQSBTqBEFcKtE/P 4_2ndj_mp_0007
Ll9HPBj8NNFsjdHJQKclNBDmdcFMPXRLQxR0QBnmKcF8PsxNQ2p9RBzVcsFs1n9OQ08uHBjs4YFc3RDMQTzyDB7Y1eF86P4JQlAl/Aj3mQFMA3JJQ42LEB7vgyFsDKnIQ3aY4APkCWFsgwVGQEmlABjZ83F83YQFQkQN5A7mypFs4F0DQFiCyAn5MvFsQUu/PImxMBLqFAFsuVEJQHcWOB/dysF8BAnKQwyHHBDdFIF8LujMQeEzGB/2SiF8nz0NQbn9+Af4IBFMxmJKQPaVHBPyr9FsGhLJQUxFyAvV3KFcQ4MFQFb5ABvCtDG8dvQDQibszAzFP9FM5kE9P 4_2ndj_mp_0007
LSIGTB3AxJFcqthOQVgBWB7CGHFcjnjQQPpzbBz0qCFs0sgQQIFgeBXnUDFczGiRQq1gTB71+0EsoAZRQh07TBvtKhEMrSrQQxwpNBTys5E86FrRQ/9iSB30p9EMI+NNQXRvVBrfvWFcBGCRQ2qpVB3ydzEcZfVSQnRsRB7VrhEcS4yPQyf8LBnCvsEcj5QSQDlUNBvoqIFsofOSQ9HfLBfQF7EsG3uQQ 4_2ndj_mp_0007
LdVKeBHM4AFcTXpOQv3CiBrbo8EMMKXOQ72PjBXvLMF8f2RMQOgllBH2oSFMDylMQqmliBrGtlEM7nfNQFxyhBDXuUEMjYhPQ4dgjBn3hVE8NR+QQ9CyiBfeGFEMO87RQge/gBXcvHEsGh7SQd5hfB/dMaEMv7ETQRCegBfvjvDcpawTQQA+bBz3Y8Ec/+CNQdK2iBPmqBFMNLJQQnrghBLtXiE8pbpLQTttkBzovjE8CNFNQRncfBXWPXEsfNEQQ9h/hBnG6EEs3znOQKtllB3rGTEM9FsQQMySjB/zElEs0CdRQw0rjBP6WtDsxv2RQvgKgBbXZmEMzfcSQTL2cBHGLcEcCl0TQ+aahBjYLTDMPLpTQlcQeBn2gzDsOCgUQ 4_2ndj_mp_0007
LqPwhBDivQFcbTFKQQE1iB32JeF8x3yHQKoaiBzC+1F8dErIQwTXkBnNoAG80c+IQzhchBrZJZFcv3iCQ/VfiBTVnlFcTww8P4XJgBjo2HFcXNkJQAP8kBDaYcF8PRzGQMpshBfYPIFcozmBQdkneBXFKcFcc/7CQIUKjB3sayFM/mBAQ 4_2ndj_mp_0007
LcyufBvQq7FsOUQJQFG4dBb1SIGMLIBKQhkYgBnJjMGM1ijMQZsOgBn/xHGsJHtOQvl3XBfq9HGMa1fKQGaWVBH0rSG8bDMLQamaPBLXJSGsewILQ1uUNB/SXLG8SWQNQqIPIB79kLGc2IJOQP0xEBjfQSGca+ENQSPuGBzkEFG87rCQQUggcBrfJyFMNb/IQuc3eBPAwNGcP4YIQGm3VBDc7EGch6tIQ6d/WBThdCG8hYIMQwVmWBbVGVGMsDMNQI0oWBjHsYGcRivJQOMxNBrkJaGM1VZLQeXGOB/L5OG8ZcOJQie3PBDhHGGc37HOQo47FBXyOXGslAmLQtz9ABPvaSGMOivNQXbYJBvo3/FcP5cQQjX6CBH0OFGsE9XQQ 4_2ndj_mp_0007
L5yShB7FmWGMbkRMQQIriBHpSbGctlgOQiQ/gBHCFhGMinUQQhyfhBnONgGsvVeRQ0KxkBT0CjGshDaNQwHrmBHNhnG8WOgPQEXuoBf2+uG8N/POQpBuqBPDAzGcwIKQQDeosBTU26G8h9JPQCXChBTePaG8IafKQMRqjBHhQVG8M+uPQdp9lBn+AfG8Qu4LQ1LxjB7ixpG8sicMQCdilBL06rGcMNgQQF0tnB7L9gGc0oPQQ3czpBXXwqGcTPrMQKItnBXm01G8YIXNQDhppB7Sz2Gswq+QQYE2rB7vQsGMG3jQQez6tBz5T9GswxSQQPiqtBv9W3Gc9ypNQ4VnrB7YNBH8ZAcOQ 4_2ndj_mp_0007
LABBeBzyInGsf2qPQ/8UaBvD0tGs0urQQ0RVUBjHjsGsDMVQQiMMTBbqNoGsZ7fOQSM0bBnWu5GMiUjQQ4bvgBLxp7GMoSDRQ9OPbBToR9GczVNOQbAtdBPJynGsaaqNQkdpaBXFMrGs6HuRQWXJZBjwb+GMunLRQm8OhB/MHEHcR58QQBf4gBfzU5GcxWGSQs9IiBzw62GchhdQQfyScBnItFHMcaCOQTA5dBfGi4Gsmq8MQZOHXBjgI8GsT9jNQ 4_2ndj_mp_0007
LMuqQBnB7vGc+YKRQ7c8KBfODwGcRQ7QQofBIBDik5GctMoRQf6iKBzj3AHMVHHSQFxuIBTkilGMdLdRQvCDJB7V9iG8Uj8SQJ3LIB/fmqGMjZvTQe8qJBjqwZGc5mZTQ8fqRBH8KzGsqaDSQhdFKBLg7vGs/qtPQuumEBHLYkGsiaIRQcaCLBbPUfGMDN9QQ 4_2ndj_mp_0007
L4BoCBvSJ5GsGUqRQvBk9AbLBBH8BIQSQ10SABfLmDHMOLtTQd+B8ALs0LHMkECUQM+FyAzAy8GcWZMSQp4/vAHkIzGctgFTQZGlkA7/GvGsdj7SQnuYiAzkplGMkR2TQ9toOAD5dhGMBxrTQmUNBBj7MyGcfISRQV7t9AneBIHsJkmRQHrjsAHbGDH8GLfSQjFKwAn/g6Gso0KRQmIh1A3VtsG8Px0SQa6VxAXHV1GMTIIUQ67/dADqi1G8N1KTQIoPjAvmpsGsJf5RQrHCoAL3PfG8dWoTQosfjAjgFoGMVq4UQYsXMAH6NbGsjvTUQDaAEA/cTnG8+s5TQezeMAvcCfG8iuuSQ 4_2ndj_mp_0007
LYuaDBra69GsMwfUQPTfEBPuCCHsQ03VQ/J0IB/hmKHMWU0VQ0OXJBPZMQHcNJ2WQ1qnGBX/t4G8m0tWQvf8CBzPUvG8mLAXQrKTFBDKvkGcR5lXQFekIBT5FfGc1JmWQfjCMBr7NXGcgr2WQwzENBve+SGcLiAYQN5mOB/kLTGc0S2VQ87RFBv0S3G8AnJUQCDJBBffaGH8fsTWQezZKBDOE2GcsVSWQ8R/HBjFe7Gs8NsXQLwc/Ans4wG8CdtXQZ4JBBbEQtGcR2CWQ7VpHB3iLmGsrvPYQJP9BB/K8fGMk68XQsAOIBrVigGcjxmVQQpnKB/yXUGMQlZYQf9+PBzAcNGs1FEYQ/FMNBf7PVGsnF8UQvviRBX5vNGsu3/VQ 4_2ndj_mp_0007
LCdxLBbT7LHcmVxUQJDIQB/mmTHMShpUQ33mOBf5peHcPiSUQaWWKBvh1gHc+/0TQQwFUBTYqPH8AMnTQCQqWBv6UGHMj/CUQkFpKBPX3HH8Oj8TQfI6RB3bGUH8rHpVQTdASBbOGOH84NrSQzNDXB7b3VHMJ2aTQHAIVB34oEHcer5UQ 4_2ndj_mp_0007
LYy6RBXUimHMKKlUQ4wTRBn/8xH8oUOUQdoWRBLIW0HsczvSQMmkUBHgcwHcqd+RQPdvVBDKj4HMEi4UQrwmVBHaJCIcBveUQfQySBnDKFIs4BHVQYrUYBvMkDIsg/iTQ9iSVBrrBkHcHnCVQN2TNBbS00HMbYeUQ1kXVBbOB4H8A79VQNPoZBjUP1H8iMnUQ 4_2ndj_mp_0007
L0nPNBTLv6Hc8YPSQCWSNB7fD+HsfhyQQDcaSBHTBBI8U0FQQAFuSBrmu/HMZ81NQB2KJBfLkDIMc9zQQrcUFB7o9BI8TJ4RQspyIBThl/HcVz+SQreRNBPFs6H8zePSQLLLMBrs32H80RPQQQoKLB/FZHI8ynBRQroRHBjR9DIM4cpPQDm7CBrrbFIsPgMSQsWfCBDo89H8fRfRQyxIKB/dGDI8W7nTQ8PhGBbHr5H8zLkTQ 4_2ndj_mp_0007
L77UWBHQZDIsCqxQQJ+RbBvKSFI8b3IQQgdHgBbaPCIsR0bQQ27ohBjQ+AIs9l9OQODRcBj6ILIcLrgQQWIxXBDx2OI88EHQQ4YeUBjxDRIMBPFRQC27WBb3DQI8g7iNQFbXQBrAdUI8x2tQQl60SBnEdTIMdL0MQMRjPBPWpVI8P2vOQeXdLBHtBZIM4RBOQKG2VBvT2DIsOexRQQr6aBrcOEIcu2KOQ1k1cBfEeLIceslRQKR7fB79hMIMrCCQQvRIVBrKHQIMOiISQmRhZB32UOIsHPBMQg4xNBjxLWIcmreRQE5KSB3gZUIcFktKQbacLBbScZIcyFHMQ 4_2ndj_mp_0007
LvyPgBfrr/HMRlpRQfZciBnmV4H8gbGSQBFtiBHH3uHshdHRQSS8kBz12rHchorQQjP7hBzxG0H838gTQRQRkB3pZuHMpUHUQmccmB/BvzHcr4oUQ28xkBf11jHcFaRUQQVMoB7BssHMpCGVQpwOnBPz/iHcMi4UQgnedBHUiAIcwPTSQsMckB7ny7HMb5JSQ+FZhBDhv6HMt6KUQ5EPgBXrmuHMbzfTQ4MomBzHq7HcCpvUQ9MqjBDppcHMz3AUQ0vDqBnqUvHcSSjVQ 4_2ndj_mp_0007
LBIggBvz2pHcYbnQQXuhgB7aygHMjzWPQ3y1hBLBqiH85JvMQMBniBLgZaHcDHjLQorRbB/KMdH8kvxOQqhoYBjrCZHsyDqQQ1WGYBTNcmHcyemNQ5OcdBb7FtHMVX3QQv71hBPdCbHMTvKQQuUXbBzblWHsirWNQFYjUBTBiWHc9xbQQwG5aBfpPSHcPlCRQZUjYB/yXfHMQAaRQQQBUBHq1jHMhgMNQ3ACYBz/DtHcQRBPQxD+ZBn8DpH8zmvLQ 4_2ndj_mp_0007
LeSSiBz6psHMjjCMQ6XkjBLfwvHsu2cJQr/omBH1SyHMaouJQyzBoBzNm2H8Yk3HQ76GiBnjZ5H8PcQIQRpleBjk82HM2VqGQ+qPaBX1F7Hs4jtIQvTxdBvbjwHMl6MCQZsGVBHd24Hsq2uHQFYoYBvEUuHMcqgAQN2TUBb9byHclhQDQyMMPBPKNwHcgskBQg5RiBfXkyHc3caNQx2ljBz5boHc+DRIQkQAiBrSy/HsxYvJQn9OjBDmc8HMU3GFQD04aBruDAIs2vdKQT3lgBLkStHcWKCAQ4VsRBn0G8H8828IQqO/XBbFSpH8yzA6P6HrMBPcczHsux+DQ 4_2ndj_mp_0007
L50wnBHoNvHsPsDMQZRoqB/O0vH8Q3xMQsMkrBf44kHMn7jMQ7eiqB7BfdHsjV4NQT0JrBzZF0HsAqnPQmr6pBzHN/H8Ag9PQm8IuB3eZ0HcqJGQQksAqBferBI8/jZRQgdgmBvlqsH8GMgNQuTzrBHA+0HcG2dLQ4/LqB7C4uHsyaiQQ5T9qBbgcCIsGdrOQQQ1nBTBB/H81rUPQoXeuBLFc3H8eoGRQuu9uBDDXsHM+6AQQO4HvBjMo5HMwDwOQfNGpBnroFIsvLcRQ8t6oBL+69H8WdDSQiUFsBvX8BI84muRQ 4_2ndj_mp_0007
LsUetBHh1iHsa9nKQNucuB7AcXHcLcMKQE9PwBLJHTHcElYMQlg1vBHH1JHM8zRNQpn8vBrjgWHsE0EHQ9qLuBD7lXHMF9ICQSN0vBHLsWHsTRD6PBnDuBXJzXHs1TlLPb7ovBvyQXHMzr45v1zCuBTxPpHsZIiJQFwtsBjcRSHMZ46JQhFfxBPQrcHsZW3GQOy8wBrlxOHsrj3GQglqsBrqURHMGwKCQcaLtB78UfH80HNCQMkVxBbc8cH8z365PqF0wBDR8OHs9k05P0pksBv/aRHsvZAGPeYAtBb1bfHc5jPWP7wZuB//BYHc3VHAwJ9/wBvgPdHc4W+5vm8lwBjtJQH8PAT6v 4_2ndj_mp_0007
Le5DyBTShZHc2aXNQdRR0BHqOXH89ZTPQbZQzBjppXHcgTJRQ3wc0BvB5dH8al6RQ0Rk2BT++eHsmW4OQxb33B7utdH8R/LMQccR4Bn8uUHsa/OLQIqh4BvTimHMyR8KQyEJyBfT/gHsFgmMQUqz0BD92OHch1APQIk11BH+KnHsVqEPQcmE4BviwdHsMsNQQ/ZZ5BHcLmH8XIJJQrNK4B/WotHcrbyLQ 4_2ndj_mp_0007
L18SxBbdZRH88nkRQId6vBjkwPH8z61SQDgYvB/K1DHMa7+SQOsKvB3aD+GMXgASQA/StBvG9VH83u5SQKGmtBjbDiH8Du2SQrT4uBTSRmH8UhFUQby9uBbb5xHccJGUQU+7wBbU03HMGWjTQg49yBfNGzHM2e9SQ3J1wB32LBIsVRnTQYYcwBrsQMHsi06QQ/VQxBft/RHs58pTQHsBsBjSmTHMHWESQlLPsBbv8TH8mj0TQyE1uBz8RkHMZBASQRJorBnAvlHM6ewSQuZwtBrKojH87Z9UQOI7wBfGTjHMvpJUQEActBPO01Hc5tiUQIGDzBz7BrH8ye6SQvcc0BLKi3HMoZjSQdQRvB7AADIswYEUQrqTyBHwZDI8DNNTQ 4_2ndj_mp_0007
LMYHvB7Fz/GslSOUQwzluBvMZ0GcfmdUQObsrBXMcwGs9lOUQ5K4pB/Lv2GssIVUQo2XvBvsvxGcJk6VQ9HouBXkQmGMAMQWQAjWyBDdmzGM3aHWQHv0uBzupEHsoEBVQso3vBffBwGMrRxTQ8wPuBLK62GcutlWQtXMvBvlhkGseISXQTeesB/OMlGsXxIWQDZrvBTj0gGc4RlVQbA5yBv+txGMxSJXQDmezBjEeuG85/bVQV40yBP287GMSK6VQ 4_2ndj_mp_0007
Ls5arBX1KnGMvxlTQj15oB/HNiGsFsUTQ864mBbKVgGcf9gUQnzsnBD95dGs8vsVQumhpBHalXGc3OqSQ6gLnBX3vRGstEbSQkbFtBTJ0iGcDOaTQGjxnBvPBnGcCInSQT8jqB71/YGc17tRQRI3qBPw9SGMJCTTQc2ulBXvuWGMwdhSQ 4_2ndj_mp_0007
Li8PkB/QUiG8wtXUQx3SiB719gGcxncVQOZUhBnURVGsscjVQjoogB3KNQGc/sjUQIh3fBDHhoG8+jOVQECmbBTu/nGcc1TWQFhmWBfYUyGcRjIWQqpnTB3GouGMgpkUQTKgjBPPziG8QxbTQWfCjBvfBkGMxXZWQK2pgBLquwGMYOLVQ5i9dBn9rmGc0fRUQDqmZBj3PgGc2ZRWQmoddB3Q1oG8ffSXQqicQBTeR0G8P1UUQItpWBTDwuGcDdyTQ/V8RBzOmmGcpupUQ 4_2ndj_mp_0007
LyZEhBDc6QG8w/xWQrZ9fB3R8FGMKL/WQgUuZBrJZFG8iRJXQN4TXB/GSGGc04HYQhz3WBHifFGsNdEWQgRShBb61AG8TRHYQQsTkBD+e/FcqwAYQIHCgBv1AsFcDrQYQFE0lBvdZ5Fcw5oYQGxahBzSaVGcinmXQBMVgBrAtAGscdIWQD3/gBXKDGGsX2iYQd9skBntYzFs77QXQIkHlBDjSHGsdDqXQTu+gBnnBlFsMzsYQQZzbBf2AuFcUpWYQOfUgBXdchFM1mqXQQS8nBLtJ4FccvhYQWLglBzfzCGMIVBZQMdFlB7eDqFsAn0YQ 4_2ndj_mp_0007
LAAAcBBAAAAAAAAAALy2J+23PV6rX6movPy3N+KDDN6LWSszP 4_2ndj_mp_0007
SCORE:  -186.888   -420.169     31.502    328.780           1.209                 19.479        -10.224   -161.728        0.829        -50.958         -3.174        -21.255      -6.212        0.000     12.262    101.581    -17.985            0.238     39.474                -32.482          1.947      8.470     77.000      8.000 4_2ndj_mp_0008
RES_NUM A:1-103 B:104 4_2ndj_mp_0008
FOLD_TREE  EDGE 104 1 1  EDGE 1 103 -1  4_2ndj_mp_0008
RT -0.243662 0.209042 -0.947064 0.946135 0.2659 -0.184732 0.213208 -0.941062 -0.262571 -9.79473 -7.71081 18.9109   4_2ndj_mp_0008
ANNOTATED_SEQUENCE: M[MET:NtermProteinFull]ETTNGTETWYESLH[HIS_D]AVLKALNATLH[HIS_D]SNLLCRPGPGLGPDNQTEERRASLPGRDDNSYMYILFVMFLFAVTVGSLILGYTRSRKVDKRSDPYH[HIS_D]VYIKNRVSMI[ILE:CtermProteinFull]Z[MEM] 4_2ndj_mp_0008
CHAIN_ENDINGS  103 4_2ndj_mp_0008
L2ZowAd1XXGsAs8QwCUptAdyuZG8dcJPwoGfqAV0nlGMn6/OwwPyhAtVQoGMHwtPwJ6hkApneSGM1aOOwd4WhAtc6TGchtTLwz1mrA9RePGMVhBJwDx8mANRMVGcmI6Dw5KuyA1TrPG83iBRw7tz2AZX/bGc4wNRwt4aqApa1YG8SPjRwvB20ARXoYGMds8NwXGzmABSJKG8NvgOwVA7aAZz9TGcjvcPwUMKUA9aZPG8655KwahefAtiVcG82u6KwetdsAFZJTGcHCsAwiiCeANbDSGM43+CwqRhmAdk3dGMq8TEw 4_2ndj_mp_0008
L1UJyAxVTsGMjMTOwf0NyA1EN4GcjAJOwIwS2ABmW9Gsq9oLwfKH4ANa5GHMNIlLwYHz4ABLu8GcUwOQwajKCBpx04G82kRQw/btCB9P3tGcmM4Qwc0Y9ApGzoG88aGRwIkJHBZKjqGM+fHRw+3b5ARj4oGMKddOwfgOqApPo6Gsr6wOw0h74ARYbFHcK1KQwKNB1AJPl6Gc/PLRwkDwDBZwp4G8tQhOwLkiEB1we+GM/i2Qw 4_2ndj_mp_0008
LPYC6A1r82GcNOrJway2+A16R6Gs/7HGw4CY8AdLsyG8+ujBwyyy2ABLyqGMo0RCw5BjFBllX7GMxhkGwwzmHB9AWAHMSR1BwDYIIBlFcwG8KqQHwDDP4AJbKvGspm/Jw1AJ8AdXYCHc3QQFwqhiGBl+WAH83JAJwnDAKBJPBGHMwQ0CwLFdMBNXXxG8GhkHw/3mGBlErsGceUcJw1zLHBhAcrGcZf0Dw 4_2ndj_mp_0008
LMkmABp4Q0GcKtr5vr1t/A512uGMVbuaPZVUCBVrKkGMiwtkP5bjFBdLkhGMoyd4PMcDCBd/v1Gsd245PemlHBRxF4GMOKA4Pne49A1vKAH8OEx6PGSRDBRyV6Gc6Pv5v59C3AFsFuGMkpKiP7QtBBBHXxGsOesAQCmAJB5tEzGsWHtrPRBjABlv7EHMwVqAQ8ne1AJsa+GcJsS8PS9m+A5JoEHcCzQtP 4_2ndj_mp_0008
LfhxAB1gSdGsEBX0vm0cCBBN5RGcXTA1vNWw8AxXsKGM17HUvEV0zAZeHOGsIHAnPBLGDBpYJOG8GU/AwiFzHBh5PTG8fOvDwYp7LBlMWVGs89OBwt7PHBJOSVG8j+aIwZpD8AlDafG8Eru7vxQWGBp+WRG8hAgqv298+ABPAQGsBbPDwS0mDBVKfFGsbtDBwb3PKBNRrYGMnIcJwlV1DB96cTGc+pWJw 4_2ndj_mp_0008
LIMJ/AhQBBG8glArPARP3ApPgyFc3WE4Pqfm6ARddpFslyjBQZe1ABNCixFMVHSEQODdDB9Ev9FM9mQoPHNi0ApdAmF84JgqPY6OwABre8Fsfri5P 4_2ndj_mp_0008
L3Lg1ABwzYFsnccDQ7+h3A1ICOFsPfOIQg84tAZRILFcRo9JQrVfkANZGMFc13+IQEVl8AR573EcVqbHQkYJ1ARKqqEcHOmEQsEZDBVhK6E8aYKEQbTsuABZEVFcjreBQyyU9AR6IXFsTFZJQaGe+ABxWwEcoxnJQT2O3Ap/wpE8AD6AQdzHFBRIZqEMX0eDQfrPGBRjGEF8AAVGQn6dCBlImBFcXMVAQ 4_2ndj_mp_0008
LP/OvAtw7DF85HcMQ/fImAVTf+Ec/hHOQvNkeAVbjrEMUh9MQrZWLAl41uEscK0MQzHIqAtl84EM1pdQQjPhuAlz5LFsLtPRQlA2yAFyrFF8H+lSQBHbzAdw5yEcag3SQ4mk1A1LvTFcNaWTQuJj2AlgV/E80oENQlWZhAtFJNF8D7FOQ4xbwAh18sE8iQZQQ/zmjAJ8/xE80tCRQQuJoA9vmXFMehYRQId20ARkbTFsReqQQ 4_2ndj_mp_0008
Lxr5jAttAbEcUNyLQCc3bABi9JEMVAjKQeEiOAxGyQEsqsJIQ+DD5/87jLE8T4dHQRKllAtZ0vD8xAsJQmV4qAhKveDcts/LQ3x4eANdPMD8GhSIQcV5rAVwwYEMN61LQFnrPAtuwCEMxc0LQpylrA9Om8D8N1UIQuQ2qAlnCAD8E/5LQKf+kAlHBzCs1DZHQHU9WANWDZDMSqCFQcj8SAlVI/CswepJQ 4_2ndj_mp_0008
Lxv+YANFKeEMOh3EQEPNPABzspEs/maAQnHa7/oLA5Es1naCQgayN/cak1EMIVRAQig6gAl5q0E8Ix46PRleeA1QSDF8eb6pPVv/bA9Ne8E8tnG4v1iZZABKzZFMxeYqPxhJXA5XlOFMaKU+vFEMWAJ/sgFc59G4vz7UWANaEpF8Fut6P/7NTAlnP2FMOj86v7mLRAdVx9FsIoU4Pn9HRAtqICG8MgvpvBYMkABVDiEs8rnFQt/+HAtn1dEssek7Pbk+mA17SoEs8T85PjZckAp9D/EMJydAQdxrdAFgWsEMoGI7v0sVVAR3+NFsMoKDw4DcWA1HrjFcxcdBQcqnVAZu27FMdGhBwUBUKAVFeEG8N/89PWhxNAVpcKGcBKNwv 4_2ndj_mp_0008
LsdF9/guzGFcDWVGQTMSQ/MAATFMZOJIQA4X3++PcFFcVSGJQ5Arx/qlRJFMehQIQQofm/00zhFcTRaKQwQ7h9MHptFckDwLQKFV7+u+2/FsVnkKQ4uH5++0RmFsfIKOQkbDw/OUVFGcw9yLQFzfv/eYFxFsNeYPQVkLAAPmmBGcEbNOQRWuQAjB/GG8MdbPQ4APMA1eAJFsG9MIQGA5o+MwAbF85D1EQJdA9/0BntFcNeoJQ0xM3/UjgYFsXe7LQuvEe9uu0CGMpfrIQM3y+8qH9XFMKWFPQSsX9/+NfMGsHt3KQVGa8/mZSrFMbxoQQcatVA3p6CG8I5dQQ 4_2ndj_mp_0008
LmK1v9CiG2EcwTzKQ7Wel/yi1nEsU8tLQ42E7/y9iaEMWmmJQ8/MRA7oDXE8B0qJQ9lII/uTqYEMY/2NQ+2em+KCZjEcaaQQQj2BT+o06TEMRxSRQ2Fd3+kCwBEsmJ9QQjdfs+E1RaEceMbSQKNfS/gor2E8oPyLQ6Jf//22dxEslrhMQcoDk+0VARE8aNINQThZr/ihEMEc+vPOQqUVm/CqNrEsEpoQQAFH6+gaqvE8tnFQQ 4_2ndj_mp_0008
Lxfmj/6BjSEs+LIHQoGH2/eONHE8ipfCQxo7JAX9JVEsady+PDW1cAfUWPEs/lL+PEnOG/CIf+DMOzl9PpSwY+A/lgDcnyYBQL18/9SIrVEcnVcHQ1xeDATv7xDsNo3DQafIn7UyuMEsDu46Pxdeh/a25vDMv1E1PumvN/w9XwDsgwBEQ 4_2ndj_mp_0008
L6+8CA/CUoEs2Kk8P2X2PAvnB5Es/T51PDUnhA/3NCF8y7g9P7ujqAzlmBFc30n5P5yDBAfPjLFMLhFvPwoth/a5nGFceQOyvEoAo92ONZFsnQY0vfvW5/m4pCFc3Ik/voPRm/mSgqEMA9z9PkY0VAr+jyEcVcKZvbGPw/6UmQFMCuz6Ptk4KAni7YF8MvygPBOa9+Woa4E8oQ6rv97DJ/8DtVFMVDg8vz7o5+USfbFc7N0iPFuDI/uqunFsWfM4vBkUi/+6I/EclF8CwPE2FAjD3QFsyw2AwhagHA/bH1EsH5m+v 4_2ndj_mp_0008
LxxZgAbtmHF8dG3DQKSBqAH6aOF8a7RHQWncyAbAn7Esw2SHQMez7ArdsAFckAKGQaItmAj70TFsxvgKQXAyvArqObFsg4OMQISD0AjfhvFctIDMQqrZ1A/DERFcnqKOQqU67AHHhxFcnNzNQE548AjKRfFcH6GPQ82RTAf2/CFMoSvFQzA3tAPXxcFcZltFQFsogATAXgFcS2eKQ1+IjATjxFF8QbcLQmTTxA3xd7FshI6KQRD80AHr+AFc1MAPQEkKABjlPAG8FE+NQ 4_2ndj_mp_0008
Lo9uvAX+pnEsb/LIQ/Vx3ADRcVEctqJIQP5D9A/PISEcWGnCQStaDBv94OEsX5UCQaEoxAPABDEsX7RJQJdUoAP3jjE8BI0IQ0Du9Ab9yYEcAFsJQlZOuA7CmHEM4ANLQouKrAHCR6DMAyAIQzcn3ATe3sDsX0cJQ 4_2ndj_mp_0008
LnFd2A3uiQE833W9Pzbn6AjwKNE8JUXqP5LrAB7DBgE8FRZov52wEB30WdEM4Rt2v8BJxAnLnIEsVl5xvI810AbbfIEcLbRAw8K+rAnRwmDslzDov3HkuA35QSEs9Zz+PW4hABDUpBE8w+0uPTGSrA7ybVE8h1TwvpyCuATIQFE8Ub4CwdEQ4AT8BYEsoqRBwDD46ArNM4DcAh0AwloRlAT5hgD8P9v2v1C2xAH8IND8XBErvkeFpAzvHoD8woa0P 4_2ndj_mp_0008
LutT9AbRI0EMV1hevfNeBBL0aHFMLYQxvdKkGBr9FMFcL7vgPgvdKBLibSF8fAtwv55o7AzRBbFs/4MuvZnyxAnpRbF88y36vWOoqA/sDuFMV1x3vemX1AzjwcFc0aPDwCGC2AfIM1EMpiRqPN7SCBHkWFF8AhI9v6804ALc+bFMlBXxPNEKABvQVpF8ZkiyvKBNtAbwnMFM6at5vWSojAXOPuFM40F9vz8DoAbRbsFMNY9UP0JDvA7M98FsWM24vgkXuALY7cF8T+1Fwrn85A7zarFMQ90DwtyW6AHs/OFcX9NEw 4_2ndj_mp_0008
LbtdGBji5HFcabj7PM3bLBHbXJFsE/vAQ/erPB7UF5E8xfL+PwF7TBHHw/EMVSn6PmeRKB3KBHF8ckuGQrVLPBXbCJF8nyJJQ9VpNBTrUIFM/KGMQWyiSBzoQKFsqw4NQR1FRBPvMKFsXvYQQprQDBjdwCFcEsw/PVQWNB7mRYFMBHG/P4mZHBv7LTFM0S9HQCgdIBvUc3Eck5eHQPP8RBrE+7Ec9puIQawMRBD0HYFMQVvIQ835KBXIbVFMvtiMQdOoLBzWQ5EsK3hMQm0PVBLO98EME6fNQocpUBnPGZFsnxbNQ/QcUBn+gLF8zf8QQ28oOBzuqWFc8QlQQrFNPBLQY8E8zPnQQ 4_2ndj_mp_0008
LaS/NBrZelEMfmQ9PmekRBzSlUEMvkb5P78cTBfiyYEMMJmov0ZQYBzLHXEc9irxv3+fPB7/C8D8NA26PGFEKBbehjEssT8+PM/MVBvlCWEMebM+PihoQBzsW2DshOkBQ3FVLB7ZB5D8pOZ4PV+/RBvnHqDMPzjyP 4_2ndj_mp_0008
L+o8PB/PphEcC394voTHRBfummE8cOGCw+huVBTAK4EcqUTCwQwsZBL8J2Es3gaFwOoCMBLAkuEMAr6EwiFyMBLVI2EsNnWJw0s1OBDlqjEM1ZDLw6XfHBnhj+E8FLbKw5BBMBnpehEMyeL2vaf1SBfJmXEMo+fDwVHHJBDHrhEczP8Ew/YZKBXn47EcPloCw/CxPBTD2CFcUhaJwGeXPBLzCpEstDHNwGjqSB3PKeEcf/QKwGr9LBrykWEcQQALwBKBIBDk8DF8A2eMwuVgEBjL2xEcTfXKwZlJGBnv6LF8KbMJw 4_2ndj_mp_0008
L7fzUBHCUKFs944+vlJhYBnuOcFM8Nj+v1k8dB39WVFMWLy5vItDhB7M5bFMVm48vD0HWBbKquF86uQ4vMGyRBLcF6FcViU+vn8dRB7en4FMSRFEwWgbOBzTuCGMneo4vAGSRBPjDNFMnyM7vQLyYBPJ6jF8QaLDw68dUBjRqoF8YVOcvnTQZBD4G6Fc0lg0vDfdLBztsGGsXNP8vYc1OBT2FDGMer+av 4_2ndj_mp_0008
L4pKeBTBmHFcxI4jvOAXhBLGj+Ecju9tPPr4iBniSvEM7TcxvS0WlBzXQxEMhVezv/avgB7ZxyEc6W29PjM6aB3oBFFcmVgsPLuuiBjlZLF8X9RzPiWZfBb048Ecj3yBQBcleBDOdmE8uEs7P6NkiBTWxrE8xGjAQ 4_2ndj_mp_0008
L8vZhB3z1iEMi5s6vgrgiBf4DUEcMBhBwtPxjBL8sgE8OdHGwej7lBn1QcEs5rHIwm/VgBrLDFEMMNxDwbAfeB3T0wDc9uC/vTWhhBzSqsDMNGAIwOnyeBPjgkEM/BT6v1aLkBzmuLE8r8Q/vWgfdBzIiOEsbOjFwb5dcBX9cBE8mjU6vmA7fBPBsXD89nxIwHwViBfBy/DMTVoJwx1GjBHKZZD8qFPGw 4_2ndj_mp_0008
Lx9TiB/sgxE877CIwhXOjBLFK/EsC2NKwd5xlB/GULFMwTpJwyvjnBTSuKF8G6TLwGIBhBnuPPFcX76KwONLdB77AGF8EWZMw1ivYB/QtWFsVefMwSl0eBjeN/EM9vMPwe5bgBr4tzEsX5sGwCDxjBXqk0EMo+2LwCQTgBnelWFM5JFJwxA4hBnZvbFcySLMw9AqbB/ZL4EcxmTLwmfSVBHYJQFs/iiNwfvlXBDSDbF8hedKwZxKaBvl3kF87wiNwVhXbBzwo4Esl6HQwEvKgBbjCNFM7UJQwnJ+gBXnEzEcMhEPw 4_2ndj_mp_0008
LzR5lB3IrUFsKKaGwlLaoBv3EfFsgRZEw0zqqBn0jOF8T+aDwB50sB34ZUF8QC7EwVy3nBXwXrFcl/Z+vA9WmBDey/Fs4tAAws1njBv0KAGsihsAw7pMnBjeLKGsM4PAw6A2iBvwMKGclMUBwMX+kB/4aQGca7DBwUkYkBH6YTFMdavDwe0KpBDOGqFsAkaHwc6umBv+ShFcYd74vw8wpBPJLvF8E4h6vi+XiBL63zFsTubAwmoKpB3K4NGsyq2/vASvgBTkHMG8hS6Bw 4_2ndj_mp_0008
LSvOqBTmM7EcQHQBwcPVsBvvjrE8XdNBwlRUtB7ywjEMtFsGwhXtvBzZvjEcZydHwZkYrBXOgYEM+N87vru+qBLrJeEMxcthvO6ZoBXXt4EcP8Q/vKS8tBrH60EMQO2+vAmhpBbfaSEc4mU/vEE3sBHmuLE8Spb8vzaTpBvJolEMb56fv 4_2ndj_mp_0008
L34jrBHQLhEM2VUJwjsesBHRTaEc/W+Lwl4htBTdqrEMvsyNwHLwvBTdJpEc0xzOwEOPqBfthOEMnWZNw+RppBXfPyDs6JKMwAMYrBPjyeDMoW4KwGoOnBn/LjDMD1gMww8npBDzfgEc6uvIwvWGuB3z1OEciytLwLPboBPIPYEsuYWNw9hxqBXDKME89QfPwZIumBrb1GDM3AvLwI+4lBz5A0Dcd6jNw 4_2ndj_mp_0008
LYZRsBfTu9E8KSCOwBdEtBzQ2PFssCxPw5rrvB7PmbFsTz5OwZqzwBjGimFs8aSQwwaxqBr1FgFc9c3PwXoMoB/HVYFsOKnQwmvAmBbmDpF8C1bQwkUvoBjNHUFsieFSwVYeqB7Ga+EspsHNw13NtBvShJFMcV5Qw0LRqBb0ukFM7C1NwzPdrB7cRuFcb5dQw5ThnBD3mJFMWoIQwzoLkB7iijFssr6Qw+zolB/3hrFMGovOwSXpmB7WE4F8324QwPN6mBHWlOF80VkSwUeapBjL1iFsZFkSw4ISqB/a5HFsasLSw 4_2ndj_mp_0008
L0DiwBHSTaF8LgWMwaR7yBrLjkFcOEXLwh9N1Br1YTFcE6BLwbgO3B/8/XF8ZUzJwg3UyBXbrvFMJWsIwPvIwBPgbAGsvnxIw4EpvBPzpEGsCJ7DwO3+wB3QZJGsLtpKwoc8vBHCpMFMxecLwOwjzBvx6wF8whwMw2EuxBbLnjFsEOfGw44J0BPJP3F8kw8HwjsRuBbby5Fs7gfJw3eFuBvawKGMaoCEwGJAvB/VN8FMQDWBwRsexBfHIIGcUuWCwQNbvBz4fPGMMitKw5y1yBbX8MGcz07JwnZSxB3XLGGsv6pMw 4_2ndj_mp_0008
LUCy0Br8cAFsJyKMwWFx2BLczvEM481Lw5qa5Brf8yE80lfNwe4i5BzCJBFcAIEPwRzf1B3bZaEstjmMwPEF1BnOkWEMgPFQwmcAzBjvO8E87h+MwcWY3B3IywEMZSwJwKju2BjCWNEMu41LwpUizB38DZEsejqLwrfmyBTKOeEM4EJQw 4_2ndj_mp_0008
LSkc7BnYFlE85JENwPEE+BPWdlE8O2pOwG/t9B/e/jEMiu3QwHHk8BXp+TEsO0NRwSY3/BnqHTEcjEyNwGSRBCve+REciMOPwEKOCCLuViEsDeNOwvflDCn39dE8mXDPwbSHECrqFkEs7ItQwWZYDCTazuEscTkRw/kXFCrmUfE8vs/QwFD+6B3qoZE8nUuLwI4J/B3Va0EczmaOwzuIACHucUEMQjpLwmt1+Bn68DEca2GOwcntBCzIOCEMgy6OwRnHBCrUsUEsYXrQwL+7BCn5ByEcwK+OwilMCC7hiiEc3ECMwXjLECbJwVEM81xNwZBbCCnmcyEMeHWRwHuxDCDCZzEsf2cSwvo7FCLSFXEs3RVQw14wFC3D6jEMwN4Rw 4_2ndj_mp_0008
LEYj+Bbt8yEcequRwRKI+BPv1vEcSQITwCC8/BT3LeEctDxTwz6BBCL9VYEcAVOTwCn1+Br94FFcdUxTwniZACf02OFczE2SwLQ1/BX5DIFc9teRwijk+BLcKzEsyDwRw33A8B3vZsE88OSTw5JX/BbVrCFsc1zUw86B9BHrXPFMhfoTwSWXBCD55HFcFuGTwYDjACn/IgFMTi4SwhvwACPcDIFceyyQwcYY+B3yZTF8+MFRw 4_2ndj_mp_0008
LzFI/BrvBVEcsN5Uw68YACnYqFE8vQkVwoyEACfGwbDc7oIVwyNH+B/hZVDMJMeUwJ2H9BTNKUEMDFBVwvMUACP/FHEsQppWwW2cBCrfeJEMCXgVw 4_2ndj_mp_0008
LrU0ACvGQ6Cc0vhVwG1gACDutNCs/JPVw1JeACnzJHCMoFtTwmZHACDLIKBMBJLTwzGrBCLeHrBMuI5VwA8ICCbwzSC8gV+WwYv/BC3U7+CcZvYWwn4zACnpe6CM1NhVwa9N/BfQZFCMwcyVwMDdCC7+jdB8DaJVwJrUBCbtCtAsCoRWwTYLDCDLPLC8fAQXwM8hBCDPUOCcWQ4Xwmh5CCz95GDsE1zVwRp1BCjUQWDMBfMXw 4_2ndj_mp_0008
Lo5IBCHeWjCsnR4SwuZNBCzqxeCsZucRwFTo/B34ujCcy/yQwJxH+Bnsv/C86GIRw4NbBCTKF+C8evXTw5qmBCzkJ+BsbRORwAF4BCDZW0CsqS6Qw 4_2ndj_mp_0008
L/QI/BX7iNCcKkhPwxvn8BDwBQCMj9COwjCM9BH9NmCsmXPLwpMb7BLJBnCMFFlJwADc7B7rOGB8grrNwae26BL44UAcSnIQwkRx5BL25x97RSlPw0C34BTZ/GBshk+QwLjTACnUG1B8oq1OwFtR7BLjSkC8rFNPwZ808BPuGgAM4IgMwlak5B3wtLBMHwkMw32s8B/uTMAs6jsQwTmW5BTqRL7bndtQw7+P7BH8zM7bdOaOwKw73B/UAG+bhYbOweac4BrN8jA8xb5RwfjA3BHthPBc0taQwWts5BPJuCCsxSORw 4_2ndj_mp_0008
Lmei/B3EK4CcwdCLwOzNACP1AMDcN2iIwdirBCbAEbDMcquIwq7NCCHmGaD8J88Kw3YdACnPK1CMTLgMwSTG/BjagmD84UEIwfAKACHmWzC8e4AGw 4_2ndj_mp_0008
LNsSCC7ATnDsTJBFwT1qDCjIE1Dsx+vEwaPnEC39STDsbYXHwCNZECX76rCM07LHwKp5DCfrN5D8Mbb9vgsjCCTWHCEs+BD5vNMmBCnXRqD8Sxq/vDTSCCbnXnDMqiCFw5ktDCzqrJEsa25Gwf+SECrGAbD82YN6vk5pECLFBJEceL17v6kgCC79R8DsdSeXvnSYCCLlbTEsWwt5vFbdBC3JnKDcwz+7vAtoACnXQ7Dsx9HAw 4_2ndj_mp_0008
L7XsFCbiWiDckZ+IwzRlGCHXCIDMS8rKwA88GC/tdZCcqksJwwNIHC/w86BsuEZLwJS4HCTADhDsJjILwAksHCXuwDEMy19Mw8ZrGCHNDFEMFfQOwv3kICrt+QEMAqDNwJN3FCL6FBE8zQ2IwWx6FC7SW/Cs/6UMwD8QICv/KsD8a0NJwMZoIC7N9LDcLRAMw 4_2ndj_mp_0008
L/AAHCTAQVCM6KJGwglZHCn53YBM3HyDwBkUGCLU6XAMobpBwSRiGCT8dq+LLzM+vz6XIC73XtBMFUn+v8uqJCXIDJC8LaVBwWDMKC36k2B8mjeFw4mMKCLZ4nCMFU/8vaFIHCvUzxCcPXUEwvk1HCTn70AsRPFHwIt6HCHWiNCsHtH5v8rlICffWzA8aoF6v1sDLCjCU1C8UdT/vJcvJCbsAyC8NXr0v 4_2ndj_mp_0008
LIdBFCz+DpA82i/CwZD2DCHBl0/r0ubBw+7sCC3w9GActXnFwAgwCCDHR/AMKimIwxMZDCDx4WAM7Mc3vSg7CCfqWzB8d/T2v5tnCCLfwHCMnZYwPGChDCPa6KCsKD86PzSWBCjUUQC8fcu0P5j7ECnLYkBcz8jEwpoKEC7boe97LrlBwetkCCnBrc/rXcCyvTxNECbb7OAsKnTovD4tDCrmQOCc9hT6v8jBCC3qX6BcZq77vzWFBCbOwZC8g2t9Pk2pACD3VNCMlGdaP 4_2ndj_mp_0008
LU8xBCvFQQ+LU+0FwcodACXHDc+rhibIw7Rs+BHdAs8bRDWFwrWI/BTbnX1jEAgBwVRfACzDwi7rgvFLwBXuACjkdy9T0gkKwsZlBCjAX69rSG6MwNA0BCbEuj6rTmaDwvZPACvTnNAc2eNJwAWD/BvU/L8b1zFMwmoy/BHz4v+DzDHKwmllBCj78V7b3wxOwMtZBCL6CCAM8yUNwJOjCCfJMe97EO7Lw 4_2ndj_mp_0008
LxxT8BfdyB+r8tAHwumz5B/ANA87uyrEw4SZ5BXu5A+zqD/EwnD05BzS5I/DXDuIwQcb3BLBmX+rmsZHwl+t0Bv5hS9boZCFw1MdyBnYSN/LbJeHwV1+yB36edAMoqWJwivMwBbm9r+bAzFGwYDU8BrNSP/LN8HJwDY95BvBB98r1AcAwCQq3BrrCRA8AsIHwweZ3BjN0r9bAP0JwDvW0BjyI25zG5qFw6Bx0BfeXA+7xgvAw 4_2ndj_mp_0008
L/+s4BzZwk/zUMDBwqEN4BbNdPBER62AwCL11BnolmB0a8dEwujyzB7eb7AEyDkEwU+p3BrlxsB0qDf0v4RZ3BrTomCE0u2xvyKD3BDQD0Ck19E1P4p12BPujYCk1lR9PXy/2BTx2ZDkxKk4PeXC4BPFEp+D/bd7vJg05B3aR2BkrWfCwjLR5BbaFXBkP5SgvH1z1B7ojPBUUuhtvNLr1BnzpxCE99g5v+GL5Bnn61CkDrM4v 4_2ndj_mp_0008
LkXU2BXLKVCkrujHw11T0BzbElCUyEkJwS/yxBbmbzCkuJFIw/26xBfhSLDEWBTEwsDb1Bf1PKD01uLLwN2izBbltbDkO6TNw9C20BTWi9DEaa8Ow1JDzB3vRHE0tBfQwAsuzBPcOWEU0NZRw2lK2Bv4IeEUk3ZRwFq8xBHx7cE0ApRSwdXL4BbAZhCk+U9HwL3yzBXpKJCEd+wKwueQ3BDJUADEHfLMwvd71BbYjkDUVB2JwREyxBbMcpDkZwWMwrx7yBHJ2BDECGpOwn3l2BvHSwDEGu8PwVjd1Bre5LEUvppNw/CKxBnskBEEbigQwcwh3BPtAZEEJvuQw3Nr2Bf2VpE0eeFSwXxEwBnU2WEE6IRSw6QdyB/UIoEkWO9Sw 4_2ndj_mp_0008
Ls7ZvBDxSmCUwYCJwEDwsB7oQyCU7IyHwIR/qBzp0LDUfxoJwGWGrBLslJD0wnHMw2yLrB3FcKCUa8NGwchdrBvcl6Bkv3YAwun8tB39wIBUDN5+v6K8tB7bYfAUcx8wvaI5vBPLKX/jAZXdvuX/xB/e82+TZps1vfwsvBzc6R+jE8x4P7TZvBrOdTCUTorKwrNPtBzjqIDE3slEwDR1rBrUEfBkpQVIwPIEpBjVjPCkbuAHwxkwpBjOBTB0uJf+vNQhrBTizZCkaFw7v2zqvBLwZzBkFfR/vH6IuB7TZXAUX+fCw37WsB74PqA0TWNUPF1IyBbI4r/DZvM+vOBdzBnnmS9T9hPwv+hFuBv1rq+zz4Z9PmWKxBnJoI8jfZg7P 4_2ndj_mp_0008
LtjOpBPPDmDkM/hIw2fGnBrce8DUJ16Jwjb5kBntWgDk+VTLwqknkB3E/6CEGqkKwyZelBXqSJEElzcHw8wHpBT7TqD066DFwth2nBnzVJEUDMbLwhj8jBXKBTEk5LsIw78rmBLJQUEkOdEFwRpokBX0M/D0eWPEw 4_2ndj_mp_0008
LGsxjBrd4wD0i5hNwHlqhBTucaDUD+MPwBjodBvvEXDkr7AOwYtkZBHbIqDUu50OwIRchBP40wDEoS8Qwwn2jB3pUuDExrpRwhzkkBfS3FE005UOwbmjiBDeK7C0j3kPwGM6gBrnIJE06TyQwaMsfBbTMiDUJnhRwoyZjB/m/yDU3rkSw 4_2ndj_mp_0008
LedydBzwm9CElLxLwcJBZBzOxyCUCh/Jwh6aZBDkuFCEJdtIwUJ7dBfbprBE5OiIwTscYBbpAUD0ibgHwk5YdBXRNaDEf48DwwrkdB7KC3C0Fxe/vE1LdBXYHDE0iEXBwOSvgBnxazCUXrPLwe+WVBfUZxCkICLLwWvIVBX0mKDUGy7EwZRfXBru2yDUsopIw04fgBnVlXD0mVYGwHtigBryb7C0pbb6vt9ydBXA8XCkFBtBwck+ZB/Fh4C0Zkk6vqWWgBrqUFEUJ9q9v9OlZBX3bEEUti29vDOIdBndYPEk7adEw 4_2ndj_mp_0008
LN91UBTAwfB0fewHwMb7UBnWWQA0ab6EwShwXBHKUVAkoXD/v7R1WBfliRBk34U5vmkyOBbs/+/T5SiDwtnmLBrtpzA0DWiHw/nGPBrm/AC0KLMIwYbjUBv9FfB0YcxHwrz3WB74X0+DZc3GwkpGOBvs7QAkK2u+vSnRNBnil89zLbQEwMkBIBfGjLBU9/jFwej+KB/fLSA0U6pJw7dfOB3DzYC0lLQFwitnOBTq9OCEEELKw 4_2ndj_mp_0008
LwU0aB/+Ds+TZUZ8vl15dBP1Jb+DWoUqvwP+hB7VuX/TbhbvvHMYiBvpkuAEVlN5vvK/aBbKli8TVzEBwbQcdBTmVn4jzgWTvHcQcB77kj/jhWNwP 4_2ndj_mp_0008
LYc5jBDSiG+DPt9kPTU4mBn+4i+Da9AgPeAJoBL2V/+j4GJ8P6YSqB/slEA0wGs8PHaQoBTQTz2Th4kwvTcvnBHWVP17ZMHAwiFZpBb2eQ+7BYhCwOWboBr20cAsnVDBwcFypBXkLmB8x+3BwUsJsBjeRkB8TzJEwVwuoBbzBYCcgBZAwrMHjBXmAM6Dc3bzP+O6mBDJqMAEmxduvMpmnBHyzV97Gq9WvTXaqBzPmq4jHYlsvnmOoBLLJj9zxHHCwu6olBHs/T67iEyAwD3crBjwVE+bSUJBwkaVpBvFyF+rSV3Gw0HnmBLM4gAMN9k+vPK9sB7UzrA80YSFwhsKtBP5nNCcOQxEwDL6mBvvwYCsCyR9vLuvpB79fzC8/cABw 4_2ndj_mp_0008
LDPGnB/sNe9DLVQCQgVWoBLYrk9zZbrHQv3CmBDvsB+j993JQ9HzjBLIOe9TJb8IQxkAqBzvL66r9kYIQoSXoBrHWS/bgwPIQrT9lBXCZH/bBHZIQ22hpBzMasAc2g/HQ0rWlBT8p86DnB5BQUYfpB7ren/TqRKIQJm6qBP8GW6rGLXKQ9NorBDzDc7rK+2FQ 4_2ndj_mp_0008
LM/jmBXNaM+zLLgMQ9YikBXP2k+jiSjOQuYfiB/7kh4zG5kOQ+TMgBfXrB8TONGPQUl2lBvrKz+T2zpQQloYnBjd9sA0Kx1QQJZCnBL50lBk6jCQQ8z4oBfh+yA0C/xRQjiioBHs3L+Dp05MQxFfjB3VnOAUboOOQgtOnBT0DR8ju+yQQvyUkBj1Pq+zsZbRQ 4_2ndj_mp_0008
LPsTjBLhGK+biyJOQDKVhBHeQMAsJnHOQVjxeBT4cOA8T1uLQGCBaBbeUUA8wvDMQQPziBLBGhBcufROQTU+jBf5ixB8qzfQQUJJjBPTrKB8iZfRQR+4lBX9NVC8t6jQQW5RlBDcTl+L5OCOQ5+CgBr0KEAMNE3PQ6CakBDgBiBslCzMQAgbhBnAgKC8B+xNQwtvmB74/bCMRMcRQu9fmBD5KkCsJrdPQ 4_2ndj_mp_0008
LHjegBTf9EAsCjYJQmjAeBnRUDAc01lFQ1LHaB/3rg97qfjFQdhlVBTYQ39LlH2DQq86gBDdl3/7Vj6AQxWTiBPCO387OJEBQVDfiB/X58/7RARJQG9obBbhw8A8Ws5EQz0nfB7XyAA81nW6PB7ViBvTlwAsQwBBQAqkjBnDHL9rCa7DQ 4_2ndj_mp_0008
L6BdbBzpSJ6jmONIQg3kXBn5m0+TaEkIQf2zSBnglV+j1ZbKQl+jOBXxIb/DKUwJQ2RlaBffYpA0KHkJQZP+dBjTOUBEXF5GQ6arhBDxajBEhp1HQ6osbB75TsB057DCQ8fOjBLeRFCEjA+DQNxyeBf3tJCURqY8PhyEiBnkRRC0TKR+P6dnjBHmwkCUJxH1PvcSfBv7IO7Dc8xIQY8tVB3sEQ/DhkRFQG2LdB7+aXA0qSOLQPluXBrOOYBElYUKQjpkiBX6eQBEdV0JQ+6dXBj9TgBEkPUBQ91VlBXaPLCUUltEQtWAdBzRKTCkv2kxPoP+iB/s0cC0oNxUv 4_2ndj_mp_0008
LzGeTB/zD86TkAmMQzNKPBXaR2zza1YOQLtOLBbt6c9rsq5MQ4haGBDOf+8rrGQNQL8SRBTM9n87NycQQRuXUBPN3F6zF+YRQVIAWBfZdI8blR9SQnYYbBz+JN/7EGdSQJbjWBHrCR6rwplMQNQMNBDwF99TOFuOQHf8TB/hb8+rOhKQQSY+NBrHWL+bkmARQdW/RBfgLT+TsTmRQ/IFYBvwxT8D5a6QQi50cBf+bKA8eTUTQbRoeBfc4/9bM+CSQ349ZBzsFTAM0UsRQ 4_2ndj_mp_0008
LRlTNBP4bk/7aiSLQ2IHKB3HYoAMUgdJQocDHB3gHf/LzIMHQRqMCBX0Wu/LNq8GQNToNBzfYmBs+2vHQKn5KBjlBGCsN14CQ1HEHB/ztlC8EdgDQg4OMBX3NvBMbGo7PykkEBrr62CcIxI+P3WvJBnpzIC81JArPLJ7FBnVVoCcWf7vPaPcDBTwd5C8N8txvGcSRBfLLm/r1/7KQmJ0GBTjBFBcGokKQxM4OBzmeNCc6rKJQ84ORBv7ZFBc/0aGQzFBGBPHDxCc/wfHQ6lPPB/bX9AsR3p6PVvjBBX4zPDsCBH/PQPyKBvN66BsdKdyvKnUAB/cDJD8x4kqv 4_2ndj_mp_0008
LbdtJBXm2B9rP+XEQe9lGBTMVt2DArsAQIsSCBDA/s9TgDODQxF17AD/EK+z87JBQzDWKB3+XD+D6bL7PCDAOB3Y+j5DKBAvPn0HHBXy3CAUHLsxPDzBLBX1zU8bIaLxvgMtNBrKZz878x7EQCucEBz1ya8bDhL8PLx7MBHf5G/zx4YAQuZbQBzn2s77Bie4PfhuQBz8Xm9zwL8Tvee1JBTO7sAUv81XPk9rEBPTvoA0ZaT6PhEiEBTmXD/DIHBdvS14NBzZvP+rnBj5v8TrIB32242Tlmm5vFJYIBDsRl+7/SWav 4_2ndj_mp_0008
LVDfDBrKTK/TsonHQxbj/AfR+YAEgKRJQjih2Aviw++jQ6NKQ/fHtAfRzt/Ti68JQDRiCBPJzEBkoDpLQRfjGBvOqFCEN/6KQjbiJBjEpTCkBcbNQdHnDBv9HrCESxpJQe67GBLh9n+TJltIQnDj8AX9WEBUNOeHQ8/pEBXyaUA0S6yMQ0G9+AbiNhBUyp6MQITfJBL+MyB0ZygJQ8PZMBzZssCUks6MQ91qLBHhvwB0/cROQwbsGB/14fC0ID5OQU/dGBLcLEDkc7IJQGgrAB7Av3C0t7DLQcvkBBneWgCE9VsHQ 4_2ndj_mp_0008
LyMY4AfVVi6TtOOLQDmxvAH/Uq8bqu6LQunooA7bLK+7vItJQLM/dADVRt9LgQEKQZPr0ATQb4/bZKFNQcyqsAbm/BBMvEmNQ75DmAPGF/AM0k0PQCMurAPnUDC8To2LQ1VYdAHkP/BcHfJQQXqXkA7wcjC8jwUMQRJsbAfzkhCcKIjOQsuBAB/+QoqDnHSLQY07qADSfR4LsXZNQ1sq4A/2ta/rwe9OQ/lt6A3H5UAc6ktLQ3GvmAPJaJAMijmQQ693wALtyECsfIGKQ9CGTADBJ8B8qtBRQQbtjAn7Q+CcgM8KQcUEQAjh26C8/56OQ 4_2ndj_mp_0008
LPsWtArx88+bcSGHQRQrmADm9t/bLuHCQk4kfALRC+8bOuq/Pj1/LAfEqi9bGCp+PNeAuAT5EWAsPeI7P8xpnAfUIhAMZKgdPO5YzAHylpBcgMU+PQoU1Az8yq+rCSuGQHXigAf3qiAccilDQagF0AvbIL/L5tm5Pnc9sATdH3AMzOBzvNKHkArzHI/LC1fjv4uVhAjDMQB8CHXoP7Hk4AjIL/Bcnpr3PboTtADm/MC86z4/PTHK4AXjhfBs4QwCQ 4_2ndj_mp_0008
LcUUkAPuAx7Tjqu+PBq4cAXCga/TEJb7PxdFLA3LjCAEmSnBQzYgy/mxfZAUn59/PFQFmAXZL5AUKjf6PNRttALzh0AU0PIgPTP+2AHmfGCkh0UaPXSB9AP9Q9BUXFM8vaL5rA380b8jICqAQmz/UA/Y4/+zosUvPGA4qAbW99AEIz3AQM8ehA3mO0BkNsx5PveIpAb9Z0AEygz0vN+RyAXody/D7aSjP1oeBB3EkXC0SEm9vMz42AvdHACkYXMBwC5cABnXy+AUsda8v 4_2ndj_mp_0008
LVi0PAbi3AAEqSvGQJXJ+/CrCLAEqilJQ9TGR/SZhP+zZ4qJQmYT0+gVk3+zlPYJQ8pTKAv7BJAE4dTMQ7Cg2/OgZMAklMpOQvRwk/qOcZBUYgdPQrl1r/KUJF+DB/AQQfOKk+qRncBUqnzQQDHXA/CcHL+TP4FRQ/evH9o4sSAkPMfRQSY9eAHziZ/D+HaHQAWdw/ahdJBkq7HJQ66PVAzpE/A0eIdMQiSzTAjond+T76dMQ8l6s/OF9JCkGrYOQB8l5/CuH02jb7ZPQy9aF+okyMC0geHRQWuTg+O/Dx4zoPoRQbCNO/wUIVA0/aVSQ 4_2ndj_mp_0008
LhFik/mp2x4bFqtJQd0PX+Grmu+7ecrJQWvQM/cO6d+bdHaGQ/Do9/gf9p+rmZ5GQG3kf/mg2rA85okJQAXrD+aXZ9BcmwhJQjEzK/sQrBCcUhGMQphVh/6lhlCssPMJQmkJCA7SoX6bXb/JQH6TB/c0em+rw5RLQI5q0/GQUvAsC/TLQ4Wrz/6u9rAc4EkHQdJEE/AXW6BM0euHQMs0o/UWpeCcrdEMQG4Nq/o0oLB8WZRMQGU/B82/tCCMsrzNQMZo3+2YgCDsJGKJQm2z3/KlGnCswy2KQcZAz/Sa1iCcy1oGQ 4_2ndj_mp_0008
L+Bt+982kz9bN5gBQmnka/0mYe87Lnn5PwwW6/wGGT8Ddm45Pog7PA1coQ7zPU+3PRgzC96rpc7bU56IP3K4J/go4awLXx/5vVDhp/kAMx9rfuMAwXnTK/YQ9o+TmfJ9vsAz9/c/LO8LtL3EwCGXp/g5xa/DKCPDw6zt9/s2EF9jTZYGwefGY/mauA+bKs8AQqhS0/AVA3+7fby4Pyl+D/eYiu+7tkTjv9l9R/Oo+k6zWrfoP6Hjp/4vx+/bT+/9vkjqI+oP+DAErLL4viJ7GAV+Om+bosVHwmpRp/wAewAkEfbEw742GA9brJ+DasBJw 4_2ndj_mp_0008
LBOUs/8huh/z4i28P7ioGAR273AUHEN9P2x/YANlgoAEFXmCQvbvlARVl4Aka5OBQcll1/svZFCEyeZ/PJut0+ICSq/jsB9+PNySMAB+dEBkhZPyPMTZS/odVJC072b6P/89q/MxaFCkGk2DQrP4EARaHhCEret9P 4_2ndj_mp_0008
Ll6bTAJzfFAk0MQHQiPihAF2nh/DxMsJQcfmpAdtgA9TI9yIQ6ASzAhLaF+zti5IQjusXAZCcc+TE2MMQJi9jABEBq8zcPLOQSedKAVh0UAE5AfNQC8sEA9HBW/j8+bHQMdOlAxd7sA0K9SKQ2+PNAJlNM7jMwnLQL4mfApxhS6zh/7PQWCaoAZrQX47SOPNQj5epABAB6+DfWxOQ8PdCAhKz3/z5cQPQ4r5UA9iqJBE5aDOQ6mC9/YJlrA0zCEMQ 4_2ndj_mp_0008
LucllARnJY6bYgBHQ50+rAJkqq+Lw0mEQhcEzAJcMZ9rY/KAQT3n8AtEjT+bkoBAQxHykAlTedAc4scCQdWzdARGDDB8IlxGQjEfrAtRGiBMbed/PNaYbAp5s177yHkGQj3AxANrHl/LpSqHQ1tQeANcHDAsLmI/PxWTSAJzndAs6IyHQT9QmARCRKC8TTd8PJe5vAF+3FBc9c04PWfGxAhwH9BsMhmCQ 4_2ndj_mp_0008
LAZFvAtDXC0rs9a4PRTS2Ap8W07DTACLPmjd/AZbdv+z0QXyPEVVEBJrDq+jSuRpP7V1vA1Ikl+zHBD4vT8T3A1qgAAkn4w/vpIMoAN0XC7zCEE+voeonAR8/26TYGm4Pg0+4A9PXg77Yk9uv0dSrApp7DA0ahYvv9bnyAdlIlA0CgwCwAug8AVUurAkrGU7vLSK8AdfCj+jOMACwKmpjAJkp29zOa7Bw29usANukI77AQHBwMusiABXW22bI2a4v 4_2ndj_mp_0008
LivP8Ad6URAkgCT8PogECBp8/DBUW5/AQ60aGB9J1OA0FQ3DQZd9KB5xrmAkn1fDQ9Of0AZQkYAEyWX+P1ezDBBmr4BEOYd9Ptj3/AZsgjBES8PEQ 4_2ndj_mp_0008
Lmj0EBxjjj+TJLSHQDsYIBZjei6j4XGJQah3LBxWUD87i6ZGQUqrQBpatB9LW4nHQBrEFBd9te87/E0KQ8qWCBlVnt2zEY0MQn40ABxYqR+j1bBHQNWOLBFMD/9ju+CKQQ/MCBli9S+rHxjJQY/qHBRe/u+bXLuLQcxp/ARfsl8zZQ6LQ 4_2ndj_mp_0008
LLo6JB1N2/9rtGqBQiKJNBVbqb/bWmW7PYNWRBFDsk9LlD80Pgt8VBdXnp+b/ZmxPnFlJBtmoQAMVkcpPbi4FBth/aBcWS6yPYo+BBhcdsBc1eiuvrpOJBR17UCMlA43P2G7FBhST197ecEBQbz4PBFbaYAcNqj/PrFFHBdQf5+LPVrZvTbIMBBAemA8AaUwvJqjDBdLZJBsB4f8PnAt+AtVpQCcXCfjvf3K/AVeZzA8cZRyvlgMEBd7O9BcKr16vqgmGBl0WvC8fJJ6PcWjLBNZydC8O/VePlr7LBJ+9NC8jej+P 4_2ndj_mp_0008
L8m/PBlFUG7zSORuPlkyTBJvEo+jO3Uhv5vYYBR4LN/zA4a2PzwMdBx6a6+TV2SwPTw+QBlvbnAEpkGxvTVKNBtgmWA05A59vpKFVBNcOrB0jSG3v0cYJBtz3fBE9sFAwe/KMBFwhw8DHoHxPVmTVBdBxI9TL4K4vJejOBl5K/AETsNoPAydPB92vJAUVmjCwGsxKBJag7+jFQN8vdtBTB9S3SCUAT75vCBpXB1VZ4BkmrGbvzBhXB1YLUBES2L+vQYzGBxsJPBEumcDw/p7GBFcXsBkKWI5vjXrLBtEeMCU4OFBw 4_2ndj_mp_0008
LmOJXBxhcCAUDoaAQJnxaBZoyTAEAF1EQft7dBFzPG+T9ZlGQ6WXhBROMU+TvIaHQpZmXB11g3AUnlyIQq2KVBRWXICUiuYIQNtlRBZMRTCUoPwKQVeoZB9GGpC0g/EIQGUUTBR0a3/D69oBQWGpdBJObEB0akkDQj9VUB1hlLAU4nPJQlIPaBJNm6AEnhhKQ6SsSBRYYICkMvLFQqI3PBhx9yC0x2dKQj2YOBxAa3Bkn15KQgm8TBpp+SCkNglMQw55XBRTzIDE/AlHQj9GcBJvIpC0123JQSeFcBBA2gCkp6sEQ 4_2ndj_mp_0008
LK9rbBB3Fq47R/3GQ5D4eBRIVp+b8z9HQK/fhB5JTB/bMQpDQ7U5jBdx8U/LEk9EQcqtXB5F5q678TnGQ9nTgBRkui+LUt+JQvIecB951OAszO4HQ 4_2ndj_mp_0008
LxB1gBBo/++bU788PF00iBBsfd/7YepwPO7wkBtY3i87I9+nP6FFnBV00c9LKq8OvchYhBRaZEAMmqQ0vOGDgB1kRbBsLyL0v/XsaBtSTiBscSd4vXphhBV68RCMsKxuvQVQYBlx0YC8xDb4vsoTgB9rn5CMGQouv4PPbBJYH9CMFWB0vj1zYBFPokDs558zv7gAeBVADg+b4iF6P4KNkBR47gAc4mm1PSxtfBpZUo+LQMe3vsiziBxOtCAcyyu8vYuXYB9SNpAMKCW6vBfpjBB/LPCsSgmmv6rAUB5ZlbCc5+R6vM8dhBBlKWD8YJHmv5ddbBdTa6DsEYtxv 4_2ndj_mp_0008
Lt4AkB9abg8TAITvPGTtlBZHcn/TrvLgPx63mBxFamAk1yy5P1jmoBt49bB0Rc73POIIkBhkNzA0xM7zviS6hBJieUB0e3JoOoBGjB5ANHAEN7//v7tKiB5Mh28DWeD2P6vbnBlHWw+TNPLsvFCblBF2NoBkafQ4vObmgBRwOoAU/FxfPD6+hBR5C1AUB1aCwSrxkBZA9c/zuSTCwdEyhBtjCl+jtXw9v 4_2ndj_mp_0008
LxVSmB9l3QAULN6BQCdZnB9cIBBksKqGQjbcoBReyAA05ubJQH2gqBREjSAUvWtKQmcSlBxXO6BEDvmIQKgUkBd3vhCU8StFQBYdmBho5BD0qLyEQZthlBdRclD0gqhBQxRslBNNEnDkbTT4PXWwmBN2/GD0N98rPdNykBtucEEEgCZsPEmkkBBsFi/TULrCQKsKpBxiQgBk0pBFQRQjjBh03TB0+IJJQ4LFmBpg8KC0EWcKQGzrjBtyPVCURx1BQf7oiBZFtxCkJRpHQssInB5PnODk9gTIQ5hIoBBR0yCECuuCQYiskB9Gu+DEmbbDQJvcnBhtItCUBp71PQR4mBJvNIDEswIyvW39jBh1xQE0ZhX2PEI6kBxpDFEk2I6xv 4_2ndj_mp_0008
LpK7mBZsTq9jtF8JQpqknBliV3sDUFLMQL/xpBJYz597+bNLQrWzrBtKOL+Lg5hMQUFHlBRaJC9rU5ENQrAKjBdXas3DFQEOQyOClB9p6T9T9iPJQyVToBFTgl7TToBOQ9LTkB1sip+rInZLQrpqlBtdj8+r55nOQBRriBFjyv8jyXmMQ 4_2ndj_mp_0008
L9nYpBlP1C/7wrwIQG+GrBpwHdAMwJ0GQz09tB56+w/7Tm8FQOQVuBl0Xb9LZnUDQFh4pBdYi1A8GRdBQnfcrBBAF4B8jKn8POvzpBFfBPC8EpnvPwOJpBFNdfBcIRkwv8mVoBVJDzBMSYR+v5wGoBxGyhCMitlAwL5xnBZrU1AsRtkCwvGsnB9ul2+Lt+WHQPOUrBFR/UBcdusIQbC4nBpVnOBcDtFCQ/+spBF5W5/LUc69P37MtBRRPaB8sbC5P80EsBhRtVCsGs+AQcr6qB1G/oCsW40IPrw8nB5LdbCMoNc2PEHTpBt1zgA8MLYpvJEioBZ/X5CsmD77v9EgnBF+HpCsjPVEwvT9nBlM0u/7QLdBwoOLnBN4/DBcqGUGw 4_2ndj_mp_0008
LbD6vB9tcvA8/0WHQ7coyBpD4TAsghsGQA97zB9O+fAMBjKBQ3SQ1B1eMS/bXad+P2HV0BpebBBsSPdJQQkN3BNuTiAc6inJQcGz4BJE5UBsdXrLQCdr7Bdc61As4v1LQrgU9BhQ/rB8TJqNQHWXvBlQOoBMlfeIQ8Z1yBZfyd+r+9LHQ/FbzB5064AcMBbLQ1kX0Bhe8CCcMaCJQHhK4BVyTpAM2dVHQ5QP3B16q9+7CtKKQbX33BBo/NB8U0oNQ3qy4BZCPMCsNxILQzhk8BJkC3AMSm2JQ/1t7BByWo/7aXkMQJmN/BBWXVBcKitNQ5Ci8BdFdqB81MhPQVTV9BlhcUCMm3+MQ 4_2ndj_mp_0008
Lw2fzBBxYsBcTa09P/el0B97cDCMyoWsP9IfyBxnMYCcqqxwvavVwBFnDkCcnTBTvft52BR7XjCMdROxPJNM5BlUhOCscIt6Pk+51Bxj/KDMN3c6POGhyBlfYMC8VBGBQv8Q1BBmBOBcphdhvGLr3BxlfsCMpw3svI4z6BhJilCM1Rt7P7065BFF3lBcBme0PaIf4BpIMECcoURBQqaj3BFnbhD8nqf7Pp1H1Blt1BDsvXIBQo2U0BN2IaDMrWkzP 4_2ndj_mp_0008
L3f/yBpLgcCMlxl+vi4SxBVqYxCMSXNDwFX5yBZ4qHD8LIzHwn3S1BRNBMDMm7eHwyjfvBF7EPCMTRlFwIXswBdFnUBMg4ZIwhIlyBx9fnB8yG+JwjAyvB5mZKAM3CaIwWJv0BlfQSCs4g4Aws67vBhv1HDsTNRBwoQ5tBNUcdCMfs8HwgdguBBAKACMy+KCw 4_2ndj_mp_0008
LywdxBJ3cVDMaeBKwYUbyBV7QsDs1UeMw/9u0BVykTDsruyNwip41BtbprDcVKVPwPzJwBx7byDsq8eOwsqHvBxtHJDMMauPw5rysBVxqRDs4hzQwGYzrB5qjoC8pAdRwnBfpBJ6SwCsPtWSwamhvBRFkMDMk65Jwi6/yBJtKGE81U1Lwow0wBB3mDEsPQDQwIbeuB5cIBEc3NgNw0YduBl9dzCMXaJOw+cuwBhRq5CMbxaQw9EbtB1b2nDMoglRwfpJrB94NgD8/AQQwtMNrBZy9RC83frQw9natBxpLaCMLFCSweA5oBN8TUCM/5wSwytBqBNmxEDc5pFTwCi9nB95D9CcZz0Rw 4_2ndj_mp_0008
LwmX1BpYFrCs4CaNwdww3BJZtZCsbB1OwIFT6BpoNoCscLaNwlzb8BhavjCMomrOwm2o3B5UbRBc8DrOwMDZ1BV3DjAc6sDQwsl30BplXE+LHjiPwKDwzBhb/W9bqb2MwmuozBFeZk6DTzhLwtkb0BpNP++jaqYMwPqlyBBawb6TnIKJws0W0BNhJZCc9GEMwu3C4BxG2mCMNhaQwngv3Bpwo+A82zkMwiie5BJEm0AM7iaPwSHi1B5GbiA8JSJRwzjkzBxxCFBMzRkPwsHr2BV27e7rsYxPwB1jzBBuno87nljQw0s2yBFZgL/7ld1Lw4b10BBdmP/TSIWOw9nZ0Bl8JTAkV9LLwpPmxB557K8bfkrIwb4nyB9V+Q+jEAAIw 4_2ndj_mp_0008
L2aP6B9g43CsDLBLweFk8B5Q1FDsmmfJwUsd9BhERyDMab8JwpvF8BVEPGEcK6/KwnIA8BxGqADc2AEFwswy7BZzVVC81UrDwTIa4Blf79Cso1QKwUMN+BdzcxCczDKKwDmJ6BR4JRDcTPDEwmkm9BZLhPD8P6wCwu3C8BhzlFC8A67Gw 4_2ndj_mp_0008
LXx8/BRzp8Dsa5VJwiUlACd/3TEcvOdJwgIx/B91ykEcj8pHwUD++Bx2whEcs1HDwmqCCCtr0SE85YiIwsVsCC9SyoEsEKVIwwcNDCR1PwEc6hTKwLqqCCFz4xEMwpZEwRogAC9h0jDsYYnIw2PeACpA0aEMqmcLwDenCChDHJEsy77Jw+CGCC9iDLE8vMLFw 4_2ndj_mp_0008
LXCN/B18Q4Ecw5EJwx099BxWUKFMH//GwRN8+BNTRQFcasVBweVN9BV2vWFchIy8vQ+e+Bp8LdF8jsYJwuXX+BtBkTFMrGHMwm40/BZWn+EMRo1Lwb/M/BtML4Es/XEJwEq47BpKpFF8KacGwBAOAChUckFcQA8IwQu98BxvqpFsNxEJwUeT/B5wUeF8i6kNwwZR8BRSfRFsHIvMwHb/ACFQPBFsSWIMwDRD/B1eKzEM6VUNw 4_2ndj_mp_0008
LgfuACpZlMFc+Qm/vmXNBCxIkRFMRBixvfAdBC1NL/EM174pPA/CBCZzPAFsdRA8PVHgCC1zleFswB7yvSYWCCtHjzFsG9Y7vCl5CCd/71F82PwCwzQqBCRCMCGsq5a1v/rwCClhiEG8lhdFw2XhBCpewLGcO9H8v4YECCFh8MG8QEGDwJi7BCVkeWGcJpyFwm+WBCho7FFM3leCwuuWAChtZYF8/c3YvKRRDCJyKVFsWVf5v3N3CCluEiFMJoTqPlQcDChZtoF899lEwCjOBCFzPBG8yN5hPkVMDCNkeFGsO7tIwQp+ACxpXSGcmrc4vglbBCFOabGcrHoDw 4_2ndj_mp_0008
LgYyBC9dYsE8+pBpv8t6BCptUXEMFlrtPrbmACdKCSEchsU5PDGmACt6vLE8bNcBQ6qQCC55PFE8lIywvpffCCJnOgDswB8ePueeBCVhVDDsoKPrPyynDC9l9NDMpAjxPnO+BCNOGhCsOEL3PKWRDClNwmCMdQ34PX38BCJTesEckNP6v5OsCC58UWEMjEi5PiLKDCp1cJE8wd34vN0cBC1RXDEclNJ6vSHgACR9GIDskApjPxPqEC5jiYDMK4JyPV0UBCFFbGCst8w5P 4_2ndj_mp_0008
Lc/x+BN4UVEcQJNxPhcK8BtKHRE8nCj5PPsi7Bx4OdE8oSuBQgky5BJwBVE8HvpEQl465B1e8VEMpFpjP+eI6B17KHE89jL4vPvD6Bd4QtEMag3nvlg0+BdEScEsKEvqvidW8B5kpAE8llV8P9i/3BRT0SE8eWcyPuAi4BxkzKEMwR09vSM95BVVMtDsXbIzv20D8BZohJEMtEF8vb0d4BNgkwEc3iZ3vbY/7BRQawEMdlazvYZ05BREj3EcGZ/xP 4_2ndj_mp_0008
LJMC9BlcDuEsqhyCQ40m8BNND8EsgSkHQNNu+BNNO4EcWSEKQAhA/BhDMEFc0BEMQZ3o8BN9jTFMT+2FQ9pZ6BxbhZFsEcECQKZ/6BJeLiF8viM6P8nw3B9RVWFcmKkDQGm84Bt4nnFs0DGtPD2t1BVpxbFMrrGAQsYT2BhzYkFMFro0PgHR0B1zzpFcGZOZvbG2+Bh66vEcxoEBQmnx6Bp8F2Ecd+sIQ1Vi+BhoMXFsXG6DQ4Pf8B5/udFsmVsIQORE9BR9rkFsLFs3PY+S3BF9gPF8WEeHQRPa5BtFbuFswqExvw9ozB9WQZFsi2RBQc7A1B5GvuF8u/a2v 4_2ndj_mp_0008
L7+GACpdZmEc6xyJQfrIBCRQaeEscUrLQX4hACpatLEsYd4MQT7FAC1LP5DMASgLQY5dCCxpPYEM9iVKQz9DDC1kfrEMFR3IQFpcDClHtPEcYxZMQfBTEC1uPmEso3fGQTDAACtrIeEcotEIQxCaBChw3pEM1rONQbaSCCJe6LEcWr1IQfhUDCx253EsHbTKQoMUCChFMyEMviBHQLiYEClybLEMV/aLQUoBDCtOmBEs4PXNQnzoDCpF+bEcP95NQnPqECtrr0Es5rhEQoUDECFDPaEMGVfDQhjEFCZ3CgEsZikIQ 4_2ndj_mp_0008
LZYVACRWRME8LunPQ08X/BZEjyDcldgQQLPkACBKKLDs+6nQQa0EACV38mCMJTXQQFOd+BJ19+D8pe6RQMaG8Btb6OEceo8RQtmU7B9PeUEsHGYTQZJ+4Bp96jEcBXaTQDUP4BJzAqEMtZzUQk0mAC9EEaEM+uQQQJAh9BBZ3qDca5+PQBkDACB15GE8N5cSQEn49BRDRiDsArdSQT0Y6BZ6pHEsqlcRQ4No8BB4jdE8/zaRQ3cB9BBEybEMOn4TQMkx6BRh6FEMeR6TQVlP3B1oicEMY37SQxqe5BRoXyEc112SQrSr2BZGQ0EMGIyUQ2U05B57JxE8O9PVQygu3BdtxcE8vpUVQ 4_2ndj_mp_0008
Lx40BC5y6QD8yV6QQD+4CCJYqwCsEzNRQsXgDChRDdCcJ7yPQ2nvECl/kfC8U7hPQQY+DCVznEDMEyESQsDeDCREISDcHTbTQP2rCCpFQ7CMx4DUQf35DChc32D8BU4TQcjICCxjZvDMo1CRQWmYCC5LnVCsvprRQ4uYEChyhgDcTKkRQhYyECtqxtCcncNSQTgmDCFTvAEsUixUQzciECdbKEE8iTVTQ 4_2ndj_mp_0008
LH9vCCFPfJCsK5/NQ9u+CCp5SpBMULbLQWNECCx0obAMYXSLQAYCBCxG1XAsTmlMQZnsCChuqSCskLGJQchnDCVxS5C8aC7IQyTAFCJNwsC8aNNIQfE3FCZE0RD8+omHQhtiGC1R5lDc6fwJQqWdGCBYJYDMzKPMQC6SHCRTtDEMvxLJQddwBCdABHC8BPWOQSRAECJKVRBMuEYLQONrBC9JfeCciRPJQJFyCCd3HBCMhKcGQQJpDC1akJDchb2KQl0PDChmPPDsD0yGQ6g/EC5uMaCMYSuEQekbFCZJeZC8MyzJQUz8FCl1UdDsUw1DQ0g4FCNeh+CsSPrMQ0D+GCViMnDst+sNQsBXHCRn/IEswhjGQBmzHCFnOLEcRipKQ 4_2ndj_mp_0008
LQeaCCF4O2+7lapJQz/kBCVE4n5b7fUJQnpUAC9YY76LR2DHQOUUACpCrZ+716kDQg+cCC5aln9zaMLIQ7umBCt/WIAUeLIHQvDkDCJorf+DXxIKQuyIDC94xF/b9sQIQXvOBCx1Fg0z1MULQ144CCZVkS8D7KlEQ3UPCCZf46AUwsgFQKw1ACtndv/jQBNEQcTIBCBa0eAU/SZJQOaLEC51BDAEvEUJQLIIDCVneJ/zvnBMQppLECJLo76jrweKQ 4_2ndj_mp_0008
Lw7Z+BFOf/4TSVcIQEV77BJZk74TU3CGQE/17BpoTA9TTLKAQc0V9BZ4ed/DLSV9P0285BJDHy9zsovIQgDe3BZdvH+D5J7GQuYh+BhnEE9zkHGKQBeM7BhptW9r9tpFQUws5B9Wqc7D3gpKQ0Xv6BlTE4/zhELJQDWf3Bx6wV7DgnEEQ 4_2ndj_mp_0008
LkmZ6BZ1HN4zQHn4PG3S6BV9UZ8z4k+pvqB93BJMNK/zxwuwvvqs1BR2lr+z1XcfvmwE6BVvlZ8bF4A6veW95B11T057Js6Cw40M6BZIYX/7RsNHwMLO3Bt6RkA8IwZFwby84B1bTB8rgB56Pk/M8BtPBB+TiXPyvNHy7BpoGh+bqc04vCvR4BhYtV+LY3F4v8NF4BBGRL6TQOxDw2Im7B1V3g7D+Z4DwIdF3B5sJfB88juHwS+R3BJY0zAsvmJBwJwe1Bxgr4/LZTOGw 4_2ndj_mp_0008
LkhZ4Bp6ArAke4b6vnEO2Blz5nBEVxS9vSho0BxrHQBUKa2DwLFT1BRHvnBk9iPIw+YwyB1o0XAkRtcDw0RY3BxiThCUruk+vjjl4BJRvwCULKAwvUvO1BdtHADE5dNBwpSN6BJ2XZDEWdByvQ9M6Bh3uzA0Si79v46o0BBYLqBky/j2vB//4BBhtgCk1yMCwCh/2BF/T2C0bMMmPgU45BV+4XCEd0lbvDWF2BJqBgDkh5oBw/hd0BRBZ1C0W0DFw2omzB9AEBDkpjn8vh4/6BFlRiD0VmOrP7E37BRGKUDUtXj6vB974BlbAzDE2qA4v 4_2ndj_mp_0008
LAAAcBBAAAAAAAAAALy2J+23PV6rX6movPy3N+KDDN6LWSszP 4_2ndj_mp_0008
SCORE:  -181.176   -433.353     37.802    325.980           1.253                 19.848        -12.412   -156.204        0.933        -48.821         -3.571        -21.633      -8.197        0.000     14.019    110.637    -16.265            0.260     39.474                -32.858          1.933      8.810     54.000      8.000 4_2ndj_mp_0009
RES_NUM A:1-103 B:104 4_2ndj_mp_0009
FOLD_TREE  EDGE 104 1 1  EDGE 1 103 -1  4_2ndj_mp_0009
RT -0.0280147 0.072483 -0.996976 0.979699 0.200055 -0.0129846 0.198509 -0.9771 -0.076616 -9.85737 -9.42519 21.1832   4_2ndj_mp_0009
ANNOTATED_SEQUENCE: M[MET:NtermProteinFull]ETTNGTETWYESLH[HIS_D]AVLKALNATLHSNLLCRPGPGLGPDNQTEERRASLPGRDDNSYMYILFVMFLFAVTVGSLILGYTRSRKVDKRSDPYH[HIS_D]VYIKNRVSMI[ILE:CtermProteinFull]Z[MEM] 4_2ndj_mp_0009
CHAIN_ENDINGS  103 4_2ndj_mp_0009
LIVOuAF7/pGsCirSwIHvtAxcIsGMBHQRw16+sAtGV4G8nwDRweAvkAtBv8Gc8gSRw9vPkAJwXmG8aRnQwGx6iAhNcoGM4tPOwCJFuAVjmjGM5hTMw25lrAp4fVGc8bWMwfytuAdGHiGsXV1Sw5iq0A1lltGMHaETwxWonAFj1sGc8tHTw2LW1A5jepG8Hf1Qw+yGlA9sxdG8jYwQwFwvZAFO0oGs6EHRwjOWXAJKhkGs4MiNwDnGiAhiAxGsaa5Nwil1xAtcYRGcSpOLwQ3krAdipSGseaaOwMr1jAdI3TG8gCcLw 4_2ndj_mp_0009
L5x/1Ad+P9GcpuwQwUfU4A1m0IHMVdjQwK1T+ABJFMHMTlpOwj76AB5AGVHce3bOwEcm+AxHHNHsRNwRwySfEBhfKHHMseCSwe1nDBdL08G8EgxSwOLN+AlFk5Gcdt5SwLHfHBx2J4G8YQNTwY9a8At8t4GMdi/QwbbswA571MH8PmtQw3/RABJWgVHsQolRwRzo5AparMHs0dpSw3gfGBNPeFHMfCGRwkTGHBBdTMHcCOoSw 4_2ndj_mp_0009
L540ABJDUEHcQ59MwCc/DBZNoFH8ddcKwf/uCBl/R9G8agVIw6En+AB2e2GMTuuIwcwCKBxuSFHcUyALwUO7MBNnYIHMbEqIwN7vLBt6F6Gcuy1Lwc3a+A1OH9GMycaNwu2TDBxRtNHcuvsJwCBALBpZ4KHMbYnMwq9jPBpEqNHMjnHJwaUCQB5hA6GMP/OMw3PmJBxPw3G8rNpNwzi1KB9ue0GsYNPKw 4_2ndj_mp_0009
LnFyFBJn48GMHXREwuvRFBl+T2Gss00+vqz6GBN5BrGM1P8/v9KUKBpWnmG8L7b6vALiIBlAK7GcQeHzv1mBOBNOL8Gci1s4vprWGBxEHGHsHOMqvLu1IBtVLCHsGtSEwjZABBFGq2GcKaF9vszTIBBJ51GcETBjPiqtOBtUl3GslBt+vEBtIBhMaJHc21BwPoUMCBpWWFH8JYjAvCpmGBJobLHcZib5v 4_2ndj_mp_0009
LpKZEBBS0lGM3I/DwrkJFBVdPaGcsKGFwzZ1ABlMbTG8YjJCwsqY5AZvnXGMlCiAwemBFBViHYG80TiJwp34JBZuXcG8wx8KwQ+VOBpjAcGcIS4JwB5HJBxXZgGs+cVNwt4gBBpRbpGcsfLGwtsGJB5PCYGs5FoDw0IeBBdnzbGcixZKw2BwEB5+hPGM3B5JwUxNMB9EWjG82qXOw8ycFBZohgG8I6HOw 4_2ndj_mp_0009
LJYfBB5cPJGMCUMBwGjm6AxcACGMqoC9v7iE9AN728F8G1YjvD0pBBp6PDGsoTywPJ8IFB5RNGGs44CCwFCP4AVdq2Fsu4DBwvckzAFVJHGcBBi8v 4_2ndj_mp_0009
LmHG4AhJHsF8X9npPOmX5Ah+9iFskH88P95KvAhMHgFcYahBQVGMmAdbbfFcrjO+PYED/Ax1JNFMd7M8PDwU4A54N+EsngW1PtZzEBlEUPF85Ig0PWw2xAB4+mFsgiLovTef+ARFQtFc7s4AQPvSAB9FGHFsIaHCQL7b4ApjuwEs5hW6PrQwGBZrv/EcIvnzPfuYHBpehaFM68e6PmnDEBVKOVFcMnemv 4_2ndj_mp_0009
Lt8svARFqaF8tjpGQQYNmAFzFUFMXoyIQw4AhApCG/EcNeTHQj/vOAtP3/E8g7iGQ62GpAZIGRFsgbvLQvgurAduwlFc/mNNQG6+uA9UHiFcSRCQQ35RwA5o8PF84caQQgOLwAhShxFcDCwQQyf32ARtIYFsn2MIQOtwgANwfhFM17eIQyOBwAVkiGFcL45LQXfeiA1RaJFsbAyMQh/tkAFJIwFs3ZLNQuFLyAxs7tFsaXKMQ 4_2ndj_mp_0009
LHBBnAxhWvEszFcFQOpmiAJ4FcE8S4KDQaX1ZAp3PfEsGQt7PKMDKAREJWEcr974PL7erABvPLEcx4dCQdJxzAlZtTEcQjO+PqPNwANvHFEsLF3HQskDvAJsavE8Xq0FQOtlYAlMtUEci0iFQl6KoAdDC6DMRYkAQdPj2AJygIEMz0w5Pfxd2AVnZyDcYSSHQRd8pAlLB9DsV7MJQ4ZmzA1gQTEMyX4IQ 4_2ndj_mp_0009
LtHnhAdLIuE84meyPWX1ZA1HJ3EMHG7wvafuFAt7REF8MsqmvS52p/UAe9EMbeK1vte9lARG6DFsmr55vY0NkAB6mQFcRVhBwvfWkA9F4HFsm2qGwJLYgA50QmFs3mECwxkdhAZuMYF80QIJwtXueAtO/qFs3umHwM7caAFqR2FcEY58vSQyZAFPe/Fsb3xIw6OYTAFZ3EG8uJNAwKghUApFOHGs7TsFwm3hoAJyC1E8mAN3P56WVApKzpEcySm5vHH6sAVSZ5E8OLs5v9NBoAdUFQFc6hBwvg3ZmAFTq3EsfexHwhUVhARkGWFsKVILwomsZAxoQyFsocAxvXq+cAlDBCG8O00KwrOQKAtQaKGMuim7v1ekPANbGPGsej9Gw 4_2ndj_mp_0009
LbqRDAFpTTFMPwpyPe6ua/I9RdFMcC53PrpdP++ruNFMvld7PpzKp/G/tOFMg9l2PsBIk/QfHuFs+hVAQ7j6G+6lY4F85xRCQoN5O/OSaEG8EOu+PaDvP/aUXxF83U+GQXl48/GXGJG8wlIBQ8KT9/yYv6F8S5XIQ6I5HAz8iFGsyF2FQFSiaA7zNKGsIHnHQYbwPAN5JYFctF25PHtPA/keTjFMum0WPxLE5/oSu6FsFpq9P20A0/EJzmF8rewDQQLCi+23KHG8jZr2PemIl+e/bkFMyboIQFZvFADijPGsr6r9PVGIGAjnN1FMZ+NKQRpJgA7nFGG8nYQJQ 4_2ndj_mp_0009
LTujT+EyDAF8f8eBQPU1S/SCSwEsdHSDQLcBp/uTpgE88aS+PU4qHAb4BbEcCK69POkoZ+ydfjEM9u+HQzjpz9m/GwEc4PlKQ8jw1+8q2iEcEV3MQPeZY/kXbREsFLYMQP4ot+wrKqEcbTGPQGBIh/kz2CFs4KqDQRYd2/mRo4E8FJfEQ6e+Q/UmgdEMMG8GQgMFX/WlqVEMRMYIQSkli/2mZ2EMxtHLQ/pQE/kKo9EcNSQKQ 4_2ndj_mp_0009
LJ7y0+uN0YEsLv+1PZRiT/2d4KEst8CovAyp3/6N8VEcXxf5v8JKNAz+DNEsYKU7vB5I1+shhDE84uM4vOhun/E+VtDs5FlmvW/QC/ot+dEcrhC4P8Yro/yKx4DM+1ogP/lUe/80aREs77+6vdAky90qJ1D8oAP/vUoi3/4XUAEMQbpqP 4_2ndj_mp_0009
LKc5u/W05pE8b4m7v/p1EA/D63E8tsTBw5BXaAjJ5/EsMme9v85mlA/P/7E8u0/AwkoHv/KpZLFMwLADw1Uej+6irGFMlcqGwjA4C/I99aFs3UaHwyN0R/WIO+Ec8LAKwtqbD/Gj0uEM2lJ5vuVeIAnxdvEsgjAFwtS7i/WYOTF8QF2+vif/BAvvmWFsZyFFwrfnu+Ilu6EsehyEwH1ns/APnXF8NYAJwMjCa/QafgFc4XiDwEq1m9q5UnF8OFnIwimik9Yn26EMdaTLwlZZt/W6KKFsbV8KwhLHr/SZkvEs8grJw 4_2ndj_mp_0009
LIWkaAXq5HFs1viuvDi3nAfIsMFcOieoPXRXuAf5I3EshF0sPhT43AHy13EMMqFRP+4AmATnhWFMsTM9PiKGwAroQdFsgxWBQTAf1ArnzvFc/4DAQqcx1A/37TF8mZVFQc+C+ATWmxF8icIDQZqZ+Avi5gFMBKXGQJrHNAr0pGFcQIlcPXkusAP/MYFseNGpvm/1gAzDgkFcqmc8PwJ6hAvEALFM6HJBQDvDzA3G/6F87176P/4p0AzHOFFMFAnHQgjsBBD0R/Fc2nuCQ 4_2ndj_mp_0009
LxP9pAT6XlEsu3r1PylVwA31/QE83ul4PrGZ1ArpBIEcisdovHPh+ALLQAEMGs5mvgFroA/9uCE85yX+PvPQiAvFrkE8ZoS5PNva2AHgdUEMjDm+PDGolAPsALE8/NtCQZW3hA/yu6DcwCo5PjRgtAPAlpDsPrLAQ 4_2ndj_mp_0009
LMBAvAX2NHE88zL6vyn6yA/Jh9D8WdKCwEKb7ALl3ME8+AFFw1nEBBnWjFEMxwEIwbySpAHC02DMF26FwTKqlArjpQE8qqIIwypPsADccXDs2mKJw/9gnAbjANEcucX5vqMG4Aj+FjD8Er/AwUdniA/MEqDc8GnDwk3sdAjx+NEc4QdJwXBUjAL1abEs/JDFwXfMsA7ixXEM9RRJwByZlA7m1SDcpCfKwI88yAnWHkDsj/TKw4/fuAr124CcZCSIw 4_2ndj_mp_0009
Lw9n6AT6diEspXcEwTOaBB7ygxEchzXGwIMpGBv9FwEsiIjDwRK0KBb+pxE89STGwywu+AnKkIFcG13FwaLp1AbjxOF8ZL2IwMGaxATp0kFcMaGIwEXv5ALjdOFMtitLwIJ7zAbW0nEMA6nCwCuACBf4ZuEsH6TJwD347AfYDLFsIYzBw0UsCBnTdTF8j/lGw4OFvAnXZDFcMIpIwLw8qA38OpFcpRdJwE0YuAbTgkFc4EHEw5l13AvkhwFMdOQIwT1RzAjP3SF8idENwpaJAB3b2ZFMWx6LwDcl8Afyc+EMd/MMw 4_2ndj_mp_0009
LmBSGB71LsEcSio8vhKLLB3iGoEcnzd1vcgyNB/BkSEsP8L5vz7hSBTLWSE8HEo7vSDDKBfMtpEMTMiyPji0IBTFQAFsD0L5PDxvNBn9fOFckqm4Py6nMBb7mkFMbeL9PTAYRBPG4yFcf7c8Ps42CBbqyqE8XKZ4vqTLOBT6GzEM2p15vUnpGBfPjfE8iUm2PppfNB3p0jE8khu5PKdqFBvmNHFc4ziwPFfbHBn7l/EcQBuAQDTARB3gKHF8emG9Py3/OBXuKQF8akYRPdsUJBzo7rFskG14PlpdLBHRJjFsFrxCQN/dQBPCrAGswMk/PUZcUBjHYsFsE5SAQUYcSBHzm0Fc1saxP 4_2ndj_mp_0009
La1eKBr/xCE8gou6vefbMBXn5bDMq8a+voe3OB/HteDsZI4Ew4dZTB3J7PDcV37FwHddIB7xk3CMqBf9vu/lGBXrnGEsB3m5vDv0PBrjLUD8ZWT5v09CJBTy0uC82aRyvG4fEBXTqADsvBLAwGbJKBXe2fCMiRdBw 4_2ndj_mp_0009
LmOYMBn+e3DszhPIwgLQOBbhS+DcsU/KwDW6TBjD0KE8004KwELyXB3ljEEst3UMwwNKKBrzcME85njMwCx1LBHm+SE86GZPwX30MBfWA+DcUEiQw1RgHBbG4gE81RUQwwLiIBDz+/DsJE1HwU/8OBvpldD82YqLwHydGBLAUDEMf1tMw25UJB/rCbE8CCcLwkzkPBHS9bEcSbTPwrVBOBzDpDE89iiRwP3/PBnWCrDsy3EQwf9KJBnkFrDsSMlQwr0sIBbwhlEs6wURwpOxDB/25XEM2OXQwwr7GBb9KvEMxuaPw 4_2ndj_mp_0009
L21GUBbIKdEc/QbJwtC4YB7HZqE8NMNJwfGjdB/7rdEsBX7HwPuBhBHAhfEctVqIwesrXBj7Y+EcGnLHw3ZYUB/BXOFcviHJwKCIUBLwqNFckflLwXS2RBfavcFcAaZHwLG0QBv/gjEM4skIwdCzZBzs5xE8/hHLw9IjVBvXA6EcTWiDwAUbbBHx8FF8LR/FwtxlPBjkxnFMs5mIwm1KSBn5scF8OXaDw 4_2ndj_mp_0009
LH2rcBbb7PEshH3Dw1JMgB/JTCE8VoQBwMQbhBTjjjDcnzcFw105jBfJ3eDsuTmFwFLEeBH3OtD8No54v5qRZB7ytQEsotsBwNQ1hBzR+LE8E0c/v0lWcBzjlBEMzKPsvvPqaB3vNbDsRw+7vzXigBrHEYDsnT6yv 4_2ndj_mp_0009
LO9hfBzwGSDM8kbIwZLogB3yY1C883qKwfWTiBnDCODsk+tMwMPYkBT3aAD8uMwNw5wbcBfj1gC8W6FMw7HgZBfqAHCsCxOKwAxSeBn1GFCs6baOw+zpbBLoJbDsYxXIwgaAiBjpTeCM2pyJwuVzZBjB35CMeY2Mwg5lXBvPNZCsO0AJwmS1aBz6ttBMlRZPw9gPgB/kuYC8j/1PwpqcgBXkrXBsZmqNw 4_2ndj_mp_0009
LXbVhBPkE1D8PkgNw5DsiBnTSIEchHbPwW7alBjCBQEsbJjOwBsQnBX2vOEscgEQwgL7gBbkybEcxpAQwwQ0cBX8WXEcw81QwEkUZBDeTrE8f63QwGkbeBLLpQEsL6PSwlsAfBXvC+D8kM3MwjDHjBvZ58Dc/dlQwPeSgBLMziEsxYIOwCjHiBzEmnEcc+iQwYvgaBPGkKEMXHYQw6pvVBH3JoEMvxdRwJWKYBjIkvE8ottPwD/ibBzWe4EMzgURwqm2aBbxeNEs7x1SwKZXgBT5bdEsN1tSwirbgBXgMCE8drMSw 4_2ndj_mp_0009
LuGllBP5ZWEckw9Lw2qNoBPtqbEcYarKwL6GqB/gDIE8/6lKwq/XsB3vGMEsWIMLwpDznBroFkE8dVqHwVcymBL8n6EcsxcHwWtHoBLucLFMVZ6IweHlkBrNHDFMtTJFwgXxmB3JVdFsJufIwqhnkBr6sYFsyaKGwIi+jBHaDWEMy5uKwbjPpBTkxnE8mS3LwyzXmBrQ4ZE8bUkFwrorpBnDXjEMUneFwKpDjB/Jc6EMim5CwgwVnB7PMtFcQ0MJwK5NjBX2QjFMh27Ew 4_2ndj_mp_0009
LA7QpBDeboD8lP/Jw2LCrBfdtEDsAqVKwVJ7rBD0I7CcivNNwAoSuBbyh1C8VWmNwY3rpBb6XdCsixLJwoXXpB7/MhCcyg0EwM4YnB//zlDchOQJwjJysBnMKQDc6BQJwRSvnB/vBZCsyCIKwXa4qBDWJBC8njoJwlb5nB7ik0CcwHTEw 4_2ndj_mp_0009
L4CNqBvsCBDc9hNPw22BrB/PV4C8JW/QwtdcsBfoQcDM1YtRwUnnuB/cdUDseHPSwcLnoBTa3qC8xkzRwkylnBzJo+B8/AbRwhIIpBz5SHBcQD/QwZlBlBbuXxBcY6kRwzMRoBjWGED8ERqOw2YZsBz5NdCcpH/QwFlAnBDTJCDsV9qRwqhIpBzZnqCcRU3Swk6OkBbzl4AcTnVRwgy2jBjD/PC8Qw7Rw 4_2ndj_mp_0009
LmdjrBj3mBEslSpRwd6qsBnbXUEM4wWSwGuYvB/CzcEsqEzRw+tqwBjC7oEcGPgSwXUnqBPgkmEsNhUSwSj+nBPGOiEMtlDTwmFEmBj+00EMrL1Sw3DioBfdAfEcjdiUwCszpBLNaDE8UtJRw/l0sBXx2PEcJ9ZTwpoIqBTUFqE83ASRwD3grBPXy0E8I4wSwR/CnBXc2TEsWipSwrJMkBLDvxEsvnWTw4+qlBfKk2EMK6wRweL9mBvJgDFc9rNTwqGqmB7v5bEse6DVwOddpBrEYtEcDm8UwHE4pBnCcREcq9qUw 4_2ndj_mp_0009
LORKwBDOfXE8kRjQwYMpyBTEXeEsde5Pwtcs0BHhKLEMqm3Pwdgt2BfNgMEcOOiOw5QHyB32mmE8tsDNwe6KwBzgh5EcO31MwfisvBzyz+EMxC6JwdJUxB3ZrMFsyJVOwyHZvBLBWJE8D4PQwxEezBLgqrEc8KhQwqeTxBDwiZEs8a3Lw3mA0Bf8irEcBVLMwwIQuBLGH1EMWDuNw8JUuBT+PMF8fNwJwL11uBr37wE8fk5IwQplxBvYCDFMYx9IwMt7vBPwHaFc1ZLOwp1OzB/hHRFsj8cNwcbmxBD2iIF8GvNQw 4_2ndj_mp_0009
LaoD0BXro0DcNyrQwXlz1BLmvPDMysqQwrZi4BbLcVDs8WbRwMmz4BHn5yDsNgKSwf7S0Bb5spC8lxQRwhK3zB/HcsCMokDTwz/QyBHTVxDsl9IRwdzW2Bn+gLDstcPPwxIX1BvpLMCMR8BRwMjUyBflfnCMDlzQwEpYxBbV37CM1dBTw 4_2ndj_mp_0009
LMSe6BDpB4C8X1NRw25G9BDCF3Cs4u/Rwlfz8Bv53uCs1ehTw4iw7Bn//MCMMIxTwlt8+Bz4uUCMCwbRweuxACHNtOC8sdMSwtwuBC3dLyCcfx7Rwj2FDCH9umCMMQTSw5YlDCH0UoCcTcjTwTU0CCHq60CMg+iUwJq1EC/lOdC8yOyTwVP65B7HNhCcd1jQw64J+BnPnVD81E+RwbFd/B39dcCs0vZQwyL69BzKJsBcoVbRwYvPBC/JkhB8N04Rw/lkACHXtNCcP/QTwqIcBC7VKODMF+gSwO8tBCX+I6C8s53Qw6itDC3r4cCskEkRwW92BCnjZ9Cs/qXUw58LDCn/G2C8mEfVwMZbFCz6iTCc/XBTw4RNFCv4aeCMvSuUw 4_2ndj_mp_0009
LhAk9Bf1eKDcWFeUwGpN9BjFO/CMtB2Vwb9I/BrTObCMJBWWwYrqACHieUC8cnyVwwe19B/uUpDsO+nWwpos/BvTx/DcbsvVwLys+BfDR2D8sjWUwfEl9B7Q0KD8OcfUw6DI7B/6Y2Csll/Vw2gb+BzXvfDMDVoXwQM+7BnLT7DcHikWwvr1ACTVfyDcn77VwLv5/Bn+FREsrd5Vw6PLACzOA6D8WvpTwAYK9BbegGEsDNDUw 4_2ndj_mp_0009
LHqW+BbX8CC8rEXXwW8CACzVpFBcu25Xwrwv/BT3kX/Lf2MXwwh09B7j0E/7smcWwSxW8BHOs9BMrgcXw070/BXig+AMBYfYwafFBCTAKaB8k08Xw 4_2ndj_mp_0009
LWKrACLEOj8bxCdXwQ/fACzOTy8DSw5WwuikACb8Ag8zI/WVwhSWACT7GN/DZDoUwBErBCLvK9+DZLgXwFLACCLu988zdIYYwbcyBCvyo18LB1MYwYmqAC3eul8LugcXwqDL/BD0NO+TIGVXwSqgCCXtvA/DZkyWwO+XBCTdShAEoGsXwSbCDCDXYz9zk5hYw0oWBCLWfJ+jNcyYwnysCCHLeO+rS67XwNFiBCnlNj+r74pYw 4_2ndj_mp_0009
LHENBCfBph7bXOwUwbGZBCbw1N8L7LVTwMbCACTE9i8bAmlSw26R+BbCop+Ltd/Sw7hXBC78nZ+r7lZVw5E8BCjg/l6TOL/SwSd/BC/t+x+b3H+Sw 4_2ndj_mp_0009
L3n7/B/zp03beebRwh3h9BrW5c4brqmQwsk/9BDq5X+7Kd1OwxMQ8BfEYq+LMLLNwKO68BTRAg+z2VEQw01a8BbJEVA0bVIRwDR77BD4uqBEepcQwPCD6BnxA3/Tnt/Rw05zACXYXT6T6oDRwdH67BXK+D8r9IPRw8Al+B3E7J/Dnj5OwJVI7BjP1Y+jmb4OwOZM+BH2qbAkMXwRwb/k7Bz95NCEx9MRwI0q9BnWC8BkJ9sPwUeL6BbfzlB0himPwpys5BDzksAEAFwSwOYR4B3m8p/TnwXRwh/d6Bzml69DBDfSw 4_2ndj_mp_0009
LHSHAC368t/ruO/OwcJgACLBN0As2o6MwRU7BCLSyWB8LTYNwLugCCPlt/AMGsbPwAszACr4eS/77jMQwt2i/Bfz6nBcSp3MwD2fACb7SRAso0BLw 4_2ndj_mp_0009
LkVdCCnrxEC8+6iLwoLzDCHh0VCM9dqLwK91ECrmfiB8aKDMwRTsECHlEZA8xZGLwSK8DC/Q6rC8KV8Iwu+iCCrGa4CcMmOIwjwsBC/E2TCMjuNJw48cCCDIiECc2IkLwe7zDCHiurCcgDXNwf7YECfiyVC8rR+Gw3enECnqhHD8jFHJwCidCCrHS9CcQKHEwbUSCCrbBXD8zkLJw7QoBC/ub2B8JETHw7ysACrFyfC8dEwJw 4_2ndj_mp_0009
Lky7FCLFK1BsjWgNw0m7GCTML1A8+XaOwVegHCT5wo/rOhRMwuZ8HC7bJ98rRgENwnhGICHRblB8DwrPwK1uHCD9BICM/PKRwyLsGCLrL8BcaDsRwVmfICDzCiC89EoRwrRCGC/vSZCs85GOwX+TGC3GoIAcnuiPwDZdICzINLCcMhTOwoS7ICPlM5AsQQBQw 4_2ndj_mp_0009
LTKbHCHwYPAs2yxJw/G6HCv/gy+bL4MHwc55GCzThO8bURsDwRbKHC/m6e0Dwx7+vPNvICLuDSA8cBkDwf+/JCDNAxAssrMGw+JqKCfTIBAMq8jIwgVWKCD3FACMODOFwz5YHCP16PBslvrJwBdeICPURb87+ilIwWVJICjvYJBMLQWCwqEAJCbVtd/bqd5/vvgLLCDpHMCs3Y3GwhSyJCfBUSCcm+0Cw 4_2ndj_mp_0009
L4yoFCjTsX77MgrFwQigECjsKZ5jY8JDwGhcDC7cgh8j4XaHwFAqDCfweH8THYLKwJe5DCXJQ78r/d/9vkuWDCPjvBA8HrTBwKr1CCrW79AMTUC6v0bsBC/Nk2AMQT60vJkrDCXW85Bc2qX1vzifFCv8pC+76OcIw2v7ECrAHP+D+JbBwQQFDC/awm5r6Q35vympECHNO89LBFB4vxzJECfkIiAMuseDwiEiCCj6vl/LUxAEwcVZDCPiwRCcxzRgv9YmECD3o9BcIdz5v 4_2ndj_mp_0009
LkpZCCjxCs+DCUjFwQ4MBCvU/h/jL7cIwc/6/BTAQk/z2lXFwL+AACP2YBAkatkAwZqYBCjJwJBEDTvJwJXSACPIFbBEh/fLwP4cBCnWbHCUt3MHw45PCCr2jA/zihnBwN6DBCvZqW+zmCRKwrwTCCnskKBEkX5KwwML/BrOU3BUCghKwWPlBCPIkmC0x/iIwDuSCCbaIBC05yiEwHthAC3BYHCUbd5Ew 4_2ndj_mp_0009
LXit9B/DdJ/DzLBIwkkB7Bz/nQ/TK3oFwEFO6BTUk9AEL/JDw3on6BL3PACEV04Fw0b84Bjm6g+DW97IwnyF2B/lBW+DBCyHwZYI0BTTL38Tew+JwqS3zBfgax+D3K+Lw5i5yB/uVc67FelJwX2+9BnfM3+D8EAKwAwG7BfI1q9TQxVCwvBd5BzX+U6TwwzJwwy+4Bv1M//zEyiKwgBf1Bzj5JA0kqVGw5ZC2Bzp327zmZaEw 4_2ndj_mp_0009
Lr+M5B3ivIB0/m08vohO4BHmRLCEOEw2vqp01B/C3dC005a9v+TC0BDMCHCkj/cAwhoc3BPLeBCUBeawPEAr2Bn6moCEliw6PdxF2B3yIeCU0cIDQbWG2BLoFyBkNGfEQcto1BX1R7C0aXLGQAso4BzF/SAERY+4vHOp5Bz0wlCUzav2vVLH5B7NjjBkExP4Pxvw1BXbtWBk2LmwP7r50B7eL3CkaTb2PAsS4Bj42/CkqFZ6P 4_2ndj_mp_0009
LH9/1BnVDIDUUnz+vJZ7zB/h9eDkKqICwVJOxBLNLaDEm+v+vJi9wB/IdgDUaSUyvzDq0BPdEHEkHhgCwvctyB3CrUE0YgtFw5iqzBTkErE0VhQGwcRzxBnSL4EEaVpIwmNNyBjd3MFEpMSJwXca0BXnjWFEfnhIwPrYwBL9aXFUyHrKw9/s3BLoPYDkaAP9vU9zzB/U7OD0i9/FwXyn2BjNuIEET+VEw81x0B3f2NEEXy/8vckxwB3m6UE0xDtDw+peyBby6NEkmn2IwYWl1BrGNrEUmWKIwLc5zBb7JyEUmdTCwCGFwBzlRxEky9QJwmhz1BzQfOFEQS7Gwh4t0Bb+DmFEZPAJwqEsuBrE+PFkpeQLwsGswBbw6mFkluJLw 4_2ndj_mp_0009
LaOFvBXXZQDU/jcCwFuRsBPlNMD0/qdAw6SXqBzrnsDEw7ZCw1MnqBPaT+DU0h1GwRMIrB79ugCUlK9BwqkYrB37P9BUlFT7vYUGuBTUqWBEFOK7vpMMuBv7PJAU6ZbxvXsYwBLMCx+z4XQtv+ipyBDD8b/jjD53vz4QwBjULZ6TxS3qPZaYvBHeOMDE8YaGwJ6asBLgjTD0tNb4vgBIsBv1zUCkq6hFwtoApBfEGkCUYk5CwAx7pB7FgKB0Ywx8vSPArBfe3MCktu6tvfLhvBThLCC09Bq3vtWsuBnlRGBE9RpBw6JfsBrNXt/zJeLgv2gvyBDw/iAkohj8vj1S0BTa5S+Dvvy1v7fhuBTrqp0zFjj0PkH6xBLs0K6LuwDvP 4_2ndj_mp_0009
LW6ToBX+T3Dk5Vr+v+0DmBDY1IE0PN7AwGCNkBnLz/DkjLeFwJqOkBz6GZDU6uZGwh2JkBTMoIEECTR4vXKEoBXyDrDkAgh2v0CqmB3t7YEk36GCw4JgiBrZbTEkjED6vWIGlBfjtOEEb7DgvMBcjBbNmyDUMyhyv 4_2ndj_mp_0009
LyoDjB7mmOEUEIWIwSnOhB3xVJEUDerKwJCvcBrGkBEEF/AKwdVgYBrGkLEkZ5aKwxr+gBP+4cEUCSdMwKwdjBXImiEkVbiNwjRqjBf3/dE0L7MIwc1XiBDs66D0TyyLwVdLgBH3MqEEWLTLwpNJfBfhlZEEuWEOwtOFjBXLGrEkc0FPw 4_2ndj_mp_0009
LfdCdB3NVcD0q+tIwHBTYBjzFDDE9GQHwlbOZBbbDSC0fuTHw+k5dBbvlFCkoGmHwiKDXBj6/QDEXGgBwcXxbB7UpPDEGFL7vjorcBTgxhCEK6+2vU7naBHc6sDEzMxlvObZgBXBoRDUrBZIwO1yUBz6lHDEUA5IwgA7TBbEV8C0gW1/vUiiVBPitxDUxOlBwmHZfBjnXaDEmoO/vLNBgBv6zgCkdbbnvPhkdBb+qNCkbKZ+vPLGZB749VCEuiDuvf1+dB/I+rDkUfXvPXbAXBXKMiDUIuYpP13DaBLdyGEUenIxv 4_2ndj_mp_0009
LFA7UB3vMrBUqpNHwa3dVB7MVQAEF5yGw3dRYB7AQm/DCHtBwbmFXB3KHVAUnvF7vTCdPBXT9e/jkFPGwOk+LB3AL1AUTJUIwUJ/OB/1MDCEccLHwnlnUBDnNqBELoQHwOCtXB/U0f/D7V+IwgeqOBnscE/jpjBCw+0UOBf/kg9TwUUIw63QIBDWY4AkXtXGw1hkLBfSqvA0ameKwbXDOBHMzNCE7ZIDwL+XOBLfzcCEwZCJw 4_2ndj_mp_0009
LbsmbB77WQ9DbsFCwVSseBjaGd5jb2i7vP2TiBTrLJ9Dukx6veSniBLR+AAUflZ8vH1/bBXuk57TaW5FwOideBz4Vb9LGtE9vl35cBTln26TiGsuv 4_2ndj_mp_0009
LWHSkBHG0VybAYz2vpHPnB7k4S6TdGp1vszcoBLMox2bJNSwPL6jqB/h4b7TnIk1P4UwoB/bAr77VOh/vK1JoBfIyDsbnxbFwsC3pBzGgz87wNtIwZ4OpBb2EZ6bbgbLws6lqBn/Ez8b0RnNwZUpsBzPaB/bVKXNwZM3pBnboN675SAQwuukjB3Lqz97EEV0vrxKnBLuav+DzKj3v23SoB3UyC/bwsC/v1i5qBH+dx67tCO+vgThoBfw4I+TUOxFw7MEmBjcQY57UQYGwjbjpBjzbj/r3xiIwpC9rBXk3v7b6tUIwxjqnBf6km6j4CtLwNCNtB/cyq/799hLw6iqtBnT1n/7L6/OwiJSoBHZ3x6zffGQwjY4qBDknT8b8o0Qw 4_2ndj_mp_0009
LqvanBPyvN+7Q9g5PlproBXNBW/bqSrBQRTZmBTU+6/bfkpFQuzIkBHNvv/LWayDQd6QqBjMt8AMHjfAQ9dhoBDbTCC8dRn8P9FImBniA/BsM5o9P3xmpBXlNgC8fpS4PUNrlBjlmC/r3+S2P7b4pBX+1s97mowDQbBPrBTL7SBseJJEQXU1rBf9wuAMesL7P 4_2ndj_mp_0009
LUh7mBvBEcAMGnRJQXH7kBTNcrAMZkULQpS4iBDfVuB8LIdKQ19lgBr3khB88zQLQ66QmB7gAIB8dL7NQaiznBTlQAAMnySPQK1cnBX41e9rZUiOQ5mUpBDPsSAcVqiQQWL6oBTGniAMEEnJQof3jBDIog/75ayLQ2+onB30e8BMengNQbAwkBvf+fBcBcTPQ 4_2ndj_mp_0009
LQGsjBvVUYCcwOCJQQkthBrqx4CsVqHIQ3nYfBXHCqCs6N+DQ3CpaBDHUuCcocnEQU7LjBnU7fDM4BMGQhRZkBTxE6DM61TJQwRmjBTVQ2DsQ4oLQxdTmBPpSKE8bboIQBJqlBL3edCMK9tIQaCfgBz6LBD8U11JQpgxkBD98VDML3dDQy4zhBP7C0DcsO7DQLpLnB/qZTEsbfBKQrq4mBnDULEswlcFQ 4_2ndj_mp_0009
LuxtgBjZ1WC8oTp/PAhUeBvEnEC8TNI1P3SjaBrI/DBM/3t6P2u4VBfPs/A8OPH4PmUAhBfv5jB8cM3mvDJfiBHtZfA8kmKpPWZuiBzS6TCsTUK/PDf1bBLqOcCs9lFqPu4pfBfXHOBchxq4vc+WiBT6tKC8RndxvuGujBfhA4AsDsn2P 4_2ndj_mp_0009
Lj5PcBHx9QAsE8lBQE/iYBHSVl+LGIWEQw1JUBfczx/7t34HQNZyPBv/vm+7JlwHQL/0bB7icj6bd3vHQi69eBf5Mw8zMXgEQtFMiBbsqf9DkSfFQv8bcBrOn2+jqMjAQH2njBTlnl/zUxhCQ6bTfBXNMWAEOaL7P18ViBnt/hAkGnI9PfVxjBblpcBkfNe2PY6FgBHw0OAc7GfCQmaVWB76p98LTHTBQvxoeBroNh97UIHJQrKLZBnVzn5zqvNJQAwLjBbjJW6TtJTIQC7LYBjr3j+DUJj/P91vlBnsQ4/D4MTDQ+JUdBbWT7AEnJ6xPR9JjBzgzbB06mS6u 4_2ndj_mp_0009
L+yOVBjvuAB890XJQ0QXRBblApBsGmGLQNb5MBPYxGCMDRYJQWAOIB/xe9BsIa4JQvm/TB3LRXC8mOzMQCnKQBL5MvCc9qoOQPyXTBbaXaDcuSNQQj6vUBn9o+DcowuNQQbLYB7IinB8P/tIQi5sPBrmRzAMV+NMQHxGXB7TEJCMohCOQOE6VBn/ruC8BwfLQQ94MBTTb8CsJcdNQSGfOB3hDZC8/BDQQuHvWBrphNEMF6gOQLrVXB/JEvD8bPRMQ6hARBja9DEclQxMQ 4_2ndj_mp_0009
L2QWOBTgYgC84CxGQ8NiKB7hq2C88mMDQpddHBTj4VCsqzFAQ8VnCBrg0ZCcQBb/PZVYNB7idVDsB5w+Pw9IQBv5T6D8x6KCQsfhVBbUEBEMa0PBQMdSNBjxIKEs3opFQS0CYB/S5REcs0yDQWwzPBfm9aEs2TGIQufKVBzq2eE8+0RHQkKrXBjSnvEciF6IQsQLSBbzUgC85idFQycUHBfLWEDsNGmFQNwXQBH3/DDsxTJ6PjxfKBL6piD8DyH5Pz9wXBjautDseeB9PCzDJBjZDHE85RYGQzcRcBr99UE8lZEDQHVkNBPOKlEM97dJQKOYbB7V5vEsvoZIQ 4_2ndj_mp_0009
LFZFKBDzUlB81SD8Pyt6GBrgNlAsnvc0PriFDB/xqi/bDs28PNhL9AnHi/+rlkx5P+1pKB3d4M/LevwTPHzpNBjVTUA8SAp4vckfHBzINY77LGCwv3NQSBLajC/rkuN9voyFOBz+ijBMqpF9PQFYEBzhPJBM8JHcPrwqNBHxXd+rVk1zPLm4KBnU+iA8cdH/v2mOPBPT6QBcEFXzvZdMKBHqcF6DnqI4vGfiFB3s7O3jNvMqPkneEBnckI9b8Zn5v4pLUB/o+FA8eoxBw9lJVBj/ln+buv01vdNwQBbxKV8bqdPAw 4_2ndj_mp_0009
LAl1EBjiaj+bcT+CQLNkBBDIRR8LNytGQIZ+5ALAv9+bmaKIQufowATCmJ+rJuAIQTc1EBP6DR47g1zJQnOsBB/QkR8je2BMQBin+AfrAu/DoB8KQlWYFB7WxY9jAlYOQdbcIBHLVO/r57MEQazAAB/VYC6jK/TEQdMAIBz7uH8TNAKJQNYrGBHxmD+7WmrKQKsy8APFtI27ZorMQ0eJ6ArVTXAk67gMQRVQ5A7/jQ/TeASJQnvgCBLYogAkUNPKQSRJDBTC7s+zhk9PQyHrIBPg29+jX+uNQAE+GBXsqA37kXJPQ 4_2ndj_mp_0009
LTNp7AXOHtAcSE7IQ5G8yALZwoBse3yJQMfTqAzj74B8LhqHQ7GIhAHydqB8YVlIQfKo3Abd7fC8hijKQ6lavAnjt/C8QGfLQXLEpAPTJ3C8vlsNQ+KBuAvwNmD8KxJKQSZghAHNXUDMUfjOQ4iemAfuvBEsebALQBnNgAbBi6DMHeNNQOqhBBPlhFB8TwpIQDsZvAbW7IBc6PhLQeff9Ab9ybC8vUJMQbLy7AjKhtCcUu1IQUEGqADR+YC8VtwOQ+y9yAbKStDcEUaIQ23IZAT6NNDM9aJQQJodlALt0QE82Q8JQ1XgUAv3xIEMvj4NQ 4_2ndj_mp_0009
LwiZtA/ylHCsQ77CQLnFlAX17NCM/E28PeAQdAXrqMBsDq85P8LsJAv3NRB8MJd4PYBmqAnZQdCcbNCqPJjByALGj1BMyCdmvGZNiAjGUpCM1qjzvF1P1A3lhFCM4RACQjxvdAX8KiC8CZJAQvQhvArbG5Cc12qwPYb21AzfJGCcYJH5vlYI4AXU9mB8UQSwPVLbtAnr+7AceMPuv+KKmAL3I0C87BE9vlogaA/tgNCMk1I3vitYaATF9CDMvflqv 4_2ndj_mp_0009
LyHejAb8aAAMTZE7PzgCcALcDw8rX+k5PxKkOA3cAn6rW0nBQS3L7/2mga6zgMGBQOJLmArzCW7jnt42P021rAjoIf6z6FNtvp9wiAL/Ag7TTWe+vaCMgAHPYl+rgOkAwMN+qA/B+7/7GpD+PEf0QA3GQK9bZz0rP1PQsAHf0Q7Dbsr9Pa1MiAjatx+DJDh3PVN/vAbGPl8rs/MvvvFxxAbvhN+TsW7vvwcXVAD5gw+r2k7Dw9CSZAn3vg/bAyE6vHLrnArV8l/LGgiBw 4_2ndj_mp_0009
Lg/UWAnYgh8bp5WGQpRlJAn0J07bR7xJQghEo/ea5k+LPyBKQ4C0I+6XE/8LyxQKQv90XAfiPe9bKFJMQqMMMAjOCu97CJxOQ89GHAb/Ht5jboEQQ9pSGAbhgJAsZa3PQXNz4/yVO04Dk8RRQQiN3/a7QNA8y/IRQZfTt/mUgF+79I0RQnkIiAnu2R+bWrGGQaFqFAHrvV8T3rwJQMEbiAri6Z4r2SVMQoA9eAXNDs/rx/wLQW9qLAXhCZ+jpPTPQByMKAbhXEBMNNzOQxlAx/KZVM+TY4zRQfzIu/2X/KBsr7jRQEHzY/ajOL+blBxSQ 4_2ndj_mp_0009
LRfHr/mHanAMlPmJQvCPW+WQ0mB8QytJQCoHN/0EyVBcDPmGQ2H69/kulfBs9zBHQElHO/m4shCMGnpJQUkKn/aGoxCs4z2FQ5qsf9uqmEDsjrtCQ6iLFA3NlSD8/ysGQGmzEArmn7AcSUYJQTSf7+YBUYBsMKXLQVdQs94zy2CcwBSKQkYSx/qUykC8MvELQtjyz/y1uWCsvdkDQnNv1+Sl6PD81Js9PLn2M/EeLsCszeGCQZ/ou+ELTfDsT87EQTe6KA/h4dD8BI1CQEbw9/CogtDcuZfIQPJYSAbPAEDcGkcIQ 4_2ndj_mp_0009
LJZxG+8x73Asq35BQlBLd/w+oUA8lnJ7PVMf4/0GgK+7xKD9PbDTPABMxQ+7vbg7PFJeF9QooCA8JnClPEDnO/gsPw+7PZP3vmOJw/kicHAsbQq+vyNuG/s7+Bxr4IT5v44QCA5vyA/r9ilDw7Yqn/46tZ8TDx5AwOIJAA5OwX4rK8XEwrb4V/yt27AskINBQFGr3/gGlDBM35s5PPQty+aTd+Asl1nhvOEOS/iHRz+bLwWwPVCez/AmMMBs53a9vTokJ7CmXU8zPwPvv/d+LAZQWGAM+jUGwWLSk/MySW/DGNhBwYjLIAFFzq6jwXuHw 4_2ndj_mp_0009
LTK/m/ArRBxTGFhAQzCoCA1YCU+jPHuBQrg8TAZTET9jkn5FQmRNjA5xca+zR9IFQBHOq/UfVWAkYwVDQp3cZ+QgpoxLnqOBQHGRJA92qD/DSo97PPh28+8aOhAEd1qAQIESa/YAtKAk1PUHQ4v68/ExVRBk5PQDQ 4_2ndj_mp_0009
L0urNAROfD2Dyf/IQrnXcAldr86bfaFLQ9/MnAJc7Z+r4sCKQ9akwAVPCT9rgbbKQCpRQAhlHX+rLLONQbi8fAFlRr/7hKJPQX2zAABOnN67vIuOQK2/+/88sR77xDyIQuy+gAt/BI8DXCGMQDGZHA19f9/LcbPMQR7HXAV0HaA8EeUQQ8QPlABBggA8RXCOQ3mukAhTCJ+7ASEQQWUnw/kJhb9LqRHQQEFsJAhzyG8jkQsPQ8vqq/kR8Z4jJYUNQ 4_2ndj_mp_0009
L3bWkANgzKAsWRXIQDE0rA91rABMBt5FQOx8yA5JERAMU1GCQatt8ABhKcAccMJCQuW0lApKcDCs4SyCQV1QgAdIveCcCqdGQ4+mtANMDeC8RaA/P7qaZAt0waA8H33HQ2G2wA5Q+hB8oPZIQ4Y/fAVUZpBMzYHAQOY3TAZ9fQCsB1tHQSwOpAxZr2CM57p6Ph7xxAhZcJCMt5V5PW9ZzAllHtCcf9JCQ 4_2ndj_mp_0009
LF+vuA1LYt+7eKH9PhA71AtTNe8LvMC0PMkJ+AN/BG6jEjl8P2evDBd+o76DAkT6PRPSvAxzTN6zFMEkviWj2AJu4a+jWal3v9sqoAFbkW8bYhB5vcVCnA5yDH+r2DS9Pa2d5AFuI1+72GyhPvy+pAp1mm9j59HtPEmuxAhb2q/zoXE9vVw/6A1D/r/jGSDpvNpI8Ah9Wf8zf+j8v6a/jABgpO1zZRU+voJ+tAZYyb+bw4x9vBjSjAl/9b+r0juwv 4_2ndj_mp_0009
LKA85ABIy79TbMOCQ3rdAB1xZe/TawvFQd54EBRvZl9zJDOIQ2NTJBVhbu+jCFUIQlHCyAFtW69zjtDDQulDCB93UqAUOkEEQhg97ARAjEAETUiIQ 4_2ndj_mp_0009
LkHaDBB/9L5LgQlJQPAGHBBgKX+bQq5KQBTHLBp+pl/79M8IQ8/5PBxwN9/bjqqJQ7x5DBRT3SA8y0MMQiyoABVZ7l/724POQd1A/AVJHQ7rARQJQveiJBNh9F8rC1IMQJPcBB1DbyAcJksKQhQoGBFBpCBcivANQM+/7ANKpf+7WvYNQ 4_2ndj_mp_0009
LGDrJBV5YJAMMrxEQmzZNBlM/pAskXuAQBYbRBpFUW/rYpE+PimMWBRwh9/L72g8PbuWKBlzyHBcQg82PWm/GBdimMCcId14PrdlDBl9hTCsxl4gvg+qKBBTlyC8Wjz6Pu0uFBJXRKAcJM5DQ1pPQBhPuUBM2irCQIhrHBpbrUAsMJ4xPBvONBZwcTBMIFqgP+LTEBhbxICsZLo/PpjMBBF/cwCcDQEJvMH8ABJjWwBMCW9ovTCLGBBr8WC8GjE4vxCSIBF5gPDch8x7PrPXNBR7d2C83mBwPpfANBl1BtCMjLBBQ 4_2ndj_mp_0009
LIztPBtTAF7rJXe8PosSTBht1v8TVpR5PBIiXBlp2r9DoHPBQUMdcBJCkr9zVh7/PINIQBJ7z8/T4M41P8/rMBRrem/jYcYsvBW6TBRj8JB0+IVzPsGlIBh0J5AUx1Rxv+RyLBxgb247L9V9PhYLVBljsh6TSr5nP3ZZNBt5WLAECSi9PMNQPBZlSj/DH0I6v+vlKBtGjY9jut1qv+AnRBdq1BCENlBwPyNMWBthoSBUGtA9P6hpWBtGu9AkdRMfveDTGBhVysAkXO67v9C4FBtWZ6AU5g0oPxHmKB5Ts2BUacqyv 4_2ndj_mp_0009
LMa4VBZFSV+DI3IGQSCKZBBfdu+TxLcJQCxicBxSyj3jYrIKQZApgBx5iH6DsfpKQrhjVBhrZd/TbC0LQrtzSBdwUGBUWPpLQK52OBljmPBUGb8NQH4AXB1+UGCE4ZuLQEFDSBBBVx9z1BDHQOM4bBxlmMAkTWFJQlQcSBZFV59Dwy/LQnO9XBZ4lb/DSdoNQRBkQBxkuKB0o6xJQI75MBNp7GCEIv0NQId2LBl4PdAkHK0NQpz+QB9oZKBELv1PQf6DVBtIelCUEomLQ/dQZB9pLECUewlNQWWvZBFqkCCU3iCKQ 4_2ndj_mp_0009
L6bkaBpbGR+bfGBKQ4D+dBNnARAMc3bKQzJEhBRL6VAcd+QIQ3pbjBNQamAsFa5IQW9pWB9Cgs+7+8wJQFKsfBFcGQAM8DcMQ+LvbBBTvMBMgFSKQ 4_2ndj_mp_0009
LFRcgBRYnHAsJjaDQs6diBNCiNAMcbI+P4AdkBlJbN+rZJR9PsFymB907n+bE/J7PZ2DhBpQcVAMaCOtP6HIfBlvwoBcicxmPOf2aBZcHtBcEXayvoBVgBBnZYC8pvH3PAhHYBJ4mcCMw1E1vlG7dBRbc+C8eSd0P44qZBVDnADMe8lcv9n8WB5WgmD8OEdovU+RdB9MBn/7N+FCQq2zjBFo+CBc9yt/PI/RfBFY6B/baHdpPezhiB1/+PA8ZyZsvegpZB9If0A8qps5vzcAiBVkrWCsq7G9PkkwUBtVUeC8E+E8v88HfBNOwaD8ocu6PJs6TB9f3hD8FPY1v 4_2ndj_mp_0009
LYztjBNSB83DTtJAQ2/clBFz+p+jLu7+POQXmBhEgCA0rySEQRVCoBFag7Aky+9DQzMDkBtbTYAEdJz3PE3ohBR5K0AEiCC9PM9XjBxt3l/jykBsv2U2hBZ80t4T+srBQaRSnBNd0v9jJKZ7PXMXlBpRWPBUEFs1PAFXgBReSGAEIvB9PHoYiBhKajAUeDv3vkNNlB1Wt8+Ds371vbADiBlE9w9z14Bov 4_2ndj_mp_0009
LHenlBtLqJ/T+rhIQ7RfmB5rsOA0aDHLQ5ggnBZR9S+j1kENQCFYpBhm72+jW6nOQoONkBtI9/AUGGaMQqXOjBBTdGCkG80KQu5QlB92+oCURtuKQdUUkBhMIODEtZQJQMfqkBVQMUDUzNOFQf27lBNdW3C0qDXCQ3bujBxjI3DEiN6CQEu6jBVclE+DfhrIQ9AQoBxTDzA0jMhKQWjgiBpCXVA0zJtMQfS1kBV2uWBEyvXOQVYxiBN8c5BEZGyIQgHbhBRbQTCEfzwLQbHwlBR/FzCEhewMQj/DnBRSGdCkW9vJQLGVjB5cBlDkpiSKQXwpmBdApcCEWMIEQtdMmBpR57C0Eoy8Pl3viB59pGEUkDHFQfC/jBxNr7DEHO59P 4_2ndj_mp_0009
LicKmBpZjA0bZkJNQpS5mBRzKL+bwdFPQLHPpBNXX0/7XV4NQZ/XrBBEW0/rtZBPQCbhkBtG29/rKlrPQO1MlBFZN+AMLgxQQBRUkB9n3I4r+mWMQIninBN5qF97WRiQQJL4iBBy0w+LBhOQQ+l1jBJC5cAMZl1NQwXFnBNBCIB84nqQQ 4_2ndj_mp_0009
LXOxoB9PqcAMk8bLQAnlqB9k9PBMlo4JQSuNtBZsSfA8fxNJQraLtBd0r3+bal4HQ6UOpBlxasB8hLoGQMM2qBxe7UCs2MNDQMsMpB1ZYoCM1jz9PO6ZoBBxBJCcKtozP9xWnBN5uSCMPJPvv1M/mBZv86CMDmC1vsosmBdQpnB8Pwh6vBg+mB52mcAsAWgKQcSJrB1LdDCsn/GLQWkVnBlC2FCs3ZlHQs+woBhmi0As8vLEQTJgsBROwDCcFaWBQVeorBJUmuCsYatFQS5VqBxIaBDMiY05PQLZnBR0J2C84foAQuHqoBB/dTBs5xO3PpafnBV8kSDcuAFjvI5MmBhOOCD8zCv9vLx+mBpzypA8/Uc4v0W6lBBtL2Bcsn3Aw 4_2ndj_mp_0009
LOCbvBJk/NB8VCrJQo29xBd4vmA8c7HJQPS/yB1AGoAMk3bEQVe1zBlPgS/bZVZCQyWD0BhavQB8Z67KQ0rx2BddIlAswU6KQbs04B1ZFYBM8KgMQnDl7BhvAvAspLXMQzav7BFxz/+bavAOQ+kMvBpXmECMVzcKQyc7xBR0LE/7+LgJQe9UzBh2BRBsTi/MQTmV0B5flJCMgVVKQUTe3BZA2eAsEp2IQdbm2BtmtK/7HlxLQ1mM4BdLpbBc6ulOQzi84BhydMCsgWtLQo6E9BFCScB8gYENQToC8B97yeAsSwSKQrFm9BBlUN+7rT3NQojY6BhZtT9bRWWNQTpW7BNlqc/rZS8PQ 4_2ndj_mp_0009
Lph4yB1Zx0BM2qDCQ/40zBdV+CCMLT44P5c0xB1+ucC8ID+nPGt9vBhLYvCME+Y1Pjif2BpfobCsHrJ5PVmp4BNtBBCcZ9k+PvfH2BZzIGDcKw4+PqjSyB9rlTCM4eSEQn0D0BdiFJB8GSaxPxyJ3BFychCMdNffPYWh6BdN8SCcrms+Pb474B1zjGBc3CL6POxC4BdnozBcgKYDQAoA4B5OaXDsQyC/Pnhc1BxPUADMKyhDQW/n0BVMMZDMwKr6P 4_2ndj_mp_0009
LgNGyBF0IeC8QSZ4vq1iwBtUE4CMLov/vfYHyBdhvEDcahCFwVWg0BtTP/C8XFVFwEAGuB5SAeC8ogaBw7RauBVgsnB8U3bEwmiJwBdPMmBsY2CIwvi7sBFmboAcOexDwjZjzB9wZNCsKAI8v+KwvBp4TUDsd0t7vdtpsB1ttxCshlkDwMRItBFGvVC8ggS7v 4_2ndj_mp_0009
LNxqwB1q1VDMNSiIw/3nxBBVsmDMN7KLw5tazB19uFD8Q+kMw6Jt0B1gKYDcTPTOw+GRvBpHayD8Xs+MwH7mtBBAWMD8YN6NwerPrBd6qaDMUqmPw8OopBtqm0CMyITQwGoRnBxlLCDcJvGRwPoruBl+ZUDMjDLIwjnpyB9qWCEsuvvKwqSAwB9DfBEcwGwOwhG8tB59KEE8zP7Lw+S3sB1G46CsHILMwF42uBBa32CcGjFPwa/9rBNr0sDcLSqQw9p8pB9oUvDMW2aOwFi7oBFX8hCMzX5OwuW5qBNsJgCcXe6QwylQmBJMEoCcemaRwVy5nBhJCTDMnJ6RwMJEmBJDrUDctjiQw 4_2ndj_mp_0009
LwpizB9sUcC8AeFMwvWf1B5pECCciZpNwfES4BdzeHCsX1eMw0RL6BxIG1BMrz5Nw1Vs0BZY0lAMw8VNwnNEyBJY1HA8UCjOwMy2wBdP9+87rcsNwkM6vBV/lI970f6KwnzMvBlp+N6TKtcJwqUKvBt75C/zH5NKw9AbuBtoMk1TKJCGwoidyBVPTPCsbWlKwkSx1BtGANC81tsPwgb10BNznUAcP/OLwyqN2B9GW3/b3WLOw8KDyBpRRBAsF8WQwPqmwB1Gc4A8zFAOwe4RyBJcFN2jUs8Nw8cRvBZFeA8blCHPw9BnvBptpT/bAk7JwupSvBt/6f/jBmLMwHDvuBhNMRAEuE7Iww8CuB5lUp9LSbJFwc3CuBRYuT9Dq+hDw 4_2ndj_mp_0009
Laeq4BtxJYC84dJKwPxP7Bp6MdCMfx1IwZcx8BVQMEDMHGhJwzFx7BFRgiDsxqjKwQR36B1cbcCsaiqDwBxC6BxgunB8wg7BwZGD3BJAulC8ERSJwTXd8B1lZCCMETiJwX8X5BJVN0C8U3hCwi5u8BVYElCc8ItBw0h35BZVeFBMVWGFw 4_2ndj_mp_0009
L6mY/BRPbEDcfLJJwjUnACpy4oDcXTiJw17RACNnTIE8AY7Hwyd5/BJ97HEsf1PDwZxCCCRmibD8dq0Iw8uBDC12WAEcGx5IwxWjDChgtEE8MnALwFmPDCRSBKE8QltFwpwCAChLooC8mzYIwi7hAChZm1D8X7jLwTeYCCZN9CDsPqNKw6oDCC11oND8wUpFw 4_2ndj_mp_0009
LOpQACBTwbEsqqVJw2EBAC1vWwE8sprHwL3sACZUN1E8naSCwcRCACVlw/EsOHf+vlDfAC5bvAFscx6JwiGKACRmo2EcpbiMwMfiAC9EgfEcT6LMwWgQACBcsbEsMCVJwL359BFRQwEMVjwGwC5jBCZZ3DFsSErJwfj7/BFaDQF8gCnJwJBuACtze+EMR/JOwYhL+BJgv4Echu/MwpwmBCNKbdEMj+pMwwd1/BVAfVE89DgNw 4_2ndj_mp_0009
LSX4BCplosEcLaBBwhriCCtImwE8tgc3vMNlCCFhheEM5hk6u1YTCC9IDiEskuo5Plt+DCJxD4Es2Ao5vgUFECdfSMFsO7GAwxehECRkSLFsIVXFwaOvDChe1fF8H9v7vChnEC1ExdFM/+LIwpQ1DCh0TyFMsl4AwiRREChOUxFcvPHGwPSXECh+2BG8WjjIwEoUCCNc6iEc/juDwXc3BChV+6EsPCCtvBbiECd+erEcDst9v97dEChl56E8BesnvZ2yEClK77E86sHHwPCZDCxkngFsux9tvvo9ECF3+cFMAHQKwt1jDCJl1AGMsjQ+v7xFECha3HG8oz+Gw 4_2ndj_mp_0009
LK7kCCpIkKEs1YnwveBdCCx1YsDsFxynPDwJBCxvFtDs5Gp4P1yIBClo3hDcIvJBQIUdCCZJKFDMqUwyvLKfCCxtcbCM7DLYPMwVBCZ6IGC8miJuP/ahDCt8GDC8YIsvPI3qBCZD7EB8+bk4PnK/CCRdx/AMz054PjrpCCFUQJEc9OW8vtsPDCVC7lDMh9d3Pk+UDCNKdGDcDZo6vlfkBCV+pFDcghb6vVvZACFmzQCcv/7qPnqmEC1i0GC8ZuetP2l5AC5zAaAcOtn7P 4_2ndj_mp_0009
LMu+/Btwj8DMnU+wPaca9B5Rd/DsrlM6PLVY9BRYGNEM3HACQI0j7BVZyIEMA6QFQ2FQ7B9xpIEMyCjqPHPy6BBN1yD8ZwV1vIxE8BJEqeE8OpFjvcFDACNhfEEcg5zrvbGI9BV8EfD8SSP9PYqX5B1s5JEc/m/1P1CQ5BFb8/Dscl77v2MI6B9f5TDsSceuvK5o8Bl80uD8iLJ7vuUi6B583kE81Uc1vTl99BRzadEM3XazvTPU8BVNepEcZqxyP 4_2ndj_mp_0009
Lt2X/BFlmaEM9ErCQvlk/BV+cpEMITWHQTI0AChjuhE8Cr2JQRGNBCFL/sEsGAyLQxKKACNV5/E86HaFQWqO+BRREKFMLG2BQlH6+BpOuQFs6Td5P3po7BNOvMF8XZsDQ5BA9BBwAaF8kIzrPQlu5BRqBWF8VKcAQD0Z6BBapcFMAsZ1P9Ng4Bhh5lFscDAOPlljAC5XuYEsoprAQh/q9BZ3vnEs4NuIQYQGBC5XM/E8oUMDQwNUACh/UKFcn+aIQwTeAC91nOFc4oG1PXeG7BljfHF8GmtHQmKi9BNWPfF8PRLyvQDs3BlRHYFcaF5BQ8BR5BZBtoFssYY1v 4_2ndj_mp_0009
L9iPBC5uYNEcRukJQoOKCCxXsBE8iRYLQxOUBCZD7jD80CrMQIWoACps/JDMuRXLQwxUDCp38sDMUy7JQ+jJECtFvGEMyIWIQ58MEC95TVDsBm7LQZ0NFChYd5DcEmNFQKN9AC1hnFEcbRzHQGioCC1EzLEcLm4MQEa7CC10DWDc9ofIQIgoECJr0REsJLuJQvPfDCdnFQEMYWIGQyVBFCp/pFDsXF4KQd7mDCNFW9CMhZ+MQX7mEClo/rD8UAYNQnewFC1cQJEcSjFDQS+vECdv8jDc0+UCQER6FC9rfnDcHLtHQ 4_2ndj_mp_0009
Lc0MBC15rmD82KbPQXkUACFg3GDcqKdQQlJ7ACNIraCMIaoQQYdMAClEd0B8LodQQIj6/BpYCYDcz01RQuvB+BNBS+Dc+x0RQglZ9BRIwGEswDPTQA1g7Bxf2ZEscIOTQHZ86BNp3hEsD8lUQfVsBCdJb/D85yIQQLOu+BVT2EDMr64PQqY3ACNdkhDcUbXSQ1M++BlQv+CsfNbSQgnK8BlFZ1D8tBVRQ3U8+BZ4NMEMaKRRQZCQ/B1pTLEsMOvTQgOe8Bp0kzDMzDzTQHmo5Bh7SVE8W8vSQWmZ8BJFxmEcU1oSQEGs5BpqguEcGjiUQW6q8BlcbmEcGKCVQ+bF6BN8HWEcJzIVQ 4_2ndj_mp_0009
LuGNCC5aOYCcrw3QQpzCDC1eHkBs0UNRQi5dDCBh/wAsZD1PQ+DsECZ8lkAcJkfPQNERECB9T/B8pBASQwa6DC5HeSC8JpVTQVVBDCdneCCs1ICUQpDmECtlJ0CMRltTQngtCCRoG0CMI07QQb8YCClex3AcXMvRQNO1EC1MSXCM4gbRQlr6EC1LNIBcr9JSQ9vZECZYBCDMk9lUQqrTFCl7AADMqiHTQ 4_2ndj_mp_0009
LcOkCCFgFSA8kUJOQl1mCClIcF/LQOoLQvEdBCRO2M8LkOqLQPPgACp2ww8rqHKNQYJfCCta/dAcZdOJQq0oDCZ6mcB84k4IQtM5ECtsUwAMs8GIQZw9FCJThsBs+hEHQQqzGCpDaGCM7WYJQ1KsGChrI2B8Rt5LQYEwHCZXphCch/pIQAklBCpSraAMjLkOQkthDC5tJ19LlCkLQZbkBCJaMDBcboYJQp4aCC1LAw/bEfzGQx8zDCh9N+BsF1wKQT7YDCd6ZFC8BxpGQj9tECNH/JA8/RpEQV8NFCNH2GA8FEvJQehFGClxe/BsC8ODQi/9FC5efMBslJdMQNkUHC9yKHCMWNSNQC11HCFbXqCcn1bFQTcYIClYvtCcZcCKQ 4_2ndj_mp_0009
L4CgBC9Z/47TFo8JQ50ZACNXf6+zbZuJQMES+BtoHA+jopLIQVjg+Bxsrl4j8Y7EQCg8ACRQwuA0b4XIQZxo/BpOOuBkKOwHQbACCCVsmWBEEeGKQ6gLCCFfLD8DtGdIQy0FACFf9W/TO6wLQMFXBClu0dAkiy2EQYCOAC5EuTCkju1FQ0CJ+BBpJRB0D6JFQT4t+BVWs/BEGpxJQsQaCCJgFICEreIJQ6fnBCJFMnBEvNDMQ5J2CCBRApA0hGXKQ 4_2ndj_mp_0009
Lr577B5oQl+DRsSJQsZa5BhBVz9jr9IIQzKr4BNFBC/jq1kCQ2kt5BNhjmAUC8vAQzPT3BtKww+zO5IKQ5/n3BtJb28jWKlMQj667Bhzh0/Tf74KQ+9Q5B9RBG4b9l0HQs1b3Bt1OdAUnTdKQmkU1Bdy6V+TQOVJQhzF2BNL0w9TFEpNQ 4_2ndj_mp_0009
L44I3Bhj5N9T/XU+PRuZ2B1Eyi+j30euPUCjzBxyau/TUBntPXUrxBFVNm+Dezz3P2lp2B5LRA4DQMywvQV91BZyYA8T5O3/vdLz2BF51L9bfupEwzEm0BdYrGA8qdiCwFoC2Bt6zx0D3/pAQBb43BBBs6/TDWaTPaKs4B1oDD6bvtpwvfbV1BJBLx8rtHAovro0zB5KD08T49OAwJOC3BNOJ0+Tz2CBwwN40Bpso+AsNNFFwyAC1BxskXAsXqy8vl2hyBd8sh/bdQ2Cw 4_2ndj_mp_0009
LpIHzBl3Y+AE6wxpveHZwBNUAkBEmm7uv7N0uBtGfDBkvhy9vIJ9uB9JrlBknGdDwVCmtBt5+1/jZOD9v2KmwBxkHjCERfgwvIFxxBl7x0CUCSV0Phg3tBB5t2Ck8660v5ggyB5CojDkvfOzPMIn0BVj5XBUHAr1vTGDvBdHETBEsUPrPbu9xBpRQsCkAHp6vN7UwBFSjwCknyn8PDijzBxWtiCkOfS4PCDDuB5YcZDUHGm1vzBHtBhx4qC0v1E+vVHfsBlw4tCUdFrCvPuUzBxFztD0NsS9P4OA0Bp2aoDUgI+ZvLAvwBRae2DE4FHvP 4_2ndj_mp_0009
LAAAcBBAAAAAAAAAALy2J+23PV6rX6movPy3N+KDDN6LWSszP 4_2ndj_mp_0009
SCORE:  -177.436   -418.832     32.690    318.676           1.230                 19.316         -9.820   -156.644        0.882        -49.847         -2.395        -20.967      -6.927        0.000     14.190    108.240    -16.090            0.105     39.474                -30.021         -0.696      7.165     63.000      8.000 4_2ndj_mp_0010
RES_NUM A:1-103 B:104 4_2ndj_mp_0010
FOLD_TREE  EDGE 104 1 1  EDGE 1 103 -1  4_2ndj_mp_0010
RT -0.358756 -0.308186 -0.881088 0.923376 0.0210077 -0.383322 0.136644 -0.951094 0.277034 -9.70307 -9.50572 23.1624   4_2ndj_mp_0010
ANNOTATED_SEQUENCE: M[MET:NtermProteinFull]ETTNGTETWYESLHAVLKALNATLH[HIS_D]SNLLCRPGPGLGPDNQTEERRASLPGRDDNSYMYILFVMFLFAVTVGSLILGYTRSRKVDKRSDPYH[HIS_D]VYIKNRVSMI[ILE:CtermProteinFull]Z[MEM] 4_2ndj_mp_0010
CHAIN_ENDINGS  103 4_2ndj_mp_0010
LLjnzAFxc6Gs+joSwhASvABp87GcWBTRwRcsxABChHHM2N3QwOVusAlEqOHMPWWRwSgSjAtNn5GckZRRwxOIcAV5B7GcOR0Pw5F4iAheixGM1TYNwDtLfAhWS4G8sHVKw0uJyAZu+yGMPM8SwzLh7Ahpt7GsfjnSwl4KwApPo/GMgvQTwukvzAt6l2GsjGpQwcM4hA5laxGslImRwOqZeAFX4+GMKb+Rwht3KAJVE6GM4NAQwaJUfAxjEDH8gyEPw8DFiAlBazGsHhoIw0j8NAV6m5GsNOPKwf/tjA599/GcQnQKw 4_2ndj_mp_0010
LUW75A5qxIHsFiDQwXxr+At1pSHslO8Owd4XABBX9SHMrs/LwiE9CBpFNaHMrGBLwWhqEBpGDVHMRiKQwfPtIBpM9LHcDoGQw9CpHB1zWDHcMsHRw/4bDBJ1fDHcJstRw8cCLBlqo8GMbaTRwfx3+AlJZCHsMVFQwNu15A5cLZH8VhuPwcpfGBdQFcHcp9aPwKL8DBFI5WH8tuNRwWdmIBpfaIH8Z2NOwVqsMBRINPHcW5QQw 4_2ndj_mp_0010
Lh2y+A10AKHsY1jKwKQRABdfWIHseCQHwsw05AV5Z/Gsq75Ew0ww2ARB/3GMV/sHw7FMGBRY+FHc65BGwc4BHBNGFGHMX5WAwBoxHBRVG7GcF/HIw/Ew6AlDdEHMsJoLwxXC/AF47PH8rDPFwzasIBxmHMHMo/1HwrSBHBpq3+GsgBE+vNI+LB5oj5GcScWHwOyLHBphB7G8ZMSKwx0TFBJf60GcgAbGw 4_2ndj_mp_0010
LpjI4Al/Q/GsJzO/vvgwxANt63G85Sm4vH0X2AlsKtGMVnD2vxey4ANiVpGcPAQlP7HuvABru8GMC0OqP2Lv5AVzN/GcdhH3PaPCpAN62GHszbclPVyp7AtGZFH8KGT7vQaSqAZoN3G87LD9vfUfrAJU72GMkNA3PBEd5AVkO9GMvV++PGFrnA1QJKHcU+o5PkCYhAdg+EHcPQJovYnQtApAuMH809wsv 4_2ndj_mp_0010
LznC4AFcxnG8rdIAwVt17AxOhcGMFhUAwKl/yApXtUGs1hl8vHOfpAR79WGMGas9vNlX/A9/kZG87J8FwfI8EB1DmeGcxVcHwqjXIBdTfgGsVbAEwk9oFBNIygGczbQKwpG81AFI7qGMwKtDwqpZBB1P8bGceza7vKzS5A5PIcGcXoZIwDODAB9Y6QGcT3QGwR4DJBBLIkG8V33Kw0fwCBdRHfGcW+kLw 4_2ndj_mp_0010
LxTS1AZFwLGcTVd3v8s+sA9obDGM9ASwvDZvvAB9A6F8raN0PEN+2Ap9K/FsKBM8PxfD9AVQpKG80cjzv9tYqAFij8Fs5Hr6vBuBmAhVTIGMf4fov 4_2ndj_mp_0010
LbO8pApCQpFcGre4PfPUrAB6PbF8qGyAQ/WahAVlpXFMsbBEQFxWQAx8JbFMq3CCQ6GpvA9iXFFctQ69PEKxnApvy6EswU72Pz/25AJ3JIFswp52PWxGjARX1nFM/rcwP4ISxAlE8hF8qIfDQ5oUxA5ie7EMchcCQdHSnANvCsE8myj5PbVz8Axzh4EMkD4xPpL5/A9uBQF89FX8PamN4AN55RF8OaYVP 4_2ndj_mp_0010
L3DPiANqVNFM+wUIQhDlRAxlMGFMPJxJQNnFEAxFR1E8g8KIQ600h/4y04EsrlCIQGgaYARZ+8EspKeMQYYdgAFpfNFc3HcOQmkJkAN+vDFMK7gQQBSckA1TfwEMJmmQQ6irmAhalPFcLpaRQQBZpANlsHFs4G8IQacUIAls4UFcV9+JQGrbiApcAxEMMmKMQDy1KANc90Es53ZNQ86UUAVREZFs5R3OQWcGnAFJBWFM5BhNQ 4_2ndj_mp_0010
LAJiNA5ZlmEsqsWFQxG0BA1ULXEsQkOCQEjzr/wwkgE8w086Pb/Km+gp+aEcKUv3P52CRAxKiFEsrvOAQvLJhABNBPEccck6PSSFaA1k2xDcvw6EQ5bjdAtLhkEMOMYFQT1pp/IGRPEcWAXEQcdXIAhyX1DM+PM7P23hjAR9OFE8A+SyPzsZiAxhDZDcfkbDQTWBNA9dFjDMq7IHQADdhAVbqDEshAjHQ 4_2ndj_mp_0010
Lq2iAAF41wEsrz8zPP3Av/AnK/EcfQSovhMDq+guoMF8uDsqPiivR/mHeKF8loapvgMgKAZcQMFcD530vjhvHAZmndFsL6e9vdlEGAVlpaFM8NREw1KmCAtjwzFsepe7vNFpBAB3ruF8ykkGwRyKAAZoV+FsNuuCwbXw9/EO8/Fcoe0ovrFt6/4sRKGMHFNDwHutz/A0lKGMYiUrvg/K1/Q2rPGcmz18v2yYPAVYy0EsDqg4PWhRi/okN1EsBUe4v657WAhAiAFMEXJ4v7xvQAVIYUFcBo3ZPR2BIAdw1LFsA0cGwLxbAAtK7wFsf2RJwyDy8/ESv3FsiYyyPi1VAAdVdOGsTb6Gw6XFl/YAHPGstdQuP5dou/stKYGcXCF9v 4_2ndj_mp_0010
L9Ljn+sjkXFcr6k7Pi/9Y/qezhF8H1//PUynBArt/SFMBCtAQ+mATAPfaYFs7259Pop5C/6aGsFM1OYFQNQa3/e4H2F8RlFIQl3aCA7TQFGs0wwGQnMZGA3j7qFMSzEKQTTwTAnP1JGcAGqIQdeuXADWF0FsJgWLQD/ZeAzpLEGMUipKQyd1nArZvIGcw66LQtoVk/gIpYFsS4FAQ0+Uo/udxsFstm55P/xmV+Ehe4FcJCyEQAoG89qcFgFcECBIQSPC0/O3pJGM7voDQzKIBAf65aFskOoKQp3BZAHs1RGsnlGIQ7YEgAH4RrF8Jc6MQEFtqAjVxDGcaoMNQ 4_2ndj_mp_0010
L/6L6/yh4AFs5iODQLotOALHexEcLY3DQuohWADOvmEM8Is9Ph08kAbqtiEMGBU8PMjCIAvQAgEsRU0HQa2xFAH1mnEsZXyKQbj5BAPMmVEckFuMQlKg//mquDE8M11LQIRFBArotZEM+FFPQ4iae/Cmg/E8WibFQ0F1cALK35EMqtUFQAyex/6pOZEcVglGQY6yTA/2HTEcnRwHQ7uWUAPI+vEcigXLQysHx/6B7yE8j25KQ 4_2ndj_mp_0010
LXrWIA3+shEsuT1zPdYbOAX0OYEsjn7wvdfWdALLWmEMcvi6vf7bnAn5peEsi3G9v68i1/KeAUEcpWQ7veTMX/WyREEMiRM1vn+Oy/SyslEsJYb3Pek0VA7cqIEM3alsv/nXj/ScxiE8qGL8v9OY//2F4OE8fxmBwbHM9+apuKEcSo2Sv 4_2ndj_mp_0010
LTxrYAH6r6EcGrl6vI/7iAf6bLFMFHAAwjNauAbq6OFcvCK7vTjM2AnlUNFsmifAwc4sZATRvgFcwau/v+hXFA3UvhF83kSDwBDhy/GbT2FskJECweiYLAbAigFMkvlIw1RBKA3xS+Esqpa3vOiujArCgHFswhOEweyJVADFHkFszb+2vYiMiADdZtF8eNOBwd961/2LVUFMkFSCw3rOL/a2A3Fc7/fEwSKxp/Sfm2F8ZGs7vPRYDAjsACGsxO+Cws025/KuOhFsWtzJwfZxVA/f8tFsNKGJw0zwTAHbjRFsFn+Iw 4_2ndj_mp_0010
LRWwvALAYQF8SBRavLr/6A/wSRFslQlwPqXNABX5o6E8hH2rP1nGFB/Sw6EsG+/gP17o6AXMiXFMRcEAQV0p4Afe3uF8mh/AQH2KABXoR+FMhTFAQ6n3vAnia5F8MuvCQurW8ATKqIGMNEPBQifYyA/iZHGMCC3CQMyipAD0cMFs/7PwPgfAABDDPdFs6eiUPw1V0A3vgOFsY1ECQPUGBBPbTTF8y29BQYrOoAvkRyFMpF3DQtlSABfSQQG8hm5AQ6/XtAbBUNGcwVAEQ 4_2ndj_mp_0010
LS756AjoqoEMd8buPUSAABHk3SEcmfrnPZXmCBzEVQEckIh5v9LIHBXXXIEcfMS6v64Q3AzGmDE8hbqxPwFJzAPbSoEcvkwzP/Z7CBDGnQE8RDV4P3ZQ0AfwaHE8kXy8PtugwArqaDEsq8Bbv1vK7APMEoDsxW7wP 4_2ndj_mp_0010
LCb9+A/UiUEcGGuAwGBeBBTwzREsFSKGwRs7FBnp1hEMrH6HwyVLJBjG9dEMonuJw45b5Af+uTE8jtBJwAYJxArMhCEsdwcIwXqf0AnN6pEc3K0IwDsj3A74LaE8k06/vjJ5DBTaWDE8Lr8Fwz7S8AHWIREs53DLw0PfqAfWHEEMxA2JwbIy0AnDklDsutrIwCiNuADhUEEsOZ0EwQTytArTKrEM9pMKwRWrxAP2isEcrmjFw8we6A/Q81EcYUUJw 4_2ndj_mp_0010
LqM3FBfjn1E88SnFwF9IKBTLeFFct9aGwxcUPBLmCAF8t3zDwPwhTBb1IDF8nDbGwKoVIBDjZbFcCkVEwcS3DBvpSmFMYKiHwQaBCBzQU6FMyBmEwc34FBzRurF8BhjKwLRoCBfYG5EsUlWDwWjwKB/9GHF8qCXJwdX8GBrHjZF8JLPAwOrxLB7vHmFc3iUEw5wcABPngbFMfH2HwYzr9A3wBBGsNZ3GwhbhABTZ71FM4kpAwK/XFB/EqCGcHZKEwhQtCBXFdzF8QRsLwVKTJBrah2Fc4rZKw1GHHBLAGdF8XpkLw 4_2ndj_mp_0010
Ld42OB/0T3E8Ic79vS5pTB3+SvEc0Gx4vnfCWBfrXbEM2x/9vtXwaBvbwbE83lTAwSXdSBzHqqE85qBsPsHpRBbMi+EcVN35PEUkQB7Vp4Es3LvCQQ7zPBnnfMFc8fLGQ8p/OB/aAHFs2P9JQHwZLBXex0E8Oc75vBUzWBTM+6Eca0R6vLz2OBTj5gEc6lbuPQbvVBLFfhEsVK70PbaNVBDSjIFsiie5Px5QOBHirHFsK0l1PR/9MBHo0uEc4Y+CQx96TBD1avEcKITEQdeUTB/guWF8eW1FQ9KWMBPXcVFc4ExEQBigOBPqkUFcSzBLQc8sLBr+v9EcBWJKQ22NSBD59+EskVpKQ 4_2ndj_mp_0010
LibkSBjXWNEc9fqAwWTTUBjJE1DsNisDw+x0WB3I1AEcFkjIw1oNbBTBvyDsCXUJwr8HQBDxbSDMcJVEwxQuOB3EORE8gDw/vXZnXBDvanD8A2bBw8zmQBDYxBDcQViAwaIPMBjCefD8vFdFw8YtRB3I9/CM++qHw 4_2ndj_mp_0010
Lp4nUB/XLRE8jw5JwEipWBDrhZEcmycMwfchcBHyqiE8nS/LwWhJgBP1YeE82FmNwWD5SBL47qEMLShNwBOyUBjVg2EscwBQw6uYVBjHamEMRRKRw2BzQB/T8HFcOIZQw0f2QBXrtVE8TqcJwBRCXBXK9KEModoNwDrBPBrJtjE8mL9NwKHVSBH/82EsGz9LwffsYBz/q9EMadsPwb4uWB7QouE8F6DSwOWUYBjOTaEsZV4Qw27iRBjUxeE8DlWRw9QJSBHNLQFsqwSRwvw4MBPjyAFccwkQwe9fQBvCYTFcRUJPw 4_2ndj_mp_0010
Lx9CdB/oLxE8ek+JwE3ChBz6f7EsjrTJwDLKjBXQ2qE8vRdIw8ldlBfCXsEczq+Iwv2ngBLVFMF8JwQGw8sdeBL70fFMf7IIwe4beBfNOkFMxOjKw46HcBnN0rFsqorEw+/2ZBzI32EMxv9IwkarhBzQHGFstl6Kw5w3eBzIJFF8FdCDwUNjiBn+qQF8S8kEw/eNaB74J5Fc5wyFwn1PcBPZpnFsUv0Aw 4_2ndj_mp_0010
LPZdiBLLoZEsZq+FwWmEkBnrTIEMCHSEwxRHlB72a2DcxKrIwvyinBXGotDMEF1IwI8siBjEFzD8cBTAwQQtgB/hZZEss09DwYo0lBPpqOEMe1OCw3T+hBr2ICEsMPm5vOr5gBDCxnDcXDUCwmvBkB3XnYDcYii+v 4_2ndj_mp_0010
LvRYjBruGvDsFRlKwBEEkBrC8YD85kJNwJD/lBTJE0Ds9x0OwO2+nBrs+lDsP9+PwxBjhBry/ODc2D0OwyzofBPMKzC87AVNwIqTiBD+m5CMdBuQwMWihBP0E8DMUZaKw5tNlBX5q8C8mFmMwPregB/hosDcFKPPwJJIeBnBjCDMvO2LwqRggBHS1yCcizSRwZmmjBna2OD8xoSRwp+WjBDQzbCct4gQw 4_2ndj_mp_0010
L0JWlB/jOPEcSoHPwec8mBr0NeEcTRVQwRzwpBTnfhEce0oPwkpmrBDw+fEc2LnQwvWhlBDi8zEMT/XQwRBAjBHq90EMVzPRwCLjhBTbAKFcby/Qw0rxjBfytyEcghtSwDlljBPtbUEsLrXOwQDPnBnl/WEsLAURwH48kBXvV4EcQJuOwG66mBbA6/Es45vQw4ophBXh/nEMtI+QwpBhfBznuKFcLcnRwN9+gB7UDLFcmF5PwRT3iB3zTXFcV6PRwS/+hBLRbzE8dMVTw36HlBfQs/EcuR/SwBwxkBrtajEsFX3Sw 4_2ndj_mp_0010
Lpp9pBrbdkEs0h9MwVXosB/0vlEcNrlLwfvIuB7SFQEcjDqLw+4ewBPivREcPBHMwPQTsBj36sEMnVrIwOBnrBr4GEFczbYIwSRDpBrQ0LFci0vIwHAJtBnrQVFMDHhHwtgCpBrOvgFsF+WIwAqfrBDU2mFsRBhHw6DWoB3VAkEMHDwLwi55tBbKIxEc/EpMw5suqB7SgjEcR/cHwcmJuBf46pEMEFLHw0UanBLSDDFcbTFJw2wQvBTTDXFseGnGwwXMnBzK4pF8JbjIw 4_2ndj_mp_0010
LT+5sBv0S6D8N0ULwFGWuBb9UTDs02zLw4UTvBzqzLDsLGsOwt4nxBvi4BDcvUAPwUdlsBjvPuCMHR9KwrlHsBnMKvC8QdMIwkR/qBDBP7D8eDsKw3XHwBXA0YDMiUlKwr9rqBjZzvC8vfBMwZ1itBXYLQCs39fLwX6qqBvg4CDspw2Hw 4_2ndj_mp_0010
L81vtBzI0XDMg3WQwKequBP95RDsTdvRw+rewB3IO0D89ySSwV3pyBfxLpDsOqwSwUwQsBvHPND8EHqSwGjyqBv71jCsZccSwls6rBXHxECcNU7Rw9pSoBjI0iCMnU1SwVR0rBzkhdD88iHQwdMxvBnN8zCcoPzRwZj4qBLXwnD83WfSwyj6sBfT4ODcxlsTw6pNnBj0GIC8a0tSwAednBvht8CMa0PTw 4_2ndj_mp_0010
L1C6vBTOOOEMmOJSwwXdxBrXfgEcUarSwQAR0B7qzjEcu7BSwWD61BXEEuE8aUqSw8F0vBLaB1EcragSw4OOtBPTN2EsKwUTwL2qrBTrNKF8/x7Sw3L5tBH9S2EsbuzUwUTHuB3zPREclHuRw4SmxBrZFeEcvVwTwOJSvBnWs2E8fKdRw4aDxBbfoCFssiySwkW+rBL+XoE8RLGTwR+0pBTgDLFMo9gTwcqLrBXPlJF8+03Rwbe4sBTHVYFcmqITw0RDsBPFI3EMe7YVwS6IvBLrIEFsmYCVw6J+uBjRsnE8XBEVw 4_2ndj_mp_0010
L7wv0BPVZcEM9cyQwiRQ3BHSIfEcnyFQwun14BjLSJEcSJFQwb0v6BLNLHEs8PsOwNQu2BrUBnEsH0UNw7WN1BLjS8EMtJGNwaep0BTVGBFs+eKKwhp22BTqCOF850XOwobpzBTcTPEcvPkQwZJc4BXNZrEsAnlQwjLk1BXJ6aEcaYRMw8ko4Bv45oEMwcTMw5oSzBf0+6EMayHOwYmkzBbiNQFMPEAKwu5bzBnbT0E8b9TJwZAi2B/UPCFM+9EJwaux1BXJKdF8mfNOwZUx4BHMYPFMqKWNwHcM3BTKVKFMMNPQw 4_2ndj_mp_0010
L+u83BTEc0D8oP6QwzcO5BHg4KDsC94QwIVG8BPqGJD8H2hRwz2y8B/KTlD8ulPSwjHa3Bnm+qC8N/mRwgxW3BrdBxCcyGaTwrIP2BDCR3DckFcRwp7h5BnjrDDs0xqPwJYD4B7QdKCM7ZYRwPcX1BLJeuCccmPRwPSJ1Bf8mIDcNDdTw 4_2ndj_mp_0010
LRNq9BnFAnCcPjPRwwaLAC3OpeCMX06RwOZFACbh/LCMm9WTwefB/B3QHUBs0RZTwcmABCLIx/B82PFRwFgYCCrpSrB8xnpRw8EVDCbC0ZCcL/dRwKctECTWoMC8YhqRw1/UFCzksKCMpC3SwiTrECvjKVCcqD9Tw0tlGCXNj8Bcut7Sw9Cx8Bf0TSCMkBnQwGMwACTY07CsqrESwf1JBC3fNNCM3gFQwJNeACzmgDBcE+9QwtqyCCHuUzA8WMJRwt8SCCHGFeBMy7tSwJiGDCLU6yCs3JMSwz2ODCD2gmC87WdQw5mPFCnFVECcVH2QwnmtDCXPqeC8Cf5Tw08IFCPztTC8wZ2UwsxFHCnzcsBs73FSwDWDHC/yp5BcwB1Tw 4_2ndj_mp_0010
L7tjACrLjfC8drcUwWiZACn9hLCsSSuVwWATBCPHSGBsCu7VwqFWCCLLe7AMw7RVwfm0AC7xpuCMo+vWwCHxBCzy3IDcSz/Vw/ENBCf5EKD8LPmUwANkACzxtfCsNBeUwK/r+B3y7DCMGv2VwzbIBCX62dC8b2pXwvv2/BzZQCDcDB3Wwk9uCCjHz4C8pLDWwYf8BCPdMpD8NoXWwcwACCDAJRDMnp5TwQLeACnRqjDcnVfUw 4_2ndj_mp_0010
Lzf5ACbtlLAcCpzWwmbuBCDWMG+b47GXw/4eBC3Xlo4jnDIWwBbeACfjrI4DYwaVwT3y/BL41FAcjl6WwzPmBCD/K38bIcEYwi3xCC/rSn+7j+MXw 4_2ndj_mp_0010
LxkRCC37tf+DZAGWw9dCCC3SWbAkkuRVwg2BCCj3ZBAUkNyTwTZxBC7qf0AUSl3SwOQODCnkbVBkfAoVwy5oDCfby4A08A/WwEQcDCbtjy+jJu9Ww0BRCCf7He+jPkFWwR7IBCvBg6AU59pVwfNBECfJAOBkQA4UwIL6CCDacMCkgamVwdxrECz+GLBE9NLXwdzBDCPYpYB0bIwXwReVECvObp9jKyiWwUEQDC7TmE+D+I/Xw 4_2ndj_mp_0010
LaDoCCHJSX9z4NZTwtPwCCnFla7TBYBSw5vXBCDmBZ6zbtVRwXtcACL9b55bqr4Rw3uzCCDTat5TafLUw+RWDCjtFW+jIkfRwt3RDCrwMC87i/0Rw 4_2ndj_mp_0010
LfdSBCjQSZ8jk4GQwolDACLPxA8zr3qOwNmIACjAnL9LYs1MwsDX+BfqFL+7FwdLwPqu/BPTci/jCy+MwkAj/BHdZFBksKjOwyxS/BLL9HCEInmMwdpK9BHv7BBUQIOQwUNJCC/iDe9ThaSPwT2e+B38BF7DrIDQwMzsACfxTt/z0EmLwUS59BLDGV/jJk0Lw6CsACX4pOBEV1sPwdhK/B/V3lCkg8tNwJThACbjzICkaOTLwOtf9BXu7DCEThZLwPbC9B/Cw9B0F2xQw+eV7BLPx4AEEtSPwpsa9BzE0MA0+o6Qw 4_2ndj_mp_0010
Lu3OBC37p++rn/GNw7MgBC7yTqAM0acLwPk8CC7MyKBMoP0LwjPoDCj+YoA8MnkNwUR/BCbwIV+bDBSOw8wxACjc/bBsBE7LwC7YBC3UtVAsj5XJw 4_2ndj_mp_0010
LsyYDCfQCECc3vNKwdCvECPrqUCcJcPKwyuxFCXMVfBsrMDKwj6lFCn4hdAMgKrIwjKwECDDgxCcnuhHwxxVDC3wEADcjo9GwfOhCCTnmZCMw4PIwdQYDCrq5DCMFcOKwVl1ECfL6lCMVCIMwC3GFC/rVfCcYPCEwWNdFCn8HMDMIDEIw1jJDCPisKDcRp1Cww0JDC7GybDcATyIw8GWCCrinFCMRR8EwhHkBCvRMkC8cgHJw 4_2ndj_mp_0010
LjA6GCDQWoB8tpeLw2O5HCHvFjA8g67Lw2TRIC7L0O/7BvfJwXukICnTgk7bew9JwOXLJCDc2LBsP5ANw7yBJCvgNtB8MC3Pw/IEICPd9WB8vikQwhO4JCnsTOC8ELXQwIBDHCfitQCc45YMwADUHC3nXq/rJDGNw8MeJCLfaACsrQuLwz++JCH75cA8QW+Mw 4_2ndj_mp_0010
LntLICTu7MAsSlRGwVtiICnhc7+bNIcBwmpbHCHSgT9Llbj7veWmHCHplZ6bgisqvwyZJCz0/YAMmbK8vxwuKC/Y1rA8NZpAw5qWLC7nim/LTuCDwONLLCHdR6B8hTMAwPmPICbwPNBcPimGwx+DJCfq6T8rRj4Cwj+3IC7eLVBs0M36vp6kJCDsR4/L9Sswv2ZDMCvxPFCMcg0BwgyoKCjQ/SCsb+b8v 4_2ndj_mp_0010
LutKGCrP9K9b+4t/vOi9EC3Ruw6rxQi6vH55DCr8gd3jcbfBwbsGECXfGyuTXPcGwC1ZEC39C7+LnCwtvXP9DCHfosAshBi5v8OlDCjN31Bsr1movSKbECjk2LCMEHxuPb/TCCTPZHCcxufpvI5GGCLC+q+rfnQDwuKSFCn4kI8jVwH0vlIjDC3M/K+bTThgP8WKFCHCFi/rzpUpP9ZxECTf5BB8OMr+vkbFDC7qccAM8zW+vxXACCHaafCs8dSpPYXqBCvVlxBMj0d2v 4_2ndj_mp_0010
L+i4CCXQYZ9Tn+L/vECrBCHAQj+jYk3CwF8ZACzQWm9zccr/v5NbACrSEI8DnWs0vOHqBCvnWyA0lBDEwHsiBCvJ9gBUvmQ+v927CC78ANBUGk5Gw4cwCCjFDE+jZBp2vxFrBCDSln9jXE+Gw2UzACj4rBB0UbkGwnrnACDf/iB0tGI8vVE6CC/lxIC0G5sHweUBDCfaOqAkwMVJwR1yDCfqZ+AUhXYEw 4_2ndj_mp_0010
LM0o+BXqhI+jXGrCwMn67B/p8e9jaVkAwJZL7B7z3Y/ziHo2v1ys7BbEo7AEJOE3vyo45Bv71V+D/M/Ewtf/2B3xCk9z/QdDwaBE1B713U+ToG8Hwzj21B3lSj/D0S5Jwt7yyB3U/B9zPsgHwT59+B/wW0+TF2aGwEJ47Br1ou4baQj+vDpW6BP7zS8T7aQIwQAC6B7WEOAUKkIGwmYd2BD71B/TL6CAwDG02BfCoa4byPPCw 4_2ndj_mp_0010
LDnG6BvhEf+DeXtjPxnR5BvSf3/jkMX7PruG3BroL+Akmn24PAaN1Bv4otAUekFsPRdP4BThou9Txp0BQJRl3B/ZbF/zjgPHQQdu2B3WwE8TKkpJQaye2Bnb5g87W37IQwNU2BPpVi9DHq6LQhfX5BHkKc6zenmgPu616B3OLiAkwTD/PM9u5BHllc4TKxcCQtBc2BPfrm7jY1TAQro+1BX0PRA0IQvGQ9gV5B79gEAk0VXIQ 4_2ndj_mp_0010
LX/m3BXWKFC0PzN9PCvx1B3a+nCEN127PFxDzBnsueCUHTdAQ7k3yBLLWRCEXKCFQWi82BTfjQDULNWAQMTS1BnRt4DUQx7+Phpp2BHAtPE0U5kBQpIE1Brs7iEkAIxAQpO21Bngz2E0qmJCQlbM4Bvvy5EUBmZEQbXQ0B31SHF0ApPBQD/Z5BXGKMC0lCPAQwYg1BzTjpC0/C3sPjD74B76VWD0ocV9Pn7L3BTAWMD0XgpEQDsXzBbBa1DEihgBQNb80BzvN9Dk0Ay0PMuj4BnQzRE0cgE/PF6/2B3h0NEUyi2FQbvPzBvhRhEE45F+P7Sa5BrCMtEkt5FFQO+x4Bf3rIFku5bFQV3cyBTy/EF0Q1B/Pu410BPbLWFEV6RCQ 4_2ndj_mp_0010
LwO2wBbidnCEo0F7PAdCuB3ngiC0Q58+PBchsBDefKDkV9RAQaJ6sBvD5qDURI/6PREbsBHtSHCEbUZ2PhHVsBXJuvAUUa45PKpzuBjT+CAUqA60PgMiuBDz6Z8zKLQ2PJAdwBXO6O672+twPmGxyBjLic4Tg9FcPIlAwBj12J/LyOiyPsWGxBDu5yCUBVXuPtXQuBLiXWC0RciDQgHQtBD1bKCUAIIdvgkXqBTC6SCEU421PqpoqB3gLSAUoMpzPUFHsBbrpnAU5GQBQSqdwBPjTWAkXzk7PYmQvBr0sTAEIZfmv7+xsBLWZs5zAU35PE1GzBDrjS+zgGx/OxIN0BHBxB8rkxiivcsOuB/GY0/rJdC4P/jcxBTSIPAMj4xsP 4_2ndj_mp_0010
LFAsqBXFDMDUvAGEQumxoBPJTuDkR96EQvHpmBfaw1DUICaAQubLmBPOgYDkiue6PtJAnBT+WfDUwkxIQExWqBT3KzCUprlGQJ6upBDYhGE028rFQKholBfKU5Dka/QJQ8mJoBvd6YDElhlKQxB9lBvo7ADUD8lIQ 4_2ndj_mp_0010
LHnzlBTlOPEE7Cd/PRsxjBPiRWE0YVR2PoG0gBjDYQEEJAJ5Pqj7dBj6DdEUGJN7PZt7jBbhXuEk0RuzPXPdmB/hn0EU44foPHLymBjmDbEENDrBQJOjkBntQPEUqvnOvNHijBHBB2E0o8h9PbcZiBPurzEUUs/QPPAOmBzxiCFkmwnfv 4_2ndj_mp_0010
LGTjgBv+40DUpNB5P1+7bBztQcDESFE7PCBsbBXZDxCUuf/xPjH+fBzd0hCkyOPnPhlQbBHHiTDUUAiDQ+wAgBHi89C0iOTGQrH9fBr9KOCkutGFQ6pvfB3XOGDE/TJKQ31RiBDdrkD0Z/43PDrgYBPaDuDESDC4P21xXBb5E/CET/FEQqNhaBXk1xDkEwjFQ003hBXNBLDkM4tEQA7qhBfhq9BkFnEHQymHgBzlKJC0tIzAQwlPcBjeRACEIilGQKRkhBPp52C0hSILQKzBcBP7H5CEDJ8KQi23fBDTloD0EFhKQ 4_2ndj_mp_0010
Lc5yWB/nRdCUVNerPNWRWBnPanBUN8ZmvjX1YB7FagAEdElxPQSOYBPaLhAUKXW+Pq4/PBnYTVB0AzoivylVNBPdKWCkPrAavRGTRBby/vCEO15zPnXfWBDvadCkKJNrPBX/XBvQCeBUoSv5vBfMPBvzTrAkEb6yPGcKOB/dx6AELXg4v0TzJBPCWTCkwFzwPcJvMBvM8kCEdmb4vwLxQBTOnqCkBIg+PzFNRBztASDEWYEwP 4_2ndj_mp_0010
LlaUbBr90I/DppUSvOXFeBbM6a7DQfpwPojMiBfjmf8D1wwxPfJCjBzUDg/jRWi3PpfRbB3glb/jWxU4vjEzcBbCmW7LXmtYvCRycBDY9E5jXqb8P 4_2ndj_mp_0010
LEMzjBDTge7L5BhtPOB0mBTuRm7rExeqPQyFoB72E3+r15r6PQqbqBz5vi+b8LI9PcdtnBvQfV9bjPm4v1UDnBToM+4jcRnAw0PDoBHhr45b7K8FwdubnBzNP78TneCJwe2CoBHe7V8TTZpLwwVSpBrSh+7r1MeMwYUZnBn7/D/j+CYNwUssiBLRpg+7rShlP3wOnBDp4U8TA50xPY+xmBb8aj/L7G46vLo3pB7HU897SQq4v7l+nBnkCS+DcOP/vB64kB7w0f6THk3Aw07HnBrGUY+rqeCHwRsNqBj5m76LR/xFwUkemBLj+J/jJweIwnFypB7kJc+7inJLwTqvpBfEOb87pSbOwZMcmBPZSXA0McvMw4n2nBTuB2+DSEVPw 4_2ndj_mp_0010
Ls9wmB/N+hAsW1U9P/l8nBPYFnBs27CCQlFrlBX3pECs5wnFQ2abjBfCdwBcDzbEQA/IpBr0pXC81dV9PL+EnBbAotCMEYg0PgJvkBnu5oC8WuV4PKO3nBfo6CDs2IZhvWo2kBPI9pA88o86P6GYpB3HcNBcQD7EQUgCqBvhivCMfgSBQAduqB3w3KC8BQR4P 4_2ndj_mp_0010
LOOKmBfMJjCs+woIQU2LkBTTczCsKngKQ1tyhB34YHDcDqFJQFsRfBzCUCDc5iOKQgsdlBDXgUDslwXMQkhZnBTGpADsJnXOQmmYnB3lOaCcvIpOQw03oBDlEYDcJgmPQ2cGoBjy6rCMCxrIQW0djBTbuZC8QwyLQCjimB/WMsD874LLQxz5jB3dVlDcvQeNQ 4_2ndj_mp_0010
LaSMiBraTdDs4HvFQXAwfBfkZwD82A3CQr3AcBXh7QD8EK5/PruPXBnIyRDsY4nAQvZ4gBX7sIE8Zgx9Pib2hB/+zcEcPtjBQxtIhBnXXhEMJ2JGQDvdjBDJ8oEs5Oi9PWTEkB/QxjDsF1dEQd0NdBXtl/D8Mh2FQh+giB3T5BE8AWG5P3AkeBf8zMEc85N4PHELkB3Yh2E8l4VAQcW/jBriokEMqLQ0P 4_2ndj_mp_0010
LILYeB7oW0C8pJ95PV3nbBrM6RCcQ4WvPBDtYBDpioBMLYl7PgjTUBvHULB8kiv5PeClfBP9ywBM1rIrvtfnhBLhqFBsppIvPkANhB3NN1CMPvT5PZ8nYBjFFeCsA+llvIObdBnowCB8Fvb3vmE3gB/m1NCMJ3J4vzgriBPAQxBcwoR2P 4_2ndj_mp_0010
LmEuaB75afBs9s8CQ0EsXBj6RwAcohQHQTYnSBf9QbBMC7sIQDP2OBTcZqAMO1NJQPKabB/eveAcd0/JQojYfB7GCv+bd7fJQByYiBfp+I/LjDBKQz3odBD04T4rikhIQJ9MkB/6vN8bc7jJQAmogB72Mf9jscEIQ2MUjBDClr8TxZlIQ55HlBnhXX/TNZIIQHiieBHIxwBci8rDQ4nPWBbL4n/7H7mFQuzodBLcuYB8n4eKQOSCZBfT4NAsO1vLQerEjBjTBiAc0EyKQ2zZZB7/2txDqaHIQYdUmBHrg28bz89JQoa5fBrgoq/jnpmGQpOakBn1cSAEFWpFQ 4_2ndj_mp_0010
L6YgSBrb4YCcTX8IQNb1NB7FEwC8AW0JQpWgJBblTrCcXhZHQbq1EBvJ5lC8hDWIQ3LLPBH1EfD8YUUKQOXjSBzFHnDchNzMQinfPBXKlSD8OizPQ/mWJBbfDwDMg31PQZgIVB/HJqCMlptHQjliMBn+IeCs0qkLQQOVRBzh5rDM3mmIQy0eLB7jXxDcXchKQhocWBvN9XDsSxjMQcLLTBb0sEEseBDNQjjAHB3G4mDsS1yQQXGOKBnpHJEcqQ7PQDdFHBz4BpD86+BOQ 4_2ndj_mp_0010
LO9CLB/WguC8IuUCQKQgHBTYUmCc3tY7PxeBFBzl+1Bssyp8POvJABL+CwB82Sj8PCbiKBzC9oCMB2XcPqNfHBr1tWCsLYo4vB8VDBHg4tCcf5M9v7c1IBjsqdBc4vr8vepjABfdOdCMQT5Cw9LDGBP6W8AMAsoCwhS7BBL1cqBsBM6EwPcT+AzXRJBcs9lIwn5+OBHpHwCcnzaBQMC9DBbRZ6CMRaD8Pu5eLBvJTKDMYM1fvv8TOBn+uXCsHAujPUJSCBPBPNDsbAB6vfuFMBfyO5A8wjF5vmim6ALHbvC8KMsEw71GHBLZQ7/7JgOEwVGw4ADobwB8E2GJw 4_2ndj_mp_0010
LCbPIBDzyvAcNpl+PgHqFBjnP4+bhgCAQfk6BB/rIq+7qguEQJJj7AT/tv8L3hhEQKV7JBrPvt67G4nAQSxPNBbKlo5r+K/1P7XUHBjIU+9DfZ9BQD9/JBfnCH4zWrLrvSlOMBH1W6AMSUl+PipHDBbmql+LBjF5PeAsMBjcIb8bXo0DQJ6QPBXiPW+7c77yPFMVQBHnTI8jisC4P+FZKBT8Ph/jWvWCQKQIFBfOzn9jsZtFQV/jEBHFwi+DwWi9P3OoMBzM9F5j5Kv5vebDIBzEOM+DRtZkvTb+GB3fCi8rB9Vwv 4_2ndj_mp_0010
LnWZDB3Ycw/LBkoIQFcJABrLG1/rkQ/KQMJE2A3mUqAMEkTKQnJTtAbr1LA8jn9KQJfHDBTSbmAMi9SNQOA0HBj6Ho/r/UfOQx+3KB/i4sAcp2NQQaatFBHuJR8rEc4PQrmnGBP9EfAMbgiIQ57d+AH7mc9LXEULQAjqEBTRfjBcBolMQUnRABv36yAMJx5OQddjKBrW4C/7BY5MQ0jNOBnQGJAsm+oQQckZMB7yzkB8eDYPQuqNIBHMbBBcSGBRQcDDJBHZcrvbXUXQQwN+CBP6Xb979QvQQ8cmDB3VEs1DdHcOQ 4_2ndj_mp_0010
LXDO2AD5SxB8Hd9IQ67WsAvxSPCMYHBIQSgllADeuvBM5JKEQvo2XATTCvBMfmDFQosTvAfLC6C8iPcFQLM5xAfOvcDsNlsIQa2o7Az/5xDsfYmIQMDmqAHbRoDM7AqKQRsB+AT06IE8vraKQzH9sAXUGEEsHUeMQ49r2APvfOEc1mWMQU6X9Ab+IDCckOSIQxnsnALF/TCcva1JQv/N2AjXp1C8tE2CQi7soAT++ED8c58CQsDuABz/GpD8ojIGQaG6iA/S1XD87HwKQ122CBfhGREcPXUKQbSJnAfDfIE8kOAOQPKk4AjCEbEcVYyNQ 4_2ndj_mp_0010
LNPpqA7OgHBcz+aAQQGbkATN6OAcMk04PrJccA7jJK+7nbx9P/69IAPSc09LHCO8PtsFsAzKiP/LbDHYP2vVmAb6MS8bQ7U0v/PpwAze7tAcj1L1vxIsyAD6bCB8kjpAQZbxbAnQ52AsSa2zPE7lyAvo4O+r2SXxPVJ4rAPHqY4LSy/7vKgZjAPxyi5Tj6OfvGyQfArIGE+bUgV6vR7D2A7VzRAMtoc8vsqIqAXTfOBsZzu6vtYA1AXM4bBsSbglv 4_2ndj_mp_0010
LG2LjAPVI667dssCQFX7bA/2H48DYg5FQs7VJAfnG54DYzkIQxNbw/qyZN9zAHtIQ3RCmAjIXy+DcezIQ1vquA/bTMAEySvGQpAUpA3yTlBUKSADQt6/nA76e2A0eKA5PYolqA7Oqi87Uf5DQIc9UALoW3+jhgGDQVE/pAvqej8TolBKQIc2hA/MhEAkrDKKQ0u9yAntQF/j28+DQlaX0Az+/kA0p90IQkSxkAT6xlBU7N2tPUsmiAPPa//Dc8a5PC00vA/QXhAkSrY0P 4_2ndj_mp_0010
Le2rMAXW7q97+c9JQ3Gm1/edXY/LqOYLQ0+8/+KYsPAsW3lJQD74K/cSw1/LwC7JQCHkEAvw33A8fy4MQpIio/+1fzBM+oEOQRWvG/aIeeBMTdNQQ8R5d/S0VgCcM51MQrMhq+o6oKCM3ZwQQY9VA9Owz7C8nh7NQOHnH/Q/6wCMilIQQI+kbATppk+7ykrJQeubo/uWou9r8etMQzNrOAPqLgAMT/fOQ+6sOAzLmcBMGZiLQqwTV/is8hAsO/sQQmoYv/+o7oC8Fp/KQoKDW/wX+BCs4drRQcetR+wmDaDcDZ8MQWmdr/YRhGDsnCkQQ 4_2ndj_mp_0010
LYL6X/SRb9AsUK3GQVwDW9c8hlBMKJ0CQMY5Y/4STdAsVhSAQ/dyBAl/FnA8blO/PNYSO/KT3KCczU78Pueat/G1J0CMaTRAQUYkGAXpVCDsPHA4PLiDw+6imWDMjSTBQYau7/K4EJB8AlvGQkoSV/UwZFCsfaxEQKLjv/ayRrBs+Es5PKgFC9yJKTCMhcA1PgUU//+9EuCMQ57DQs7eOAjPrfDMdgk6P4agSA3aXpC8sbm1P5DN8/KEKIDMhwYYPS4rX/eg8zDMGslCQn6AP+g+ucD8ohR7PX1in+0v2LDcIxaEQ 4_2ndj_mp_0010
Ls8Zj+0rth+bXGE+Pjp1g/UYjW2LkUB7Peiz9/8IDV8DMxgBQyb2QAZk2d9DInIAQPg+D9QoV99De1Z2P+BIF/i7Fw8jrL+tvXW8h9qa5i67yk75vhCi1/6jZ0+TEAS2vebaI/WstY8ryu4BwIS2DAnY+Q+zL/eAwYZ/2/+NcD4TnUpDwGztO/uLmW+LJD69Pzty3/c9oR7LbxFyPKuJR/q6rL+jVBC9PWjhC/UH85/Tk0U1Pg7uS/UZak9b5aS2v7+WBADf/MAEwalov6+rX+Ww3x+rdBYEwdAmRAzJea/jHq3BwhunCAzch32btjhHw 4_2ndj_mp_0010
LyT0x/8J9C9ziphGQwd4JA5EBk+DpPKJQRsRdABcsw6j8rfJQ7CtnA1fQT9z6pfJQht+9/QdwK/TITzLQKFBH/wzaA8jWBeHQPoZOANPdSAE1rjIQJdTg/wiMJAUiQkLQ4o41/Mgck8DRsxMQkaLJAlRsMA0XKFNQ 4_2ndj_mp_0010
LIU4YANH609bDRnJQ/fxkA5h67/LPl3JQrRFsAhxFBAcfJAHQHn01ABTYo/rrIrHQiNdfA9zEXBMrwPKQheRoAxaJOC81iHKQ+WiTApUoaB81W5MQemFKAVENe+LqJBJQqeCpAVA3g/7HJuLQbEUUAlmDjBM4HnIQBNkkANtbtCMp1YKQRJPsAZgBNC8GYLIQpxIuAR32ICsIlsLQFybMA9h5MCsujJNQdoqeAZzROBMS7hOQPA9GAhRUqAc3R6MQ 4_2ndj_mp_0010
LBNNnApMnCAMQ/RCQJTusAlBgCAM12b6P+ivyAdotF9bvXM4Pa4M8AtgCN9rfB0yPcazkAps1SAcPHyhPCnwfApS+kBs5lXqPgbjqAVBXQAMKwf5vD6YeAhT+EA8fjxBQNhYyA1+g3Ac+ZQ6PgrLdA5zzD/rgmhiPTlWUAx7dgBcYpa3PTP1kApiAcAMIV6/vXqOuABjdj+7Uhm6vBYuwAJ0jBBcmlq5v 4_2ndj_mp_0010
Lwp3tAtXIo7TloY5PuYA0Ahu5V/DvRz2PGyt9AVRzm/T0nd/Pb/PDBlWsLA09l48PvzlsApGS5AkVvY4P9VEzARx1FC0N6D4PhTTkAJ873A0N5UYvrbjmAdUsR8zbsr8PiqN2AVRLI/DbFBgvJKkoAV8L3AE/xDAQMzstAhiMhCE1Sx4P+3v4ApQJGC0uMr+Pp8Y3AxRxHCUBwEYP4oKeAZIevBkt/sOPcNVoA5Gq5AkNIQ4v+VFfAhBV7/z7q6AP 4_2ndj_mp_0010
LYpY7Al/DJ/z9B1EQFW9BBZhaG/TLnYIQ2IkGB9MGT8TMUdHQrTDLBtbb29jmyDIQte7zAx7Ar+TzeEGQ8odDBB5yhA0O4+IQ0eNABJYnS+T4dNKQ 4_2ndj_mp_0010
LtQUFBVUa18bzQgGQmDJJB9ipk/LCH2EQKeOMB5RB3+7zhf/P5DJRBpZzb/7N8w+PpELGBlowFBcMm9DQRhwDB5D/hBMFfWIQ67TBBFagS9rWxMGQ9IKMB5SRc/bc9+HQKiIDBdq08A8j44AQN78IB9PO2Bs+MhCQkZ6ABVwX6AMrotIQ 4_2ndj_mp_0010
LvlzJBNyVL9LVtG2PrbnMBNCju67Z9ZqvGoiQBtAk48T/wRZv6THVBpl208T6KGxvPenIBhAay4DQd86vzbKFB5qdl97fKMAwIZyABpLsk57zidDw5OrIBdPIj/bnLtDwIkxFB5F1787xTN2P8RkPBtVRM+bZLmxvox7FBhvIi9Ta1K2vmg0KBtwIz8TS4lAw34ODBpIbB/rjFT6vSlq8AVU779rvGZFwmAl8Alk5D7DXe1Aw3XmCBhEQT7j7AgGw7IOGB1QTiAclqoFwBnmKBRmlU+LCHwGwGNuLBdybQAcOSQBw 4_2ndj_mp_0010
Lpu8OBpp4h/zFznzPa2bSBt6K4A0UVd4P9diXBRTfUAUuLd+P3bGcBxAwuAUcJZ7PA4dPBxdS6BUUeZ/PXaHLBlDlTCket24P7MYTBJvndCkwH/BQBlOHBdCNtC0X0i/P5NKLB9K+i/zF9m4PbaeTB9D3TBEPvjbPTMdNBpVtZBE7G/CQlH+MBN8EpCEbKVsPsQ2IBVlr3BED2swPfpNRB1bw0CEnPbEQXKVWBtTNNC0rlcEQiWZVBp/NuCUOwc9Pr8QEBRfI8CEJEW6PV7NFBlRDYC0yZmCQ84YJBdc6FDkjI9BQ 4_2ndj_mp_0010
LL27WBBnoA/DXUUDQx3GbBVdNP9j09QGQFaZeB5v/W47jNqCQBmohBdAEF4rOXCDQ7elYBBloAzjdhcJQZBKWBdRpe9jsrsLQXhKTBlt9R0bPvoNQS1kaBZXlR/TQpHNQkdSTBFJLM+z6U5DQcM1dBVzKG/zsw9HQ+WbVB9EPc87uQpIQP1obBdaCe87ZCVKQ5FSTBtLcJ/D212KQhAcRBtZ0Q8zpKPPQzn+PB5euO8Lt0kMQIX7VB1HRD9r3KfOQDT2YBFAVPA0jDuOQxscdBt5Jv9D8r9NQyZmcBZPhSAU6fsLQ 4_2ndj_mp_0010
LhmIcB1o6r976009PFmXfBpczU/bQJ80P+1VhB1ij58bLBEOvB2vjB1BYA+b536mvuIKYBJOQK+LCmN9PPa4gBZVPaAcSvo6PgT6cB9AgNAMfmGcP 4_2ndj_mp_0010
LpyTgBBfoM7jW/dwvni7hBxaJs+Tk4w6vy34jB54RNAU03/xv+sEmB1/bdA0Pmr4vr8EgBBy7QAkJ4kAwmG/cB9ofG/zyh3Ew4ldXBJkhW/zEMCFwnmmfBlfYF9z5VUIwAYkUBVfED+zHheIwZatcBFo+z3z3vRKwOvNXBpEk55jPDXKwSRVUBd2rP7729TMwr14cBlGl98j3rHrvDqSjB1MbI9zFD4/vFlVdBVT9vA0T1u7vcNQhBJxGDB0Z0eCw26ZVBpWfSAUXnECwfL+hBFo+r8zwEQIwAsOQBhXqP+DGtiIwkExeBZ5L97LZewLwL3uWBR4Qm9rFLcNw 4_2ndj_mp_0010
LzjWjBRC7jA0qqLyP5CDlBtm7gBEdUV7PpAhmBFoGABkt+VCQoqOoBF94rBUmrhEQH7WjBtbUWCkqpZ/PF1UhBNx4GCkhSQDQLQDiBtrntC0q6K0P+KqhB91vJAUzaC4PTKnmBls6zBk+7ezPYqokB5clsCETD4BQ4WDgBdabsBkbbRBQ/a3gBRcRID0iGH5P65ljBdjt5CE90ZbP2ZwgBFDmXCUer/lP 4_2ndj_mp_0010
LkgNmBFdlc/Du4rDQ+EqnBtR3N+TVoMIQ3f6oB9Kq05LFPsGQTIFrBlmYW8bLTXIQXtxlB17Rg9zF1iKQRJpkBVlAJAEO3yLQ31vmBB1w7A0unKNQhmqlBBgTECEWhZOQZfflBltrqCUNvLNQBdVmBtxOvCkRZtKQxVekBthwLDk0neOQJNhkBNCse+DsioCQSNVpBNVuk/TuzgIQNLGkBdctG6jjd5JQvu0mBZLin6T+BHMQOBwjBtHywA0pcPKQXrHjBdC6v/zSzQNQo5qnBtDCVA0kbuOQQ4QoBF48OBkgIuLQcx/kB5AECC0WrJQQUQHnBtq8VCkYCuJQFINmBpg/LD0jGzJQB20jBJtQIDESMMQQJBWkBROgoDUNXkNQ 4_2ndj_mp_0010
LYbenBhk7D+b+9VDQJGboBR5bYAc5s3BQmsbqB13KPA8gVW6PDiusBBW6lA8pvq7PVfGmBBZgRB84lSAQAW/mB5QASCsH2/9PKfglBhBzf9bFgqCQr1bpB1d29A8/l8EQxJrkBNY7UBcl+kDQARElBxGv1A80nv5PxWsoBBfYOCMiVk6P 4_2ndj_mp_0010
LNZgpBl+DJ/rVQTlPzF8qBZxnn+bLiG4vVSmtB1NoL8r54K0v32mtBh5UT8j+7BovrGLpBpgBD87dKs/vsLbqBtC9T5rdJQFwk1boBxFay6z2CiIwo7fnBJM2U/jUSbHwSUYmBdmUkAUAfXJwMnEmBRZTSA0pq6LwC4llBd4OvBEiQbIw6zlnBdkUj+rjQYaPAPerB1LlRA8n6j7vbqUnBhhSH+7wSkAwaKpoBJTug7DCS/7v6hBsB9eAG8jbCwEwtjPrBBSzP+baZ9Gwh1VpB5wTh7jWVgKw9stmBBFci6b+RpIwE8snBlBO1/DV9hDw5KrmB1NFy+zCtoMwW8OlB9Xs9A0G/JNwxB1lB1qF9B0Pj7EwHPwkBdJTNCEIiqJw 4_2ndj_mp_0010
LS/svB9DxM+LtsE7vNyQyBNins7bmVz5vOz+yBt9lu8jbMxAwzsL0B1/uQ/DYOh+vsua0BJgqF/7qMe6vktP3BFt4F+777U4vgZQ5BNB+LAMGnq4v/PH8Bhs3V/7OA53vELh8B14QM9bIIekPu9ZvBVZR6/bEoM/vh8ayB5qGY1jjplovqr+zBRlSVA8YiaxvPCZ0BBVX//7YMNBwbry3Bl+tb67/oV+vDxU3BhHET87NMOXvsr44BF5d3AcirAovNWB5B14bvA87rDAwwQf9Bld1gAsFr52v/vl8B1S8M+LlUI/v/ub+BFWE07L+68lPEwR7BhQnXsrNg3gPepH8B1IFp+bQJS4P 4_2ndj_mp_0010
LrdMyBxt567j4B1Fw9T3yB1jO1+TaUMJww4awBdacr/zDH5KwidYuBBfoQ+DJjxKwF560BJWd/8zIrDLwa7e3BJwYe7TLsiJwq/uzB5AKE8Ly5QMwUKPxBNCh+6btbsGwz6pzBxSRWAkpUYIwnMc1BFJ54+DGtpMwgg64BlPzX0rfA5KwhcV4BR/xt+DgfwIw1mC3BBBO55rkXyHwhrM1B1hm797mNlNw3ANzBhz6a+7RzqKwAv8xB13VG6rqHaNw 4_2ndj_mp_0010
LaUiwBxek6Ak21XMwe5euBx4yYB0JLMOwFQovBh6cEC02vVQwNGByBJ3hHCkObgQwqbssBZ0kKC0lCnMw0I0tB9Ub0CUNJgLwN/XvBFJ+IDErwANwAOHtBBgdEDkZNVJwKdMyBt9ffBUtZaMwwSLtB5NZkAUsCzOwJ/3qB9L6RCUzTuNwC5CsBZ0kwBUzx3Kw 4_2ndj_mp_0010
LAz0tB5LOVCUsrMRwsHUuBJTusCkFseSwa6FwBFEFUDUOTPSwaq8wBhrSgD0wOUTwydrrBpnf6CkkEITwnmJqB19gcDU+TWSwXmgnBx5SnDEFnBTwpyAmB9gDFEEGPRSw1cZjBdKLKEUE35SwDv7rBhliSCUyg2QwuLNvBZ/qVCkUnKTwHfEsB9sBHDk4+HUwQEYqBlxveC0AIPTwU9vpB989QDE5sVRwU5WrBlyc5D0Q2RSwU24nBhyNyDUbzCUwouQmBl9uKDkreETwVHqlBxZt/DUMsPRwsXOnBRpiTEktWPSwpFeiBV+wVEEF9XSwuItjBV0TPEE7Y2TwtYPiBJf35D0f36Sw 4_2ndj_mp_0010
LzEmwBphpmD0PPFRw+2XyB5HiGEkosERwQXS1BVL/+DUqZGRwao92B9roNEE8rYRwqE5xB55lSE0sHhPwbJIvBBqpbEUpv9OwLjduBZRElE0tYJMwVljuBNjYUEUlDFKwsOpuBddwXEkkQ4GwJzmuB5HMqEkuNcEwW3uuBp3DHEEX+zDwJH7vBRLqZDUMDOQwJ6OyBtROQEEMj+Rw+FlyBJfkIE0rs3NwieQzBtUEgEULHUPwcGhuBRi3oEEF8HQwp5vtBNAbOEEDnSPwFBzvBhsJyE0xDnLwpxgsBt8xsEEkBSMw98buBFLqEEE4HiKwzRFuBBoi3EE6gdGwmC1uBJlPrEEbvbAwxHVuBdACyDkt8oFwXZ/uBhFtIE09Sp/v 4_2ndj_mp_0010
Lu3+1BB4GYDUnL1Qw6Ku4BdApIDExhuQwYV95Bta04CEkU+RwyZr4B1N2vCEbH8SwdN24B5+4kCkVFaPwxTR4BRBO0CkFo1MwRJf0BdQdCDE0PzQw8255BpqUkDEWHbQwZDb3B5+7LCUSe8PwjW16BBEmWCEEXbPwaXY2BRuq5C0c8zMw 4_2ndj_mp_0010
Lawl8B9qi3C0w5DSwhkM+BlY6nCkE+MTwXfp9B9320B0AxnTwKad9BptA6AkyK1SwMwlAC1wxrCEVa4SwgteBC9iOZCEDQ+TwHYyBCJM8vC0Jq5UwAA2BCBtDpBUHh3Twn6g9BxRoAD0EXNRwIBp9Bhje4CUD0HUwWS2ACVCYNDkMevSwBczAClzObCk9g8Rw 4_2ndj_mp_0010
LHSJ9BhwilBUlV+UwdYw8BRcILAkQ9dVwGol+BpeNC+DCNBVwURf9BF5sf17JP8UwooE9BNfMYA0hm+Ww0ZB8Bx/IwBUo+NXwvKG9B96DSCU2fEWw5bJ9BFIklBEXy9UwWix6BFfox/TIgHVwk4L/BNyNRAE04QXwYv87BF1cN/j6ehXwJDt8BhK9DCUhRGYw8q05B95QvBUc+PXwzKH/BJWudCUVXUWweXv7BRNAtCUpf3Vw 4_2ndj_mp_0010
LPcjAClHOe+Tu6oUwgocBC9BZd4z7zMUwbexBClAoK3TESwSwgXrBCp/fA+LlqJSwK5wCCtaHl5Dfi+Uw5DmCCx/Vn3DreeWwSCyCCFkNd+jh5RXwCKQCC13QN+rNCDXwHJoCC5qQQ+DxwUYw7QGCCppNa+LuUNYwWLSCCd2OD3bm5mYwuUICCJwzI5rQiSZwcI5AChVDMA0VZpUwNr2ACpEaC9LZXQUwO+QDChJhV+T8owUw2EbDC5vVU87wipUwTQDDCpB0LAEaK1WwsrGCCJ5Z9/L9naWwIjxCChoMAAUR9oYwh/0BCpdTKAcKsbYwpi5BClvvM+rP3ZZw 4_2ndj_mp_0010
LCd0BCt1ok+TMYGSwSEBCC9EY5+D4tnQwBL6ACloAw8j3vtPwkFLBChAe90LGdvNwgPACCh/N7A0HrNQwbKSCCd5rJBE/UhNwrESBCV3yQBE5xoLwS1cDCBkbSBEhOLMwKp0BC9lPdBkNXQJwwrIDCxwgeBUl2hJwB6sBCpdQIAkFUpSwj68CCp4fI+DmpNQwSAwCCx+BeBUOzyQw39BBC5i5WBUIecQw6aTAClWiIBEOO9Lw1mfECxleRB0dtzMwWZMBChpbkBkis+Gw 4_2ndj_mp_0010
LerO/BVZH38DM7RQwUb+8BB0YlzDmqQPwqtI9BFD25+L5vHPwN+t7BVBv9/bRhWNwMnW6BdQrB7Tj9WQwsEz5BxBiv/zkGRQwLzg6BlzWK2LQ5zRwky4+BBx5Y+zIuJRwh7J9BJ9Zs6T8SLNwYys4BNNXI4b+yuPwf+73BJBeGAkXYyQw1sn5BJ1UKAUBOcOwu2b7Bd/CbAU9ruQwisp4BRv764TQdUSweGL8BNoHh7DGWTSw1906BtwnS+rqj2Rw 4_2ndj_mp_0010
L5y5+BZx3CAcDfVQwzJS/BdqyhBMvCYQwic4ACFhjACcp1EPwEXWBCJvzlCc+kKPwcaj/B1qf/BMQ+0Rw4MB9BBjf1BcE4oSwps58B9Sj5A8kQqTwo+z6BZBIUCsHGXSw4il6B5pawAMfqZUwL2f4BdvjPC8mfGTwbYY4BdKfjBMYiHUwA1E2Bx4YaB8Aw2UwI/NACh6mD/b4SvQwHdn9BtUt7B8/mmPw0VkACt+JbBcycUSwqPEAC9jWhC8ST2Rwpto+BVppRAsHP4TwL156BdxprCcSrjRwppf6BpOVBAMeBNVwkyw2BRcfjCMye4SwyoT2BdUJtAsTrfVw 4_2ndj_mp_0010
LidaBCNfEGBsA1aNw44gCCd5TTBMW/eLwdt2BCd8cVBcfA6Iw1wJBCRlyYAc6RGIwqIlDCBfPMAcHDhLw+LMEC1cqDAMh8TOwKUqECpiheAceEdJwO8HFCpuqg9L15mOw2OEBCB3tJAM4LmNwmXEDCVCTHCcSzyLwvOHDC5kEe+bWQDLwanvECZMq9Ac6HzOwDLZDChAK6/bZQyPw7CaFCtGZX/7PTgJwHtNECtHfhAMSK8GwX3IFCRGibBsLO6JwlBhFCx5XZ9rliUQwmIlECBL240TUoMOwWx8FCtXD69rW3MNw 4_2ndj_mp_0010
L3c7BCl9sQCMU8+GwqmNBCRYqUCMv3oBwbZ1BCZ9s2BcEYM6vKfFBC5mhMBsWiDwvYgIBCRhiDD8ZS0/v9rMACRf6eDMkcSDwyvLACRBjGEMSPXBwhVg+BZbQUEcsnvEwOKh+BpACrEMFiADwtAcCCRJeoCckLaIw72KACFllLCM4WMCwCGICC1z1RDs/TFAw5zyAC9SVFD8AGF3vw1X+BxQBSDsjSEDw0fhAC1LJeDsflcHwETMBCN9INE8N/kBwf6s/BxCGHEsKVb6vATe8BlHGOEskocEw8xH/B59dTEMwedIwKxQ9BJVkzEMuHWFwCcMACxjAxE8eqVDwcb69BpHAsE8duU+v 4_2ndj_mp_0010
LXwIDCtu70B8iqk5vuLBECNwTPBsj67gviJPECxQfY/b/PcrvYtaFCpH/k+LSKssvjVWFCV499Bc+C1cv0NNFCZPGtCM1BvpP3tbECpRp3C8r6r5PjB8FCNcyIDcsGOrvtcpDCB5OLC820I/vuFdDCl3sSB8Zjq0PJW0FCJUH7BcvDr4vlCBGCJAFeBcsrpxP5l4FCJS7nDcWw6fvBNjGCNF1+C8EWn4v 4_2ndj_mp_0010
LlwNDCNpga9rHTSuvU8DDCB49V8zFKRyvxe4BCpS/E+D0WJlPDg6AChTok6jJhSsPYo0CC9nxu9T1kaAwdI+DClMuW8jB+JEw8rJFCtSs6+TsTNDwKENGCNxUc+T+xGHwElJHCBRQJ6zuGqGwbSKHCJ85G8LRGeCwmOEICBteH4TKtNJwYyRCC56jc+bsTzrvcg8DCFwXL+Tx62nvPA8BCxSER7zsN2Bw2SoCCJOGAAkchyAwJWRECxrCl779fhDwympDC9IV48TUWJIw1j2ECRkQgAE27eDwBhjFCdLdh+D0ee+vNnOGC9wHo/DcSMJwMddGCBGrY7rISL/v2o3HC194e+75mICwtrDIC9ZY+8jEw0KwYjxICFu5U8b39CJw 4_2ndj_mp_0010
LYS7BCRBZRAUq63zPdpxACldF3AkZbh7Pc9e/BV2fnB0jsIxPzBIACVoyGCkRl+svaSTBC5cM1B0cwDCQdPJACN8/QCEIP2EQJMKCCBp5EBkX0EGQhYqCCJ1v6A0W36vPj/PACpd/BAEOsS/Pfn5BCd6TTCUmIIAQ3LiACZS1mC0Yw3HQJYI/BlhAjC0P26BQ3mA/BdmgyB0bdwGQ1yhCCBrNxBk3MjIQU8jBC1zOTA0ZV/HQ7PADCFiknAUkCBEQ 4_2ndj_mp_0010
Lyl78B5FMSBU2E2zPFTx6BR4X3B0euLBPEeN6BVJKtCkkK3hPpux6BdryBDE4725PKCS4BZF0FBkS2usPS+X4BZQJk/z6W9cv6Pd8B99asA03PN8PklF7Bp6NuBU7oe4vUuG4Bx7NEBkop37PbPh2BZEZmBkNv5BPWr12BViJY/DpBuyv 4_2ndj_mp_0010
LcEY5BpUqEDEl5Z2vX7m4BhNwxDUjP20vJNw1BVRG3DEeeHnvDp4zB1tMhD0StWyvKV14BRIfDEksnsAwm8P4BV5YbEk4YtAwCBx4BFwenEEdcLHwHcC2BhzPcE0b5bJwtix4BdnB1CURj29vnAF6BhxNCEEtTCov0D26BZbLBE0MARCwPkc3BBMs3D06HeDwIlL2BB8FeEkoCC/vD5i5BJrXjEEB8p7vzaF2BVIOiE0v+eLwlhN2B1U2KEkG0cJwy0J0BhT0gEEm4fIw 4_2ndj_mp_0010
LcFU1BdtMLEEhzpyPZ6myBBZfPE0bV15PuSExBlTbiEEjBwwPtEQxBNSs1EURaj2PtA1vBdNgeE0Nc7wv7V1yBBsDUEE158CQVu/zBJbpAEkVB4FQlbHwB1b/ZE0B4PFQALx0Bd9GFEEOpzJQY1y2BJJlVE0MFX2PC9OxB1hHCE0pYt4PfwN0BhMShE0jqmDQtniyB5wVnDE3b2FQEKx1B17/1D050wDQQ8TwBVCKdE0WiwIQfXXvBB9PoEUWlPDQCMuuBt2zMEUZfoEQ13k1BB4MtDElXtKQg1R2BpJsREEuJ3JQVrAzBtoPKEk2+6KQ 4_2ndj_mp_0010
LAAAcBBAAAAAAAAAALy2J+23PV6rX6movPy3N+KDDN6LWSszP 4_2ndj_mp_0010
SCORE:  -185.288   -415.799     31.205    325.522           1.242                 19.491        -10.879   -158.284        0.890        -50.758         -3.035        -19.929      -6.327        0.000     12.453    100.088    -17.956            0.097     39.474                -34.139          1.356     10.167     66.000      8.000 4_2ndj_mp_0011
RES_NUM A:1-103 B:104 4_2ndj_mp_0011
FOLD_TREE  EDGE 104 1 1  EDGE 1 103 -1  4_2ndj_mp_0011
RT -0.0679988 0.170449 -0.983017 0.961839 0.272942 -0.0192072 0.265033 -0.94681 -0.182505 -10.3999 -6.49354 17.8035   4_2ndj_mp_0011
ANNOTATED_SEQUENCE: M[MET:NtermProteinFull]ETTNGTETWYESLH[HIS_D]AVLKALNATLH[HIS_D]SNLLCRPGPGLGPDNQTEERRASLPGRDDNSYMYILFVMFLFAVTVGSLILGYTRSRKVDKRSDPYH[HIS_D]VYIKNRVSMI[ILE:CtermProteinFull]Z[MEM] 4_2ndj_mp_0011
CHAIN_ENDINGS  103 4_2ndj_mp_0011
LxZZpA5J5NGcL9kPwNmdoAR/zQG8YXxMwcMbmA5i8cGs0znMw4DBbAdoMgGsX11MwwGCfA5ZfKGsWvaLwSXWhA1e68F80KVLwgQ0sAtDn1FMNwVJw0cGoAtm87Fs7wGEwFUuqAV7BGGcUwuPwqpfvAJD5RGcJ2MQw+jniA1YwPG8W9QQw6NPwAJQOPG86i3LwuhAQAdX7LGsMfdMw8/DdAVMSNG8faXJw+/iiAp/62F8stWNw/XoUABwE1FMgsfKwoQUuABHT4FcU3LBw2m+gA1pfyF8OhODw+FImA1hdGG8lW5Dw 4_2ndj_mp_0011
L8NAvARUDjGslDgMwCtEwAlk6uGs4JZMwbLy2A9KuzG8aiOKwy/i5AJqB9GcafWKw+Bj0AhL+yG85iDPwRRi/Al/juGMqExPwzLF/AFxbjGc21cQwc+I3AZ2JeGMjdQQwV+VDBVSNgGMLBFRwU9k1AFbIfGs2UJNwid6nABC7xG8c5hMwEJI1A97q7GsWLAPwKWEvAVj3wG8pXVQwCnPCBVeeuG8wS+NwvYpBBx43zGMm5mQw 4_2ndj_mp_0011
LG5i7AZHDtGcF2dIw6SYBB5U/vG8yUYEwvBzABxfvoGsvmG/v1FA7AdyghGskdC/vXaSHB1w5vGMD0HGwWxhKBRyf0Gc0G/Bw/iJJBNmhkGs3iNHwVn14AF8clGsdgoIw0PnABpzU4Gc/0WDwzOwHB1/p0G8/43IwFn4MBlCv5G8OAhDwKPVNBNrnkGMPDOIwjQuGB5mChGsdYMJwNouIBtHwfGsyzlDw 4_2ndj_mp_0011
LiaSEBtuxpGsLTF2vCcdEBxuikG8QCAuP2oLGBhLQZG8s+4tPZ49JBpNtVGMC6k4P7WLIBN6pqG88IM7P74cNBRZMrGMWMc1PqbGGB1171GMM6E9PPkLHBxDQvGcb+b4vogUABFyAlG8ZJb0PJQYIBtPcmG8s+ZBQ1l0NBJb1lGM4BIiPgsxIBJgI6G8Y/QBQa9GCBJUj1G8k7RAQXS7FBtoN6GsTI/yP 4_2ndj_mp_0011
LSVPDBJI8SG8VDQsvX8BEBVcMHG8Cnuvv5GXABRgHBGM/4PwPXZ64AVImFGMjBF4PDyADBtRcDGs3ET/vTiRHBxOFHGca3eDwsZBMBhSYHG8ByGCwoBrFBx22JGcOmIIwXuCABxG2VGs2oJ2vkJNIB9kiFGMljHov7pT+AN5dGG8I1ABwuG0CBppd1F8Kgd/vBUVIB9HWMG8kkfJwCnyBBBafJG8GsmIw 4_2ndj_mp_0011
Lu0VBBJFnuF8TSP2PJMe7A1AbhFsp6k+PFNj/AlgXeF8LIGFQ7DYDBBkMpFcaEBHQrB4EB91YoFcnqcxPnY64AtOaSF8Pc96PXTQ0AN0JrFsysL/P 4_2ndj_mp_0011
Lx176A9H9PFsCeDIQoVr9Al8mKF8Y3xKQFWg0ANHNLFsu3sMQQS5qAZIUJFcWd4LQXjaBBl+P0Esjq5KQKvL7ABkckE8jhFKQeaRGBtXKzEcHwEJQ9A/zAlKIKFMdepGQHn0BBhZ1VF8jqhLQwwpCBNL1wEsIm8MQuxu8AhW9fE8mmSIQqpCIBlEQjE8G9LJQDONJB5XC/Esh+sJQZZDFB1qa2E8G6CGQ 4_2ndj_mp_0011
LQaj2AhuDKFM8aTPQOb+tAhw4HFcl9nQQUDknAlMayEcPGeQQaUsbAZkO0EszcbQQAdqyAhllJFMoLCSQqMx2AZpwfFshhZSQGTw7Ad1lgF8JBxTQzf/8AFSBQFcagXUQ4HV+AZx0xF8VaNUQI9G+ABwtHF8U/8PQ8wwoAN7VVFshnYQQKdS5AxaX+EcQ0ISQpCmsAt9HFFcZ/wSQ26HwAZBCrF8bSXSQTip8AFfukF8IFqRQ 4_2ndj_mp_0011
LJGfsA5lWgEMmPKQQFc3mAxCmME87D2PQ5AieAZ5HNE8kOeNQcaqMA1+hGE8ACeNQyu7uARse0DMz7cPQG2N1A5IbvDMRj6QQXMIpApKzKDs0d2OQiji0AVdJfEcnFKQQz8dhAt5yHEM8TuQQ7XQ0AJCH8DM3vyNQf4S2AJ/fRD88iFRQxG9uAZaOxC8/ClOQ7iakApSbODMPACNQZa2jANA2CDM0XQQQ 4_2ndj_mp_0011
LJ6gjAZhUWE8HGPLQ4hPbAZmpbEsuczIQe/tJANERsEshZYJQmP6t/kSzlE8FgwIQ7nHmA5c4iE8dThFQ0vYjAlljrEMQSgAQLVMhAVpgeE8rOM4PWCigAtmCBFcD759PaIxbARH4rE89qeOveqgbAtT9AFMabjrPPVLfAF3mUF8rHsBQETVXApTrTFsP43rv448YAp2zmF8s8L+P9SiWARZTmFcbPEsPAqJrAFJobE8kLSLQJqxTABz+MEcntFIQjGZsAV/zWE8VbuFQmT3pA5BpwEsTsbHQ/P+hAFgTNEM4be3PXAYYAR7UmEcl0O3vgNjgAlBlUFcj0+FQ+Q7XAZk+TFcR1m7vBe6SApT80FcmiEBQnVXSA94E1FcC8Qfv 4_2ndj_mp_0011
LlsPLAJ7Y+Es2yqKQ0kCy/klXMFc/fRLQUGq4+UK+BF8Pt6MQ5KjN/2iPDFMUXJMQTRCBAhfXgFMzkuMQXLTd/QBDvFsawqNQnnHt+EL/8FclW4LQAEFD/gekuF8/JKQQkIJK/qoMFGMYUvMQGnO7+Kd+7FspolQQX5Ei/K/6EGcgdZPQyfJBAPTmLGciGIQQuFaZAt9MDFcImbLQ8lnh/0SVPF8AvYJQlNhLAZadpFcZ3ZLQa0cKAh2obFMKsdOQr+KL/wLX9FsIEzJQ2Mvg/0smjFMsF3QQvWSk/OCrKG8+cVLQE4QS/q1l7FMTRoRQewAEAzURKGsfiDRQ 4_2ndj_mp_0011
LPq6X/MyC4EcMRGPQ+uCE+m/HtEsZkXQQJWfX/mlzaEMspbPQgDYBAHfxXEMWb0PQgfgA/83xkEMKwpRQc5ha/gmK2E8rzoSQ6j0w/8GXtE8bW5TQQUD5/g3faEM2V8TQImi3/kIh5Ess+zUQeXW5/k8J7EcLL2PQoiGc/qEX4EMvtmQQnPys/A8kbEsnuZRQt5wO+WrBaEcMXKSQFvoC9g1h/EcUq5SQd2F0/8Z0AF8W2JSQ 4_2ndj_mp_0011
Lw0YR+OFmNEc6NxNQDiRV/iJG5DMzPLMQ8xg6/afXFEc82PKQ1h6PADy09DMX7cKQZlGV+w7sfDM0FpKQw/ei/YfcKDcDCZMQOsxS/cY6QEc+EpNQw5Jq/KqTiD8opgNQjwqR/Q5L1DM+yWJQVdGl+S0fID8G0WJQA430/MAGgDcO5HNQ 4_2ndj_mp_0011
LgFnu/+0TWEsuz6IQO/kFAH0niEM8KKGQT6wYAbbeuEsrIeIQYxclAjOZrE8T2THQ7MMw/yGFzEM7bGDQ2eND/mK5pE8rbx9PVzts+05o7Ec82i5PD5Xr/CawfE8gLjxPeFe7+CcVZEMTI+IQTN6LA7K6XEcJBHDQpbNa/WrE8EMN89FQ/W2CADTL+Ec1HFBQuits90jzdE88fuAQ9s6g/YEH1EsyYOuPHAYb/UIZCFc81DAQ50kh+maHIFsFn2zPf0QL/CwNZEcfYthva/v//+e1rEcvvpgPkOO//mb8SEsay/3P 4_2ndj_mp_0011
LeNxVA/PH5E85WvKQ9GYkAH6XCFMksTMQoLasAzYmvEc5j9MQqW71ALX1yE8qZWMQ9hwgA7nQNF8Rm5OQ5TxpAXvWWFcrXQQQJ4xuArLTpF87o2PQnTruAPdHPF8B+XRQXcY2AvvUtFsk4zQQF2e2ADzrdFc+rsRQSMrHArPQ3EcqjsLQiYnoAP2lOF8BxKLQoebWAnbMaFMHabOQQl9YAPzwBFMKhEQQhQqsAb7SzFcAlYOQc8ftA7e8AFc0j/RQffS7APDr7FsMduQQ 4_2ndj_mp_0011
LjhOpAvfddEs+oDOQM44wAnmNLEM/gpOQCZT2AzL5BEsbRCMQ8/+/ADVG7Dc81EMQrBTqAzVN4DcQ7IQQsSqhAz6KbEsXqtOQpxy2AzSJREcXRCQQdA3mAvypEEsCI/QQdD0jAfVnoDcQZMPQu6AwAHVufD8aJcQQ 4_2ndj_mp_0011
LfY0vArCO6DsNDIKQ00G0Azn0oDcOESHQwtT7Ajj/DEM3y+DQRcwBB7Sp8DM3ksBQ7AsqArHJaDs2lwDQ7emuAXNRODs3dY8P1VBlAP4f0CMSEYGQgl8nAPdDAE8MqXKQEPS6A7hmSDs4GTIQ3zFlAn1o0DMFETDQOu1nA7k+DDclMB3PBwXyADUAqDs6Yr4PkyY0AzVS0Cs4198PODvcAfYTqC8SX3DQ9coqAvjEaC8462GQs2/hAHcH+C8BJJJQ 4_2ndj_mp_0011
Lvyq3AHEYYEsMOUDQ9qv9ADp5oEsMLbAQVC+DB7pbvE8mmCDQV88HBnfoyE8koGAQIT12A7398EMv2Y/PieGtALib6Es/QB4PQBWmAL0rOFMKbb4Ptd3wADM21EcpTTtviGYwATjmbEMt92EQHwd/AHGtiE8uG44PUa7zAjQCCF8ZYmDQsh07APOsJFsayH8PwYKoA3kMtEsHQ16PSx2eAXY4MFs1hxsPeUojAb+ZRFsIUTAQ9oHrArORcFcL6jzPQu8pA3+B0Ecn+j4vo/y1AjMFDFMaGT0vFej1AH9InEsERotv 4_2ndj_mp_0011
LRbxDBLwIwE8+zLIQ6HuIBP8mzEMqzoJQM27MBbXOiE8aPOJQdUMRBHpQnEMXNMIQD+fHBvKy1Eco2nMQqrYMBn8/5EMxRXOQZO0KBPcR9Ec3yoQQd6sPBnbHBF8xygRQxGOOBnUpEFcv87SQdBgABb9etE82vUJQSwrKBP9SBF8shtIQ30rEBfN4CFsLo7MQYKmFB/ULnEMrxVNQN7HPBvPdsEc2oOOQvtcOB3KQIF8tkpNQxGJIBzaALFse5tQQWetIBjUJvEcj//QQMQXSBT3WzEsd6cRQQH3RBfrHPFsRrJRQtFkRBHrIHF8W3eTQ4uzLBLgkRFsldATQ4CSMBHwo3EMFfSTQ 4_2ndj_mp_0011
LFUNLBDmrOE8qGeJQl9vOBrwC5Dcbe7IQrogQBTFv3DccE8DQGeSVB7HTyD8FAnCQgisMB7qGODse63JQyLSHBzNiNE86A8JQtmbSB3jr/DcCSBKQPo6NBjISPDMum9LQqEgIBvYRJDMyxWJQszIPBP263C8W1tIQ 4_2ndj_mp_0011
LeL7MBbLsBEMFDOAQgD+NBDs4BE8pbyxP5RmSBT/tSEsBN+pPTlYWB3tWOE8/Vkvva/1IBzCjHEspwzhv3gdJBrmIKE8pgX9vWxdLBr1eqDMF2FBwSnHEBL7mQEcr6GBwu3AJBf9SCEMupOBQf/oPB/Z9jDcFxeuPVW5FBrvE2D8TH2LPnWRHB/RiWEMTXdnPjibMBPjdWEsrLD/vx55LBXQKuDsM7ZFwF7UPB/5TiDcU7r+vvqmIBjTDRDskYQAwcwjEB/ZdSEsjEbFwQgJBBX+REEMUiRAwIQ0CBfoufEM+Hv+v 4_2ndj_mp_0011
LR+3RB/VnmE8KXV1PdWqVBn8C4Ec12XyPaJObBToCyEc8Zo5PQuSfBf5g3EsdbQzPV0kTBHTVMFsWLZ6PJPFPBfuYWFc9qWwP2LYOBXj/RFc8juyvesBMBvczjFsFdZ5PrucOBPN4qEMP4W6PrHrVBLLY9EcahcsvfnKSBnstIF8ccOBQSg0WB784XFcADI7POU+IBXj+qFMaZVzPQivMB3p4mFsUljAQ 4_2ndj_mp_0011
LJ3rbBvJYmEcdNVBQssLgBf3CeEcGIvDQmVjhBr2CNE80yr/PV//jBLhkOEMhd49PV8bfBvTcUE8A/nIQlkmYB78WlEcJu7DQ1imhBLZErEsx6TEQLYkdBXmxfE8Tb/JQqXccBrc9HEcGTVIQDTlhBDd3NEMBtZJQ 4_2ndj_mp_0011
Lr96fBzhI/D8oxz6P3h5gBvbGfD8HI4qPvA9hBHCf1D8Bdp2v0yBkBLpbrD8gUE8vCrTdB/L3/CMyEzWvO8mbBLrNoCMfiw4PMnQfBfh4gCcTy/4v9A8bBPiKBE8wi57PzPpiBz6kPDsT2b0PJK6ZBX20RD8MURuvE32ZBTVL7Ccl3r9P3ICcBrHELC89dJ7vnXQgB72vyCMJuBAwcSUhB7KnOCcqn0zv 4_2ndj_mp_0011
LQmZgBrK1KEcn8b7vdeGhB7D6WE89GfCwo2qjBz+mjEM/jDCwk+QlB32fiEMy1uFwlxndBroQmEM+83DwEbhYBPSxbE8HxDGwkVEUBTHWsEc5KWGwkvpZBTxPSEsyaxJwW+LdBrxiNE86pF4v8shhBXgNLE81ZmFwHVicBLgJvE8qgSAwDoCfBPUmxEMAf3GwN0OXBvkIPE8H9VDwiacQBDA5kEsoe5Hw4hSTBTeqyEcJ4WCwhbRVBL/V5EcMnfIwxzBWBD1xKEcYEjKwLB8aBH43eEc6dILwROzcBPMQGEcesmJw 4_2ndj_mp_0011
LZ/AkBrMDuEsBxt6v/AnmBXU34E8hI93vxu6oBrDloEcs/A1v+T/qBnQJuEcldd6vVqUmBTgOGFMT87oP6H1kBDhvaF8aYDaPm7EiBz6pbFMMC7GPNGtlBjFGvFcHdYZvArUhBP7tvF8LGtiv1DfjBr3z7Fs2aWmvQCpiB7XYtEsIVlxvDZNnBPaPDFM9Sk+vV7RlBfX58E8vDU4PIMToBvpCKFMWAvyPCK0gBvYePFsSbliPmksnBDLM2Fc1c2bvj4aeBDW0zFMBNlnv 4_2ndj_mp_0011
LTVmoB3HqVE8nAdkvf5rqBnO7FEsP8Nov6iYrBPLp6DM2iN9v+RutBvsM6D8oFv/vKq5pBr4wmDso8NyP2CypB3ljzDsH51/PHB4mBbmkTEs5jIqPCdYsBHubPEcRU2aPZe9nBTGYaDMvSgqPoWWrBjE+MDcsFdwPh4HoBj0WBE8aKUAQ 4_2ndj_mp_0011
LexbpBfWf0D8JXJCwu+EqBXQulDc97kHwYg/qBX3yDE8tOvJwiLGtBPZuAEsOo9KwTornB3BlOD8Jp9IwX5JnBzzVkCcVxPHwxi+oBj1lQCMSk/Ew3fskBvmGWCMlicHwSYknBDaMzDcyYmAw25rrBnhUOD8eQUHwrD6lBTQpiDs7PxIwAsAoBrKEJDcTzFLwUkOkBf0U0Bs1wuFwxLSjBTHJnCc1+pIw 4_2ndj_mp_0011
LGMxpBnFEWEMKU5Jw/4aqBHOtnEMwowLwmoEtBjF3zE8bzILwsCAuBXuG/E8ZX5MwGeGoBnYx3EsSbxLwOGclBfhYvE8OU4MwylQjBT8//EMzEbMwX3vlBP/WqEMq11PwLoFoBHLSXEMwayIwxsbqB/cygEMcqwNwiDwnBv+H9EsetuJw/sroBjalFF81A+Mwyk3kB/w4gE8CzzLwDhXhBPXC6EMabNNw2eDjBbkDDFcNVSKwcoyjBnzyOFcydcNwHy2jB3lYkEcoGUQwVNUmB/Y24Es5PdQwAwSnBnPPeEcQaDQw 4_2ndj_mp_0011
L4vKuBz5iyEcQorIwxapwBrsy8Ecu12HwRQ9yBL5mrEMuXnHwTCE1BXhJwEs9FgFwYjTwB/dBIFM3ccCwYVIuBLuTZFcHBOCwDK6tBvq4hFs+iE5vNuzuB3/HrFs30IGwyBrtB/D4kEsyocHwnWJxBXjGJFsYxYJwR/0vBzqB8EMsn3+v1rMyBvtgPF8hIXBwbLNsBfSTSFsPYSDwcNXsBTpKuFc0Aw4valYtBvk3UFsR0ouvwS0vB7YxoFMaKU1vKtQtBT/Z3Fcpt+FwLxuwBHEKyFcKeEFwZz6uBzamkFcwnFJw 4_2ndj_mp_0011
LVHbyBH9uYEsB76IwXdc0BrbLIE8cT0Iwyy92BPDDMEcPxoKwex+2B704aEc4gHMwiWJzBrWzlD8eclJwAlVyBPpLhDccWGNwlHlwBb/dUEc4VjJwiKN1B7ulIEMcLjFw9/e0BjSjLD88EEJwnrTxBjIhhDMtgcIwcM0vBDaKuDcav3Mw 4_2ndj_mp_0011
L1HB5BzwG8DMf7cKw7Xj7Bv8L/DsiJKMwFND7BjRMBEMNTOPwPF35B333jD8MIDQw8uV9B/nkYDsClqLwXE7/BH9HYDcgORNw4a9ACz6m2Dcm1KMwrhSCCXiBvDMxvPNwn2vCC/1X/DshJkPwdT+BCf+CMEcewgQw3b+DCrrj2Dsj7LQwYFn4BPDfjDcZfNJw+us8Bf0COE8pRwLwl239BvoHXDMFjjJwhxP8BzIY7CsLLJMwoLZACbcG4CczPONwUPg/B7aHhDMwaVPwnrqACP4mLEMCArMwZaABCPWLzDMJNAKwIh6CCzkJcDcXeLMwEPCBCbmaPEci/MQwESUCCbCLSEcYXYRwZikECHFjjDMKEQPwrZUECrrZBEMdgDRw 4_2ndj_mp_0011
Lz+y7BzuxREMPgXQwPnO7BDNdRE8uIxRw05A9BnqqBEMKnlSw7kM/BLaN2DcZYJSwetz7BTfyoE8BmPSw5r39B38HwE8qSURwodG9BbUXmEcL7+PwIR07BzPGSEc8DZQwREH5B/u4NEMZV5Rw3rM8BTC4nEcWKUTwkSA6BP9ixEMqJ+RwHpx/BrGJqEsdXsRw2OI+BTKZBFcbQORwok4+BnwElEM/gvOwh/s7Bf3lwEcK65Ow 4_2ndj_mp_0011
LugH8BLdu1Dcj1wTwaYw9BbzYbD8LvmUwx4a9BjwDqCslaTUw4Fi7BXqFfC8nxlTw/4G6BvVRzD8l51TwSVY9Bj0ZhD8baqVwo31/B/6alD8QjnUw 4_2ndj_mp_0011
L/N/+BHs8LC8Lk2UwQ/p+Br5M8As7wqUwSC3+BbrpmAcZYKTwQTZ+BTWh8+bzGtSwINfACHDVWAMEdeVw1dyACTU7YBcL/fWwsXlACLLPWCcC0xVwQf++BHpJMCsh41Uwl6z8BnalpAcE+KVw00VBCfuIJAMuC0Uwt4LACXxux+bG16VwbO0BCLaMRBM953WwVrHAC3tlRBMFaXXwJhgBCbhEfCs39PVwEaTACPcLvC8PIgWw 4_2ndj_mp_0011
LIZGACXXkdBMiIUSwwlSACvGbNBcER6QwQF59BzL7OBMbSJQwqIR8BfUMDCsf/UQwTnSAC3hSLC8bIwSwoEwACvYmOAcCHzQwLp9ACHEC4B8eoXQw 4_2ndj_mp_0011
LWEn9BPcjbAsv1VOwq2N7B7lwXA8snrMwE/67B7qN9A8LxzJw+CN6BzmJ+AcrcGIwAfN6BDz4s9rPWfMwwJg5Bn1PC67hAKPwsxm4BDS0W+T1VpOwGaU3BnVzG+7QkRQw1MM/BH1Ls/7bo4NwiZu5BD8wABsh3nNwUzv7B/Jsk6bY0hLwwXb4Brufo9LxHPLw9bR7BjQyf5bisNQwhlG4B/l2T/zuTRQwzBO6BjPqd/TWyrNwSs22BTTcW+DNZWNwUQ02BrlnT8L2PORwcAj1BPCUL+bx7RPw6qB4Br7TEAcdedQw 4_2ndj_mp_0011
LSMV+BLzycB8PamJwhkX/BHN67BMylFGwN2JBCDlTMC84mjGwWJnBCTFRRC8iRjJw3kp/Bvm4YBcfFILwWXG+Bzx+XCcOBsEwBMS/BnAFGBMVYUDw 4_2ndj_mp_0011
LGo2BCnirRC8sHHCwx8PDCrbhdC8MR9BwSqGECvRQ9BsAydFwJd2DCPAOvAsoZ7FwVNlDCvumZCM6w+3vMbSCCj8eiC8e0+pvCDQBCL70NC8pMi5vDH2BCrssRCcaXJCwxDTDCfMJ+CscYfDw9Q+DCXt5yBsFpg0vDtXECjBkwCstgqzvpOTCCXTFVCczFSzPe3ICC3hMFDMGGQlvFrHBCv3YYBsJOU2vkTTACzjZfC8kW14v 4_2ndj_mp_0011
LLJJFC/c5PC8PWDIw0R8FCjtcyBcpDHKwzwdGC3oaVAcBAcJwxfuGCHuQK/793TLwEMJHCjNXVC8Qa0Kw+dwGCPI98CMIuaMw7upFCzCg+Csq5YNwRjkHCjCRZD85spMww4VFCPlDvC8xIXHwTjLFCfiWhBc2zkLwjOpHCfbifCMBU/Iw5F3HCXAyCCMSw+Lw 4_2ndj_mp_0011
LPPiGCDFUEA8JmtFwqZBHCz14D9rrp6DwXCBGCjp4B7j8qUCwQbTGCHCd9+zD9WAwoe9HCDpPD+rObh+vy3NJCfqZe/7687AwblxJCvdE7+LyaNFwnCrJCL+ipAMBqT7vP6mGCf3Y6AMvJhDw9XgHCHS4q67hwaHwswcHCfgQQ/b3Dg4vb3OIC7X7g2LxTy6vFVgKCXD8JBcS2H9vSFMJCb6v1AsyN9wv 4_2ndj_mp_0011
LxvsECPYjb4DKZfDwavkDCXsHA+zfqTCwteZCCngv48j+oQGwwBZCCrV2K6LYKrIw4YIDCTyFK9jzzA5voUmCC7Kba8rIMX1vAoSCCr+HP9b+GLyPMdLDCjyp48btF67Pu0BBCP+1K+LA+E3Pj1iECbKhP9rPijEw+B9DC3DRAAktyFDwjZWCCD+7A/zpXB2vnN+DCz6h59zVIruvKPWDCLsIr+L7eE5v2grBCjBcB9radN7vg+wACvbhd+LcQL/PtwVACPVxS+rjmDmP 4_2ndj_mp_0011
LUXhBC7tod/z8a7Gwy2LACrodN/TL05Iw57O+BTAHVAktwkGwMEy+BzUnMBkHUTDwaQOACHd0LAk2XwLwmVhACr4elB0z5oLws9RBC3AX9+jyNbNwDnmBCHW5mAU3i9Ew9rz/BfIhU8T45YJwI4f+Bv3bDAUZvsMwsOb/B7+eCCUk3TLwZuSBC3Maz/jrzbPwsODBCbSxU7DCXiNwlgQCCDetO/z4IgMw 4_2ndj_mp_0011
L7az7BTYY7/DBw1Hwi+X5B/U6mAk1wuFwBJa4BT2+1BkFUXIwq4e4BXw4zBE5F5Kw7LG3B77DL/jbzmFwT4i0BDSlFA0IV9CwdxbyBPn8C+DmqfCwoc1yB/eL70bxHmEw0rawBXRvj+DITCAwevt7BTn3d+jWFUJwZl85BXgI9A0ybwBwO7v3B/eqx8Da+dDwdim2BrDnk+jUv1IwB1vzB7ho6AEJ4SFwY1B1BnRldAUN/99v 4_2ndj_mp_0011
L4oj3BTCdeC00flGw6Kh2BXNIGDUY5gIwxaH0BTJ87CEdCUKwCXTyBvffkC0EkkJwJTt1BP/ZmDUADuEw9J10Brb3IEUNN4Gw3WL0BHaoYEEM0hCwzZO0B/1jSEUwy47v2UozBvkxqE0ysyDwrDM3Bf4QdCkA1nCwQ953B39rVDEmn4JwBkY3BbzsrDkPpACwMIE0B70XZDEnMXCwKWEzBT+pGEkFNsIw+6a2BXdWPEkHBsIw 4_2ndj_mp_0011
LdxU0B/LaNDEyFvMw6RTyB7QRGDkostOwUqkvBXb7WDU2q0NwoWTvB3g76DEYM6Mw6QGzBHVpbD0AjqQwaYNxB7jZTD0LA1RwPiOyB7eamDEzzFTwr7awBbJyeDUMINUw3t4wBHgJrDUPYeVwmkGzBPap/D03ixVwnUHvBj4qiDUE0aWwytB2BP8tbD01wWNwg0LyBHAgjCkac1OwX+E1BLEqQD05i9Qw0pNzBjtK+DkAQhQwEvQvBzVdhDUFFnRwuH/wBHOAxCEWb+RwPRK0BPTXYDUdeVTwh0cyB/mbEE0l49SwZZsuBX1FPD0T4AUwGQd0BLGEDEURWDVwH5czB/OdEE04buWwSPatBrD6SDU0EMWwVodvBzm7rD04qXXw 4_2ndj_mp_0011
LhibtBHJK9CkoPLOwFpmqBDMHJDkqSkNwErxoBfLjLDEgM4PwAPJpBH7T2CkXa+QwT6XpB/WfpCE12mLwrUepBTFP3C03RsIwsbHsB336tCEGk7GwfZDsBz9VyCULGJBwkzJuBzSGrCUJ1x7vekdwBLgIfCE2w0/vhG5tBvUBwCksroivqtvtBPFtfC0r58OwszuqBniWqDEi+6MwNjZqB7d2KCkq/wLwJESnBXqKkCEbBIMwla8nBbyHmC0UTIHwmFHpBP4kZDUnWjIwVomtBvyFED01AQIwxHtsBnIPNCESm4Hws2TqBTJg7C0cD4+vqVqwBPsXbCko+5DwCTCyBLBtZC05u86vZeHsBrMO5CEIOQmPdxdvBPCmqC05ELuP 4_2ndj_mp_0011
LY8qmBTrKlD0y5vPw6EfkBrCsmDEs40QwqjwiBXAD9CUNP/QwdnziBfaJiCUDrFQwIKciBPXxCEUNJOQwlNVmBvST4DE87JOwLnIlBTgIwDUxx0Rw9G1gB/E3EE0sX8QwQ0RjBzTpSEUq+CQwldqhBbq/+D03ncOw 4_2ndj_mp_0011
LJRthBXBH2CEQkNSwAnDgBjBLPC0KzlSwJ/XaBnnNMCEzPBSwzwIWBvLdPC0wkqSwRXtfBzHtMC07fGUwJmYiB/oeHCELorUwqtRiBnlTJDEqW+SwPGUhB/pIpBEwTRSwU32dB7F1pCUm2eUwnHJdB/h/jBUSYYUw4xEiBb6Y3B0ggjVw 4_2ndj_mp_0011
LTcpaBDhRICkBlpQwcZ3VBLhaFCEmgaPw/o/WBDF2TBUXY5MwzIubBzo2JBkejQMwhiJUBf6RyCkY3gOwSXiYBjSrNDExNONw8dOZBLamAD0wwTKwUlDXBTTw8D0z8cNwXnYeBnRdJCUfGRQw8diSBrhSqBEiXMQwlP6QBDHGvC0rkENwm7oSBXKqDD0Q4HQwU3UcBrGBIDUugPOwtDWcBHHEUDEVCZJwIDXaBrY9eCkbHNKwZWeVBvZaFDEegPJwkTLaB3YHIEUcSiMwaTRTBzlOBEEiibMwSLqWBXprCEkZkjPw 4_2ndj_mp_0011
L6t0SBHLYtAEu1eLwH7fTB/psAAEhiAJw7PtVBnrP4AUcghFwX59TBjIr/BUOiAFw5KiNBXLoT/jfkIIwTZOKBLC2Y/zNJrKwGu4MBjcQzAUOmRMw+HjSBzqvrAE0jeLwGVLWB3oGT+DcsAJw7mRMBHgQXAUY+MFwdO0MBzVKj8Dcj3Gw+QRGBPe5EAkO5LKwwUVKBzRZB9Tz8xLwxKeLBzvTyBUvrqLwCQfMBrdKqAE3UbOw 4_2ndj_mp_0011
LITKZBXo/VAEUiUCw5xwbBXK3+A0lKk7vNZvgBD+MlB0WFb+vGkBhBb3RCC0uJzDwN9CaB76Fy+DbaWDwZ40bB3zZNAkHtzyv87cZBT4TzBUhRJ4v 4_2ndj_mp_0011
L18miBPfqqB00Hh1vbUelBTJ4DCEOfx3vKGMmBzoynCkPXwFPBqCoBXHt/CEtxNovxAZnBTaW9AEprY0vCmWnBjP/z/DVF++vebgpBvtZm9jmGf9vtKApBDdNn0D0BpwvpW5qBD7Kp8rdydeP3zZtB3zSY87iM4ov46OqBTzK1+LG2K5Pad7hBv86PBUnmYCPX4ZlBbDbQCUpwAAwr56mBLsbdA0P4jiPFgbpBHzjVB0fIKzvv5onBX8wYA0T2WDw+yblBXhmx+DoN5+vQDarBbDY0+TkCO8veLppB3VlL6jM3SCwkLGnBLPJR0rRMdlv0P6tB/vVUy7Hai4vUo0uBz+cP+b8TklPGiToBzFq7+rlkk7PDsprBz8b4/7rSF9P 4_2ndj_mp_0011
LbXFlBfjQnCkRKw5P5E6lBHWAFDUcJQBQPtVjBrhSRD0/PTEQs5VhBHk38CU0kEDQMJ8nBnqbwCUxmCFQSW3mB/RfICUMeyHQtcekBz9rCCUB80HQJWcoBTkVgBEBU6IQ1DljBX4xSCUrrY7Pd0mmBrSijDE5uV/PtehoBPefHDEGJDIQGHvpBnK3nCkR9zCQ 4_2ndj_mp_0011
LtYcjBDQjsD0KLOIQcfHhBPf57DU8JrJQCkFfBT/cXDEG+8KQ07NaBX7ucDk4BALQyF+hBrs6NEkwT1LQpQ7iBnFJjEUSsrKQo5eiBHS5mEkypWIQlvFkB/RZvEEbMJMQs6TlBb8Z3DEdjkIQJClfB/rqGEkMWVIQQ/kjBDNBHE07uBNQOwSgB/Z/QEEHELNQ 4_2ndj_mp_0011
Llz2gBrmq2CElT+LQNBteBXBdSC0qCMNQJwpbBLVRqBk3WPLQ7++WBjlQaBUmxjLQQ3PhB/a6uBk8k2OQT3FiBXzbNCEGhsQQkwwgB35QrCUCYKRQtwRkBD4j+B0s2QRQW13iB/LN3CEPyGMQ0nmbBj6PgCku+cOQWwBjBrP+fBErirNQVQSgBfQeyAEBKXPQF17kB/bsMC0gDHSQRlSlBL0IOB0ed2QQ 4_2ndj_mp_0011
LZ5XeBDxkPBkFhLJQWSQcBnc7XA0S2AGQNXwXB74ZGBEMjFDQzXuTBDuliAUQJlBQORUgBPUDAAkZ1FCQi8VhBXJ4IBkuuF/PWDIhBfMEhBkR1AJQoukaB7oK4+zf7eHQioCfBjp+n+jvPO+Pju6hBbL/9+zGANEQ6GPiBDiSpBkAoRCQ 4_2ndj_mp_0011
Lmc1XBLitPCUq/8CQ3/LTBzpapCkk90AQ/wDOBLibpC0isLEQrf0JBvfcoCkNQnBQfC7UBXd6XDEkKAAQ3NgYBLceeD0P4x0PdRLdBTqF2DEm6v2PYWHXBrn4MDU7JptvySOgBfPF8DUMxQjvooYaBfJ4SDk7QM8vyICfBDhXqDUtkN7vXTJhB/iVwDEVr+BwGjSbBrVIfCUWBxDQ/v7RBvBobCEotC6P/eDXBTcHjDUtxiDQmZZRBTlCsDUhQC/PZIReBfV9BE0eBF/PifcTBrXT6CEhXXwv/vDiBbKUHEEmgJava4SZBDqBFD0Go8BwaI0gBPvIaDktRjEw 4_2ndj_mp_0011
LYXdOBzkRpCkDGzIQpK3JB/hPoCUGjiKQFRRHBP3p4BUybUKQMyZCB3/OxBEBCWKQ7DeLBztLyCUL7aNQt1JNBXSXgDUph5NQkxOIBLmLDEU4FwMQLugCBDIE2D07npOQch4RBnDdeCUJ5nJQVfJHBrjP/CUfqnJQZWyOBnCodCkTYAOQdQIIBLgKrC0hOwOQPv5QBTXpmDUK/2MQQSzNB7zelDkR+AQQt4P+APHTFEkjSKOQhmZDBrsq4D0t9YQQwahBBTe9UDkzyKOQ 4_2ndj_mp_0011
L8ziKBPwv1AUMQLKQujwIB3NL6+jP/oJQlVfFBPfG5+DqrQGQ8W8ABTgKA+TxrbGQxAfNBLAS77DCHYJQwK/LBf3Dc9rONPIQborJBvKIp/7Lx3JQ/y6MBbGcR+bypHDQEGUIBz5fDBsxL1IQZRjLBrKpXAsJgCBQIgQJBb03UB8hiSEQaU5HBjmvRCcL6NCQYEiOBDy/+AEmZAKQZAtFBzZ0W+j8CGLQ+4SPBv2pq6jvjVLQgfhQBrHxu9jNrFIQfw8IBruSN/raf+LQCfuOBPgqC7LJRjAQ/MgGBbI2zBcZUHKQ78RMBXuilAsY/p5PYNKGBnyeiC8rj7EQ 4_2ndj_mp_0011
LEqhHBvi8AA0E7pBQLCJEBPkoBAUCcs5P5W69A/21xAkBZn6P5ko1A3NFYA0RFK1PF2QHBLpOnAEsoILP6tAMBXhZb/zoYsqvcWmDBLnnyA0Lyb5v6BbKB/K8k6TtiU0vRSULBzcGXA0x92BQCE9CBfhY99DbnY4PIM6IB32SlBkt+lpPU7pOB7DLQ/zJGcwPquTOBjG/KA0ixH5vFu3FBzNNNBUq7CAwgfWAB34AeBU4Au2vnq8BBPogp/j12v7vyEAOBrmXC6LW9C4vMi4HBbyFF7TsLP9vxUPIBnE6s4bzfzQP 4_2ndj_mp_0011
LFgF+Abu48BU6MX/Pkc00AnKYYCET+jAQjnOtAL90+BEA9IEQo1ljADAK7B0gJADQcW53ATWLDD0pEJDQTiH+ALaRiDUp/G/PmjBBB719DEUXd4CQG682AzlTxDUbNC0PO+aCB/afFCkTptBQpmZxAX24aCU9RI5PYNy8AHrv8C0X9pGQDQnwAbGUTDU5+bEQKijCBT7GSD02G07PyEPDBv0APEUHVVAQx6oDB/jU8DUmhDGQibO7ArQOMEUT7oEQgFY7ADfsDEUVxneP/l9vAbcwAE0ibT5PSBY0An4zVDk8WeiP 4_2ndj_mp_0011
LgoowAndDVBUnNJIQahkpAn88fAEE25JQfNtkAHhom+DmFqIQJCIWAfZgS+DeaAJQrywvAv5OBAkcLXMQbXNyA36/GB02jVOQK6KrA3nTFC04+sOQF6i7AHsJFBE6U1PQUaatA/palC0wnQQQq+z9AL8oCCEyv0QQJ1u2AzBGkC0yu/QQePo4ADDRRB0L/aIQhxHjATzVLB0VYdKQm/S3ADmNJ/zj1uLQgRLrAfzsf+TEvYNQzezjALvXGCEzWiNQKYkABjmRQAE5/jPQU5znALiy/CENMZQQ+zlCBrsiBCkB9ZRQVFg4ATTX9CkJmtRQ 4_2ndj_mp_0011
LzKArArM8X8D46WGQgIjmAPYWd8757MDQ/YZcAfO9M67JU+9PyRRKADUMG9L/uU+P6ppvAvQPu+rSPUAQIsHrALS0aAMVhJ5Pe7I3ALfq+/rdoZEQI9VyAbg9z9zF0dFQ/JthArfBW+LOGEGQ+rF0Aff/m87Bst7PhfqxAHn87AMeLRyPgEBmAjup4/rlBysPMXcmALSyIBsJpv9Pxtj9A3t9gA8dQVCQ9GsyAvUbsA8E+3GQ/1i6ArA2a+bzX7GQ 4_2ndj_mp_0011
LjuTgATUvC9Df462PIxKRALfGo+j0ZsYvF9P6/+9Wr/ztzsxPlNyM/KNgO/jUDFgPVLhbAvRObAEUkQ2v2JVmA7Db5/zZL5+v7xosAb3oTBE1x/CwHhs0AXA6ZA0iMsHw2BFnAr9vl+TJQj4PUR5LAjYA77z4IOzvW6ZhAzc4JBEqWQmvhMQPAnwb8A0Pqv7vMbxiAXS3i+DtRXCwVtesA/Xgz+jMdh6vBmG5Ar8+GB0L8FJw+ikvAnAik/jSpGJwHBV6Afrai/TdhiFw 4_2ndj_mp_0011
LjMc//Gf1mAE4tS9PFzZU/W6yGBkDgGCQywo29IgFBA0fJxEQ2tap/84ry/jOUqDQyO2r/aut/BUCLkGQOfCr+W3aNCk6lSJQo2yC/oVguCUgSuIQApmd+qgPyBkO8vLQ9z2v/cdA7Ck+akKQ/IXN/IjkFCk2TmNQu1fy/4ijmCUeaANQYGPPAb1RrA0QZg/PeKoY++1NqBEESa+Po975/eijcC0VG1EQAJlCAjT1dB002VIQ3qI9+EGt+CkT8lFQ7nVb/CAH+Ak91NMQRE5CAVHDVD0nNGKQG2dR/okuqBUmjhPQrRQFA1OXwCkhhdOQ 4_2ndj_mp_0011
LKTiB/u6yM+ja7zHQer+B+g4u7zbJKaJQ9rcW/ghNs97DtsGQwVDAAFBXq+7lLnHQ0ADZ/yOHb9LNM/KQ2xsw/qaCd4L59ZNQJ9bKAzAVB+buygOQmpT6+mATA3zDOhPQWnPw/2/rl+DlUJIQiCqe/gQFn6jNJlKQdUU2/uufS+7yFpJQJ4wz+SSjh/LFRtLQmeX+/+cnM9z1txMQI4mRADB1C8rbYHQQ6rjWA391T+L4L+MQm8HEAr7K9/bUPIPQE+0Z/qaEY8zamnQQIJ/68GGtb9b+1EQQm4Vq+InL58z+2rOQ 4_2ndj_mp_0011
LBNhZ+Ueea+bZz6BQJzMa/QCtt/L/k96PPWkBA9OiY+ru03zPGXYSAtRpk/73OxzPqbV39aiBHAMhoMoPgNQ++UPQuA8IUr3vSQPP/UauCC8ULW4vGE7S/k0J4/rksUAw99Hp/0kzUC8DEuAwl/6q/MCDgA8Y83Ew3Ixy/wA82B8YeEFwOCbQ/GZYB+LY4WBQV+sr/gN/vA8l2W+PoDAZ/y2exAcW/8xPpFMF/2NtV+bMsdMvdO1/+UPxWCsF9vjvLFjG/w3td9rYuKAwm3Sv/A2G3CMJW3AwvTiy/wqyv/rZ5JIwI8SAAlrrJCMV4UIw 4_2ndj_mp_0011
LsSjAA9v3D1z2aUpPxNIVAtGQg8TyxaovcKsjA1Eu78DedR0P+m0sAt/gV7DEq2tPQ3uPAJre7/ToxP2valxk/kHTG8DilZsPYUsZA9zzK2jkOO5vH/mBAh9f2/TdRO8vKjYMAFTlrAUKfQcvSFucA5rKUAUzxP8v 4_2ndj_mp_0011
LDR0gABhtM+DgB+/PIxgoApwEd+ThaVEQxNAuANry71b07oFQsm83AdHlr3bPZaFQAl6iANRPf/zSatIQL/YqABIbT/DKpGLQ2KYeAx7SLB0fVSIQip3RAhpQF+Dpt2AQ+EIuAVaiAAkCNLDQrfEYAxO/N+juyIJQYcTmA5qVBAU8h4MQYYusA5t9c8T7aaLQytfxAt5XQA0SDvKQf+dWA9OQiBEc1FKQnMEmA9y1zBETcsHQOrLTAJjkNBUd2OFQ 4_2ndj_mp_0011
LV6lnAFh8O+rVuBGQTeSrA1/ydAs4K4GQCn5xAJOnABM/nXCQzTm6A5BMjBMfeODQOMwhABSOaBsxb2HQ3UmYAVHgBB8K4UKQKdklA1aIbCMANMIQSjDfAVS1J+bp20FQWrFwA5S5fAMIbQJQyhXYAJduVBcBigEQ+fpOAJPbUAcKf7JQ1pcdAdcBwCsPGiIQt9opAVzvkC8F+tEQ4RFrAZEpdCcat3JQ 4_2ndj_mp_0011
L59duA9BV5AsF9T6PxPN1AR2xZB82cYlP/CKABlFOpA8sWAiPd4YEBdMoMB8w8PEviqSvApY8PBc4PE5vx1t2ARp+kBsuDLBw7BelAxfsECc3vO5vWpBoAtqZWAcTYJ4PIqr1AtM+OC8DcDuPRo1sAZObNA863A6vQ6ZyA5NrdBMd87EwWqi9AZrl5As4oHBwQIh5AdEYTC807yAwFrUhAdXCBCsM/aAwL+6nAF87lCMJIP4vTRHgAJMc3Bs+H5qv 4_2ndj_mp_0011
LLKu/AFA3o+Lrk0kPK0vEBhbJJ8b+iwnPkhfIBd6Mi9L1HZ7P4SLNBlr+897TIi5P+cs4AZmgT9rcrxoPsr7GBZP3w7b54GzvYyhDBlbs77TjHRuP 4_2ndj_mp_0011
LrvdGB5drV97CaqCQUmaJB5kET+72suHQlJ0LBtIwjA8y8tHQgEdQBxo3vAcv/yIQ0EuFBZUGB+r7LQKQpI4DBJYCe6jUWgKQWvbCBtZUE9b9miCQLY5MBB9D/7raDYHQHGVCBZvhX/buhBKQ9u1HBZ6Wm+7lJEMQbHYBBtdbh7jxlEJQ 4_2ndj_mp_0011
LMoEJBxbhoBMp1rFQ1OQLBhLxfCcaDTFQvjrPBJ3wjCMAWeBQobuTBpk15CMhYaCQHl3GBdZf/CcWFqDQgUlCBpojID8Gp5HQGyR8AlugjDck9cFQH4HFBhNTfDsmnUKQrdKFBtQNgBsA4zEQWJsNBRC6lC8HtaIQyk2EBdIJzCs3mHAQrmvIB5P3dDMRtnCQOw0ABhvdqCc3fnIQ98L2AZu8pD8e9OIQ5rr4AN9NSDcHqHCQlXl/AVG1AEsvPBEQT9ECBNOulDsoL1LQtM4GBxsa9DcHHqJQoDPIBtcFLDckgLLQ 4_2ndj_mp_0011
L0/KPBV9iOCsfXY5PqMUTBhF0OCMP08hPSVcYBV1BvB8BTpzP715cBhZ0KCM7COyPwaVRBd4xxBsyOD5v817MBR2nTCsJTV+v9T9VB5ZojBMVRYAwL4/JBRQB5B8z6lDwYkuLBNkp9B8wxr3PvQEUB9CtwCMSTaNvVCkPB9jF0A8B+H2v80qOBNKuwCcz20AwWBBKB9qPdCMFKU4vxKfUBJ/nEBsFw/Dw0W9YBJqF7AcqM/8v6pvXBtmiQCcSjaBwdV8GBR2fRCcFDRFwt7GIBdxm/AM9E/BwWT0MBJcHnBMWCuGw 4_2ndj_mp_0011
LbpAYBtaNhAcWtw5PcoMcB5K7b/bDar+PslmeBJzZZA8xsXEQttuhBtsaZAM2L6EQDg8ZBNdIu67KW0AQEBeYBlsAR8TL7L4PlSnVBhDfn/TyMU8PPigdBtvXw9jfMMoPj3TUBRX1LAccim7PLxZfBp1PJ/bA134PMCXWBJKY27biZODQAo5cB1BJ/4TE8ODQTWuVBdFnf0TJqhrPzGkUBd09cAU93MzPuC/RBJ+xB/DEMRAQ6ePYBVIWWAktP4AQNWdcBpslK/zoLWxv5GIgBpj37+zZ0r2PzcbfBByDL0zq16ev 4_2ndj_mp_0011
LJfmbBBVvDBMmF8HQZEDeB9bMzBMCxFKQQq0gBldvbCslp9IQxmLjBJYJeCctjyJQNQkXBB+tBBMCBBIQpEDgBdprIBcB5eLQugEbBVS0KCcY6QLQ 4_2ndj_mp_0011
Llu7fBRcx2C8EXKGQi5shBJxVZDcOz+DQpx4jB1EeMD8WjQAQWeFmBZ+vcDcQybAQle9fBJap6Dc3jGBQLjfcBlmeKEscD0EQNIAXBdTPLEcIZCEQsazeB1zxVE8bufIQ1b1TB9OQXEMWTbHQIwobBhoyhEMlKMKQAKLWBNFjiEcrdzJQGSBTBp5guEctefLQbLXcBx760CcFrSEQRj4iBdaOnDs+JNHQqEXdBpDqqDMlnc8PQARhBx5NIEMXzv9P64LVBdyWCEMPMwAQzwjhBpsKVEMQUzIQ4YhPBRf2XEMvS0GQO+cdBZfqqE8eV1LQhLPVBZ8e1Ecz7yMQ 4_2ndj_mp_0011
Lr3gjBd1NqCcbKS6P0odlBNghcC8FUEnPo0GnB5ZisBcA/qvPcMCpBx8NcB8FBLmvmTBkBZyeUCs6D04vftLiBlpKjB8ASR3vuBgiBJpP8CMGRU8vYtwhBtBAbC8xzk7Pu55mBRtp2CMgdMkP58elBFhKMCM8o7+v8VsgBx+G1BM5nWtvdofhB5M+1CM+e8BwkT5jBh0vWD8pvT9vpWBhB1liEDMS9h0v 4_2ndj_mp_0011
LE1rmBBrWABMr528P+nRoBhCAi/LVRm/P/XKpBBODq/bQCuFQZ8arBlUdz+Lcd9GQkgpmBVpBA8bVhx9P9L7lBdilm5bslqoPrzUoBhCnF3DLKswv6zonBZ5uD7Dfga/vVRjnBFmqJ8bN+oDwBMHoB1Jvl/7hllCwju5mB5Ow04bg0RIw7R4kBJPdDBcDbOAQ+HGqBBddx/rWe66PepykBhf0O8b2pJBQWqwnBB9B56TsiXAQL39kBN4hN+7xzGiv2cjkBFDJf8zPDImPxcUpB19749TlbKgvwkspBxe+/8Lg6ewvnXMnBVAZr+TpArAwZ8moBxniEA8iGq9vSCDoBhx/eAMqOiFw7GemBdiRK9TrurIw+k1mBlemd9rqFwJw 4_2ndj_mp_0011
L0fVnBxrKQA87trIQ162nBxlBJAMoblLQMonpBhaJWB8u5bMQoDorB5uyIBcZxuNQqxQlBVi1HAMUuJNQ7OujB1lz/978cfMQg5YlBVDdYAsrINIQVV4oBlbWf+L4rSMQ8XIkBVt4BBsoouMQ12slBNPYHAs0RSPQ4sTjBxh9K+LW9nKQ 4_2ndj_mp_0011
LCU6oBFDYRCsDPYLQygLqBRe/5CsuB3LQDbMtBFhe5CMffGLQqU7tBdCFxCMI0zIQ0dvoBhlwcD8tbSKQ0/vpBtM+EE8ZwyKQT88nBFJSVEMzDmJQxh7nBtUHUEs8WYFQpWkmBZ7jhEMRwKCQiWIlBlpExEcaNQEQTVrmBJIKfEsGz15PsRPnBFglWCsdySKQWiEqBZEIADMaSAOQAknmBRyJcD8IWxKQ1z7oBRoZWDsIzJIQ03urBhc1GE8el6JQUD3pBlv2HE8WQ8MQn6noBFmNlEMIALKQrv6lBxFxSEcHvTKQ02ApBtdYIEMcPoDQHBDlB1N6yE8EeIIQbBHkBpmJ7EsCI2BQHFynB5vOTEseGR1PjCqlB9tOpE87mDyP 4_2ndj_mp_0011
L7/wuBFsALD8/9+MQu/lxB9kmMD8nwdMQsOryBlgpyDcyN1KQjpR0BdtWtDMCbHJQ9/CzBpv3KDsW5JPQxlE2BBpTGDsSJ8OQldY3BN9uGD8N81QQV8Z6BhNTCDsFLvQQuIv7BlFvGDsF5DSQst5tBRcCVDsBtsOQw2PyBRI7xCMcVOLQ9ATyBpd7vCcCPKQQA/nyBxV8nDs0EJQQ+C42BBkngDs9NwNQ6mj2Bt9ToC8PL8NQiYm2BtVXsC8iOcRQrb62BNxskDM8UWRQCwL7B9nxaDc/QEQQ5o56B5YDjCcziUQQBBv9BVwlDDceq8RQzmD7BVHyvCMV6rSQBtU7BRl1jDcnscSQ 4_2ndj_mp_0011
LFUtxBhqbMEcGojLQz3eyB9kQhEcrbQKQuLFwBlfwvEMU2hJQnF4tBJRcrEsHxiKQtzW0B5Q7tEMRqHMQ8h72BtqihEs54mMQjU8yB9TtyEsKwvOQb9gwB5XBNEs9yLNQUkdzB903dEMboWIQNC60BVj58EcuXJLQuzO4BJzuqEsSY7NQWc83BlazeEs6XtKQzld2BteOSE8feiNQ70R0BBSr7EMFsBQQocYyB14ujEcMqtPQsqJxB5eJ8Ec+yWOQ 4_2ndj_mp_0011
Lk7ZwBZC0/E8eWxHQZBZuBxJaPF818RGQBXkvBN3GmFsy4HFQcU3xBxHRqFMkAPGQEMBtBROAHFcoiRBQHBmuBdOXEF8gyK4PoKQwBR06SF8IC9zPKTLuBJa21E8RqVkPzKNyB1T9CFsjQHGQJQ0sB9PMQFMJXpIQ4COrBptOQFsfNZAQZjUsBdOB3EccOUCQ 4_2ndj_mp_0011
Lab5tBpsd0FsUo2CQ8zbuBR9oFGMKZYBQYo8wBxifGGcnRv7PPYsxBNUyPGMAXw7PdrCsBpKjKGccg78PlQgrBl6zFG8evTnP8GCpBJ3wKGs5/ssvTEioBtMPGGM9/S+vwWFmBds0KGMbvoBwYvHsBtP2tFsvD3BQAHnuBZdBKGcnpIFQnAXsBl6HTGcDC97PejPqBdAgJG8Z33AQCQNrBFNZ6FM/KhqPRMOtBl8OHGM1/Btve6SpBdAaTGcGoFvvkuSnBZWKJGsdZmmPw0ToBd8K7FstGz9voXPqBJN/HGsimtBwjs0lBVKoHGMd7TFw+JSmBx51SGMbP9BwMtekBprHJGcjtq+v 4_2ndj_mp_0011
L6yGyBpHZ9FsN8s0PGpm0BdZMBG8EQLRPie92Bp8yBGMdg83P2/C5BhsAGGMgJzwPs5H1Bxr4vFsDHB3vWZKzBJvJsFsLOTAwZrTzBR+AXF82LoDwKAbyB5ElEFM0QcAwIz2yBZEBwEMKxoBw6BF0B5ojoE8MQ2Fwe57xBhm0hEceVr8vyJaxBNHQuFMrDt1Pjkn0BJ9JJG8MdGtv1Mc1BhNVhF85bervFuE3BZ8bxF85vT7v2ENzBNLC4FshQfDw5EMxBBdjsFMIS78vPyT1BxwGUFMl7LFwMHHyBdcVZFctWOHwW+RxBJcTGFslHR6vgEc0BVuOyEsgFgIwkac0BBLwYEMajRGwPwowBtEbnEsCuU2vapXyBpCKSE8R8s9v 4_2ndj_mp_0011
LwC02BRdJ8FMqIzAQoN+4BxnT8FMaRtEQGSP5B9X7HG8f8+HQH3f3BRpZOGMCDLIQUEp4BVagpFM3dPIQgSD5B1KFWF8ttzFQbt+0B92f3FM6SBCQi8z6BhlL7F8gNYCQ67o2BBzxpF8KiGJQ0+D6BF98qFcph4JQJPb5BB/vZF8H4JCQ 4_2ndj_mp_0011
LFoj7BhSAKGcQAJJQSyK8BBj4SGc60/KQxWb6BRxcTGcJAdNQvK15BBsoLGsljxOQpcF/BNhLSGsyR6LQlGy/Bx4YaG83MDOQy7PACVhLjGs4CWNQKBm/BFhyXGsTzLQQFw98BFMbEGMi8vIQiir7BlVlaGMP8FKQU5MACJaYTG8jxMKQw0e/B9INKGsE1sMQ 4_2ndj_mp_0011
LgcT5BN6VdG8FlGOQ1Ms3B17keGsvUUQQHSn4Bl2vZGMAOqRQTX02B9EyWGcjFYSQCPn3BBZyqGcmacQQWao3B9NquGcMYEOQexn5BpNinGMZZrMQgdT5B11RdGcFpGOQ03y1B9hnaGMQ9GQQFRW5BhhmtGM/YBRQ4A01BhoQtGMpt/QQr5M4BR4J3G8F4/NQnUn1BN/EuGc47MNQNRp7BJS2qG8TC7MQ5aG5B5Q5mGsN/iKQ 4_2ndj_mp_0011
LKuM7BxCNYGsTT7RQndI8BVBWTG8mpLTQFcK9BtMPIGsinGTQP4b8B5NkBGMRe+TQERU+BBMVaGMPbzTQ9ja9BNpmlGcSmHUQ7qW+BBZHuGMENXTQzjp7BJfbnGcheKVQ59h9BRUa4G8NopTQQ306BhUuxGsg5cVQOqw7BRPM6GcYwsUQ2K86B9fcEH8wG/UQKIj8B14ZaGsTfORQKUV6BdlsRGMKzwTQPkAAChVzaG8A3HTQ+OB/BpEqWGs8huUQIgv/BlirsGMXoiSQZO66BdYvgG8jdwVQvLR+BROG/G8TnDTQc8b5BVIKzGMNcRWQUwu5BxVTEHc10uVQ 4_2ndj_mp_0011
LIqQ+B1DPFGsO76RQGlH/BN6I0FMeskRQbdv8BBElkFsMyvRQob/8BNrITFcXHXSQjpFACdB2yFMQ0IQQHTnACdCOdF8zAiPQmeo/BpWeNF8oOcOQtx2BClyuUFs7+tPQ38iACteN8EM8b/NQNUyBCpRNAFs83vOQCFg+Bt96KGMujNRQpBXACVAXtFMgZLSQs94ACtce+FsSPAQQtTl+BR3/2FsBf4OQnsp9BJcOOFMDbLOQ+fzCCtrDbFsGROQQHKGACll5tEsJWINQ 4_2ndj_mp_0011
LIlP6BFn1pF8/JURQlG23BFkWcFc1bcRQFWB3BlNrWFsLy0SQgdl1Bt6VGF8W46SQKjc1BR9hnFs9uxQQTR81B1KWqF8spkOQcH80BNiB9F86acRQmtB6BZ8u4FMoK8QQGLf4Bl6GNFsQaBRQGqrzB9EbdFsTk4QQlcO0BhIRyFMFVqNQEjO2BdcuaFcgapNQpXu3BVOF0FcnSROQGVPzBZnaCGcR89QQWTt2BJCjDGsp5VRQAeg0BxHk6FMNGgSQ 4_2ndj_mp_0011
L0tD4B9e8hF8DwzTQRnX3BhAXeF8GzPVQMFo5BNHTSFMK5CWQLtq5BRIXQFsN2SXQuGw2BFLzzF8Gy6VQ2OV0BVKF/FctLWVQnIl0BBPyJGsS/0UQkV3xBpG80FsA0VVQ0rXyBN87OGM6jTUQB6pvBJbP/Fc7Y0UQgu5vBZ9zJG8iXTUQU2stBRV8OGc0EyTQZlv5BdmjqFsrJrTQ0Yx1BRZfSFsWzOVQaKe4BRJb+Fc4Y0VQiXa2BxASxFME7+WQaQh2BRWxNG86R1UQj3qxBdT1kFMf1vVQSLkyBx9+WGsJf5TQQzttB51Q3F8LD0UQr+OuBZ4uVG8d8aTQ 4_2ndj_mp_0011
L4Ij7BZMTJFs5MSVQz+19B9Sa8EsuiwVQj4M9B1bxmEMgkWVQI0r8BxvLiEMxrKUQ0mRACV5JDFcAFKVQimkAC9kmaFcMGfVQI3YBCJWw0EsQ8qVQlE0BCx8MjFs88zUQxFf7Bh+bMFMd5SUQrzI+Bx5+8EMeq1WQGwOAChY7BFMClEUQGQsAC5sbcFc7AkWQk/c/BRcgkF8zyLVQaoVCChDw5E8+JPVQbpLBCNTQkE8T1YVQYccBChI81EsUdwWQUR9BCBr5zF826FVQe1sBCN2CiF86ruTQWcrCCdE5ZFc/EIVQ 4_2ndj_mp_0011
LHD78BtCyXEcIHXWQs6N8BxpyAEcTfAWQ+nd+BhOGoDc+qXVQaX99BRfARDsohXUQSpR7BBtUpD8K/PXQ1ik4BZXu3DsGVyXQAMy3BZ1ceDMs0gYQmZF1B9n2sDMUEyYQX2U0BNzSVDMWoZZQ2aI9BhZidEczKTXQocd6B5V6AE8FQXVQGev8B1lHtDMuiBYQWAJ7BtQRHDsgdBXQHDD3BFoMzDspMBXQaEq4BlfzME8hQBYQo5S5BBC3iDsMn5YQoWr3BVAh8CMm8YYQBTjzB5HlnD8T4ZYQQ2J1BpBfHE8zO5YQZzhyBJ8wfDc8BkZQJ3t1BFqcaDcNhwZQZ5N0BNWq1C8pPTZQ 4_2ndj_mp_0011
LQ7bACtpWtDsg/1VQvzsBCtV9VDcZ6gVQCDYCC5rCoD89FNUQ0AkDC9e/zDczJTUQ2eqCCtY+XD891rWQfzICCBCdBDM+65XQQ8iBCpx2eC80mzXQ01VCC9wZUDs0uhYQKqiAChnBBEMpJnWQP0ZBCZPm1CsLIPVQCJ3CC1SV5DsoC8WQlPnDCV7dJDMPlZWQb1ACCp44GD8Zy8YQHy0CC9CYwDcUyiYQ 4_2ndj_mp_0011
LsouBC1tCpDcJLDTQvbCCCphU3DcFZsRQ6fZBCBLtXDsAvuQQa3bAC1HMCDsLeDRQw8gBCpUISEcPjbRQj8JCCRWkjEMSnRSQ2/kDC5JBnEM1B6RQAUKECld84E8vIoSQdDvEC1xi3EMS81TQ05yECpa/kEsiZdUQdOPFCpf0IFsQmaUQaJyACdMrdDcu7ATQgbHDCdzS1DM6piRQmRcAC9ilSE81TnRQ9KrBC9CQWE8ViYQQAOHCCB3CfEsp8UTQygnBCpMkyEc1QISQfmpDCBtUqEM2t1QQN4JECR3tYEcYIJSQCkIECdOfHFMzzLSQ5TaECtMyXEsQYBUQCcOFCJN8jEcTtXVQBRMFCBjFXFcZQ8TQsvqFClUxHF863UVQ 4_2ndj_mp_0011
L0i6BCh4fUDMH/+OQQDWBCJDx3CMYR9MQeODACtO6GD8M8iLQuTq/BdQxsD8TaYLQXaaCC96evCccJzKQ/K1BCZdFVCs2chIQDMnDCZy/YC8FICMQpKkCCNKjqDMXcSOQ8qGBC1vEaCM3i/NQWjuCChGBOD8QB9JQ4WmCClriPCMP7BGQ6y/ACpuTmCMWtPHQNweBCdU7sBsy5SJQASXECd2QTC8NxfKQZ9SDC9BG1Bsx54MQfaCECFnDtCsBemNQ 4_2ndj_mp_0011
LuBM+BRuypCMhYOLQQDt7B5e8xCMvO6JQQ5u7BRXnED83L9FQrFl9Bhk46C8g9kCQBAL6BBuEICsUz7JQGTv3BxTCMC8KNkIQwpn+BdACLCslQrLQgIj6BNuNJDs0RDLQz6y5Bdq18B8gp/LQVQY7BNpSeBsJbAJQVWb3BdCNqCczIYIQ 4_2ndj_mp_0011
LDX+5BFcHjDMDIcEQfb85BBWX2D8lEN+PUrC4BhDSeDMoNG1PIrx1BNj8TDMICW5PFyJ5B51uSEclUA/P24D5B5QceEsQtqwPZAn4Bld66EMa9tzPv9X1B5oz7EMb7+7PGzT4BxyOnD8y0qGQm287Btfp5DcWC76PmHk6BxmGbEsM6ECQqoL3BlZCUEMA/VBQaua3BBjNYE8nf/WvH366B1MrbEsTafcuP/z0BNMaMF8f6b9PeWb1BZ1JzEc84xBQEP6zB18Y0E8o9X1P 4_2ndj_mp_0011
LXL34Bd+JXDM+uSuvxCG3BtE7CDsvfu7v+uR1BJgCjDM67BBwZq+1BZzs1DcupRFw3mFzBNMfvDcCkk9vtKz4BVKcpCMfd4Bw9yS6BJbQFCs7XE+vZhD3BtitXCc5JWGw4EZ8BNVefBcdRdCwCKp6BplwiDMkUK0v8Ro1B1GPtCsYnM4vEAU6BRdW+C8UZnDwBr34B9bBaBMknd7vtbR7BJpzRCMwZ31vtqS4BVmxFCMlxkIwiNF2BR/AyCM+BOIwuki1BdQmCCs5tpEw+TX9Bda8sAcTcKAwkU49BFwQHCsPRsDwUrc7BtD4DBMl/+Fw 4_2ndj_mp_0011
LAAAcBBAAAAAAAAAALy2J+23PV6rX6movPy3N+KDDN6LWSszP 4_2ndj_mp_0011
SCORE:  -183.828   -417.318     31.463    328.296           1.212                 19.534        -11.274   -161.241        0.860        -50.143         -3.062        -20.142      -6.051        0.000     11.961     99.822    -17.821            0.237     39.474                -31.277          1.643      8.540     76.000      8.000 4_2ndj_mp_0012
RES_NUM A:1-103 B:104 4_2ndj_mp_0012
FOLD_TREE  EDGE 104 1 1  EDGE 1 103 -1  4_2ndj_mp_0012
RT -0.174927 0.2482 -0.952784 0.980895 0.127599 -0.146848 0.0851268 -0.960268 -0.265779 -9.41729 -7.97315 20.6057   4_2ndj_mp_0012
ANNOTATED_SEQUENCE: M[MET:NtermProteinFull]ETTNGTETWYESLH[HIS_D]AVLKALNATLH[HIS_D]SNLLCRPGPGLGPDNQTEERRASLPGRDDNSYMYILFVMFLFAVTVGSLILGYTRSRKVDKRSDPYH[HIS_D]VYIKNRVSMI[ILE:CtermProteinFull]Z[MEM] 4_2ndj_mp_0012
CHAIN_ENDINGS  103 4_2ndj_mp_0012
LeiLzAVfamGccbORw7V9wAtsQnGMrnmPwNEktA1k3yGMTLBPwzXnkA1Rj1GMhbfPwTbUoANFTfG8F7wOwSYCmA5WFfG8HkxLw1yCxAZ4wZGM032JwdpRtA1qtdGc0/FFw9/Z1Atm7eG8zUcRwaYE5AZBerGsUCeRwuKmsAB9QoGcskvRwSDh4AZfzlG8xClOw2DrqAt7QXG8iiXPwB+2gAJHMhGsMuyPwgo+dABJMaGslFZLwiGZkAxTLnGMk2ELwR/TzAZn/aG8LTQCwvVklAt4JaG8ZYFEwiRpsAlDamG8u65Ew 4_2ndj_mp_0012
LqiP1ANHZ5GcRrPOwcgE1AdPHFHMxHtNwcAv5AlXFJHcjpILwR0T7ARAlSHMLAzKw0l26A9P/KHsP89Pw6qNDBxnkHH8p+LQw8juDB1EW9Gcw79Qw9hc/ARaS4G8wHNRwlbIIB9cl6G8W8URwkAj8ANCV2GsC/oOw+X3sA9SkHHcy0GOwZry6A1CkTH81gkPwDYm2AV2rJHcY+6QwFpFFBd4fGHspNbOws5VFBlJ7NH88YtQw 4_2ndj_mp_0012
LL+N+ANa3BH8NzdJwKj2BBJUAEHcrotFw2yEBBd8M7G8+PnBwRdt8AlkVzGM8jpCw7r5HBZKsFHsv4gGwXDPKBdaiJHMiGpBwnvlKBVHQ7GMehDIwVTi8Ad1P6G8RKAKw8NcABJksLHchMOEwxljIBRXnLHMDn0Iwk5dMBNemPHco6ZCwOJ3OBhLm8GM3HVIwWv2IBRjW4GMjz6JwOz+JBRXU1G8Rl+Ew 4_2ndj_mp_0012
LlQ0DB1bu7GMvVC6vwPjDB5b90GsXyQVvNcLGBZZbqGsc2WivM+sJBxqLnGsIYXxPwiAGBJkv6G8EgS5PS6aLB1+s9Gck911P7ozCBJpuEHc18/7PqWYGBd49BHcZhq5vI0h+AVezzG84xfbPwrAGB5BZ1GMXfFAQn0sMBN9g5GMU7FgPJdmEBFatIHstCcBQmrZ9ANsfCHcwI59PEo0CBRUJKHMjNWyP 4_2ndj_mp_0012
LSqbEBdihkG8u1q5vTlPGB5sZZGcmqw7vGggCBJUKRGswpN0vZfO8At+8TGMY3xqvxogGBhhQXGMDY2Dww+7KB9cWdGs5JjGw7nOPBpF/eG8VxOEwZu+JB5jvgGMuDtJw/AdBBFnJnGsyBe+vU8RKBFFpYG8yEj4vCstCBJadZGcdqsFw/QHHBF1uOGMnZiEw5+xMBB+1kG84ysKw12cGBlOPfGskIkKw 4_2ndj_mp_0012
L8A7DBFSOHG8slKxvgbSABJIH9FsAVhOPh0eCBFXUxFcYCO6PNBMGBBoR4FMRFm/P30xHBFKbFG8ycb0vuJi9A5wEyFstxlzvpQo5AZsEDG8WO1rP 4_2ndj_mp_0012
L3gMABdMcfFstFL9P23sBBVAGSFMwhDDQDMb6A19fMFsgnwGQF+twAh4yNFMsyOFQd6REBBZN9E8wBDBQSabABdAIxE85xH8P9sEJBNBECF8bWA7P/YT5AtIZcFcNbm5PaOuEBlZOaFM0+cFQgmlFBxprzE8mMdEQekJBBFGmyEMHTOxP/G2KB1kHzEMWrP4PR6BMBB/FLFMqUj/PXMyHBpRdLFsVIRwP 4_2ndj_mp_0012
LA0s8ARLuCFMmxqJQR3R0AJtn6EMPnZLQ/XYtAJMnoEskADKQ3XtjAxNLrE8YmJKQcxR5AJZSyE8/h/NQmw39AdfoDFsX3yPQXMmBBhRy6EM0HIRQiuICBhFpnEMrBORQe6FDBFMMHF8ka+RQvuICB5RI+EMlhEKQFKUvAdFuIFse9uLQQGt/ABNInE8bFhNQVxRzAFGipEcvpIPQcnb3AtUUOFMHANQQ6E1BB5S+MFc3OqOQ 4_2ndj_mp_0012
L282xAF+AaEcWofIQIKxrAxOQKEsDyFGQCRGkA98dTEMrO+BQ12AWA9nROE8ByZBQnnYzAp/30DMZ/SDQxKd5A55CeD8MJPHQ8PGtANUKVDcmd1/PF/35AZ4RYEsIJYIQj1UmAhf0AEMHeRIQdL54A12ODEcayuAQ/sT4Ax42/C8shzGQWDnyAJlE/C8zh87P7xioAZdZmDMlsx5P5RonAlwQDDs36dCQ 4_2ndj_mp_0012
LsOfoAZSDjEcGjr9PjjpiABPnwEMQ6V0PbNVUANXD+EsgLA8P84XBAtcB7Ec1jd4P/sOrABUw9EceHoOPbfmoAhmXOF8i201vBtemAFsYKFM702Aw39ylAd5bkF8c4CyvU5QjAV9zdFsTLMDwkAIjAhiCuF8I39+vVa0kAtvPxFMtUWwP8BHhAprACGcW0EAwbdxhAhNGDGMdk3tPX+qgAJCxHGM+CZ1vPqPwAd0EnEc7Gx+PFLWdAliFmE81oWXPIxUxAloMyE81WYovHwLvARNrGF8zYL1P+3PnARgT7EcnM8CwAiohAB+TfFMPEIHwnsslA9VspFc3K57PZUfhApQ7FGMCK7DwzWddA9GvHGc98F6PvnRdA9FKQGcYGG2v 4_2ndj_mp_0012
LpOcWAxWwJFscGTCQ4MrEAhItUFMLB/EQYY9k/Q2FGF8sD5GQWjU+6MbaKFsHduFQnZWNA51bhFMTx3IQe3R4/cF+rFsQriKQPnFm/cNF/FMIOtJQ0F6q/gahiFctI6MQw4MV+ggWEGcF3OLQPe5t+kIJsFMzwbOQes+U++5J/FcclmNQ4s7l/CnXEG8H1HPQ7DYiANX/KFs2WJEQDs/4/Y0JeFMFa8BQXPKYAVB4tFMhwJIQ1ekWAhZ3WF8PmKKQzVmw/YRQDG8KUsHQFcL5/gxfTFcrEkNQAaHd+i52LGcv3kKQTiZ88wVtkF83YJQQFh9u/GVE/Fs/HQQQ 4_2ndj_mp_0012
L2FSy/EwX1Eczg2IQaWYC/obemEcG5zJQByJi+msJbEsVTZHQOAwv/2eBYEslD9HQ2L1l/4SfVEcTSmLQpXK1/wYzdE8o1SOQJyOEAhhmMEMsfAQQQ+jHAFRk2Dss2BPQhyRIABZyQEMLQKRQQNDIAtrD1EsujoJQff7W+qEavE8hH7KQwwnAApMgOEsKhkKQ+z57+0tpIE8fB+LQwYRU/kO3kEMCgWPQjdZGA1NVqE88l9NQ 4_2ndj_mp_0012
LVb/r+cAlUE8w+2CQnUKv+SiBLEM20i8PDOtq/SYWaEMNHT3P85aIA/u+UEM6zA3PROOH/0avDE8apFwPkUNu/I76mDcQT43P9iyq/48dXEcJxzCQM3IZ/ePT5DsaJJ/PMdBn/Y/RREcDLyjPmiih9s9+7DsmUrrv87CBAFam0D8LZs8P 4_2ndj_mp_0012
L7WMZ/ygvtEssXM0PgGT3/GKs/EcdK9mPCGkNAbD+HFcggq5PkvBgAXZhIFMykG1P2w0T/+ZcSFcQxmgv843o9QGCPFM8V76vao7h/gEkhF8Uh77vzTpS/KhLNFc4mbCw/9529UPbvEc3rl1PwUEDAbBz6Esu+PzvO7gI+GbzVFMyWZzPKjot/CThgFsvjNqvb5LK/cvYAFMXE85v/hK2/01IfFMGwdBwN+31/ooUiFMggkxvgjkA/kqfwF87Fz8vOTtI+ShvKF8Or7Fwww1r/G70bFsQr7CwIYCv/qEp/EsKr/Bw 4_2ndj_mp_0012
LrGRJAr+QLF8QE+BQOyDbA7TKRFM+I8FQGkUmAHhC/Esb1yFQrvtvA30OFF8cPNFQT2aSAXFwTF8Lb0JQN7ihAD2OaFsL5zLQDvYlAbf3uFsoj/LQj3xmATZ0OFspBtNQAHosA3A3vFsro6NQAgntAHuocF8l6+OQwPo2/GsnFFcbdbDQT2ShA3wXgFs1v7EQMcyFArfyfFMwS1JQ6TXLAjmtEFsgxeKQQauiAz4i7FM1C+KQJkbmAj6D+E8NbTOQNSowAPs5+F8MPYOQ 4_2ndj_mp_0012
L2w3jAncjqE8gnMGQd5QsADwBZEcVZ6FQJrXyAPApYEMJjXAQLBP8A3RfWEM+VWAQJaNmAnxTFEs2UbHQKlxYAbOblEMa1CHQPntxADvXbE8kfoIQFXNiAL95HEM90nJQh0OgALdLAEcnXhEQ+DZsAjFHyDMAhoHQ 4_2ndj_mp_0012
LuHWsAfCFYEcflY4PffSxA3sZXEcJNtovlY83ATkmrEcuOoyvUbRAB/wpqEc/nA6v5WcoAzJ9TEszGl6vGr5sATt0WEsbD6CwPYkjAvXo7Dc8HQ5vC6VkA3vtYE8QTW5PLZ33AfuHME8Da6hvOARiAfPEgEMFRe5vOkimAjeVUEM020FwIeFwALw9mEsLjVDwf1QzADDOLE8S3lDwdjoaAzM/2D8RvN/vsdwpAr4ajDcIDU6vsjIgATet4DMZlJiv 4_2ndj_mp_0012
LEGZzAzRD/EcqdqtvtEy4Aj9ZTF8FpuzvDcPBBfJ0XFcY2FbP+2NFBHi0fF8MjrvvqO+wAPKGmFc1AvwvrXknAzI4mFchhP8vj+tfA7vi4FsE474vC3xrA3QmqF8NUwDwo46rADf2+E8Z05SvJO/6Ab5FTFc0dT+vi6qtA70SlFMl3uuPBVZ1AjwC1FMY1SyvuyOjAvCwXFM4c+7vVgWSAvIG5Fcv+h+vtFtZAHHU1FcXXkevw1AkAnr7DGsO7/4vpDGlAj+IrFcBfjGwJ5GwAryu5FcfN5DwF4JxAf/ldFsFB3Ew 4_2ndj_mp_0012
LHJ4ABLjnRFsFK46POKoFBjT7SFsGewAQuGLKBDfHEFMmkE+PCPcOBfOLMFcF2d7PGJIEBHuNOFcZgkGQbFwIB7rGQFsHQQJQ8E2GBrJaNFs66HMQz6cLBPOgPFsvFGOQOCnJBTr0NFsAXdQQDRQ7A/1DLFcAIZ+PIfaHBvGjiFMo9AAQjj/ABDiNZFsSd2HQnghCB/YC+E8Tn3GQxquLB771DFshN0IQ9LoKBj0vfFs+uCJQCP2DBjFkZFMZ5kMQjHBFBzHs9E82GXMQQQYOBnl9CFsCztNQzJaNBrg7eFc8a0NQXsxMB3/SPFsuFFRQWf8GBXNlZF8ltpQQtx2HB/Gd/EcQrmQQ 4_2ndj_mp_0012
LT/wIBXkgwEMAG/7PanqMBb9HhEsxRq3PTqxOBDVynE8TrLtv72pTBLybnEcbSFzvCJ4KBzzAKEcMJB4Pv50EB38htEc6RD9P0hJQBXfciE8JBC9Pkq1LBPN6FEsKXIAQURzGB/BHIEsnOHyPTjoNB3BnCEcAfdpP 4_2ndj_mp_0012
LMzVLBnURxEMJvC6v5WtMBvjW4EshccCwflLRBzPbKF8sHDCws6QVBH3JKFcbhDFw71sHB/ItAF8MvTFw3foIBj7cKFMAmbJwA/ALB3+l5E8V2RLw0gXDBjG6SFc7AiKwBDYHB79LwEcORk4vFFnOB/7GqEs61FEwPr4EBHZizEMHxwFw3F2FBjn7MFspG0CwGxfLB/UjXFcNtRJw8arLBrThAFMrIQNwrJ0OB/aD0EsYrdKwu7QIBnHJsEs2lcLwL9BEBTQ2ZFsrTgMw6LgAB3O0FFszHsKwXmyBBnLIfFM5LMJw 4_2ndj_mp_0012
LSYBQBjKObFcynk9v2QnTBPiQtFc0w97v0DAZBvS0lFsT+c2vwjLdBXsQtFMwas5vb8/QBrU89F8rDuxvnlsMBj2JFGMuWj6v9SiMBjidFGsB4NCw1INJBPjFKGs5RBxvr6ZMBnA6cF8eNG6vYh9TBD6q2FMckoBwwWQPBjkJ2FMaXgoPBkBUB3yjEGMmu8nvPLQGB3zUOG8HJu3vOQfJBLrnJGcQxztP 4_2ndj_mp_0012
LclKZBvSaWFMUtVSPw2rdBv0hMFcFdByPupagBrZ9+E8GLHvv0K5iBnzCBFMBO5wvC1XcBPjz+EMolt+PlX3VBjxySFczBQxPvaMgBHE9YF8Nxu3PvHOaB7lvHFM2maCQp1gZBHc6yE88d37P8EAgBTkR3Ec313AQ 4_2ndj_mp_0012
L+97dBzA1zEcFBg6vJEIgBb8smEMtssBw18ehBHlA1E8sG3FwrGrjBvgMxEczS8Hw9B9bBHU+YE8EIeEwtblZBzutKE8c5pAwL2ZeBHFBMEc8AgIwv76ZBn+g1EM9zO6v9zvhBTebdEcOB3/vT11YBDdVjE8GcFGwqMtXBfv3SE82g/7vpsTbBn4aCE84PdJw0YFgBvl0WEMB19JwpxvgBr2gBEcX7ZHw 4_2ndj_mp_0012
LQlFgB7PuGFs9OfHwaNGhBnp+VF8uUsJwuUpjB/ZThF84J4IwwqelBn49hF8W3eKwtN4dBTO0mFs4zQKwwDGZBT/GfFctN7LwCZtUBzpAwFMmu3LwQ65aBzZmaF8BnxOw5aYcBTmkIFc+ZLGw+zrhB7kvMF8YXcLwy4VcBrqusFcVSXIw7utfBLlJ0Fsj3ULwhaeXBLAhQFc5+CLwK0TRBnEiqFMdUDNwV6bTBvUsyFs8A0Jwx9OWBjk5+FcJWtMwjUgXBjAHVFsJO9PwsQhcBzFMpFMDBqPwhN/dBXBROFcsfwOw 4_2ndj_mp_0012
LkHsjBjRfoFsNKpEwG1LmBjNkxFMc2LCwY5YoBL5WgFcpWfBwAclqBfLbmFchkrCwKyklB7+s7F8Lwe5vC+GkB/MRIGc2fO6vA0YhBDE3IGsfm77vu8+kBfffSGMDjg5vVupgB/4ATGs3LO8vG7yiBTqAZGMHrx6vELIiBPVTmFMogICwmnBnBfcq9Fcxy1EwQ2XkBnRswFcL3bxvXCcnBn2b+FsI4VyvCeHgBDDsCGsfwO8vYN9mB/f+VG8N0N4vnSIdBTmLVG83bf9v 4_2ndj_mp_0012
L4m3nBnASMFMR4u/vE57pBzuX8Ec7qEAwI0ArBrRu2EcAXpFwDuatBvZw2EszuPGwzq4oBzIPoEcq116vQ2YoBnqsrE82jy9ONiAmBbDcJFszb68vbyhrB3tqEFcsU37v7HDnB39LjE8BBz+vXsVqBLCZbEsAjx7vjzumBDobzEcu8DVP 4_2ndj_mp_0012
LrBVpB7271EM9Z4IwzqVqBn/MxEM39kLw9/grBTCzDFcroGNwiZxtBDdrBFM52DOwN/HoBPhPnEMpVPNwdNbnB3o/QEMqbVMwJeEpB7F6FEsOVHLw48AlBD8PKE8lL6Mw5xXnBzs90EM0CZIwNV6rBjaOlE8OdaLwVrVmBnNOxE8ZAINweQvoBngpmEMSJVPwrEckBXGJ3Ds3zWMwc+vjBfswTE8bl5Nw 4_2ndj_mp_0012
LesUqBbSPWFsOdJNwp7PrBPElpF8NYlOwhC3tBH/3zFMmpdNw2OFvB/LAAG8RP7OwlmApB3TW6FMq9iOw0IemBnAd0FMqUDQwZsUkBr9nCGcOXmPwg2HnBv2yyFM+MiRwWZfoBLmhWFcyWTMwccdrBjjClFcyrVQwR0boBbRR9F8ileMwcHypBbFnEGcDZYPwoetlBvEIlF89FZPwIPhiBv2hAGculWQwil3jBbD8CGMs/dNwjlClBrkaKG83YIQwnYUlBj2luF8FoFSwWW4nBn1DBGc7D5Rw4tooBX4emFcyAsRw 4_2ndj_mp_0012
LNrmuBrmEwFsGw6Kwc3+wBTf34F8gmsJwF/NzBznFnFcQiiJwY5M1BjcOqFc/8MIwonTwBv0wAGsVH0FwNrKuBHNjJGszRoFwafltBDjeMG8Vjq/vvWIvBTkPTGMaeYIwsm8tBPZyhFMVOPKwPpsxBr3KDGsKP4KwPOnvBHjT0Fs4yVDwv9HyBfh/DGsG/BEwQWUsB78jGG8dPZHwNKEsBPHuSGchuZ/vQP3sB77bFGctHa7vKNavB3+XPG8xK47vy9mtB3LfZGcnWUIw+k+wBXpPWGcM+/GwiwfvBXJ9QGskEdKw 4_2ndj_mp_0012
LNFxyBnhVVFscL8KwMFt0B78KEFMULzKwK1Y3BfKLIF8FUXMwnwj3B3TUXF8wSyNw6LZzBLqtvE8gD2LwGhDzBfTvuEcwbcPwZNAxBzVJSF8W41LwjUS1BTXWDFMc3sIwySk0BHC5hEMr+NLwmBaxBDUDuEc0Q+Kw7OnwBX+H3Es/1hPw 4_2ndj_mp_0012
LlZZ5Bvl85EsgaCMw6bB8B3i56EsS+mNw9ds7Brha6EsWgWQw/sm6BTaYqE8rgvQwb909B39VoEsoe0Mwm/PACLSnnEslKROwgOMBCLQB4EMCwONwqSjCCnzU0EsDdJOwYiCDCfT86E8/mQQwcLRCCPtiFFsj8FRwxzSECDux2E8NblQwSe54B/b4tEMwtyKwivG9B3tyJF8LkSNw4RP+BjlFpE8DurKwOWz8BDFRZEsVTNNwMDtACfy5XEsZ1/NwTBGACfEkqE8qpMQwEQ4ACLRzHFceg6NwSKMBCHSp3EcDWDLwyMLDCj9NsEMR16MwY0TBCHfuIFsMC2QwFmoCCbFgKF8F0+Rw7w4EC7CouEMj04PwkNqEC36u7E8sQeRw 4_2ndj_mp_0012
LKme8BPOJKFM/rKRwyUD8Bvb/HFMNukSwx769BTYR3Ec2+QTwSkCAC3trxEcQ/vSw5Mr8BDGqeFsMqJTwo0m+B/HZnFsF6MSwIOr9B/ZWfF8i32QwQof8Br8XKFM8BMRwR085BDRLEFcSIvSwKGN9BPhWcF8uuMUwxV16BbXlnFsY++Swl+RACDYHhFsn8eSwEp1+BbCw4Fs6IMSwWqX/B3DQfFMcELQwWvL8B3FBqF8WMbQw 4_2ndj_mp_0012
LutH9BTinuEsRQaUw6O1+BzsUgEM6vIVw9Je+BPjMIEMQ6sUw8ah8BnotDEMWLAUwuoH7B7aItEMXRhUwmGj+BT9vhE89sNWwuUdACz7XlEsggIVw 4_2ndj_mp_0012
LmzCACTU6wD8oFIVwAxu/BzmvDDMK40Uwpm0/BnpI9CsD1STwtSX/BjvIaCsQIwSwFRDBCf1nuCMZYiVwBeZBCDrFNDsLWoWw+CLBCLuo4DMqvBWwPTCACf+KxD8HbHVwg969BDwH5CcxgVVwdI4BCTRspC8q80UwApwACLW3OCMHX6VwnEcCC/4KIDMI78WwY2wACPINHD8SogXwm1ECC/tWBEMA9eVwYb7ACDT0HEs4s0Ww 4_2ndj_mp_0012
L2yhACDzQbDcfxfSw+GsAC7luWD87rERwqEp+BvcnUDs/pWQwjm38Bn/JtDcBlnQwwzsACrj32DMYn/SwmcPBC3MS5CsDa4QweURBC/xLvD8apjQw 4_2ndj_mp_0012
LDnc+BXpk8C88yqOwmuA8Bn4R4CsvsFNwgnc8BL/4PDcfgTKwxgs6B71LOD8FnoIwayV7B/t0ICsA0rMwB546BLRsdBsT5PPwY6S6BLB9AAcnmhOwQRm4Bz7ZCC8OtaQwh0DACryGtCMqOFOwwLb6BXsfIDM8CMOwwF+8BPEqzBc3elLwg3h5BTDgGC80veLwFEt8BvakeBM6mOQwtZ+5Bf6D4+LgGLQwI5+7BTEaM/bVRbNwfVg4BXaP8/raVSNw4yR4BzF6fBsQDVRwx/x2BXL8BCcfRoPw4yF5BHXWjCcmXrQw 4_2ndj_mp_0012
LgCr+BnXmlDcpbIKwIZc/BneZ7D8mkUHwhyJBCDavGEM/nqHw8RtBCfwXGEM1hCKwF4BACHZgkDcsamLw/w/9BnzSKEM0bfGw6+Z/BbBUjDcnvKEw 4_2ndj_mp_0012
LnKuBC7+9NE88NPDwVgEDCDwIWEsFy7CwTaFECTW1FE8mgWFwuc8DCbFBkDcB09EwuDRDCrgKZEsUsz5viT5BC7aldEcEuXzvlEABCbOSPEsNVO8vAxtBC7z9NE8iBRDwDbEDCXzBlEsZGNFwTntDCvsrKE8aAn0vA79DCPGZmEsOxT4vD91BCrTFaE8pttrP2vpBCPHpuE8YSS1v246ACLZH/D8s7U4vLoAAC3TvWE8pIC9v 4_2ndj_mp_0012
LZvIFCf/AOEsX1/HwycFGCnTOBEc66nJwKCoGC3bEXD8TBaIwqS9GCb/c6CsKj9JwhDSHCfJePEsAwTKw4V8GCrK1gEcTcVMwe95FCniYfEsv6jNwsVuHCvlXvE80xoMwgTPFCDzGeEcKC7HwembFCviJ1DMnAKLw72pHC7ZEXE8KgfIwXrFICXCqFE8OSHLw 4_2ndj_mp_0012
LBWoGCDXzVD8uTiDwQxIHCzd8vCsgSxAwdoJGCT1+MCsCzE9vxlcGCHerbBcOE02veCBICjQ2/Cshje4vT7QJC7bjVDs7la8v0I4JC31lHDsdgICwqzpJCzad3D8l6O2vQCpGC3FhzDcGn8Bwk9qHCz//dCcPZ1DwKCdHC/NVWD85QMuvQKTICLBAlCMZIktv/ieKCrjmDEMKEY5v0HIJC/B0AEcNj/cv 4_2ndj_mp_0012
LIK2ECzAXQCsGdIAweDvDCft6rBc3nE9vBtnCC7JnsBMdF6CwwKpCCXPuPC8ZszGwr7LDCT0aFCcYgPpv10kCCb/5xCsvqhqvF2KCCLFtBDsc6X4PFOBDC/niKDMy4L/PvZ3ACnyWFD8GgL6PcLrECThpsCsE39BwNeKEC3NzrAc6wv8v1BbCCTsdeBszvAYPgN/DCP4mFC8YnZuPYqTDCjmKIDc/X1zve9rBCfBLxC8H8W3vCaiACjLoPDsFepAQifNACrK29CshO3wP 4_2ndj_mp_0012
LAuxBC3sVpAcVn2CwQSfACHa8jAM/bFGwADw+B3rPCAcJDgCwNHN/BH0U5+L7/m8v2wnACr8IT/7EogJwkP5AC3uNd6LqlqIwLzvBCL1dIAMlEULwGA2BCLt7z/LaQIAwt4NACn6RfBsMaDIw/1X/BzyDU/bGSoKw7YEACb+xL4j36PIwN10BCfW88+bu/CNwdViBCrihJBsEk+LwR6rCCTPkHAMJfNKw 4_2ndj_mp_0012
LsYX8BfQyOAcN3fEwJW55B7uXX/77DKCwVYt5BT2Jn4L4M5BwJHT6Bf/c47jUxEGwAGf3B7UONAMq0SFwKZy0B/P4k/rPuBDwiFeyB3kmaA8DA7Fw6o7yBnQcQBMnYoIw9APwBnGaDA8upyEwnsW8B7vlvAs11+HweL75BHYnBAcMFC8vqvi3Bbx8SB8ddZFwTDm3BvbNt/7+NtIwM7m0BTHQ08bJkSDwOCt0BzjLEAsRno9v 4_2ndj_mp_0012
LrLD5Br2JL8TmUc7vD2u4B77BAAk3DB6vi9a2Bb38gAEy0eAwP6T0BXUoz/DRs3AwvGO4BnNCWAU674lPZ/J4Bb6g1B0+mRwP4s23BLNUECUJO3/PAnh3BfOkNBE6d+CQYE93BPXNpC0XhXBQKUR4B3mkPzjnihyvkRb6BzXulAU3b08vTgx5BP7ky/z0eY1Pa+T2BLzt1/jYBewPeTf2BXCLJCUij0KvYy/5Bv4QJC0drshP 4_2ndj_mp_0012
LaiC3BnaUoBkpFIDwkjG1BvbvICktOeGwWhoyBT8yWC0uvVDwG30yB/pNrCUFUY+v1rW2BToWvCkfnmIwVej0Bvl8FDEI0mKw/0+1Bf5EpDE5kAMwGxQ0B/V/+Dkga6NwGvD1BHViPE0XuhPwWAj3BLsSWEkWdcPwbnVzBTxeYEEkLmQwVQ84BTtx9B0VwXDwj6f0BjHAfBUqRnIwbGK4BPnflCU7GqJwXZ82BT3xGDUvtMGw0k1yBjRlTDUQUkJw3L3zBDVCvC01WGMwx3r3BLaAcDUMDGNwasr2B7tNAEUrRjKwYRVyBvpe1DElJCOwqL34BLHdPEUd8KOw9MJ4BnFUiEUN8UQwEJbxB/SSTEEJNoQwqy7zB/ufkEks3MRw 4_2ndj_mp_0012
LFMNwB3ubNCUBhaFwDvltB/5qZCkab+Cw5B7rBvxc3Ck0MHGwmxBsBDTH5CkwkiJwg+4rBLTTkBErp7Bw9RHsBDO9/AUpcn4vBChuBT73IAkSd02vfDcuBXAlu+T/0tpPA4SwBXZJq7TuYqyPE2WyBPH3k5jhDuevlwCwBzgpJ5rGmd+P9EJwBnYC7Bkc4dIw1HJuBrD3sCUVGB/v85csBbt2xAURGuEwPrypB/zZzBUGOpCwfVWqBPcfZAkHqs1vnbQsBbES0Bk7zervKcTwBPGvwAE+Wi2vUcouBjt94+DRSH+vCZ4sBbNFC/TfK52PeKjyBrhP58j0Mz3vB5vzBXLbp7rvhCiPxRduBL2PMy7snoBQWwbxBPePg97wWUAQ 4_2ndj_mp_0012
LZVQqBTCURD0STkDw3cNoB3CrrD0V1BGwxd5lBr92TDEN8hIwfBflBf14tCUgKBIwPirmB7t7/D0MtXBwWhKqBXIeSD0hHE/vCPCpBDfoBEkGLZIw5NOlBTsELEk/VCDwkk+nBP7ZJEkR8i9vWvxlBzVFrD0Tnw8v 4_2ndj_mp_0012
LF/0kB7wqoDEY7oKwjtniBrN7WD0L9ZMwf0ifBzTvUD0zNNLwc3obBLW/qD0oO4Lw2DeiBj/QxDkbq8OwP32kB7iYuDkh7MQwxYulB3O3BEkKmSLw2bYjBv8d3CkKr9MwwwEiBv/SJEk4XcOwW3zgB7ZBmD08fFQwIhakBDhI2DUlrGRw 4_2ndj_mp_0012
LKOhfBnY/3CE4oHJw/4saB3TOtCk81vGwoquaBLZr8B02ZuEw3wEfBLYPXBUYIsEwjaeaBPBMLD0LL5Bwv0gfBHSMMDEaMy8vRMgfBfyylC0mhkyvbxrfBf771DU42D1vQ0jhBjBCrCU1DsIwg+AXBrXrvCE3nhIwyuIXBHulBDUgBv+vRRvZB7bqrDUeWTDwqrhhB7m2JDkbF7AwVqihBvPgmC05s7RvlWdfBXHYICEEK+5v949bBfR+mCU462Mv/hohBbUq2DEZTdkvphJcBbOS4DUFCqjv7owfBLHaIEEAiF8v 4_2ndj_mp_0012
L5n/VBDGNUBESEMDwGtwVBnt1AAE1p1AwxevYBr8tz/DK9K2vnpMYBTRVyAEuU1ZvJImPBv6yq/DPEv+vNpkMBzd/yA0Lw8CwEnaQBDU59BUphcDw8isVBvI6TBU7pMDw4cYXBj3nX+zX7KDwDaGPBbuRBAUFhY0v3YwNBLMoh9T15ZAwlrKJBz69LBEqDvAwypsLBjBNYA04M4GwqhGQB7rnUC0qzCAwCr+PB/RDQCE0EOHw 4_2ndj_mp_0012
LTLgbBDtrU9TFPyyvrHpeBndnE8D+GLwPtRZiBDAUm9jTGfrPHI7iBPZW8/zwoQnvJcYbBD2II5Dfdr7vb05dBj1IL8b6M7yPCxOdBz0nC+DcmS7P 4_2ndj_mp_0012
LvxPkBrL1e4zM3r3PL+PnBn+wU6Dard2PSajoB73/46zadNBQYSxqBrOoc9zddnBQ89doB7Dng9bl1HhPq/3nB/dqk97oey6vlShpBrKsz/LHwPAwoNtoBD4uQBc1E59v7wGqBTNwLCcLoOAweMYsB3oUIC82r1Cw7ZMpBLl6xCMbau9vS5XjB7Rri87sAe7P6uYnBPJ1g+DBv3sP7QvnBjGOo/b6j+wPSooqBj5ad9LaEboP4yToBn1cy2zW7L+vIWxlB37AR+LIFE8vrLnrBvCfk/LcuP+vT4TpBnb6h/bIDjEwc89mBL1lYB86/35vizEtBnVTWBcsg4DwnTbtBr51iCMINzDwqkcnBHbj0CMJft5vqePqBv4aMDshYp/v 4_2ndj_mp_0012
LxdcnBTk2f67jPNFQv8uoBvOdn7riJSJQrvemBXVwv6rUKYLQZPNkBnZC86bQFeKQU5NqBfIQk/LGkkJQ/BZoBDDb/AMCrPJQVdAmB/2G1AM1TeJQDdZpB/zACCMHSxIQUJolB35+78bZqvEQVcAqBjgTO7zOgvJQ+RKrBXmlq/rqNiLQvRzrBroqr/7R7EIQ 4_2ndj_mp_0012
L50CnBjQtK7rq9/NQ7DFlBHkbq5r6oDQQx93iBvl1j+LXS+PQs4ogB7JGg9bBBTQQdXcmBLZMV6rwPbRQHhKoBXHXu9j3xtRQfE7nBf7Oz/zKQARQtBtpBTySi9jjRpSQsXBpBPLu477T8WOQsYKkBzq3B9zC/+PQeysnBfAJX+LEqeRQdf7kBrshB77TLNSQ 4_2ndj_mp_0012
LPYgjB3jLhAc9QUPQ87XhBDBZjBsJNIPQDQxeB3EDaB8f9yMQstAaB3zvaBcK2KNQ0xpiBrRsdCcS5/OQib1jBjzSrC88I0QQ9nIjBj5/ZC8Ls3RQXWnlB3w9JDcIcxQQuLclB3GyyAsDtHPQwTJgBvtvdBs1YdQQEeOkBrItdCM3KfNQZRKhBnJM1Cs4/YOQTAemBPsUUDsygnRQTwHmB/tCXDsrtyPQ 4_2ndj_mp_0012
LFvcgBvo5MBc9AdKQKm3dBbjVAB8Gr1HQkNYaBnqKh/rulJIQ9OzVBfVCc/7oBtGQJT0gBLwd3A80dHDQSAciBrXnd/by4pDQysdiBj6OLBsOLTKQ0eMbB7uV1B8Yj6GQxaUfB3h/yAccl3+P4QEiBr6XwBsdu0CQ9XrjBvCJ3/LCfeGQ 4_2ndj_mp_0012
LpcKcBj4O18LiWvJQzGtYBHLe87D7OVKQp28TBHHyM6TG0NMQJx3PBnodt9zz2rLQgWKcBnQ6O/zzGfLQ06rfBLV+SAk/+bJQnPkiB79LbA00s5JQYPedB7bqyAEBHMGQJQLkBXx7CBkV8BIQUHWgBv4ZaBULocCQkfDjBvykiB0EwXDQdFqkB3JFFCkNaS/PLrBgBXKit8ry+RKQGS2WBzD+S9jDOeIQKOueB7wmb+jQ4DNQ4RmZB7o1XAk7CZMQk7bjB3qRCAk2jvLQwYMZBHqJsAElSdFQ7JUmBnqYJBEQSZIQl48eBHORzBEcmh9Pgm+jBvB2+BEDkP4P 4_2ndj_mp_0012
LWhbUBDG1e8rZdPOQ/9GQBjpSu9r+jBQQ0LxLBXRRU/LQQfOQR0CHBPxz3+LYv7OQEuGSB3Zvi/b+qMRQqWlVBP+rB+b5NMSQ6SDXBrEA9/b68qTQF8+bBXtFHBMIiCTQz4QXBHqxq+LKjFOQGyiOB/31U1DrbSQQsCbUB//PnAs5l0QQCbsOBvAaLAsnjvRQZqjTBvRxG3bhhfSQqfWZBH2l98bRytRQYuSdBvjmxBMwv1TQTpZfBrIAjA81ZqSQV5QaBH47sBcdvOSQ 4_2ndj_mp_0012
LxlYNBDdrjAMKBtMQAlxJBbgyPBcOjzKQeO+GB7s5NAsPCJJQ9oFCBri1NAsXnFJQ8yzMBH4OHC8ciAJQjadJBTulZC8O+hFQ/7yFBHx15CccilGQJSDKBXTLKC8EMXAQxIvCBbymKDMVUfCQpg/GBLL8aCclAi4PEQWDBrfB7C8Eco6PhPTABPLuLD8ae4pPkjURBzMvpAcT/RMQQjYGBfFJqB87q5LQkYUOB3kvhCM+fNKQdCQQBP9SuBM0GIIQzKVFBbM9FDMLyUJQ3V7MBL8nhBcaSE/P25t/AzH8jDcDZUDQMIdHBjhzOC8TBAVPeLB9AjmClD8wl4xP 4_2ndj_mp_0012
Lpx6JBrrLf+76ksHQtoCHBTPUF6rs+ZEQOGIDBb7De8z60UHQNfn9AngGt9TV9aFQ9SDLBX63n8DIUgBQCuVOBnQ0W4b0u66PpGJIBjFam/zt2f9PjsALBrvpP9LmvUpPjl7NBLFbl+rlSEIQB+lEB7KUX9rzXpBQrm3NBHGrI+DbJZEQ3HmQB74fr9rcqF/PyRORBPbkC8TP7C2PASCLBrW/bAU7rb5PKh+FBTNsYAUTztBQ56UFBj94y+jSfV3PBznNBbQKu+bXYZsvFo0IBH+zQ1LUdjovYHMIBrOGA/rJ2C0P 4_2ndj_mp_0012
LPDoEB7htQ+Dlr9JQRaRBBjPX4/j43nLQGY64A/RTN+zxCbMQvwzvAzDPL/jP1QMQs8UEB3nTbA0/VGOQRxtIB7v3dBUw6kNQ/t5LBjHmsB0QMEQQusLGBvaVYC0lLmMQO//HB3ls+8zY1wKQjFAABj/nuA0OjQKQ2LMGBzhqI/Ty0DPQadeBBjDX3AEhufPQ2ldLBbIsFBUT6DMQcTBPBva8NC08nwPQ93uNBHnnwAkffYQQOiPJBXB7BCkxS2QQlVTJBXD/vC0sUOMQ8GcDBLbekCk+KHOQVa/DBXdQSCUSCwKQ 4_2ndj_mp_0012
LG065AfEgE4b+6LNQtAqwAH+rG+rqnoNQzVepADCti+bTkULQ6pzfAjgdI+LdisLQT2n0AbDbbAMa7hOQxN9rA7R1dBsmPsOQ6n0kALOjeBclGaQQ6k6qAff1NCMqCuMQEJsZAjuzNCMJ6eQQBQ9iArZasC8mY3MQOy0XAfJYsCMGe/OQJqrABvS4F8b6yNNQpNCsAz6RQ8bz6MPQkEW4ALQIWAcWxPQQSUt6APTMyAMMJJNQtMklA7WPuA8pGMRQ/pewArh2NCctgCLQeblOATqtNCcLrURQmqOiArQjEDMIYTLQZ4PLAPbbED8q3GPQ 4_2ndj_mp_0012
LbfIuAjg4I/LrDGJQbKdnAnfud/r7YBFQXFHhA3bxA8rcOWDQ57mOAjTaQ8LearCQCotuA/ZuGAMCXRAQiefoA/cZCA8ILM0P82XzAzTpfBc3BHBQBEL2A7mb++bN19IQ93/gA/NraA8ymEGQF1L1ALiWw+rlC//P1pvtAnzbTAsSEkYvNhelAP5QD+rjo1xPvXzhAjLEvAs0Bz0PG+f4Av2EwBMDce7PSb5sAbPEHC8UWaBQHOE4Aj5hgBc4OyEQ 4_2ndj_mp_0012
L7nHmAfUIv8D3lnDQsyxgA7JNAAEQ3sCQYNbPAPIfOA0teoGQfGF8/ib/rA0DdHFQf70oA/TcJBES4HDQaKywAf0DOBkH7C9PEso6AjPlQCEOv2+P7bgABTQXQC0N2HoPvCttA/Rn58DIJAFQknGaAfTj8/Droh9PdxWtADkLDBEUu0GQQDkkAzXJDC0vaSDQNAhsALoKaBExoMzPMx70AniARA0YdT8PkTqDBnzcoCUh9HnPyTI7AHMlXCUqCUwvASPCBb6yhBkCCjYP 4_2ndj_mp_0012
LqsbTATS9+/j2w2JQkcECArW98/TGVBMQFz9c/Gsqw9juirLQlJJY+Mczj+DYBdLQ/mhMAv9Mc/TqUvOQkol5/KVdH/z6mfQQbNum/etpqAUaXFRQfexu/ufmY6jXp9QQsLEn+GvLhAk1jHSQuIwD/68sW4zt1/RQQyup84DMh+z4zkSQB4OhAbTGT/zNnJKQGVw2/aDq+AE0d2LQFnJXArjEjAE7xOPQX9PWA/faR9zjjoOQGY/u/+IZqB03RuQQPwZ9/+dmU8rkagQQDGlG+0ddZBkyokSQXpqm+K9VZ9bF4WSQik+O/M0IS+z/6YTQ 4_2ndj_mp_0012
L2lZq/uFLu6L+ASLQc/Ez+enRA/ro4wKQ8DX/+I2uQ+75lXIQbEb3/YXvb+7zJkIQV+pl/6IhyAc+QKKQzQTp+G92ACcoWjJQUAX9+YHCNCMWtBMQVVLn/mOdlCcNArIQnQAFATr677bZkkLQxeQs+4XEM/r99VMQI5y5/GghBB8Z93LQq0S6/SoLnAcIHcIQxoKx+c71yBcjq6HQxAxi/A2KpCsNDmLQ4SJk/8dClBckslMQuqnT+CrJUCsJwqNQilfH/OUmBDMsPPIQOpx9/Gu8sC8RARKQgMt4/O7FcCcIqwFQ 4_2ndj_mp_0012
LGQOu9Woil8r4pIEQr8+L/kUGE4rI5U/PYH3z/cbKD+TffiAQAPkMANSFh9zTJ0+PDwyj+Gt+N6zUW10PTUfy+4Bkk9juugsvzUzf/4pME3D7u06v8n02+UoPRAEp32wvftwz/suOp8j7dzBwosfh/A1k1A0kDN9vaej0/MVACA09nZCwlD8i/qhpr8r15mDQXwYs/YKDs9rRxQ9PmnaV/O56Y8b4I5uPtsEg/CCS+9jx7h5Pc4ee/YZ789rpq45vEl5K9qr+5A0XemkPGQZBAlfR8yzYAzEwRlGi/Ip66BUWjI+vXKHCAtckeAUs52Fw 4_2ndj_mp_0012
LRdym/cjBJAEBs1CQZGSEAF2FNB0qBvDQ+auWA18ExAEEkbHQbnnkAZvODBkwdMGQGo8x/IsQOC0ibxFQpwHe+UOsLA0te9DQYj1JAdjYkB0v3v/P7c4K/cyOWC0QDeDQIesn/89nIC0uK8IQksVDA5gTqCU3AhFQ 4_2ndj_mp_0012
L3wKRAZk6BAEuo0JQoybgA11WA/z98sLQnjEoAVOLK8TyDcKQNa2xAxhnE9TD2kKQAmgVAdo2K9jVbCOQP20iAVjJX1jQPxPQa5CJABcDn/jkEsPQ21QCA50rR/DdJzJQ0pfkAJVEXAUsSlMQgtiKAtzm/0jW0ONQHHWdAxOVj7bcHtQQWK/mA9sDx878EkOQWOmoAR3DD9z/hSQQS8CBAtO3l+juuqQQ5PAUAx5cjAUthPQQ3wR6/k/uSAEabbOQ 4_2ndj_mp_0012
L0RmjARkL86Lpg2IQ4HipAdOCq+LLAmGQxlvwARtT287yxeCQViK6AlE/H+LEiECQw52hARTpTAM1MyDQwkDYAJ9cDBc5ztHQ/cDoAtsGRBM1dOAQl/QXA1Nh37LyimIQ4wauAR+i3/r1ooIQ4LYYAp/mf/bWEWBQQI2NAJgqeA8H5tIQ/CgiAN228BcL4i8PnGbsAZQ/sAMPCa6P2qrtAV7j1BsFjpCQ 4_2ndj_mp_0012
Ls7BtA9i0N6DepQ+PjlV0AJckk9D6hL1PQ/E+AtayL/zeHc8PG7lDB9sSE/TGAT5PXfMuAt621/Dg0kOv/H61ARb1uAkMgG2vvVAmANKza+jLkZ2v6hxlA5BV18jTBG/Pukc2AxwSY1DtUdjPJsHqAdatnAEFjJyPFlbxAlsBdBktM07vXyg7AZ/rQBkRUEnv+aT6AlaFEAkUvW8vOFshA1om4/zCl/7vPBFqAlIaB8D+Ae8votXgAt0Wr8zSpiov 4_2ndj_mp_0012
LL+f7A5c1WA0HXXCQ+W9BBN1q8AE/AmFQ1aAGBlwL3/zWb4HQGZqKBdqZNAUlZoHQw+2zAhDhfAEL7jDQy/9DBNrjzBUcwzDQBOAABdE/WB0/DkIQ 4_2ndj_mp_0012
Lx5FEBhBNo9D4yYJQu5UHB9+JU5L6xkKQH3jKBN++49LJFeIQUiSPBJtcr+rMl/IQTYtDBJYEX+rJWCMQI/KBB1DEP8baFNOQGXEABtd6a9TmfOJQy4WKB5bXx6jj0rLQNmtABtjyI/LYGqKQxvDGBhJqBAMWzvMQQIp9AJKML3jokcNQ 4_2ndj_mp_0012
LJheIBxNdi+LyJAEQKtdLBJZP3/L8JZ/PRs6PBtb1Q+bguM7P91WUBZXcQ/b+CB5PsMvHB5ZgRAc1uE0P1MqDBVc3YBchaK4P7eh/AlMZeBsMFYhvyTlGBBYpWCMIQx5PvNhEBBBoP+Lv8cDQtM/NB1VDtA8nodBQ8dhFBd1Vw+LDbTvPt8KKBN66kAcPAdcvSYXBBpdrJBMtYV/PUfu5AFCjICsCx2SPP0V7ANjkhAsOcKov778BBtAgsB8kxf4vkyrDBpUAwC8ZXS7Pq63IBppSeCcQMZqPSbSJBBP8TCcsbSAQ 4_2ndj_mp_0012
LlL/OB5gHT5jnCj5P3qETBROuO+zkESzPbYvXBp1PY+TBLK+PyqfcBpPE/9TU056PjbsQBZupgAkxCFuP5N0MBtngdAUGm5zv+9HVBdvThB0iPvjPsZbJB5qFtBUMuQ2vtuRLBF1eR8TlL56P35aUBxjep8jm0mmvArYOBl5I1A0EHd6PvpDPBx+WUAUejV9v9RJKBJinN/TuPHyvA4XTBluBQCkEKYzuZ6uXB56ukBkLtb4PshcXBtVhNBU0l+yvbDyGB9fCmBEGgA+vRjCHBx5O2BUNKRCP3uAMB1wMSCUzbU4v 4_2ndj_mp_0012
L1XoWBFvSA/TFmEEQp9UaBdjoI/ThxRIQUPEdB9iyR5D2w1IQFJ8gB1IPF5T1uQJQjOVXBFIwCAEs7xKQupXVBxUwfB0iCuKQWe5RB52+wBUwbKNQu6JaB9i7NCUXGpKQK7xSBV7D4+zXARFQZqbdBdSKTA0lNpHQO52TBJBpz+jv/ELQCu9ZBh7d3/zlPgMQkX6SBNk4pBkZi8IQxMgQBdKiZCU6pHNQDydOBd29FBU+ZJNQO7OUBJ1UmBkuN+OQjpwYBlE/uCEsOmKQwKncBNF7ICEqoaMQ9qhcBhOdHCUl52IQ 4_2ndj_mp_0012
L0DcaBBsH29rv4sIQitPdBVr8MAMPB9IQCnqgB5VeVAsULhFQt6BjBBsGnAc8ovGQ3LbWB1lLF+b4/iIQfk9eBtExTAcTj8KQ8BkaBhZSDBcEAsIQ 4_2ndj_mp_0012
Lg6AgBliMJAMiXZAQvO/hBFxeUAckT+3P4ZFkBpWxi+79/e1PGQYmBlHKG/bd9DxPeWhgBNMVcAMrq2qvT28dB9q8uBMep2vvvFiYB5lwsBsyxr0vDERgBVSceCMIQ7qvlYtVBl5GcCcu592vjctdBhjKEDcZdfvvSfUYBN4EDDchme0v6ggVB1tpoDcoIw2vkfdcBJ7im/LN+L+PszPjBZayLB854q5PJ0PeBRFWO/LwRXuv5U9hBBlCYAsOnP5vfKgWB5lfvAMqvn2vZRZiBRTTfCMh1qdvBAdRBd4PbC8vhW5vOVvfBVIziD870lrvGn7XBptNAEcPv41v 4_2ndj_mp_0012
LEdfjB5d6/xbBki5PJ9WlBRoHR+jaWw3Pb7qmB5aoc/jo+pAQxzhoBJvrgAUlxHAQy36jBNksSAEPVnoPMf0hB185yA0vD24PURviB1n4o/TZwZ4vE4ohBxDD/2DNzo8P89/mB5P+18jw98sPapVlB5MMGBkRNtZPvxZgB1giJAkGBO5PZwuhB9WrpAUVhV8vOVVkBRNL5+zV1i9vLfThB9VuC+TOOz1v 4_2ndj_mp_0012
LBTDmB5s3f+zcGeFQx9SnBhBzl/ToBRJQa4LoBptef8Ts3ELQBHUqBljs58zD5WMQeRWlBB6erAUu4yKQE7jkBZ1p9BEymXJQxs2mBxuzcCkUrIJQGPGmBxpiEDEfopHQjSQmBNpkLDUF8VCQ5JJnBJqTtCEycT+PA/glB1X5wDUGBWAQBERkBZNcM9DU+BGQQpIpB1FeQAUKZjIQ4WhjBxq1HAkg9MLQhEOmBtYK9AUXytMQDm2jB1pmuB0tMuGQVR+iBlDwOCkNAfKQs1mnBVXfkCEX6HLQMHcoB9b5NCUFr7HQE3ZlBBylcDU5N/IQLUtnBhsxQCklgrAQHsQnBB5kyC0zms0PcQ1kBtbFEE0XDzCQ8golBhaK2D0LLv4P 4_2ndj_mp_0012
LmvemBJhCa77S9VLQyT+mBFEe++LmvVNQmSBpBZyMfA8PrIMQTk9qB1UAzA8JtcNQXPZkBtKlMAM/lEOQxSliBFj9n+73dRPQgIlkBleSH77TGqKQNExnBhv6X+LC7RPQkFgjBdICoAcQ0RMQTC1kBp8HBB8+4bPQKWNiB5kUj8rVT9NQ 4_2ndj_mp_0012
L5InoBJpi0Ac4iiJQNqLqB957uBsjL7HQ7yKtBZ4xTBs2DoHQWD1tBN84NAcUbxFQlLBpBFK20BcpCUCQ5sWqBp8MbCMXkZ9PRzzoBhIJiCMtcmtPILyoBhwb4BM8mWtvfJpnBBBM0B8DpF9v6fcmBlV5bC8PzjAwlkunB9uDsAMLNTBwBf/mBJgXjAcbVdIQQ8HqBFJeWCcAn9IQ/25mBdmjCC8BpjCQF2KpB1ht2AseoWAQzXWsBFIEQCsMlP7PDogqBZQs5CM7LzAQ+/spBtsQ8CcD1EhvU8vmBFSOqC8/qxyP46rpBlTHDB84eHYvmWYmBtsd3CMP858vZxllBxgTaCManNEw2gpoB5RJw/7/Cg/vC43mBtM4oAs548Ew 4_2ndj_mp_0012
LxX3uBJnaKCse5QIQTvrxB5TXBCMcKJIQXUDzB9brCCcEJxCQzQm0BBYsPB8PFfBQPPHzBlVbgCM3pBKQhEF2BtKOXC8XTaKQjcY3BVlZ4C813NMQKMW6B1gSvCMzZmMQY4s7BdQqRDMVuJOQwjFuBpHPnC8OfvIQj9HyBBwOBBcwyvIQZTKyBRZkfCsfK/LQd36yBtS8AD8enQJQ9NF3BRPeXC8EUeIQl+U2BtVTvBslTTLQdiZ2BFWP4C8thKOQroJ3BxiFYDsreVLQv4T7BNxesCco6pKQoAm6Bd3CRC82DqNQzLq9BpHbKDs8MXOQTL26BRYJUDMmg+PQcNh7B5RxtDcbBLNQ 4_2ndj_mp_0012
Ll6YyBB1WkCccRe/PUzezBtrdsCMAb3wPFuUxBBi73C8eK4vvLUEvBJgDCDMA8Yav0Xi1BxAJRD8asmxPai53BN+AFDMnf27PeUN0BBn05DsTX24P8wNxBZBE7CMAGZBQ8qZ0BFiIPCMB/ojPnLU2BVzfWDccs7svOSV5BZKTfD8ZPB8PQP34BBofoCcpEp4PpoM3BZ5m+CMjX+BQvDr1Bl7zJEcsYF5Pb3azBZnZ0DctvbAQl6kyBVKUBE8gl/tP 4_2ndj_mp_0012
LvY5xBp6g2CMGlK+vyAJwBFYqCDs+WcDwaWqxB1yuVD8wbLIwlQA0BRADfD8ECBIwLqpuB9vgaCsDNKFwAPLwB1OYpBcYTiHwh1CyBhUM7BMqiXJwOlivBREIdAc6i0Gwo7uzBhkwtCsJWXAwdtluBd9fYDsSEDCwAlAtB5nciCME12HwKfttBJUWOCsTGiBw 4_2ndj_mp_0012
L0lOwBBsBbDMZdcKw4bHxBB4AtDc3tENwy5ozBFK9VD8jvEOwu0q0BFr3rD816zPwTZ5uBpmhpDMduKPw6NOuBxC47CMKl/PwzZ7rBxe76Cslu/Qw3GTrBRYbNCMy7bRwsHBpBZx6LCMOCZSwNPXuBFG1OD8H5RKwoIbxBNqlHE8hXwMwRlevBZ7D7DcLweQw56EtBZfR4DcydZOwhHqtB9GapC8dwOOwmV+vBlVAtCMCscQwAVdsBND6NDcL03Rw3dJqBB80IDsumiQwxjzqBtdK0BMzJkQwRVDtBJOC/BMXp6RwvjqoBhghaBMzKqSwP+dpBtxSdCssoNTwenXnBNHLYCMy28Rw 4_2ndj_mp_0012
LVFj0BR5fwCccLRNwv0G3BJMggC8ZZcOwNfd5BhzS3CsW/INwVhq7B5yzzC8PjTOwJgV3BRfVhB8ToyNwKVV1BBnwjAsScBPw4XJ1BxDiL+rAG+NwNo+zBdZ9F+rgoRLw2iF0Bxd4GwrCAmJwBqL1BJwlT+DEwCKwl28yBhk4Z4bsFkGwcrnzBRMYgCMwFyLwQxX3BZ9yoC8lcRQwRJb3BhmFaB8b7nLwO7S5B5ldIBMunVOwS/j1BhSkYAsGKlQwMYYzBhsvABsqPsOwOkF3BB6TY8ru/9NwTx/zBZdWE8LRHbPwi63yBJsYn/7YWiKwqOs1Bhmg1+z3K7Lwm+S1BNzft/zQHmIw1/vxBxaH19bnrNGwLpIzBpT/Q8jXFvDw 4_2ndj_mp_0012
LqZM5BpvqMDsyc8KwWgV7BR+wiD8IUiJwN767BREdHEsCjaKwwDa6BpHmREcxCwLw+ws6BpYJkD8mRJFwKLy6BxjE7C8E25CwtPT3B9l9QD8nKTKw1DJ9B1oUQDszz8JwLFu4BRQ9xD8eojEw5eI8BF0x4D8ncHDwl9N7BlX/nCMQUyFw 4_2ndj_mp_0012
L1US+Bx0vPE8YA4Jw+oL/BJk5lEMp0ZKwQpe9B56L3EcWGLJw3+o8BFMW2Ec/NyFwauBBC9F6oEMeaaJwZdgBC9t9/EMAQoJwwWACCpkxFFM2PtLwqvXBClriLFsdabHw0Dg/BRIkFEsjb4IwIU8+B9c7pEM/1gMwwpsBCZUveEczekKwbLGBCJ54jEsJFqGw 4_2ndj_mp_0012
L6pr8Bh4FIFszR0Kwj7H7BhFlaFM6IqJwi347BZTAlFslD8FwT8A6B9xjrFcI2XDwc5b7BhPJrFs3S5Lwtek7BxfGeFMRzYOwwTU9Bt4XLFcQGqNwStr8BtSBIFc6nzKwxfH5Bp3TUFccNVJwk8P9Bp1v0FsQ9jLw60u5B9fR2F8jD4LwtwZ8BtjrnFsCHBQwQIj5BFZNZFcEUAPweeb/BprrPFMeO9Nwypx8B1hf9E8Jb5Ow 4_2ndj_mp_0012
Ld1Z+BlY1kFcXTKEwfXL/B5oIuFsj599vWq2/BBU7eFcCyiyv6W7+B5oOiFc2Q2vPHAyACd+K9FM7Gg/vXlgACFAwHGsVKjDw1NHBCpV8HGs3aRIwu+T/Bda9PGsucCCwsT3ACJBUQGMDcAKwuK0+BJBVYGsHdgFwAhAACpShYGMHPPJw9Vh/BZz2gGsjz9KwI6z/BRF1dFcMbeGw5zV9BpXi0FMgqh6v2doBCdaI0FMaISBwirEBC1u7BGsyWm3veIyBC5TfBG8sb3IwhKX+B5czPGMqtO8v3pVBCVtdQGcn/9Lw2Pe9BR2xeGMigUEwutT+BJ9zlGMf8IKw 4_2ndj_mp_0012
LhCbACBlqLFc46U4v6SrACB0H5EMc7jfvSXw+BVrQzEMv5GyPGPv+BdrKwEcUu/+PeJMBChEllEMeYQ2vC5iBCRbCTEMXTdEvXcoACpghDEsIbDrPqmtCC13gNEscqRxPbTOBCNGgqD8xC+4PwDfCCFG51DcmQO6PVJoAC9DhJFswkFAwJ3aBCVKo7E8BziyPuxECC9pAqE8/Lu7vfhbACxwTgEcK0y8vMyT/BRfiDEMNffgPJAtDCBWzUEsegXxPpqqACBLRPDsLhG8P 4_2ndj_mp_0012
LZvW8BtWmyEsrNrCv6Kx5BhUftEMve0xPUu34Blk77E8Qrn9P+PM3BZxD0EckT9BQKlj3BZvatEsbEquv4XF4BhpDcEs+j77vRwY3B9JSDFc6r94vGjX8BVZH3E8MGr3v7tK6BdsceEscDC5Pbop1BBQrpEMct2IPmCg2Bx3OcE80s9Awq/H4BVlfMEs2JA4vAJA6BJ9/eEskNz/vTV01BNsHDFctyA/vg9S5Bh+DHFM1eu8vLO72BRZXPFMdSzrv 4_2ndj_mp_0012
LRRF6BZYjOFs6Le+PvlW5BFR6eFcmkWDQ1Xa7BFlKgF8LdDIQ56b7BhVuuF8sIyJQJ4E5B1030FMIAtAQlJ22B97F2FsIIQ5PRAa3Bl487Fsc+thvVcP0BNsWxFsdXP8PapX1BdOE9F8FZq4vpGNyBdBeyFs1klxPaxwyBZBT4FskNPzvT8uwBxEa5F8rUC9v7047BpaDRF875F7P+Zl3B9pdYF8ODVFQmk86Bl6B5FcY5a9PKOt4BlleAGMSawDQZDd5BFRr/FMrUQuvgSzzB9CvsF8gzOCQ7zz1BFY1AGMyScAwKEKwBNzuuFcZDS2P1IexBdnz8Fsqh9Bw 4_2ndj_mp_0012
LT4K9B590PFMSuLIQ1sP/B53bMFskAQKQJAR+BR6e6EM2+yLQpar9BluEpEczquKQgFBBCV+RHFM0THJQgzfBCNtZZFMlTlGQilACCdzfDFMytXLQs5yCC9InUF8DiuDQygJ9BNYUFFMjbTFQPRj/Bt/LaF8JrjLQRe9ACxN74EcSCxHQScoBCx16nF8k4dIQLGvACd6vcFM9ukDQ3U/CClp4/EcwEiKQSHrBCdwF2EMOvlMQj5ECCdL0RFc57mMQUfEDC9RMiF8mFOBQ1ArCCNdbGFMv+OBQqKlDCx8wRFscOqGQ 4_2ndj_mp_0012
LZRw9B9GL+EsHgeOQSJs8BpBGsEsa0GQQzmt+Bxy0aEcIZcQQxlB+B5zdHEs1OXQQ0gk7BZP50EcC2aRQjQA5BtjyBFsWIRRQF/B4B1tJKF82GnSQqDe1BN3EXFsmfdSQCci0B5A6fFMAxwTQ6gD+B5FYNFcMDGPQ4e86BFAMlEMI8OPQZxD9BlXK/EM9E5RQ6pK7BpcsnEMhlGSQ++c3BFDu3EsRG1QQ77W5BxsSPFsagmQQvbk5B96RUFsJkDTQD+p3Bl4u8EcrASTQUz5zBBx7MFcuDDSQmyz1BZ3SkFcAUxRQRu1yB1yWoFc1pnTQbm91BV6lpF8tVJUQ9eL0BZ4xTFML6ZUQ 4_2ndj_mp_0012
LftkAC9c2gE8UcuQQCBvBChl6TEMDtNRQTKeCCl6HIEsf1BQQ3jsDCdBcLEs2o0PQw9sCC9OBiEco1+RQ6KGCC1fIrEsv/OTQrCYBCZKCgEsAg9TQY9XCCZLJ/E8IEgTQhuwACxGuwEMyQtQQ7/TBC9Z4GEM3WzRQw8BDC1FLvE8QCWRQxilDCF/wYEMsCQSQ/5/BC9iDGFshkUUQzk9CCVYhHFsWp4SQ 4_2ndj_mp_0012
LfD1BC1fg1DcuCdOQk+LCCJsXbDM6+IMQcLbBCFWaxCMPZXMQTkYACJU4uCsh1nNQhB2BCFkqxDc4fhJQ/qnCC9dUNEMqi/IQIpDEChx9IEcwXeIQM2xECh2QcEMEhdHQW8VFClG8pEsr0eJQVpQFCthOmEsUHEMQUr+FCthF7EsNlmIQmK2AC5WHwDc49xOQK4PDCp/gTDsTnQMQyKyAC5Xn5DMi5fJQRACCCBs+bD8LvtHQO9iCCNs0XE8zjuKQzANCChVYVE87lfGQmmJECBh96DsRQsFQ1GhECpraCE8EYRKQMR3EC9JqfE8bThDQigxECdpHZEMyGvMQmsrFCVdewEcRGYNQAwCGC5N89EMA9OFQntZGCpFVFFsIh6JQ 4_2ndj_mp_0012
LlA7BCdi8OCckNGLQDXPBCV5nKBcDmILQn6AAC1DUABcrTRJQLI5/B10orBM/ojGQ14QCCpfrEA87faKQDElBCFNN48rghLKQYcXDCN1/BAsLigMQo5pCC5WASCs0LuJQJr4AC5aiBB8PMLNQkisCCNzMTA8nudIQdUUCCpTDo0jI2qJQWa0AC1wOD9b5tnIQ3HHBChmJu7r0OFMQMkFECpV4g+rFF/LQbu7CCR2rn/7JbdOQvq3DC9b1/A8ySlMQ 4_2ndj_mp_0012
LQi59B1ziZAceiTKQ4yf7BR1wIAcDg2IQxqq7BBBSr+7HWREQCma9BN2FT7b+SgDQbPp5BRKR0+7VowKQsuQ3BRuOF+rpzeJQoWF+BltZ8/r8LIMQnfi6B9z7EB81hTIQClM5B96PDA8lldMQEIp6Bpp+E8bBuhLQ+/L3BpqYH/7GruHQ 4_2ndj_mp_0012
LEkK6BxfxY/b4lAAQ+AS6B9bfB+7jbVzPSMN4BF7OE4Dfm1xPWI41B1FnV0LpUh3PkC35BZUVBAMuKZtv7n85Bhp71+LrUi+v+B85BBlUrAMGucEw5Uv2Bp62bBccrXDwCNj4B5z1RA8StpAQJCT8Bpcns8rAuHvPnBZ7BxuxyA8vhmrvqM73BhPkgAMYQapv1EO4B9B9F9r7is/vA7v7BBCVR9rsLa/vw+b2BNbfHCs1pRGwa/p2BNjS2BsA3q+vjGL1B1A3rAcmv1Dw 4_2ndj_mp_0012
LPx94B5Gsl+D7nWVP8cD3BVdpaAkexpivZBg1BpS+WAkwMO8vt4V2BxTf3A0cLaCwELbzB9gNM/zyWw8vpDj4Bl9nwBEt+6Zvp7v5BB/f8B06Aj6P5dr2B1EKdCkrtTtvudq7BxwijCE9sX7Pgq06BBvwx+zV5wqvQob1BpsQbAE4zAxPEjN6BJarwB0dyf0vqcJ4BZQFDCERqKAQnU06BVEkCB09S38PCFx3B9CT7C00uHrvAv61BteHZCEWYb7vxwA1BN5fdCEN0KpP8ob8BlKrlCkagwBQbrU9BhCzeCUN2qzPBrn6B5tDBDUhJX5P 4_2ndj_mp_0012
LAAAcBBAAAAAAAAAALy2J+23PV6rX6movPy3N+KDDN6LWSszP 4_2ndj_mp_0012
SCORE:  -186.566   -416.974     30.926    328.319           1.221                 19.611        -10.422   -161.519        0.845        -50.736         -3.187        -21.248      -6.025        0.000     12.079     99.515    -17.761            0.316     39.474                -32.573          1.575      8.439     77.000      8.000 4_2ndj_mp_0013
RES_NUM A:1-103 B:104 4_2ndj_mp_0013
FOLD_TREE  EDGE 104 1 1  EDGE 1 103 -1  4_2ndj_mp_0013
RT -0.243708 0.0615424 -0.967894 0.940302 0.259453 -0.220264 0.237568 -0.963793 -0.121099 -9.8978 -7.42459 20.0155   4_2ndj_mp_0013
ANNOTATED_SEQUENCE: M[MET:NtermProteinFull]ETTNGTETWYESLH[HIS_D]AVLKALNATLH[HIS_D]SNLLCRPGPGLGPDNQTEERRASLPGRDDNSYMYILFVMFLFAVTVGSLILGYTRSRKVDKRSDPYH[HIS_D]VYIKNRVSMI[ILE:CtermProteinFull]Z[MEM] 4_2ndj_mp_0013
CHAIN_ENDINGS  103 4_2ndj_mp_0013
LsU7vA9p5fG8S1oQwpn8sAB0iiGsyviOw3YhrANpwuG86xXOw+hOjAFcnyGMvoCPw8qwiAphpcGc6MuNwEY4jAJDiQGMsrmNwasXtA9LNMGMFGHLwiEmmARYCQGs2tGIwYt5wA9Z/XGsIJuQwgjx2ARQmjGMMw3QwiDKqAJWTiG8OvQRw1xvzAp4WgG8tsSNwb8vYA9gheGM9JIPwjcNgAd/ZfGciLwLwdGfmA9DjNGMi5iPws/RYAZm9MGMMXJNweNerABi4NGsgiwEwJk1dAZW6LGMqv+HwMfQlAlJqYG86NHIw 4_2ndj_mp_0013
Lx4G0AFVR0GMwYtNwt0r1AVaAAHMJlXNwG+f6Axj9DHcQI0Kwt5n9AxmINH8YLoKwR7q8AJlPEH8LdpPwLx2DBpnJ/G88B0PwhCyDBBbU0G8k0jQwt7L/AlqhvG8SLnQw666HBtS1wG8pcARw6X36AFDEwGsaRDOw8OCuAFEkDHsFe6Nw0ov9AdZ2MHsD2aPwQPp4A9p5CHs9qxQwh8dFBl8V+GMiFzNw9tfGBhjbEHMu7dQw 4_2ndj_mp_0013
LdyX9AlXq8GcyL9IwkaLBBFBu+GMy7jEwH9H/Ator2G80OUAwqks4AZclvG8/uUBww3UHBJZy+GMZX8EwHFjJBZCiCHcj9//v5EbJBtlmzG8+kGGw72u6AV5O1GcqVaJw7FLABhZ3GH8QHYDwtgkIBNSKEHMSkEIwX4JMBRL/HHsWOuAwkgxNBJmzzGsvDXGwrsxHB1OxwG8VP8IwiUOIBNbNuGskc5Cw 4_2ndj_mp_0013
LhVFCB9X52GcxLX2vK9HBBh1twGsh5nqPde9CBNEglG8JospP25HGBNzjhGsq2x4P5FyDBNVJ2G8eiW8PmuZJB9sV3Gco5Z6PCfUBBx6FBH8wEW+PYLCFBlOa8G832i1vT1j5AZG4wGs6wttPj3ODBljLxGMR4tBQSedKBZgpyGM/rZxPVyPDBFvzEHsUQnCQoFH6ANBNAHcm06/PuD5BBRnHGHM12o2P 4_2ndj_mp_0013
LZl6AB1ExfGMv9lzv7j/BBVAMUGcdgv2vWjZ7ANhPNGs8+gkv3xeyAlY7QGc5sXSPkuNCB10fRGsremBw6mDHBlyHWGs2UUEwZDXLBFv6WGMcf6BwMGcGB1+LZG8qGpIwKLX8AtA9iGMTV16vPt6FBNjgSGcfm0vvSAR9ANbiUGMr1kDw3DQCB5g1IGsu9GCw4khJBxyUcGsYXpJwco4CBdNZYGsKTiJw 4_2ndj_mp_0013
L7YY9AB5gDGMWNblP+SG1A1GI4FMbjv1P2173A1gevF8ErEBQRIr+Ad923F8+Z8DQZgiCB5qFBGM5uXhP65cyAxnfrFswi1jPYfKuAxuPBGs2t63P 4_2ndj_mp_0013
LxAvyAxy0eFcOy4CQp1R0ARDbUFMQL/HQpATqA1ijRFMG0mJQDTIhAJJlRFcZXfIQwEi5AhOX+EcGgMHQJkeyAFNxwEsrsNEQFJCCB9blAFMD6MEQjwKsAVxyaFs+dwAQsqx5AJ+ydFMJuNJQe8B7AdoD3E87niJQj660AN80vEsEHlAQ+T1DBFy1wEMEirDQQcvEBBAxKFMmxeGQnhTBB9evHFMC+SAQ 4_2ndj_mp_0013
LOwKrA18WLFsR0IMQggxhAR9/FFMZ2tNQ7d+WAteMyEc2llMQrWwDABww0Eck+SMQUuLlAdr1BFMagTQQ7h7oANcqVF8vfDRQ6bssA9lzQFsbycSQITatApCU+EcZbySQl02uAVMnfFcqbLTQ3pYyAVsbHF8Ph5MQgJrZAN1TUFMX6hNQXkrrAtON2EsxdUQQ4uAdA1B96EMi72QQVNWiAl3DhFss6GRQzvavARmGdF85ufQQ 4_2ndj_mp_0013
L6UngAJAkhE8orkLQs2YWAVsnPE8mDYKQNYyJAd7/UEsIluHQOOQw/0bBPEMJUwGQnsTjAtEq7Dc4UuJQUHVoAlUWtDMxCJMQWdgbAJODWDc8bYIQRznoAlc7fE8+WvLQHO+JA98eIE8YmnLQoScpAN6FEEc8yYIQaEtoAB+pODMMAJMQREnjAVZO9C8Zs3HQAhAUAdEwgD8r+DFQfwUPAxbMJDsW2tJQ 4_2ndj_mp_0013
LsHeUARw+hE83lPEQnDOLAprPsEMMWE/PhkFy/gEi7Ec78HBQ6EB6+ELJ3Esyds9PAgFeAdO/2E82oN5PzkJbA54ZEFsxaCRP2OiZAR2K8EcohF6vnYwVA9LzaFsF/EWvHR5UApzVNF8jAfAwu6OTAtMOgFcBpZ7vIl4RApnDrFcq5L2PfLLQAllS1F8y9/+vTaoMAJ8T/FcyatvPvORNAt/LCGMlMC2vIuyhApjimEMr0HFQe0uEAhJofEsJrA6PXpTlAVh4qEcAq84PBGJiAt9UCFs2EE/PMgqbAlttrEM4Mi8vtdrTANwpLFceNfEw9KeRApmwmFMLQd/PDlFTAF/25F81rmDwaCNFARziFG8iGD5PmE0JAx9VKGMntS5v 4_2ndj_mp_0013
Lfpyx/cJPKFMNm1EQFnru+kVZWFsukaGQ510U/610IF8rMJIQ3dw9/2S7LFsBpXGQR7bP/YhTmFcWLaJQr2a4+imNyFMbgkKQNIEe/Sa2BGc3pOJQvBuf/aWprFsTf+MQ/dyAATbSHG8oiSKQjyMBALSh2FseXCOQppnJADW9DG8d9sMQcn0aA78XJGsqkwNQ/iKGABGQNFMF5AHQUXDJ9SJgdF84zxCQlPNu/AFDyFsmWnIQRpwn/YO3dFMv9BLQfoJC/2lbEG81NrGQjJKF/OQ5dF8k4BOQj9bHAfAKOG8lGPJQU+LIAnYWxF8XX7PQtDQgAPnaFGcvmPPQ 4_2ndj_mp_0013
LOHWA/m0T6EceG+JQu4py/OG/rEMQ23KQqK+CAj1ldEMwJyIQzbjWArroZEsBNwIQmOPi/mo6dEMBGKNQLl3U/qj0pEcuKxPQ/1St+2ZabEs5c/QQdJLn9SmGJEMQTuQQfzmi+ShuiEMg2GSQX19s+kOo7EcR7BLQD32GAnhl1EMWjiLQ4v/B+qvXWEsgKkMQfwO5/qAMREspZjNQtvF4/aaixEcbaMQQzasq9OSR2E8tSbPQ 4_2ndj_mp_0013
LQghs/mKFVE8imvFQVwo8/eegIEM/2KBQbT5MAXHXVEM5Wa7PIhffA7t1OEMVtZ6PBStP/mEOAEsVdm7PiBHi9o/lkDsqgwAQycA1+KiuYE8EqMGQoUqGA7Iv0Ds4zoCQD/mG+2npNEMOYu4PGSdk/So0vDsuUPxPWGZ8+EMu1DcBQgDQ 4_2ndj_mp_0013
LCXTGAHmioEMlA94PdCFTADcS4EsTzdqPgVnjAbrqBFsXEg4PK1XsAfEIAFMH2hwPofdEA3m0KFMSZ3bvY8nm/aFWFFsbWF5vkgAh+iVOYFMpBX6vyAD8/a7z/EMTC1Bwvhdt/q+YrEMgVl6P8VOYATF4wEchJrxvZCq4/2V5QFs2Mr0PMCWOAH3mXFsGbCwv5D3H/KJs3E8WOp0v71PA/YLVUFs7KJAwietY+ElobF8bM3qvX+TU/mJOmFMNl/8vnuqj/+957EsNvyEwbyWHA7sdNFcdzNDw5CkIAjAGyEMyaRBw 4_2ndj_mp_0013
LeV6iAfcQIFsmhSBQc44sAv+ZPF8hMZEQxAK1A7NU8EsbbdEQS1c+Ar41AFMqnEDQd1JqATMGWF8iHEJQYulzA3D8dF8kGoKQws83Azs/xF8+jQKQuHg5ADvbUFscwjMQlgEABbJf0FcOs5LQD7nABvWyiF8mPUNQugjYArvYEFsZAYDQTXswADnRdFM6njCQfYKkAfrxiF85dBJQuwrmAPpjIFsXOIKQODE1AjYh9FccrEJQNEG5AjXvEFcdXgNQGzVCB34rBGct26LQ 4_2ndj_mp_0013
Lo9XyA7DsoEMUK1FQfrP6AHwLWE8SOzFQqU/+AbQmREch2CAQZEXEBHkMOEcLuJ/PrFK0AHJcEEcaKNIQWzCrAX2GlEM6gSHQFuPAB3Q5ZEMXUWIQUPJxA/o3JEMwnIKQdgbtAjop8D8ZCGGQZUE6A3bbvDMzpYIQ 4_2ndj_mp_0013
LPMB4AjhPPEsEKm4Pthq7ADrpKE8Kj+ovgWHBBXv2cEsEre3vsIDFBzJfZE8RkW9vlc1xArXdFEM2ON5vdY/0ADCEEEMxHeCwnEwsAjSShDseR9yvJVNwAb7NREMT/W6PIvDBBztT+DcZy8gvShDsALDcSEMrve4vvi8tAHzYAEsT43Ewc8V4ALPUTEM2YwDwLp76Arz8uDMWn/Cw+bzlAr6JaDcJrb6vsEjyAbYXHDslwU0vdTQqAb5dkDca/WrP 4_2ndj_mp_0013
LOBX+AzOKxE8orp1v+S8BBrQ7DFs1gT7vtIMHB/25IFshOf0vd58KBjbkOFsKBP8vsYv8ALOyXF8cRV6vJyhyAz4kXFMbYkAwKZqrAfK5qF81HU+vQgg1AzNrXF8pAeGwaaS3AXKvyEM4E/rvvSiCBvl/AFMjV6BwqQX6ALXmZFsReAovJesAB/LzlFcqro8v355tAfeOJFMBwV/vE5ZkAblvqFckwkBw1MhpAXGQqFcKCvzvNaIwAD8g5FsU95/vN5PuAj6gXFscZcIwYxH6AX7BmFsy2XHwFkS6A3bjJFsGZYHw 4_2ndj_mp_0013
LO+WHBHbrFF8bJmwPBbfMBHNUHFsvDq5PnclQB3Ri2E8aVa0PmYwUBXCr8EsSIZoPe0pLBnd+FFMeT4CQYHwQBfdUIF8MXKGQ2yiPB7JrIFsDBEKQimoUBjy+KFM9JtLQjAgTBXI+LFcb+nOQkVQEB7qKBFcPf94PZYYOBfP6VFsGNg1Pxi4IBvHeSFcTCJEQ5J2JBv3n2EMC54DQAWbTBTC+6Ec+fTFQGOxSB34IXFM1SEFQRv4MBT1CWFMzwgKQ7liNBDT35EcGUoKQ4kQXBHab9Es4PULQRMuWB7HjZFsWeHLQUJ+WBzOgNFM0CpPQgDIRBbbrYFsW7APQfeoRBTMa+E8P9MPQ 4_2ndj_mp_0013
LBWzOBnO/iEsMlnzPmTNSBzLoRE80+6mPervTBfI5UEMRc/5vKocYB7CpSE81PP9vDdHQBfIn2DMzmwvPkO7KB7cZhEMc573Pf++VBv7NTEsxAT0PYifRBf5+xD83yH8Pc/3LBr1tzDMV3HoPkfaSBbInjD8zt/lv 4_2ndj_mp_0013
LK2EQBnKkdEsDfQAw185QBjklhEcgj+Fwk9mVBDAkyEsWGpGwEzUZB3exvEc4rAJw1otLBjytpEcZMRIwaAIMBjHYwEcDuNLwZp2NBTSPdE8B54MwRXwGBfRB5EsZ5JMw4mNMB335dEc4GJ+vasbSBzlMSE8XKWHwSHtIB/yKdEsNKIIwGuTKBbBi3Ese0RGwGqKPBHyw8EsVbbLwlbJOBbS+hEsy2+OwXYvRBbElXEsztMMwar6KBnqdQEMBDsMwdKDHBjFx9Esd4POwJntDBX7osEsWa8Lw5upFBXu2GF8mn8Kw 4_2ndj_mp_0013
LUkBVBTGHFFsio2DwEe5YBXgeWFM5lBEwivaeBn28OFsOKACw3rQhBbAwUFsWI4DwVg5WBvbbpFsKIzAwWjdSBvTU1FcNJkDwWywRBLgfzFsvDOIwdycPBf9uAGMnDjAwtfpRBvGjIFsua0BwjA9YBPW4dF8nD+HwBfdVBfc5jFsRj15vlhMaBHad0FMiQEAw/4bMBjN4EGsN+KCwaRKQBP7OBGMXiP5v 4_2ndj_mp_0013
LX4zeB7CcBF81Lo7vSBuhBLUs3Ec5rm2v8O+iBbDenEMCWy/v1WblBvxNoEMpoxAwu1PhBbQpsEs3GgtPYTubBL6p/Es8U+0v3QNjBLnDEFsGAkzvsEZgB3Ob3EMRiT5PWqXfBTO2gEcpJ5mP1qFjBLKDlEsm+M0P 4_2ndj_mp_0013
LMuShBjIkbEcZ3lCwSaIiBnFAME8sG1Gwd4UjBvbsXE8fz0JwGjXlBfvASEsNaBLwrJjfBXqE8D88tWIwpCedBfLSkDsBSREw8SrgBfXLdDs6ohKw1QoeBHqNeE8/qGCwHkyjBvs6CEMfCJFwGyYcBjoPIEMVPJJwIQ7bBfwq3DMVGuBwHF+dBjwtJD8znKLwznchBPhLvDMmdOMwDoPiBHReID8JgvJw 4_2ndj_mp_0013
LaS8hBTkHpEso9vKw44ziBXiB2EsJcANwKAflBvk+AFMmboMwmTInB/0i/EcQAbOw59rgBfoEHFMiymNwVrKcBHZ0+Ecy+2Owyn/XBLKkQFcuu1OwC1QdBjXI3E8tM2Qw37IgB7zXsEM8x7Jw5cKjBbj/qEM47pOwuBLgB/nJPFsWyvLwxsihBnE1SFsmF+OwFfnaBzMlxE8SzqNwlySUBjusKFcWsuPw0wOXBzmiVFc7PyMw7kdZB3AKeFcxT/PwO+jZBTHQxEctrSRw3rzeB3JXEFcUXcRwAjGgBrwQqEMap0Qw 4_2ndj_mp_0013
LPF2lBrsSKFMJkNKwIOgoBHzVTF8j1YJwDFoqBrbmBF8wf9IwfQysBba7FFsOq2Jw07OoBrRggFMAnoFw7x2mBjii1Fc8/aGwWNHkBX0Y3FM56wGwu01nBLdzEGcm+7Gw7FejBDA3FGcoBdHwPgslBztiLGsJskHwIAbkBLu1JF8AtxIwNsRpBDWhdF8G0+KwBNHnBfIXXFcF+qCwojNqBPukjFcrc+Dw0HyiBDVnrFcNYPGwPl3pB3/AIGcgW7GwJiYhB3PRIGs9G0Hw 4_2ndj_mp_0013
LCiEqBHa0uEMwJjHw1lBsB3AAeEcQIlHwuwzsBDOFVEczmiKwYGLvBLH0TEMf/CLwg++qBrR5LEMtwHEwlrvqBnZWSEsNOj9vyXRoBf2mtE819uFw8SwtB3CkmE8ZeAGwetCpBzyrGEcAKnFwLvVsBX2l8DcE3YEwGiKpB7MDbE8wXN9v 4_2ndj_mp_0013
LdA8qBfa3SE8paaMw1IrrBbARLEsoFGPw8t5sBb2nbEcETeQwbaDvBfmOXEstiARwWZPpBv2kBEMKROQw6yaoBXZRZDsBwNPwiqCqBbbZDDcJg8NwmZ7lBbsrNDcoKkPwJECpBXy/SEcxSvLwRdItBbz38D8ol4OwoTknBvkuMEM7KKQwemqpBXCC+D8J7RRw2NRlBrFHyCslmyOwTzrkBHGYgDcpZTQw 4_2ndj_mp_0013
LYm4rBHMpuEcVYlQwI04sBbGCAF8xGdRwnYqvBvJaJFs+IDRwIC6wBf1KTF8bk5Rwgr0qBPkLSFcPmeRw4MJoB/K2MFs4ZJSwBSMmBDUOfF8Mj7RwBtloBXzvIFckUoTwrvHqB7H0wEcLKHQwJ/5sB/Rs5EsTEeSwyEaqBfVAXFsX+cQwE0rrBrTzfFMlUASwSsSnB/2l+EcV0rRw2aSkBXobbFMX9ZSwZV4lBDdmhFcNK3QwqYAnBrsytFMzlXSwp0rmBrU8EFcbvGUwkCcpBP//WFcC/FUwaq9pBr2W7EsxWwTw 4_2ndj_mp_0013
LuzhwBvEgHFMFujPwZzDzBfhsPF8iDnOwDvG1B3Sq8EcPFROw73K3B/Il/EMPRDNwyUpyBDjmbFMlb9Lw2/swBraluF8jjDMwAjWwBLOt3F8wOQJwJXxxB7Fe/Fc0C+NwhrxvBfJd6EMnboOwy61zB34QbF8EPBQwsS5xB3HUQF8GxeKwexk0BDamhF8cmRLw7EwuBP4GpFMivvMwiL+uBvMmCG8DlUJwBLjvBPeYrFMj13Hwx+RyB3jF9FMEtfIwt7YwBjqeGGcaeCOwhMuzBDLfCG8x3RNwe/9xBfVm4Fc2q9Pw 4_2ndj_mp_0013
LLJa0BLyIqE8fbYPwsZJ2BD51XEsYwBPwT714B3IkYEMduUQwY1J5B75JmE8k0IRwANm0BL3qDE8H4yPwtxI0BDuRAE8UdrRwzllyBrrdnE8DGGQw2wv2BniVYEcKq7MwlHp1BnJPrDcaSCPwwLoyBDVBEE81H3OwXYtxBrH6IEsYjuRw 4_2ndj_mp_0013
LCus6B7EaJEMvFEQwCTU9BLFSHEsUL2QwAD+8BTPREEsHaYSw1fu7B3KtoDsTSqSwr47+BzP5oDMjpUQwXayACLqRhDsifCRw9J0BCfGmAEskLpQweVJDCf2t0DMdJFRw26pDCPV18D8AUTSwYy7CC/fsIE8TaMTwtQ4ECPPIwD8glmSwbTF6Bbsq9DMC3uOwI/i+B/KoVEs2gyQwDIY/BPqvtDscLiOwgYw9BnprLDcs+ZQwXWKBCjQeBDs1ryQwCroACfinjDM2cHSw59kBCLUBQE8s5FRw990BCrwKCEMHgHPwMwuDC7H1kD8S9aQww5/BCHRjNEcar9SwMNUDC3JvLE8U/GUwFvbFCbhUgD8cr6RwpqQFC7UN2D8aIhTw 4_2ndj_mp_0013
L5A59BPS8REsBJTTwluc9Bn1fNEMivrUwBbL/BrBb1DMaxPVwI7oACLhypD8FqrUwBUQ+B/RniEMjdaVw0nIACPP5rE8M6hUwliS/B3R0mE802ITwyW69BH2JSEc+tUTwuhU7BHagKEMY40Uw07v+BvFMeE8+FcWwluf8BX+wsEsd0TVwzMFBCDFGkEcl/wUwcxUACn3/8EsR2oUwSsfACrd5mEMsTdSwZI69B/ICzEMU+xSw 4_2ndj_mp_0013
LxcU+B/VKhDsLPVWw6g6/BD2eAD8mp8WwrrW/BPXhSCsKjWWw+yY9BPOOOCsW5nVwH8T8B3m9fDsvYcWwrkp/Bzl0/CM48AYwMJBBCDnWID8j89Ww 4_2ndj_mp_0013
LEPaAC7sCgBsiArWwc8IACjHXJAMk5NWwXsLACzK6GAcV/qUwUzu/BfQeN+bqsAUwGgRBC7Zrq+Lbb2WwaGrBCTTcIAs5ZBYw+xiBCn7EkBs2NmXwHwZAC3NogBcVdqWw2Bb+BXgJp/r8+rWwM+FCCzYRa+buNIWw9h6ACrnVn6LJHHXwFvsCCP85v/rlGLYwBVBBC7xWy/rQscYwmFeCCH1H4BMzAGXwxvVBC/OgGC8w/OYw 4_2ndj_mp_0013
Ltv4AC3PzEBc3++TwYNCBCr6pFBM3WjSwrTW/B/KRTBMEL2Rw8C09BTf5ECcIINSw56IBC3Wk2BMy/kUwCHdBCPDaIAcQjPSwjBuBCL2o0B8LIISw 4_2ndj_mp_0013
Llr8+BTmMsAsVCwQwccg8BT4q0AMJf7PwSIM9BfS/nBMELRNwa+e7BbsBvBcM9jLwC4W7B3V53+7D5SPwB5p6BnwgR87gM3Qwl9k5BHyUG9zV3YQw/In4BfPhl+LheuRw15OACrOKIAsxTZQw+vG7B7iEaBcN6jQwXsz8BLXlj976HGOwUvi5BHmGI/L0THOwkKd8B7pBC77fncRwLBF5B7gJy+jUHQRwW+F7B3tzj+T0DlPw4ly3Brqtd8jwlkPwUPH4BnjHt8baxlSwEwz2Bfsq9+rEJJRw8lc5BnvbPAsmMESw 4_2ndj_mp_0013
L3Bk/BfKcFCMBIPNwu5RACnmNcCM0g4KwXwwBCjJvoCsI0MLwpiQCCHiilCs3+cNwMccACH1IACsEYuOww8T/BLdQ4C8sqiKwx4MACj1CGCMVPNJw 4_2ndj_mp_0013
LtfbCCvMU1CsvaDJw3L1DCHhgADcDdCJwoRsEC/+8bCsr/RKwSMaECjtWqB8DxBKwjTHECLksGD8fqGEwPqzCCDExUDsXw1Bw3EyBCL6G7CMvn3EwaAbCCfHR1CMuYEJwsc6DCTWvdDcP4NKwpXeECz6joCcVHWCwfV6ECXbieDMJQjDwi1xCCvopODMeEB7vLjrCCLzd3DM9OYCwubnBCjcZcCMPw0CwVF2ACzvZNDc7uIFw 4_2ndj_mp_0013
L+RxFCvg1nC84+sLw3glGCzzXKCsr8WNwrcCHCjS58AMX2EMws2SHCLU5AAcWflNw+b1HCTRmiCczoROwTGiHCb0hEDswCMQwZGdGCbx0DDsQ7uQwNgYICLa0eDc/2bQwZY/FCXVaHDMtBuLwnS2FC33G8BMn/wOwKbTICHkCyCs2zjMwCojICDXCMCswkGPw 4_2ndj_mp_0013
Lz1DHC3ow8Asd7bJwkSeHCPTof/bjk/Hw06ZGCHu6D9ryJjFweQoGCf3Df5z6hqCwdsaIC7fnMAMC+lDwVetJCP0pvAMKVvFwE4QKCfWLOA8ZX0IwVBNKCnecyBMmbRDwLDKHCj6m4BM5qsIwCG8HCP/BP+7QtgJw/s7HCbr19AMAjLBw3xoIC7fjt+7Ur9AwE+DLCfpPGCcaphEwDOuJC7DuFCMgsIAw 4_2ndj_mp_0013
LutGFC3I3897bAAHwts7DCzIoR6LK6LFw0xxCCHXFR772drIw5x1CCHWpY+r1FpKwz1fDCDKhT9rIVd/vWfCDC3gjRA83Bp/vPxvCCTw4zA8yWExv+YpDCPP57A81/koP66eBCr3ZIB85g9pvJUAFCXnwv/biCdIwCYQECTBrB9D6VEFwXcrCCX0Zh5rKwW8vw1UECvCK/87p005v8t0DCjAu4AcxVmBwXKICCHCMWAcIdMCwasOBC7IZfBcVDaxP7MyACXn5ABs7wI4v 4_2ndj_mp_0013
LbJ1BCf0aM8jT7jIwHlfACzu447Tb4AKwIyx+B/iAq9jaUGIwJ8O/B3rIH/TvaIEwGLdACnpBx+zQChMws8oACfOHwAUr1vLwQSjBCf5m79jHAeOw8E3BCTzgm+TpQcGwwZSACrpXy7L7t9KwBW++BjaZk+T/qfNwKLm/B73wHBkSPMLwxlgBCLoQQ/DjMHQweFaBCjEtd1bkyEPwhehCCfgVL+DBfgNw 4_2ndj_mp_0013
LxDZ8BPoTS8TW96Iwld55B38K79zhGLHw1tX5BPaveAEXE6GwAvr5Bn4dJBkVFlJwYfh3BPoMg6TVw+IwAI10BHhgU8jMPVHwPtkyBfumt4b8E+IwS4GzB37h997XLqKw7+TwBbU1h2jPqRIwBVY8BfqZC1TekpKwCaJ6Bbojn8TepCDwO/03BbILE9bBzBJwiJa3Br1eo8zV5CLwOCa0BvU7S/DgHiHwvj80BXowY6jAVIDw 4_2ndj_mp_0013
L2Sr4B746JBkcDrCwTbC4B/1tSCkhf8Bwu8k1BPkveCU4cSFwOcmzBP2uHC0vpfFwNIi3B7x4cCE9gF4vMtH3BDOMMDkOiZzvK1z2BbqSVD0KuF0PiBv2BbBc3CEm9K8PCcp2Br+J6DE7N54PzvH4BbimmAkD89+vYPk5BfmfoC0kUcDw8JO5BnPyRCUFfQtvf2w1BzJtLCEUItyvRaV1BfqMXDU+r35vxm04Bn6GeDkbSy4v 4_2ndj_mp_0013
LSr61B/C3CDUCUBIwvN0zBXaTTDEXLrJwjvSxBDXTdD0zpEIwDQYxBTulyDkPMDEwuvw0BPxf7DkI8GLweoxyB3WDHEkQIGNwi16zBbkkZEU4JkOwgVByBLCniEkImOQwFljyBbWAzE0S5DRwf070Bfv97Ek0ZDRwlHswB/OF6EkHr4RwVqu3Bze3QDEYkMIwGlXzBv2t4C0UyALwIim2Bbbn0DkGOMMwaiN1BXFJKEkfFpJwwm/wBLWcME0iNCMw4FOyBzgp1DEWKjOwcyr1BjmcUEEm8qPwkke0B/3BmEkraJNwYyKwBTjIcE0i1QQwxIX2Bbjj2EUyDbQw5eV1BvHQIFkNWrRwJD3uB3TMzEUUD5RwExFxB3KXGFEEmgSw 4_2ndj_mp_0013
Lfb7uBvqSPDEHHDJwd3QsBrfbXDEShmHwBXYqB3UgxDUngYJwAGdqBD0ryDEDo3Lw9Z2qBbjbtC0AZYGwahOrBL+AdCU4KtAwJWztB7m2FCkaRFAwyP6tBbdxbBk8Ba0v0V9vBvCFpAUl84sv9JDyB76YgAUoXg5vRa3vBTgFAAUiXC0PXj8uB/pk+CkP7xKwbatsBraKsDUCpNEwKLkrBbZuUCkENjIwkXtoBLeHxC0r0DHwSwmpB/lGHCkXTa/vXlNrBbR63CUyg27vsjcvBvVvcC0BJGAwOaDuBDw3eB00ZYDwxjVsBDA2gBEDwQhvGsHyB/Xu/AklOSAwoZlzBv+y0/Dsyi2vpgQuBfJxGAUfa26PYmZxBz4O0+T5EQ4P 4_2ndj_mp_0013
LqCjoB7lOEE0OtHIwn0UmBzWXPEk9/WJwU/MkBH3UBEUXj3KwbEEkB39OcDkprVKwDDqkBX+FYE06rEGw3QdoBX16EE0QPNEwLU+mBT2ybEkQuvKwaDDjBT9uhE0eNwHwfrzlBXiuiEEwMfDw7S6jBTS9ME0pdEDw 4_2ndj_mp_0013
L/v/iBTojKEkhR/MwfK8gBDVM/D0GRwOwxoPcB3P13DUnDkNwpvCYBb5CFEEJkQOwt8mgBb6ZME0I3pQweZAjBHWHNEEsMYRwhQsjBDOzYEUndpNwQX7hBTCUhDkw9SPwzd8fBzXncEEnNaQwK9FeBP4NFEEuBRRwXBhiBvtYQEk3JSSw 4_2ndj_mp_0013
LJDocBrhpbDkOHdLw29+XBPSqMD08jtJwCQuYBzNdeCkoapIwnBVdBXJUQCE5AlIwEQQXBvr1qDER/oGwq/McB/rOxDEDiGDwyducBPTuLDkv6f+vz4tbBrCrNE05nFAwpcMgBfFUSD0PaALw6qTUB33GLDkLJ4Kw04DUBvmZeDUhqHEwNuCWBf+EFEE1HEIwE3xfBjA4xD06OmFwXyHgBLwQQDU4Ie5voUJdBXFGuC0gxgBw47KZBvr7JDUire5v+IPfBTz8PEEfmJ7vOTJYB/2WNEEQJL7vF9abBbg0aEUvA8Cw 4_2ndj_mp_0013
L3qUUBHixFCUQsxHwjztUBXBQ5AE1bTFwH7mXBztZ6AUIl4/vuOjWB3niyBkVBo5v1fqOBHKkhAkB67Dw9yPLBn0hXB0pFpHw8LeOBj8wUCkjFFIwnaCUBTcWFCEKpyHwKjzWBjKQHA0bZhHwaP/NB/7XtAkKFY/voeWNBvlFC/zNF8EwsHoHBH/6pBEiJhFws5qKBHIJ6A0ZtxJwApwNBLHVqCUnozEwKF1NBHV2kC04J/Jw 4_2ndj_mp_0013
LPn3aBLta4/D6229vo/CeBPJXh/TF0awvZV/hBzpXUAkz4ryvFmRiBXVVaBEiOJ6vDVIbBbIpk+Ts+/BwwizdB/6vw8D1/TqvauVcBLuqPAEX/QrP 4_2ndj_mp_0013
LQe/jBbGMY/D9+LRvjl8mBzbl+/z2laevrLOoBfQVJAkrOS6PLKVqBDcLwAEqxC7Pr0aoB3+Rj9zNFy1vtzznB/11P9DtWZBwj+opBD0D/37K1MEwXoIpB/gCB/bgXuCwaTyqBneViA8e+0DwmOCtBHZlUAcLcaGwWRJqB3PuwBMQ5TCwYATjBfEYc9jBKrtP7u3mBbg48AE6Y/xvT+6nBnY+f2rm/ktvNdkqBH9wD+ja3B0viVCoBzscm/TkcLDw6zwlBrydt7TQY+BwPAtrB7TYp3jS4KDwxhXpBXLlqzLjNQIw2GbnBb+Pb/7sruAw+lhtBPEVx+rnpkHw8aRuBPH6FBcyWPHwLmaoBzAT7BcCqUAw2aYrBHmARC88xIDw 4_2ndj_mp_0013
LcfPnBzbJ4+z7jLBQkzhoBX8ky+zidkGQLqPmB3yNy+zr2WJQwGAkBXnxc+DhzbIQ/TTqBX8Yj4zDuQHQy+woBrKyS+befqGQ85WmBLxYP+LFYEHQc4AqBzpIKAMLyzFQ5nhlB/Nzr9TEsuAQJDmpBbghUAUTmcHQpyOrBTpg44zokmJQC05rBXzL44DbVTEQ 4_2ndj_mp_0013
LyoymB7oUz+TYB/LQM5xkBzXP8+jB7EOQ741iB3N2W6Tpr9NQlXhgBv1jR8DtsjOQ9yHmB3jKC/THdaQQxGinB/Vs1A0PyrQQ50EnBHJdxBkV55PQ3eDpBLmv5AUwrnRQmaxoBvCk3+DkKXMQbtojB/9MZAERk5NQgKlnBzh018DfVfQQR9nkBf8ht+zEIMRQ 4_2ndj_mp_0013
L8MxjB3ZLn9r40WNQun5hBr2xDA81sMNQCt0fBr1nDA8VQ2KQRdGbBnWnNAcgENLQj6fjBbCVWBMTsINQpKwkBTnCrB8ooyPQX95jB7GMKBchA8QQCYwmB/vdQC8ZdwPQsZwlB7b+H+7icLNQ3KpgBfbsBAM8e+OQcqElBHrXRBMUioLQnmMiB/xiFC8ZWjMQOvqnB/diYCs24uQQd/XnBjm+cCcklBOQ 4_2ndj_mp_0013
LQC8gBzmCn/LSYgIQ3b0eBrmvc/rhO6DQJ8taBTKNZ87YQREQkJLWBrqr18L5VoCQG5QhBnw39+rdta+P4ckiB3UY/5bTWY/Ptq7iBT00T/bDaXIQqTmcBTamoAcw/ADQ1eHgBDYuA/rx5A2PTMviBL1KSAs+//9Pqf2jBzQv26LDHhCQ 4_2ndj_mp_0013
Lpy6bBLY1C8TvAaHQx03XB3HrM/j8CPIQ8+OTB/IKg+TrQHKQtE5OBjRhk/D9vkJQfytaBbbW1AErmWJQcb5dBbWamBEwrkGQzNohBXAY4B0JHeHQgNdbBz5tACUMv4BQfNFjBL5lSC03gsDQNLXeB/lHXCkHWO8PqM2hBzbDgCkumA+PR0SjBnhX2Ckfu+0PEwvfBbxcq8TTLRIQ4T5VB7u2s/TQqtEQ31bdBbqDiAUXx8KQAsxXBj9rgB06NOKQgnliBneIjBkz8kJQawPXBnxQzB0nfLBQV7LlBbbpZCk8nZEQ9accB35thC0FHtxPaJxiBXgUtCUbUsYv 4_2ndj_mp_0013
L7RGUB365A7jENJMQb86PBXMi317Kk7NQN2BMBbmWt973+WMQ06NHBPuma9rTKxMQB6QSBbs7R97i2JQQPdTVB3KGO1ThRJRQ1ELXBPwEY9r59oSQ8BqcBzLYp/r3LCSQZYQXBj8F95LgTAMQ9q2NBrK7d9jiVbOQZe/UBDdYL/rbllPQfiDPB7DNp+LuksQQ9M1SBLYkm9DXkbRQec7YBbluc7z5JrQQj/PeBr/tbAc0G2SQJNyfBfGuU+LSJqRQd4RbBPsNeAsDmORQ 4_2ndj_mp_0013
LuzIOBTyaj/7yxmKQBk9KBzsJlAcMcsIQ3AvHBfkjT/7N79FQC34CBD3dm/L2dyFQsJhOBDd6dBMB+4FQ7LtLBH4wAC8PFBBQIbHIBnKViCct2jBQU5tMB36DfBsTuA4PnDjFBjCmyCs7/N6PRjJKBTYl/B8xhOev3+kGBT0LhCc7rRMP6RBEB3eYxCsUIr4vctGSB3pCg/Ly2NKQvqwHBripFB8JXxJQHZAQBX6xJCM3HIIQAY+RBD4V5AMPliEQkjUHB7K4vCMU+fFQRPiPB7/QqAMsSU2PzkuCBHj9MDMMoE7PsQ8KBvBdkBMPHx4v+VDBBv5tCDcdB40v 4_2ndj_mp_0013
LCkOKBHBla8rLHYDQfF9GBDyaK6zao7/PKsmCBPuAF+zRiwCQHvV8AHO8X+T6G0AQ/3iKBzAhk+D/PF6PwZPOB7mJR8zNuvoPr7JHBXmuUAEYsqwPogTLBP3EG5bg760vtQOOBnAfG8rRY5DQcA2EB7v+I7rUsc6PHFHNBDLGl/zA32/PSyxQBTQCK4LPSB1PWA3QBvdql+z3fSlvlYwJBToGCBkNDNPPFMsEBP4s2A0HQI6PollEBXAFq/z1X+jv8QMOBr4ys8rbiv7v791IBjms+7TuDF7vr4wIBbziz97PqPrv 4_2ndj_mp_0013
L8kzDBnPtR/DM+RHQ80DABzF+XA0paOJQ5Mc3AbWl0+jZIIKQag6tAH6/e/DWC9JQ2j1CBLvRBB0JxoLQllrGBrbeFCEAZ/KQhEuJBviKSCUsfgNQyNiDBHwIrC0fB4JQOwUHBf8nv+zaleIQ20x8ATs/EB0LjkHQUpGFBrWNQA0iEsMQCLk/Aju8ZBksO/MQ4XmJBrNu1BEZxgJQ17cMB7lVsCkiFDNQ2t/LBLHotBExWPOQ4U5GBzqccC0QZCPQPIRGBnCUFD09gaJQCnnABXdz1CUTnWLQdddBBj1UhC08uDIQ 4_2ndj_mp_0013
LP5t5AP8Mj5TFq/KQtVdxAnqpP9LcCqLQR0JqAjKxZ+bCfdJQm4hgAberL+Lzz5JQYr02A7o4FAMUDqMQINKvAX7WOB84hINQ712oAHZcQBMOlaPQHzOuAzlRICM2PTLQoVzhAj0iJC8qv2PQFfMnAjxopC89HvLQOM+gATEQqCsGFBOQYEvABj9jC2rsg9KQgOrsAbzNw6bEGONQpzA7Anbox/bPehOQZkw8A7l9aA8ZGNLQ7ThpAbovcAM02bQQ5UJzAr3xHC846fJQryyZAbQ9JCcSB1QQ99imA/sdDDsf9RKQyY0WAfPgEDscGXOQ 4_2ndj_mp_0013
L+5suAbeNE/LbieGQXV0nA7yTy/r3tiBQHvjgAzs2H9rjID/PNfjNAzCC0977vQ+PUu+uAHA4TAceYo5PO3WoAftqdAMQWHYvnOx0ADR1mBMADS8PvYm2AzsMt+rJaAGQMx6hAT8CnAs4b/CQas00AvM9C/787I4PZCjtADcjwAM/3N2vNPhkAnu1B/bNLppva/QiA3DmOBsN+dbP4o05APNU5BcJZIzP0F7uA/HkMCc4Y09Pi3t5AHakdBcR2rBQ 4_2ndj_mp_0013
Lk0ykAfmDn7zoHW+PuoIdADBCX/DYhi7PUBoLA3WY5/DLH1BQhY7y/ygWSAk1cXAQx46lAX+U5Ak6Tv6PmbTtAL574A0eacgPonO2APS0JCEbj7cP0T/7A/eUECED7O8vZnZsArVza8j7/YAQ0r7UAbMz++zJk/vPQu4qAPQO9AUDM8AQNzGhAvLfzBExRZ6PHPioADzm5AU4pe0vfcGyAfEZ9/TpKugPqe2ABXsHeCkejl9vD8r1A3g2FCEVOIBwG7CABTpNLBEH4z8v 4_2ndj_mp_0013
LIp7QALW3x/Dwl6GQfFnAAj2n9/TNSvJQ9vRZ/y2Rl9DnD0JQBIel+cp4W+j3ymJQFfcMAndf2/jpiaMQ8nx7/egj0/DQizOQqnTp/ycTFBkQEvPQ2lxy/eIh58zXFEQQ/gC6+aIfEBE559QQR9EQ/mlg18DReKRQS4CP+qrGx/DkYnRQR3IgAHooM/zGUcHQoidy/6I38A0tWXJQ36AXA3UZyA0mmlMQzQZWAvhHE+zK/eMQwTKw/m3rAC0oitOQpjjAAXhJQ5bVcaPQlzc17a95/BElmURQX6eC/GjVr5rlLrRQscB9+YHrv/zGzeSQ 4_2ndj_mp_0013
L4Lzp/udmG77+7vJQQPB1+KYPN/LkXrJQ3D7B/QzX6+bomhGQcnP4/MMGL/7sfIHQT1Qn/Gsg5AME3bJQHPT0+eZPGCMbCVJQQt+u+w2hLCM2a7LQnS5q/SJ/rCMfB3IQui4EAX7347roC+JQp6km+UzeL/LCgULQMH08/i+49AMCBJLQhQf6/S4S2A8oRPHQ3ONo+wgWECc+nZHQ68tc/cXApCs8j2LQo/Qh/AE0gBsDaMMQhdOq+SJ/MC8pbmNQWajQ/GUeJD8mEyIQNLABA/j7tCsWRfKQk7y7/CjpnC8jZ8FQ 4_2ndj_mp_0013
LE21F7EzKP+bJOnBQ2+dV/UssE9LQZF6PUh14/IutK7TSH46PbRLPAl8SQ5jfAK5PeG2m9ixAD8LL5EXPw0FK/0sVE2rkzY5vmTfp/IKW89r4+6/vC6gN/cQgj+jQUJ8vJaG//ouTT8bBzfEwa/Ss/kaWY/zUymCwnAQAAt5GD9Dig0Fwzglf/KwFS+ruw7AQhrEx/IYSM/7GAL5P0c6H/+L+1+7V8sjvB4uT/GIYB6zxlEqPnaWo/EHzCAc0S19vSzcW+0HrAA0XOI2vb7gHABMqn+rhxBHwAcYt/o/3vAUxWpDwFjxIAJWEL+TEisIw 4_2ndj_mp_0013
LTdlr/w7mK/DUAH+PnjvGA5zQqAEff/+PbvjYApabWA0+kkDQcRplAF6ElA08CXCQdYx2/wM09BE6CtAQWPRx+AOlV/D9OBAQhq6MAxAa4A0vvF2PVWFW/49XECU5eT8Pg6Rr/UoH8BEwc0EQwo8FA1NPaCUZODAQ 4_2ndj_mp_0013
LmlQSANe9i/TAaDIQrSpgAJMsx+ztQJKQVlkoAFZE66TSIPJQUJTyApb1d8TQ4aJQIHJVAhIFU9zWHlMQqhViAZefU5DBSkOQkjKIAtDn3/jrS5NQR8VDAhBBx+DlREIQb1ekApeaTAUuf1KQqzbKAF06Q0T2X6LQ6B0bAVxt74LdzIQQ72rmABU3a8bMnmNQ+h+nAJwC39j4AQPQ6+N//gZBE/jWUnPQzi3SAJYuuAE6WjOQI7Z5/MxfVAU+gdMQ 4_2ndj_mp_0013
L0PdkAlmTm8rr7tHQaavqAJRYY/LemQFQDWLyAhLeZ+ba0+AQIbq7AlGrE/LjT7AQp7ZjANEhxAM/m3CQmrTaAxSuXB89oCHQrLAqABSY2BcrEHAQOrGZAtVcM9rgIIHQTxfvA1lDMAcrRKIQkbBcAVNdUAc6j7/P1L5OAZcrxAMcpAIQu6rkA9wZTCcJ348P9lsuAJWpZBMm6z5P77WvAh7CKCstKADQ 4_2ndj_mp_0013
LIQmuAhG3t6bp0I6Pz+I2A92kz4zzP5oP0NX/AFcFC+z4la3PyTUEBppfz9T07MyPgyGwA18zF+zX56zv/I93AhKzh/zKeR9vIzcoABUr64j+Hb8vksOnAlaNY2zMvM6Pxnv4Ah+178bdpvmvstmrAJn5n/T8wilv6YjzAhT+XA0cJgBwngK9At5zZA0ZWg4vyMx8AVW6D+DUCyAwbPNkAdd1N9jkDGBwft8sAl0aW8bz6UAwyvsiARaKU67X6H2v 4_2ndj_mp_0013
LTKJ8A55Uz/DRX8+P1WBCBdFKpAUmlhCQo0MGBhzbh/DgcZFQUZyKB90wGA0f4MFQ70W0AZ8LCAkSLaAQ8y5DBVxKeBkyKaAQAps/AJK9HBkL0xFQ 4_2ndj_mp_0013
LrKaEBdqzK9Te0UIQrhyHBZ0Xb5rqKxJQnsRLBZJJF+rv1uHQasBQBRKDq+LZbhIQ/WSEBBjkT+bTdYLQ0ziBB1FOr7LCPZNQRNaABhRfu8TAdIIQiqpKBt0Lc7zfqyKQXPbBBRNHS/bv1DKQcRwGB11N3/b5qRMQvIQ+Ap3DJ4jgVfMQ 4_2ndj_mp_0013
LelZJBlI18+buE4CQyqpMBtIxLAM1Fy9P1hARB1jwv+LG4U5PyElVB1yaq/LFgj3PPkJJBZLtqAsrN9wPbaTFBFKV0BM5hJ2Pq5fBBBQ+AC8GuIpvwufIB15iiCMTaa5PrkbFBpRRz+rVHMCQH3QPBRPm4A8bp+AQkHxGB10Hq/bHy5kPy6vLBJJ0/As9bBovEM6CB1FnjBsLzD+Pr5h9A5LIbCcuJCWvQEb+ARymHBs0EuuvOWyDBBM4ICMxrb5vkwwFBpQt8CMD7Q7P3w4KBJT9qC81wtpPhOILBRE9cCskHHAQ 4_2ndj_mp_0013
LEr1PB1YLU2r0UY1PWMzTBt2FY9zXMnpPRNUYBFHZI+TVSF7POgJdBFghl9TMhO4Pm3LRBNKjLAEGlVcvLpdNBF2+9/jFlX6vcVcVBNSJOBUqPFtv141JBJOhKBUs1h8vPiCMBVemB6j/iH3PKMWVBNcvq6zIiUxv/ytOBN/piAkd6mzPGq1PBFFIm/TRtwAwsd9KB5CpN+jZYD5vgphTBFzFFCUCfAzvcv7XBprSYBkZ0DvPuF7XBZxu3A0J535vlwUHBtOz8A03HuBwEpUHBF2MWBknYHzv6nQMBp+gBCU/iJ+v 4_2ndj_mp_0013
L6z/WBppH8+TnBYCQqkiaB5FwW/zxb6GQpdgdBlyID7TcdSIQqVJhBZwdl7jyExIQmkTXBNpCOAUy90JQYcDVBZqtoB0WIfJQWHZRBp8r9B0VI1LQTMpZBlGMUCkHTTJQHRITBRu6w+zENfDQ4hhdBtkSbAUOL1FQn38TBZCXG/zHbMKQov2ZB5QGOA0aImLQ45qSBZQwrB0g0UHQGqyPB9qDfC0hmlLQQpGOB1y6PBEDD5LQ8zpTBZZH6BkjHsNQfvCYBhda0CUOrDJQErBcBZeuSCkCCILQX6JcBZ1RMC0YaLHQ 4_2ndj_mp_0013
L8fHbBBSjR9btxUIQVJJeBJgZAAswh1IQUXLhBloKMAck3bFQp8ijBdi0YAc0m2GQLpIXBFne09LzYIIQ57xfBdpz//rs12KQp0obB9KW5A8+FtIQ 4_2ndj_mp_0013
LkzkgBt44HAsxUPAQuMniBBR9WA8d8/3PFVokBhWnk+rtkS0P1W8mB1s+E/7zOIwPjEOhBtVooAsyJtqvdxmfB1GG+B8XybsvRXOaB9u6ACsJ9izvGaMhBJ5WkCcJAddvrtoXBNl8nCcmeV0vDMzfBJZYLDsEk4hvZkcaB1cPNDMK3ivvrl3XBhMH0D88vjwvmbkdBB2/r/b1ff9Pye7jBh8CLBMzva6PCSgfBVwCt/bVCgwv+5riBpPymAsAvH5v2ZCYB9SLHBMtIH3vGsTjBRq4iCccmFiPQLaTB1lapCMYsQ4vRj/gBZatoDs3E3YPSpbaBtcWFEs8Xdtv 4_2ndj_mp_0013
L+g8jBBEzmyL8dP4PfbulBZxlS+DfD0zPK/3mBVKnx/jbC/+PySqoBVtLtA0Pri9PYGQkBJE2LA0h6DgvBwBiBto3tAEmdsxPJzPjBJ7SG/jEgT7velFiBxQUm2z8VT7PjBdnB51V08jwranPQDnlBJnEABUd74rvqZqgB985CAkPm6yP5hNiBtyHTAkK4CAwl57kBxKuT+Tbb0/vr13hBd1E98zJIZ5v 4_2ndj_mp_0013
Lt5MmBxE5C/j5ebEQ9dSnBBWbOAEMZqIQlIOoBFwaW+zF2uKQmjQqBhHP0+jNyFMQUfMlBp0MIBEs07JQnrVkBhZ9JCU3jOIQqvimBhkWpCUgQxHQU8tlBBKBOD0u2lEQPg9lBZhxQDUPIe+PIZAnBZS2wCUw8C5PdhJlBtpkzDknoa5Pa1ckB1GqF+D9xCFQuxGpBhcrsA09H2HQEVajBNN9iAUv+YKQAh9lB1jahBUBV0LQRIvjBxgU9BUbkgEQDLqiBVbMaCEgfLJQ52LnBlx40C03p1JQZGOoBxiAaCk7ZwFQ935kBdVOnD0mdiGQJIonBh2PWCExO68PfDMnBVd6yCkXSJgPjFWkBJ7DGEk2ml9PZLVlB5vo1D0gFJjP 4_2ndj_mp_0013
L7xomB1hL12DzdHLQlMLnBZkNe97SmTNQwZWpBRreu/LWeVMQ6QVrBxVfBAMObsNQ5bpkBZQnN/7fSGOQlCuiB1NW48LoGGPQ1DxkBxH2O0jH8WKQZa4nBh9Dt77TDNPQuQ2jB9riIAcQdXMQmyHlB1LmWAM0InPQdqTiBJlW23rC1pNQ 4_2ndj_mp_0013
Lp2+oBJ6fXAc0I2JQlxrqBRIhTBcUmeIQuYltBtCTxAc1pJIQG4CuBJynd/7br0FQzUgpBpTGoBc4pfDQmKDrBdeLVCsISSAQVtbpBNhamCcRWK3Pxl3oBNN5FCcs7pVvCAIoBxaKOC8KAl6vWZ3nBt381CcnO19vpAqnBhDjcBshfoAwAdUnBthwOA88zuIQ/jzqBdbZGCcXBuJQMFenBlrs/Bsko+DQN2ZpBt52tAc0kGBQPW2sBNZkGC88MR9PK8mrB5HvvCc5s4CQnQhqBBTZADs2u4uPPQinBt1ayCMjjo6Pp/CpBBkxNBs55OmPjUOoBZ8UODszEu4v0uTnBReJ8C82DuCw0x2nBJvWfA8V3w+vYXGnB9z7oB8SzbEw 4_2ndj_mp_0013
LGFdvBVoxqBskd2IQqhNyBd8hRBcymnIQ7wkzB9AvbBca5vDQO790BFjHlAc6VACQ98zzBhgjBCsfytKQX0t2BFOAnBsu7+KQZ6M4BtquOCsWYBNQanG7BBbtACcewSNQvdp8BRGldCcliFPQis1uBxd4RCMW/kJQNLeyBFtGNAMQq8IQKO3yBRl/7BctoqMQmEzzBhjhjCc5AOKQdht3BVBqsBskODJQqky2BhORkAMAGnLQPTO3BxKAMC8Tt9OQEjJ4BpHKwCs1tZMQ96C8BBBgACMxFVLQGhL7BdvqABsbaGOQBqj+Bt8MTCM3sNPQ8/z7BtvjdCsMqdQQf7n8BZMm7Cc/qVOQ 4_2ndj_mp_0013
LK8FzBdtKTCsRITBQMYO0B13afCcnvu3PZvIyBZYByCc6TPcueZ8vBtta9C8LT3uPe+d2BJqrADsx3U5PtSw4B9Q4tCc3s1/PlBX1BtwmoD8MRs+PTuCyBt3dpCsaMVDQnC/0B5avCCMHDtvPVnR3BVsCJDcJU/jP6qU6Bxd0FDsNVZAQ6Gk5BZVCSCMWPt7PrLB4BRDWkCcPI2DQIO92Blf//Ds5Zs/POui0BJCNgDca/PDQOIyzBVJR2DMSpu5P 4_2ndj_mp_0013
LpusyBtZE1Cc85L6vQ8AxBdV9HDMtuLBwVeoyB5opdDsU2yFwLGB1BBCQjDc0dYFwgrTvBtpHkCM23eDwVZnwBNdB+BsVNeGwrshyBl3aICsmgxIwpUxvBN/BzAMkeWGwZye0BFkNrCMn7F9vJ0lvBV9SeD8WU1+vswttBl9/wCs6l/FwShTuBhHwVCMycDAw 4_2ndj_mp_0013
LCzOxBNmepDs4fFJwcoNyBNET/DsBGkLwFGm0BlD9mDMGPxMwNbv1Bxap+DczYVOwtu+vBRYnBEsE/oNwXWDvBdVwYDch3zOwKfwsBN0GfD8NmYQwp+3rBdx00Ccrw/QwvslpB9ya6CMdu7RwQlTvBxnufD84p/IwxhtyBlI/PEsw/+Kw63pwB5vrLEcjeSPwdDQuBFJaJEM5NvMw/EZuBJWuDDMbyMNwNmtwBthbJD8PO2PwlyYtBxMq0D8zrLRweGErBJdgtDMp3uPw69RrBNp3eC8YFNQwVoitBNqjmCMEhiRwNNEpBJktdC8hSUSwxVIqBdMSODcdurSw4IBoBtDEHD8m8bRw 4_2ndj_mp_0013
LctS1Bp/B/C8emRMwMBw3Blj+tCsKPmNwmSO6Bpzg+C88zJMwvcZ8Bh4U6CcvQXNwUit3BR8I6BsZGVNwI9i1B5/9HB8MexOwgMG1BZGwO/LrOGOw+56zBdGF6+bOKbLw9k1zBJaDi6b4RBKwkCu0BBj8Z9zNRxKwthuyBxU746L5DXHwj3R0BByatC8ep6Kw9xD4B5WD6CsBrnPw+vx3Blv8pBMyZNLwPDm5BdXOeBMnZ/Nw5rv1BZc6EB8BHeQwGqrzBxtzoBcK2TOwsQ82BVoIF+b0QPOwFj2zB1zhY+7AErPwqL9yBxkVNA8wQfKwMqL1B1NIC+zJUtMwyBt0BFpMS/T10gJwqSrxB54xZ+L4OlGwhzxyB9lsj7TI96Ew 4_2ndj_mp_0013
L1BF6B1UiPDsLYzJwMjV8BRxefDcweQIw5SK9BFhCGEsiKyIwxww7BRcfSEMZN7JwUyt7BFDpbDcoRmCwu7k7BFKpwCMQICBwR7N4BBqIVDcXwGJwlGC+BF9lLD8Zs1Iw7c05Bp9arD8HjvBwCfQ9BpV9rD890SAwNK57BxiJgCc+hNEw 4_2ndj_mp_0013
L5Dn/BxYBME8JiJIw+4XACZa0hEsAUVIwOcP/Bly1yE8E8oFwLnZ+BtZSwEMGpHBwlg0BCRhxhE8S/qGwFSbCCpaG4EcpbZGwX/8CCBOQ/EcNmLJwY0WCCNNyBFMCeOCwUtWAC9BGAE8hzrGwDqRACNMHoEM7+WKwEqbCC9F9XEMMMqIwGM3BCtEnaEMGssCw 4_2ndj_mp_0013
LJWo+B9pwFFMkKLIwrKS9BBe8XFMbgbFwtgK+BFX/eFMdjk/vc4X8BlsilFs/G/5vhjx9BR8WqFs2UrIwaww9Blc5fF8byWLwsAT/BV0bLFMFr8KwzSo+Bt/qFFsllKIwh1N7Btn0SFMQZ7Ews7r/B9zPyFc75NIwMvM8Btfh2F8BkdIw/ds+BxscqFcQX2MwCbs7BpPGdFcsVBMwoVuACtjhOFMJ3MLwmsm+BdoW/Eci+YMw 4_2ndj_mp_0013
LRVVACNXGcFsezK8v3ZxACtFJiFcJi0iv/5BBCBvcQFchsj0PavlACpvASFs6qs/PRlCCCpPxvFs20Novad3BC5qECGsdyb4vLwdCC9BFDG8fqMBwh+GBCBKaKGM2ipwvBmTCCJkYMGsnIHEwd08AC5mtTGcWqJ6vf6iBClotUGsc8BCw8yYBClw+dGMTq7Ew0m/AC5jTVFs5UoAwVOy/BNL2oFsSwPqP5u1CCFCcmFclpdzvBiXCC9DF0FM858zPX3DDC9TD5FcvC0CwT1oACVYnJG8p1/tPHrxCCxHLNGsCxAIwVqWACl1QaGcUK21v5u1AC5H5iGsA+8Cw 4_2ndj_mp_0013
L8uaBCVdg9Ec6o2nPMkkBCN39oEMZHF4PpxPACRDbjEcRzz9P1OOAClGzdE8u+uDQ4f+BCZ8gWEMLyCbP3BPCCd17BEsAD70PMqPBClZImDst3Y4PipXDC9SfzDsozt6PjqwBC5kNFDch+l9P/ADDCdSiMDcTOG/Pe7mBCB8F9E8eu6zvE3UCCJo1oEMcLX+PFU4CCtb3aEcOuvuvZHMBCVbwTEcmrWyvTVRACpPlpD8vtj1PzOZECBSS/DsMOJ7PupIBCR8JqCsMd4/P 4_2ndj_mp_0013
Lr8F+BppxlEMf5y4Pkhd7BB0PhEMqOj9PFqu6Bta5tEcwDlDQ8M+4BZ5qlEMMdfGQdQQ5BNS7kEMexTyPAYl5BBChVE8QWWwvE7U5B1CA8E8wEYiPfxJ+BJ1OsEsnILjPZds7BtKDRE8M9UAQjNU3B5bmhEM2Py4PAcA4BxmVYEco/B6vk/c5BR8GFE8DPKivjqh7BV1DYEMWJ23vopw3BtYf+EsD9QxvHQR7BxWW/E8SpKpvYPA5BVYuGF8GYD4P 4_2ndj_mp_0013
LpBJ8B9uO/Ec+QkEQSNm7BB7xNF8KHmIQ4Zq9BJdHLFsSw8KQ8P29BRCsXFMRg5MQyKk7BRIClFMWkRHQQ1W5Bxc6pFsQrUDQYr+5Bt19xFM9+m8PQat2BxhVmFcF7tEQ1l93BxFb2FssEyyP3Vs0BVvyqFs1+GBQv+T1B5czyF8s7O4PnaTzBFjP3FcY1WgPz099B58TBFcAP7CQy5w5BdBpHFsSifJQ4Ue9B9P2oFsfyYFQVPV7Bl+pvFsvWWJQF3D8B5yx0FMzqa6P+GO2Bpj/fFclGVIQ/4c4B57v8FsTN+pvMKnyBF+9nFcLENCQr1E0BpDp7FMAcRzv 4_2ndj_mp_0013
Lr8O/B5bn5EsAyyKQVdoACJOryEMr4wMQi2CACVQDgE8SfBOQURT/BNJZQE8AZsMQnd/BCxYxsEshVhLQ9gkCCZP3/EcUd/JQkZ9CC1aTlEctHrNQeg1DCJPw6EMW1dIQEIG/B1e1wEMGyGJQEK3ACd8s+Ec/pROQRs2BC1G8fEsalEKQBYyCCdHzMFsvuYLQOK1BC9XzFFcPokIQtk6DC9JNhEcnswMQ5OjCC1JSXEcaSrOQq2GDCR6EyEcgPIPQh3LECFQEJFMZh3GQtgoDCZKNuEMgwAGQ4lmECRBU1EM7t2JQ 4_2ndj_mp_0013
LPdo/BBFShEs67XQQVmX+BFCaOEcfOGRQnDGAClnb2D8JFSRQ5aS/BNLgRD8KPDRQSlW9BlgNVEMPdeSQMU86BBRGkEceVcSQlOE6BBjSqE8dO2TQvRq3BJYM5EM8N0TQQL12Bt+5/E8qpLVQKhDACBfbvEciPzQQAbj8BxO1JEcZQkQQz28+BdYUdE8yIBTQ+Rz8BVAEHEsHQDTQlNS5BdfKcEs/67RQisc7BdLjyE8/24RQcit7BV7RyE8vFXUQzmi5BdP7bEsNCaUQ0J/1BRPJxEsSXVTQyeJ4BVQbHFsODPTQk/O1BtfwJFMxiHVQr6W4BhmqHFsaeoVQ3iV2BlO3yEsxXuVQ 4_2ndj_mp_0013
LQyVBCdLt9Ds5RmRQAHbCCFf1eD8z59RQl9FDC52UKDsTJsQQAPVECxE6NDMPklQQFydDC1yx0D8CQ1SQkR6CCNjrBEc4yJUQdLICCx6hsDM4nyUQUPTDChIfUEcP3kUQecnBClDTOEshHtRQNe7BC1k3DDsr0cSQOe3DCdVOIE8lUTSQHySEC5s3eDM+ABTQUr9CCFZKaE8wtcVQT27DC5eLdEcUvBUQ 4_2ndj_mp_0013
LBVYCCZaA1CsKtlPQ4lqCC5Y8eCs6+ENQOkyBCFHWuBMtz+MQJ8vAChA3pBspVPOQ6tYCCVKU7CMqyqKQhaRDCNUtiDcqEdKQ1grEChGJXDsf31JQnXgFC1jx8DcYdZJQEAJGCJuUJEse4VLQ9OCGC1wIDE88I2NQZq3GCpZRaEMy0uKQruYBClUwxCs4D5PQg1sDCll9TCMUEHNQ8hWBCZQMGDMouuKQK3gCCtGzoCM/q1IQfWQDCh0G0D84AWMQOx5CCZjY3DcMC3IQ3dtEC5JiDDMWnCIQ7eGFChgOFDsOogLQtGnFCpjoDEM8e/GQMkeFCBQXsDcv/TOQzrgGCBUVLE8pYTPQc38GCh4BfE8zlzIQIGWHC5pdiE8HBMMQ 4_2ndj_mp_0013
Li+LCCpH3sAsWPbLQ7HZBCJul8+7sLJLQa8JAC9JiF/rNZSJQKTJACtKRWAsHy+GQSJUCCly6z67ghHKQEzgBCtK+o9ziXjJQzUaDCFkCd27cyJMQ0B7CCxon0A8vEEKQX3BBC9pkd+7S7INQE2wCCBwNq87t1OIQOhLCCdHpY/jOC1IQmewACB39y8jcdCIQOqBBCdySf+TtnYLQm1DEC9vj38TMfaLQ7l9CCthws5zBsCOQM6/DCxcX79rSsdMQ 4_2ndj_mp_0013
LlaF+BNia49b/1LKQVGp7BxQXp97EXtIQFXq7BxskT6LmqnDQkVP9Bpqlt8jtuVCQk0q5B1bsc47WPcKQ4YO3Bp13ayDSUHJQMnM+BF1mX7LKN4LQn326BlFg1/7AxaIQ0KW5B5Dny8bJRTMQsGg6B1G1R9z6W9KQB3P3BNTFY87cdRHQ 4_2ndj_mp_0013
LNMO6BVoLX97X6O/PaZN6BdiXn6beTiwPTw73BxJpx8zcp5pP2Zp1BtVYx7jJWNzP5J+5BxoR++79jguvkd85B9t0I+7tkV/vsaK6BFTYeAs+zKEwDrH3BJrfVBs49nCw/4t4BZL97+7DOmAQa4J8BhcQK2j2llnP7xo7BZMFLAsYV6pvEkI4BxxkCA88ILov3vG4BBpmG8b2zhAw0Ko7BFlRP7bDFdAwPs92B50ZHCc06FFwriH3BJUmnB8jh08vg8a1BlgprA8vWbDw 4_2ndj_mp_0013
LNRe4BdaJn/zGP8svLRX2BRkKzAUC5A0vAq00B9B7fAk8XVAwzHk1BJlt5A0EI4EwgT5yBxlLS/jyAKAwSvm3BNjkGCEiHf1vobx4BRk3TCEkTKwPtEi1B973mC0Jqf6v3zd6BNf57Ckv6cuPpYT6BtCU3/zsuD1vn6v0BZNB1AEU3/IvKnQ5BdIJGCkqma8vbxJ3BBKRZCkSJw5PlNA6BRQ+zBUQke2PRXc2B99fGDEPy96v+yy0BJqpdCkfiLBwi23zBNAqnC0j1rxvqOO7BZLRDDULVl7PNKJ8Bp8y2C0s7hmvfbQ5BV3gWDEkj3bP 4_2ndj_mp_0013
LAAAcBBAAAAAAAAAALy2J+23PV6rX6movPy3N+KDDN6LWSszP 4_2ndj_mp_0013
SCORE:  -174.228   -417.167     33.200    317.311           1.259                 19.649        -10.193   -157.454        0.892        -49.216         -3.527        -20.626      -6.109        0.000     10.915    111.582    -14.375            0.120     39.474                -31.740          1.777      8.251     56.000      8.000 4_2ndj_mp_0014
RES_NUM A:1-103 B:104 4_2ndj_mp_0014
FOLD_TREE  EDGE 104 1 1  EDGE 1 103 -1  4_2ndj_mp_0014
RT -0.35357 -0.154443 -0.92257 0.840762 0.379836 -0.385803 0.410009 -0.91207 -0.00444887 -8.95612 -9.78154 23.6042   4_2ndj_mp_0014
ANNOTATED_SEQUENCE: M[MET:NtermProteinFull]ETTNGTETWYESLH[HIS_D]AVLKALNATLH[HIS_D]SNLLCRPGPGLGPDNQTEERRASLPGRDDNSYMYILFVMFLFAVTVGSLILGYTRSRKVDKRSDPYH[HIS_D]VYIKNRVSMI[ILE:CtermProteinFull]Z[MEM] 4_2ndj_mp_0014
CHAIN_ENDINGS  103 4_2ndj_mp_0014
LU3j5A9at6GstoxSwZJX1ANtZ/G8+WjRw7bF2A9vpLHc53rRwCF7vAxrLQHcNYZSwOF4pARpv7GM0UTRwyS0kAh6UAHMepCQw/ySrARLv7G8VeENwgPVnARb7FHcxcwKw+ZL5AhGvyG8swtSwTplABpc98GsMf5SwY8N1AJjN9Gs1ejTwaTv6AJy88G8EEwQwh9ppA1nDzGsBbORwfs3kA5VB+GsnhJSwoH1YANOC+G8O3/Pw4kQlAJACJHMuZEQwGPuqAVjNEH8p1yIwtGQdANzHGH8WWnKwcuOqA1FrNHML9cLw 4_2ndj_mp_0014
La7Q+AB4OQHMhUFRwuj0AB9AqbHcwNCRwNBDCBFChgHMS7ZPwnqIEBxcRpH8arQPwFWyFBR+LdHcrK6RwLZfKB1yDWHssNiRwey9JBZ93KHsVkESw4NtFBtsHIHsxnhSwSF1NBdzEFH8JwBSwhWDCBFc5KHMAQ4QwFgv7Alv5fHc9poRwIeHHBJlelHM3M2RwkaxEBRPlbH8hy8Sw59yKBRTsVHcStcQweEKOBJaoZH8Et6Rw 4_2ndj_mp_0014
LwA3BBBdIaHc0hONw4+EDBhuHdHcy/YKwFseABBN0VH8hQWIwxdq+AJSlMHsE16Iw9mJJBxjMdHsl73Jw4JNKBFWrhHsr3kGwOAZLBtM5RHc3o/Jw+EMABdO8SHM8VoNwbo4BBVWblHMOjGKw08HLB5WGiHcWcYLwyMwKBBcAcHsPwCEwD5rPBpnGSHcsBoJwhooKB50fOHcv09LwRYdJBpN+MH8OmeIw 4_2ndj_mp_0014
Lvw0/AVSWZH833qDw3rz6Ad+RUHcsE+9vvCbABVTWLHMDmK5v1tHCB9wMLH8CwYyO9gw4AJ0jcHM2PKyvK5TBB5crhHc5S/ovIvywABf9kHsh404vMOWBBRY0gH8ttFDwICRzAR6QRHcB9kAwwfk1A9NiYHcVwunP2YfBBlPfiHsNJxyPVKcvAZavqHsQ2wpv9NQpAVnGhHcbk56v5F+zA1KEpHsl10/v 4_2ndj_mp_0014
LHkUBBpyJDHsTNAAwH04DB5i84G8LTv8vE09/Ah7CyGsURwzvLaP2ABP7yGsjHE2vUQyFBtDxyGMvQPDwQkqKBZip3GMpHxFwbK6NB11x8GcWgDDwu8PLB18J2G86SdJwfCx/AB5RDH8LGyDw3KZHB1296G8k063v/rlCBZzdyGsOGNGwF2sGBxgjqGsm0FCwRAbOBdLO5Gc8/ZKwIphIBJ68xG8HeeKw 4_2ndj_mp_0014
Lv6rBBRrXrG8iWLjPFqK8ApgujGsW2j3PQie+Adl5iGMcD+BQL83BBR0kpGsCgZEQzpnFBJ9yrGMFF4sPfkc7Adi5bG8bzBwPjgR0A9LYnGsgoJ2P 4_2ndj_mp_0014
Ldpa6AhZ3aG8u3oEQ3ls7ANxtYG8I5IJQ66dxAla3WGsT5nKQRC/oAJDFUGslFZJQFjgBB9z8OGcMyjJQn889ANykFGcG9fIQPk2GBdrnQGMhpKIQPez0AhnoWGcQJpCQVlp/AdAefGM6bGKQLcMCB1lxNG8TQsLQ7ToBB5JBBGs7RaHQOxYJB5FpJGMuEfIQkyzIBZRsXGcc++IQQhMGBNUuRGsX6DEQ 4_2ndj_mp_0014
LNovxAdCYWGMapRNQbBXoARSSTGcW4zOQAYfkAR+lHGM9zLOQDM8VAhgoGGcnmsNQbL0qARSdUGcmb5QQrrCsAxA+fGsCpXRQJv8uAJnygGMXx0SQA7BxABIrYGc0ObTQUsFvAxKjpGsUgVTQKpz4AtnsWGscEQOQAuUiAhp+YGM4tIOQOANyA9OOQGcFfIRQAbbkAF2xQG83teRQZGikApUMkGs3/MRQnvMyAdY3jGMLbxQQ 4_2ndj_mp_0014
LHNcrANMp/FsQOvNQtASoAV1YqFc398MQ/QkiA5bLpF8FfRKQw7CVAhhkfFsyM2JQjeIyAdnmbF8Ug4MQy/t2AxZOaFM2UgPQ9NAvABxUFFcSQ8LQwlVzA5AwAGM46FOQ5baiABk5iFcy6QOQHvF4AhPMiFcDWhLQqc+6A5eeNF8wioPQkIE2AdcG7Es725LQHOmrAF9SGFMuE8JQvqGpA58l+EskmTNQ 4_2ndj_mp_0014
LUsbnAZil0FcreSIQlc/iAZjq4FMybRDQW0FRAhKxCG8lMqDQMTVBAlJg8F8XaTBQN0+rAR42BG8gHFAQi4WqAlMCGGMfepzPenprAp0d/F8mrTtvI4plAh49PGMfUNpPhKloApw8FG8smL8vtZQlANs8PGs7VD5v2/QhAVM5YGMPUH3P9FLiAV/4YG8jjH/vW7RaA1XThGs7LYnP7CocA9WdhGs7NQ5vjvSuAJzf8FcbusIQkkShAhSMpFMbXdBQSEIzAtrO6F8/s2AQ4citAleJJGsiqVCQ6OluAVPNvF8VXyuvcFJpAJ/TDGc3U5BwSncgAhClYG8g0EAQYbKkAN2oZGsB7vDwhWgPApnMnG8j/cyPJsqWAh2XoGMdvf9v 4_2ndj_mp_0014
LX6ANA95RLGcn7gGQdj9v/sPdQGsdnzGQduMr+IkEJG8YAMIQQm6K/uO3IGMOZoFQxRIy/kg1ZG8RaXJQ+lqd+MrafGM/SyJQf/eS+ub/mGcxh6HQqyVC/yf9cGMD9/LQMhDt/KpFsGMd0VIQiM63/SqDiGcZgYMQcX7CAj5lpG8NFkKQILOWAjyquGcbi8KQLoWYA14dOG8uFdIQthEn/0AkSG8OYuCQ7MkEA9qufGMiGpIQA7d9/go/WGcbNTLQ/F/0+c/6oGcE0bEQuDXR+KNAXGcH2bNQ5RE4/ObCyGcxxzFQWWvFATyHgGs+zHOQWoxZAH2tyGMJBYJQ 4_2ndj_mp_0014
LZGpE/8AWDGstvXKQdxE7+CKJ3FcJzJLQOywH/y/6jFcDrXJQBhB4/Se0cFMoAyIQ99dO+2qKvFsmf/NQyupu+efAAGstGFQQS2pD++qX3F8cudRQcJdf+ElKlFM9PlRQg+Zt+mofBGMu/ZSQiuTp/MvkFGModrLQLBBu/q80+F8AuDLQr27V/QlRpFM1SHOQZu/V/ywzhFsO5cOQzCEs/CSMDGsBJBQQfsPq+ssjGGcgzyPQ 4_2ndj_mp_0014
L/MN9+kXYaFsVAWIQn9h3+827HFclTAFQ+PfT+SmnNF8S2l/PVAYl/eBrCFsqFt8P/Oj6/wCc/E8fR9DQE/rGA1o63Ecy4VIQ2q+q/gEhhFczi4IQK6v592q16EsYB4GQTiIHAFNGMFcnGQCQwJ/4/weiyE8bNCBQu3FKAxMZEF8pNYJQ 4_2ndj_mp_0014
Lba1+9YPNgFsvmn7P+hq3+qdEpFcG8ljP5WW//ycttF8EMtkPEnPLATDTkFcjfaxvcUon+8Dz9F8pklivc13I+SmoEGMWLg7viJYk8QRg6F8+ziCwM1bI/wh7OG8M278vDNzZ/QHcnFsOmQ/PFpHX+G1HeF8NgMyvTVwr/I2I6FcCKIpvXtmT+c9dEGcPNqyPzTEn/eIhGGc3i06vyrbo+S8UBG85RKGwmVwE/y/CsFs/e9BwhoNi/kRP2Fcvs8CwCeGm+UqATGsgXFCwQML2/ofDNG8fQo9vuyf8+0SHUGc/9E0v 4_2ndj_mp_0014
LyCTIAbHL5FcEcb5PtTVgALrd7Fs9qe6Pt3QlA7CmkFM6Ll8PwP0tAbIpgFMe9v3PK0ajAPlXFGMJzxBQv3DiAzL8QG8F/YAQY0vnAju0VGsP0r4Pv7WXA/7lYG86tgCQ7K6kAPh/fGcrJE4P6gNbAjo3hGMxjd/PSaP+/S4l8FMgI2/PBI7jArBCBGcit/sPEyFdAr9pDGM2xSFQE8vrAfQDEGccY4CQ6VvsAfQOSGspdSuPB7sLA/RhYGsFYwFQW2goAjLQlGc9meoP 4_2ndj_mp_0014
L+PjgAbrZWF8gaaBQEaOlA/gVAF8wVaCQCbXmAf9tyEcvfN6PqA0uA/B2oEMJUj4PktbcA3tX3EM3RtGQz12TAz01ZFsDlkDQE74sAP9iCFcQnaEQXu4bA/PgCFsh4BJQcPDMAXR9zEccZeFQ2SEiAjNRoEcj8tHQ 4_2ndj_mp_0014
Lz8ibA7N6wEMa+MxPZRNcA3OykEstAuyvu6GlAbOuuE8a9b+v60apAjSBkEcdDuCwEwJFA7KFiEMO0f5vxFw4/y8X3EMCDc9vbjnEAzWbREssuLBw4BLOAzwb4EcRIM2PToHjAHmCXEsn04tvNz81/ms4cEMoiorv+8QQ/StK1E8wmKAw1Uv4/WI4CFcHYx1vBpXGAf2V9EMbw9BwJXio/CvlPE8W/nCwEs3OAzRlWEso6dEwy0VKALyJCEsRuR/v 4_2ndj_mp_0014
LJwnlA39eEFcca6+vPsmsA3l/PFc6PODwGPR4AXplNFcc0KCw9fT+AD4gKF8WPGGw+k7pAbc8nFc9aKDwWBOeAbeHuFMVInFwUT3ZAfW3CGsIJlEw0RbeAr4SpFcUcyJwPlwgA/3hMFsWY35v10zqA/uHKF8AzOHw+a/pAz/ftFc0fE+vT7IwAvOgwFs0gWFwQkhRAPr7kFM/ZsDwF7eKA3rDFGMbdUGw4mfZAfUVEGsVISAwk7OjAzdqHGM8eZGwoXCPA/7qtFM0HqKwrNjlADSfyFc28vKwoJpgALLRYFsLPGKw 4_2ndj_mp_0014
L/S96AHX9NFsW5A6vBYADBvWuJFMTNW2vpa4EB/J+yE8r9l5vEl3IBXsnwEsvxJ/vw11DBDgiOFsobaxPHT0DBPoQmF8oI/2PTTmEBjivpFM/+tBQYPnEBDHuAGspMHDQ2qbFBLMjCGct+dIQBl41ALa+PFclCNvvcdeFBHI5SF8p5s8vNJtABrBzGF8PzX5PNBqHBLa4HF8DPn2PqqBHBH5UuFcY/rsPoKBAB/zTtF8fTKyP4RYBBf33hFsdS6DQQDZIBPbuiFclg9CQO+yHBDfuEGskj6AQZ+zABrISEGso27BQZiaFBfPfKGsbO2IQINdCBPw+9FcacgJQzz+IB/G1+Fc3+BJQ 4_2ndj_mp_0014
L/SbBBbI/jEsS772vvCiCBzzsNEc+nV6vKK7CBPVtKEcKhSDwGhxGBjEMBE8khbFwxKu9AL7u6DM8jhyvPr87ALzVpEsH3bwvodkGBf/dKEc++82vI+yABDnE3Ds3Z8pPlEW1A3uKCEsNgbzvAo8+A7w3eDcNRX6v 4_2ndj_mp_0014
LcC7+APMiVEMtoXGwpgy+AXQzUEsVcHKwNP3EBP8heEcHNNLwQWfHBTpTVEssxCNwtCJ1AH+RhEsEXMLwmah0A3ScjEc/sPOwlTzzAHQTNEcbMgPwBd4qAf1CxEM8l/OwJxM4AD9ebEMUCsEwaa/+AHaoDEc+tfKwbx2tALcYZEcYchKwAPT1AjLXxEsbdWKwpqy7ADdDrE8kC/OwoPXzAfi1OEMQg1Qwup36AfuBEEs359Ow+eqsA3WLFE8KixOwIhcqAv1lyEcVOlQwg4mjAH1bpE8MeQOwOOrrAnc3AFszQGOw 4_2ndj_mp_0014
LLIKGBbFVyE8Z1RKwAZ5KBzX/9EMzmILwIgCQBPRrxEceYZKwk07TBbhkxEcwtvLwbf7KBvtRUFMre7Jwbu5GBb94iFcXsNLwLGGFBjp8eFMUmdNw+bdFBHsszFstG1JwK9qDBLdx6E8o3FJwQrlKBn7WCF8rPPNwrxEKB3RQTFsVnlHwbf5OBbPSbFsCgJKwFpyCBLB/9FMLblKwElBHBrmQ2F8+KBIw 4_2ndj_mp_0014
LyDXQBXPmmEMkkFIwAcmUB3OsZEM1FRGwJAiVBjU/FEce8GJwjkKaB/NMCEsPB6JwF41TBL0+RE8c8iAww8vNBPOcpE85/KFw5iQYBnnKjEcMdQGw2yMTBPJLfEs11i7vdlEQBrgMJEcSajAwRILXB7buHE8ecx+v 4_2ndj_mp_0014
LYeQRB/cM4DcUy+JwoBaRBPaaUDMZV+LwaYVTBfxckD8i5sOwN3pWBr90RDMwpDQwpu4LBXhL/C8gLTMwEGOKBXEYtCscsyJw1tHMBLP4bC8BAZOwoApNBrS7BEcM5cJwSzhUBjCn+Ccx5SLwuE+IB3DIXDMY36MwAqWJBXVHEDMFzkIwyzLIBb1PNCczCmOwl5VNBjSYpC8VxJQwBLAPBTwrDCsGbxNw 4_2ndj_mp_0014
LVFARBXTkEE8tgpPw0uSSBDmBOE8MNHRwuZBYBDahVEsPPQRwGQhaB/48PEclbPSwSUjOBneBhEM26XRwC6sIBfnTbE8FwqRw5uVFBnrnvEsIorRwytWIBfjqPEsgFATwcE/NBbfHLEsoVlOwJC9RBLSRBEseX2RwZkmOB7sbrE8QDgQw5BFQB3RBqEs+cOSwxxKHBvD/QE87H4QwjqLBBTrjrEM1/4RwuSmFBHJd3Es5btQwHr0GBTLZ6EMyBdSwwlMEBzwlLE8tcNTwgc4JBDy+ZE8KxyTw9GvKBPgEBEs6R9Sw 4_2ndj_mp_0014
LvA8ZBjIxgEsOwMQwv/rfBLVpnE8TGIQwR+whB/TUUE8oe+PwtfwjB3+1VEc7gpQwmVSgB/l92EcTu5NwDtYeB338MF88bXOwYoBZBz7uRF8P1GOwakagB3abfFMDwEPwUPRYB3KPmFMOmoOwMI8cB354uFsDiOPwwXuXBDwUjE8IJvOw6dZgBLiovEsQjDRwFNseBb4bwE8YIHMwG8aiBLzW4E8f2fNwJgKWBPq0HFMeVdNwckfiBrtejFsx6fPwuyRUB/9MtF8jSiOw 4_2ndj_mp_0014
LyGNhB/PIDE8wedOwam3iB/h7gDs/8nOw4i9iB36KKDMb+qQwrUJlBvhwBDcIEIRw0c8hBrfgBDccagMwwoViBbAISDs1v7JwgmPfBXSaEEcqtNNwYD1kBPoQvDsXkSOwAfqfBP4W6CsXRzMwY0CjBjFnjC8p9tMwTa3gB37KlD8HMnJw 4_2ndj_mp_0014
L2kvgBPjqHD8bwZRwj2zgBbn0yC8FDuSw8oqhBPSdOD8ea4TwcdejBfxNBD8f9mUwq+KcBHVyfC8AqBTwaG5aBjclzBsMSKSw4BgeB75LGBsS1sRw2n0VBrp2kBM9i7RwtLDeBbUtND8B85QwIiNiBP8LYCMvPrSwm5FZBPrE4CM4V4SwlrBcBLE+VCs+jEUwg+uUBv7JzAszHXRwEYCTBbGoFCsarUSw 4_2ndj_mp_0014
LnivgBnuA1DssXBUwAhUhBfVPJEcqMJVwmdNkB/QoSEsJcKVwZw+kBzMyaEMCyMWwaQneBbovbEMR+GVwTQwYBTkkVEcAeWVwFWNVBnxIpEcwEKVwwwJYBLVfME88SwWwiRqeBfSp9DM1kWTw2b3gBnhfAEs1vDWwCR2eBDjdjEMQnIUw1KvfBfmZnEcKp3VwJciXBLjjJEcOxnUwD3CRBn/vkEcvEVVwBLqVBvPHvE8g7IUw9CYWBzlj1EMgS3VwoO/TBnvFIEsxS7WwrKXZBPDgYEc9CfXwDMraBXRu8D8nA3Ww 4_2ndj_mp_0014
LHeslBTRgSEM0fCUwIvYoBzv0aEcbJ9Tw7rcqBX6sHEsfk8TwkBxsBbfGLEMNbqTwgMroB3xmoE8ncsSw1vymBf077EcVlmSwKBNnBX0MHFMlLRRw7PVnBDiBLFcNBxTwVzMlB7RaGEcvnaTw7mxoB3pMlEMPwzUwaFUoB7jkeE83q0RwyJuqBT4juEMHJpSwJSukBL2e2E8+OpSwNa3lBjw7UF8kANRwPExmB3jI8EMdGdQwJMRpBzQnMF8sNMRwvj/lBHfwYF8P4sTwGoZpBPOgQFc9XuTwTT/mBvIpCFceNtUw 4_2ndj_mp_0014
LPVepBfzGpDMsFRUw0cQrBTpoEDcnmPUw8KWtBrwmCD8rxaVwXwAtB3SXYDM9FYWw6ZkpBjF2bCMyKQUwJWBoBrAQQCcvM2Vwi6fnBP0LjD8WxXUwdAdsBvaqIDcb1VTw9O0qBTcmACcXq+TwbZ/nBbFceCs7VgTw9lrlBfUUiC8mIkVw 4_2ndj_mp_0014
LmTcvBPDnnCsBkSVw29dxBrbSfCcOIaWwEwVwBDnVGCs1YoXw0HhvBrxoGBMQfVXwJW2zBrPWGCMco3VwT191Bnjd2BMp25WwX7m3BXkFhC8wKRXwWjA6BfQCVCsV2/XwpvI6BTX1PC8HrqYw1Y/3BbkuVCc8PCZwo3a8BDmzEC8G68YwiSavBvucXCMupaUwhoMyBjjr8C8TW3WwJb00BLzwYCcQQFVwF9JzBb38QBcjQbVwqrS3BjYXFBciMgWwbAA1Bb9ieBc0rzXwX+b2BDEg2CMxd5XwdmN4Bj+5xCsiPXWwu3s7B7/NQCMQvdXwGsP2BLEKeCM5T0YwwhF4B3F1RCsUSiZwkfE+BDiRACc3xqYwVAh8BfQ6ACcV7cZw 4_2ndj_mp_0014
Le3OwBLj/VCs57bYw+IKvBHfB4BcCb9YwfcAxB7yIsAMvHLZwipdzBbTntAcRXEZw9r1uBzlSbCMWCkZw1Y7wBn7F7CcXqcZwUd+wBvo8AD8TvsYwsuOwBbfHWC832cYw+mMtBDfShBsuUzYwQ71uBXwkHCMB1AawAX9sBfurrCshkdZwIMyyBfrptCsvGpZwiYswBLZ0ZDMK0sZwZD8yBn11MDsiZjYwUrhvB/g8YDsdniYw 4_2ndj_mp_0014
L1q4vBDegQ/bUVdZwd9fxBXhLN8LxMtZwwcJyBbWWH8DMzJZw2U4wB3Dyy7ThDoYwOh/tB7042+L08TZwralwB/klG2b3yIaw9+RzBTWYl9Lb89Zw 4_2ndj_mp_0014
L2O4zBzFmE/zACQZwZUa0BDQbmA0LgxYwjye1BP4Q+/zfbHYwRN41B7Z9pA0IHNXw7Lh2Bn2+cBkAXIZwPNE2BHmVLBkCr2ZwZQV1Bz34b/z8R4Zwxb3zB/0DD/j3xPZwBqmyBTUKNBkwCvYw8Gi4BXcoKBkjl9Ywm1P2BjVbQC0CFAZwXe43Bvc9ZB0WIJawORe0BfU+0BE4KDawdgK3B/rGO+DSk5ZwOhE0BL5kD/TIeUaw 4_2ndj_mp_0014
Lmyp2B37y88TfBIYwjI13Bngqq3TiCGXwtNt1BrEBy4bJbAWwI1kzBXRJo8LL/RWwmyS2BnXe+5jFvjYwZ1V5Bv+1J9zjKsWwOa64BX1pR9b6/PXw 4_2ndj_mp_0014
Li1a2B/eUg2rPoyUwSXp0B/t/z67jqqTwdrj1B/xcb/b8B/SwMbV0BfovHA8gXBSwMyu0BbI4P9DswqSwoS7zBDUtLA0mgOTwnsL0BP2BPBk0hISwf/ExB77eHAkxfwTwZnW4BXD5a4jyVnUwfApyBXrV07bezEUwbaw2BDM2l9jGxRSwvKZzBzRNV8TOr1Rwg5R1BzTYdAE/SCUwPInzBDIsGCU27hSwu1P2B7WjRBkXRyRwD93yBf4e+A02STRwHbgwB3s1FBkG9JUwxQuvBr3zr/DSv8Sw1d9wBT0Yv+T3LjUw 4_2ndj_mp_0014
L7Lh3BPozUAMSCmTwo9s4BvYGjBsKcDTwtXF7BLA5ACsgB6TwlEb7BjE+eBcmJAVwAcd4BrDpz/r0eYUwdEK3BP8BKCskR/Swj6c5BX6KTBsr4DSw 4_2ndj_mp_0014
LNhq8BDrBfCcGlaTwgW/+BvV2vC874FUwjoeACjeJLCc4leUw2NnAC/qtTB8HAzTwLpFACrvEODsRrCTwm309BPU4bDcz4OSwK8F8BTRl0C8DZJSwntp8BvGseCseHbTwgMP+B3tBADMm0+UwhJ2ACzXJ9CMMgcSwTPmACrj9oDMDViTw59e+BHuRnDMXsPRw9wz8Bbu42D8cLuSwzMt8BT/LhCcMBSRw+++5BTKM+Cc2lDSw 4_2ndj_mp_0014
LN9LBCn5XQCsk7mVwm+DCC7TYeB8INNWwOpKDCb7G0AcCZSVwwbmDCzhia/LpumVwN+vCCbnsCCcnjbXw8kyBCvHmKCshySYwFNsAC34S1Bs2NRYwFpKCCn1fgCMbRwYwrmDBCrKRsCsWoGWwnoYBC7f9nAsMGSWw8oNDCXWAhCse1JXwowiDC7BzaB8AYxXw 4_2ndj_mp_0014
L4SfDCji4hBM6dOUwRleECXDXBBspzRTwA2BECbbEUAc5g8RwvkwECn7x9/7m//Qw8RZFC3UzFCc997SwUzOGC/H2TCMv1GUwEZtGCrvoyBMv84UwPtaGCvvE9CMMbPUwtuTDC3vYQC8Y8XUwXE+EC3+ANAMgazTwuIzEC364gCcT+lSwsoDGCH9M5B8JrHSwqy9GCTHRIDcZFAVw7vAGCPXYRDsqXlTw 4_2ndj_mp_0014
L1PtCC7qZ8/bFE3RwlbBCCzygw+7WZvQwALwACPdFb8r36NRwq0dACT5Ox77z0bSwUwpBCLkpdAMBycPw7QqACLAXfB8CnPQw80aACP5oTCMgggOwc3OBCHlExCs+SQOwaJm+B3leRCMYyFNwnFLCCPfuYA82JnSwQZvCCjUNn8bJ7WQwBQOBCXd3//73KrNwVYjCCXci/A8g90OwzNDBCbmG7BMWjKRwlua/BzZr/A88AcQwL2K+B/YToCsWJwLwWRV9B/8FyBce+WNw 4_2ndj_mp_0014
LQAIACHKoB4D0qRQwbzn9Bblkd9D6YfQwTJB8BP+BW9z4EZOwXiF9BvGfV9jpMMMwyNC+B3j/UA0rR7Qw9Ag7BjHv6AkjqPRwA8W/BnaKIB0lPoPwczYACPfYK3DezmOwKMe8BbywD8jrQWRwaKT/BPg4WAUKD0Rwcam6B7ylKB0QvbQwaoo/BDLEFC0e+IQw5epACrfDsA0u8JPwGAG+BDEBHBEbv2Nw 4_2ndj_mp_0014
L2wb5BHPYe9TfkyOwbhc3BboY79jPUoMwtLi3B/y+QAEKW/KwoJu3B/V5WBUoEQMwSyo0BrgrV9zx3zNweqZyBLa3S9D+rvLw1FsvBHEAZ8zEk9MwaY4uBXWEy+zi+lOwIFbuBzed96LZkQMwuV54BPJDg9zhoXQwiW93BzoW24Tm4PLw9Dh0BD04/2btm8OwcPQ0BfJ1T/zfbMPwJDZyBfCpj/DZdsKwRZzyBbCok0znVSKw 4_2ndj_mp_0014
LGef3BbgZWAkeAZIwSAc3BPlUhBkK2LFww960BnidLCksIPGw9XuyBfx11BER81GwsLh3Bz3QFBU6Sp+vXpt3BrCUHCUNAW1v4i73B/hhwBku6bxP3kw3B/6wkAUsHA1PmKR4BT6rSC0jap7PP5D3BLMV/+jWw0GwFJD5BzsfHCUaR3FwXuO5BTsRbAE0UX9vILu1B3btgA05ix8vEU81BT0ZbCUR142vbEd5BHbvaCUUNo4v 4_2ndj_mp_0014
L4Yc1BrJJ1CUiiqGwcAWzB7G/SDUoyyHwi2HxB7CXRDUP9mDwQVnxBLReTDU5Gq9vKge0B/rDAEkJ5CIwQKeyBbONRE0Ht1IwXHxzBfYcmE0fxJJwPr2xBvL72E0YX5JwxhfyB3UdLFErVaKwPv/0BDNxRFEJYQKwYimwBLaQZFUssELwkhV3B35WADkH31GwNghyBTCeHDkGJyJwWxG2B3ZfAEECWfJwPYT1B3DgEEkahNEw0z7wBXghSEEshmGwTwixB7X5ME0JPvKwJbS1Bb5ilE07atKwCss0BbNGrEkcpiGwpF6vBTPryEUOWCKwWOc2BzKOHFE0/vJwnWe1BHDKhFUoFpKwuVruBj1ZUFE8WMLwqIFxBrsooFkSZdLw 4_2ndj_mp_0014
LPYkuBD5OPD0nDXFwVpJsBLXiPDk6s2Bw+aYqBvxF1DkKeXCwHUPqB7qMFE0J7jGwMhbqB7BRoC0j55CwmD7qBLZ6CCEMNR+vUkTtBb1RTB0m7vAw0bbtBrNaBAEMT/7vfIXvBDh7M+TWVc9v6GUxBjMcq+jIqHCwW1SvBr6NM0b0SC4vXNQuBXGCODUtSrIw1L9sBDKKTDExQq7vljxqBrg7cCUU09GwQuUoBz46wCEs5lCwSEMpBT4hbB0/nT+vIEQrBzF9OCUJxX0vAWHvBnQD3BE8Cm/vc4OtB39BHB04TCFwSc9rBPfgn/j60Y1vPZXxB7kwMAEo6LEw0zwyBLyLk8DOhqCwwuytB/QmY57eNPrv6evwBzGX58Le+H5v 4_2ndj_mp_0014
LGG5oBzvSAE0Mgd8vtJymBvKOQEkjil8vvOUkBjguLEUDuACw3o4jB7pbyDEIfdDwxZflBDaDPEUNPCkvXBApBraXxD0hzryv9DhnBP/KgE0l6j+v/u/jBjisbE0rICgvu/6mB3zGSEUn8zxP6YskBvxk/DE399hP 4_2ndj_mp_0014
L/BHjBjVEdEEj3IEwa/vgBzoNcEUmF9HwaOAcBzi3VEEvOmFwZoCYBHdwhE0dkFFwOtbgBrb3xEEDsTJwkcsiBjC/2EkYX1Kw5F/jBrshrEU+ArDwYTbhBXoFREkZ9gJwIuHgBTWF+EkoakHw2lVdBfQtxE0OdlKwrsHiB7SkBFk8hGMw 4_2ndj_mp_0014
LIeQcBvZGBEUSpxDwB8tXBLW/pDUZCDBwGS6XBngG5C0QzECwyOPcBT35pCkL1fDwuM2XBfHxxD0jr9zvu9LdB3CLoDkpF3Vv86qdBjzO4C0NrIkPkEgdBn5eAE0IeB6P0z4fBfpR0DE/wHEwrm3TBzOzzDk0krCwr7yUB7Z6dDE0l9ovnk3WBvrmJEEDg7wvXUPgBrkwxD0CiQzvw5ugBXZaxC0ls6yPywgdBnVVnCkkgN0vs0YaBfpltCkV4L1PTjpgBDjK6D0dt99PPuNaBvpX3DESqO/PE4NdBTwkREkVUY4P 4_2ndj_mp_0014
LpqUTB3Z9fC09bkBwCUSTB77nkB05i+Bw3LuWB/dJ4A0KRk7vjAkWBjsESBEV1+pvceRNBn9bLB0I7iAwPF9JBLobNCEF+mBwwFwNBzYexCUqqHAwSqBTBnVvfC0DRkBwz/rUBPwxIBEMhuFw7GKNBHNG1Ak5y04vdyVLBbbhcAEHEIDwc2wGBXB7OCEq+T9vBruIBfhSQCUFwxFwquvNBDfi3CkmfT3v6V/MBvYsOD0PAYCw 4_2ndj_mp_0014
Lw+bZBHmtr/zOWj+vKf4cBLcGC+T53w3vWzhhBb1+u+zLNK5voqHiBLl4kAU1Yc6vl8BZBbZnT/D8nODwGE2bBPWXhvr1tF6vta/bBz7yL+D9sGaP 4_2ndj_mp_0014
LH0WjBPaMO7DdUd3vnaWmBrwwA8jGWE5vTD4nBPor90r2zzbP39MqBr4gS6TKHDoPE6QnBHyQD6rXzeBwfkCnBbWei/LjBFBwZNhnBfuRbAMphUGw07NqBH1GMA8mmIIwIHYsBPWc6AcCd2GwtxHsBbaf6B8RreDwAFwuBLegnA8aLbIwmVciBPkT577WZJ1vhijmBncKL/TBMi5vQMWpBXiOFyrliUCwvgFmBnIu71DCE7Ew9jClB3CdCAcIkb/v0EhoBr3HJAcGMe8vjZHmBb1QCAMWgoIwUDPnBTZGgB84r6FwrlfqBH/r2+La4bJwLnTqB/4eECM/58BwEVvtBn6mOC8gqaCw6o8uB7xgs/bGJuJwokXwBvoNKBchYyHw 4_2ndj_mp_0014
LTzxmB7t5C+La710P0zLoBb5DZ/rF6e/PesAmBbMSHAMJKyDQEXtjBbU0BA8qtJCQEQypBboj6A8C8w7PGKDoBf4b+B8gE60PJRxlB3qXDC8ITf5PCQBpBfPqUCc6RYZvsH5kBj8Yp+LpSuxP66ZpBD2B+9rjpACQTPzqB3UTXBc/DTBQmaUrBPRUmAsqON0P 4_2ndj_mp_0014
LjBsmBDV9rAsDPOIQhxzkBDz9/AcSVWKQnGoiB3/W9B8AJbJQW9ZgBTQuvBsNqYKQHbSmB7EimBsqjvMQTWAoBTWblAs5LOOQhzrnBDWx0+bXBvNQFynpBzLX/AcGt0PQAoroBP3tzAcRhaIQhP3jBnioFA808ELQoRknBfEWNCcDDEMQR81kBv+uACM3IJOQ 4_2ndj_mp_0014
Lq4QjBDXSeCcwplHQ3YJhB/U27Cs33nFQnYHeBP7joCM04yBQpqZZBvdjuC8qHcCQGkciBTGLiDs8w8CQt7tjBPmGAEs9n5GQRHDjB380/DsTK1JQViilBTdHNEM3OBFQmpMlB7OckCcFDtGQPJ/fBj1DGDca7iIQ7L+jBbNMXDMkfJAQPx8gB/qrzDc+9pAQ1AdmBLvdXEssxdHQKLBmBv7tMEc54IBQ 4_2ndj_mp_0014
LZVAgBTY1PC8/iG8PHTwcBTBryB8SCdvPvfzYBb7g2A8Z2V5PcFKUBnptwAcD9T1P2TJgBvfaAB8Lv6uvIEThBPXzz/rg9gjP1QAiBHlSLC8CIs7PHMZaBruCPCsuTagv7R7dBrlkqAMtkh6vltthB/q8pBcyzp1vNnthBbqtMA846j4P 4_2ndj_mp_0014
LrNUaBPT9PAs1GdBQ/LfWBrtK0+LB+rEQzhDSBvmnJAME7sHQZOwNBH5fF/rk7DIQz8nZBTMyR87BjXIQpD/cB3p9E8Dp5NGQesQhBPKom7TgqdGQoBiaBzwFL/TWWqDQT7yiBH384+jOcKEQidmdBbuLlAkYJXBQgejhBLzygAUA1mBQ6TFjB/uLgBUrZo+PqoNeB3wZQAMg4gCQlxTUBbKbA9L109BQfCRcBLYAc+bkVhJQIs2WB38cS3r1IxJQpaOiBzM7G77bHPIQpmLWB3O9R/D8udDQ9F+kBrNBy+Dt0WEQABrbBbj2aBUdxs+PGDDiBHwZ9B0InS5P 4_2ndj_mp_0014
L63BTB713ZBsiJxIQcHFPBDnBGCcMyKKQfdALBbaMWCMhSJIQa7NGB33BUCc6fnIQTltRB73ArCcH5qLQoMDVBDuedCsImEOQx9VXBvNZKD8O2AQQlRlcBzRgeD8Vw7NQ5T9VB3nE8BckCxHQusENBHF2cBswAbLQZfTUBLJs8CM1/TKQ+6oOB7gEBDMnDYMQZmrSB3isICMv/WPQl/hYBrGjLCM58YNQXiZeBfmb6D8y53OQ6BnfBrJxFDcL2pNQ/r7aBTcknDMNu/LQ 4_2ndj_mp_0014
LMk7MBXLhnCcHF1DQXtjJBnWc4CcBf5+PtOKGBjt2UCs9Uo6PdvZBBzrebCcZxJ5PsK7MBfd6LDcb+zzP9icPBXqY2D8g/x4P8S9UBfON7DcUUW4Ph1PMBnLQMEMeX27PCsQXBz6/QE88X+6PTNjOBHUpfE8mZe+PAICUB3yCiEcn3C+P96UWBDFX1E83HVAQ1C1QBzkojCcmg3CQdKeGBvKDNDMI0IBQ+QHQBrEw1C8iS3uPkvbKB/lnQDMjUMhvAOeXBXnYgDMP53zPGr6HB/oWKE8unM8PxxlbB/G5SEspoo6PtSCMBLaDtEsEmcAQSOJaB/ES0Ecp9//P 4_2ndj_mp_0014
L8nXIB7slZB8WMH5PPp1EB7J7TA83HIzP7szABXTPq/b7qn9PSgR4Aru0Q/7kIT7PYWMIBTfkM+bd5GoPe2cLBPlP4+7MI93vm0mEBb5kT3TpRmzudNzPBH9sf77gwe6vrqWMB3UjUBsUET6PlmcCB7HcuAMdQ3evBZDLBv3hY9rwUS4PDtyIBLRQA/7zY3+vn8TNBrpuaA8F091vdrCHBv3lz9DdEFqvrldCBTDa36zENk2PjgvBBDGRN4rajn0v6v7RBbeR/8Lzf1Aw07lSBjnuE7b7jKvv4LBOBzJGL8T2ey7v 4_2ndj_mp_0014
LM1hCB3DiE/73soDQ0XT+AnZxM+Loj6HQbPi1AD6xIA83DUIQu4BsAr5vk/r2CQIQQtXCB7nKt9bD8iKQbEO+ATxYO8LyYCNQ8p+4Av3fN9jG8nMQZVwCBn5WL87iUePQuQRGBrzOs/7wXhEQ8K26AjFX64LmnUGQRqVFBnnNU47TKPKQUsdEBvK7t/rLA+KQV+33AXaFl+LuOVNQeAW0A3daI+jEPZOQwPszAnrmC9zhH5KQvkI/A/tIH/jgnSMQV9bABjYXQ6b01nQQYQ7FBfCZC5TvrLPQ+JhEBruIE/LPhvPQ 4_2ndj_mp_0014
L5Mu3ATwcZBcyzlIQZ0bvAjcaOC8vbFJQ4klnAfXiVCM7x0FQhwQcAPKIXCspJJHQ7ox0Azah5CcAlpJQINr7Azdn5CcIBHMQrWI7AzwUYCMNG8NQn8WBBHQ/aDc7bmMQpKvABLXYYCsOgGQQHWiEBTMHbDc+D3OQuQOEBnjw5CcrPVQQuAR/AXUrsBMdpLIQ3xFrAbRvCCcl60KQBku5AnonCD8Vk5HQvRquADwDSD8yy4JQd4n1ADN07B86skNQjtmBBX8V1Dc9QLLQi1eAB3kC8Bce+zQQlhSHBjyh1Ds8MOPQiHuGBrJ25CMeWORQ 4_2ndj_mp_0014
Lw9drAjIeWCMufCBQOs8jAjpocCMH7X4Pw2rZA30BtB8bkgzPHciGAHwE3BMOpGuPOmcqADYtmCMYWTmvLlRvADD+7B8c6x0vQtVjALxs8C8Ok/5vMLEzAPziMC8yzbAQ/t+bAD+5zCsvT+6PmsExAPzw7CcWbNSP+51zAD3sFCMsQk9vZhj0ALV0eBMD4jXvsU5oAzNUPBc9jb4vnL/nAf5vDDsC7kAwG/XZALmtnCcOGE8vQUPgADjbaDMxnS1v 4_2ndj_mp_0014
Lb1vgA/eyeAsoW13P3HuUA7V8b+rRXj2Pq/SDAH51X+7h1t/P+TYi/2rCC975xj9PwdkhAzbJxuT73f4PPGFpA/3h85zEWRev2YCiADW6h8DMoG9vkJdhAvo479b6hnBwS/HoAXFNZAc+2I7PzbbMAnwRb+rENhUvrvbmArL9N3bWSr/Pz5SZAX4ul9jkvf5P6d8tAjPQk8rg97ovedauATm1J+TNubfPkcoaAPS+o9LaecFwO4SaAr5EW/7t7A+v9cjpA/Fgt+7HORCw 4_2ndj_mp_0014
LWgoIArHPG/r2HvEQi6cw/SC0p/rMAlIQDr94+elC9AcnLCIQ9KwQ/s4evAsZgEIQ4IEEAvv/LAcODKLQ6QDr/KtfkAsZHbNQOKsM/+7gM/L016OQSiUk/2Iy5BMlGEOQgOXD+c5c5/7eKgQQHHfm+OrNICc+wEQQSPHr+MOyRBcm2zQQ1dRYAjI5l/7xYBFQMkXf/SWmf9LjktIQRLwNAzlnr+bLHzLQPo4OAzoRBB8vxxKQWjzW/WZ7L8bZybOQtZb0/2hoVCMKq5MQ4I/I/gOVW+7IPFRQHP+E+OZ2pCMIPUQQlnxf/4PjjBMBZoRQ 4_2ndj_mp_0014
LWj1b/+oMECszZUGQ7bX99CrUqCsZnkEQu8CY/8M7aCcjOSAQyndBABgIiCsv+0AQdEOg/6OBOD8vcTCQESNk+6Vl3DMA/yAQ6/4n/idjOEseBSBQ5hqh+on5zDcigi0PcqC+/ypWGC8NiqGQbrHE/URe0CsW4tHQPFl4/e87VD8vZQFQM8Kw/WIFCDMa4c9P4HmC/Y0F9Dc8jkDQPe2O/qoUdEMVhNAQo0Zz/S1rPE8t0YFQ/9cBALoHMEM+PM9P1G0R/c+tIEs+gQwP/10D/mBcuDsG9ZbPeMld/cWMZDsGnrzP 4_2ndj_mp_0014
LRRQ0+YlgDCsAOA4Pl/ep/8sQfBsULyNPiFVDAZWOYAsA5suPjz0VAdV7aAcwOhePSgW5+sM88A8GXB5vDfq79yG0AC8tpDAw5ulA/0/RoCsLeeAwrMwo/yfdzBMl5+CwqSCG8+t5HDsVQvDw4hb5/OISZCMHhPGwd5Jl/GiaADM1snGwAgNF/WfSACcPtK1PYhPAAZ6UICs9/knvUDzw+y+nXAs8xqzvgWoh/UARSA8uP89viNbt/QwNuCcluY8v0qw4/ytn1Ac02rCw9NE/+I5wmDsD+BEwAFSLA71TTC8HnQIws8Oy/CMTZDsPPmIw 4_2ndj_mp_0014
LLza5/o0l2+7oFN6PpBiNAdYrh7rMX89PBu7fA9F1J+rbDMCQxbPpAZ08+8bSwMBQ8PICApfEm8jOOFCQXEvU/03B6+b1Dc8PYfITAVEHL4jKHO2Pfhzn/4MxC+TQWDAQjo45/Ahg25jCW6FQ+MdMAFnQC/DtkpCQ 4_2ndj_mp_0014
L8dSaAJiGBAsg7rFQTY9kAly+uA8tpdIQ7OTsAl9wlBcF0qFQXaH2A99jYBclK5FQ9edeAlvJoBcRihKQE9OnAVcxQC8268LQGHWSANl2wAMWIhMQ7JXLAV3NZAstfTFQO8QpAJHL+/Lt+nJQhcQTA5B8ICMFqeJQk+CjAB4wkCcloZNQIFRrAVXFlCMPrfKQ0lHtARDK6BcEK/MQwkRKAFasZBMR79NQgpidApx3GAMrdjNQ9ghGA1sRKAMdfdLQ 4_2ndj_mp_0014
LC6fnAZiXLCsyEDCQcTFtA5OEnCs7dw8PnJ5zA9HtPCsWKlxPInW9A11eZCs0IytPtnGlAlsrDDs8PX1PLHzeA1MCeD8ByI+PZh8qAtZBgD84caivpT/eAxMXNC8EPjBQAaNyARlt8CM8zoAQwJweAdnrvCsAGqpPUPDTAdOIODcsyiAQ3jLlANjA0D830CzvJ5NvAtrEMDc00E2vqUowAtKU0DciUtrP 4_2ndj_mp_0014
LRlwvAFSicBMENkgvRqo2AVSKvA8z5n4vFuHABJZNBAM0gyqvsxoEB5Iw//bDqJ0vEl8vAt8Ga/r5m2+vFrK3Ax79P9rRSyCw6pynAx4raAMGY7CwTufoAFJrCB80IiTPxr74ANBzhBc+gL+vskzrAJSlH+7o2K5vznTyAZTh02LVZ9EwJsv8A1ezR6ruwLAwldn7AR9O2+LZIoFwOlFjARmHX/L2aHFwfs7rAtnOEB8zPwFwdGgiAdPDBBMiHbAw 4_2ndj_mp_0014
Lggl9A5GRq+7BQ+zPnw9CBlNq78r5Sg8PpzVHBVJWc/7d3FAQCo5LBtcnt+rGot/P8491AFENh+rEWn4PFIsEBVAR+4zHYV5Pt4CBBJoPX7Lij9BQ 4_2ndj_mp_0014
LkZyFBdfj1A8JBpCQacXJBFo/8Bct2bEQoXmMB5E3RCMf1p/PLDcRBBKLcCsS8jAQTYGGBNdihCM+TEHQGEiDBZLVSCMgh1JQEUxBBFHL8AcaadCQ9eWMBVkYaBcQ/wGQIeIDBxqgtCM4zPEQTQtIBteL8CsymDIQcoxABhPq+BswMOJQ 4_2ndj_mp_0014
LFbZKBVJNYC8RrczPMFYNB9yvnCs9JfuvcuiRBR5IKCsSco2vbVEWB10jWCcOvH6vNPkJB5ISwC8///8vCo1FBdV7WDs1Mt7vJCtBBlj2WDMV2UCwRwHJBBp6/DM2w17vQ4YGBpjXVCcyHEyPuhJQBhpiADsrWvfvp7EHBREGUCs6ZM+vbC8LBNTU1Cc0nGCwY9sDBlceUDMfDQwvy4G+Ad0TyDcvZ3BwPTu+AV8d5CcpqICwCjuDBhsvYDcYXLGwGKeGBNUsNEM0f66v8OQLB9cNBE8TgtBwVm/LBxQX/Dce6jyv 4_2ndj_mp_0014
LrPPQBxW++AMSQi3vcZAUB1pF7/LZcH7vVD2YBlCy3/LDU4rvThjdBhhM//rmgi1vPZQRBJFCW8Lc1t7vzeLNBFXZP870RbCw01YVBhQCE8T4fJ9vtjdJBVRqh8jwkRCwO/dMB15JtAcdD0zvL4RVBZVCSAcb7hBwclCPBhpsP7b32swv2pRPBld1N87OyPGwfKwKBJRl7+bF1SCwJEYTBNFl9+jY/j9vI6IYBlZkC8TqNy0vEQnXBlkgx6Tu0QCwtJsGBNOVU8DGpoFwGvNHBxiGg8DykE9vHsyLB1rSG/jT4iCw 4_2ndj_mp_0014
LMg5XB13Hm/b4Mq2PU/xbBBpgn/bhg//P2Q4eBldjJBs4sVAQKP3hBBzFHBsaN8AQx26YBt9SE/bo4TFQ/KmWBx6M83LPr9FQOETTBh4+s17GeiJQSGIbBhhdk9DRrEGQXdIUBtMQ7/br775PMmqeBpM9A+rimp+PrPpVBZPkPAM4RvFQqSvbBd8WZ/7+PSIQXM8TB912E3zmgnCQrXpRBFNwx9DnTxJQ/oCQBp11H9rscbJQLl1VB1WMU6b01PLQOZeZBNqky/jcLiGQMBydBxYxs8z3etIQA5XdBR6FW9TJ8VCQ 4_2ndj_mp_0014
LVbgcBdL1KCMkvR/P6vmfBhaUxCMgQ++PEIuhBZ8KwCsCaZzPdgHkBVa35CMy2k2PqegYBtSAPC8MX4+PNlygB1r+2CsAwTDQLbFdBlGMNDc+uh9P 4_2ndj_mp_0014
L1P7gBlMYkC8kCIwvuJyiB1gCkCMTsX9vjsxkBpsoAC81b89vyVCnB58YGCcJhkAwZZLhBV2ijCcOX5DwZxefBBWHNDcueDFwWDBaBJPDNDs2LBGwK2JhBRvSzDckvJFwt+YXBJJBzDsO4EHwKprfB1JoME8VbNGwZvPaBFHmMEM9zKHwRWoXBlJgfE8ZHHIwviMeBhJuYCcvhvzvyVIkBBKY/Ccw628vLwYfBhg/JCsPWvDwurgiBVztcCcQMPHwJ1yXBteCvC8vQ8FwSOTjBhOWzDcz/YEwURGTBt69yDsUW1Hwt68gBtrobEM9ISGw/VNaBdlvqE8OvVIw 4_2ndj_mp_0014
L+DKkBh+D2As06e5vst5lB5KPR/L07T6vNpLnBR9RQ+7/pHYvUW7oB9UaK67siGgvTNVkBBmLn7Ll/E/v/2LiBlA2B3Ls4B4vqcMjBh9+R97iG/EwipXiBtOo1AsAgczv0YknBJdn6/LDXT/vhCqlB1jNQ7TpD9/vDb2gBdC8I97d3I4vM5FiBJTojzjTAnGwGs0kBZYYK+bvEsHw6j2hB9EAW/bJVkEw 4_2ndj_mp_0014
[truncated: 5,403,303 more chars]
