# Supplementary material for: Modeling membrane geometries implicitly in Rosetta
Source: Protein Sci. 2024 Feb 15;33(3):e4908. doi: 10.1002/pro.4908 (PMC10868433; doi:10.1002/pro.4908)
Supplement: Supplementary file 2 — Data S2. Supporting Information [file PRO-33-e4908-s001.gz › mp_geo_demos/refinement_in_micelle/slab/2ndj_4_relax_slab_frkln_1.sc]

SEQUENCE: 
SCORE: total_score       score         rms dslf_fa13    fa_atr    fa_dun   fa_elec fa_intra_rep fa_intra_sol_xover4              fa_rep              fa_sol fa_water_to_bilayer hbond_bb_sc hbond_lr_bb    hbond_sc hbond_sr_bb lk_ball_wtd      maxsub       omega     p_aa_pp pro_close rama_prepro         ref        time yhh_planarity description 
SCORE:    -169.258    -169.258      13.473     0.000  -400.009   103.986  -157.375        1.221              19.470              30.205             319.857             -31.890     -19.884      -2.270      -6.782     -50.759     -11.306      51.000      13.695     -17.090     0.977      -0.797      39.474       4.000         0.018 4_2ndj_mp_0001
SCORE:    -173.169    -173.169      13.651     0.000  -401.344   100.703  -159.984        1.213              19.377              30.338             322.083             -32.050     -20.235      -3.475      -6.983     -50.773      -9.282      51.000      12.180     -16.799     0.999       1.378      39.474       3.000         0.010 4_2ndj_mp_0002
SCORE:    -171.328    -171.328      12.072     0.000  -397.761   101.796  -160.278        1.211              19.578              29.391             323.587             -32.289     -21.816      -3.390      -6.715     -50.629     -10.856      58.000      13.622     -17.535     1.094       0.132      39.474       4.000         0.055 4_2ndj_mp_0003
SCORE:    -172.571    -172.571      15.008     0.000  -410.808   103.739  -160.873        1.224              19.675              31.492             327.078             -31.557     -20.012      -3.323      -7.133     -51.171     -10.018      48.000      12.807     -16.278     1.015       2.065      39.474       4.000         0.034 4_2ndj_mp_0004
SCORE:    -174.474    -174.474      14.398     0.000  -398.174    97.986  -160.709        1.214              19.336              29.897             322.036             -32.017     -21.355      -3.358      -7.693     -50.789      -7.924      54.000      12.096     -17.149     1.034       1.603      39.474       3.000         0.015 4_2ndj_mp_0005
SCORE:    -171.014    -171.014      13.091     0.000  -400.395   103.187  -161.108        1.214              19.912              29.799             325.768             -32.606     -21.539      -3.356      -7.999     -50.412     -10.335      53.000      13.506     -17.431     1.016       0.243      39.474       3.000         0.048 4_2ndj_mp_0006
SCORE:    -171.732    -171.732      12.309     0.000  -397.532   101.518  -160.526        1.211              19.587              29.279             323.924             -32.209     -21.526      -3.441      -6.756     -50.592     -10.878      55.000      13.100     -17.844     1.113       0.280      39.474       3.000         0.083 4_2ndj_mp_0007
SCORE:    -173.114    -173.114      14.084     0.000  -408.972   103.807  -162.763        1.229              19.510              30.685             329.531             -31.849     -21.273      -3.301      -7.157     -51.339      -8.864      50.000      13.495     -16.976     1.034       0.593      39.474       4.000         0.022 4_2ndj_mp_0008
SCORE:    -170.472    -170.472      13.143     0.000  -402.134   104.317  -159.928        1.205              19.619              30.595             323.775             -31.982     -21.738      -3.320      -6.709     -50.365     -11.293      55.000      13.532     -17.259     1.018       0.680      39.474       3.000         0.040 4_2ndj_mp_0009
SCORE:    -177.936    -177.936      10.546     0.000  -400.076    99.806  -158.535        1.213              18.779              29.155             320.276             -32.673     -19.423      -3.607     -10.998     -51.382      -7.718      59.000      13.119     -17.429     1.126       0.916      39.474       4.000         0.044 4_2ndj_mp_0010
SCORE:    -166.873    -166.873       9.784     0.000  -405.121   104.928  -162.645        1.215              19.470              32.653             326.015             -31.583     -17.304      -3.293     -10.272     -49.486      -9.281      50.000      13.445     -16.961     1.027       0.813      39.474       4.000         0.033 4_2ndj_mp_0011
SCORE:    -173.191    -173.191      12.876     0.000  -401.207    99.900  -160.754        1.221              19.372              30.687             323.121             -31.970     -20.320      -3.425      -7.128     -51.058      -8.834      51.000      12.700     -16.888     1.002       0.909      39.474       3.000         0.008 4_2ndj_mp_0012
SCORE:    -173.085    -173.085      13.946     0.000  -408.435   102.874  -162.004        1.230              19.563              30.928             328.417             -31.953     -20.062      -3.328      -7.166     -51.332      -9.251      49.000      13.072     -17.049     1.018       0.897      39.474       4.000         0.021 4_2ndj_mp_0013
SCORE:    -171.995    -171.995      13.042     0.000  -407.419   106.168  -165.049        1.217              19.466              33.944             326.376             -31.833     -21.184      -3.413      -8.944     -50.785      -9.027      53.000      14.733     -17.554     0.943       0.867      39.474       4.000         0.026 4_2ndj_mp_0014
SCORE:    -170.328    -170.328      11.931     0.000  -395.381   102.590  -158.945        1.208              19.469              29.827             321.581             -32.341     -21.960      -3.461      -6.767     -50.839     -11.261      56.000      12.677     -18.043     1.049       0.693      39.474       4.000         0.103 4_2ndj_mp_0015
SCORE:    -174.871    -174.871      10.255     0.000  -407.264   104.823  -164.464        1.217              19.933              31.911             326.521             -31.487     -18.864      -3.489     -11.250     -49.584     -10.230      47.000      11.995     -17.251     1.046       1.977      39.474       5.000         0.115 4_2ndj_mp_0016
SCORE:    -170.976    -170.976      11.077     0.000  -398.684   105.312  -161.577        1.220              19.507              30.747             320.469             -31.734     -23.165      -3.217      -6.676     -50.797      -8.421      52.000      13.051     -17.924     0.878       0.554      39.474       3.000         0.007 4_2ndj_mp_0017
SCORE:    -171.474    -171.474      13.664     0.000  -402.220   104.012  -160.734        1.204              19.945              30.803             325.975             -32.411     -22.376      -3.299      -8.065     -50.711     -10.485      49.000      13.622     -17.575     1.017       0.297      39.474       4.000         0.054 4_2ndj_mp_0018
SCORE:    -173.139    -173.139      14.176     0.000  -408.005   102.919  -161.765        1.229              19.556              30.401             328.270             -31.970     -20.080      -3.337      -7.164     -51.397      -9.282      49.000      13.160     -17.030     1.016       0.844      39.474       4.000         0.022 4_2ndj_mp_0019
SCORE:    -173.089    -173.089      13.950     0.000  -409.009   103.748  -162.801        1.230              19.516              30.907             329.336             -31.860     -21.220      -3.293      -7.157     -51.264      -8.799      52.000      13.414     -16.986     1.045       0.610      39.474       4.000         0.021 4_2ndj_mp_0020
SCORE:    -173.467    -173.467      12.129     0.000  -400.774   101.217  -162.376        1.208              20.026              31.240             324.441             -31.669     -21.495      -3.375      -8.512     -50.158      -9.433      55.000      12.025     -16.837     1.031       0.335      39.474       5.000         0.167 4_2ndj_mp_0021
SCORE:    -168.413    -168.413      16.203     0.000  -406.123   103.535  -163.583        1.221              19.522              33.790             326.497             -31.651     -20.643      -3.264      -9.021     -51.459      -8.656      48.000      13.668     -16.347     0.982       3.616      39.474       4.000         0.030 4_2ndj_mp_0022
SCORE:    -173.139    -173.139      14.176     0.000  -408.005   102.919  -161.765        1.229              19.556              30.401             328.270             -31.970     -20.080      -3.337      -7.164     -51.397      -9.282      49.000      13.160     -17.030     1.016       0.844      39.474       3.000         0.022 4_2ndj_mp_0023
SCORE:    -179.039    -179.039      13.633     0.000  -401.597    97.609  -160.044        1.207              19.582              30.213             322.764             -31.560     -21.102      -3.387      -8.929     -50.195      -9.391      55.000      10.989     -17.268     1.133       1.402      39.474       4.000         0.060 4_2ndj_mp_0024
SCORE:    -170.981    -170.981      11.062     0.000  -398.706   105.333  -161.607        1.219              19.507              30.745             320.474             -31.741     -23.165      -3.216      -6.677     -50.767      -8.436      52.000      13.051     -17.917     0.885       0.556      39.474       3.000         0.007 4_2ndj_mp_0025
SCORE:    -167.867    -167.867      11.693     0.000  -394.063   102.814  -158.171        1.209              19.583              28.687             320.448             -32.142     -22.241      -2.201      -6.815     -51.024     -10.983      56.000      14.013     -17.569     1.022       0.061      39.474       4.000         0.032 4_2ndj_mp_0026
SCORE:    -166.324    -166.324      13.729     0.000  -409.916   105.781  -164.033        1.231              19.944              32.185             331.224             -31.347     -19.851      -3.237      -8.176     -50.881      -8.344      50.000      12.882     -15.916     1.010       1.626      39.474       4.000         0.019 4_2ndj_mp_0027
SCORE:    -172.646    -172.646      10.552     0.000  -403.238   101.651  -158.784        1.210              19.380              30.794             321.990             -31.611     -20.550      -3.161      -8.048     -51.195      -9.031      55.000      13.409     -17.086     0.832       1.292      39.474       4.000         0.029 4_2ndj_mp_0028
SCORE:    -170.657    -170.657      12.105     0.000  -397.567   101.873  -159.670        1.212              19.586              29.220             323.690             -32.286     -21.621      -3.399      -6.707     -50.775     -10.848      56.000      13.477     -17.604     1.079       0.150      39.474       3.000         0.062 4_2ndj_mp_0029
SCORE:    -166.187    -166.187      11.265     0.000  -394.288   103.030  -162.838        1.213              19.950              29.565             324.095             -31.637     -23.110      -3.074      -6.421     -50.724      -8.836      59.000      13.035     -17.865     1.059       1.107      39.474       4.000         0.081 4_2ndj_mp_0030
SCORE:    -173.939    -173.939      10.182     0.000  -404.068   102.080  -162.604        1.235              20.117              29.996             326.708             -31.248     -19.185      -3.384      -8.744     -49.580     -10.410      50.000      11.339     -17.621     1.052       0.811      39.474       4.000         0.093 4_2ndj_mp_0031
SCORE:    -176.385    -176.385      13.431     0.000  -398.356   101.896  -160.949        1.200              19.545              30.214             322.081             -31.211     -22.194      -2.352      -8.738     -51.251     -11.740      52.000      12.674     -17.450     1.054      -0.420      39.474       4.000         0.139 4_2ndj_mp_0032
SCORE:    -170.028    -170.028      11.933     0.000  -395.515   102.471  -158.899        1.205              19.476              29.922             321.928             -32.322     -21.952      -3.568      -6.833     -51.053     -10.973      59.000      12.841     -18.093     1.062       0.685      39.474       4.000         0.115 4_2ndj_mp_0033
SCORE:    -174.871    -174.871      10.255     0.000  -407.264   104.823  -164.464        1.217              19.933              31.911             326.521             -31.487     -18.864      -3.489     -11.250     -49.584     -10.230      47.000      11.995     -17.251     1.046       1.977      39.474       4.000         0.115 4_2ndj_mp_0034
SCORE:    -165.389    -165.389      14.294     0.000  -393.529   104.275  -158.343        1.212              19.828              30.485             318.409             -31.702     -24.367      -2.141      -6.411     -50.436      -8.072      50.000      12.955     -18.457     0.917       0.502      39.474       3.000         0.012 4_2ndj_mp_0035
SCORE:    -173.283    -173.283      13.603     0.000  -402.301   100.567  -160.415        1.219              19.392              30.292             323.544             -31.895     -20.304      -3.389      -7.126     -50.835      -9.318      49.000      12.508     -16.787     1.050       1.027      39.474       4.000         0.012 4_2ndj_mp_0036
SCORE:    -172.289    -172.289      14.534     0.000  -411.135   104.937  -164.350        1.231              19.608              31.347             332.465             -31.709     -20.145      -3.361      -8.355     -51.431      -8.977      48.000      13.551     -17.007     1.017       0.526      39.474       4.000         0.025 4_2ndj_mp_0037
SCORE:    -171.414    -171.414      12.995     0.000  -399.343   103.203  -161.164        1.212              19.918              29.426             325.396             -32.705     -21.751      -3.380      -8.052     -50.561     -10.359      52.000      13.545     -17.376     1.029       0.033      39.474       4.000         0.041 4_2ndj_mp_0038
SCORE:    -171.209    -171.209      11.703     0.000  -398.479   101.865  -160.329        1.209              19.580              29.642             323.824             -32.207     -21.582      -3.404      -6.805     -50.578     -11.075      58.000      13.959     -17.415     1.056       0.016      39.474       4.000         0.042 4_2ndj_mp_0039
SCORE:    -173.699    -173.699      10.273     0.000  -409.646   103.877  -165.628        1.201              19.212              32.165             334.618             -31.530     -20.773      -3.139      -8.640     -51.036      -9.401      55.000      13.156     -18.148     0.990      -0.473      39.474       4.000         0.021 4_2ndj_mp_0040
SCORE:    -177.199    -177.199      14.153     0.000  -395.830    99.508  -159.900        1.197              19.673              29.562             319.020             -31.698     -23.022      -2.350      -9.236     -50.746      -9.661      49.000      12.750     -17.916     0.983       0.828      39.474       4.000         0.165 4_2ndj_mp_0041
SCORE:    -171.962    -171.962       7.937     0.000  -403.084   103.694  -159.939        1.214              19.809              29.673             323.264             -30.907     -22.070      -3.144      -7.183     -51.174      -8.410      56.000      13.264     -17.537     0.838       0.198      39.474       4.000         0.059 4_2ndj_mp_0042
SCORE:    -172.548    -172.548      14.524     0.000  -405.971   101.866  -159.772        1.217              19.464              30.320             325.324             -31.832     -19.394      -3.524      -6.802     -50.654     -10.833      48.000      12.502     -16.699     1.062       1.684      39.474       4.000         0.020 4_2ndj_mp_0043
SCORE:    -176.339    -176.339      10.766     0.000  -405.399   102.813  -161.901        1.204              19.672              30.503             326.041             -32.147     -21.896      -3.368      -6.741     -52.269     -11.333      53.000      15.144     -18.459     1.088       1.047      39.474       5.000         0.189 4_2ndj_mp_0044
SCORE:    -172.646    -172.646      10.552     0.000  -403.238   101.651  -158.784        1.210              19.380              30.794             321.990             -31.611     -20.550      -3.161      -8.048     -51.195      -9.031      55.000      13.409     -17.086     0.832       1.292      39.474       3.000         0.029 4_2ndj_mp_0045
SCORE:    -172.748    -172.748      13.561     0.000  -401.434   103.973  -161.152        1.202              19.547              30.728             323.849             -31.837     -21.696      -3.344      -6.838     -50.546     -11.536      53.000      12.769     -17.757     1.068       0.655      39.474       4.000         0.126 4_2ndj_mp_0046
SCORE:    -170.518    -170.518      15.332     0.000  -395.391   100.872  -158.234        1.220              19.801              29.149             318.628             -31.635     -20.834      -2.274      -7.486     -51.203     -10.088      49.000      13.110     -16.828     0.995       0.179      39.474       3.000         0.028 4_2ndj_mp_0047
SCORE:    -170.242    -170.242      11.910     0.000  -395.366   102.670  -158.815        1.207              19.462              29.932             321.525             -32.332     -21.953      -3.477      -6.775     -50.860     -11.327      56.000      12.611     -18.095     1.055       0.712      39.474       4.000         0.109 4_2ndj_mp_0048
SCORE:    -173.765    -173.765       9.282     0.000  -404.899   101.733  -161.436        1.212              19.429              30.481             327.070             -31.895     -20.657      -3.511      -6.695     -50.758      -9.843      53.000      12.589     -17.343     1.035       0.220      39.474       4.000         0.029 4_2ndj_mp_0049
SCORE:    -170.882    -170.882      14.078     0.000  -398.920   103.419  -159.528        1.196              19.894              30.149             322.136             -32.472     -22.055      -3.455      -7.882     -50.711     -10.241      52.000      13.894     -17.588     1.081       0.665      39.474       4.000         0.061 4_2ndj_mp_0050
SCORE:    -167.497    -167.497       9.746     0.000  -402.564   103.900  -161.552        1.223              20.028              30.984             323.238             -31.884     -18.613      -3.257      -8.668     -49.635      -8.979      49.000      13.522     -16.652     1.052       0.857      39.474       4.000         0.028 4_2ndj_mp_0051
SCORE:    -169.334    -169.334      13.651     0.000  -398.943   103.926  -157.245        1.221              19.464              30.149             318.979             -31.845     -19.723      -2.272      -6.802     -50.632     -11.392      52.000      13.235     -17.011     1.000      -0.929      39.474       4.000         0.016 4_2ndj_mp_0052
SCORE:    -172.250    -172.250      13.885     0.000  -401.413   100.785  -159.015        1.215              19.376              30.515             321.988             -32.136     -20.098      -3.469      -6.894     -50.771      -9.609      51.000      12.123     -16.748     1.005       1.411      39.474       4.000         0.013 4_2ndj_mp_0053
SCORE:    -174.871    -174.871      10.255     0.000  -407.264   104.823  -164.464        1.217              19.933              31.911             326.521             -31.487     -18.864      -3.489     -11.250     -49.584     -10.230      47.000      11.995     -17.251     1.046       1.977      39.474       6.000         0.115 4_2ndj_mp_0054
SCORE:    -172.992    -172.992      16.960     0.000  -403.635   102.591  -161.355        1.229              19.744              31.342             322.942             -30.931     -18.438      -3.519      -8.914     -49.644     -11.491      47.000      12.033     -17.193     0.958       1.704      39.474       5.000         0.112 4_2ndj_mp_0055
SCORE:    -176.177    -176.177       9.485     0.000  -406.112   101.709  -162.604        1.235              19.856              30.290             325.437             -31.519     -17.236      -3.344      -9.881     -49.544     -10.831      45.000      12.041     -17.629     1.100       1.306      39.474       4.000         0.076 4_2ndj_mp_0056
SCORE:    -171.855    -171.855      14.629     0.000  -406.999   102.379  -160.582        1.227              19.476              30.426             327.597             -32.052     -19.938      -3.367      -7.134     -51.361      -9.362      49.000      13.298     -16.976     1.024       0.992      39.474       3.000         0.024 4_2ndj_mp_0057
SCORE:    -167.574    -167.574      13.288     0.000  -392.297   102.545  -157.356        1.217              19.800              29.382             317.231             -32.280     -20.324      -2.173      -8.312     -50.664      -9.604      51.000      12.231     -16.852     1.036      -0.650      39.474       3.000         0.021 4_2ndj_mp_0058
SCORE:    -170.192    -170.192      11.249     0.000  -398.075   101.705  -159.511        1.206              19.590              29.786             323.269             -32.147     -21.429      -3.410      -6.812     -50.547     -10.937      58.000      13.694     -17.358     1.030       0.247      39.474       4.000         0.032 4_2ndj_mp_0059
SCORE:    -174.789    -174.789      14.806     0.000  -401.376    98.721  -160.283        1.223              19.421              29.799             323.940             -31.953     -20.415      -3.400      -7.766     -50.414      -9.276      51.000      11.793     -16.993     1.000       1.699      39.474       4.000         0.018 4_2ndj_mp_0060
SCORE:    -170.193    -170.193      12.115     0.000  -395.528   102.638  -159.079        1.209              19.473              30.050             321.590             -32.349     -21.904      -3.544      -6.753     -50.904     -11.133      56.000      12.658     -18.001     1.058       0.755      39.474       4.000         0.096 4_2ndj_mp_0061
SCORE:    -168.693    -168.693      14.922     0.000  -392.577    99.961  -156.472        1.206              19.454              29.322             315.653             -31.807     -21.089      -2.096      -5.964     -51.359     -10.237      51.000      13.237     -16.927     1.034       0.465      39.474       3.000         0.030 4_2ndj_mp_0062
SCORE:    -171.723    -171.723      11.702     0.000  -396.988   101.655  -160.513        1.211              19.563              29.170             324.027             -32.286     -21.511      -3.428      -6.722     -50.826     -11.014      55.000      13.044     -17.935     1.097       0.168      39.474       4.000         0.093 4_2ndj_mp_0063
SCORE:    -173.373    -173.373      12.684     0.000  -401.977   102.195  -158.912        1.197              18.770              30.626             323.077             -31.926     -21.362      -3.551      -7.242     -50.024      -9.343      54.000      12.485     -17.644     1.029      -0.289      39.474       4.000         0.045 4_2ndj_mp_0064
SCORE:    -174.871    -174.871      10.255     0.000  -407.264   104.823  -164.464        1.217              19.933              31.911             326.521             -31.487     -18.864      -3.489     -11.250     -49.584     -10.230      47.000      11.995     -17.251     1.046       1.977      39.474       5.000         0.115 4_2ndj_mp_0065
SCORE:    -173.574    -173.574      14.052     0.000  -404.849   100.525  -160.218        1.229              19.453              30.425             325.449             -31.749     -19.743      -3.371      -7.089     -50.597     -10.480      49.000      12.096     -16.596     0.995       1.461      39.474       3.000         0.011 4_2ndj_mp_0066
SCORE:    -163.999    -163.999      12.597     0.000  -390.112   104.571  -158.439        1.214              19.487              30.057             317.745             -31.765     -22.926      -2.188      -6.501     -50.354      -8.791      51.000      12.242     -18.384     0.890      -0.236      39.474       4.000         0.018 4_2ndj_mp_0067
SCORE:    -174.411    -174.411      14.954     0.000  -395.694   100.401  -159.664        1.186              19.563              30.284             317.457             -31.184     -22.253      -2.357      -7.964     -50.720     -10.227      50.000      12.515     -16.800     0.996       0.466      39.474       6.000         0.109 4_2ndj_mp_0068
SCORE:    -169.751    -169.751      14.266     0.000  -400.653   105.362  -162.956        1.207              19.994              31.588             323.468             -32.644     -22.627      -3.443      -8.021     -50.649      -9.171      52.000      13.791     -16.743     0.984       1.248      39.474       4.000         0.039 4_2ndj_mp_0069
SCORE:    -172.648    -172.648      15.230     0.000  -405.875   102.416  -161.338        1.216              19.412              31.489             324.832             -31.992     -20.677      -3.137      -7.135     -51.082      -9.603      53.000      13.309     -16.510     1.030       1.480      39.474       5.000         0.043 4_2ndj_mp_0070
SCORE:    -172.077    -172.077      14.373     0.000  -399.858   103.199  -156.990        1.226              19.679              29.532             318.199             -31.759     -19.987      -2.380      -6.771     -51.083     -12.050      52.000      12.962     -17.018     1.040       0.457      39.474       4.000         0.051 4_2ndj_mp_0071
SCORE:    -170.193    -170.193      12.115     0.000  -395.528   102.638  -159.079        1.209              19.473              30.050             321.590             -32.349     -21.904      -3.544      -6.753     -50.904     -11.133      56.000      12.658     -18.001     1.058       0.755      39.474       5.000         0.096 4_2ndj_mp_0072
SCORE:    -175.662    -175.662      10.607     0.000  -405.255   103.497  -162.509        1.241              19.780              29.966             325.897             -31.250     -21.294      -3.784      -8.095     -50.826     -10.184      55.000      12.700     -17.679     1.001       1.591      39.474       4.000         0.064 4_2ndj_mp_0073
SCORE:    -170.184    -170.184      14.321     0.000  -402.868   103.740  -163.043        1.201              19.520              32.728             324.064             -31.478     -21.436      -3.387      -9.423     -50.815      -7.607      49.000      13.538     -16.759     0.966       1.382      39.474       3.000         0.019 4_2ndj_mp_0074
SCORE:    -170.146    -170.146      12.894     0.000  -394.545   100.531  -157.159        1.207              19.664              29.595             318.227             -31.655     -20.750      -2.166      -7.939     -51.151     -10.260      52.000      13.650     -17.512     0.931      -0.301      39.474       3.000         0.013 4_2ndj_mp_0075
SCORE:    -169.996    -169.996      14.937     0.000  -393.168    99.943  -157.500        1.209              19.362              28.668             317.165             -31.841     -21.277      -2.113      -5.881     -50.999     -10.261      50.000      13.576     -17.232     1.012      -0.159      39.474       3.000         0.028 4_2ndj_mp_0076
SCORE:    -176.248    -176.248      12.045     0.000  -405.248   105.911  -165.962        1.216              19.377              32.074             327.199             -31.324     -21.618      -3.382      -9.256     -50.497     -10.130      55.000      13.199     -17.796     1.019      -0.611      39.474       5.000         0.107 4_2ndj_mp_0077
SCORE:    -173.113    -173.113      14.084     0.000  -408.972   103.807  -162.763        1.229              19.510              30.685             329.531             -31.849     -21.273      -3.301      -7.157     -51.339      -8.864      50.000      13.495     -16.976     1.034       0.593      39.474       4.000         0.022 4_2ndj_mp_0078
SCORE:    -171.399    -171.399       9.857     0.000  -401.811   102.183  -158.380        1.203              19.336              30.846             321.017             -31.510     -21.570      -3.160      -7.225     -50.895      -8.515      53.000      13.770     -17.711     0.768       0.752      39.474       4.000         0.028 4_2ndj_mp_0079
SCORE:    -173.085    -173.085      13.946     0.000  -408.435   102.874  -162.004        1.230              19.563              30.928             328.417             -31.953     -20.062      -3.328      -7.166     -51.332      -9.251      49.000      13.072     -17.049     1.018       0.897      39.474       4.000         0.021 4_2ndj_mp_0080
SCORE:    -166.483    -166.483      13.974     0.000  -395.830   103.498  -159.474        1.214              19.835              29.720             319.653             -32.152     -20.572      -2.198      -6.711     -50.282     -10.593      50.000      13.560     -16.840     0.998       0.198      39.474       4.000         0.019 4_2ndj_mp_0081
SCORE:    -167.407    -167.407      14.567     0.000  -398.061   103.951  -159.211        1.212              19.917              30.265             320.385             -32.041     -19.965      -2.292      -6.846     -50.719     -11.118      50.000      13.495     -17.240     0.981       0.383      39.474       4.000         0.021 4_2ndj_mp_0082
SCORE:    -176.385    -176.385      13.431     0.000  -398.356   101.896  -160.949        1.200              19.545              30.214             322.081             -31.211     -22.194      -2.352      -8.738     -51.251     -11.740      52.000      12.674     -17.450     1.054      -0.420      39.474       5.000         0.139 4_2ndj_mp_0083
SCORE:    -176.312    -176.312      10.839     0.000  -405.364   102.785  -161.830        1.205              19.663              30.499             326.041             -32.130     -21.892      -3.375      -6.750     -52.243     -11.313      53.000      15.140     -18.468     1.084       0.978      39.474       6.000         0.184 4_2ndj_mp_0084
SCORE:    -172.571    -172.571      15.009     0.000  -410.812   103.738  -160.872        1.224              19.675              31.497             327.079             -31.557     -20.012      -3.323      -7.133     -51.171     -10.018      48.000      12.807     -16.278     1.015       2.065      39.474       4.000         0.034 4_2ndj_mp_0085
SCORE:    -174.871    -174.871      10.255     0.000  -407.264   104.823  -164.464        1.217              19.933              31.911             326.521             -31.487     -18.864      -3.489     -11.250     -49.584     -10.230      47.000      11.995     -17.251     1.046       1.977      39.474       4.000         0.115 4_2ndj_mp_0086
SCORE:    -191.114    -191.114       7.404     0.000  -428.900   106.509  -157.362        1.187              19.141              36.376             323.464             -32.258     -20.982      -4.684      -9.499     -49.980     -10.383      62.000      12.917     -17.907     0.935       0.657      39.474       6.000         0.181 4_2ndj_mp_0087
SCORE:    -169.734    -169.734      12.605     0.000  -394.899   102.427  -159.003        1.209              19.504              29.649             321.370             -32.379     -22.082      -3.508      -6.860     -51.064     -10.911      54.000      13.130     -17.894     1.077       0.935      39.474       5.000         0.092 4_2ndj_mp_0088
SCORE:    -176.973    -176.973       9.456     0.000  -405.293   101.339  -163.203        1.221              19.831              30.409             325.874             -31.615     -18.591      -3.360      -9.998     -49.798      -9.904      46.000      12.152     -17.816     1.112       1.126      39.474       4.000         0.066 4_2ndj_mp_0089
SCORE:    -170.193    -170.193      12.115     0.000  -395.528   102.638  -159.079        1.209              19.473              30.050             321.590             -32.349     -21.904      -3.544      -6.753     -50.904     -11.133      56.000      12.658     -18.001     1.058       0.755      39.474       4.000         0.096 4_2ndj_mp_0090
SCORE:    -171.328    -171.328      12.072     0.000  -397.761   101.796  -160.278        1.211              19.578              29.391             323.587             -32.289     -21.816      -3.390      -6.715     -50.629     -10.856      58.000      13.622     -17.535     1.094       0.132      39.474       4.000         0.055 4_2ndj_mp_0091
SCORE:    -176.477    -176.477      15.823     0.000  -398.196    99.404  -159.777        1.208              19.769              30.681             320.192             -31.445     -22.519      -2.348      -9.353     -50.596     -10.317      48.000      11.847     -17.606     0.980       2.026      39.474       5.000         0.099 4_2ndj_mp_0092
SCORE:    -173.081    -173.081      14.047     0.000  -408.894   103.814  -162.669        1.229              19.508              30.580             329.499             -31.836     -21.254      -3.301      -7.165     -51.348      -8.872      50.000      13.487     -16.980     1.029       0.595      39.474       4.000         0.022 4_2ndj_mp_0093
SCORE:    -173.105    -173.105      14.670     0.000  -401.857   102.710  -160.115        1.201              19.560              29.936             323.616             -31.548     -22.266      -3.192      -5.994     -50.785     -10.976      54.000      12.363     -17.601     1.126       1.108      39.474       4.000         0.137 4_2ndj_mp_0094
SCORE:    -172.073    -172.073      16.426     0.000  -395.634    99.715  -157.936        1.191              19.717              30.141             317.404             -32.060     -21.311      -2.305      -9.086     -50.379      -8.927      51.000      13.268     -17.551     0.952       1.208      39.474       4.000         0.046 4_2ndj_mp_0095
SCORE:    -173.085    -173.085      13.946     0.000  -408.435   102.874  -162.004        1.230              19.563              30.928             328.417             -31.953     -20.062      -3.328      -7.166     -51.332      -9.251      49.000      13.072     -17.049     1.018       0.897      39.474       4.000         0.021 4_2ndj_mp_0096
SCORE:    -171.946    -171.946      14.667     0.000  -408.608   102.849  -161.027        1.230              19.557              30.696             328.536             -32.019     -19.883      -3.330      -7.088     -51.362      -9.286      49.000      13.519     -17.107     1.014       0.863      39.474       4.000         0.025 4_2ndj_mp_0097
SCORE:    -172.098    -172.098      16.378     0.000  -395.429    99.723  -158.075        1.191              19.717              29.951             317.653             -32.022     -21.392      -2.307      -9.111     -50.416      -8.912      50.000      13.250     -17.541     0.961       1.139      39.474       4.000         0.046 4_2ndj_mp_0098
SCORE:    -170.352    -170.352      13.044     0.000  -396.003   101.560  -159.066        1.213              19.563              29.636             322.529             -32.220     -22.077      -3.464      -6.028     -50.171     -11.309      55.000      12.869     -18.025     1.191      -0.095      39.474       4.000         0.073 4_2ndj_mp_0099
SCORE:    -165.415    -165.415      13.079     0.000  -390.265    99.206  -154.186        1.189              19.214              28.253             315.653             -31.546     -22.341      -2.106      -5.185     -50.877      -8.717      55.000      13.397     -18.147     1.097       0.420      39.474       4.000         0.052 4_2ndj_mp_0100
SCORE:    -167.436    -167.436      15.268     0.000  -405.216   103.947  -163.307        1.210              19.500              33.719             325.791             -31.511     -21.377      -3.257      -8.226     -51.344      -8.211      49.000      14.169     -16.895     0.956       3.103      39.474       4.000         0.038 4_2ndj_mp_0101
SCORE:    -172.354    -172.354      14.295     0.000  -409.225   103.877  -162.184        1.229              19.509              30.653             329.759             -31.848     -21.208      -3.286      -7.144     -51.406      -8.909      50.000      13.701     -17.017     1.018       0.629      39.474       4.000         0.023 4_2ndj_mp_0102
SCORE:    -153.253    -153.253       6.913     0.000  -415.293   106.828  -169.755        1.230              19.465              64.332             331.715             -32.176     -19.281      -3.545     -16.198     -51.291      -7.611      57.000      12.722     -16.459     1.056       1.478      39.474       5.000         0.057 4_2ndj_mp_0103
SCORE:    -175.152    -175.152      12.821     0.000  -402.447   100.682  -160.339        1.210              19.507              29.545             323.890             -31.418     -22.230      -3.408      -6.418     -50.898      -9.525      56.000      11.999     -17.926     1.138       1.922      39.474       4.000         0.089 4_2ndj_mp_0104
SCORE:    -173.069    -173.069      12.509     0.000  -400.916   103.727  -160.996        1.200              19.522              30.371             323.794             -31.858     -21.668      -3.359      -6.802     -50.540     -11.688      55.000      12.768     -17.895     1.025       0.598      39.474       5.000         0.176 4_2ndj_mp_0105
SCORE:    -175.459    -175.459      13.152     0.000  -406.496   101.863  -161.238        1.222              19.670              29.504             326.719             -31.133     -21.905      -3.453      -6.472     -50.751     -10.231      54.000      12.153     -17.781     1.111       2.195      39.474       4.000         0.091 4_2ndj_mp_0106
SCORE:    -171.507    -171.507      14.954     0.000  -398.990   102.305  -158.539        1.242              20.133              29.643             317.879             -31.461     -20.705      -2.305      -6.353     -50.163     -10.761      47.000      11.666     -17.000     1.003       1.375      39.474       4.000         0.050 4_2ndj_mp_0107
SCORE:    -172.650    -172.650      15.479     0.000  -397.292   100.084  -159.336        1.202              19.764              31.120             317.551             -31.649     -20.565      -2.307      -8.841     -49.714     -10.405      49.000      12.105     -17.082     0.954       2.155      39.474       5.000         0.133 4_2ndj_mp_0108
SCORE:    -168.475    -168.475      12.792     0.000  -398.346   101.961  -157.098        1.199              19.616              30.231             320.586             -31.955     -22.122      -2.613      -6.375     -50.427      -9.396      50.000      12.819     -17.477     1.033       0.374      39.474       4.000         0.042 4_2ndj_mp_0109
SCORE:    -170.553    -170.553      16.004     0.000  -396.583   102.429  -159.425        1.204              19.620              30.532             318.890             -31.931     -20.777      -2.312      -8.538     -51.092     -10.429      50.000      13.326     -17.030     0.988       1.090      39.474       4.000         0.013 4_2ndj_mp_0110
SCORE:    -172.422    -172.422      14.845     0.000  -406.077   101.659  -159.439        1.214              19.472              30.131             325.536             -31.864     -19.317      -3.542      -6.791     -50.677     -10.826      47.000      12.607     -16.797     1.073       1.717      39.474       4.000         0.022 4_2ndj_mp_0111
SCORE:    -172.210    -172.210      14.866     0.000  -396.653   100.256  -157.246        1.211              19.531              29.251             316.580             -31.627     -21.229      -2.128      -5.858     -51.099     -10.485      53.000      12.763     -17.059     1.099       0.968      39.474       4.000         0.040 4_2ndj_mp_0112
SCORE:    -175.741    -175.741      12.025     0.000  -405.247   105.893  -165.478        1.215              19.374              32.118             327.192             -31.304     -21.580      -3.376      -9.244     -50.519     -10.083      55.000      13.148     -17.804     1.025      -0.650      39.474       5.000         0.104 4_2ndj_mp_0113
SCORE:    -173.089    -173.089      13.950     0.000  -409.009   103.748  -162.801        1.230              19.516              30.907             329.336             -31.860     -21.220      -3.293      -7.157     -51.264      -8.799      52.000      13.414     -16.986     1.045       0.610      39.474       4.000         0.021 4_2ndj_mp_0114
SCORE:    -174.195    -174.195      14.486     0.000  -400.720   103.751  -158.679        1.228              19.709              30.141             318.445             -31.759     -20.051      -2.400      -7.954     -51.085     -11.896      52.000      13.092     -17.132     1.030       0.523      39.474       5.000         0.087 4_2ndj_mp_0115
SCORE:    -172.625    -172.625      14.396     0.000  -408.339   102.744  -161.526        1.230              19.553              30.557             328.446             -32.010     -20.052      -3.334      -7.081     -51.371      -9.245      50.000      13.519     -17.095     1.015       0.867      39.474       4.000         0.024 4_2ndj_mp_0116
SCORE:    -177.885    -177.885       9.550     0.000  -407.284   100.615  -162.808        1.224              19.496              29.990             330.078             -31.297     -20.890      -3.201      -7.224     -51.762     -11.605      58.000      13.859     -17.512     1.044      -0.231      39.474       5.000         0.150 4_2ndj_mp_0117
SCORE:    -170.687    -170.687      12.209     0.000  -396.645   101.746  -159.537        1.214              19.598              29.148             323.565             -32.265     -21.415      -3.460      -6.761     -50.710     -11.058      55.000      13.032     -17.758     1.089      -0.033      39.474       5.000         0.088 4_2ndj_mp_0118
SCORE:    -174.871    -174.871      10.255     0.000  -407.264   104.823  -164.464        1.217              19.933              31.911             326.521             -31.487     -18.864      -3.489     -11.250     -49.584     -10.230      47.000      11.995     -17.251     1.046       1.977      39.474       5.000         0.115 4_2ndj_mp_0119
SCORE:    -175.761    -175.761      11.998     0.000  -405.201   105.882  -165.529        1.215              19.375              32.082             327.227             -31.326     -21.604      -3.378      -9.230     -50.542     -10.068      55.000      13.158     -17.793     1.021      -0.627      39.474       5.000         0.104 4_2ndj_mp_0120
SCORE:    -173.113    -173.113      14.084     0.000  -408.972   103.807  -162.763        1.229              19.510              30.685             329.531             -31.849     -21.273      -3.301      -7.157     -51.339      -8.864      50.000      13.495     -16.976     1.034       0.593      39.474       4.000         0.022 4_2ndj_mp_0121
SCORE:    -170.650    -170.650      15.800     0.000  -396.367   102.347  -159.804        1.206              19.617              30.360             319.118             -31.921     -20.679      -2.307      -8.564     -51.061     -10.291      50.000      13.141     -16.929     0.964       1.037      39.474       4.000         0.011 4_2ndj_mp_0122
SCORE:    -167.654    -167.654       9.597     0.000  -403.316   103.452  -160.860        1.212              19.437              32.302             323.076             -31.993     -17.824      -3.294      -9.145     -49.310      -9.515      50.000      13.418     -16.790     1.056       0.935      39.474       4.000         0.034 4_2ndj_mp_0123
SCORE:    -170.474    -170.474      13.512     0.000  -401.964   104.493  -160.051        1.205              19.616              30.443             323.688             -31.961     -21.752      -3.344      -6.669     -50.325     -11.316      53.000      13.573     -17.303     0.995       0.680      39.474       4.000         0.042 4_2ndj_mp_0124
SCORE:    -176.177    -176.177       9.485     0.000  -406.112   101.709  -162.604        1.235              19.856              30.290             325.437             -31.519     -17.236      -3.344      -9.881     -49.544     -10.831      45.000      12.041     -17.629     1.100       1.306      39.474       5.000         0.076 4_2ndj_mp_0125
SCORE:    -175.246    -175.246      12.070     0.000  -405.103   105.853  -165.243        1.217              19.370              31.931             326.746             -31.572     -21.572      -3.401      -9.221     -50.351     -10.036      55.000      13.483     -17.784     0.996      -0.109      39.474       5.000         0.076 4_2ndj_mp_0126
SCORE:    -170.305    -170.305      11.899     0.000  -393.766   102.567  -158.378        1.207              19.474              30.110             320.763             -32.436     -22.880      -3.549      -6.133     -50.961     -11.401      54.000      12.462     -18.371     1.059       0.337      39.474       5.000         0.117 4_2ndj_mp_0127
SCORE:    -168.334    -168.334      13.174     0.000  -406.845   108.452  -161.873        1.222              19.601              31.003             326.875             -31.165     -20.594      -3.491      -8.445     -50.114     -10.527      52.000      13.536     -16.478     0.951       0.056      39.474       4.000         0.028 4_2ndj_mp_0128
SCORE:    -170.474    -170.474      13.512     0.000  -401.964   104.493  -160.051        1.205              19.616              30.443             323.688             -31.961     -21.752      -3.344      -6.669     -50.325     -11.316      53.000      13.573     -17.303     0.995       0.680      39.474       4.000         0.042 4_2ndj_mp_0129
SCORE:    -171.948    -171.948      14.456     0.000  -408.514   102.826  -160.856        1.231              19.556              30.557             328.475             -32.014     -19.881      -3.328      -7.091     -51.347      -9.282      49.000      13.443     -17.084     1.012       0.853      39.474       4.000         0.024 4_2ndj_mp_0130
SCORE:    -174.100    -174.100      13.020     0.000  -405.065   101.747  -159.930        1.211              19.390              30.647             325.056             -31.699     -21.890      -3.250      -6.494     -50.943      -9.716      54.000      12.331     -17.277     1.004       1.257      39.474       4.000         0.045 4_2ndj_mp_0131
SCORE:    -170.234    -170.234      12.028     0.000  -395.271   102.625  -159.011        1.208              19.470              29.776             321.587             -32.331     -21.926      -3.500      -6.803     -50.821     -11.230      56.000      12.686     -18.041     1.054       0.720      39.474       4.000         0.101 4_2ndj_mp_0132
SCORE:    -172.253    -172.253      12.535     0.000  -401.301   103.555  -161.040        1.207              19.904              30.985             325.335             -32.426     -22.536      -3.261      -8.038     -50.886     -10.150      49.000      13.236     -17.479     1.028       0.100      39.474       3.000         0.041 4_2ndj_mp_0133
SCORE:    -170.551    -170.551      14.139     0.000  -400.335   102.287  -159.145        1.209              19.916              30.008             323.270             -32.195     -21.904      -3.394      -6.542     -50.428     -10.249      52.000      13.198     -17.157     1.018       0.375      39.474       3.000         0.044 4_2ndj_mp_0134
SCORE:    -173.931    -173.931      10.169     0.000  -404.051   102.127  -162.734        1.235              20.118              29.960             326.731             -31.254     -19.187      -3.392      -8.739     -49.538     -10.388      50.000      11.398     -17.647     1.054       0.804      39.474       4.000         0.097 4_2ndj_mp_0135
SCORE:    -170.155    -170.155      13.508     0.000  -399.731   104.063  -158.217        1.221              19.465              30.118             320.023             -31.861     -20.107      -2.277      -6.802     -50.746     -11.323      50.000      13.594     -17.123     0.967      -0.909      39.474       3.000         0.018 4_2ndj_mp_0136
SCORE:    -172.562    -172.562      14.103     0.000  -406.940   102.189  -161.089        1.228              19.478              30.795             327.315             -32.019     -20.116      -3.335      -7.142     -51.322      -9.317      49.000      13.143     -16.949     1.022       1.003      39.474       3.000         0.021 4_2ndj_mp_0137
SCORE:    -170.588    -170.588      11.930     0.000  -397.437   101.741  -160.048        1.213              19.601              29.115             324.276             -32.283     -21.539      -3.447      -6.728     -50.693     -10.840      55.000      13.414     -17.635     1.095       0.060      39.474       4.000         0.073 4_2ndj_mp_0138
SCORE:    -172.589    -172.589      15.730     0.000  -396.428   100.220  -158.179        1.194              19.793              30.734             315.964             -31.745     -20.687      -2.303      -8.624     -49.567     -10.157      51.000      11.529     -16.840     1.131       1.803      39.474       4.000         0.097 4_2ndj_mp_0139
SCORE:    -176.131    -176.131      14.090     0.000  -405.232   100.582  -159.448        1.201              19.520              30.580             324.127             -31.572     -22.456      -3.284      -6.832     -50.605      -9.384      50.000      11.634     -17.809     1.108       2.189      39.474       4.000         0.078 4_2ndj_mp_0140
SCORE:    -167.404    -167.404      14.712     0.000  -398.217   103.957  -159.156        1.212              19.918              30.275             320.361             -32.039     -19.959      -2.295      -6.826     -50.812     -11.081      50.000      13.610     -17.233     1.003       0.383      39.474       4.000         0.022 4_2ndj_mp_0141
SCORE:    -174.674    -174.674      14.330     0.000  -394.401    98.338  -157.940        1.193              18.806              29.260             317.968             -31.646     -20.204      -2.309      -8.450     -49.773     -10.432      54.000      11.080     -17.468     1.171       0.581      39.474       4.000         0.080 4_2ndj_mp_0142
SCORE:    -176.274    -176.274      12.096     0.000  -405.351   105.877  -166.001        1.216              19.380              32.154             327.269             -31.310     -21.643      -3.380      -9.249     -50.533     -10.113      55.000      13.212     -17.776     1.021      -0.628      39.474       5.000         0.106 4_2ndj_mp_0143
SCORE:    -173.939    -173.939      10.182     0.000  -404.068   102.080  -162.604        1.235              20.117              29.996             326.708             -31.248     -19.185      -3.384      -8.744     -49.580     -10.410      50.000      11.339     -17.621     1.052       0.811      39.474       5.000         0.093 4_2ndj_mp_0144
SCORE:    -174.037    -174.037      13.495     0.000  -396.279    99.167  -157.911        1.210              19.487              28.920             318.865             -31.459     -20.331      -2.370      -7.474     -50.349     -10.750      54.000      11.295     -17.602     1.158       0.803      39.474       4.000         0.111 4_2ndj_mp_0145
SCORE:    -176.973    -176.973       9.456     0.000  -405.293   101.339  -163.203        1.221              19.831              30.409             325.874             -31.615     -18.591      -3.360      -9.998     -49.798      -9.904      46.000      12.152     -17.816     1.112       1.126      39.474       5.000         0.066 4_2ndj_mp_0146
SCORE:    -169.990    -169.990      14.909     0.000  -392.832    99.339  -157.539        1.208              19.334              29.031             317.124             -31.807     -21.303      -2.097      -5.980     -51.065     -10.274      50.000      13.374     -17.174     1.026       0.143      39.474       4.000         0.029 4_2ndj_mp_0147
SCORE:    -173.139    -173.139      14.176     0.000  -408.005   102.919  -161.765        1.229              19.556              30.401             328.270             -31.970     -20.080      -3.337      -7.164     -51.397      -9.282      49.000      13.160     -17.030     1.016       0.844      39.474       4.000         0.022 4_2ndj_mp_0148
SCORE:    -169.334    -169.334      13.651     0.000  -398.943   103.926  -157.245        1.221              19.464              30.149             318.979             -31.845     -19.723      -2.272      -6.802     -50.632     -11.392      52.000      13.235     -17.011     1.000      -0.929      39.474       4.000         0.016 4_2ndj_mp_0149
SCORE:    -174.992    -174.992      15.040     0.000  -400.287   101.364  -158.112        1.227              19.874              29.961             318.111             -31.732     -20.486      -2.380      -8.560     -51.291     -10.330      51.000      12.924     -17.005     1.015       1.185      39.474       5.000         0.056 4_2ndj_mp_0150
SCORE:    -177.697    -177.697      13.342     0.000  -398.503   101.345  -162.497        1.200              20.026              29.789             323.608             -31.956     -23.261      -2.367     -10.197     -51.075     -10.789      53.000      13.531     -17.810     1.013       0.658      39.474       5.000         0.116 4_2ndj_mp_0151
SCORE:    -174.771    -174.771      12.498     0.000  -400.440   103.149  -162.594        1.231              19.645              29.843             322.804             -31.385     -22.087      -3.811      -8.074     -50.941      -9.196      51.000      12.620     -17.945     1.060       1.799      39.474       4.000         0.078 4_2ndj_mp_0152
SCORE:    -170.981    -170.981      11.062     0.000  -398.708   105.334  -161.605        1.219              19.507              30.746             320.475             -31.741     -23.164      -3.216      -6.677     -50.768      -8.437      52.000      13.051     -17.918     0.885       0.556      39.474       4.000         0.007 4_2ndj_mp_0153
SCORE:    -172.782    -172.782      14.785     0.000  -396.452    99.292  -157.150        1.210              19.413              28.862             317.720             -31.655     -21.338      -2.127      -5.949     -50.869     -10.621      52.000      12.904     -17.350     1.100       0.719      39.474       4.000         0.034 4_2ndj_mp_0154
SCORE:    -169.944    -169.944      14.194     0.000  -399.967   103.842  -160.280        1.233              20.393              29.153             322.595             -32.025     -20.434      -2.384      -7.246     -50.738     -10.912      56.000      12.471     -17.064     1.042       0.857      39.474       4.000         0.046 4_2ndj_mp_0155
SCORE:    -171.490    -171.490      10.537     0.000  -401.719   104.975  -162.661        1.219              19.534              29.945             324.669             -32.017     -23.009      -3.255      -6.842     -51.415      -8.765      58.000      15.332     -18.517     0.999       0.525      39.474       3.000         0.038 4_2ndj_mp_0156
SCORE:    -173.433    -173.433       8.977     0.000  -403.574   102.077  -161.861        1.214              19.261              30.712             325.318             -31.898     -21.142      -3.274      -6.681     -51.617      -8.694      54.000      13.392     -17.682     0.984       0.536      39.474       3.000         0.025 4_2ndj_mp_0157
SCORE:    -170.193    -170.193      12.115     0.000  -395.528   102.638  -159.079        1.209              19.473              30.050             321.590             -32.349     -21.904      -3.544      -6.753     -50.904     -11.133      56.000      12.658     -18.001     1.058       0.755      39.474       4.000         0.096 4_2ndj_mp_0158
SCORE:    -166.998    -166.998      11.705     0.000  -394.335   102.431  -157.086        1.205              19.581              28.955             320.176             -32.127     -22.002      -2.195      -6.768     -51.075     -11.000      57.000      13.824     -17.529     1.023       0.420      39.474       4.000         0.032 4_2ndj_mp_0159
SCORE:    -173.908    -173.908      12.052     0.000  -404.275   101.573  -160.909        1.210              19.641              30.628             325.181             -31.722     -20.585      -3.434      -7.775     -50.193      -9.508      51.000      12.614     -17.376     0.956       0.554      39.474       4.000         0.038 4_2ndj_mp_0160
SCORE:    -176.973    -176.973       9.456     0.000  -405.293   101.339  -163.203        1.221              19.831              30.409             325.874             -31.615     -18.591      -3.360      -9.998     -49.798      -9.904      46.000      12.152     -17.816     1.112       1.126      39.474       5.000         0.066 4_2ndj_mp_0161
SCORE:    -172.700    -172.700      13.793     0.000  -401.060   104.009  -161.084        1.202              19.542              30.542             323.467             -31.825     -21.673      -3.343      -6.834     -50.449     -11.500      52.000      12.739     -17.768     1.065       0.666      39.474       4.000         0.130 4_2ndj_mp_0162
SCORE:    -174.871    -174.871      10.255     0.000  -407.264   104.823  -164.464        1.217              19.933              31.911             326.521             -31.487     -18.864      -3.489     -11.250     -49.584     -10.230      47.000      11.995     -17.251     1.046       1.977      39.474       5.000         0.115 4_2ndj_mp_0163
SCORE:    -174.304    -174.304      12.765     0.000  -404.040   101.671  -160.712        1.204              19.377              30.911             324.874             -31.877     -22.563      -3.193      -6.480     -51.212      -8.795      53.000      12.421     -17.565     0.994       1.161      39.474       4.000         0.045 4_2ndj_mp_0164
SCORE:    -173.085    -173.085      13.946     0.000  -408.435   102.874  -162.004        1.230              19.563              30.928             328.417             -31.953     -20.062      -3.328      -7.166     -51.332      -9.251      49.000      13.072     -17.049     1.018       0.897      39.474       3.000         0.021 4_2ndj_mp_0165
SCORE:    -187.405    -187.405       7.185     0.000  -411.786   103.436  -151.900        1.218              19.195              31.383             311.365             -31.937     -19.249      -2.307      -6.443     -50.616     -13.631      57.000      11.708     -17.396     1.051      -1.036      39.474       5.000         0.067 4_2ndj_mp_0166
SCORE:    -170.671    -170.671      12.290     0.000  -394.824   100.530  -157.122        1.204              19.663              29.498             318.058             -31.642     -20.791      -2.160      -8.023     -50.949     -10.363      52.000      13.541     -17.579     0.942      -0.168      39.474       4.000         0.039 4_2ndj_mp_0167
SCORE:    -174.159    -174.159      13.922     0.000  -403.837   102.762  -164.184        1.190              19.142              32.656             325.220             -31.363     -21.537      -3.433      -8.586     -50.406      -9.212      52.000      12.812     -17.424     1.048       1.421      39.474       4.000         0.101 4_2ndj_mp_0168
SCORE:    -170.553    -170.553      16.004     0.000  -396.583   102.429  -159.425        1.204              19.620              30.532             318.890             -31.931     -20.777      -2.312      -8.538     -51.092     -10.429      50.000      13.326     -17.030     0.988       1.090      39.474       3.000         0.013 4_2ndj_mp_0169
SCORE:    -171.474    -171.474      13.664     0.000  -402.220   104.012  -160.735        1.204              19.945              30.804             325.976             -32.412     -22.376      -3.299      -8.065     -50.711     -10.485      49.000      13.621     -17.575     1.017       0.297      39.474       4.000         0.054 4_2ndj_mp_0170
SCORE:    -169.518    -169.518      14.029     0.000  -397.676   102.763  -160.309        1.211              20.001              29.822             322.468             -32.485     -21.816      -3.385      -7.932     -50.090     -10.164      49.000      12.484     -16.594     0.997       1.681      39.474       4.000         0.034 4_2ndj_mp_0171
SCORE:    -170.981    -170.981      11.062     0.000  -398.706   105.333  -161.607        1.219              19.507              30.745             320.474             -31.741     -23.165      -3.216      -6.677     -50.767      -8.436      52.000      13.051     -17.917     0.885       0.556      39.474       3.000         0.007 4_2ndj_mp_0172
SCORE:    -172.478    -172.478      13.710     0.000  -399.425   103.121  -158.357        1.197              19.621              30.180             320.991             -32.221     -22.786      -3.314      -7.273     -50.691     -10.151      53.000      13.243     -17.502     1.034       0.325      39.474       4.000         0.058 4_2ndj_mp_0173
SCORE:    -175.823    -175.823       9.331     0.000  -406.955   102.322  -165.896        1.199              19.250              30.917             332.692             -31.513     -21.057      -3.129      -9.060     -50.927      -8.521      54.000      13.075     -18.027     1.006      -0.690      39.474       4.000         0.016 4_2ndj_mp_0174
SCORE:    -178.878    -178.878      13.333     0.000  -405.681    97.739  -156.921        1.200              18.381              30.524             324.067             -31.763     -18.541      -3.549      -8.101     -50.164     -12.504      49.000      12.881     -17.016     1.067      -0.063      39.474       5.000         0.094 4_2ndj_mp_0175
SCORE:    -172.298    -172.298      10.676     0.000  -395.427   101.163  -159.724        1.212              19.518              29.549             323.295             -32.187     -22.433      -3.440      -6.049     -50.499     -11.430      56.000      12.788     -18.485     1.065      -0.823      39.474       5.000         0.134 4_2ndj_mp_0176
SCORE:    -174.871    -174.871      10.255     0.000  -407.264   104.823  -164.464        1.217              19.933              31.911             326.521             -31.487     -18.864      -3.489     -11.250     -49.584     -10.230      47.000      11.995     -17.251     1.046       1.977      39.474       5.000         0.115 4_2ndj_mp_0177
SCORE:    -171.490    -171.490      10.537     0.000  -401.719   104.975  -162.661        1.219              19.534              29.945             324.669             -32.017     -23.009      -3.255      -6.842     -51.415      -8.765      58.000      15.332     -18.517     0.999       0.525      39.474       4.000         0.038 4_2ndj_mp_0178
SCORE:    -174.871    -174.871      10.255     0.000  -407.264   104.823  -164.464        1.217              19.933              31.911             326.521             -31.487     -18.864      -3.489     -11.250     -49.584     -10.230      47.000      11.995     -17.251     1.046       1.977      39.474       5.000         0.115 4_2ndj_mp_0179
SCORE:    -173.835    -173.835      14.892     0.000  -398.289    99.620  -160.202        1.216              19.842              29.053             321.047             -31.888     -21.278      -2.144      -6.809     -51.043     -10.266      54.000      13.307     -17.392     1.098       0.783      39.474       4.000         0.036 4_2ndj_mp_0180
SCORE:    -172.217    -172.217      13.386     0.000  -410.274   107.385  -165.307        1.225              19.545              33.157             328.858             -31.486     -20.542      -3.501      -8.991     -50.478     -10.034      51.000      14.321     -17.370     0.930       0.843      39.474       3.000         0.028 4_2ndj_mp_0181
SCORE:    -171.327    -171.327      14.533     0.000  -396.741   100.167  -156.602        1.210              19.544              29.484             316.692             -31.615     -21.224      -2.135      -5.904     -51.095     -10.438      52.000      12.806     -17.076     1.112       0.978      39.474       4.000         0.036 4_2ndj_mp_0182
SCORE:    -172.739    -172.739      12.156     0.000  -401.655   100.456  -161.998        1.203              19.328              30.954             324.588             -31.976     -20.796      -3.405      -6.587     -50.802      -9.177      53.000      13.730     -17.639     0.999       0.529      39.474       4.000         0.035 4_2ndj_mp_0183
SCORE:    -172.608    -172.608      14.335     0.000  -406.698   102.221  -160.978        1.227              19.474              30.426             327.314             -32.031     -20.090      -3.365      -7.141     -51.377      -9.353      50.000      13.173     -16.958     1.024       1.029      39.474       4.000         0.022 4_2ndj_mp_0184
SCORE:    -170.667    -170.667      10.070     0.000  -398.455   102.843  -159.258        1.210              19.474              30.514             320.778             -30.968     -21.804      -3.074      -6.623     -50.956      -9.101      57.000      13.307     -17.946     1.032      -1.232      39.474       5.000         0.119 4_2ndj_mp_0185
SCORE:    -168.698    -168.698      12.412     0.000  -395.184   102.416  -158.477        1.208              19.506              30.050             321.922             -32.444     -21.859      -3.620      -6.835     -51.017     -10.922      54.000      13.186     -17.932     1.069       0.662      39.474       5.000         0.099 4_2ndj_mp_0186
SCORE:    -176.248    -176.248      12.045     0.000  -405.248   105.911  -165.962        1.216              19.377              32.074             327.199             -31.324     -21.618      -3.382      -9.256     -50.497     -10.130      55.000      13.199     -17.796     1.019      -0.611      39.474       5.000         0.107 4_2ndj_mp_0187
SCORE:    -173.139    -173.139      14.176     0.000  -408.005   102.919  -161.765        1.229              19.556              30.401             328.270             -31.970     -20.080      -3.337      -7.164     -51.397      -9.282      49.000      13.160     -17.030     1.016       0.844      39.474       4.000         0.022 4_2ndj_mp_0188
SCORE:    -171.388    -171.388      14.200     0.000  -409.700   105.284  -162.473        1.222              19.580              32.287             328.476             -31.205     -22.276      -3.383      -7.513     -50.565      -9.021      52.000      12.758     -17.003     1.022       1.606      39.474       5.000         0.042 4_2ndj_mp_0189
SCORE:    -175.797    -175.797       9.451     0.000  -406.675   102.217  -165.790        1.199              19.246              30.862             332.535             -31.510     -21.063      -3.140      -9.078     -50.960      -8.372      53.000      12.996     -18.032     1.000      -0.720      39.474       4.000         0.015 4_2ndj_mp_0190
SCORE:    -174.159    -174.159      13.922     0.000  -403.837   102.762  -164.184        1.190              19.142              32.656             325.220             -31.363     -21.537      -3.433      -8.586     -50.406      -9.212      52.000      12.812     -17.424     1.048       1.421      39.474       5.000         0.101 4_2ndj_mp_0191
SCORE:    -170.279    -170.279      10.878     0.000  -398.762   105.275  -160.916        1.217              19.514              30.696             320.345             -31.750     -22.994      -3.215      -6.664     -50.738      -8.464      53.000      13.009     -17.812     0.905       0.597      39.474       3.000         0.006 4_2ndj_mp_0192
SCORE:    -170.155    -170.155      14.287     0.000  -399.215   103.081  -159.425        1.231              20.264              29.094             321.917             -32.053     -20.437      -2.381      -7.252     -50.782     -11.269      54.000      12.427     -17.033     1.046       1.113      39.474       4.000         0.048 4_2ndj_mp_0193
SCORE:    -170.307    -170.307      15.338     0.000  -392.908    98.417  -153.375        1.186              19.543              29.602             311.532             -31.722     -20.893      -2.308      -7.726     -50.875      -8.900      53.000      14.112     -17.673     0.953       1.178      39.474       4.000         0.075 4_2ndj_mp_0194
SCORE:    -172.420    -172.420      14.410     0.000  -408.286   103.040  -161.324        1.229              19.558              30.478             328.449             -31.993     -19.943      -3.327      -7.147     -51.385      -9.298      49.000      13.239     -17.028     1.017       0.803      39.474       4.000         0.024 4_2ndj_mp_0195
SCORE:    -171.059    -171.059      13.146     0.000  -400.009   101.297  -158.994        1.207              19.665              30.209             322.294             -31.762     -22.047      -3.319      -5.910     -50.236     -10.189      55.000      12.608     -17.171     1.036       0.751      39.474       4.000         0.037 4_2ndj_mp_0196
SCORE:    -170.965    -170.965      11.446     0.000  -397.151   101.938  -160.062        1.209              19.536              29.457             324.675             -32.245     -21.447      -3.434      -6.746     -50.704     -11.086      59.000      13.012     -18.098     1.077      -0.489      39.474       4.000         0.120 4_2ndj_mp_0197
SCORE:    -164.880    -164.880      11.539     0.000  -392.334   103.367  -158.276        1.198              19.459              30.080             317.989             -31.280     -21.719      -2.119      -6.635     -50.567      -8.637      51.000      13.172     -18.592     0.963      -0.461      39.474       4.000         0.038 4_2ndj_mp_0198
SCORE:    -170.981    -170.981      11.062     0.000  -398.708   105.334  -161.605        1.219              19.507              30.746             320.475             -31.741     -23.164      -3.216      -6.677     -50.768      -8.437      52.000      13.051     -17.918     0.885       0.556      39.474       4.000         0.007 4_2ndj_mp_0199
SCORE:    -171.685    -171.685      14.990     0.000  -410.645   103.309  -160.500        1.225              19.655              31.696             326.978             -31.593     -19.785      -3.344      -7.117     -51.074      -9.923      49.000      13.174     -16.182     1.000       1.941      39.474       4.000         0.027 4_2ndj_mp_0200
