# Supplementary material for: Modeling membrane geometries implicitly in Rosetta
Source: Protein Sci. 2024 Feb 15;33(3):e4908. doi: 10.1002/pro.4908 (PMC10868433; doi:10.1002/pro.4908)
Supplement: Supplementary file 2 — Data S2. Supporting Information [file PRO-33-e4908-s001.gz › mp_geo_demos/refinement_in_micelle/slab/relax.sh]

#!/bin/bash

/Path/To/Rosetta/main/source/bin/rosetta_scripts.default.linuxgccrelease 
-parser:protocol ../../membrane_relax.xml
-in:file:s ../prep/4_2ndj_mp.pdb
-in:file:native ../prep/4_2ndj_mp.pdb
-mp:setup:spanfiles ../prep/2ndj_opm_A.span
-parser:script_vars scorefxn=franklin2019.wts 
-mp:geometry slab 
-out:file:silent 2ndj_4_relax_slab_frkln.out 
-out:file:scorefile 2ndj_4_relax_slab_frkln.sc
