# Supplementary material for: Modeling membrane geometries implicitly in Rosetta
Source: Protein Sci. 2024 Feb 15;33(3):e4908. doi: 10.1002/pro.4908 (PMC10868433; doi:10.1002/pro.4908)
Supplement: Supplementary file 2 — Data S2. Supporting Information [file PRO-33-e4908-s001.gz › mp_geo_demos/refinement_in_micelle/slab/2ndj_4_relax_slab_frkln_1.out]

SEQUENCE: METTNGTETWYESLHAVLKALNATLHSNLLCRPGPGLGPDNQTEERRASLPGRDDNSYMYILFVMFLFAVTVGSLILGYTRSRKVDKRSDPYHVYIKNRVSMIZ
SCORE:     score     fa_atr     fa_rep     fa_sol    fa_intra_rep    fa_intra_sol_xover4    lk_ball_wtd    fa_elec    pro_close    hbond_sr_bb    hbond_lr_bb    hbond_bb_sc    hbond_sc    dslf_fa13      omega     fa_dun    p_aa_pp    yhh_planarity        ref    fa_water_to_bilayer    rama_prepro        rms     maxsub       time    description
REMARK BINARY SILENTFILE
SCORE:  -169.258   -400.009     30.205    319.857           1.221                 19.470        -11.306   -157.375        0.977        -50.759         -2.270        -19.884      -6.782        0.000     13.695    103.986    -17.090            0.018     39.474                -31.890         -0.797     13.473     51.000      4.000 4_2ndj_mp_0001
RES_NUM A:1-103 B:104 4_2ndj_mp_0001
FOLD_TREE  EDGE 104 1 1  EDGE 1 103 -1  4_2ndj_mp_0001
RT 0.305623 -0.945325 -0.11382 0.932349 0.272867 0.23721 -0.193182 -0.178617 0.964768 -10.1512 -11.5389 24.6818   4_2ndj_mp_0001
ANNOTATED_SEQUENCE: M[MET:NtermProteinFull]ETTNGTETWYESLH[HIS_D]AVLKALNATLH[HIS_D]SNLLCRPGPGLGPDNQTEERRASLPGRDDNSYMYILFVMFLFAVTVGSLILGYTRSRKVDKRSDPYH[HIS_D]VYIKNRVSMI[ILE:CtermProteinFull]Z[MEM] 4_2ndj_mp_0001
CHAIN_ENDINGS  103 4_2ndj_mp_0001
Lm35oAVp6KHMEArUwPIOsA1XbIHc2BUTwsVe4AdbjJH8NePTwQLU8AFLRSHM4bMTwkhqmAFCxPHcTvTSw7rUqA1nTOHMmj3Qw1pMnAV+NBH8h2NQwcfquANcUBHc6IYNwmN9gARtPKH8dsvUw/MZsApV0FH8qrTVw1lFrAlNZSHMSc5UwQUPqABfCAHsAeJTwKbIcAB6YOHca3VSw8dDoAt3FYHMTclSwknemAhzRUHMCJPQwvw8yAxaePH8crzQwtzitAZBv5G8ZmVMwZ33rARv2HHc4GHMwfkI3AJ0bCHsrd0Nw 4_2ndj_mp_0001
Lh7+9ARpnAHcdNXTwdD4EBtjv+Gc3EZTw4MJHBFyH2GcIfhSwICrLBhi5yGMg5sSwtnnGBJUS8GMW40Uwhb3DBNToyG8mpcVwhV08ABVM1G8ie/VwCmh4A5HX9Gs2moVwFEx4A5M+uGM9BxWwiBi5AhLv6GsthxTw/lpGBV4oGHsiFRTwf16KBFj26G8eX2Uwt/zFB9TMDHcYedVwUqeDBhcZsGM7RsUwxXXGBp8hvGsCFQWw 4_2ndj_mp_0001
LzVvDBd7fwG8ZovRwg/CFBJRRnGcFL2QwHJ0BBJkHnG8zIIPwQqP9ABjQuGcOKoOw49MEBNbhcGcYakRw01TGBhNAUGcjExQwgFk8AthkaGcfe0RwQeEABF24zG8M0sRwUHVJB1SenGMxRpQwf6TGBFJocG8/chSwtbaDBtWJQG84DXQw1jh7AxV8SG82NVSwaxW5AlN/gGsWHcSwVPU4AhZYaGsGo3Qw 4_2ndj_mp_0001
LSLKCBV8heG8ZOiNweh4/A1zlcGcIf2Kw2pY0ANo8ZGMutwKwcOpwAZezRGcUdxJwDT+CBVSfTGMkwbJwzRzCB5rBKGMOSDLwKZxIBFloWGcmD9IwTMbEBlokYG8cKTOwW1mABZnLkGc8C1JwveEBBhIyRGszhCHw3mOCBZm5DGc8a7JwDf2KBd6GQGsym5Hwes6IB1lxdG8ySaHwzOtKBlnRYGsxL3Kw 4_2ndj_mp_0001
L8VFuANvVhG8QL9LwreNiA5Z6gGciX5LwZzYbABIDoG8PamJwxmugAJMWxGsrMWJw+ENbAdZQkG8i8kOwRHAgAZzVcG8cVYQwoKEgA97nSGc1iJQwYm+hABmTgGs8NkRwNZNxA1xCoGcljxMwkz2fANTnYG83siLwuy2gABxBsGsaUJPwiK6JAJAJlG8nzZOwkFojAtnabGMVKVSwh01hAZGOoG81RtRw 4_2ndj_mp_0001
LdKqNApcbkGcgItHwynWEAROBrGsZXEDwv4Ly/4HmkGsQEJ9vLwGv/AQ1aGcwgS9v0U/JAdpkcGMwp+HwlXd1/cPvxGMXAdEw8SgSAZNluG8CWPBw 4_2ndj_mp_0001
LDOti/UmzpGM3O3xv9Vrv+k6SlGcBbGwPto7d/MFxnG8xIw+Pypc4/kzovGMbP9/PXx9i/inFpGMflBwPyqfk/GNa0GswcmzP7YG4/m4gmGsZLS1vOxos/4PexGsHKnwvRFcs+Y4mcGMtzVtP1zc0/6FGlGcyaa6PQgt6/+sA2G8VF36PRxmMAj3PpGcYtC1vIJU3/yp5dGsOw93v9B8m/u8iqGMpNE9v 4_2ndj_mp_0001
LWu49+430iGM1VqDQlENX/EMHmG8F/gIQOK31+kQ3xGsdcMJQDLIp/kCj3G833KKQsDoh+k6ReGMzeiKQPsQY/IhJTG80oeKQJsXa+0gjLGczaaMQcW/Q/mrdOG818kNQHSZO/sM1CG8ZeuMQg9Yl+CUtdGsNcTDQdmc+/oyrlGcuOdIQWaoT/KvcdGcB6KKQuCLx+YqdhGsfcjMQrBC+/AbxTGMlu9KQ9E2S/Q47PGMvgdIQ 4_2ndj_mp_0001
LEReO/i9v1GMeoTIQknCl/y9iAH8F30IQ/9Gs+6rGJHMCtzGQy9+f9uKoRHslbTIQv6PKATZ0BH8I1DIQ44ENAjvL/GMqXlCQcCMYAfQh6GsylwJQyK5s/+JHxG8hytGQXf4h/m+EDHMau5KQhQKPAf2FKHsrtXIQWLaXAzA8DH8ykBBQazckAz1h7GcxMMJQnnNWAbHk8G81R3LQm+cTATtOyG8ZUcJQ 4_2ndj_mp_0001
LgRxm9oQNGHcBe0BQzcTi/4R3LHMmcP9P7KSHA57XLHM2XSBQ41MPAx9mUH89NQCQSNMg/0pzGHM2JBoPIEl8/UUsJHc/og0vI1U1/sLqSHsIQs8vrQiTA1c9FHcnTy4vTUeMAN/0TH8+quBwc6ebA5DCMH8x4wAwTCsgAVHT+GshkowvY3anAJVtJHcRwXDwTjpqARzk8GsOZe4vpqitAFRyBH8sFABwUP1a+C0I/GMUISAQL3YQ/g1LUHMYDu8Pqe2Z9WMIGHMEGMNP2ybp/k1g+GcRWdtPyw2S/coxXHsqBr8v08YNAZRiZHs2zkEwPakcAh6Z6G8MdCsPpSLpAlKsMHcYQVHwEHExABMn4GMFSgwv9rT1Ap3//GMkDrCw 4_2ndj_mp_0001
LA8bRA9MEDHMM3LDQuFwiABdrDHs5uNGQ5LYiAtxwKHMlLnJQtVSpAlfgRH8ym9JQo3QmAVkY4GcIyyHQipEwApuH4Gs7sqJQpLL6ApGL5G89JjIQ919uAd702GMyHaMQpRkBBVu74GcTpKKQfI73ARjl2GsMmBOQ0J/AB5ko3GsBb6MQbrcFBhQZ3GckfhOQvPJLAVMq7GsDk1CQAfaoARkFIHcQQvDQJP+nAtwvzGM0lMEQEghfABpY0Gc2u8IQ71C7AVMM6G8BhyEQUyBnA9gA2G8wWSNQLNiFBdpw5G8dcSJQjcD3Ax4k1G8awFQQAlXEBJHg2G8iSLQQ 4_2ndj_mp_0001
LV8MUAd1vIH8FcMLQ/tGSABwaPH8CxmNQg0uOAxsMbH8c6JNQ7QiXAtZBiHsvAnOQL3H//EYRLHsXIUPQlTxDAJdiAHMj4UQQlqgi/wbv8Gc6QKRQJwYJ9oKqBHcf1GRQAqcn/oQ60Gcmi2RQt97LA9S1BH8aTBLQ2kggAJhHPHMBwuOQKkni/4AcKHsazEOQnm03/oWERHMXGcQQz21RA5YQBHMUq9QQAmOHAtDn6G8zaHPQ 4_2ndj_mp_0001
L1cPCAdLeeH84sGLQIoO//UfxpHcPJUKQCLPUAJnmuHs++aJQv5oaAtUk2HcbFqKQl3Wd/w5zqH8OLFIQZ7Oo+CepnHMIc8IQgTq2/slZYHsFyFKQwbSy/gFUuHMHY/LQYaho/8B5lHMZ8xEQ8jLb/U+EzH8mpyGQ/Ado+2B+fH8NO5IQ 4_2ndj_mp_0001
LJ15fAVAwoHsuGqHQD29qAVDsrH8is2FQqmszANN2rH8RIMJQuCX5AJ4uzH8pCcJQJcfuAlM4jHcIodBQU4soAdYAlHctgK4PQK8rAFw1bHstxLdP/7brA9XxvHcuCwsPTXHYAxsiiHcGG9FQaVwqApfgzH8K77DQDvOtAVjvbHcYt4CQgJB3AlD/kH8vSvAQ5dFgAVufkHMWQb5Pzw0nAl/ocHsIUp1v7AwpAFvPUHc1QBxPOcj0A1AEcHcC5ZXv9MUnA52kwHMTy6wvcJD0AVQSwHM6HTnPUC6oANZL2HsLVi4P 4_2ndj_mp_0001
Lvr3zAJDRkHMYPDLQCrU7AF2GlHM33eNQNQw4AhT3vH8NaAPQvCSAB1Hv1HsFTfPQXMA6AdPkbH8dKYPQO/aABV0OcHspj6QQoH1FBxyDaH8ag5QQlha+AFF1eHsqYMSQnzyHBdcSbHMPcHSQ+92DBxlLeHse16SQFnntA9GLfHstQJLQHN3BBJeKlHsme5MQAg/7AteMUHMMnUOQmUrxARj+aHcYMAQQ7f7HBZVUXHc4nHQQRA+2AV+HhHcjwrSQusBMBxO7ZHMCEUSQ 4_2ndj_mp_0001
Lx46uARejyHsplsPQGMZsAlp78HcKlkQQ+rlvAdclDIMshdPQs/uzA5VcHIsHFUQQI92gA9Jw7HM0B8QQ0FnoANhltHs82cPQGfewApor8HM4LiRQZPefAlvS0Hcg+eRQxmqWAte07HceCGQQlMjeAprZBIME/iRQ 4_2ndj_mp_0001
LhBbsAtnlDI8mrANQhMPvAJdFIIM9sSLQiTb7ABquII8ryrKQiD//ARmENIspApKQ8EJpAdZgHIcmXoIQjqEtABQnLI8GUOFQe8XaA5OHIIMrEHJQIJUoA5yZAIc0cUMQOxMuAZekLIM7vkMQUMxqANGkDIsQclHQXiroAxUJLIsdBfBQwRl1AVwALIMZWfEQ+/wrAJHoPI8q2yGQ1r2RAhjsHIc8PcGQZqIXAdADMIMna9JQrd+UAN6BFIMUzfKQ 4_2ndj_mp_0001
LRXcABBCPEIscv9JQTvOGB1rNEIsjMbJQL2pJBhUVFIcQCzLQhpsNBxGOIIMrxdLQ4M6HB12k9Hck8QIQfAsFB1Y86H8np9CQYDGHBVucvHMmPhBQuQ+HBZ2XBI8j1x9PIEg8ANO3AIM6gxJQjVAHB9gNHIsGtxHQmtmGBVFT3H82EoJQoqQMBpcV9HMFDJIQzuVBBZYn7HMb7ADQ49gFBh+ktHcqOI7PFFWFB1ECqHcSHdEQbQbLBpufuH8MEgBQlBZGBVGcAIMP3uzP1fUMB9SCBIcXXq9PgM2GB9QcFI8gY9/P 4_2ndj_mp_0001
LyT1HBh1SDIcHpFOQoUiKBNOwEIM/mRQQZ6dKBxEvKIcNhlQQPwvOBNUGNIsQ7pQQaqDIBJ5qBI8qRcRQOQpKBBmxCIMiuySQsaIIBB0x+Hss74TQyXmKBl1mAI8jyPVQi6LIBNNo6HsYGVWQO+iEBxv+AIMCaTOQoyyOBd/FEI88DHQQM8VIB9gx6Hcg9PRQ6q0DB1gqCI8FVhRQMhKKBhe/GI8Z4CTQE65OBxd4BI88PvSQLptIBdpU2HsxYqTQCX2DBZCMAI8Y27TQETBKBpY0EI8N+eVQ0n4OBhdo/HcBkNVQkc7JBtee8H8whNXQcCxIBVkyyHMaRIWQKVOEBl6I8H8ZnYWQ 4_2ndj_mp_0001
LR80FBZ8CNI8k1dQQuZSFBxY1SIcLepQQ3PfIBVn+VI8MBLPQaVjLBFZvZI84gyPQ8FN/ANB2UI8XKxQQ9w1CB9ljKIssFMQQPMUHB9wvTIssdlRQElx9AdIGUI8A20RQkv95AJCFTIMYBBQQtQEABxHGZIMzljQQ 4_2ndj_mp_0001
LvElIBNxCUIso2qMQ6CeLBNkhWIsHFcKQC9sRBhicWIsMBGLQAEnUBJihaIMyosKQiHRKBR5hTI8mMqHQiCZNBNxaVIcHiuCQ4sFMBNzQbIsLGnBQ2S+LBFY6RIczx67Pr+yFBltURIMs0HMQJJJKBVzqaI8X1kKQUcBGB9q7TIM3cxGQElJLBlQTPIsF8HIQE8qRBtgIVIsJGhDQgzTOBVtmcIs2nN8PJxNNBRCsdIcxgDFQLO0HBd0rbIM5o3AQCkMOBFLQTIcBM0xP5gsHBRvMSIM+xU6P1tANBtPxNI8+Zr9P 4_2ndj_mp_0001
LgOxTBFwmRI86VyLQmzZZBdnwQIcEhYMQpLLbBljKUI8fMzOQ4tefBdwGWIMWw/OQrYfaB9f3KIc3t3MQQhVaBJtnHI8BzVKQVI6aBF4xJI8FmIIQ/ukZBdJeCIcGcnKQtTkRBZiOOIctZuLQh80bBxfTRIcB9lKQwthXBJ7RJIsAuQOQkLaeBlbZKI8FCzNQk1bZBBKHAIMFGAJQMXIZBVS5AI8BKcMQ 4_2ndj_mp_0001
L+c1XBBn/UIsxFcQQPRoYBRsMYIcvolRQY6NZBNrUeIs+hKRQooBdBJ49gIslKoRQ2IUUBd6hXI8OcpSQ0HoUBBbmSIM8DlQQLfXcBxlAXIsXBESQW11TBZ+XTI8m/8SQ3OkQBNWiYIM+iJSQuWGVBp/MaIcaIfTQ 4_2ndj_mp_0001
Lc36VBV0FgIsq5PQQdgMWBNvmlIcwOVPQvLVbB9/VmI8fLtNQvQPeBFWVqI8RZ0NQEcVRBhlzmIc5ZiNQazhMBlggmIM+/FPQJuzRBpzWsI8xHUMQ52UTBlWedIs0uqPQoFnWBp8UoIcjtgQQEmHRBZR2jIM/K8LQktAMBhi5iIcUtsPQcwVOB5nItI8IXDLQk6bVB1NlsIcKHHLQJN/RB1aVvIcKu5NQ 4_2ndj_mp_0001
LM/lcBBSWiIMJD8LQmcpgBBRdiIcLnOKQbiSjBxWeiIclLtLQPe9kBhUylIcWMELQ+QlgBRCodIs3rVIQNF7cBt20dIMg3PEQQ0pcBBMbYIskhcBQnJTeBR2QiI8gSUAQP88ZBBdVfIMbtrLQ35ngBJHTmI8s7MJQNTOgBlSCaIstLhJQeCiiBFFQdIcS4wGQnxAZBhCneIs+uAGQ34oZBFSkYIsRMm8PyglbBdoVVIc4ZVEQYHRgBl7fXIMO+Y/PIFSbB9FaiIcjvV6P7nGhBptehIsjBG9PiRZeBNgFmIsJZaCQ 4_2ndj_mp_0001
LBgdjB9l8eIMrWwNQGM1lBpu2eIMldmPQyg/lBp39jIMTGrQQZ4NoBtyrlIMNUzQQOYvlBNp7ZIcfjtQQUBbmBZL0UIMMzAQQywnkBBmHSIMKdbOQaHtoBJ95RIc5w+PQjOxlBx3wNIMftdNQctPoBZ4iNI8JAYOQ5M6hBZgkcIcblROQJrqnBJixeIMXKbOQHlvjBxBiZI8H5IRQnqInBpydaI8hciRQIisiBt5DTIMmNKOQZrpqBZWcSIMCqdQQMvqkBNlELIsuoJMQ 4_2ndj_mp_0001
Lsy0jB1LWmIMN3MRQBuEkBtXgrIc/V0RQx8+kB10GwI8iL6QQZizmB1w4yIcaaTRQYhZhBJZ7sIsd/bSQYWvgBpIXpIcH4dTQazFiB52RkIcK7JRQMOslBlotqIsYahSQN8sfBJW1sIse6qRQXnehBlN/wI8WK1SQkKCgBR2OmIsTVCTQ 4_2ndj_mp_0001
LJqHkBxOSwI8QXTPQclClBlCk0IcdlgNQ2yrnBNApzIcFDIMQJlapB5MI3IsipUMQqs6iBVOq1IsHRaLQekcgBB7L4IssZkMQc0jgBdL16Ic57pOQjebcB5Jb3I8CXQLQRbgiBFD/tIMkt5OQLZQlBhRO4Icu3qOQJBXiBt/6xI8MtbKQ7yujBJbT4IMOT4JQy7AZB5uA5Isst7LQOobcBVbQ1IcE3kJQ 4_2ndj_mp_0001
L8sOoBZdEvI81dBLQjItqBBQttIMhJjJQYmRtBtOStIc1fTLQJLbvBhAdtIc8cKKQvMSqBZGZoIsP1EIQitKoBFCdoIchctDQP7wnBdPziIcW0lBQOQDpBNQOsIMrpi+PsTtmBVuasI8pv/KQT26qBRaswI8h/8HQHxspBRSXlIcAvhJQSULsBJqLnIcC4WGQO8QmBxd0pIs5GWFQRoQmB1B2iIsAx38P7HGnB1UNgIMiO1EQpUppBZIThIclK+/PN5inBFNRsI86wO4P868qBx12qIc4fQ7PufSpBRyPwIM9Z4AQ 4_2ndj_mp_0001
L0nDtBFpesIcKa9NQsDUvB57AsIs5BwPQnutvBhhcxIcK5pQQCaNxBZDmxI8I5mRQcy2uBJ2WnI8yN2QQw7euB121hIc+3MQQJm7tB93sdIcNISRQMV+wBdoZgIMC0zOQCiVrBtd9tI8n8tOQy4GxBFQFrI8x1mOQB/EtBh6MoIsZGcRQPFkwBlzGnIMeYhRQ1gwsBt97hIc7cEPQvnqtB5CyZI8/v0QQVkHsBFgyeI82v0RQMInvBF8jdIsRd+RQWVtwBFzecIMI94NQrysyBhGTgI80gEQQlPTxBVvYjIcmTQNQ 4_2ndj_mp_0001
LrcWuBZco1IMlaMQQPFpuB1Nu6IM3h3QQzDdxBpde9IcMntQQfx+yBhZy7IMqP0PQlcesBNwg+IsYeWQQsK+sBxLsAJcWdSNQEx4sBRdU1IMlQAPQXGeuBZaz5I8eg7RQ1KZsBRiDCJ89D/QQBIiqBhIj8I8PTaQQjmDsBVqP8IcNwJMQ 4_2ndj_mp_0001
L8fAyB9HuBJcnJgRQWop0BtizEJMAXcRQfQQ1BNvfHJ83pEQQBLmzBFjxKJ8WzhPQUts0BReJJJcikgSQtbS3BtnUMJ8zZlSQAIf5BdRIJJc12LTQNfu7BVMeMJMallTQZst9Bh/COJMZGxSQoit9BxcjMJcQbgRQVoq/BJ7FRJsAuOTQyObwBRL2CJMg+DSQolY2BR2OCJsKWlRQ+8W0Bt/WHJMxLfTQPDFzBVX+LJM86USQR2+2B9G4PJs+nMTQUL53BNOhNJ82IlRQFUN6BtJOGJMhVdSQB0v4BZsCHJsPTEUQGCz7BF2sNJ8dNjUQdCO8BRcOKJsOyJRQy3M/BZ/uNJc8F5QQ2vq/BRZPSJsVwMUQC9kACFbRSJsHanSQ 4_2ndj_mp_0001
LgDW3B58QGJslYmOQczq3BVT8IJcsFGMQK3p4BFw2OJ8R7VMQ+dv5BdQiQJMOCbOQB815BpxmFJsNUmKQ+yd7BB9aDJcyExMQKxe5BB4ICJ8+p8OQebZ3BhhPGJMpXjOQW+x1BhAtIJsI0ALQ16t6BtNQIJc7iGJQ3Dv4BBIOCJcWdyJQzY48BRDiGJsjBWNQ62r8BxY7/IspzSMQ2+g6BFTLCJsYqbQQ6Qq4BZUI+I8G1sOQ 4_2ndj_mp_0001
LOhP4BdfISJMzxSKQG+X5BF8ZXJcNpRKQIsn3B5CmbJ8FM3LQWOS1BpUYaJcAzWMQs6i2BJLeRJcdsPJQK9t5BtU2YJs9yPIQI1d7BpZdXJc3g4KQ 4_2ndj_mp_0001
L31g4BRbegJ8BPiMQct62BhzlkJ8ZG1NQXr51BdgeiJM4sRQQ8SV0BRfBlJ888/QQvR54BJmOpJMSbJOQEw56BF+UoJMzV/LQFVN7BJ5ViJMkT3LQQCg4BlSbgJclniMQ0aZ1BRT4lJMd8ZMQjDy5BZuJpJM7HFQQo113BRcEtJcNh8NQhWy8B1EYqJMRseMQu7L6B92CqJMgEGKQz1s8BV5ChJMcEWNQye07BBOKhJcYd1JQ 4_2ndj_mp_0001
L2aN3B97ReJs444QQ6Xg2BpAPcJMv/LSQcYmzBdDHaJMtcNSQnbwyBhHQXJcW0VRQSse4B1yZcJ88gQQQLDt2Bl+dfJMMX6SQoLw3BJnDZJ8oRmSQ 4_2ndj_mp_0001
LF4PyBpayaJMjbRTQlnfvBlE/YJMtsbTQjFevB9aBUJcZYbUQa/WtB933RJ8bqrUQ4KwtBBmkdJMAk9TQlNptBB4liJcgNFTQkP8rBF61mJ8b1wTQsvgsBVVJhJs+1tRQswMzBZjfcJMGdDUQnnzuB57qXJcR7cSQjHguBhzweJsAK8UQgntrBtKHcJcaQFUQD6pvBhbNkJslj9SQaU3rBxOaqJs+yITQzX0sBd02nJMEnuUQnE7pBZ+TlJM/U6TQN5bsBVrtkJ8MxFRQC/fqB9FifJc5a1RQHWytBV5JeJ8ApPRQ 4_2ndj_mp_0001
LcR1xB93fSJcoa1UQE+JyBJgKOJMAczVQ+KH1BdoXNJ8TRMWQAox2BdsVQJM4QqVQQhfzBVdmUJsmXmUQYoTxBhHhKJ8PqYVQRBExBhJXPJc4rsWQ 4_2ndj_mp_0001
LmZt1Bd+pJJMukFXQNzY4BFqdIJMXgiXQfXu5B1vgNJ8BTFYQAta4BpzMRJcnbWYQoRU4B1K9DJM1lQYQNn01BJ0MBJcfCEYQTe8zBhIpFJ821vXQqZv1BBnjJJsisGXQQre5BR3IHJcL9pWQYlC4B9+eFJM08wYQdnC6BJnUBJsEcNYQAbH1B9WE/IcdSgYQK/E2BxFf+I8+BSXQa0YzBpB8GJMsBYYQAyQyBxKMEJMBEKXQ 4_2ndj_mp_0001
Le3Z8BZ2zNJsaCDYQ+cA+BdXbSJMbMSYQBUn9BpqVUJc4ACZQd6X+BNJ3YJMgtLZQc4eACxmGRJs2VLYQQK4ACVeARJcnk4WQ9jGAC1ozSJ80sEWQE08BCFtIPJ86dlWQtbW9BlYwKJ8AYoXQdAC9B9ExVJ8IHCYQ+EtACJQNNJcIUZYQBVGBCZbDUJcL0bYQ 4_2ndj_mp_0001
Ldha8BVA0QJsB6aZQUj47BRKHSJsIsHaQQyG5Bh2fUJMNyVaQKpU4BxePVJcs86aQJnb8Bd3ENJczWhaQ+TW/BRsnLJMwHiaQMyiAC1fHPJc/IlaQz06/BBchGJMZcfaQu5q8Bt6CNJMv9PZQOpO9Bh3aVJsE4OaQfgT7Bx3vJJMOxTaQbhv7B9hoNJsnJCbQae6ACNbUFJc+yfaQJtc+BZM1DJc9CdaQ 4_2ndj_mp_0001
LqMd3BtKKWJ8jf1ZQN410BJ1hYJ8/V5ZQY8T0BdGgcJMqvTZQL561B5fDdJcfH1YQnZtyB1tIUJsjk6ZQ1EiyBJK1QJsV4RZQvqdwBFRaMJsfCVZQarqwBVQ2IJMuLwZQhNduB1SnMJc/P5YQ1rE4BFCvUJMf4YZQ5K+0Bd30aJsc7WaQTSwwBNa7VJsrSAaQHuHzBpJbRJ8tEVaQuVe0BJQAPJc+tLZQcw+xBVgcTJswZ3YQ/7BtBRhzJJMty5YQslXuBptkPJc/wjYQ 4_2ndj_mp_0001
LeCUyBxPCgJMW9ZZQkXZxBJvIkJcaD5YQrEcuBhrTlJ8UAAZQLJXtBNOzkJMK7iZQDH/yBRwZpJs4n7YQMBPyBRr0sJ8v0YYQ93byBhePsJchwlZQSSCxBpWxfJ880yZQ/X2xB1nDjJsPCYYQIkH1BtFjoJM4N5YQ0i2wB9WOvJ8WGiYQB4kzBhA9vJ85AnZQOrBzB1zqpJM0RAaQYzTwBl/ItJcdNoZQ 4_2ndj_mp_0001
L8yPtB9TFnJMfkdYQZIfqBJaIpJMZ4cYQZD8pBZICuJcnf4YQ6AprBhhxxJsIn3YQtyspB5RcqJsnddXQRYymBpAEsJ8tESXQr6BmB5P4sJMW41VQlvrnB54suJcyrFVQ71yjB9YrrJMWnfVQtYbuBd8LnJMoVDYQM4SpBRD6lJseoqYQQkEqBJQ+mJsh50WQMX8qBZ+stJcVwFXQqobmBRPxvJca90XQd9glBxl+oJsPvtXQ 4_2ndj_mp_0001
Ljl5nBNDuuJcn2RZQIuJnBNEPzJsF2tZQBv+mBxia4J8aqTZQfDzlBh7m4JMSbxYQxqekB1BKyJ84FEaQh6pjB17a2J8nQkaQ4mFhBVcG1Jcs96aQziwfB54IxJ8kPwaQjWVgBJwD4JMrEXbQtDYmBF1HsJMa7NZQFuooBZJN0J8iKGaQ18kkBB0VuJ8u5UaQjl5iBdB2xJMXLsZQ6gajBt7N6JMnkTaQ0uPlBFV52Jcpw7aQ 4_2ndj_mp_0001
LZTWoB1Vb8Jc3PlZQvyfoBttwAKs9aQZQPYvlBR9ACKMhLKZQapJkB93MCK8TunZQSYQqBBepCK8CQqZQK8uqBRQXFKcduVZQe/nsBtxAHK8/KvZQuzBtBF+oJKclUcZQOJtuBJwgLK8G4rZQnhHwB9BBLK8rdOaQsk7uBNJ2NKsSXYZQDIkpBho27Jcqp+ZQvJTpBtrRAKcH8wYQH1MsB1WuBKsDjvZQImWpBRc/CKsahJaQQ+1oBJLcGKMZVTZQkokrBFsFFKc8z1YQSljuB1fAGKs10wZQ3r1rBJBSHK8YZPaQKd+rBlFGKKcMqBZQtf8vBZ1OJKcSYdaQw9XxBBzaMK8vHaaQpE2tBZiOOKsGx9YQ79LwBB3PPK87AkZQ 4_2ndj_mp_0001
LsLJlBlLBDKMmKjYQXWniBdmcEK8oCYYQfy3iBp4UHK8anOYQdWAlBlWVIK8T+BYQGIThBx6KDKMsWiXQW1OeB5xJBKsM22XQj7PgBF5D9JM4dIYQk0acBhD74JcfkKYQIqXdBB0wzJ8WaUYQajIhBNGLyJcy8cYQ8NYZBhHTwJc4eVYQglhmBlU1CKM3tLYQnTehBdHcEKsov1YQtxziBxrJCKccK8WQxmagBZUuEKMCY6WQJcvbBR/1AKsib+WQRQxbBlA6BKMslVYQnYKhBJUb9JcK/nYQMfwhBha07JsduiXQ5ZmYBZk/5JsnMEYQwLqiB9j00J8ZIcYQXWfhB1mTuJs0UkYQwLnVBZVhxJMs6OYQNyFaBFxbsJsp2cYQ 4_2ndj_mp_0001
LF5wgBZZ5IK8nvTYQP/hgBl8oLKsDJFYQAQvgBt2IMKMATnWQjEWgBF+PKKMiU2VQGxPbBdbbMK8cxNYQunDeBBuNIKciMgYQy39hBlI+MKc+gUYQWwyaBtSiOK8irFYQ04LaBdmPMKcwgvYQfxDYBNTOLK8us/XQ 4_2ndj_mp_0001
LdWzhB1DgOKcbHPWQQ3RiB9IVPKM/4yUQGAmfB9zBQKceM8TQY5WeBlMSSKMy5gTQpSIkBF4uRKM0hxUQoOomBpDGRKcqmUVQmMniBBfsPKsDc8WQCsZjBZZpNK8f1YUQJqOjBNVXTKsWqVVQ0hYkBtyaSKcp3vTQyW2nBtHbSKsLm/UQ 4_2ndj_mp_0001
LHJfcBZfxNKMwzyTQC7LXBFSoNKsDuCTQzYJWB5v2KK87rZSQzejYBth7IKsXm4SQjthSBdhSOKsX/+TQeYLSB9plMKMXgQVQgkiPBp76JK8vy7UQPTCPBZSGOKcVeUWQ5M1dBVZJMKs1jSUQx3MXBtFAPKMBkMSQtpyOBllCOK8kDcTQc/2SBJGYQKM9ZSUQSoMWBFTLMK8gKoVQyvSPB5jtIKc1t1VQtW6RBNd3IK8w8LUQp4hLBxTRKK8G8iUQhmyOBN84MKM8bOXQw5ALBBjgOKcc68VQiFDRBxr+PKM52iWQ 4_2ndj_mp_0001
LszwSBlllKK87ITRQppLRBt1EIKM2YvQQuzEOBxtTGK8pStRQvzvKBlcVHKMtVaSQ6AANBBn4IKs9mNPQlrKOBdHyLK8ociOQUu6PBBz7MKcZvmQQSsoSBddpKKMonPRQ7wWUBdiwGKsSiYQQyL+IBlahIKsDD+PQ3vdNBN76HK8gbRNQp9ZKB5xxMKsLQFOQtfVRBVXAMKsutDNQfGgMBtneNKcPcORQQ/rSB1nmOKM4wfQQ 4_2ndj_mp_0001
LQ7/OBx3wDKcSFrRQQTgMBBAuBK8VAgSQr5/PBVy7AKMwTxTQLKeSBBryCKseHWUQcu2RBxBSDKc98/QQTVwLBtYEAKsX6zRQJKlIBpmSCKsFR4SQ 4_2ndj_mp_0001
Lx9uPBBt38J8jIQUQXl5SBF5e6Jsf/YVQpSQPBl+E4JMV7eWQDLHRBVZY3JMuSmXQiFpWBFRI2Jssp4UQXL8TBx51wJcPkjUQdnzXBF/3sJc9MBUQK3aVBlYmnJ8FW4TQIE9XBRjSjJ8tKYTQlD8cB9TsjJ8sI+SQIfbVBxEqeJcdxSTQkjaNBdGl6JMJ5pTQE43UB9YF+JcxiwVQI6sZBlbV1JsymoVQbxqYBdpg3JMy9+TQD11QBp5fxJsOnzTQa8ISBB9LvJsPXdVQOmNbBBbjsJM5ZsUQJ3LZBVnKuJ8+XCTQInlRB1hInJszsLUQVk3eBN8OnJsnQCTQSn1eBNmdgJcXBmSQJMmRB9QWeJclymTQc+UXBdebbJc/q6SQ 4_2ndj_mp_0001
LZIkKBVlC2JcWTIWQfWOHBhcuyJ8+LDXQPoVBBBj0zJ8phrWQQaqABFMR2JsAioVQkofIBlcwsJsnO7WQWs1HB9NqqJcPVgVQnJwEBle7sJ8eMxUQ+kbKBtwzmJMs6KVQ46CJBN8y2J8+uNVQexfHBJxI0JcZiCYQMi3FBtCfqJ8mblXQBJmMBN1BsJMi5PXQ 4_2ndj_mp_0001
LMDu6AJvlxJMdzYXQNHbvAVhmyJcxDKXQNrDsAp0MxJMN/uVQTeflAxJR0Js2HPVQPBpoABEbvJsH6EYQerdpAdajxJcNcyYQvKZtA9l61Jcz63YQK8JmARGzuJ8KTPZQRab9AtrWvJ82/EYQQVmtA9Xz2Jc+gVXQFUKrAx3PrJcGvEYQAtRgAlOivJ8pF2XQ 4_2ndj_mp_0001
LLi9vA971sJsd/KVQyY2sAJOcrJ8f0xTQtb7wANPMvJMzzqSQ+B6qA9KIxJsyP3RQlgcwA9bxlJMxSeTQXG4pARuohJcKUMUQfs5gApeviJcveoUQoCLuAV+4cJs6fUUQxBd0A1NQqJcpPtVQayKkA9uurJsCCuTQB8z4AxvSlJ8vmwTQ3a5vAhPDlJsUoZSQrqKqAVr+ZJM2jyUQBKd1ANGLcJc4t8TQ 4_2ndj_mp_0001
LVTG7AdlUwJcZftSQZ1ZABt06zJcEzwRQ95G8Axii5J8ui2RQ7AZ6A5MS8J8qC4QQs9VGBlyF0JMyPESQIeSHB1AN2Jcv6VTQ6Oo/A5EpuJsV2bTQwSBABl8qyJMgTuQQSwXIBRoh2JcIXURQrs/HBxREwJMvQASQYEFGBdjizJsVv9TQ 4_2ndj_mp_0001
LuZ63Ah6O7JM+cETQATAyA99OAK8UbNTQxA7mAF9ZAKci5jSQv0mkABTmCKsg3DSQ2/0wABm7AKcAVsUQ9NM7AhAxBKsylWVQQrS+AhTmAKc0NjWQM8yABlqsDK8vuwUQQN4DBtFXBKML0JXQIxhFBVcdEKswUXVQyeEHBNITDK8TjjWQAIyLBxtDEKMr/JXQ8o05AdrM5J8uI6TQXPl2ApeyBKsz7sSQi2qtA1da+Jsa2OVQMFGrARpjCK8fkzUQ4oQ5AdMK+J8k+AXQpMK/ARRnEKMJf0TQxJGFBNacAKcLADYQi5CIBBl+FKsKi5UQMixNBBfLFK8JmjWQ 4_2ndj_mp_0001
L1qogAtrY8JswkiSQMHeMAZ6R8Jcnp6RQ8zZPAx6+8JcQoaQQth4CAdQt/JskgiPQ55yAA1bE3Jc0PPSQGNVy/A7m2JsCerTQhfSB/0Z2wJs1z8TQ16n3/8gmrJcUu9TQK5LkAVJy4JszyoSQfw4EA1x5/JsU5SSQt1TLAxQszJMyRCSQMZul/M9q2J8dslRQSuWg/csL6J8/u8TQFt8GAVBU2Jcj7VUQZisn/khxnJcX3HUQHPQHA5gTsJ8rOxUQAzOEA1vhrJ8dmATQ 4_2ndj_mp_0001
L6OsfA5PZ6J8hptPQfnPjAhfH7J8ur5MQ4k0lABxcAK8CEdMQsLDhAhOqBKcPxsKQRA7sAtfo3J8RZNMQBAexARBs4JMrKdJQ6ghsAlri2JsOnbGQ5Nl6ARPz7JM26KJQgSrwAlWg3JcFtZBQI9u+At5w8J8Z+TFQQH05AtRo6J8nv2AQD089Atsl7JcOjY3Pi5KlAZSb4JsK/bQQ5/mYAZjs6JsCQmLQ5DrqAlBbzJc6mUMQJZPzAZUT4J8QDrNQ9CXlAxEG0J8ST4GQcmd+A5Xf9Jcsj7KQ2rysAJe01JMp9w7PYm8CBVsN/J8KR3EQ1lCCBti49JcBGT4P 4_2ndj_mp_0001
LQC+sA5juBKM4RIOQ1ufvApGjEKcHBmNQtnTmAZeeGKMva0NQmvQlAZ+XIKcL2TMQDGZ4AtvgFKcClfPQFmYBBJQ+DKsK69OQIgL6AlPgIK8PWLPQh0jDBRTVEKcN2KMQH7PwA5mmAKMDDmPQkB3xAB0oEK8v3fLQDgG2AZGGFKsMvxQQ+ntABJI2BKcFQTPQwacEBBtnEKMCKMQQk3PABtpJJKs4DRQQJF0yAtVkJK8bfpPQJJh8AVH8IKsl1HNQUSPHBdsLDKcWz8LQbTZEBFccGKMQS0LQ6wnABdboDKs6OuKQ 4_2ndj_mp_0001
LpqSfANELGKs5I1PQisoMAZ4xHKcquHQQDgy8/oUeHKMQCzNQcpvr/cXeJKMa6yMQxryAANA7GK8gNZRQxJ/LAFZmHKsK2tSQi3gAAdFNGKcvT3TQu1IMA9enKKM6e6SQxCVgAxacEKcjibQQ9BMTAtGzJKctVJQQ6C58/c9wEKseSXRQARQi/kS4HK8z5ZRQCaZcAlJ3GK8SMsSQSHeIAh5rGK8xczUQ+v6AAFDDEK8nQtTQoA0f/0Q4GKc+65TQO3GUARVGLKcxn2TQGGe3/80WLK8KP8SQ2nrUAp2jLKcYrFSQ 4_2ndj_mp_0001
LQj72/A4KFKM5XqMQi9Yc/s1yEKsZ+HKQv/0x/oY5FK88MVHQmb0T/8RHHK8SXSEQ+kRM/Md0BKMOcnJQb4Xr+2LSBKcyn/GQs8N0/aLQCKstWhHQlHgk86Bo/JMZLeCQlySJAXvwBKMh6nDQbdud/iho+JsIQJ9Phf9DA7xSAKsTRT+P8HyDAx/lDK88fYNQLu9R8sd3FKcSveKQeTYu+4i3AKsHjdLQ5t5z/0B3AKM52AJQwZq8/eXaDKMV9hJQlgvf/0WF+Jcy6ACQVOfZATPiCKMjqFEQvTwM/C/T8JctsJ0P8R6PA/G0/JcvqJ4P 4_2ndj_mp_0001
LIDZNAxZnFKs/s7GQWsuZApACHKMaOYCQWCDYApTEKKMnKWCQQ+YRApfRLKcU9s8PbR3oAN9VGKMPHpCQgqLvAh1FIKMjSl9PFehqAJWZDK8hbYBQO5kVApH1EK8jZBJQgGDRA1ViGKs//c9Pi6zrAJPxGK8xBqGQyYp3AFAlHKs5+D+P25GuABAMKK8Fwt/PgoVsAppwHKc0X5yPleBzAdF7CK8hBlBQEEinAd89CK8lHw6PyuMmAtoLCKszZSEQ 4_2ndj_mp_0001
LpRGaAxBVLKMtKEHQ97yWA5AROKMMq2HQw6u//MOEPKsEhrGQDgh3/ghORKc8deEQtLtcAtGGPKc4cxKQByRqA5e/OK8ZYYLQsSqtARBpQK8ueeOQ0V2lA18vOKcczZQQHlBcA1VPKK8m4NJQrERgAF9TPK8h95EQsdkUA9BzNK8HhMMQaoNXApiIRK8Z3ILQP0suAxt8PKMH/wJQyy2sA1e6MKc3ngLQIiFnAB9hPKcSMaRQTeSoAl9pMKMblXQQUgzaAtD6OKc0EJQQ 4_2ndj_mp_0001
LESYh/IYdNKMCwMIQ1PC3+OkwNKcZ7zGQGEJR/ekwNKc3jpAQGWkq/iYoPKc7e28Pnxsn/eOhLKstztIQw3YKAviTLKc02YHQCWMaAPKBNK8TunIQaT1PAfKZJKME+mDQC7dnAvs0MKMYSXHQJrRiAnTMJK8bpuBQfxDqAjS6KK89/mDQoETt/Ar0LKM18HJQ2iBL/WouPK8TANIQFr+o/e81LKcal3KQmzoP/SBnJKc9LYIQ5OGWAH4hOKss2GKQAHiDAbUCIK8I1HCQYOmtA/qLOKcOUbIQx6TkAjfrHK8xQh9PohOyAfdwKKsy+HCQ 4_2ndj_mp_0001
LYo8c+G7uLKMWGl7PovCs++zXLK8kOzTvmJ5g+Q+3NKM9+ZzvtsRt+CTAPKM/YG9v2P4y+k72IKcUySwvx+zb+evLGKsMLKevAWaL/oc5DK8AekwvLOcz/uK7FKcASB0vHaWL+MnSKK8BbGAQzPJs/CvgLKctVFsvM+Ht/E95IK8W+Ofvc3k6+4f5IK8If28vswvq+GtGGKstwl3P+y2a+Mz/BKscbunv5et0/MIHEKsEQNUvbB6T/cc8DKcPt78vC35AAbhBEK81qvuvltQw/eAAGKc2Ks+vQt5DAjCkHK80wUtv 4_2ndj_mp_0001
LIUIu/w15OKMw3wmvOsB//EweRKsrIjyvkxfl/4P+TK8nIMtvzQjY/0vWVKcn336v4AaVAFt4RK8EUP8uJTffAhmiUKsarMqvV+ClA1o8UK8VOK8vTjYeAhuoWK8o3YxPy8rpAR6YXK88Ge+vzG1jAd/EZKsBRppPLNFpA1DdZKMa8X2vHfSAAJK3NKsajStP81L//8FaRKsbr+9vdDJgAZOUQKMqhtqvXI2TAp/tRK8atm4PhHilApEUTKsXU9AwrGFWAptVWKcnnR8PW60tAdnrXKsJsBDw14VjABWtaKcOTL4P3musA1RYbKsvRA5v 4_2ndj_mp_0001
LpiXN/03jUKMF/n0PjbbA+iEFXKcd+U2PUSit/aXBXKMh3FYPGe63/aXBZKcCiOxvcAUy+ackXKspNeBQx5aa/MDQTK8IpP8PVm//+QUzYK831vyP7+//+c3XXKs5+7DQSLij/GqFWKsx24CQPBnQ/WQmZKcZ1JCQ 4_2ndj_mp_0001
LknKBAjmsUK8baKSP0D1UA/NUUKMPqhzv4r0RA3JtUK8UFxAw2O5cA3FaWKMOFIDwwmxdAXEfRK858avv1tBoAv55QKc3Pj7vTCliAPZNRKs38X3P153x/64ETK85KarPTfUgAfwrVKcoespvViORArsBQKcHS9yv/zFrATV5OK8Y3F6vJjIlAvvCRKctN4Bw6lauAPwWSKM+WU6vyculAL/MPK8Bv+4PIg0oA7RrSKMUmU5PuvqXAjSjRKM00C9P 4_2ndj_mp_0001
LHntAAXrgTKsNx0Cwwu6z/meyTK8W6JIw/Zbn/+clWK86I6Iwnur1/uOpXKc1v8KwbCi4+yy5RKM66vIwohuW/SrLPKMqaYIwn8IP9sBSSK8pumLwe62t/uVRSK84qxAwyr6GAfAKTK8V+dJwS5Hw+cDVSKMlnvGwlMcV/K+vOKsMYBFweaXY/Yw7QKcfR/LwWgmv+Y8VUK84l4LwKl7Q/yw1RKMDe/Mw 4_2ndj_mp_0001
LynJx+WHDYKMQWnGwIDCe96RzaK8yhCIwQOUr/GLocK8RmDIw/2xy/KMReKMFrwJwe3qe/8Q7bKsVSIEwabyl/YB6eKcfRDFwxZsEANFbaKMmPuEwYdno9+UbXKsBG+CwXN32+YZjaK87X+JwFuoG/84rbKsIHEAwQgZ9/cyqfKsAYOCw7fSc+k18fK8HudEwZmGx/QTPfKM82jIwNIYQAJlObKMUp6BwptpKAN3paK85bZIwEpICARsTYK8Pf4Dw 4_2ndj_mp_0001
LX+KCAD1ZcKsUD2DwkrSWArk2dKcfuqDwh0kiA3KVdKsOvPIweMEnAztNfKMirNJwjKr9/WcJbK8fuyAw978UAny+fKM+0yCwDOIfAPRDdK8TIRAw 4_2ndj_mp_0001
LdJ9kArIyaKcDK2IwulfrA342ZKM9uLLwA36mADKzaKMWY3NwN7LtALQlbKMbSsPwU0PsAzL1WKs3wMLwVlmxA/V5VK8yA7IwsUXgAn4gZKsdsiHwY8uyArODbK8Dm8Kw/xOkA3k+VKMYfRLwNAewAnXLWKsJV/MwhlrsAzlGWKMTL7Gw 4_2ndj_mp_0001
LqoOYA7g1aK84TWOwy/YOA/v4bK8okZQwcaRRAD0xeKsb6kQwZQPVAjUzfKsL5rRwkWos/6tSbKcMpaQwROTg/aUWYK83LnQwTJV++4yAYKc4sYQwO97s/OMdXKstxASwKGpOALb4ZKMbGCNwesXYAbdUbKch4PRwWJvd/6N9bK81g8OwUq6b/CCccKsjOORwIV7w/OzHXKsmFwPwD+rQ/Y66VK8gmhQwZRQP/wOoYKMLfvOwWrFh/YnPZKsAVGRwdeMk/SPXVKcLrJSwidlY/qgrYKsz9vSwjUsHADzrXKMy+ISw 4_2ndj_mp_0001
LrDDPA37WgKs/I7Owx6zRAzZPjK8QN/Owev8kAH/4jKcdJtPw/humAD9clKMVK1QwgRiLAzZfkKsdPSMwUR3m/uvNkKctL0LwwtOSA7canKMQpLMwPbTS/aw1kKMT/+IwHX4KAfLffKsBZLNwsH7GAbG6jKsQ0RQwubdTAXdajK8P6qKwDCcL/aLjlKc/dKNw/2sZ/maLiKsq+RMwViqNA3BRoK8MlQKwwIwhA/3jnK8LbbMww1TKAHsgoKspOyNwwyol+MXmkK8EszIwN2Gp/qhejKs6SNHw+40h/eH5mK8QzfIw 4_2ndj_mp_0001
Li0rsAbM6iK8OoNOwTRJ4AztOjKMmPmOwd+B8AXXCiK8gSpQwYPBBBP+XjKs0rVRweLI+Ab95hK85PRMwYE28AL6QjKMMZiJwqdBBBjxihK8KmxGw8l7ABfPCmK8lJoJwdI6qAr/WhKsxw/MwJ7C6Az/WlKc2QlOwhgV7Ani2fKM3uEMwQYUDBLU3hKcrlvMwIbX0AjTcjKM+qDJwzPkABHjgiKcRF5CwAzM+AHllfK8zorGwatQFBrTThKMWiqHwqOeABvFAnKcKxXHwb/KFBX+2lK8urGKw4j59A76OnK8S+JLw 4_2ndj_mp_0001
L7of4A/BsfKMYbHRwTHb7ALGzeKcbRbSw9GT3AH/tgK8vsdTwhEo9ArDlhKMPXVUwfCI0ADKYeKsB4kQw/yACBP7deK8FwfSwK6q3AX74cK8elqSw 4_2ndj_mp_0001
L+RJtA3BjhK8EWdTwl02oA3SYjK8RKgUw/YosATRNmKsu1eUwQ+JvAbNYnK86rfVwOMQZAPEbjKM06bUwQV8OAbPxgKcOZxUwGSv1/OrJgKMsFRUwevjZA3F9eK8bYlVwl85i/akudKs+skUwFKJQAfAicKMj/4VwFSW4/ap6bKMw2YVwl0ll/yKgZKs9YsVwSaxnA/WJhKsr2uSw7R0rAzExiKcSweVwAnLUAr+/jK8WtbTwCgHTA/76kKc/NIVwKHDl/u+khKcKOoTwd1qkAHIcfKcnt+VwRn619WfPdKs5ULUwsofYA3pGbKca0hWwie5q+e6WZK8R7OVw 4_2ndj_mp_0001
LTAouA/jWnKMBLTTw9FcxA3kPqKcYfJTwa5e8A3G8qKsHWxSwA1i/A/5QtKsZL0SwQ8IqAvnlrKs8wGSwqb4rA3NZqKsah0Qwx64cAzGRrKssmfSwm6ytAvnGmKcA0gSwTAhwATEErKMPtJUw7bDsAzettKMnxCSwHAJpA7YmoKM+q0QwO+zSAjuOsK8gvvRwUgJaAjXMsKMlydTwmT7YA/gJpKMXGjSw 4_2ndj_mp_0001
LD7tBBjA+oKsw5jSwOvdHBDxfpKsN2KSwbSOLBnHwnKsSLCTwJHmPB3nsoKMhvZTwi3bIBjw4oK8ltsQwTdcFBb5rqK80FdPwchcHBjzetKMXcjPwpypEBL2MvKcn1qNwaWNABfNnwKMAjPOwKjN8AbTfwKMdyUQwRP77AbzHyK8MtYMwA0WABfUJnKM3tSSw5NHIBv7irKshBgSwfKRHBfN1mKsNMfQwaPsMBbQEpKsnqeQwu8MBBnssqKcXa9Pwtf9FBn87pKc8BbNw4MsLB/xgtKsh6DPwjO3GBHZSuK8b0xQwjvJGBXNWvKM69yLwZSp/A7dVvKMbNCRw7Nj1AnBjxKsyiiQwYNK/An4NyKstQiKwaJR1ALfLzKs4M0Mw 4_2ndj_mp_0001
LgXvJBPcLlK83yQTweDbNBHHRjK8Tg6TwGT6MBT9njKcI1cVwlq6QBL+CkKc7ZGWwrzHMBnsagKcttgTwkcyMBrXDgKcOcISwn9rGBP/TkK8XuwSwW7qRBPvbjKMDlrTwJtAIBvF9fKcPjyTwextOBHqCfKMnWDUw/YUKBvXQhKc+XtRw 4_2ndj_mp_0001
La11HBLMvjKcdY7Vw5WQGBTGDkK8eXTXwgXAIBLrymK8e04XwrZcGB3F6oKcFLZXwo9NAB3bvjK8UyaXw1XQ8AfKfjK8t5aYw2zrwAzB0iKsEubYwN6IqAjb+kK8k6KYw1B7eAHL2kKsGbFYwKXgUAzrpiKcwhPYwXfcUAHU7mKMcwrXwVwhEBrHYjKM7PYVwKrUIB/qgiKswM4Xw4249AnH+hK8wr3WwqVh8AjodlKcco9WwPtY9A/FYlK80trYwmxTAB7J6hKctgrYwTENuAbIbiKc1j8YwN9QvA/dChKMfTIYw3T3tADpsmKsvxCYwU7gcAT6DhKMQabYw+DgEAzfjiKsWaLYw/IdcAPWnoKs6NcXwHxcEAXI1mK87hjXw 4_2ndj_mp_0001
LW3WKB7WlmK855iYwsBDMBbABpKspc3YwvM/HBLTeqKc9RUZww04HBTv1sK8iBWZwR8ERBLQZoKMkeRZweHsTBLP1qK8c6lZw2jvYBTQEqKMCH+Zwn1ebBH5gsK8xARawATGgBXwxrKMSlrawp59KB3CvkKs39uYwyF8MBvQlqKcSSgYw4ZCUBrDcnKsL78Ywf/FQBfO/mKcg8qZw/v4QB/CxrKcwF8ZwFYtUBb1RsKssJNZwrugbB7BEpKcJboZw0wuXBfQsoKM37Xaw2opYBvLntKMx0kawYTzcBb60tKs5P3ZwXu8gBb8ctKsYf3awGZchB/eyqKs2WZaw6vAfBTzlqKMB9Dbw 4_2ndj_mp_0001
LypyEBjE3oK8P+qZw1aGBB7azpKsC7NawFId2A3u4oKsibIawUsn0Aj8DnKsubuZw24HDBbJzoKMfn5awBqtIBTV3pKc7iCbwGbEDBzfwlKMhk6awvSIFBfv3mK87ImZwTd7ABz7+rKsAUNawdsgABrekpK8RrSbwAIFKBTrIpKMxjhbwcOoIBHzCsKsz2CbwgUcLB7TLpKMarpawFFgEB38DlKc9jZbwFfqFBTM/kK8yYhawSGA+AXqClKMsb1aw 4_2ndj_mp_0001
LNm2uATJCqK8HheawPUpjAXKSpKMaveawZfEcATVypKsPtKbwE3DjAHhnqKMk/obwEoScAPF8qKciV8ZwVVKbAPo+tK8+YAawXh3WATI5uKsmAlawv6hcAXtivK8BehZws7dwAfkirKcyEzawRtpiAXpNnKcbhUawEsKMATeMqKsnP2Zw5hoiAbdjqK8MFfZw 4_2ndj_mp_0001
L5f6GAL0PpKcRtMbwTzVw/mDdpKMQUybwfl3w/+MTsKca2EcwuNrg/KRPsKcOXocwUWEq9OkroKMz8lbwoQDG/4wnqKchQHbwEHr//cxqpKsRQ7awrB6KAdGprKsTidaw8uRgA96sqK8unQawFYzAAvtxoKsUuvawed26/Gc8nK8XMJcwQhFC/oGjoK8BsCcwX0zr9egtmKcM/Wbwn50k7yqzqKMsPqawi/xK/UYlsK85NWbwgrbJARsbpKswKYbwnyg9/8AvnK8DTrawElPBAdO7rK8R5AawBIfMAVXktKsCktaw3ErjA1FEsKc/+8Zwld4kAt8dqKcs7qawpVRfAt17oKcLLBaw 4_2ndj_mp_0001
LUFU//2neuK8u8xbwzhx8/W7DxKs11JcwfI5QADIQxKsZXpcwoeMPADe/yKsB8FdwyhzAAX3VzKM5VpbwVzEg/2gpzK82fGbwukSn/mns1Kc4ahawsmLGALd80Kc5IHaw1BqQAvrj2KsVMsZw01LMAn/C5K8SnjZwq7YgAnUj1Ks/rXZw4d/GAvlXuKs9LVbwcdFh/GfNxKM17ecwcv4QAPJQzK824bbwU4fBAztR1KMcR5bwJUSN8mZP0KMEcRbwD06a/O2rxK8Wq3awiuRr/Wqu3KcCWtawgT5m+Wgz1KMRBPawlz1LATWDzK8lTGaw+V47/Sv05KcPdsZwFnuVAjEK6KczgQZwyiBhAzlizKMCIZZwM7ElAvuu2K8pQFZw 4_2ndj_mp_0001
LbmugAn2tvKsAcmcwlUOqAT83vK8iTBdwCVCqADlSuKcXMpdwvEmjATElsK8anvdwzG7zAzkAvK8wqncw60/1ALnzwKcISGcwgIEgAbMKuKs4EScwNxwqADg9xKsgQLdw8AkyA7FBtKs8macwgH36Ab/4uKs5q8cwp0+vAH7rwKciRzbw 4_2ndj_mp_0001
LfPuwA/y6uK8cRIewDd1xAziktKcfKyew+lD1AL2qqK89Kwewl7V8Aro2pKcE7ZewtaC6ADUDvK8VwNfwpM87A3VttK8j04fwN2F2AjXRuK8KILgwZKnBBXfIsKch37fwcDz1AXPawKsITAewU2EqAzoXtKc10Bfwo4T3Af9FxKsqWTfwCP0ABX1KvK8Xs8ew 4_2ndj_mp_0001
L8szuALL1oKcGsGfwULAyA396lKc9CIfwy6p9AXhClKMJEQfwTiHABDKBjKMzo9ewDm+qA316kKcY4sfw6CLhAX7mmKM3SqfwAzTlArBYpKMR+gfwAt1uAr41oKMNdGfwTuIwAHyJlK8ZSoewacPvA3HJlK87uFgwBfSpAjnxiKMa0ofw4RYZA7NgmKsOREgw6poXAPv2lK8/FRfwXmZnAvGYqKchL/fwSYWeAfNhqKcvlPfw 4_2ndj_mp_0001
LZ/MCBbbjmK8JjmfwC0xHBX5wlKMsqufwrT/LBLdSnKs4zXfwoDnPBDMBmKsebEfwnV9IBrT7lKcxUPgwZYXFBPdLkKMQ4cgw0qNBB3LUlKsndogwoMOGBfMchKMaudgwUS37A3BujKc610gw1M8CBXD2fK8lGqgwOvn9AzZ+gKsGo1gwpYF3APqYfKcM9BhwAF2ABnZUoKcK+xfwpAUIB/r2jKMAYefwWygIBzU/nKcjuUgwxtFNBTmVlK8LRSgw/kiABX9dnKMDzngwt0eJB/BjgKMCnUgwH2V1ADKnkK8Q89gwVKnDBjQsdKcfwqgwziW5AjmjdKMRyAhw 4_2ndj_mp_0001
LsI8KBr45pK8O7PfwB7fOBjgwrK89F3ewz9dPBnqnqKcnxJewG+EUBbEhqKMHv5dw+KEMBbAkuKszxzewGt2PBLsnwK8XriewJ20TBTbwxKsWV7ewlHSQBXnvxKcya7dw/FiWBjofzKsy7jewPqdUBfchzK8BE9dw3UeHBrnqqKMlTbfwCqeSBnLGsKMyLEfw5FuKB3jNvK8wTTfwMgkIBDNguKso9eewA/ZUBPzdxKcKqafwYCDOBznexKs2wddwZv2ZBjNn0Ksisxew 4_2ndj_mp_0001
Lu+ZLBzlhpKs7nydwf+4LBvgZoKcKTHdwmxmPBrzGmK8fPCdwcxQRBXJulKsC9ccwj8WGBbGenKMoe3cw4zhCBHB1pKMPr0cwjgKEBjzUlKsQMVdwkv2HBvMXpK8RyBewvl1NBH+/pKcXc1cw1AxGBfCqmKs1RXcwqvR9AHtIpKMtbpcwK+GEBbjTrK8XXecw0WFCBv6uqKcBNUdw4QQABTVrkKsMzJdwj3xDBvrImKMhb1dwUz4GBr1njKc6qVdw 4_2ndj_mp_0001
LkgKRBT+3kKcuUldwf64UBHJiiKM/Kldw9h2aBXRUjKsKfvdwwQdeB/hqhKsGm4dwlb7SBbSbgKMgCFew+JxNBP8EfKsi53dwhzEJB7VnfKc49NewBouNBbYTdKceyVdw7JXEBveYeKsz9BewHBBJB7hEcKcgyJdwhOWEBHwmcKsgvfdwCmT/ATNYbKsiyTdwPJzQB/RwlK8yOCewhGKVBDt7hKcOtDdwzAUSBnuWhKsjPkewpm+VBr24eK8f5Iew0yGJBLnAhKs/xoewLlaRBzc4cKMXbEdwbOrABHgzeK8NTTewG/+IBjVraK8O9ucwYnm5AP7+bKsa9ldw 4_2ndj_mp_0001
Lpf9bBv48lK8iwsdwIRpgBLFOnKMEXwdwZbZhBjtynKM/jEdwCX/fBP8OpK8Q9scw8aqgB3G0pK8v5Kew08QfB7vRpK8hO4ewmidjBnKArKMdRMew1daeB7AyrK8ndSfwL9zYBHyMnKss0pdwyuJiBng8lKMSN/dwOLneBTzQrKcLg8dwI7ChBXBAoKMIKJfwsWebBnDNoKc9h2ewBEcjBHY1sKMMLfewTzHkBTGdrKM22rdw0S1kBbikpKs+yaewbz8cBjRPrKsSKyfwbAfbB3zDtKcWoCfwJ9FhB3m2sKcvjVfw 4_2ndj_mp_0001
LTtmjBD4cmKstr0cwbuXkBH1xmKMZ3FcwV+XlBrgipKsYt5bw2MdkB/zpqK8TpYbwrFhmBHnvkKs5W5bwTjilBDG3hKMVu3bwVEznBPB9fKcTLsbwQL1mBzaEdK8X8qbwB6CpBzuKbKMpohbwYYikBLIPlK82xJdw4TqiBbBOmKMrLybwomKoBD31kKcBJQcwNVUnBj7PlK8i7ZbwnK9jBXmrhK835fbwSrukBzFThKs3zWcwBbZpBrJIgKsawDcwNamoB/4egKMt3MbwfQTlBHy2cKsJYSbw+h8lBT/icKM6sJcwSsUoB3+RZKsCHhbwEgdqB7kUbKsVl4bwp42pBn5mbK8V5Ebw 4_2ndj_mp_0001
LxmCnBvutqK8EyTcwEEjoBT5RtKMFfOcwX6ymB3kxvKcNkbcw5xwnBXfUxKs012cwFtHrBP6MtKM5OocwD6BtBf9FrKssoYcwRWXtBDatqKM26xbw1dSuBz9tpK8/B2cwZIknBbmspKcjZucwjN2oBnbitKc5LsbwFBqqB7N0sKcuxJdwxqGsBfPJvKsXimcw2WlvBreSoKcWhtcwyL9tB7JGqKc/+Udw 4_2ndj_mp_0001
LmCdkBTYQwKcCVJcwnQZiB7+TyKMRbNcwEKVhBXJ5yK8Xygbwj7OhBLTKxKc9ZFbw/RIgB7jaxKMRmqcwfO8gBfk4wKcdtYdw9zshBL1YzKc2NvdwsfQiBDI7yKsoRcewK2pkBbiLyKcWAsewbHsmBj10xKcS/RewBU9kBfrzxK80lVfwyWyjB7t+uKsUpybwZ1UjBLnJ0K8s4YcwljfeBTblvKMZDecw+vIdB387yK80+qcwippiBj/hvKMiTZdwv2ieB3X+vKsx1pdwbcEgBP400K8Z6sdwpSfjBraO0K83fgdwsXvgB3ULzKcQSxewFPdmBvEHyKc1MydwlCfoBHLRxKcvxdew4IZjBvIFyKMOmpfwCLwmBXCQxK82Xhfw 4_2ndj_mp_0001
LcAdgBzZY1KMmXYbwPSSeBDjE2Ks7wvawBEHYB3y21KMNauawaRmVBjLU2KsDiObwVf2fB/E94KcYwjawK/+cB3f05K8+G7ZwXS8iB3wJ5K8xReawZnQgBjwv2K809vbwzv1fBnRr0KM5CYaw3QkeBLLT6K8cN9awHvIeB/O37K8OGzZwMJrYBP1u5KMAJAawJrFeBbZf4KsW7gZwTzejBflM7K8F0VawbdljBfGz3K8l8EawGJ7jB/om4K8QK8aw 4_2ndj_mp_0001
LgkBWBfzg0KcVsNaw1UbQBXTE0KcB/HawKClMB/Xj2KsDhDawI3FOBHWv4KMHbxZwJr3PBTRTyKs3ygZwsieKBLw6xKsdOWZwWkdYBXiB0KsgG1Zw9e1OBH09yK8iQjawNPwRB/4XwKsS6mZwoH9RBf4NzKsY7FZwHTGKBH/CwKs9BQZw 4_2ndj_mp_0001
LeouHBvAl2KcFlWawI14DBPOx4KMb+RawO26ABHMp4KcPqmZwnkz9AHZj2K8bvZZwTA0/AXjt4KcPC3awRXp3AfE+6Kskb2awrc3uAPH66KsuOkbw1RKnALB+3KsWOZbwhfQGBnO10K8rxhawdMvFBHbt6K87hXawbHECBja04KsiQVbwukc7Ajr02KMHp2aw+iyyAXp06Kc+kZaw7oy7Arx48KsV71awcdWhAXRq3Kskxybw8wdsAraP2K8ISXbwW39iATpN4K8336aw 4_2ndj_mp_0001
LDUSABnn76K8OYQZw6nt6AzFB7KMn4mYwHRBvAn7I8KMo0pYwZbqsArSl+KcvfmYwOIlnAnfh6KMXF2YwrmhABP6s8KMrWGYwIwAGB7gc7KcrD8XwExz6AXu+8K8No5Ww3sxJBPbO9K8nLKXwAebBBPcs8K8zVdZw0Xc5AXIC5KsAQZYwR7PBBD6r+KMCjTYwzugFBrWl5Ks0uYXwgE6HB7B96KcyccYwH7Z/AXNL+K8oWMWwtLMzA/Z99KcyWGXwH2W5ArPA7KMuieWwOHlNBLrM8K888AXwwlcKB71E/KcPjtXwMrBIBT9r9KsnFMWw 4_2ndj_mp_0001
LAAAcBBAAAAAAAAAALy2J+23PV6rX6movPy3N+KDDN6LWSszP 4_2ndj_mp_0001
SCORE:  -173.169   -401.344     30.338    322.083           1.213                 19.377         -9.282   -159.984        0.999        -50.773         -3.475        -20.235      -6.983        0.000     12.180    100.703    -16.799            0.010     39.474                -32.050          1.378     13.651     51.000      3.000 4_2ndj_mp_0002
RES_NUM A:1-103 B:104 4_2ndj_mp_0002
FOLD_TREE  EDGE 104 1 1  EDGE 1 103 -1  4_2ndj_mp_0002
RT 0.340424 -0.914961 -0.216698 0.929848 0.293366 0.22208 -0.139622 -0.277097 0.950643 -10.1589 -11.3965 24.6153   4_2ndj_mp_0002
ANNOTATED_SEQUENCE: M[MET:NtermProteinFull]ETTNGTETWYESLH[HIS_D]AVLKALNATLH[HIS_D]SNLLCRPGPGLGPDNQTEERRASLPGRDDNSYMYILFVMFLFAVTVGSLILGYTRSRKVDKRSDPYH[HIS_D]VYIKNRVSMI[ILE:CtermProteinFull]Z[MEM] 4_2ndj_mp_0002
CHAIN_ENDINGS  103 4_2ndj_mp_0002
LBTZoANHwJH8F4hUwJQIsAhP4HHM5/KTwUBM4A9pXKH81SITwXrC7ARpdTH8WnHTwCP6lAhYuOHseHLSwXg8pA9eAOHcVYvQwYAhoAVwxAHc/tCQwNg1vAhcMCHMIxBNwQFkgAVMMIH8IYlUwKuWsABw9EHsYOKVwrJtpANqYRHM3xxUwkQHrARhW/GsE3+SwpxDbA1+VMHcdZLSwu/QmAxDGXHskpeSwN3glABtmTH8pYHQw2IYyAdaNQH8rStQwP7rvABlp6GsWy7Lw6PMsARBdIHcI4zLwbXG4AdZWEH8KVeNw 4_2ndj_mp_0002
LuFp+AJ5ECHMz2OTwXTRFBNugBHsZLSTwBFEIB9Hs5GMVKZSwFutMBpzW3GcOzlSwkuCHB9LE/Gc+2tUwRawEB9Ow0GsSjSVwaRS+AJWC2G8/ezVwflJ5A1/q9GMl8bVwVt16AhvXvG8cQkWwUd06AF1o7GspFnTwxcmGBNByJH8tzMTwoDZLBZHg+GMUQwUwIh2FB5QnFH8zzXVwjnxEB14ouGsJ2gUwv4UHBBsByGcsbGWw 4_2ndj_mp_0002
LZYDFBpCqzGMYAkRwD96GBZ0/qGMs3oQwKa5DBpooqGs5mpOwJVfABJvVxG8wPIOw2UfGBNJ7fG8qgTRwYQGJBVpFYGczGfQwoAqABlbzcG8+bfRwRXPBBNfU2GcyFgRwe4MLBJMEsGcmveQwi7cIBJFIgG8QxRSwKdFLBtzQTG8o0CRw3dbABdb9UG88q9RwOKW9AVssiGMY3HSw5UX9At3gcGcfVhQw 4_2ndj_mp_0002
LiOrEBBLSiGcxIBNw2SzCBNgXgGMdMRKwVOd6ANZncGM0JBKwDnt3AZbaUG8jn3IwkYZGBZCKYGMxw1IwgVjGBFzbOGsD9WKw+9CMBpHgcGseKiIwF2CHBBZicGschzNw2xKDBt6NoGcebVJwbwwEBN7aWGca7uFw4JiDB5RMOG8/3iLw/3hOB9CmWGcugCHwTm8LBRM2jGM6HuGw61tNBZmLeGMuGgKw 4_2ndj_mp_0002
LR8QzAl6AjGcQZQLw22gnA9wbhGcz3DLw4uqiAtKjoGcFXzIwKv9kAd9FyGciMqIwYILiANewjGsYVuNwEELlAhLzbG8yb2PwL0fmAdWQSGMRsSPwBRRmA5fifGs68IRwxik1AlrwpGsfhNMw0iImAJLCZGcdblKw+vakAduvrG8VkZOwIgBTAp5qjGMdQeNwIhQoAFCnaGsz04RwYwHlAJcUnGswfURw 4_2ndj_mp_0002
L/FmYAtSrkG8Jp8FwJH0OApqOrGMM9WBwEZBFAZtukGMhuW5vjjtEA997aG8ktN5v7qHWAdEscGsYtDGwuXEEARIexGc0SyCwj7kcAlubvGMrsY/v 4_2ndj_mp_0002
LFTb6/AJ7pGsRRNhvhB8l/gLVlGszUI4P7S75/QoToGcy/SBQpBBJANsfwG8CEsBQi3sm+WZfoG8fHc4Pyem1+mV0zGsNP+5Pybef/aeXlG8n7knvnxSBAtLvxGcgA2cvMT6m/IUocGsAeO3P8NrS/e4bkGcGzF/PzBOj/KBQ1GMZGM/PEXrAAfGqnGsVUqkvTsja/qrvcGcWFXsvCd0A/eNdpGsXqn4v 4_2ndj_mp_0002
LBcjs/A/ajGMVUtFQfnS5/cyKnGcCVfJQ5yAp/EpyyGcvgHKQpO8BAx574GstBALQndzo/4JVfGcIlmLQSg1+/cJeUGMl/kLQI+ns/Mx1MGMyqmNQ4sxz+cjePG8Ge0OQV+a+/IDXEGsY97NQIciJ/oJ+dGMVShFQdNEOA1OMnGcUPXJQOwIV+8oAeG8e0TLQAEAt/AmyiGcOjlNQ6/YQA5AmVGciX/LQoK07/sv/QGMmulJQ 4_2ndj_mp_0002
LUdIy9Q4F2G8VqRJQrtqy+6IwAHMQ0vJQvDIs+cSeJHsF2OIQzqPF/YYMSHMTBEJQQ1l8/K2VBHM36CJQd3WBAbeW+GMt8mEQ1sJLArJ45GstN1KQli7D/ujExG8OxZIQgSEl++miDHMoQzLQSb/DAjigJHM4dUJQSoOMA3nyCHsR+CDQQ5CcADvZ6G8OsTKQOJAJAv/L8GsKo6MQYaoFAfCsxGcfUjKQ 4_2ndj_mp_0002
Lm9SQ/87eGHsPceDQygV2/MJWMHswdHAQTOjRAVMhMHs8MqCQATpYANj+VHM8IeDQ/cN0/k9+GHM4zRyP65sHABX9JH8LTWtv/DADAZZpSHslo+5vpGLdA1mpGH84L9zvrQbUAVICUH8GfeAwf6GiAJkpMHMie9+vNJ8lAFfc/GMIyhjv6MyrAVLoKHcosJCws/4vAFNE+G8A8fzv+2WyAJfIDH8cPe/vs/59+spO/G8niDCQeLmq/QZhUHs2Ok/P93cE/EK5FHsmmJuP64/+/Qb1+GMm9T1P/7Lp/w0bXHMdZ95vHDmUAF8lZHM1zZDwg82jApzp7GsDoE0PaDQtA1ldNHMtyKGwa8j2Alhh6GcqdZkvIkI6ABInBH8CddBw 4_2ndj_mp_0002
LcTqcAFyjEHcoHmEQRVfoAt9yFH8z9dHQoDEoAdSHNHs4iMKQXWruAZoNUHMi+cKQNlnsAt1w6G8mTkIQcqq2A12I7GcQCQKQnoRABRrg8Gc0WCJQ3z/1ABFH6Gc+dANQqT3EBJn28Gc5vkKQuEL/AxAd6GsL2iOQlMgEB9X07GskkVNQmrEJBNOK8GsLk3OQ6JBXA1GA9GMaOZEQj9ytAdPVKHcgz2EQkeSuAtPA2G8xrkFQCCdmAhYm2G8u/sJQleiABlYU9GcvUvFQNrOuAdmC5G8Ih9NQHxvIBBm79GMxunJQDWp+Atup5Gs0xWQQ52HMBt0H9GskcuNQ 4_2ndj_mp_0002
Lx9EgABG4KHste2LQyXAeAlSuRHcZxOOQYvVZAN5WdHM1euNQxW8gARMikHsUKGPQROWMAxxSNH8aPBQQYM/RAJ30CH82mtQQqrUAAV9v+G8+LmRQFT2c/8jODH829jRQ3j8DAxRJ3GM6sTSQSOgYAp+wDH8Q4vLQgsmmAxz5RHcZ3SPQzHz7/g+9LHs+O3OQRkfIANyJTHMmjyQQ6OJgAV/BEHsPUURQOXpVAFH18GskZ6PQ 4_2ndj_mp_0002
LjC8LA1JHgHMGAuLQ3P7HAxLQrHMWP4KQPcybApXiwHshg4JQUV0gAJlw4HM8fDLQ97Gu/Y3prHcI7sIQcUGU+8ADoHM3KqJQLdXFAFuxZHsQaxKQrnXBAVOxvHciZjMQDNM4/cgtmHMJsCGQ8b9q/sB1zHsBp8HQ8ONg+wBYgH8ZopJQ 4_2ndj_mp_0002
LHZ1jAtO3qHMbkRIQL/juA1DTuHcu2iGQ2Li3A5KJvHcWwdJQsry8ApxV3HcD9nJQxsPyAheemHsiMMCQ8FFsAVYBnHcEMy5PHDnvA9O4dHc54MqPFLDuAJTzxHspZ+wP6ILgARyYkHcLE+GQCJ0tAl8/1HsGtiEQ5VhxA53WeH8BeuDQIop6AhlAoHsAfUBQFGjjAx2DmHMe5U7PVkOrAt+QeHMyW9xvt09tAp5QWHsyK80P33J4AlUjeH8y/hfP2VqpAFRMyH8b0Ksvg7k2A1AxyHc/durPKrUrAVqL4HcSSx5P 4_2ndj_mp_0002
LxVV4AlOxnH8DgXLQ0dAAB1lPpH8FCvNQoCI9A5cD0HcrsMPQAyWCBddU6HcWclPQxtW/AJ34fHMOTtPQcNNDB5RLhHsJYDRQ3upIBBocfH8VjARQijECBBwBkHcP9USQirtKBFQLhHMSONSQ+kzGBFx9jHsZgBTQwNYyAJRXiH8EfiLQstKEBtEnpHcdnFNQ0pyABpjfYHciYsOQltI3AxC/eHMivMQQMeuKBBjqcHMiiOQQcft8ANmJmHsnT1SQaY/OBl9NgHsiWYSQ 4_2ndj_mp_0002
L6aQzAx4Y2Hso77PQ9+ZwAZFbAIcf1pQQyk4yABzeFI8VggPQX412AJngJI8LGSQQVjClAloO/HsSpERQvcKtAVkGxH8BCyPQGAv0AhtiAI8GXmRQH+akA1T53HMiBqRQinneABnx+HsQKQQQ59QjAFAMDIcp6pRQ 4_2ndj_mp_0002
LDTXvApAPFIsTzFNQNVgxABcqJI8KRRLQ+Ki9AFTkKI85ejKQWI0ABR2API8sOZKQYfKrAhnuIIcR5qIQpiduANYwMI8XiFFQv6ceAlEGJIcVvOJQMVdrAxY6BIMrqfMQluQwAdlNNIs2qfMQEQEtAV4wEIsO2yHQJw5pAlTCMIskEcBQDP+2AJuUMIsorPEQqX3sAl3yQI8KPhGQqYlVAVVbIIsxJxGQvmqaAZWDNIMV6AKQZU+ZAxREGIM2isKQ 4_2ndj_mp_0002
LmqrBBdiKGI8WF4JQXJbHBVdZGI8QMPJQr87KBBh4HI88ohLQrVyOB1i9KIMHeELQW5TJBtd+AIsA6JIQ/D/GBFop+Hs6F4CQdrpIB5nNzHMStmBQKS7IBxNLDIMLcK9P+bU/A19qCI8ThyJQ5G8HBtdTJIc2zQHQ8oQIBlex7H82MmJQSvpNBpYEBIMa66HQFSoCBZr3+HsaDEDQF4/GB9b3wHMcRf7PhPJHBp82tHMgvsEQD8/MBhqtyH8POdBQkURHB5OACIsbT4yPwASNBJHEDIMInx8PDpnHBlEOHI897G/P 4_2ndj_mp_0002
LU4YJBVA7FIM5e4NQ9CLMBVbtHI8ciIQQQR2LBBkuNI8bsYQQtuAQBxYTQIcATZQQB9/JBlFtEI87YWRQ5FqMBZqMGI8MxqSQnscKBF34CIc7b0TQ4y+MBRXfEIMjMJVQ892KBNCSBIME4RWQKKQGBZ2cDIM/pMOQDybQBBqOHIcMO4PQt2gKBdfaAIs38MRQoVuFBdBeFI8YrcRQuF+LBVMbKIM7E4SQZD9QBZ0hFIMaCmSQubPLB5kU9H8EtoTQkmIGBxfdDIcPr4TQVqMMBJItIIMyhVVQPFTRBpB7DIc8qFVQotoMBhldCI8FyIXQkXoLBJzu6HsjrHWQ6j3GB5d1BIcnkWWQ 4_2ndj_mp_0002
LCiFHBpmyPI81ESQQYNSGB9hkVI8ZZaQQVvMJBdTsYIc06lOQ78HMBJdocIMQrFPQoihABtrUXI8utjQQkUMEBJgHNI8kfDQQuCYIBpouWIccuURQSh8/AhitWIMsIoRQY9z7AJKUVIcSGsPQUNwABVgjbI8STTQQ 4_2ndj_mp_0002
Lh/NJBJzkWIcxGIMQ6/0LBZgBZIMCWzJQDAGSB1QVZIcurWKQ8OvUBZuidIMQv2JQKVoKBBjwVIcxMjGQitfNBlvmXI8nqcBQVxzLBFhTdI8AmHAQhbKMBxwzTIcZ6w5PSoiGBFrrTIcqcrLQSRSKB1TGdIMIV4JQeDWGBRq5VIMpZyFQIawLBhBnRIcxmRHQYgzRBdLnXIcupHCQqH2NBphneI8mK/4P1S4MBll8fIMFxaDQi8fHB5+bdIcXo++Pt8MOBpqHVIswGDqPCv2HBtazTIMeDa4PlbeNB54xPI8Pa07P 4_2ndj_mp_0002
L/ceUB1CqUIMm6ELQ9hLaBRwKUIcIhmLQgB4bBFExXI8Ej9NQ8yBgBJH/ZIMPuEOQeCpbBhsXOI8eJIMQ+zjbBRiBLIMtQoJQ853bB1UINI8A2yGQoMJbB5R2FIMNc9JQ5LeSBd9JRIsRtFLQhHecBFLyUI8EixJQ1I2YBBdqMIcWZkNQV+nfBF2KOI8XiANQZcEbBdGbDIsvlXIQmn5aBlTUEI8mXzLQ 4_2ndj_mp_0002
LHlnYB9FdYIMitCQQMnWZB9WxbI8eILRQXAlZBx74hIcSUuQQCsSdBpWwkIc/oJRQItLVBxt8aIMWyQSQFMlVBtR4VI8YyNQQOWMdBt1zaIsoToRQzS9UBh4yWI80hlSQCwVRBxcubIctJyRQAB6VBVstdIsifFTQ 4_2ndj_mp_0002
LXPGWBpObjIs1dpPQ10AWBBg6oI86gcOQwqAbB9V4pIMxmvMQOqtdBZCBuIcc/yMQE6/QBZfzpIM7otMQDXTMBZKUpI8DxVOQ1fHRBFFVvIMxMcLQ++mTBJkpgIMGn3OQA8XWB51srIc0mDQQpF2QBFRymIchIJLQIpCMB9OulI8/cAPQC1iNBdx4vIMBTOKQPPqUBBrsvIsRxLKQ+2ORBRdXyIcMGANQ 4_2ndj_mp_0002
LxLYcBpt6lIMFj+KQAiegBRjPmI81NMJQmTKjBJykmIsDMlKQjGukBBrCqI8rl3JQ8zegB9yXhIMcspGQenlcBNoThI81XWCQcUjcBh24bIsGuI/P9aldBtTzlIM+Wv8PPG5ZBdgwiIsF/xKQDPUgB9eDqI8QjJIQTFQgBpkxdIMIBiIQKLaiB5eLhIMk+nEQKQsYB5h3hIMRiOEQ+TcZB531bIMkfB5P7MwbB1WwYIsLnfCQPrNgBRyLbIc7Ma7P4QeaBNewlIMqUQ1P/RvgBVcPlI8aO+4PTLhdB5aopIsRBdAQ 4_2ndj_mp_0002
LWcfjB9wHjIMnIpMQeV7lBFUTjIcnhZOQSVCmBZpeoIcjMDQQLgOoB9IaqI8xLIQQO8AmBh3beIcLTIQQKTxmBNAWZI8pD4OQc4+kBVUbWIs3TXNQ8gHpBBzpWI8/exOQyyMmBp4JSIstGZMQgVtoB54MSIMs5NNQmKBiBVXngIMK6ONQp+tnBBLWjIc57JNQRzDkBFC4dIMr5lQQ3zcnBN0JfI8/f7QQ+0BjBtRLXI898JNQIHFrBh+ZXI8eXpPQdrHlB1VUPI881ILQ 4_2ndj_mp_0002
L172jBRJsqIMnInQQRRCkBpp5vIsnPNRQdcwkB1+h0IciARQQ5qimBpIg3IsEMnQQolYhBlnGxI8YP4RQ2C6gBdzjtIs6A8SQ48KiBhvdoIMUwmQQtkulBBSTvIcRN4RQpSjfBxsywI8mcJRQAQZhBtmM1I8VGQSQ8yPgBd9UqIcuZiSQ 4_2ndj_mp_0002
LaNyjBRoj0I8UeDOQArhkBxZ34IcUoMMQfaInBVOK4IcAntKQ8YyoBZez7I8g+0KQt6SiBRWs5IcBkLKQX3ofB1TC8IMy6aLQrY6fBlpv+Ic6CfNQwQHbBBCD7I8a4MKQnmNiBtMGyI82JvNQUtskBx3k8IM6xUNQjNyhBp531IMJhQJQKB/iB1dW8IcLImIQbDsXB9Sg8IcT67KQUEFbB1h14Is8SiIQ 4_2ndj_mp_0002
L0JvnBB6nzIMsumJQyELqB1EeyIclnBIQJA1sBdbWyIs7UqJQ+m6uBBIuyI8+8aIQDb0pBlMFtIc/CNFQe9mnBJL4sIMRA9AQ7gTnBhtKnIcKO29P1CToBxirwI8+8z4PdBSmBJ90wIczLqJQsUPqBdrb1I85y2EQA2XpBRhCqIsPFGIQxrsrBFBCsI8RmQDQkgtlBdXEuIMUevCQS+ulBtcBnIsTUn3PRjxmBxDjkIcmmPCQ+2LpBBv1lI8JiV6P4bumBBciwIsthFrPjYMqBtWfvIMGacyPD7doBtcv0Is+e67P 4_2ndj_mp_0002
LKNwsBVwkxIsw4UMQxXGvBt3WxIMZsAOQfIdvBFT32IcL2gPQxODxBldN3IcFjqQQ+d1uBJVusIczIAQQVRhuBtNJnIs+HxOQwpJuBt0BjIMIbfQQHv9wB582lI8CuENQXXCrBN+5yI8WNKNQy02wBx2iwIMXhyMQsWGtBhBdtIc/ioQQy/mwBxFqsIciqoQQDIvsBhuDnIMm3gNQpR7tBxDEfIMQTDQQEfXsB9CAkIsGZERQ1H5vBhWEjIciTJRQTVvwBVL5hIs4XMMQS7vyBBB8lIMG5UOQPOKxBNj0oIcYGfLQ 4_2ndj_mp_0002
LAN8tBN046IsFfpOQ3sMuB5GDAJMhw7PQCX6wBpnDDJcmKaPQGVXyBVOdBJcIgtNQUF4rBZolDJsSnBPQPrFsBJHtFJctokLQHrZsBVFZ6IMmQXNQUhMuBpUM/IcaSCRQLjyrBpJKHJcbxIQQD2/pBtNcBJMhYSPQ07WrBtwCBJctbhKQ 4_2ndj_mp_0002
La7dxB5EaHJstOdQQE0A0B92vKJsooSQQaGU0Bh4gNJsT4zNQxQiyBp3oQJM9gWNQKzI0BxxEPJ8PAXRQBBo2BdTkSJMeEURQLvB5BZopPJcy6yRQS+O7B9oQTJcZTFSQVqA9BRqAVJs60KRQnD08BN4cTJsYc1PQ028+BN3SYJMx/hRQsU8vBdeaIJc2WERQjw01BpFWIJ88iWQQbOD0BxAPNJceHWSQH6ZyBxasRJ8V+QRQRRV2BFdEWJMvk8RQNW/2BlU2TJsKYSQQ9lr5BF00MJMxHCRQCYi4BtTfNJsBZtSQ51c7BJBjUJseRCTQuHV7BpM8QJcYBSPQaQJ+BB1wUJsAzdOQLjG/B9lfZJ8FmfSQSAJACBxmZJcqM2QQ 4_2ndj_mp_0002
L0gS2BxefMJsLeFMQ0IW2B5AQPJM8RlJQ5rM3BdEQVJ8MzyJQumb4Bh8+WJcq4xLQpZe4BN+KMJsIpyHQdsT6B5KFKJ83h6JQMzh4BJ6jIJcWvOMQNeV2BZcfMJshRCMQMuY0B1z1OJMPppIQH5K5BFb8OJMSXuEQr6Y3BNVtIJs47RGQ/Vs7BBXTNJMeEaKQkFk7BhytGJs8gUJQASt5BZYoIJcy6DOQerx3BRifEJsMqAMQ 4_2ndj_mp_0002
LK5g2BJdiYJs/VpHQ13d3Bxz8dJsaMjHQ5Er1Bde3hJspJfJQkFczBBVSgJc+GKKQcww0B9HsXJMvN0FQYMp3BJUefJMzoeDQwWl5BpXReJsWwQIQ 4_2ndj_mp_0002
LDca2BZw4mJcacFKQ1kw0BJ8vqJs4wfLQkAE0BpZioJM7LTOQKjfyBRO0qJs0g2PQrRj2B1htvJ8szoLQJ/a4B18EvJcWoVJQ8o94BhJKpJsJzNJQtcZ2Bt80mJc31FKQ+/EzBVevrJ8uuMKQ/kl3Bxi2vJsD8kNQZ4U1BtvWzJcsyfLQxxP6B9NcxJ8ALrJQ01f3BxXnwJcIb/GQbqm6BFqJoJcJ3lKQJje5B5dBoJ8xnTGQ 4_2ndj_mp_0002
LaNq1Bx1pkJs+9bPQ78P1B9miiJMSqCRQt9eyBR4zfJMKzKRQlAsxBlGucJcYsVQQDJ72BFmAjJc82FOQUyX1BNn1lJMlJwRQ6nt2BR1qfJsdaaRQ 4_2ndj_mp_0002
LiuPxBF6RgJ8VZRSQU3nuBBo8dJc4thSQHK+uBBOIZJcePjTQ6CAtBNTwWJcTk7TQo+tsBF9NiJ8oHFTQTNPsBhREnJc18KSQpyaqBl1CrJMeU4SQdmArBJrNlJ8U82QQ1LNyBRrNiJ82DBTQHO5tBlXYcJcu7kRQCShtBhFsjJMAfBUQLRyqBFJXgJ8kqRTQMoIuBNFEpJMTM+RQd8EqB9XfuJMU/OSQGQXrBNKXsJckjzTQZ2goBtxIpJs44GTQk0qqBhPqoJsrkNQQtFHpB9JOjJ83nDRQIeXsBplbiJ83VXQQ 4_2ndj_mp_0002
Lg2cxB9Y9XJsMt1TQLiHyBt5yTJ8r5zUQPSK1BRnYTJsdICVQwcm2BVFhWJs5+ZUQ1q+yBBYPaJstVgTQClSxB9cAQJM24dUQmsMxBF4+UJ8xPwVQ 4_2ndj_mp_0002
LWRE2BhozPJsnd5VQQI34BFV8OJ8sWMWQUzL6BFVKUJsE9uWQUf54BBlvXJc7vUXQ1fJ5B5VeKJMaHLXQUaq2BVLbHJcRp7WQtjl0B9ZoLJcBLqWQRCH2BdEuPJcgn6VQ12x5B1btNJs1NQVQOME5BBnAMJ82KGYQES66BxTCIJcKk+WQqhO2B9eQFJcNj2XQaJz2B5EtEJ8zOFWQiSO0BNd5MJsr7rXQL50yB959JJs2yKWQ 4_2ndj_mp_0002
Lyt08BF1uUJMRihWQCmZ+Bt3fZJsp/6WQffT+BJNTbJML+NYQHMC/Btj3fJ823WYQuOqACFmgYJMgKiWQVd4AClsiYJMEwBVQaN//BxVLaJ8QVUUQGC8BC1p7WJcVdmUQBhv9BJNyRJsiYAWQ7hO9BpvvcJsjhfWQr7+ACx/pUJ8uc7WQinSBCZ8kbJ8e9+WQ 4_2ndj_mp_0002
Lr8W9BxzoXJ8+WoYQpHH9Bp40YJMj9VZQt4a6BR1EbJsQ8oZQBZ45BtJvbJsNTPaQzh39B5wwTJ8c2tZQ/UZACRncSJ8l5pZQn7PBClrBWJcRPqZQW5sACJQYNJsEKmZQ+gn9BtY6TJ8mjcYQP3d+BN8KcJcEWbZQC8s8BdTaQJ8ThhZQP5X9B5jNUJMloPaQjKqBClJRMJswajZQ9Q9/BNjnKJsRCmZQ 4_2ndj_mp_0002
LdHj4BpbtcJc3zLZQGY91BRx/eJc1UUZQk0K1BdfDjJ8LhwYQRhk2B18ujJceiPYQTv3zBdxiaJ8tNYZQsGezBJLUXJ8AivYQ1adxBRB1SJcSQ1YQAx4xBFgIPJ8+hOZQWDQvBZ8HTJcNxdYQcl+4B93UbJMiNuYQA2Q2BR5NhJsT9xZQpt8xB9ORcJcKKhZQ2Md0BtkyXJsUlxZQJKY1BdxjVJsLJmYQNmvyBN29ZJclZWYQAe2tBxwRQJ8NLgYQwA/uBdNMWJsmqJYQ 4_2ndj_mp_0002
L61MzBRAhmJMNm6YQliGyBFOxqJ89dcYQ4FKvBF4rrJcVlmYQy6NuB1d3qJsTIKZQ9WnzBVdHwJ8Y+fYQZ4qyBttuzJclc/XQeTMzBRlmyJsP4LZQ30DyBZSGmJc++UZQU6cyB9o8pJsjU1XQZsv1BltbvJ83AbYQDeExB9Zd1J8vlJYQ+rR0BJJY2J8txNZQdg7zB1l4vJsLdkZQVUExBhLVzJcr5QZQ 4_2ndj_mp_0002
LjN0tBRCntJMWIGYQaYBrBNBcvJcgyIYQaSdqBN95zJsysoYQ8zCsBtK23JsuFpYQNMGqBZ+RxJcv/4WQvAJnBFqsyJcCqzWQrVRmBVxL0JcdraVQNv9nBh8v0JMOVkUQ+K6jB9Tw0JcOCNVQ7p5uBRz/tJMnCWXQvF7pBRe9rJssaUYQjdfqBJ6IuJcnSKWQtYPrBdsy0J8RulWQ7XvmBVND2JsJWeXQH79lBd4SvJcLrJXQ 4_2ndj_mp_0002
LALhoBdmB0JsmgEZQ2CynBtsD4Jso8kZQ7LTnBdcf9JMqePZQGO8lBJB79Js3GvYQzDSlBZzU2JMbk9ZQN7gkBVVB6J8oRiaQ4JIiBh3D4J8596aQf6/gB17E0Js4puaQ0nbhBdNj6JMRMabQpADnBN3UxJss5/YQ6/WpBtW84J8C87ZQAtllBdWVyJcsuKaQ7lljB12G2JcmsnZQPcEkBNS+9JcYaVaQKnNmBFzZ6J8o43aQ 4_2ndj_mp_0002
LkTnoBd6uAKsSmiZQ+BdoBl9ZDKMOTSZQr2llBhAeEKsMbSZQkDMkB9xVEK8gXyZQcwOqBR8PFKcWnsZQVpYqBFPHIKs0ccZQQwTsBp7uJKc6v1ZQlWasBVffMKclHnZQy5CuBVUYOKstV3ZQKlsvBpwxNKsAoWaQJO/tB5m1QKsGznZQoZ/pBBmYAKM5l5ZQOhFpBhYMDKseGxYQZiQsBRJdEKsVUtZQdggpBZBUFKMlgNaQ30aoBF2CJK8O1eZQ0MCrBZdHIKMfI7YQgfTuB1O4IKM0xyZQcgtrB50uJKsWRXaQ13KrBNBCNKc2EPZQSZvvBth5LK8SgiaQr76wB9TMPKcAyiaQS9tsBdQTRKsYvPZQ1hNvB5GQSKcq8zZQ 4_2ndj_mp_0002
LPqrkBJbqFKsjcuYQWMAiBdr8GKMvspYQkw/hBRv4JK8RelYQAAAkBF9JLKcebZYQVYjgBxM2FK8/rCYQiFPdBlvkDK82+LYQjiCgBR0/AK8LcSYQXebcBd3d9JcSyRYQhY7dBNVU4JsuDWYQVJghBhFH3JsYQbYQ00SaBtue0J8hBVYQAt6lBJMvFKMY2UYQyLDhBl/oGKcjqIZQTqAiB9kHFKMAIXXQEL2eBdjcHK8ZsmXQz/eaBZ9VDKseViXQra+aB5lBEKsm8oYQ6cDhB9SBBKsCTxYQtYghBtBuAKsqFyXQ5QfYBJKP+JMK2NYQ8B5iB10C6Jc/CcYQWFEiBFIQzJsTdeYQo+YWBVIa1JcuBRYQRqabBJ6nwJcVOYYQ 4_2ndj_mp_0002
LeokfBRWOLK83xuYQoPoeBxdCOK8yfmYQsEoeBxT9OKsj6sXQ+gCeBRdQNKMzs0WQmbyYBNrhOKMi6yYQHMRcB5fTKKM3M6YQ3OtgB9bVPKslj3YQkW/XB5JqQKsirvYQKl/XB9eBOKsiSUZQymrVBZIVNKctrjYQ 4_2ndj_mp_0002
LNDHgBpmfRKM77dXQ2xUgBR8vSKsHuFWQ3tXbB5NaTK89mWVQTllZBxvrVKs1JHVQhe7hBZGUVKsNTMWQ0fikBJFzUKsFgoWQXi5gBZujSKcBaHYQzPjhBFQURK88piVQmd8gBxdrWK8om4WQZj/hBpjSWK8yAOVQeZllBtqUWKc73XWQ 4_2ndj_mp_0002
LE1sYBlHERK8ZBFVQlsRTBVX2QKsZ5YUQxRsSBh+ROKs8JiTQTGrVBlHZMKMVtzTQsrwOBl85QKs5UbVQ2fGPBZGyOKcZAiWQQxJNBR8GMK8yW/VQfgxLBpsqPKcZduXQcLfaBBVZPKMGpbVQDqwSB1IeSKMgErTQvo9KBdvoQKcJU6UQ8BvOBNL3SKsUE6VQ4dQTB9UiOK8xp1WQSUZNBtZmKK8AlxWQ5rpPBhWgLKMWiJVQ6NBJBNSTMK8ZLqVQbLBMBdLKOKcGXQYQrbnHBJV6PKMr5aXQNETNBdKkRK8CUDYQ 4_2ndj_mp_0002
Lp2DPBNlKOKM8YeSQCQ7NB53yLK8WfuRQDRkLBhliJKcvFkSQUeFIBpwEKKMEmWTQg3PJBJSsMKcAVvQQFdmJBhstPKcFjpQQyMfLBZHgQKsdeCSQHC6OB9YOOKcnQbSQmgRRBNc1KKcG3NRQemdFBdb8LK8yhIRQxYpJBl9GMK8n5YPQLVkFBV9gQK8XYkQQNhcMBx/YQKMkqyPQjHLIB96mQKszrvSQ65zNBFKWSKsHgCSQ 4_2ndj_mp_0002
LjSQNBx4IHK8YVVSQRrdLBZesEK8YB/SQBKDPBVw4DKMiDPUQ/L+QBNtwFK87w6UQ1xLQBxNGHKMBwoRQL3ZLBNnNDKsuxLSQE5WHBxEzEK84OWTQ 4_2ndj_mp_0002
L6iaPBNmTBKcAolUQl5qSBFCHAK8DbtVQIVYPBd6Q8JsdKkWQVFORBNny6Js3joXQ1CjXBFtT9J8HdKVQVQUWBVaN4JMaMZUQDrRbBNEf1JsRN8TQwtHaBlpkwJcy8NTQRs2dBJZHtJ81jxSQKeehBpiFuJMQK/SQJIZcBt3voJscCISQMPkNBlMJAK8Ex5TQLiiTBp86BKs5vRWQpJNaB5PQ8JsYC/VQ0IwZBtd9/J8hxfUQk26TBpGL5J8t+gTQGVGUBFhd1JsILCVQ67udBFIf0JcWizUQCXgdBVfI4J8U2RTQPbPWBlEsvJc/QCTQ2OCiBdNbxJMl5eTQKB4iBhufrJ8l4pSQ6PeYBJFAoJ8Hl9RQsHMfBlJKmJ8jxyRQ 4_2ndj_mp_0002
LO4ILBRG75J83jBWQ9THIBpxi1JsW9sWQtCRCBV1+1JciaOWQ2RjBBRQ54JM4eQVQwoZKB1LBwJch4XWQIiVKBpZyuJMOc4UQfJUHBxDSxJMKLLUQ1yTNB1WXrJMnudUQUxvJB1CK7Jc1RIVQUF0HBRjO2JMotxXQPOGIBNL9sJ89L5WQ4xgOBB9wvJc9zuWQ 4_2ndj_mp_0002
LQ388A9qzyJcR2vWQTrqxA5qGzJ8tEaWQjLvvApBUyJMpj6UQhpnoAtnH1J8/IcUQjoWrAJw6uJciqMXQndiqAhUPwJMhyVYQ4f/sAhpr0J8QbhYQAHenA1zysJcQ8tYQ6q0/A99XwJsv8dXQbgauA9h+2JMxpsWQXFLvABYBrJcruFXQt2SjAtzluJcdeyWQ 4_2ndj_mp_0002
LnFW1A9lquJ8HKRUQLRfzARGztJc7F0SQnBE3AtRVyJMU33RQffMxA5DE0JcFYBRQcP34ApaooJMmrYSQLDKzAJGwjJMxh5SQ/NqpAtu+jJMFVPTQD8w4A9oVfJ8nf9SQ88W6A57MsJsIFxUQz23qAZnhtJszpqSQHyiABd0koJM6AwSQIvK5ARbcoJccBTRQ5fY1AJz9bJcg2STQxoNABtiVfJM9LrSQ 4_2ndj_mp_0002
LKdQAB9KU0JsSCHSQ8pwCBty04JsmXXRQYTt+ANG29JsV6hRQIDi8AtNZAKsAumQQcGZIBZm45JcDJ3RQSBXIBBef7J8KDNTQmheCBh2syJsSi2SQXfEDB5PF4JMx3SQQpRPKBF8+8Js2/PRQRmyKBBfR2JM+MwRQMxWHB92Y4J80ftTQ 4_2ndj_mp_0002
LuIQ5A10l+JcPnuSQ8tQxAdwhBKccg6SQe9umAhVTBKcYzISQ66RjAB6aDK8gOqRQ2ykuA9P0BK8TnZUQ3ck3A9G/CKs3dOVQKKg7Ax9lBKMVgUWQ7l47Ad3cFKMu54UQg92BBhVqCKstxEXQDJDCBpOhGKcrKpVQ3VAEBFjIFKc21uWQPKGIBJpMGKMv6eXQYif7AhRd8Js3diTQwiy0ABRYDKMIwiSQ3VjsAROu/JMuC0UQsClnAZIGDKMW9gUQVFH4Ap5T/JMRdlWQdKz4Al2iGK8A1BUQj0ZDBBUkBKsvy7XQC1vDBxMdIKspLYVQcZaJBVYyHKMKnDXQ 4_2ndj_mp_0002
LjtIiAFJu9Jc8d/RQTJLQAdQ78JcQ8TRQdRyTAlxs9JcF3oPQGkLHAV+JAKMSSTOQJ9GHAhbY3JcUOnRQ5YK+/Eoq2J8BfCTQZWNj/AQXwJcdXSTQ1J5HANr3rJMm4VTQZH5mAZ1d6JcoKCSQXsfGApwIAKsQTqRQ75WTAtqX0J8WnbRQKYoz/MFj2JsPA8QQJq+n/Qb45JMRLSTQjeiMAZP42JMKtuTQhGJCAZ8ynJ87afTQaHcSARr+sJ8qmKUQB4sQAxIGsJMdvZSQ 4_2ndj_mp_0002
L1sYiA11S7J8xMlOQ76plAd/07Jsy8vLQhJanAJI0AKsHJJLQfgRiAR81BKsXkVJQU4yvAR0n4J8j5ILQ/gA0A9ab5JMGPVIQHrZvABts2JMstaEQjge8Aha58Jc+twHQI8PzAd1b3J83Dl+PsXKABhio9JMJloCQibv7Atu66J8/d08Pzsk/A9qp7JcnBbqPdU/nAF9p5Jc9ZyPQBRkdA9fB7J80+dKQ33MuAdjX0J8xvaLQz7E2Axmv5J8AriMQKnvoAdM+zJsSHIFQB7CAB15C/JMIHjJQmVovA5lS1JslP03PZRfDBBnLAK8iJ7BQiGpCBpBO+Js4b8qP 4_2ndj_mp_0002
LZ2NuApUTCKsb0uMQhIJwA5+GFKcELAMQHyimAF36GKMWfFMQhrmkAxghIKccDUKQz+w4AdlUGKsek1NQsQ0BB5CBFK8lKTNQKZa5AVVVJKscRcNQZ69FBJTmFKMS2aPQ1KsxARDVBKM7lROQtniyAZaFFKMfE6JQMjx2AFB6FKcEu6PQ0+WDBVJtFK8DbYLQN2UBB5o2CK8sgKNQUGj/AJGKKK8TJwOQ/utxAx+OKK8l+6NQZbc7A5MxJKcxdXLQaTtJBpumEK88j5OQmCkEB1B3EKMmIrQQ/UoGBl2vHKsbriPQ 4_2ndj_mp_0002
LTXhgAFY3GKsxWPOQRzSOAh2dIKMblmOQkK28/0ttHK8rUbMQrvvo/AefJK8MfPLQQooEAtJBIKc1YsQQrsvRAZDHJKc0q3RQdGxHAdMMIKs0jLTQc8jSAdbJMKcXqyRQxXthA9LTFKMRzePQ0SPUAB5eKKsMRPOQkBlCAlL4FK84R2QQZ21p/of9IK8RguQQtp+gAl2TIK8cw0RQpdFRAR29IK8gDBUQG/qHABwAGKsK+NTQnh1u/ox7IKs70PTQNF5bARH7MK8aJoSQD9WCA1w8MKMQq1RQWYBaAp5vMKsqm2QQ 4_2ndj_mp_0002
L2kN3/84PFK8T7sLQRU+W/cEbEK8GyZJQa8Io/00bFKsLEeFQG29v+YFhGK8q6zCQjRJT/00XBK8q9MJQofx99msXAKsvPGGQbdev/Wp3AKMhxVGQPr9v+I129Jso0yBQ+vSFATc5/J83PYCQ4cH8+2dA8JM8eq7PS+X6/yAC9J8NIQ8PU58EAF41DKsKEkMQaYg79u9QFKMwr4JQHNu7+80iAKsFsGLQjqf5/gylAKc24zIQ/TT8/qDACKMXm2IQjJPu/MKD9J8Q7jBQ9QZWAHxWAK8VonCQ4Pli9+jv5J8Qy4xPdo2HAjRl7JMHMA0P 4_2ndj_mp_0002
LEIJIA92OFK8CGUEQizGRANFmGK8qvd+PAxnOARvnJKc6GG+P8oUFA5OuKKsEbE1P2mkkApn/FKsrwM9PDlVpAt7qHKsKcdwP4EOmAJyBDKM8vD7PCjXSAhYjEKcYlIHQ64YGARz/FKceoA4PtosoAxXjGK8snRCQqi1xANJOHK8F5ytPasUoAlUyJKsc6I0PNJSlAhNNHK8UDDtvtDvuABgnCK8LbL6PngDiAF6dCKMhP7uPdCDjANs3BKMCe3AQ 4_2ndj_mp_0002
L9nJTA94+KKMqpiDQavYPAZo6NKsUTQEQoP4v/UTnOKsdhjDQCtBl/0brQK89uKBQR6DXARG2OKc2+3IQ/sonAdM5OK8o7MJQN3urAxp2PKsCohMQmpv5AJlZQKchdBMQO6gXAVH+JKMWQ3GQ/mxXANP9OKsMQDBQlvhQABRiNK8vUaKQPgFRAZ42QK8/7QJQxmFrANUTQKca7jHQ573qAJk6MKMMvxIQa/a9AJeARK8i45NQX+46AJ89RKsRIiKQjAe9A9jjOK8VqULQ 4_2ndj_mp_0002
LxifH/YUCNK8um3FQfcQZ/6QRNKs519EQwWIt/G8JNKcoJB+PDhqAAnz+OKsdV35P+lUz/ihDLKcE/CIQVE/QAvnxKKMOTwGQpX/fAnFgMKcGMeIQ2G+XAbayIKcLbTDQkiuqAvvPMK87stHQ8MtmALrhIKsokECQ1XFuAzjQKKMl6REQg0th/oKdLKMe/rHQm/Xj/WlQPKslQiGQnqjw/apcLKsRrLKQssuj/ebJJKc0XTHQZqraAjlEOK8AO1JQp6TMAv2aHK8asjBQwTiwADcnNKsmxuIQ4LWpAXF9GKMfbt+PXai2ArqDKKMqkTDQ 4_2ndj_mp_0002
L4Rad/2UFLKs2jI4PiU2n/momKK8ogOuvCYeP/KqDNKcNi05vQIxu/WBGOKMkfZAwAwhD/u7DIK8MES3vCg1j/2jaFKc54htvPQVk+mTGDKsP8M3vxYMJA/2IFK89qi1vyR48+qYsJKsQRi8PpjBFAXRtKK8ECZyvc2x/+MhJIKs4l7yvbJLI/yFBIKs42KAw99yh/iHZFKMelpyPv+1L/28NBKsraJxvz01P/g5UDK8452xvGGUo+2sFDKs3/JAwAunPAfgQDKsl98uvXnOKAvGKFKsRhe/v5zbSAPOzGK8YXHuv 4_2ndj_mp_0002
LKFv9+clJOKs1Wf2v1+8b/UBtQKskSh7vJ02J+gyMTKcoCE5vs/Tg+O1gUK8NjOAwAPAGA58KRK8aNm3v5JFPARa0TKcmnN7vFsFXAR4KUKcg4uCw0tnPA5r9VKca5XwvoRcfApvmWK8isTEw+d+XAhjZYK86mn2vrA5fAhDuYKcFSxAwXOak/U/KNKcfR/pvhcXT/0sjQKMymECwrZRQA5JmPKsvS86vmPtGApAERKMbnWePrBwWAR0fSKM02hFwUHXJAZftVK8f8kvPDs1iAVo2WKsgILIwsJUYAJaEaKcDEqlvCjOjA98oaKMzkACw 4_2ndj_mp_0002
LTPwE+SP3TK8eKzdPKOYe/u4XWKsFB9oPrg2FA/PPWKMMrIsvs/fMA3GMYKs6HC4vodwh/2L9WKc4DI+Pi6zJ+MAnSKsMGa1P5FPy+OzFYK82ulUvR44t9iM0WK8IHEBQVWy2/KLfVKs5S7AQyuGt/qP/YKsM+l/P 4_2ndj_mp_0002
LAp+PAjx5TKMlFDpvGmgiArBdTKcut61vOMliAL9wTKsDlbBwhWuoA3tbVKc9hfDw9KimATDoQKMnmXwvqJgwAbO9PKMVoo6vhqxoALdbQKsW+f3Pn9/GAT8TSKsha0Dv5QAoAHB1UKsgxEsvnRagAbKLPK8Emx0vXHPzAr28NKMPzk4vmzouA3gCQKsgpkBw1Vy2ADYZRKslfz4vUNnrAfJbOKME6p5PBd3uA334RKMhY95PR/chAvX1QKMi2M8P 4_2ndj_mp_0002
LndPVAv7iSK8SN+DwqmXRAbCxSKM8c0IwI5IMAnJjVKMVluJwjGWVAngjWK8PbqLwjHO+/qY4QKMo2qJwgWHFAjiKOKcmFJJwydn0/65MRKc0moMw7UeKA71URKsAGNCwyThfAbEGSK8Dp5JwhWhh/eLWRKMjahIw782CArgxNKclNkGw7CdV/at2PKcOvMNwoqHr/+nQTK8ycCNwuijIAXGuQK80wyNw 4_2ndj_mp_0002
LMtV6/a2DXKsvwYIwfsHy/WczZKMazPJwxD1NAPQmbKsoV/IwHYQTA/mNdKcyZpKw/YR2+yy/aKsynHHwFk9i+mJ+dKMhFIIwA36X/kPhZKcB4IIwoVys/+veWK8n5SFwO/Om/CohZK8h7RLwk1FL/utyaK8mN5CwONdC/ACyeKMxS1Fw19cm/25/eK89kQHw75gP9CGReKsTNPKw7Bq1/M1XaKcgC4FwMT1j/AutZKsoPQKwNyWQ/gPaXKMM8RHw 4_2ndj_mp_0002
LAuTYA/QYbKc7WYFwAMPmAPzxcKcQurEwQaquAn8KcKsNIhIwQGpzATCBeKMiBaJwC7ZTAHKKaK8N3ZCwzMklA7u6eKMEV7DwpKypA7N/bKs0uBBw 4_2ndj_mp_0002
LkELxATjmZKsLl+IwhKu4A/NmYK85HFLw3aj1Aj2fZKsRk5NwIvt8ArOOaKctNiPwdeP5ATXkVKMcxALw15W9ArWqUK8/WkIw5YCsAr8XYKMF7AIwKo4/Az6wZKM3kpKwsjQxAz0vUKseQULw94Q+AT42UKcnOpMwqBL4AnQJVKMNPeGw 4_2ndj_mp_0002
LNdErAHyjZKcUhtOwe/cnA/rkaKsZDqQwbkUpAnncdKcc/1QwB3wsAvSZeKsqb6RwYh7WADkCaKsBO2Qw1PoQAvlGXK8wQDRwfNww/qn1WK8Nh/Qwb7RZAf1HWK8nsYSw0BnlADfpYKc7LiNwFYKtA/E8ZKMxxaRwu1aOAjhxaKMMR8Pw7KaRAnKKbKMQ3tRwCHVXAzP5VK8vuPQwuFzn/iCwUKcnxIRwVpTl/+ChXK8/SBQwsMZi/WaDYK8+vxRwI9zUAzLCUKsh8hSw1jkSAn+UXKsvRMTw7MVlA/RTWKcbLZSw 4_2ndj_mp_0002
LKn7mALTGfKsD0kPwQnjoA7N+hK8/cqPwWX60A/djiKcScAQwu1v3APmHkK8oa8QwvRMkAveTjKsAFHNwPa9PAD6FjKMLFBNwFmsnAPsNmKcvK+MwrPbGALazjKcALVKw+3sjATeSeKMhR6Nw8Z/jA3sniKcO/sQwpfOnAnIQiKsYBXLwKbBJAnTakKsaOhOwrTILA3kDhKs8rgNwweikAvBInKcX+JLw3kZwAjVUmKMRr8Mw9PqkAPWSnKMlgtOwD0Iq/6rmjKMb+aKwPIvMAPWdiKc5izIwnokKAb52lKMb40Jw 4_2ndj_mp_0002
Lnyy7A/ChhK8kBUOw4fsDBXVvhKsU8XOwppIGB73kgK8PRfQwa2mJBrE3hK8d2DRwLJEGB3iTgK8107LwI62EBvqlhKctsNJw5K4GB3dxfKsEZ+Fwi/eHBjGVkKMnfEJwNpR5AHO/fKMLvJNw1CyEBHV2jKsK3POwqaiEBvDReK8P64LwpbZKBvJOgK8zXKMwM3iABTazhKsZQ+IwjPBGBD0rgKcv6GCw0G4EB3w1dKMbpOGwRdLLBvlffK8AFZGw56nGBbhPlKMjgRGw3EzLBzeHkKsYvTJwFm6FBnMmlK85VqKw 4_2ndj_mp_0002
LWdVEB3eUeKsHkDRwUqYGBvrcdKc6ZUSwNqUFBruhfKM/8XTwnJHJB3OSgK8kYGUwbLtBBPAEdK8+inQwBamKBrW6cKMHcPSwBxUEBjFqbKMqsqSw 4_2ndj_mp_0002
LNSeABPYmgK8MFiTw95p+AXDniKst7lUweNSBBbAZlKsopXUwOhEDB/avmKMwYRVw2qlyAHowiK8Yz1UwEqGuAbTWgK829jVwzAtmAflteKM0h7UwFDZxATgxfKMJu2WwE4miAzogcK8NslVws8StA3kkdKsK4gXw6w7lAvZ8bKskp4WwCs2hAjBwZK8DpiXw3ho6AjkRgKMXK7Sww0jBBfwGiKMMnfVwDxauATV9iKMBz4TwhAxwA/EikKcdpbVw7nHkA3gKfKcZe6TwxnN3ArtDhK8NeWXwNplZAXYObK8R7FVwoq4vAflHdKMR9QYwM76kAzSpZK8bcNYw 4_2ndj_mp_0002
LPEvBBTuRmK8APHTwbANDBjDGpKcAaxSwxNiIBL5mpK8h0MSwoASKBnD5rKspOISw8XS+AHnSqKMx7xRwHHr+Afe1oKsa8iQwPZBzATqJqK8AdWSw7M3ABDz4kK8qcaSwzdRDBDqHqK8C+uTwWXKABr3XsKcgSlRwnK87Af+DnKMSzrQwyKZtAXXArKcsvoRwqcryADmRrKM0JSTw3T6wADnEoKsIqiSw 4_2ndj_mp_0002
LKLsLB7AinK8U67Rw06MRBji3nKs6fVRwF3OVB3QFmKsQMGSwuA5ZBH95mKM24QSw3uQRBHNInKcdFuPwPG/NBDT9oK8iS7NwxzUQBzzrrKM7wxNwFtQNBPYbtKs/mBMw0HMJBb9/uK8KE1MwvnvHBbiBvK8R2WPw0fpGBfChwKMV5ELw6jCKBT6tlKstlxRwhVPSBjv6pKM6KmRwZ9uPBbpGlKsTFePw7cXVBThJnKMFE/Ow5m7JBT4HpKM+ktOwuW2NB7SIoKc7N6LwaSZUBb+jrK8OgANwNjYQBnqksKsgExPwNZQOBvodtK81JEKws7rJBLV3tK86SWQwdVsEBn6MwK8Pa9PwNowHBz0fwKsRfIJwlUmDB7XsxKc6brLw 4_2ndj_mp_0002
Lo9lTB/AmjKMBMdSwPMXXBXhphKchJDTwtxxXB3PPiKcHckUwT8CcBDF8iK8uoBVwuVfVBLfzeK8d0zSwSEDZBvS9cKcN/XTwOnNQBnQxiKsOeFSwXkcbBnBohK8epqSwzBKVB/cceKMmPvRwSthRBXTieK8UePTwSv/aBXv6dKMBIDUw 4_2ndj_mp_0002
LRYFTBHjNiKsQ3PVwnyWSBP+piK8tHqWwWyVUBH1dlKcNYGXwKYeSB7IhnKsanmWwCeeMBz4UiKcL8AXwgARLBnJXiKccJQYw9wcFBrsEiKM/rYYwa3QEBvYJiKMZOGZw26rDBr99fKsMLfZwYjMEBTNkdKM5kOZws3mCBbxPgK8jVIawuniPBbyohK8u02Uw1F0UBDRMhK8KwLXw4ZALBTDcgKM9WnWwyVKKBvK7jKMRRjWwB0mMBfGQkKsf2dYwkhWNB/ltgK8QvfYwXMDEBHxKgKcs/LYwVYSDBD4sjK8WRJYwg61DB/d9jKsdJUZwbVBFBDmWdKsKHvYwV3wDBLu7bKskRhZwqxNCBbAGiKscGVawpMLCBHWneKMkBbaw 4_2ndj_mp_0002
La1UXBvxZlK8z5GYwLbjZBT04nKc/vVYwux7VB7svpKcWXwYwmiTWBvcGsKMMjtYw3DmeBLqPnKMKgvYwBN7gBX5rpKcSl8Yw6XfjBPM4oK8jWTZwScPlBz+SrKMCwcZwEVunBr5iqKcjG0ZwDf/XB7JnjKsp2UYwPplaBjbNpKMem2Xwh+lgBP+7lKsdzcYwApfdBD0KmKMxiMZwsdefBfH8qKcq6RZw+qbhBjT2qKs9OgYwwymkBbrenK8OY/YwP8/iB/z4nKMiaxZwn+HkBXjusKM5AwZwk5ylBbARsKsxy+Yw9+0oBL3MsKcms5Zwo6yoBDtPpKMbPiZwLIPnBvcrpKc8OQaw 4_2ndj_mp_0002
LT5iSBfweoKcwoKZw1BHPB7T3pKsxbrZwt8KJBfc/oKs2vqZw5BFIB3TzmK89DaZwFDWRBbJWpK8GnYawvtAXB3ebqKsiccawL8MRBXeXmKc3Yiawe+iSBrhdmKMWOKZwZKCPB3HAsKczdkZwIj5OBDsaqKMF3vawixhYBX+CqKsMl8awTs/WBD6ksKcTdWawG6kZBvNcpK8vGFawVPySBn+AmKMpYCbwBRoTBr4SlKMZBLawwmFNBPuplKcywgaw 4_2ndj_mp_0002
LYzfFBj4iqK8XG7ZwNG2/AHD3pK8azBaw3hj6An/brK8UcnawYA7/ArhzsK8oE/awxu95A7YfqKs7ZYZwKoG5A/3XtKsAqIZwsyP3AbLIvKsXrkZwDHS5ATrBuKc+LiYw53ZGBTEZsKsxCGawIJ6+ArWtnKsdIGawPw8xAbJopKc6qYZwN+T+AL0apKMwg/Yw 4_2ndj_mp_0002
Lkf2vAruLrKsd0raw1nroA3EZsK8o9Mbw8YOqATBcvK8u+ObwoYZmAD4PwKMTewbwiL5ZAjVvrK8Z1Dbw78+QA3FDtKsPmbawCkyz/iDOsKcruTawE+ih/abltKMOOsZwKiDt+ESvsK8tejZwZmksAPLIqKcijTawVIlqAnOZrKMwCrbwmREQAzEYsKcezebw0u+XAzQlpKM9hAbw8xpaA/1dsK86EAawTYtRAXzNvK865eawInVg/WJwsK8tbvawVYMy/S0DqKsNTPawVdO1/ufGtKcchQZw4qIi/SwvvKcKuwZwvwVM/c/rtKMmGJZwXD6b/YkNtKcjw8Zw/jiw+QhvqK8BpeZw 4_2ndj_mp_0002
L09ruAv+9wKcNnxawWIkvAPa5zKclZ6awRpF5AbJb0KcJkXbw61e5AnFs2KM6gobwGYqxAvTU1KsVsPawKOEpAHTP1K8zWtZw7IxrALYJ2KsFv+YwO+IzArrQ0KsCAqYw7n74AjGw0KMC5GYwmJ94ATS82K83igXwPoE/ADW2yK8YRyXwl3+xA/2JwKMgHXawnr8oAvts0Kc9KNbw+IW5A/uo0K8qRDaw5DazAveb3Kc2jUawnU/hAnlc2Kc5wzZw+2lmAL6JzKcnXrZwYuHvAvBK4Kcy39Yw+7OkA7zW2K8thtYwD9+zAXyWyK8SR0YwrwIzATYU4Kso+oXw+AD+A7DM3Kct9uWwZew9AvaCxKsRbGYw2bFCBPULzKchJBXw 4_2ndj_mp_0002
L1DMABPyoyKMsDebwnHAFBbsAzKcWm3bw6CpEBnsPyKc+JlcwHPcBBPDrwKM9CycwDNkJBPacxKcKyjbw0NMOBXBoxKcR88bw5it+AzFywK88NTbwR5wFBLLK1KsQV3bwNsYKB/kNyKMY0DbwGxZIBPuWvKMAcgbwUvUNBv5ywKsHxXcw 4_2ndj_mp_0002
LKmsHBHVfzKMEPBdwGdJIBvd6yKc5gvdwiJPJBnICwK8Wu6dwfMeMBnKquKMstndwsDlMB7Eo0KsLTDew94kNB7w+zKM7Pyewkb4KB3KG1K8D7MfwUdBRB3NYyK85+6eweCGKBXd40Ks2yzcwBHTEBzFLzKM/b/dwYVhLBDBv2KcxkAewrjSQBn0U0Kc9mxdw 4_2ndj_mp_0002
LstEGB7J3uKMtbaew/GNHBLpCsKMnDpewlQ7MB7GErKMs4yewEZwNBrfwoKc4mpeweD4DBb17rK8jLSfwI8i+ALBwtK8CfJfwYLuBBv4GwKMJzyewyAHGBDy3uKMHMaewS43FBDkxqK8DxOewZ1TGBzqlsKs1ktfwzQoCBXW3pKM9sYfws0m6AXEUuKcLpnfwlXg4AT7tsKMt71ewrKODB3GjxKMbiKfw0xa9Ab6CxKMP/dew 4_2ndj_mp_0002
LUMsQBzUvsKcN5AfwfQJWBvm2rKcZYLfwRCeaB7XssKs3ztewMT4dBLI/qKc5FiewgpoXBDLzsKcoZ4fwun5TBDGzrKcaeNgwGEIQBDbgtKsaTWgwC+PUBrCLpKcNfUgwMwtMBj5lsKcMFmgwEs1QBrhQoK81QkgwxYFNBTS9pKc6CtgwY9rJB7/CpKsmw8gwxWuPBPXsuK8w7DfwYMPWBz3tpKcpcEfwezoXBDx+uKsYV5fwb3qbBvYIsKMgDAgwuf2PB3hkvKsnyQgwkmNXBTG1nKMgiNgwdAwJBvx7tKsABtgwZHHRBfYMmKsDxpgwFRdKBb9MnKc6u/gw 4_2ndj_mp_0002
L5utZBvOCvKsQuYewWQYdB/SJwKcKF3dwTIKeBTWEuKs6/SdwFXWhBXeltKs0eDdwdpLbBPNwyK8nRkdwEzBfBTMK0Ks8PHdwB9ohBn+o1K8FZWdwNLRfBjxT0KspCccwcA/iBLIp2KMKs1cwJxzhBnR31Kc79RcwVJaWBHCHwK8u4fewuItgBnCqwKMecBewnqHaBzVH0KcpL+dwR5iXBvaVyKsrQSdwFFCiB7dD2KMiE1dwGtycBjBezKcAqCcwmtvkBXi43Kck/6cw 4_2ndj_mp_0002
L1AAaBbljsKccmEdwKzQaBfamqKcDfhcwot3dBb3RoKMu9ncw83XfBTvInK80aGcwlooUBHmepKsWiYcw7n1QBTztrKMQqLcwRyjSBj4AoK8k1/cwiRjWB3stsKsINVdwuTMcBXGurKsR1Hcw8z2UBT/FoKMdp9bwLS4MBXv4qKMkcFcwd7USBnDssKcI0ubwa8kQBbMLtKMxelcwLJlOBbXOnKshR5cwuCXSBDWZpKcSxadwkBQVBHqXmKsMrHdw 4_2ndj_mp_0002
LcugfBPcznKc2QPdwxAihBHYglKMowadwwakkBvoTmK89Tedw/TXmBjQzkK8/usdwLjlgBXPQkKM7zEewMzsbB/b+iKs5ECewALbXB7cFkKs9GYewYM9aB/bsgK8ripdw9ObSBXv6iKMHnVewLT9VBDvhfKs2Cndw+FtRBXYogKsl98dwvcuMBH+dfKcYe6dwYiWfBPMPpKco8ldw0/hhBTYOkKMOi+cwqzhgBzFylKc2sdew2qAiBbvuiKMO8OewHmAYBTO4lKMUZrewTJUeBft0fKcANYdw5SEPBfhyjK8u6mew90XVBPBvdKsEvTdwRqOKBLgfgKcQHLew 4_2ndj_mp_0002
LDULlBD4woKsrXPdwa/3nBfg9pKsu8Ldw52ooBv6gpKc60fcwS8SnBbnaqK8rcBcwOz9nBbL+sK85MWdwSD6mBvoftK8uZDewtJzqBLYCuKsodRdwUajmBDRbwKs2xNewmCojBfH9pKsqbHdwSTWpBfkDpKsqNhdwDHqmBfADuKMKQAdw4mRoBndosK8QxaewAs+kB/WgsK8VZHewZ90qBTsKwKsK2Ydws1erBXqutKcBvwcwuyHsBns+sK8Ccndw7+ylBXqowKcBVuewyjIlBDJUxKs/a3dwELeoB3bcxKsfGLew 4_2ndj_mp_0002
LftxqBjI0nKsiwYcwkVmrBTTJnKseIrbwSS2sBHGcpKsIbSbwjmGsBj53pKchhsawIUktB3czkKs6rqbw2/VsB70HiKMn92bwKlbuBHJ6fK8Po2bwZtNtBPuOdKcqFDcwTRQvBrJEbKcOiEcw1nnrBfqCnKM1azcw6C3pBLcXmKMmNabwEENvB/lNlKc+yAcwIbbuBTcmkKsPzKbwBfwqBjanhKMnagbwUjerBrxQiKsC4WcwDuBwBHiZgKMXGNcwpwSvBLXvfKcStWbwSLrrB3zrcK8WCsbwrFSsBvbZdK8cgicw5nXuBH2UZK8U6McwDMrwBDGibKMGSacw1wGwBLU3aK89Znbw 4_2ndj_mp_0002
LkYiuBfZ+qKMuqmbwvkRwBzNLtKMN4VbwagtuB7W6vKsUFTbwCqtvBTD3xK8MNmbwUcwyBP0dtKMDcxbwUUg0BjSBrKMPUwbwVd40BjyypKMvfObw8Fl1BjYSqK86pUcwwb5uBjXiqK8PrFcwuIswBrtrsKMmj0aw20KyBng2tKs0eScwEz6zBviLvKckimbwBuw2BXJroK890VcwZEO1BnsVrKMOPvcw 4_2ndj_mp_0002
LMhfsBvqJwKsaQ8aw2dnqBv7TyK8k0yawx/xpBLxByKclPEawoLqpBPR2vKM+6yZwZDLoBXGNyKsGyPbwqDwoBf6nyKc5E/bwHknpBjHa1KMKIIcwcf9pBzT41Kcot1cwh4OsBHsZ1KcTmLdwwtVuBnLc0KcDr3cwK9VsBLf51K8VG1dwe8yrBr8huKsMfsawWkqrBv1N0KcMm1awxcMnBDTRwK8fYMbwxmvmBv1uzKMr7Fbw5tVqB3ORxKcFKJcwSs8mB37NyKc6nRcwzoHoBzXz2KM0L8bwzYhrBfry1K8XU4bwEgYoBvnn2KMXJGdwxTQuBD4D0Kcw8XcwLrCwB/OF0KsvEIdwfRuqBLyo2Ks+aEewp2CuBTji1KccfFew 4_2ndj_mp_0002
LzpIpB7tQ0KMbluZwhGNoBP0L0KcoACZwsARlB7NVzK8Ge6YwCfpjBLLtzKsMeWZwYtmoBTe+2KMMLuYwx2bnBroE3K8XQBYwvJkrBbUr3KMaitYwxz1oB7oA2KMTB+ZwPodpBjiuyKMasxYwEmhnBvac4K8vUBZwXDvnBf1D5KMncnXw3STlBXso2KcynCYwnmboBXBm1KcEYaXw/S1rBr0p5K8vffYwHWpsBj7M2KsfiaYwhxVsBnVr3K8IJOZw 4_2ndj_mp_0002
LqC1kB/lnxKcKraYwuvPiBnlowKcaJPYw2zsfBn4qyKsa1KYwSQMgBDKE1K8pX5XwsVmiBDWJvKc+fKXw9MZkBP3AtK8ozTXwiAXmBLTNxK8WmGYwD5jhBntMvKMp/mYwvXVjBbQhwKcquZWwE2qgBbIZuKsZ70WwqjekBP4JsKse6cWw 4_2ndj_mp_0002
LKoyaBDVEyK85HaYwUMNWBnU4zKs+WXYwQbXTBfHrzKciJXXwZYJSBHufxKcmZ4WwLiSSBLrSzKs+q7YwZwfNBjmK1Ksre9YwvsjJBbdu0KsKVtZwp52GBTLdxKceekZwD58ZBbYIwKsPagYwwETXBbc71KsHTfYwZnXUBfAbzK8QOaZwEHyQBrQQxKcOg4YwMz7KBzC00KMK2hYw123OBH4O3KctT8YwumUEBbb5wKMra/Zw2fHKBTKBwKM2ZhZwwNfEB7SdxKMZLHZw 4_2ndj_mp_0002
LL57RBPO91KsrSvWwUN+OB7+81KMckcVwEmuIBHd11K8zilVwG0xFBPn33Ks5jsVwR8jGBvrhzKs6GyVwYBfQBX0c4KcUQoUwXDdWBDpa4K85aSUwafINB/Gn4KcFMXTw5PfYBDCB7K8DStTw+ceSBfKv3KcxwMXwOf0PBH9L0KsB31Uwe6xPBLLP6K8tiOVwRRQXBT102KMghkTwpnwYBPk+3K8x9LVwFVQOBvwY6KMa9ySwWc6IB7bu4KMeJoTwK90NBbd12K81QwSwT5vcB3j16KMlffTwWr2XBfKo8KMqNbUwWgVWBDgd7K8PYySw 4_2ndj_mp_0002
LAAAcBBAAAAAAAAAALy2J+23PV6rX6movPy3N+KDDN6LWSszP 4_2ndj_mp_0002
SCORE:  -171.328   -397.761     29.391    323.587           1.211                 19.578        -10.856   -160.278        1.094        -50.629         -3.390        -21.816      -6.715        0.000     13.622    101.796    -17.535            0.055     39.474                -32.289          0.132     12.072     58.000      4.000 4_2ndj_mp_0003
RES_NUM A:1-103 B:104 4_2ndj_mp_0003
FOLD_TREE  EDGE 104 1 1  EDGE 1 103 -1  4_2ndj_mp_0003
RT 0.385998 -0.9225 6.39043e-05 0.884496 0.370115 0.284046 -0.262056 -0.109584 0.958811 -10.0236 -11.3924 24.7127   4_2ndj_mp_0003
ANNOTATED_SEQUENCE: M[MET:NtermProteinFull]ETTNGTETWYESLH[HIS_D]AVLKALNATLH[HIS_D]SNLLCRPGPGLGPDNQTEERRASLPGRDDNSYMYILFVMFLFAVTVGSLILGYTRSRKVDKRSDPYH[HIS_D]VYIKNRVSMI[ILE:CtermProteinFull]Z[MEM] 4_2ndj_mp_0003
CHAIN_ENDINGS  103 4_2ndj_mp_0003
Lwq+oAt17LHc1BdUwpbOtAltoIHc0eKTwbPh5A5ntIHM4nQTwovN+ANG2QHcTkDTwIfPpARv/PHMQQDSwXbbaAxNmPHspW0Rw9naRA1UpCHsbZQRw9o/bAdHaCHc12LPwkJ/gApI9LHsFwaUw6wbrAZ80GH8ZOKVwximrA9YSTHs44qUwv1qqA5mYAHcC9ATwclYrA97OYH8XISSwMiLtAVL5NHMgRHRw2RHSAJ9iRHMpnvSwiJAWAtLhVHMeUERwy3vXAFx36G85XOOwiLVVANIDJHsKnCOwOwrmAdeKDH8iuQPw 4_2ndj_mp_0003
L8S/9ABaz/G8sCsTwF0uEBRL+8GMBc4TwckzGBdG/yG8/bPTw+xFLBhCRvGcq4kTwE36FB94F8G8dQYVwC/pCBVUnzGcDxGWwttB6A5gH3GM5rYWw3Tf2AR1p+GcmexVwp370Ax9PyGsoqNXwWbx4AlnT7GMKzNUwNB7GBtAREHMzapTwo+IKBxBP6GspkhVwhVJFB55wDHchB3VwCPjCBdlYsGcz1fVwaXoEBVWrxGMw7CXw 4_2ndj_mp_0003
LK3XDBJsCtGMBkgSwLnjEBxG7iGM10wRwQfkBBlV+hGsMtcQw+an9AdFWpGsTTCQwGoPDBd+AZGs4fnSw3hRFBR5mPGsES+RwEhd6AV36XGscYzSwxQo/AxkvwGMYCYSwSu3IBlNdiG8ShnRws6IFBZEyZGspAmTwOrPHBpMaLGcW9mSwvdw4ANN4QGs6LaTwmRX3AtYBfGcpXTTw3lo2AprEXGstH1Rw 4_2ndj_mp_0003
LUknBBVGkYGcCdnPwWm9+A5VjVGMzp+MwiLNzAhJxUGcWdzMwKoTuAxa4MGsIiBMwolzBBNmwKG8/gDMwh1bABxMmCGsmt8NwzF3HBZKcLGsn3zLw9yjDB98tSGsl3TQwPF3ABVCBcGMT8rLwrXHAB9moIG8BhHKwfc76AxO9EGMm4APwVvbJBdjvDGsL6JLwll6IBN9kRGMTtWKwn8kJB9MfNGsfwvNw 4_2ndj_mp_0003
LHfDuAlPpdG8xkqNwUxRiAhyCfGMHreNwVdoeANJ8mGsQiLLwzbGlAd2ouGMItrKwcrgbA143iGsNHEQwG/mcABFdaGMksIRwPslYApa/QGchO4QwfV/gA1htdGcwVVSwFfIyAV0KkG8FgSOwLlpdAF5NXGstZDNwxwKiAhM6pGMUiZQwer3KApOQlGM5A3Pwx7ehAlcdYGM/fFTwABjiAdfclG87wfSw 4_2ndj_mp_0003
LRqvNAR9klGs2nrJwcPPGANnctG8h/BHwq/qs/sa9oGchS1Cw+/yh/kVjfGcGFuCwer9FANuieGs2k5Jwcl7AANaD1GcBQWIw/b6UA9QQvG8Jb2Ew 4_2ndj_mp_0003
Lj0Mb/gXcvGMDWX+vvU2P58DxsGMD2zzvJAc6+UIzvGMY7KyPJ6tr/AE02G8Bx30PLlxr/OoByGsFw93vZwpn/udb9GMeFr2v72e8/ql+uGsR6fBwbLks/cCm2GsuO79vP8mL+q5JkGstGozvrkRBA/iYvGcmzcnvmbH//6LTAHsCbKtv9QuNA33wyGMCYKCwO////2SUmGsacvBwcV/l/SrqxGMtxiEw 4_2ndj_mp_0003
L1jDg+++dsGMxJc9PEnTd74rlwGciCEEQVIyg+ih88GsjHjEQ9YpI/gNGCHsW1qGQVeSX/iifqG8yjCIQTtC7+yL3eGM/gcIQnL1r/ugAZGMl5VKQGo5FArRedG8vPHLQyWDi/CoDQGcQWBLQb19i/uKKoGsEHV8P8tIi/Q4+uGMMbnEQ+j48/e9nqGc4hwGQr9hU/OJeuGcZm+JQkUjD/ACmeGM/fOJQ5607+aU0aG8qFCFQ 4_2ndj_mp_0003
LH3Ho/aOjBHMg48BQivaw/yE4MHswAMCQhLX9+urwTHMlWt+PPFRx9SlRcHMrn1AQXceOALKTPHsaOs/PqIgPAnUjLH82ouxPrZ0fAb81JH82KIDQiKJ+/anP9G8fv2/Pfcnv/6eRQH890MGQLWNRAnP6XH8NTv/P93sXALZfQHcnESaPdKunA/YpLHsYjaBQAsMfAHnvMH8vFPHQOjQdA/UOBHs0jFDQ 4_2ndj_mp_0003
L/26l8IASPHMShKzPFJml/kaJTHs5sMVv8iYHA9MFSHcG0c0PeTFRAd/+aH8kcN3PPlql/QxzMHcOi/6vfQLDA9f5NHMndVBwpO7CAtoHWH8yJIFwAQ1XA5q0IHsNOxBw5yJWA9ShVHc37AIwEYahAN+TNH80INGwz1bhA5EIBH8W3d9vxGPrAtjYJHccHDIwYEgrANR59GsC1HAwtK6vARziBHMsV9EwDlkt+CpNIHMpaKsPWPEg/IakbHcqypovdmwD+YRyMHsurp9vLubq/wnjEHsG4c4v5fms/IC4bH8WkzFw6CgZAR6YaH8/bkJwyxwbAVyc+Gsz+H0vIzGuARoJLHMUfCKw/39wAhk35GMcZ56vT1t3A5uk+GsjNEGw 4_2ndj_mp_0003
LZ7hOAJKyJHMBme7PFzmgAVaAKHs1jSBQNfDgA1nOSHMSv1FQYwinANqTYHcL2kGQm0WiAtY2+GsU2pDQP9RrAlRW+G8p5uHQyu11AZZu9GMncDGQz+5oABtg+Gsr1kKQXX/9AZER9Gs874IQviDxAVYD+G8QCcMQlzj7AVtb9GsmlmLQkq1BB9f+8G8YUdNQbknGAVxvCHc9SO7P/RQnAJSJNH8MI59PtWNkA1dO5GM9pcAQc2BWAZKI8GcGYkFQxMt3AtMm9G8F2yBQdAngAhkA/G8jDPLQOGJDBlvx8Gc8uOIQAGMvAlAM+G86VkOQ3CWABdpQ9GcVdOPQ 4_2ndj_mp_0003
L1J+NAhq4RHM63SIQVuhLAJ6tZHMELeKQAiTLAJLUlHsUsqJQlwdUAhjRsHcO5CLQ2Ivt/MfZXH8WjAMQ+a5u/QQNNHsaFrNQ2LmO+gpMLH8Y+JPQXyBR/2T4QHsy+rOQLeSG+oA+DHMyTYQQ2xREA1bbLHMEyLIQFuSZAxyKZHMYOzLQr9UG/wWvWHcxwmKQLyum/UHDeHsFWWNQgYeEABRyNHsSVHPQP/f1/47cGHcuFXMQ 4_2ndj_mp_0003
LBVVBAlVPoH8Q4wGQni1BAJIMzHs6pjEQQTAYAF0j2HMTAIDQGuGfAByp+HMJKXFQL9in/AcA0Hsg5Q/PdUF492oPyHMOV7AQKZA0/AcHiHsEt3EQLfJ2/Qzv4HszXdHQme5x/YrJuH87NW5P0MJr/4657H85gs7PTvZW+qKoqH8TKNBQ 4_2ndj_mp_0003
L+rwhAtSgvH8ZBlAQZQUtAZh9wH8RGd+PMbH1ARrTxHMHAKEQYhb7AZKt4H8UmjEQKI0wANi6nH87G41PdXNsA99WoH8G02wvz7FvAJhIeHMzvY6v0rjwABAKyHMnaM6voLJbA5rWpH8STA+POFTuAdNS4HMco15PlwcuAxnTgH8KYd6Pkhg5A5DDoHsOTk0PtlgjA5V2oHsNjDwvGZ0rAprceHMA1OBw+EwrAZJRXHcVLW0v70w3AtpWdHM0Oz6vg1RtAxbeyH8qsIBwgXQ5A9wqxHMW9m6vPiQuAdtW5HMlrrzv 4_2ndj_mp_0003
LruzzAtOmqH8WKHIQrwV6A1I0rH89csKQb8M4ANMU3H8Sl4LQRlJAB1ws8HM6FbMQhKb3AplPjHczpwMQrYX9ARDUkH8CLWPQdV9DBx8ShHM9aoPQ7gP6AdZEoHsFa4QQWxgFBFbJjHsltDRQyJcBBVWQnHcpUuRQ9WEtARUKmHM8lKIQescBBJF8qHsHZVKQXOF5AhmVbH8Z67LQEm4uANYojHcp7LNQ8TNGBlPpdHMEIQOQmmsyA9xTrH897PRQHBlJBVGShHcD8XRQ 4_2ndj_mp_0003
LMHcuAlUE7HMSKQMQSpVsABLFDIc90XNQG3GxAdKrHIMlMjLQ2Ph1A5pjLIMKZoMQi5ggAVAIDI8uh0NQct0nAxXj2H8p49LQPUnvAh7LDI8yEZPQ8kkcAFsZ/HcmGDPQzbZXAVbCDI8SMAMQwRQeAR87GI85T0OQ 4_2ndj_mp_0003
LrR4uA5GUHIM3rCJQpQHzARaULIM+NaGQkli/A53VLI8cSwFQIjbCB5HdPIciufFQnF8tAFrdKIMEl4AQCnVzAR09NIsD9Z5PDcBiA5NqLIs9fLBQlpfqANoLEIsgjZIQloPyABlEPIcHmSIQ+QIvAJaUGIMBcV/PeOlvARzTNIcoOJlP8Dz7AxP8MI8ik64PryfyAlEKSIs7fp7PjH1cAhzCLIMiSh6POY1gAFFzPIcwzaCQ3JicAhn/IIM0zEEQ 4_2ndj_mp_0003
LPCNCBdQhGI8qABFQMmCIBB66FIMpciEQGnFLBp1KHIsFFwIQ1BcPBNRnJIsOtgIQmVbJBVDMAIMWJ2CQHNpHBBpJ9Hs2rZ6P3LpIBR5PxHc+Cw4P2rqKBBF5BIcSGuoPlNh/AhOUDIsZGuEQU+XJBdojII8RDVBQVFlHB5R26HsJLqFQsGwNBhLX/HcoNEDQ5IXDBF6j+H8zfi5PYCYHBVK9uHc1apbPq2XGB5JssHclvo+PbJ5MBRUkvH8Ens5P+ZZJBt1vAIMpQszvBw8OBd2LBIsWOHsPZu0JBN0HGIMWz0tP 4_2ndj_mp_0003
LXdpIBtAvFIsoyALQEAALBtYZHI8JCiNQEmVLBF2cNIsTQ6NQl2wPBpHfPIMfzJOQLx1HBN37EIcdB2PQ5XAKBxnSGIMffTRQDA1GBZJfDIcPXZSQru4IBZg9EIMz6xTQfk0FBxFPCIcT82UQJ9HFBZexDIc4tJLQQfOPBBPWGIcaVcNQHV0HBB7lAIM0MpPQytsDBReSGI8HJwPQlgyJBJimKIM4mdRQcbLOBBAEFIMfzXRQpbIHBxLV+HMa+QSQZToCBV8nEIshnUSQgElIBlORJIM896TQfbFNBhg1DIsoV3TQctTHBhKUDIs1hwVQx/IGBZhd8HMB4vUQFu7BB9sTDI8NWzUQ 4_2ndj_mp_0003
LbL+GBxUEQIcVVXNQF63GBFA7VI8+wdNQoysKBFjaYIsXmYLQzl8NBRzBcI8+V/LQ3SXBBlJaYI8BXWNQ7r4DBh2uNIMAzxMQHboIBVAAXIMkqYPQ7qNABhNGYIsUZcPQAew9AZHmWIcoXzLQiNRCBFLhcIM81xMQ 4_2ndj_mp_0003
LsEFLBJICWIc8K/IQPtiOBZv4XI8JdnFQu2mUBtHgXIcbnhHQ+p3XBVATbIMBRtGQ6plNBNugUIcDSlAQmNRRBNmuVIszcT3PYmfQBhygbIcSQVwPlXCQBFw4RI8yIsjv6jMIBxrbTIsNNbIQaQhNBNqHcIsS4ZFQPweJBpGHVI8QBi+PQRGOBJjTQIcTHnBQldbVBN6PVIcIrF6PkBHTBFJYcIsT1XqvVieRB1JLeIcsXy6PXHWMBlcIcIcXEbmPE9pSBd+vSI8gKO4vGS4LBhfXSI8TTpvv4UsQBJayNIsXUqhP 4_2ndj_mp_0003
L4KLWBJpqSIcoBvIQBambBd/iRIcAMoJQGJJdB9QJVIcW5AMQYtwgB92zWIMdlXMQvkLcB9KrLIcn0VKQZ4PcBRWHIIsSc1HQm1VdBFA8JIMDpXDQLaGbBRcEDIsKDUIQmyvTBhecPIMytsIQVWYeB5zsRIs/15HQzO4YBNFeKIMoioLQmJ4fBt/ELIswUdLQcWFbBl5gAI8k/iFQcWPaBtMxBIse2JKQ 4_2ndj_mp_0003
LVKfZBdteWIsyd4NQYeEaBFA7ZIMCgDQQfJXbBxQ2fI8cdHPQMSLfBJDTiIsKLFQQtxSVBpT5ZIMcz/QQOTEWB94WUIMTYEOQFIedBRrkYIsqYpQQmeVUBBt4VIMXYWRQDE4RBlqDbI8/kYQQj38VBxUucIMq3zRQ 4_2ndj_mp_0003
LS9nYB9lnhI8mTENQbLpZBxv5mIM34vLQFfGfBp87mIMIFXKQb4LhBdUoqIcVpgKQtPRVBthRoIsXOsJQhkMQBtRqoIcI3ALQmugWBtfjtIMuFUIQnc+VBNsHfI8VQMMQFpAaBtD0pIM0GXNQQEDVB5WHlIsoWMIQZ8KPBVrMlIcmwqLQQRYTB5UduI8q8uFQXHWaB5iQtIs5wkGQ+zsWB1EvwIsHLzJQ 4_2ndj_mp_0003
LyXIgB1QoiI8fGxIQa9niB14DiI89TmGQACGlBdbkhIcRECJQZCBnBxAYkI82FgIQ93ciBVAJdI8+w8CQoBigBd/ndIcI9X8PTWPgBNnMYIcEe81PqslhB1ryhI8e3JxPbHYdBpt3fIMgSdIQif7iBhXzlIsJGdEQ/F0hBlluZI8GhVFQMEckB5LTcIcLjXBQt3HdBFi1eIciMO/PGEwdBxniYI8r3HNPUy4eB5DUVIMF6r8PGBMiBRQ2WIMBcTwPWUOgB52IiIsnvwov/sjjB5MlgIcptulPJnvhBhWplI8O7m4P 4_2ndj_mp_0003
LFB2kBp3OeIsHwJLQJpAnBlutdIMq8NNQyadnB5hAjI8VDxOQxTxpBFGEkIMFcIPQdXWmBp4PZIsFaNPQNEjmBd1vTIcrtCOQiWclBRSUPI8RlQPQrDunBBe9RIsAXxLQvf7lBtYCLIsfNyNQ9lTnB5OiMIcLLqLQS7GjBB+UcIcmCkLQPz5oBRU0cI854OMQwpUkBBMzZIsv39PQIKtnBlCfZIMeKdQQOwjkBlWOPI8VshQQB30oBR09TIsEpLKQUAOlBpEHHIs5MaOQ 4_2ndj_mp_0003
LPaclBx9MmIM5KjPQxGBmB1cbrIsu2SQQS3WnBBHYvI8AFqOQiwUpB5RuxIMBwcPQl8ajB5Q1tIMvCzQQNeZiB9R4qIMC43RQq9kjBJdrkIMs4ZPQzzenB13aqIMk/DRQOp9hB1m6tIsLc+PQDBxjBJy8xIMQ+GRQQcfhBBo3nIsYFfRQ 4_2ndj_mp_0003
LShpmBtJXvIsz5FMQlo8nBB7CzIcyINKQ5tkqBdONxIc6HCJQF6hsBx1K0IcdJRJQyLCmBFqV0IsJO4HQdZsjBVAq3I8Hz1IQlY3jBFOk6IMJT1KQvjghBhuR3IMsx0GQbt6kBdwctIMjUrLQ+TWoBxCz2IclGPLQ2YSlBVUowIs0XIGQBXGnBtzf2IsXuvEQNoxfBpMZ5IcTi1HQbZdhBF230IsocoDQ 4_2ndj_mp_0003
LKv1qBVEasIsmIFIQhSQtBdQNqI8gSiFQIopvBJyCpI80brIQj11xBxOZoIMdPVHQY2fsB9IClIMfxmCQTmgqBJeqlIsy187PpsxpBd3KgI8UyK3PeevrBpzJpIsDaItPHmJpBRwMqI85FDIQXCztB5MBtIcgxYCQ+BorBdHRiIMt3eFQtBUuBh1OjIMM+/AQnlroBlPinIssc4+PMQXoBhhngI8BMCgP9S3oB1UydI8gL69P2tkrBt3KeIsdlaxPu+UqBRpmpI8YLMtvVZktBNFSnIs8t0SPSoNsBN8EtIc0AL1P 4_2ndj_mp_0003
LeNOvBRFhoIcK1ULQ7iTxBprbnIMbRQNQDZEyBRgwsI8yKxOQdpdzBRqisIc96XQQv4WwBJBIjIMxPOPQOtkvBxlvdI8rX+NQgziuB9jAaIcWwEQQay+xBFAWbI8wVjMQISntBdBnqI8oY9LQcoDzBV11lIcK4OMQBBouBJNpkIc1pJQQ228xBV4XiIMpLVQQce9tBhuWeI8sgiMQ7H/tB10LWIcxvQPQHJzsBFfybIcXZjQQqwGwBh4XZIsoS0QQxFbxBtQhXIcSeqLQoBmzBdbuaIs0H/NQUzpyBlBEeIMXG/KQ 4_2ndj_mp_0003
Lx/GxBxQRxIcxpuNQvcuxB1sR2IMx1CPQf8t0BVsK4I8Z/zOQKIJ2B1ZD2IcUFPNQBU5vB9Nn6IMJ55NQ+RtwBd8l8I8pWhKQoCuvBBOWxIMb1QMQ80axBhgg1Is7YlQQNm/vBRSK+Is7yKPQ0T1tBpCN5IcIL7NQe9VvBt9s4IMU/UJQ 4_2ndj_mp_0003
LAli1BtQM8I8HZNQQ1WX4BlJj+IMtfKQQG/H5B9WRBJs0loNQO3r3B5D/EJsm1FNQ+8t4BtoqCJMkURRQCjg7BBBDFJsL7XRQDtc9BFyKBJcHb8RQDi6/B5qwDJ85HXSQch/ACVo2EJMVyiRQHa7ACJwjDJsHWRQQ2pECC9kOHJ8iUBSQenC0Bp+s9I8VPxQQaZ65BJ+g7IcmNRQQ5vP4BNH2AJM+zOSQJfU3BVK9FJsshHRQgOd7BR8jIJs/MBSQw9M8Bl5MGJsfYYQQyQ89B9bK+Is7cMRQTUk8BVTO/IcAF0SQpzCACdS0EJM5WVTQEkGAChmvBJsmA0PQ+DtBCpLYEJ8wPUPQW0HCCxTOIJ8m8/SQ6R2CCl+CIJMuHaRQ 4_2ndj_mp_0003
LcbH7BxAp/IcMODMQNFn7BpPbCJMKomJQzh98B5BBIJ8EP+JQhmJ+B9ROJJ8xCFMQ3vj9B9ns+Icj3BIQHrA/Bpx57IscIJKQos88BtL+6I8t9SMQ28K7B9bp/IcykAMQ7Wu5BZhwCJs/jhIQ97m+BV9OBJMNpMFQ8sP8Blit7IcGoRGQ31TACFJj+IsBXyKQ0G//BJLK4Is9slJQ3A+9BBOi6IMrUNOQs927B1hQ3I87D9LQ 4_2ndj_mp_0003
LVYw8BxHjLJ899/HQzaN+B9hfQJcbvFIQrSu8BdR9UJc9owJQJBV6Bp+SUJ8lyOKQb5B7BZUaLJcwj5FQntp+BRFASJcrxLEQXHJACdO+PJcWrsIQ 4_2ndj_mp_0003
L4R69BZThZJcg1hKQrEl8BRE5dJMVO6LQ7Yc7B5U1bJszKmOQZQC6Bp7neJMj+CQQH20+B57+hJ8mgTMQJjYACREwgJMPMIKQ2WWACN9vaJMvA5JQIC59BRTeZJcWZiKQEfJ7BNrpfJcdPhKQaos/B5BjhJsACUOQVBB+BtOEmJsMILMQvaYBCVuRiJcjtpKQUZFACFbxiJcwIRIQxCDBCZ3+YJMl9VLQklnACB0kZJs+hrHQ 4_2ndj_mp_0003
Lipf8BRTRXJsgRvPQR1r7B18OVJMxzJRQY2q4BhG2TJMyELRQY1p3BRCRRJcT6SQQ0po9B9+LVJ811bOQ12F8B1gSYJsM25RQFsu8BRvtRJMp6hRQ 4_2ndj_mp_0003
Lk3X3Bd1yUJMsUPSQw8h0BtpqTJcliZSQDsN0B17fOJsfDUTQxz/xBBPtMJ8whgTQQAHzBNigYJcNIBTQdmTzBVRvdJsMLOSQGc4xBR4LiJcAu+SQsiFyB5f8cJ8B41QQRHb4BB8NWJsPkBTQ/ZvzB1/ySJcbBaRQfv8zBNBPZJ8SXAUQZs/wB5WjXJcEhITQ4pZ1BlP4eJMiiHSQVaByBZw5lJMEhaSQ8c0yB5DuiJ8lH9TQMRyvBxGIhJcESHTQplOyB1YqgJMxoRQQUc/vBB4zbJMDc8QQ3kKzB93yZJcuLUQQ 4_2ndj_mp_0003
Lz/d2B5ubMJMeSuTQa2h2BlL2HJMRXoUQiha5BB7TGJMk0AVQT3P7Bhu0IJcwVeUQHAP4BxJQOJ8naiTQ2Zf1BBsgEJM1PKUQ5bf1B9MFJJMNdiVQ 4_2ndj_mp_0003
LQ5x5BVbfCJMqU6VQiVX8BBVnAJsXoWWQUNC+BVCSFJMgv9WQBf/8BBjTJJMXpfXQkFB8BhFM8Isp2VXQUaW5BJpH6I8FB+WQdIy3Bt5A/IMOglWQlI05BNXYCJMzM7VQX6V9B1e/+Ich7dVQ1w37BVOz9I8vPLYQ48i9BJSH5IsGNPXQcnh4B9EP4Is4H3XQDsZ5BZ1U3IMcaIWQ/pV3BFLfAJMTolXQqaA2BBeA+IMebAWQ 4_2ndj_mp_0003
LbsWACp82EJsEx4WQDkTBChBDJJsEQVXQciLBCJSMLJscDaYQwVqBCBamPJsgbiYQcduCC5v6GJcvEIXQLUHDCNShGJ8aDqVQWOaCCl+rIJsyq1UQHJHECRaDEJ85hXVQSAuACVpiBJs4AcWQat7ACZZkMJM1xzWQgC0CCRs9CJ8O+kXQB9bDC5TiJJMFaoXQ 4_2ndj_mp_0003
LzahACZo+HJ8yH0YQToQACxioJJcqKgZQmjw9BB/MMJ8R+sZQFX+8BNKPNJM6rRaQ56gAChcyEJsPR8ZQL09BCllODJ8ti9ZQYi2CC1FrGJsBs+ZQjeOCClRG+IMWX9ZQrZmACZvHEJMJ2qYQOb8AC528MJ89wlZQ/Y3/B55ZBJszdwZQOcLACFMoFJcVxcaQfKLDCd208I8NL+ZQ2keBCV3c7IM2a8ZQ 4_2ndj_mp_0003
L6MI8BJlrNJMz3LZQTMg5Bt4BQJ8ZeOZQE6N5BtUuUJ8K2tYQC216BhJaVJMZmPYQ06X3BBdvLJMaiGZQ93P3BdWcHJso1oZQvl/1BV2cJJcxASaQqClzBNI5IJMW3YaQ3Po3B1dzLJcbttaQlZx8BlJIMJMZ2vYQLSc5BJpsRJMtsuZQ3Zw3BVYyJJsu9nYQ8Sa1BNtnNJMngEZQ/eR5BZGGGJMP8vZQYUD2BZIHEJcfAdZQ+k62B1aNNJcZcJbQxvk5B1GLMJcF4maQ 4_2ndj_mp_0003
LrOd3BZClYJMSm4YQsSw2BtjWdJMsfcYQXB1zBBczeJ8afjYQlisyB98EeJMLtFZQhlg4B9rRiJ8t5lYQ1A83BZ7ZmJsNaHYQsZ+3BddXkJ8gzSZQ1FN2B5rOYJMhuRZQIwP3BRd0cJshi1XQiKn6BpmLhJsRKjYQy6h2BxNpoJ8EMSYQw5O5BBD2nJ8G5YZQjfb4BJEQhJMvFqZQyS41B5PglJ8apVZQ 4_2ndj_mp_0003
LK7uyBF3DhJcVDCYQ3HCwBBQajJ89+BYQJunvB58PoJ8T4eYQZDcxBJIxrJsGUfYQzISvBdj/kJ83coWQuHcsB9pEnJsPdeWQFvprBlB5nJ8rhCVQ0b7sBZiArJs+5XUQyWxpB5QZlJcI4mUQE38zBhmThJsOoQXQEVwuBBFRgJMA7OYQp5gvBxBjhJcbV+VQ/MpwBt+FoJcA2RWQRxQsB9q3qJ8jOAXQFMErBxpPkJMeF8WQ 4_2ndj_mp_0003
LCultBpSFpJcxG4YQnC8sB1HntJcIlUZQ0Y1sBlM1yJ8206YQt7qrBJtHzJ8vdYYQ6+QqBNzrsJMiQrZQSzipBtg8wJ87EMaQaF+mBhfxvJcQHjaQVtqlB5O9rJMT3XaQOkTmBlvsyJsYAAbQAbAsBFLpmJ8cszYQWKduBx5cuJsxrsZQxsTqBBW1oJMGn7ZQnaqoBt3hsJMIpTZQcKXpBxdy0Jcg47ZQULKrBhhQxJcyUjaQ 4_2ndj_mp_0003
LaGPuBRtw2J8B7MZQVmduBlY37J8Db4YQINvrBBkc+JM8twYQPsFqBd32+JcvYNZQV5LwBx9k/JcbaTZQevuwBRpgCK8lh/YQMalyBlIIEKsqKaZQ0IDzBpvwGK806HZQO1t0BdzmIK8XiYZQczD2Bx1EIKcGs7ZQCEA1Bhw8KKc8fFZQLIbvB91G2JMiimZQmDVvBBV56J8MYZYQ8BHyBJ/r9JcolZZQKSOvBt9HAK8uPyZQYz2uB5zmDKcdT8YQ0YoxBZoPCKcoBgYQJJg0BBqGDK8PqcZQwJvxBdsYEK8sA6ZQwODyBFkPHKcX2sYQh311BpNSGKcePKaQywT3BNUdJKMJJIaQ+89zBB4WLKc9dqYQg+P2B1LVMKci8RZQ 4_2ndj_mp_0003
L/KPrBdJPAKMJbJYQF9voBhUsBKcf35XQChEpB5SjEK8+8kXQZ/OrBt4fFK8z3LXQJVdnBRWYAKcgUsWQjyNlB5H38Jc57AXQcORmBBsm3JcKrdXQbwLkBVpjzJsUQhXQ27lkBNzYuJ8zz1XQJ7AnBN7ssJsPNEYQNzjiBJtArJcOR3XQnrqsBBhCAKsDhlXQYlknBlEwBKcZQaYQPH+oBpxl+JsMIIWQr6omB1x6BKMBZCWQWz/jB1+N8J8o/HWQSN+jBhOg+JsK6zXQrRInBBtA4JMOtOYQEiznBdnP2JM7RxWQ/wSiB5+s0JslVTXQpZkoBBHSvJ8ipDYQwiUnB5+0oJML6LYQgnsgBJqTsJsn9oXQFa3iBx5InJ8QVDYQ 4_2ndj_mp_0003
LbW/mBl2KGKMMEtXQ6g1mBR95IKsZrOXQdEMnBNlXJKc27rVQUyumBl4fHKcNz6UQMx6jB5SvJKMVfbXQkQOlBpHiFKs2dCYQYuPoBZjOKKc9BvXQWmvjBR/1LKMlUKXQJqSjB1WlJKsLGPYQsTWiBB9iIKMIx9WQ 4_2ndj_mp_0003
LFfboBZxpLK8UsUVQmEDpBBDcMKcA84TQYtqmBd8QNKsTh/SQ/oRmBNChPKcY5fSQA+BrBV5uOKsrS5TQqAAqBla8QKM4alUQHfRpBN7yMKMtuCWQzbGqBxKsKKsNTgTQL1frBpQTPKM9o3SQOy4sBJcFOKc4SXUQxy8pBpiYSKsux8TQ 4_2ndj_mp_0003
LSg6kBNnJLKMIJ5SQ9vRiB9/KLK8IGISQZuihBF/ZIK8+9hRQ4/liB5PbGK8h9CSQXy+fBVuFMKcpkCTQqvUfBx+gKKs4LWUQnmScBtt7HK89fEUQ58YcB9tOMKcRgXVQuCblBNghJKcU3bTQ1qaiB5geMKshcQRQ0JPcBVO8LK8LTfSQvHUgBtkLOKcZSTTQ1IohBZw+JKMeIvUQRx0bBRH0GKce6/UQlFheBVnuGKMmiWTQdDXYBd2ZIK8TcqTQsP7bBBJHLKMS9SWQDQdYB92wMK8Cq+UQ+kreBt3COK8GyjVQ 4_2ndj_mp_0003
L/qqfBdqMIKc3obQQuxudB1/tFKMNN0PQMMcaBNtGEKMU25QQVgQXBFURFKMDImRQAUnZB5HnGK87IjNQJEMbBp5bJKsJoxMQ2rLdBlcmKK8zhZPQAqifBlQQIKcjzXQQWmWgB5DSEKMvkHPQXNkVBtIbGK8N5VOQkH4ZBtskFKcG0oLQVpkXBJcjKKcP4TMQzqVeBRmfJKM2QRLQwV5ZB15ULKsDSUQQC2GgBpAJMKM7IHPQ 4_2ndj_mp_0003
L/oDbBlUiBKMq+5QQWOWYBZSP/JsWDxRQToybB1vl9JswfCTQOzNeB1uoAKcs6oTQ7H1dBth7AK8QEPQQ0JXXBR167J81iGRQTQhUB5YVAKsVYJSQ 4_2ndj_mp_0003
LlHibB5bj4Js9sfTQR4teBBsE2JM8jnUQXXGbB1cUzJ8jgqVQS96cBJ3cyJsIoxWQrKVhBhL+xJ8kBFUQtWFgBNfusJsJKoTQZuGiBNdEpJMIWCTQbw/gB1szjJcVpwSQoQWiBF3xfJsyGLSQRZ2kBhFegJcnvzRQIIKhBJeIbJsJx9RQpDNZBJAU2Jc534SQvrQgB1Fr5JMCaCVQPrziBxqCxJcLD2UQIfZiBxHqzJ8kgOTQAWHdB9nhtJMs/3SQpAWeBJluqJMl6eUQ/LxjB90loJcBvuTQGm1iBZxvqJchaGSQhoJeBp8HjJsvtBTQ2lwlBZaBkJcJ89RQNO3lBx2cdJsGnXRQX+deBpdmaJ85uPSQv6KiBZWHYJ8pphRQ 4_2ndj_mp_0003
LjEgWBlANxJ87FRVQARQTBFCjtJ8oAIWQ39VNB1+huJcnqwVQ6FnMBhyLxJsa3vUQjFvUB53qnJs5L6VQs+QUBpB8lJscDdUQaTQRB1MYoJsT2uTQE76WBVSMiJsYBFUQaM/UBJLIyJsOHXUQCvcTBV6suJ8BPLXQIsISBlFJlJMZ8gWQzU1YB1Y/mJ8HfPWQ 4_2ndj_mp_0003
LUNbJB9GBsJcebbWQsNwDB5DysJswRLWQe9NCB9rSrJ8e5vUQBWX9Ap2EuJMoSQUQMUcABlNepJc+ZKXQeCqAB1jprJMjrSYQgZYCBhIHwJ8EMYYQsFM+AFH1oJc6dvYQ780KBlIwpJs86LXQKnpCBNS8wJMARWWQNI5BBBAXlJ8G0KXQyCk4AhqYpJ8mh1WQ 4_2ndj_mp_0003
LvijEBVXJnJs5XLUQfzLDBpmslJ8ynxSQYg4EBxBtpJMQ6rRQPHvBB1NWrJsr03QQYIiFBFGQgJsJ3cSQ8fkCBlfwbJM+xHTQpW+7A1PbcJswhjTQwQGFB1GMXJ87xNTQDQ/GBZbukJM3gtUQ7Rr9AVWklJc9RtSQ+ctJBpVIgJc28wSQEacFBNjnfJce2XRQslUDBhqDUJctupTQ1XzIBdC1WJsKc2SQ 4_2ndj_mp_0003
LJA0JBd2XrJc8SwRQ6XUMB5/UvJMAZ1QQaxUJBBjo0JMpL7QQ7DBIBp5L3JcdL5PQFvKSBJ0KwJMZOLRQ0cvSBNHUyJc+jdSQY6MMBNI5pJ8UzeSQSgLMBxeGuJMiGlPQqH+TBJ72yJ8AicQQb5RUBRcXsJ8xSHRQHnqRBZmivJ8cbETQ 4_2ndj_mp_0003
LusMHBVqJ2J8Z0JSQPmkDBlW86J8v9SSQJyu7AhoX6JsIZwRQTUy3A9ke+JsqJRRQSGODBRdj8JsXSxTQXxWIBZk3+JcooUUQA7wKB5Kj8JsWfbVQDAqKBd3pBKcFNuTQ9GdPBdcq+Jsix7VQVJWPBpftCK8+eOUQtfvRBhrjBKcJ+UVQ9daWB1CnCKs+H1VQHVjIBVzW0JcIg/SQULPFBdvO+JcrmtRQIyJCBVeE5J8EtXUQ5BEAB95g/JsIg5TQ0L9IBhyD5Jszs5VQ6AxIBxFkCKsQf2SQiMWRBF418J8nbzWQLAKRBBIdEKMXPwTQGRAYB9+wDKcRJLVQ 4_2ndj_mp_0003
LPv52A9ug1J84uzRQrFdsAhhg0Jc5AQRQIf+sA1jd1J8x1fPQ/oOmAtVN4JsNcYOQQowoAZy0uJsZVkRQ/RKcAF5StJMab8QQWXQVABjYmJ82vORQ2DNlAdXEjJc0jWQQZHk7ABpPyJMOV6RQiOlnAJHs3JM7irRQVQDoA50VuJslXpSQQyvuARW+rJMp/NRQETxcApA/tJ8yPvPQzciPARAzvJcuIXRQLqLkApBweJ8F+bQQhf4sAFAOkJMFKyQQv9/kAR1NkJsEfmOQ 4_2ndj_mp_0003
LEV30AF6DzJsEXLOQDpE3AZQ3zJs+CTLQKDb4ABdu5J81/xKQKh2yARC27J8k6EJQCahAB5vzwJslEZKQJHGCBp54xJ8VrCHQV65+A9MTvJMbB6CQ8jLGBp9d1J8CX6FQr74ABFXSwJ80zU7PnhnHBJHd2JchyqAQ5P/EBpR4zJMNBH5Pl2aGBZL30JsfAsivYoy6A1pNxJM2oMPQacyvAZiGzJ82SKKQ6As/AxThsJckOnKQa24DBBy3xJcG3qLQ+2e4AtIfsJMv3yDQYTQIBJXg3JM2JlIQcHo9ABNQuJs0DqxPv60KBRWR5J852j/PNKHJB5Zm3J8CnJkv 4_2ndj_mp_0003
LD+X/AZ/q8J82BWMQ+HTABh2MBK8NmwLQSLm2Ah/2CKcIx9LQUrH0A5/fEKsZRRKQt1gEBVRcCK8OXoNQu7EKBFgVBKcmQ/MQWcdEBJYeFK8ElZNQJLMOBpX4BKsSvIPQgttBBBro6JMA+wNQFDcBB5iUBKcFLqJQRpoDBlo4BKMDPsPQydgLB1GNCKM51HLQzG1JB10W+J8tosMQzrdHBFbUGKcIAvOQemhABFpOGKM578NQlyWFBNVDGK8MHWLQr0BSBxTCBKMQbiOQM25MB1z9AK8qSgQQVEnOB5+BEKsJdaPQ 4_2ndj_mp_0003
L16ywA1RoCKc7TJOQ/cFnANXEEKMEpnOQMvNeABTQDKsobeMQDD6SAhr+EKsZPZLQqpsiARwdDKsTctQQwrTpA58jEKcQW4RQocxkAxygDK8GVMTQpaKpAZomHK8BK2RQhSeyAhdCBKcOTUPQGYgpA1wIGK8/+SOQYUJiA5hTBKs9K1QQO0VVAhTTEK8cbyQQqLixApz2DKMs/yRQiHepABqSEKcsjBUQEgHlA9XVBKM+qMTQuC/YAlMKEKsz/STQ0d3tA9hYIKc7XrSQEO8gAF6TIKcLm7RQg9ksAZKTIKcj85QQ 4_2ndj_mp_0003
LE9lcAx/yAKsI4qLQ66hOA992/J8S9ZJQwEmTANEEBKMtUfFQRqjEAR3ACKsOj9CQ6oBPAhKx5J83fHJQ/nB//Y5o3JsIxKGQK4oG/cMW4J8Cx0GQu4uGA5X70JsHdrBQwcBl+e9Y2J8leFDQk4+w/cq9yJ8YG47PsKhM+8qszJ8qaS9PvcfjApj5+JMDxbMQlvX9/cjoAKM/l+JQ/EZLAlL73JsobCLQ6TDfAN0f4Jcy0iIQqexc+ENe6Js63KJQHj4XAVWW0JsOwHBQp4gr/ma+2JcbppDQMEw8/cl1wJc8rtxPZd2B/SIKyJ8alx2P 4_2ndj_mp_0003
L1nzjAFKGBK8zjNEQWXknA9kpCKcHDa+PcKSlAd3oFK8p0j+PNaMgABptGKsArc2Pm2tzAxvUCKM+tz8PY2r3ABKMEKcdeGwP3qU2Al/2+Jc7rH6PM8QpA9HeAK8lu6GQWWSiAFGACK8zn73PPXz3ABH5CKMXbFCQKMJABBx7DKM/bHsPPo/1AVSQGKsbdj0PipozAR/tDK8ItvtvsN7+ANYb+Jc+ZA5PZtMyAR4t9JcydIrPEgtzARyR8J8sqUAQ 4_2ndj_mp_0003
LqeKnAdw8GKsbJ4DQlRIkAROzJKcLI4EQbVWQAd4NKK8A6QEQD4OJAV9OMKMQn/BQOcqnAlDsKKMHYOJQnUtzAlf/KKs9cjJQNNh3AZl0LK8lu7MQUtsCBxnlMKsxUfMQOO4pAhN7FKMZZFHQSc1nApDBLKcvWxBQ/o5kAtmPJKcH4sKQnd+jAl0mMKcaDtJQjGm2AxEkMKs1nOIQQSp3A1MIJKsz8/IQgrcEB59INKsGLaOQmCHDB1+POKcv0FLQxTxEBlw1KKMpjsLQ 4_2ndj_mp_0003
LmzrDAZncIK8HzhGQ3igN/k3ZIKMiutFQ3mRO+4yQIK8t2j/PbH0C/G0+JKcoUq7PGEE+9M4BGKs2iYIQH0Yq/6OgFKMwShHQ7rMFAfjBHKsT17IQYEA2/CVfDKsvq/DQAOfaATuiGKM5MXIQ24QQAvHADKM2M2CQEvAgAfBiEK8byNFQuh8LANq7GKMraHIQLX60+w2UKKcSFZHQwmMW+gSYGK8aqhKQrvDM/gqOEKsNX1HQWi0AAzPnIKMRxUKQugMa/2BSCKMI2HCQQycjA3LwHKczKTJQROnUArWaBKcChEAQXYZoAPuJEK8VtTEQ 4_2ndj_mp_0003
L1RAO/oxUGK8jza5PSUV4+gt3FKcAdMpv6qzT/MDdIKsFgU4vFO338EhZJKsfjE/vOH5n/gdgDKsjnc1vJ05U/0/uAKMWyvqvhwt4/oYQ9JMxlW2vXdDH/aaLAKcIxB0vcIuo/URAFK8iao9POgYI/yZxFKcalXvvGhtEARyyDKsFaTxvJaGl/4KgDKsfja/vGYuZ/4LrAK8RhB0PDuKv/MLU5J8rPnwvYqoMAFtG+JcTvFxvxTZ3/QzU9JMVl4/vQfLa/6ma8JsTgjsvQM7L/CBPAKsmht+vadho/6VsBKM/HUqv 4_2ndj_mp_0003
Lk1a//kbwJKcmVizvEk4EA5RaMKMqw05v8+Wt/QuuOKcI9K2vl8lb/k5/PKcE2U+vpzfbAdlINKMyHS0vsnPhAJ64PKc7Cb5vQfAlAVvXQKM7y1BwSYxgARSASKsYvDpvsYOoAJ75SKM9rWDw7X/jA9diUKcR5hyvnAunA9Q/UKsWNg/vftCLAlL4IKM7zlhvhpsCAJhSMKsFdOBwhkbjANusLKcJLa5vn0ZcA9MANKssWLqPJpalA1PuOKceEsEwFSpbA9hpRK8vSpzPmfKrAhWQTKskdZHwBUljAJwLWK8p+FWPgpPqAJI/WK8TT8Aw 4_2ndj_mp_0003
LXG7i/QeRPKMA9qrPAYyF+40mRKcumKxPIskn/efPRK8RmEavfm63/mqITKMD/0yvODkW9McGSK8e5QAQkSyu/4EDOKM/jn4PTnMJ/QPcTKsgSXoPmpzg/slHSKML6OCQ7ZyB/OifQK8KlECQ+MYy+eDDUKMa0GBQ 4_2ndj_mp_0003
Lj3M4/ezyOK8z+G+uOBzQATLIOKcqRcxvkCXRATlfOKc+ETAwF1/eArCBQKsdvRCwSZsWA3ONLKMgwlovn3ElAT6VKKsE4l4vvV1aAPv5KKMYBy5P8h2j/yXTNKMR6YnPf2rcAffWPK8BJNavD3dJA3b6JKMKCAxvR9CnAHdRIKcMbW1vYGUjArhgKKcZWjAw/S2rAb2nLKcaTO1vN0+eAbP1IK8h0i7P7BAkA3GNMK80BJ8P5reMAb8cLKcfKO+P 4_2ndj_mp_0003
LtfmAA/hgNKcaE6Cwo6U6/iN0NKcJbSIwS+Q0/2UqQKMhGKJwkAPEAXVlRKMQIELwWskG/asKMKcnJMJw7i9V/irYJK8w/rIwnlbr+K9kMKcrFKMwIklp/iPbMKcrpMBwa41KAjz/MKsrMXJweLRj+keyMK89wDIwM7AL/aJAJKMdHrFwlHsB/wdZLK8flwMwSGEF+O/rOKMvuiMwGEvm/GQ8LKstNTNw 4_2ndj_mp_0003
LNV9Q/mjUSKsc7nHwW6wI/+/GVKs7LpIwsEKAAXFqWKsuNWIwYg3GAL4NYKcA/+Jw35B6+sGfWKcEs6Fw/6Y7+g4eZKcdU+Gwln85/owQVKM8FKHwPitn+SUzRK8/5KEwXhnh+q/6UKMA2rKwAXcZ+QZNWKM+JsBwWNsn/cHbaK8AujEwSoWA/6+UaK8PA7Fw6CpK/kK2ZKMVPmJwfmOJAFmPWKcVkwEwv3lAAR1hVKc2esJwNSX5/ciITKs/vNGw 4_2ndj_mp_0003
LeGQKAzYTWKs11EEwJsTfAj8dXKcBgTDwqW6nAnnsWKsBioHwy/jtAfsbYKswMrIwkDYEA3RIVKsElIBwK1dfAvCnZKsVVgCwMb1iAbVlWKMTTT/v 4_2ndj_mp_0003
L46gpAXmFUKMKJTIw2ZrwArG8SK85XaKwHq0tAvT7TKMVSONwc5M1AzHgUKsb32OwogJwArO6PKcShXKwZ17zALi5OK8gM3HwNL+jA/89SKsAFsGwHHO4ADZ8TKscc+JwQV6nArFRPKMRVrKwhA60AXxGPK8wXAMw4TjuAvOUPK8XLQFw 4_2ndj_mp_0003
L9XZjAjcOUK8w0BOwLsIgAPZVVK8a6TQwQAAjAnLKYKMTNfQwAOvmAX3CZKstgjRwqsAIAHWEVKcrBgQwh6W//2tNSKcnztQwAor6+2rNSKci9pQwuwlHA7mKRKc9jDSwQWSbAblbTKMQs2MwtAmlAnrlUK8j3ERw3CEAA7G4VKsoWPPw5hRDAjeQWKcpUXRwwhhFAvH7QKsyS1PwCHRt9y5LQK8evzQwEH/B++47SKMjCXPw0Jmg9qChTKML0bRwMYrBA3vIPKMbVNSw9CvBAnAdSKMVx2SwV+BZAP4JRK8oHESw 4_2ndj_mp_0003
LAJOhAvv1ZKsvU2Owm52jAPrqcKM0l6Ow5sXwAHc+cK8n9QPwCvvzAHxeeKsMOkQwBX+fA3hEeKsafWMwfyfHAX+IeK8ZwQMwfJjkADs4gKca1LMwlP/8/eh7eKMNbkJw5SdbAb2FZKM1DMNw9qEfAzUbdK8u2UQwxCniAz+7cKsZBnKwbLlBAPIjfKcqCwNw9PMBAXGLcK8TwxMw1ruhATY2hKsaJXKwsMQtAHdygKcvLKMwto7hAbiCiKM4k6Nws0QU/Su7eK8mcqJwlDxDAPKgdKcZrDIwteIEADD7gK86uCJw 4_2ndj_mp_0003
LPC32A3AybKcNgkNwNqPBBLTvbKcN3oNw6wcDBfqcaK8seHQwpCJHBjojbKMDbsQwguWDBnROaKc5GMLwlWaCB3MlbK8cpeIw2DEEBnSsZKc+aeEwBckFBvfLeKM7zWIw4gzzA7HUaKMzSaMwfjtCBPoydKs3+hNwmMdBBP7QYKMt1HLwMtpHB747ZKMS/aLw60U8AfsAcKsiWPIwNHZDBXDqaKMT5nAwTEsBBjf3XKc/vsEwRbSIBLvMZKc8v4EwEX5EBnVJfKM6F3EwGc0JB3HwdKMX6lIwthQEBTXgfKsBU9Jw 4_2ndj_mp_0003
LWAPBBbtRYK8uMrQw+KGDBjGTXKcT97RwyreCB/waZK80n/SwU7cGBHsBaKMQWsTw2My8AjpJXKMvxOQwwOLHBf3iWKcd42RwpHrABz9nVKcfNSSw 4_2ndj_mp_0003
LXxq7AjmraKsKnLTwFBO6Aj+tcKMoIQUwL+U/APYYfKMJBDUwR5qBBPfngKs9g9Uwa2RuAzHMdKs0qfUwwzyoAvJ7aK8pfOVwXn7gAHCcZK8JtlUwVCorAXVVaK8ONiWw3/1XALoXXK8PeQVwwdnmAn8QYKc89MXwVxldAnUyWKcAZkWweInTA7cuUK8B/OXwbrK1AbgfaKMXxlSw+lZ+A30EcK8AxJVw9sOqAbhedKMQgiTw4+MtA7xAfKMt5EVwaTadAzw5ZKMj5jTwZzzxAb/fbK8EPCXw6dfLAP6MWKsqbwUwFP2oAbJzXKMTYHYw7gPZADWmUKsoAEYw 4_2ndj_mp_0003
L2cYABTMQgKcT8ySw4PgCBHQ+iKMRLeSwmy6HBHpLjKcvp5RwvwKKBjlWlKcRC1RwQfg9AbJbkKcFSfRwEFO9AzEAjKsrqPQwYCQyAfSmkKMH0DSwK+d+A7r7eK87mFSwtM0CBPn9jKseIcTwFGQABrBcmKsvhTRwbMS5A7gXhKMC7WQwpDEtArWolK8MhWRwScbyAzvslKM4//SwUvLvADxliK8bIPSw 4_2ndj_mp_0003
LyolKBfO8gK8H1oRweoIQBjt9gKcoNCRwJsvTBPw9eKce1yRwfJgYBvukfKsSqASwW6AQB3ROgKMXkHPw4vKNBjZOiKcH1UNw5gHQBPIzkK88mKNwLweNBnlsmK8FnZLwJYyJBjjfoKsdJMMwbyVIBjInoKc5vtOwhlnHBztIqKsrQbKwapiIBnsOfK8TueRwDSoRBXY8iKcMxSRw8SCOB3FTeKcM03OwqCGUBToAgKM8SYOw4xLJBr7niKM0hHOwE80MBb+ZhKsI6TLwJsIUBzJckK8tvZMwKuXQBrFslK87nJPwnWfOBHoqmKMFRcJwY4/JB3vWnKsSBCQwLpkFBvS9pKMznTPwPyuIB34CqKsm/eIwqi2EB70erK8NHBLw 4_2ndj_mp_0003
LpJpRBDPicK83SGSweCDVBPeWaK8hfnSwvmqVBTevaK86hJUwfjHaBDlvaKcMQoUw0NnSB/KpXKsztTSweBXSBTONXK8jO7Qw9iFOBzG7bK8DkuRwXZFZBnILaK86qNSwNzmOBzOiXKsj9uSwR//UBvDFWKsLoxSwb3hVBPKOWKMLusQw 4_2ndj_mp_0003
LQHHRBfTXbK8oL0Uwc/iQBrjwbKcR+OWwYgIUBvlEeK84ewWwLOyTBD/VgK8tkSWwB8tKB79UcKsNRkWwC/cJBfBdcKMprBYwakqDBrf6cKc+fJYwZlcCBzfEdKsa72YweNyABjn/aKco+OZw4eKABP0nYKcRh9Ywsmj/Af4VbK81H4ZwtTbNBzTZbK8orZUwGn6RBPx7ZKc+UuWwriMIBTJyaKcXMIWwahiJBP5OeKMpEIWwdHsLBvlFeK8JTQYwuLlKBbfkaK8LzQYwYGXBBrhRbKcro3Xw3DdCB/cyeK8/M1XwYI4CBPR3eKcyfFZw3t7ABDzWYKMbEeYwwh19ADPEXKcyiPZwiWQABTnKdKMEjFawcQE9A3WyZKctIKaw 4_2ndj_mp_0003
LR5rWBfrddKM2j5Xw3ISaBPhbfKMHIOYwDI3XBLnvhK87RoYwO6xZB/M6jKsyRnYwpnaeBT79dKMxmpYwlnhhBfXtfK80k4YwZUljBP+EeK80KRZw1BCmB/3vfKcsMcZwNEBoBXTNeKsfu1ZwqVFWBjmobKcLmJYwyKVcBjuigKsfCqXwthCgBP9ScKsqkXYwo2dcBzPJdKca5FZwYMxgBr6ShKMTPNZwZZfiB77ngKsZ9cYwwINkB7lXcKc949YwPRsiBTbVdKcisuZwX2alBD7fhKM5duZweL/mBLlbgKcL0+YwI2mpBvhYfKcoW8ZwfKooBPNmcKMi0kZwxkKnBzJmdKMWWRaw 4_2ndj_mp_0003
LfMnTBbtEhKsKCAZw5nDRBHo4iKsCpgZwiq4KBr7BjK8NfdZw3TjIBjgNhK8C1JZwtqiSBb98hKczFOawQ7kYBj0AiKMKRUawnhWQBnDKfKsR9VawFKQSBnVLfKMe09YwKuaSBXd7kK8/HbZwsd0QBHkVjKMFQlawUhjZBXTWhK8Qk0awzYCaB/7CkKMunPawH8daBT5rgKMoG9ZwsgaRBzugeKMBK2awvoDSBXnxdKcIr+ZwhsAMBrdLfKsFrSaw 4_2ndj_mp_0003
L1lTIBPrBlK8f6uZwk7iCBTDTlKM1QyZwdOuABDj6mKMCgaawKG3DBvPcnK8cu2aw2DqABLjumKcADKZwtYYCBbtmpKMsQBZwNXrCBzqIrKs6PhZwAXEDBXhiqKsktcYww6RKBf6imKcFP9ZweMnAB//VjKcEMxZw8Jo4AP2nmKscIHZwWgOCBTZjlK8RfvYw 4_2ndj_mp_0003
LKuE3Ar8qnKcXvbawwaSxAjYLpKc/D+awP4L3AbayrKsr4IbwXAC0A72ksKMWnrbw6ZylAjDzpKMumwawHa1kA/zxrK8xxLawq3aSA3QNsKcEG/ZwoPcQAbqPuKcTJbZwHYqz/aAouKcNhNZwzcMzArrOnK8ZQAawuypwAvr0nKMKSZbwlyZhAzMnqKMfzLbw2LzhAvA9nK8vBnawGuPpAXqBrKMSLwZwAeSoATHstKMZQVawZoYJAjg6sKsIvaawSZiLAvRUqKcKg0ZwAtxZAzLltK8Gt/YwmbzWA7XKwK85ylZwMcay/6R/vKMrs1YwX7Ii/OxRvKMFnmZwQOsn/2j3sKMf/CZw 4_2ndj_mp_0003
LUKT+AzJCtKcx7wawIMnBBLhivKsG9BbwL5GGBvt1uKsA2gbwY7yHBjRtwKcLz3bwwfEEBP3DxKcZHcawGOZAB7wGyKsnN5Zw1JzCBrxEzKs4uNZwhb0EB36zwKcDf0YwVa3HB7e/wKcubRYwf2fJBvXLzKsSp9XwlYTJBHlxuKs1n+XwmcZABLYOsKcQCVaw0O49AzStwKM5NWbwQ0SHBbc2vKsFyOawYdVGBjryyKMEAnaw9v77ALP1zKM66BawAwa7AfKdwKskwxZwo49FBHvi0KcnUSZwbqZ/AL2M0K8oG9YwkLzDBXq5uKscL7Yw1W0HB7380K8XfGYwojCMBHuHzKsZbLXwfdWHBnGItKs7jJYw2H6LB/kyuKcLJNXw 4_2ndj_mp_0003
LbfFIBjIdsKsf3ibwpkqMBXNqrK8/r8bwB1lLB/AFrKcQOqcwfGLHBjh2qKsaG4cwBJPPB/xMpKc8IpbwOHzLB7b/mKMOdrbwEl+FBDwArKMZ4Tbw82WPBLGYtKsld8bwl48SBDLwoKs965bwyqPQB/ampKM/1HbwLTiIB3HinKcswdbw 4_2ndj_mp_0003
LC7oPBDMArKcvRFdwQ3ePBHVLqKc9sydwpmgOBLaPnKcFS6dwoByQBnKflKM3WmdwTjuUBHJ8qKc60IewYj8UBT7CqKMGY3ewGSJTBbRhrKsbaSfwQX6WBvc5nKMnc/ewuiLTBz9crKcpd3cw/Q+LBfNArKsHtCewu1PVBPnGtKc5nHewt7EYBbpCqKM2t3dw 4_2ndj_mp_0003
L9KhKBPWimKczcXewj7lJBvmojKsSdiewsQQOBD+shKsy7rew32fNB7dbfK8wbgewTEJGBnu6jKcvtKfwi2EDBb4bmK8/mDfwf1FHBzUVoK8ecwewWkiKBPbimKMDGXewFWpHBrgyiKsTWGew5JtIBrJAkKsgSnfwa2iDBv+JiK8ITOfwlCbBBrtKnKcnDifwNDU/AzyDmKMfSueww4UJBjRVpKsRNKfwJZAFBn2zpK8wYcew 4_2ndj_mp_0003
L333SBPFliKMyC8ewjNVXBfkxgKcaeGfw/xQcBjHDhKcYdsewImdeBD39eK8hCeewE63YB/1GhKMVk1fwEgUUB3ylgKsZLKgwg9/RBr9siKcRLVgwL1dSBnWAeKcATNgw7z1NB3xOiKcHPjgw9tTOBDLidKsuWbgwy8/LB/oofKM8SmgwH42HB7kKfKMJT0gwz9STBTWkkKcmxAfwIKHWBzdzeKsPK7ewIUVaBnqIjKck96fwU2HcB/OvfKMbV9fw4PdTBHBvkK8WuSgw/XSUBHKWcKsIpEgwZIBMBL94jK8A4rgwPS2MBHIgbKMAzdgw3AFHBvPSdKsUm0gw 4_2ndj_mp_0003
LFmUdBvThjK8wrcewOu8gBjlMkKsHi/dwUL2gBTPaiK8tNXdwDK7iBHsXhKs6yHdwZ14gB/dJnK8RYydwABZjBfcEoKcdmcdw6stlBHMooKMopydwz27jBbzhoKsvzycwFKlnBbKZpKcnTXdwuUjmB3TWpK8fZwcwPW0aBPjBlKM41kewfu8iB/H6jK8wiMewzwkgBn6YoK8boOewADbeBjjfnKcPzcdwoD8lB7YooKcNdSewVKviBvIXoKs9xVcw3ukpBnc7pKMggidw 4_2ndj_mp_0003
Li38cBjPwhKs7gEdwohUcBbfJgK8YYdcweNIeB31UdKc7ufcwtFAfBH0OcKcWZ8bw9RZWB/IHgKMx5Pcw5CcUBjz7iKsArGcw5RCTBP8zeKs6vycw64nZBvFUiKcsdUdwSIKfBnKEhK84THcwCHAWBjQ+eKspUybwvjPQBPv3iKMtL9bwBgzWBHJzjK812sbw6x2UBjEKkK8HWjcwYf2OBXoyeK8n/ocwArcTBPb8fKsCYQdwiiZUB//wcKsy43cw 4_2ndj_mp_0003
LkTGfBHoVcKsLAGdwokfgB3SiZKsKSNdw54mjBj/UZKMO/Tdw61xkBXITXKMQbidwJQEeBLSVYKswxzdwpwHYBfM+XKMF4sdwdKhUBHHpZKMyfBewwcRWBnI+VKMu7RdwhpFPBjBUZKsYM7dw6+1QBPDpVKcYoLdwZlQNBTaTXKcOJgdwbe2HBLa+WKcd3ZdwmcpfB7QjdKsObfdw8rOgBjXiYK8KkucwWroeB7bnZKc3oPewBRyfB/wYWKMEX7dwvK+VB7xNbKsTrWew7pGZBTNqUK8FtBdwxgQMBjAoaKsBZLew1+YPBfcEUKcdb2cwrI8FB72TYK8Zzpdw 4_2ndj_mp_0003
LX1AlBnGgbKct0HdwKa9nBv+wbKcZaGdwrfnoBv5fbK8QfZcwqprnBbpCdKMC89bwwtApBr9ceK8vmXdwVfEoBXI5eKsDsFewaBDsBbDjeKcwBVdwDEooBj7qhKMwkWew438jB/KKdK8RuAdwW+ApB7mPaKcd2YdwXBMoBPVFgKcTmEdwsIDpBPIddKMQsaewCE7lB3MieKMHuHewscwsB/adgKMxUhdwXDrsBXpUeKck1zcwI/4sBLb7cK8ZGodwrs5nBDD1hKsmY3ewUrmnBDBJjKc4oCewtUxqBLHDiK8b6Vew 4_2ndj_mp_0003
L0hHqB/gSZKsc5NcwBEsqBnqwYKcv1ebwgPmsB7SuaKcS7JbwZECsBzCqbKcVklaw0Z0rBfa8VKMOsYbw8D0pBvItTKcHmgbw+IGrBPJ+QKs8qabwTWGpBz0uOKMO0ibw9pWqBv0CMKMM4ebwcWrqBr2FYKcXWmcwuwyoBfBtYKc5pNbw0KgtB/PpVKMlVubwKcksBX4uVKsJH4awKUJoBXs5TKMtUKbwmiCpBT22TK8RGBcw6QxsBPiwQKsQzwbwgr2rB3uyQKMJG6awPrdnB7G4OKM76LbwTWRoBz+7OK8S6Ccw959oBbhnKK8ygkbwwh2rBj43LKMWa0bwqIGrBnI0LKM4CBbw 4_2ndj_mp_0003
LTfruBHSfbKs67fbwwVBxB/tJdK8ZbSbwUtZwBzQPgKcFIWbwrD9xB/LmhKcEnsbwlKezBPHbcK8VnsbwRhY0BfTmZKM48kbw/8Z0BLRpYKcvcAbwvsI1BzbPYKc2qGcwjT4uB3VuaK8mq9bw1UQxB7J1cKspIwawB4BzB74qcK8WkOcwIrG1BTEydKM8wkbwayw1BfeWWKckfDcwmcF1BX7FZKcHmjcw 4_2ndj_mp_0003
LRyYuBrWWhKsAIBbwSjStBf8CkK8bT9aw+hbsBnibkKMiBPawdpvrBX+iiK8B34ZwEB7qBD2dkK8HJbbw/3krBv+QkKMIjKcwjsTtB3ZgmKcy5YcwZZwtBvpcmK8e3GdwEuvvBD6FlKMRPadwowcxBnlsjKMsQDdwy/+vB/mKlKc2VEewbvOtB/SLgKs7Zuaw9d4uBTJflKsCbDbwgbYpBvV/iKMFKUbwdwDqBX9bmKM3fVbwL1nsBTGZiKMexQcwupupBTcUkKMpFdcw4HXsBr0ZoKcI2QcwLePvBn8XmKca/IcwFEfsBv4fnK8PnZdwQFRxBj/ojKc7EjcwaL8yBDlriKszxRdwcJruBzSPmKMsAWewIXexBzoJkKsc2Sew 4_2ndj_mp_0003
LrCasBPo7mKMNL/ZwVpmrBLhgnKM35SZwTVkoBr3fnKM/LJZwgPBnBDL+nKMPzlZwv1usBH4QqKsKRGZwBEvrBLlErKsvHaYwxbxvBDoMqKsEbHZwJigsBLIioKchxSawPVgsBL68lKMkO/YwlJAsBfhwrKs10cZwcTjsBHjBtKcRtRYwuujpBvSLrKssWaYwdiYsBXMmpKcRoCYwNmjwB3vJsK8oe+YwREgwBbcsoKs0/wYw2RcwBnkspKsEpnZw 4_2ndj_mp_0003
L9uznBbySmKciPlYw/CGlB3eGmKstUXYw4eVjBj+toKciVVYwwNXkB3rBrKM4SNYwDoKlB3tzkKMx5WXwi3PmBrfOiKsdObXwXhPpBv6ulKMdSQYwyD/jBfqxkKMLlsYwp/WmB7GCmK8qqrWwraJjB3utkK8M58WwumulBLVWhKsHKnWw 4_2ndj_mp_0003
L9bugB7WroKs2fgYw8V+dBP9BrK8D3eYwWZGcB72orKs1hhXwE+naBz/1pKsjRxWw+8KZBP+nqKcIX8YwIeLVBHG7sK8OQ8YwPMCQBneisKcLQkZwT2LTB78DuKcKkRawfOmfBft4mKcNViYwk0zfBLowsK8bHuYw/pjaBjSWqKMjGdZwNhCXB/9zoK8QEzYwciRTBTcDtKs+9cYwxlRXBvDzuKshOCZwbhfQBPt+tKMo+sawowHUBfIJwKceOKawve3WBvc/sKMoHZaw 4_2ndj_mp_0003
LfoybBz1NuKsloIXwQcvZB7EAvKcnsyVwkh4TBj6HwK8QeyVwgPuSB3hjyKMuG9VwfeAQBv3auKsREzVw16edBPgGxK8nmKVwIYjhBHe8vK8y5+UwXMQbBPUEyK8me1TwE1ojB3nAyKsOonUwnGjcBHisvKMDEzXwlfcZBn0TtKsO1GVwIK3dBfazyKcCv1VwsIhhBTebuKMd0MUwFoLiBDs9uK8u45Vw/q8dBHMjzKsWAaTwcYVXBDx9yKMXl/TwxQ4aBvQYwK8UvJTwT8klBXcCxKcEdgUwUbwjBHvgzKMoGaVwwmFjBnB+yKcalrTw 4_2ndj_mp_0003
LAAAcBBAAAAAAAAAALy2J+23PV6rX6movPy3N+KDDN6LWSszP 4_2ndj_mp_0003
SCORE:  -172.571   -410.808     31.492    327.078           1.224                 19.675        -10.018   -160.873        1.015        -51.171         -3.323        -20.012      -7.133        0.000     12.807    103.739    -16.278            0.034     39.474                -31.557          2.065     15.008     48.000      4.000 4_2ndj_mp_0004
RES_NUM A:1-103 B:104 4_2ndj_mp_0004
FOLD_TREE  EDGE 104 1 1  EDGE 1 103 -1  4_2ndj_mp_0004
RT 0.411417 -0.89614 0.166342 0.842037 0.443558 0.306968 -0.348868 0.0137742 0.937071 -9.92009 -11.4612 24.6162   4_2ndj_mp_0004
ANNOTATED_SEQUENCE: M[MET:NtermProteinFull]ETTNGTETWYESLH[HIS_D]AVLKALNATLH[HIS_D]SNLLCRPGPGLGPDNQTEERRASLPGRDDNSYMYILFVMFLFAVTVGSLILGYTRSRKVDKRSDPYH[HIS_D]VYIKNRVSMI[ILE:CtermProteinFull]Z[MEM] 4_2ndj_mp_0004
CHAIN_ENDINGS  103 4_2ndj_mp_0004
LZDhpAlfKMH8fXdUwhFDuAh42HHcG3OTwmWH6AljLGH8wbdTweJ//AtJqNHsrFYTwCt7rAJ1VPHckdDSw+9pwA1QlLHcf2uQwSS1qApVN/Gsn/JQwMNucApf4DHc5r/OwviqhAtRVNHcclVUwvMuqApk/GHsyQNVwgQDtAx4HTHMlQrUwUxZqAlaBAH8iiFTw+0VjAJ8RQHsRs6RwmpOvA9rOXH8OcRSwzHXvAZWrRHsmM8Pwc5P5ApeaKHcCE2QwunpTAZyI9G8ZFNOwmVkTAh7vHHcnmSQwnRvfApqnJHMwUZNw 4_2ndj_mp_0004
LjxA9AZzj8Gcn62Tw0X5DBF5H4GMAyKUwi8fFBp+wtGMNSiTwzPaJBVh8oGcto7TwmccEBNCr2GcqorVwjzUABB6LvGMTHTWwoqA2A9Lf0G8quhWwSpI0ANgw8G8ot8VwG4vvAlnQwGcI/RXwRa12ARkj4GsZgRUwDQpGBRcx+G8T9AUw+6ZIBluhzGMvb6VwlNFEBV1a+GcyILWwNHh/ABgWoG88xoVweF3BBdQOsG8e4PXw 4_2ndj_mp_0004
Lkt7BB5G1oG89suSwFUmCB50XeGsyHBSwDXMABdnQeGs5CoQwgEb8AVVWmG8keJQwA5GAB9cIVG8ts0SwhekBBFSHLGceqOSw2pF0AhJHWGMoM2SwBQh9Ad4itGcj6gSwum2GBllecGsFy/RwXVnBBpVVVG8KI2Tw8S+8ABI+HGcm/zRwnNtwApHhPGcH8aTw4i1xAhnrdG8BwTTwLZBxAtq1VGc1+0Rw 4_2ndj_mp_0004
LmKr/AFU6UGMSH9Pwbi+7AtheSGsmiONwnQWwAVacTGs0KyMwL9pqAFGZMGsKu2LwoNS/AVLFHG8BlZMwDnE7AVXC/F8C8ROwPBtFBxkFGGsRAUMwjAMBBB0mOGso0gQwuCEABFeaYGc6tAMwYcC8ARMSFG8BWbKw6mY4AJyxyFM8lVNwyEzGBJ497FcfTuLwNFUHB56wLGc/g3KwoMWHBBNzHGc8LSOw 4_2ndj_mp_0004
L+YQsAhS9cG8xnkNwjD8gAVYGgGcc0HNw3+LgAhOhpGMVcFLwGFEoAFKGvG8FVnKwxLNXAN4CjGcl1vPwQFHUANQjZGc4rxQwvzxOAxFxQGspNUQwFgWXAhDJbGsecDSwKr/wAp+xiGMSyUOwK1kZABiJZGs13TMwn0cgAJN/oG8xOZQwpLqHA5QqmG8cRWPwXwhVARGHVGcB6sSwYjpbA5YYiG8/dYSw 4_2ndj_mp_0004
LNkzOA9TqrGsqyxJwxraLAlrm1G8ZZBIw5+My/g160GsS93Dw3/YX/8H+sGccYWDw9JRDAtCAmGcF61Jwa6xKA1q98GcI9LJw8ROaAFRF2GMD1vFw 4_2ndj_mp_0004
LLTur/sOF9G802sAwoK/u+QY59GMfeG5vUNwZ/4NuAHcOEulPguyAAR9CFHszJ/qPR38M/KkMGHsPoN8vNeq49GpoQHs+dm8vThkp/aKiDHMHsiDw4gfBAtXsCHMFcxAw6LdG+KMR2GccGQ4vdH2v/CJOGHMMjd0vk3PM/2XrVHc4rI5vLQ2AADzeJH8pykEwOOU4/W1o7GsAQZDwAdzA/CokDHc9ljGw 4_2ndj_mp_0004
LKLfp9IaXAHMplD6PCNf8+AhsEHs8aMCQlgkP/wkERHcKMCCQF4U5/kN/THcgVEEQA9YH/aBJCHcTgTGQrDdO/2EW2GcN+vHQiX76/e7E0G8owzJQ+ZnJAfoP7Gc8rXKQZn59/WcKrG8jeuKQ7eAZ/eIc+G8hvB5PQu8s/YQfAHsHKCDQZHry/S9uEHs3nxEQIbM2+ijlGH8aP/IQvLAX+w/uzG8FqwIQJMsY/+gvxGsazGEQ 4_2ndj_mp_0004
L4v5m7szeXH8V5E+PiR6b+Me1iHcg5W9PEhJw/kL8lHMaX52PSSiDAtGMtH8qDw5PYq/d/2XToHsG643PNtfl/mjyjHMOA5pvGApDA3bymH8inm+P6MTU/Kv1UHMf5M6PNHpx+sszmH8DngCQVUKR/yC1wHMdYK2PYf9t/+IVpHcGit2vCgERAjMtqHMgDq6PzSSBAjuSqH8T/PDQuDBHAz3ReHM0ib/P 4_2ndj_mp_0004
LRcd5/QGffH8uXXgv3m1QAh8bfHsKL/1vlkshAFjlbH8frEEPczSpAZgZiHMcJidPR8tMABtgYHMVpfAwH4zcAp2RWHc0oREwBktgAl2UdHcQ0OIwHosmAxNQOHs3aVEwDxopA9/PZHsYvmJwTyNtA5f7PHMYKdIw4MrpAdg6FHMFX3Aw0TW1AB/1IHsMgPJwinQyAJMh/GMsF+BwGoe3AlWpAH8wh6GwPqzk/gllZHcJEIsvk69TAFZonHc7Rg5vpq25/gO4aHM7I6BwC/xJANDkQHcPWu9vzV3YAZTjkHsD+vIw6xpsAZ3tcHsP9QLw30ilAl1NFHMMQL6v1/i4ANF1IH8cAQLwO0S2AxTm6GsW4F+v2t/9AVYP7GsdzxHw 4_2ndj_mp_0004
LGRMiAB6HTHMrPa0PcJCrAl90QHMFtk9PMTWtABKmZH8VH7CQiLe2AV72cHs47fDQy30oARgRGHsd6rBQi57wAlOoDHsXl+FQ+Fs6AZ2H/GMAnlEQ2tnuAxVtFH84rpJQWEDBBtPt8GcKPQIQWsB2AdwSDHsbGnLQPpu/AJ4z+GsC26KQoYjDBd5Z8GsOx3MQvGHYAhK4NH8y760P96WyAp4ARHc2O24PlzvoA9Av/GsK5l9PbZ8gAJZlGH8kkiDQHlg8AdNf9G8ytZAQ7c9mARbQJHMWoMKQXO4EBFuK5GcUlaHQyXN0A9y7EHczCtNQcrKCB11e+GsWelOQ 4_2ndj_mp_0004
Lx8tkA9/6cHs/mhFQF9RmAl9dlHc58vIQNXJqANjDwHsSvYHQT75wARRe1H8O/7IQtTmXAJeZnHsXWQKQB1MRAR2YeHcWAJMQgwH5/gKkgHM4elNQ6uXk/EkSoHcG87MQaiUu/kkfaHsP2VPQmQ3bAtrhYH83QgFQhmksA99FjHcfnIKQggoKApphoHsXx0IQNO5YA51tuH89gbLQjZ3dAFvPdHcuGnNQiipPAxDBXHMJv/KQ 4_2ndj_mp_0004
LnUYmANDszHsK3pCQvxQqAhZg9H8xmAAQyU11Axhv8Hci0M9Pb+17A9M2BIs2vcAQ2V5jApNw/Hc9d4zPi3TSAlg7AIM7EX4P1v2gA181uHMvb+AQ4l7oAdSLCIs59nCQ31ZkAJF54Hsl8ZZP/tWnAFnSDI8qKOmPKvtLAx7A7H8RSf5P 4_2ndj_mp_0004
LfU94A53qzH8EjG5PjoKCBhCCxHMbiD1Po44FB97JvHMAkPAQ++6JBh5j0HMbAvAQcwSCBNVBnHsFQBZvaOJABl2doHsB797vWUl/AtPndH8yguAwdgyDBxIBwHcWKEBwPh+yAdk2uHcFJL1Pkb3DBFAZ3HcUYGlPE73/A93xgHM6eFtPcmaGBN/PkH8MlWhvrfP4AFa0rHs6Lp7v6wh8Ax+oeHsC0xEwMtM6ARTbYHc+s98vMMwDBt1/ZH8B64AwUoQCBhODxH8SgHFwY9zHBJtqsH8O/OBwzT6DBlPw3HMvJH+v 4_2ndj_mp_0004
L7aSEB559oH8VTQEQ0ZkHBF2GoHsattIQoQdIBhDvzHctN3JQPLGNBpq41Hs50lKQMpxEB1OGhHsRezKQF21HBF1/fHc4JXNQiNUMBZ9mZHMxylNQ5NFHBFGekHsQEzPQOJLOBZsMaHco9BQQvjELBRBvgHs2BuQQXMbABVjomHcI4UEQjodLBt1bkHcHjXIQxXIEBdhHZHsy8+JQyO3AB9bdkHcgLRLQ2sxNBRauUHcPyLMQPFGEBtABqHcDZSQQattRBFJsVHMG0UQQ 4_2ndj_mp_0004
Lr4iEBNmz6HcUqAKQ2AYFBJ1/CIM4hHLQ2o1JBJGOGIskhjJQZqXNBVrjIIcDQ2KQAvu/AJhUFI82IILQEptABBv+4HM9NjJQzaUGBtAmCIcvHPNQcSX6ABDqCIsOiNMQsWV8ARADGI8etJJQeRZABluKJIM/VHMQ 4_2ndj_mp_0004
L27EJB9KsGIs/ZCGQda4MBNexJIMZl3CQjOcSBZSEHIczI+BQSQiWBl4lJI8rkABQtnVKBRb+KIc6lx6PR4IFBd6DOIsrkK8PoJYJB1EyFIsYudxPAU8FBlayEIcG1WEQNHJOBxw9MI8iZjFQuwCNBV7gNIcKwY0PXWZDBNM4OIMbNrwP1Z8FB180RI8s/HAQDFWCBpQsLIsegcAQ6MlHBlbqGIM2KDsvFLsGBp/ODI8ImV5PqILNBVOuDIMjqJuP 4_2ndj_mp_0004
LJljSBJjnBI88R2BQkxjXB9lD9H8cTkBQ0GzaB9QJ9HMAQkGQbuxfBJe69H86zHGQnkVWBR4XxH8AMJAQT6JUBl8cvH87U9xPjxcSBB9zjHMcGcvPFDbYBhSUyH8vE2svpB+OBNDh/HsS93BQm37ZBByKAIMcFm8Pl3ZTBZXTuHcxT+CQJ5/ZBxwtsHciJkAQ6coQBFmb0HskVxuPCf5QBpnciHcScWwv7yVPBhmBiHcpQt5PKe4VB95neHsEXeyPxs3WBdS9wHs2+P7vbe8bBNbVtH8zsgnvI8gZBRpt6H8yCTpv 4_2ndj_mp_0004
Lq77XBxT68HsmJiJQCSsaB9Lq+H8tMDMQ/QXdBlVzEI8TQTMQ9oGhBp09EIMPXpMQoCxWBRnF9HcTPXOQ2ePZB96T+HctIkQQkQLVB9PB8HcGOqRQxNnXBlNd9HMltCTQRlrTBBSO7HMx8HUQfB7TBJrG8H8uOqJQRALeBJWa5HcaODMQwWAVBB2H1HMLZPOQvMhTBFzbBIsjXMOQqZvaBNWODIcQ3rQQBllcBVQy4H8BtqQQmiuTBh00zHso7jRQfWyRBRIuAIMNljRQciDZBFM0CI8kpJTQ5TAbBVlD4H8RCKTQlxcVBNnQ8H8LfBVQsrXSBJkmzHsx2CUQgQjQBBKJAIM3kCUQ 4_2ndj_mp_0004
LfTcaB1z1IIMhMjLQe3qcBViQOIs03fLQ9jrgB5RuOIMhFgJQ1s3iBxLyQIclCJKQKqnYBZ/rSI8EpHLQ1xuWBJN1HIcxO7KQE8heBxA2OIMNocNQawPXBp5KTIMr+KNQmAxVBBWxRIs5MiJQZrIbBxrAWIMBteKQ 4_2ndj_mp_0004
L6cegB5+FMIcC5VGQGtiiB5+DMIMpbLCQPiKlBVRUJI8r6hEQSMdnBRAYLIca01DQN3hhBZ3EJIc5vb6PW/kjBp0TIIM6TbjPjagkB9IwNI8t4Vqvx2UiB5xDFIsisH3vdoTdB5g2KIMNNHFQHB+iBBLUQIMxPvBQE9qfBhtQLI8cNR2Puq1gBdCIFIMFL48PLmUlBxtMGIMmdDxPQn9lBhSNNIMH9+4vmbblBRc9PIsfw3vPDAziB9L/PIMrRPzvcGyjBlvgEIs9W99vKWlgBp1KHIMCAr6vKpthB9eKBIcQNAxv 4_2ndj_mp_0004
L9c0kBZeYEIMFFuGQ+bAnB9wMBIscxbIQsgXoB5lFEIclEzKQNLsqBJ+0DI8nxPLQsYAmBxdb3H819QJQcWZlBdbWwHsts0FQUAYmB91NyH8WPYBQP+yjB5bQoHMehtGQl1CjBZFeCIMbomGQjbXoB9A+/Hsa6rFQ5wMkBFRT4HM5+dKQEdgnBFhhzH81jgKQ2fUjB1sRjHc5guDQZODjBNPDnHs43LJQ 4_2ndj_mp_0004
LFi6mBJ3AHIsRaiMQ+9znBhTIKIclPuOQXippBtC6OIsUDrNQ5B3rBd3qPIsNFxOQGTklBZXPMI8JfPQQ/X6kBtqhGIMdOqMQV7CpBBHoHIsAWAQQLPSkBJ6CJIcrOnQQbfSkBx0kOIMpAKPQsIZmBRUtOI8OmCRQ 4_2ndj_mp_0004
L860oBdGdRIMjaiLQEWZqBV3yVIcrXMKQF39sB95jTIcWh9IQm2LvBRStVI8/2IJQR+voBhrmYIsoIAIQ7sbmBBhCbIMGELJQetaqBZ53cI8tFPFQmpJnBNJJQIMdsnKQ2eErBJWdYIMdEyLQLVGoBp2qVIM4hDFQCCKlBpQUYIMRLoJQYMOpBZK0eIsdqJCQjzKsBhwBbI8/WaDQ+sDrBxx1fIcrDFIQ 4_2ndj_mp_0004
L+KusB9e+OI8zN9GQSU9uBlYYMIM5ETEQwBIxBVeXKIs4cAIQRAczB9XiLIczKAHQat6tB1BrHIcae9AQq1VsBFMLJI8hOq3PaEErBlVLEI8c5ZsPBLNuBdK1LIM+GGMvHo3qBVmgNI8kxSGQsT9vBhJdPIcst8BQ3onsBV8OFI8k3dDQ/ZnvBpBPFIMfxc/PkTvqBlH8LIs3F85PnX8pBVrPFIcZ0IwvxftpBl0ZCI8Ks84PTjnsBlfTBI8y8PgPkcFtB9s5MIMcDu2vYpzvBJUEJIsh0PpvLCEvB9bbPIsXKZtP 4_2ndj_mp_0004
Ll7OwBJzsHIcCMMKQepGyBds6FI8rZXMQ58TzBBttKIcnb6NQa3o1Bh2MKIMM0bOQgzqwBZfNCIMhuVOQXBJwBltd5HcgGQNQQpDuBpqT3HMMuhLQxMbxB1uDwH8g/oNQ8PFuBV9BtHMV05KQPvGwBFodoHsVKKMQ2qQuBNROHIM7GkKQr0yzBJYzDIsN1eLQUqwuBF5+DIMxf6OQKe3xBpbzBIcYwEQQaiosBFQc8HsVE9KQCuKzB5/0tHsB80OQ7VlsBNmtpH8XjjJQ 4_2ndj_mp_0004
Lng5xBBbHPI8dNiOQhZPzBR6tTIc0qmPQshU1B94YWI8RMyNQaTg3B5xSXI8d2uOQwqIxB1YzXIMf8LQQu9fvB9O3VI8nzNRQ9l5vBh06OI8xFQOQvaU0B1x4RIsLdoQQXn6vBVrwYI8fboOQl7GyBZ5ebI8dhgQQ+IOuB10iTIcU3yQQ 4_2ndj_mp_0004
Lzc20BZBtWIcT2KLQq422BZVGZIcSwYJQ/cE5BpecVIcFhcIQ7hZ7Btf7WIcIqwIQlee1BpofbI8jX7FQJm1zBlLWgIsOKTHQJ2Z0B1HJjIsK/mJQ+L0xBJqZhI8ubJEQzc7yBRVHWIMtinKQUS03B1gZcIMf4bKQnFL0BlOgYIsSEHEQCD+2BhAncIMv+8CQv5pwBZJlkIMcc3EQ+jbxB55BfI8TZBBQ 4_2ndj_mp_0004
LlIj4BN8oQIM5bOHQT9g6BlfvMIMvHIFQ1qf8B95bKIsCirIQJDh+BhwRIIM8ltHQ1UA5BNYGII8UIfCQrCY3BZyiJI8A8+6PDsw1BpzsEIMPfz2PdRQ5BhtaLIs9JsoPEll2BZuuPIsSk8GQ9Bk7Bh+uOIsiY3BQNpo3B1rYGIMv9ZFQllc6B1LCFIMMQWBQJJ+1BZHvMIM4w68PJkm0BNfuFIcEvvRPWCa0BFlfDIcKBz9PvNH3BJcaBIsIbEzPkIG4BBmcMIsKl2xvvGq6BNcOIIMuUVOPN1W6BhJ7OI8fmyxP 4_2ndj_mp_0004
L/c37BVeoKIcYFTLQQdj9BFWkIIcR9ZNQp3D/BpmVNIsGp0OQGOHACpFjMIcUJdQQsn27B5eaFIMvdaPQnzU6BJPnAIc2DROQaAp4BFFI8HcOuOQQfQT8BJbO5H84kGNQbJq6BFpvNI8r5vLQsLA/BlKyFIc7HkMQqPZ6BdeHIIMZnJQQQ8J9BV67DIsE8fQQCO+4BVX+BIMgpsMQxej3BVeT1HctRpPQRCO3BlU/AI8yVnQQwE85BhAc5HcLbCRQJuN7BNzZyH8jTSMQTyp9B1Tf2H8K7qOQ3+c9BFmC9H8FDhLQ 4_2ndj_mp_0004
LeO9+Bd7CSIcDTlNQ1cJACdnkWIMKuyOQGEuBC5JWWIs2MwOQ/nQCCFrLTIcegWNQ0PX/BJZqbIM4IYNQGMUACRNZcIcyjAKQqKv9BleySIcF/AMQeTw/BFEaWIsZ5cQQIX//BVjJfIMpuhOQo4L9BNotbI8hOSNQuSz+BhVTZI8Cs2IQ 4_2ndj_mp_0004
LfTZCClS1ZIcxFKQQZG7DCtKMaIMAUMQQSNlECVB+bIMXVtNQJASECJ6dgIMlBFNQApXEC58EeIcFmRRQm63FCJz2eIc3RYRQVpjGCVR6ZIs3p1RQ1w3HCBKCbIMCLZSQ5i+ICFA+bIscQqRQ9U6ICNt5bI89OWQQDOIKChB9cIcMtQSQnHyBCVtZcIMA3oQQWSZECFbVWIsnCYQQQ5AECBEscIcanPSQ7A7DCdJ/hIs/9FRQesFGCpgCiIsU8FSQQkRGCtF8fIM7tZQQQkrGCB9LXIc9y/QQER9FCN5+XI86AnSQvi9HCZnHbIMFoZTQpACICBiJbI85rxPQ4XvJCljmcIciJmPQodLKC5UAdIMWURTQDP9KCR2pdI8QktRQ 4_2ndj_mp_0004
Ls1XFCBg2YIclSOMQcq6FCVs6aIsHlyJQU3DHCdaGfI8+qMKQBrsHCdmXfIc6eVMQZBgGCVG6VIsUkVIQvb3GCdxWSIcsViKQbnxFChKJTI8CYlMQ9QZFCthyYIcq7LMQFUGFC9LlcIMJWnIQHRQHCxqYXIcV94FQvVoFCdqEUIsVLzGQqA2HCx3pTI89EQLQC5+GCNDIOIcuWDKQSgKGCBGFSI8/DjOQun7ECBffQI880MMQ 4_2ndj_mp_0004
LJdUHCFwfiIMNQOIQYwcICpZBmI8bJXIQ/pIICtVXrIc5W7JQU98GCVWhsIsGATKQzThGC9qnjIMfSPGQgq1ICBs+mIcU3wEQtbWJChxCkIsSKFJQ 4_2ndj_mp_0004
LowFJCVCzuIcaftKQHD2ICpm7zIclH/LQhaEIC5FCzIcH9nOQQEpHClww2IMN0AQQLYQKCBFH2I8V/dMQjvFLCNuazIsTYZKQT4gKClk3tIMUfMKQ0CFJCJKxuIMnqtKQ21XICdlh2IcqkgKQTDlKCJeL1IsYPhOQ3fQKC9lf6Ic6oRMQfYJMCZYazIc0aALQ3KCLC99n1IMEyfIQvN+KCloSrIs6XuLQ1qsKC9sQsI8vjLIQ 4_2ndj_mp_0004
L7/GICx8FuIcIi2PQQXfHC129sI8XcMRQsd9FCdl3tIs21IRQGsSFCZjFsIsKpPQQhTeIC1xOrIMl9nOQXK7HCFynvI85S8RQH2oHCNA/oI83QnRQ 4_2ndj_mp_0004
LTXZFCps1vIMygKSQhz9DCRA6wIcZ5PSQECTDC1McsI8WcKTQfCGCCpecsI85gTTQYYuDChZh2I86T0SQORWECZMJ7IMdhBSQq2DEC9QaAJs03uSQrVyDCRtK7I8gBnQQtn+FCtCfwIMLR+SQWPkDCxikwIcbNPRQ3EIEC1Pr2IcYC1TQvmpCCVHO3Ic3k3SQfhbFC9fo6IM/++RQZNgECFdsDJ8ayKSQVVfECxAUAJsn+uTQA7+CC9EABJs5UzSQzuOECZ2c+IM85CQQYGtCCNwr7IMPfpQQEaBEClrY3IcyuHQQ 4_2ndj_mp_0004
L1cIECV/4oIshjoTQlRsDCx+qkIcx9iUQsr3ECt2JhIcmhAVQrW/FCRUPiIcWFkUQbNIFCVRQpIszhfTQ+M7CC5rSiIcFUDUQP6RDCt/qmI82EbVQ 4_2ndj_mp_0004
LXVoECpRQdIcUw3VQDnoFCNHpZIMGiYWQ8yxGCViycIM0BGXQ1QmGCJUMhIMlPqXQLRAFCRetVI8THUXQ8GnDCh+oVIcLj0WQLWVDCZkVbIcrjbWQlboEChCIdIMDA5VQ1/AGC5BeXIMZLhVQ+V/ECp6SXIsliKYQgedFCx9wRIMMhPXQ4K/CCZwZUI8QNqXQTydDCxrBTI8eb9VQnVKDCFQ+cIsxTbXQuAeCChzpbIsHYxVQ 4_2ndj_mp_0004
LnMAICNWlaIMLHEXQUROJCZbIdIcJenXQoQNJClD6eIc0SkYQTWEKC90EiIsSiwYQdWZKCtvSZI8HzZXQf1zKC9j1YIMsS8VQOzXKCVBEcIc2/JVQs1jLCNIRVIcNEoVQX6FIC13DXIcu2kWQuFMJC1XFhIM0IKXQHFIKC57UVIc/HxXQmSQLCpspaIMy7+XQ 4_2ndj_mp_0004
LXGOICNk1cIsY76YQp8DICZJTeIsB6nZQDhGHCRf/iIsxg1ZQZDyGCF1PkIMFgaaQaAqHCJ+PZI8ei/ZQDvwICJXLVIsnQBaQ347JCJnkWIstoGaQ4KaIC9tKQIcFz8ZQFI6HC5tUZIcoeuYQNGCJCVo4fIMkUxZQ8kyGCxqdXIsV2vZQ0IXHCtvQaIMYIgaQZiGJCtLSNIcHr9ZQJncHCVLOPI8Bh4ZQ 4_2ndj_mp_0004
LIZoGCV3JmIcmHVZQglwFCN/tqIMVlYZQXIEGC1J3uIcPg0YQQ+3GCpk5tIsHsWYQqGTECZa5oIM4vWZQCZ5DCREWmIcCjsYQJCdCCJbekIsIhsYQMpDCCNNIhIs7nGZQeKqBCVTomIs2JPYQJCyGCRTbkIcDS4YQ0bCGCtnfsIcVL3ZQ2NpDC1EUsIsjTcZQmHHEC5bAmIcVKwZQJTiECx+4iIsDrmYQMQBECtcRpIcKATYQNjsACRSjlIcDlNYQXYBCCRKVpIckM1XQ 4_2ndj_mp_0004
LRfnFCVx3zIc1f7YQvcwFCFme4Icx7bYQ73nECVJc8IclTjYQ5qEECly78I8VDGZQRuGHCFLa7Ic9IgYQOYOHCZMU/Icoj9XQ/PNHC5FL+I89XLZQ34/ECxgy0I8i4TZQlh1FCZ5O3IsqL1XQ736HCBmi4IMhBdYQqpxGC9qiCJsSQHYQRoKICxMOAJ88xNZQ6LIHCNRN7IcvzkZQznZGCxuEBJMUjOZQ 4_2ndj_mp_0004
L4kWECZzU/IMUfBYQ2hbDChh6DJsFnBYQtkyDCJIgIJ8ckfYQYp/ECBGDKJ8e+fYQV9TDCR2IGJ8YSoWQ/7QCCljgKJs+4dWQoRECCVIKMJMKPCVQU4zCC5UWKJcVrMUQE6KBCV5OPJ8ZwxUQXk4EC13T+IMcZOXQRbfCCBLSCJ80oNYQX7DDCF85CJsET8VQFeRECBhxHJMrUUWQvjkCC5p/NJ8B4CXQMXUBCNjFJJMez3WQ 4_2ndj_mp_0004
LAv+CCdY8KJM/t5YQvfNDCBBVPJ8VfYZQvV1DCdxJUJsEnBZQEDZDC9D1VJcVqfYQ+y5BChd+QJ8LPuZQFIECCpXLVJ80GRaQ+QxACpugWJM0GnaQvPg/BdQhUJsyvZaQOHzACpthZJceUFbQ70/BCJlTKJcCm0YQ2c8DCFbaOJsKNxZQ/vbBClGeNJs7i8ZQisNBCpsjSJsrWWZQ7LeCCR8zYJ8f7CaQQ2xCChUuTJM6soaQ 4_2ndj_mp_0004
L9j6ECxPBWJcxjVZQMDqFChiZaJs39DZQkszECNkcfJsCy/YQGAJEC97HhJ8OqdZQxx3GCl9jbJMMyfZQZEzHCla4fJcdoOZQ4hAJCZLggJcAvpZQ/K4JCJbvkJMjMaZQPHELCpNDmJMburZQXggLCR7ajJMsRNaQJEyLCxl+pJsOMbZQAVVFC1sDUJ8tcuZQq/5FCpuBZJsw1jYQJZdHC9P7XJMQmjZQdwiGCZRzcJMJi/ZQlTRHCdmsjJsm6NZQRfHICRT1eJcLVuYQ1tkJC1vxcJMXwpZQ5ctICVoehJc5VKaQ3ekJCxs2mJstaAZQUY9KCVxagJcl6ZaQuaZMCBuZkJccaaaQ0OcLC9//rJMCZBZQd8qMCRW9qJsgUoZQ 4_2ndj_mp_0004
Lv12ECVfJiJsLWaYQXDKECNsTnJMehRYQXaBFCJ9BsJsSpLYQfFOGCtporJsGYBYQHNTDCll2mJ8O6SXQdl1BCRpilJsuJjXQU4oBC9mwfJck+0XQl/OACF/QeJMS9xXQJJi/BZ5RZJskO/XQAimACtKXVJs7JIYQw878B58UYJckE7XQKVbFCBHogJMijCYQq8oDCJeNoJcVWvYQlEtDCJ0vjJcgcpWQtiVDCR+mqJMfjvWQk1PBCRRmmJ8O9qWQWyeBC52znJMkHNYQyUBCCFf0eJsARaYQrGLCCNfZdJMoaFXQ5zH/BtFLhJ87+kXQRDmBCVwFWJcmvJYQ2GQACVCoRJsKINYQyup7BZwVbJ827tXQGIP8BJ9lUJ8VgCYQ 4_2ndj_mp_0004
LNlgECF82wJsldRYQPfJFCRj41J8OkGYQ6nfFCRk12Jc/TsWQX04EC5xP0JcTq1VQ/TFECRTL6J8VHOYQb3jDCVwZxJ8MtbYQB+DGC1Sl2JsHxYYQ95iECVQE+Jcd0IYQtGuDC5WM6Jc4CvYQbUIDCpL25JsM16XQ 4_2ndj_mp_0004
LNimGCNNw5JsRXcWQHVJHCdB76JcRlDVQJBWGCxb2+JMm3KUQNlsGCdxtBKMqN1TQLmjICtwF9JcrsLVQQGaJCpIT5JcsAxVQG1MHCFnw6J869NXQgXOHCxD92JMFDnUQG4iICxtWAKcoiyVQEm7ICJZL+J8/mMUQYLTKCFUW6JsYphVQ 4_2ndj_mp_0004
LziHFClWo8JMfP4TQJhBECFUQ/JMixCTQsBKDC5SK7Jc4ERSQxFIDCB4i2JMJ9sSQnrGDCh+TBKck87TQQIdCCtwp/Js3HHVQjiOBCNto8J8BpnUQRdFCC1Y0BK82zMWQxI8ECdmE5JcmqUUQtfdECtx3AK8D2QSQ/gTCCJnICKM1oUTQSprDCp/9CKsCNWUQTEKDCVeu8JsKxgVQOBxAC9gh6Jc1DdVQYghBCNpw5JsNw2TQdygAC9Pd/J8WnMUQz9nBCtxwAK8WRCXQ5cYBCp+RDKcVQzVQH9+CCp41CKs+6iWQ 4_2ndj_mp_0004
L5teCCh0o8Jc1lGRQbbjBCl7Q5Js/baQQ22VACVxs3Jsd5PRQlhn/BN4F7JsNw6RQ/6+AC1bA9J8flgOQ+wACC9nsAKMmzHOQTKjCCZhHBKsl2dQQUReCC1i08JMXHDRQWU7BCNWb1JMuQDQQub//BRZb+J8JvGPQZZ7ACNzR7JcWxgMQmZfBCRxiCKM0foNQIR0CCFqHAKc4SxMQnw5BCVObCK8ESDRQOJlDCdw0BKMISeQQ 4_2ndj_mp_0004
LHI0/BxE2yJsFCJRQ6dj9BRsfwJMsF2RQwhZ+BhJdtJ8XWLTQYBGAC9nlvJ8dM4TQR9dACJtowJ8HbgQQj6l8BxS9tJs+UGRQZdC8BlAazJsjnISQ 4_2ndj_mp_0004
LVrA9BR1IpJMgMkTQVEj9BpDjlJck8vUQxCA7BBJfkJckPlVQaWP7BZraiJMPkrWQ9Gs+BdKNgJcv5SUQ6nw8BNdtcJMUngTQB6+9BNqfXJ8TWJTQv+J8BBdKUJ8JWYSQUpn8BddBPJsMIDSQho2+BF+rMJsMBbSQx/06BRBVMJ88SWRQjWo7BllLoJsIg3SQ3r7+BlmFoJcFaTVQxCW/BRa7dJcmfKVQLCOACtR5gJcYwqTQAsL8BZXweJ8n0lSQU5+6B907bJMOJHUQX8h+B9vVVJM9XDUQW9w/B1nLYJcixiSQMja6Bhl0VJ8U0ESQtIHACNyvOJceS9SQX3M/Bla1IJMhHLSQuCH5BZ+HOJsL7DRQ0NL7BtmeIJ81ZGRQ 4_2ndj_mp_0004
Lico4BtKBlJsa//UQ8CF2BBkWjJct1pVQqx5zBFdQnJM+cKVQgth0Bx8/pJcAsMUQ+zU1BpIldJ8K0TVQoO90BF0rcJM8I0TQZ3g0BVLhgJ8fPHTQazH1B1QLYJMd4YTQTQf4B5ktmJsYlFUQVTI2BFdDkJsnsuWQdMezBJLhcJcMa0VQCP42B1W4aJMq5qVQ 4_2ndj_mp_0004
LK+axBZCDnJc5ArVQbOSvBp1uqJcmvUVQs/quB1/qqJMMK1TQbzGuBpfDvJ8khWTQD+vsB5oXpJsyIHWQY++sB1krqJM5AmXQDvzuBR+ftJshM9XQBjVrBNg2oJsNMLYQJ3OxBp1OkJcV3YWQz20vBZ1yuJM9GnVQU2TsBFnHlJsAXAWQg2DrBx4krJ8uqsVQ 4_2ndj_mp_0004
LQLsuB1MEmJcK7LTQLgJuBxV8lJcuRuRQ4xQwB5skoJMPT0QQyypvBNu5rJcSHAQQKSvtB5ZMgJMu9RRQP3GrB1A8dJsxXvRQBARpBVJ7gJ8d2FSQVO5qBVHuYJ8FqvRQwq4uBpbliJcqLsTQKlVsBN2QoJcKRjRQyaWvB5gtdJsbMrRQcK1tBZE+fJslWMQQ+DMpBVu/WJ88mCSQK3bsBRYdWJsZ8cRQ 4_2ndj_mp_0004
LftuyBFxKnJcH4CRQ0DH1BdvNpJ864TQQ/3U1BlMQvJ8lNgQQQV21BhDTyJs5TMPQChp3BRkhmJcM+yQQ1dJ4B5uwnJMz9ISQGWGzBJJdkJcYXxRQlSA1BxJhoJcCWeOQfIV5Bhg0nJ87vLQQMod3BpWNiJcohrQQUvz2B9w5lJ89bpSQ 4_2ndj_mp_0004
LYPc0BhxcxJsz+sRQ7DU0BJoa3J8YG7RQHoIyBBoe6JcPlKRQITwyBdbC/JsviyQQOv+zBN5k4J8GraTQs5d2BhLf3JMP+OUQZpU2B97P0Jcx6WVQWF54Bddu5J8j/2TQ+Am4BBRQzJczrGWQpbK7BBzu4JsKwmUQbOB7BZog1J8xUuVQYAS9B5Nh0Jsc5dWQNPJ0BJ2AvJMiofSQK2K2BNYM5Jsm8jRQ15WyBp5I2Js7V0TQAZbzBJXw8JMPkjTQFqa0BhTfyJ8LxpVQbYA5B5FR8JcCb+SQuve4BVetwJsuM/WQrcE9BxQf6Jsv3TUQ+70+Bt2s1JMxt+VQ 4_2ndj_mp_0004
LRpwvBx+B4J8HN7QQVJotBBhh6JcejLQQp0fuB5QA7JsGGdNQRe9tBRaA/JsmDKMQHrCrB54T3J8CyTQQjRvpBZEm3J8ZtrRQplemBpsg0JMBFuRQ4pXnBRzktJ8vnuRQH/svBl7/zJcel8QQlxjtBdgj+J82EmQQgMcrB1tHzJMioFQQn4lpBdTv4J8eyJPQs4hpB94w7JM+3+RQ/gArB9kl1JMibaSQt3jlBtFJrJcpCwRQEJloBBgtsJM2BnSQI3goBFGpsJ8PG1QQ 4_2ndj_mp_0004
LvFyvB5012J8SXaMQcXAxBtN02JMR4tJQUjAzBtlQ7JsTujJQIAxyBZCn+JMcDmHQmGWyB1VdxJsvgFJQ795zBlycxJ8BR/EQv4kyBNB5wJ8EoJAQ0lq2BNDAyJseqEFQIGA0BBh4wJMcfq1PYyF4BBj/xJc9sVAQfJx2Bh9bxJs2rG2PQ/L4BddbxJ8h2gpv8VWwBlVxzJ8KamNQKlivB5JO4JMR3QIQs/0wB5LVuJcZF+IQhWtzBJiZwJce5sKQvCawBRTdwJ8gYFAQqbt3BBbcyJci+bIQ3Q9yBpacwJsyTTcvIoQ6BtebyJMs7ZAQICD6BdaByJcFdEev 4_2ndj_mp_0004
LGR+0B5nr7Jc+UfLQEM92BBW//JMgUOLQRN41BFJzCKsRHXLQTor2Bt9kEKMie5JQHqH5BlMb/JcQYZNQRku6BZFS6JMhX+MQZM96BdyICKMX/YNQ25O8BVfH6JcKpWKQfT90BFE44JMVZ8MQ+5w3BBGo/JcnSNJQc6K4BhLG/JceeWPQZxY5BtZ22Js59CNQM2K8BVh05JsQBmOQqVe8B135BK8P+7OQOhy5BNy7DKMZMyNQiI77Bx/TCK8EdcLQovU9BBpW2JsY0MKQ2+o9B9fc9J8tQRKQ7s06Blhb6J8a1sIQ 4_2ndj_mp_0004
Lr2I0BRtWDKcxGQNQoi5yBZU6FKc8+lNQWMTxBNsgGKccGFLQlHbxBR0wIK86XDKQQvFxBJJ7FKc1QCQQjOiyB1kzFKsPyYRQPjfwBNvbFKMSGgSQgHJ0BB4WIKsdvlRQ+9VzBR8wBKcydNOQ1En0BlaQHKs8ysNQg9vvBthNEKcYf9PQWn4vBdYvHKcMWBQQlN4zBtqFEK8Z1ZRQsRhxBdVWFK8JldTQniZvBpxkDKsI6VSQEUGvBd4GHKMZ+fSQc8K1B9cRIK8SOjSQmOzyB91EKK8xykRQJBn1BxgjIK8nhyQQ 4_2ndj_mp_0004
LDi3vBdGsEKc9b6JQSqhuBFuEFKsgshGQABTwBp4sFK8uy8BQ+3qvBR0oHKshpZ+Ph47sBdqkCK8RaAFQhgZrBlP2CKcutv/PS2SpBFMpEKs/S7+PqbDsBpAUBKs/ax1PoQ4nBFf5EKMp39yPICpqB95jBKsE9OqvDTjoB12WDKc71BtvDv4vB5J1CKMXQtKQOtNtBVKyGK8kbKHQykhrBdOGCKMA+FIQXvSuBNW4AKcEFnEQ6twoBpF3FKMN96CQ0HttB1ey/JMHF42PawOmB1UUGKMho5xPiPLrBp3VAK8Ejd5vuEcnBBtjDKsRCt6v 4_2ndj_mp_0004
LBEbyB16PEKswoiBQBAo0BpHAFKsop76PwK41B5wvHKcDDi8P5o51B9ZaJK8tiZyPc+62B9z8CK8D1P7PEyQ5Bp+5DKsvz8wPwN71BJkPAKcSzw2PNz0yBVI5CKMZXbEQIRlzB5MTFK8c+ctPeEp3BtYxCKsmUuBQLh36BdpbCKcaRlxPuR/5Bt3zFK84/H3PPJn4B5FKEKM/5Ivv5wj3Bhrm9J85xQ3PHcM1BJMbAK8fq2cvImT0BxtH/JcJ2i8P 4_2ndj_mp_0004
Lz8e2BhudIK80UTDQsXc3BN5LLKcBr4EQB1a1BJxUNK8BlbDQn2J2B9IgPKMihkBQTJC4BdVTLK81AcJQk2f6BZBvJKs8CTKQNn06BZtgJKMqj4NQ5Ie7Btp7MKccBuOQ0CD2BxUNHKcA+VGQrJO5BNeoLKsC1hCQ28U2B5ihKKcT7iKQFRU4BJOYNK8X0CKQyNS8BJesKKMnIgJQ0KZ6BhqtHKcHRfJQADu7BlqHNK8rEcQQF/y5B56KOKc5aEOQkwS9BF8lNK8gAuNQ 4_2ndj_mp_0004
LBW5yBJM1MKcqziEQX0lwB5VpOKs14wCQVSXwBFrSPKcbiN5P3JcwBF1kRKscZVzPBK8tBR5ZNK8l1iEQkMhrBNaxOK8ONRCQnxkqBBhIRK8rGfEQUmLqBZ7sNK8iE07PSOWoBBKZSKc+SZCQ7A9nBdJ9OKMh1P3PxUCnBpfTRKMUrH8P7IoyBhJ+KK8JLCGQvADxBRJgQKMk82EQkLztBpFeNKMGfcIQOZ4tB12TLKcRgWDQ9CnrBBi/RKMwu6HQlA6qBlL2LK8jpQ4PNJonBh1PUK8WRLEQz26mBp7FOKcd6RcPUESlB9ATSK8JJ04P 4_2ndj_mp_0004
LjzcwB9WKNKsOVbqP7lbwB9UQNKsd9c5vLn2yBNl7OKcddD9vdckyBJXsQKMvh/BwULlwBRdcKK8GaV+vLyFuBlasIKsCvz8vNPmuBlv7FKMAJxAwmrsrBF0BKKMLeDBwAMUwBdgZLK8+GB1PrfyuB54eOK8zxZ8vJWRyBNKZJKcdXz6vo37wB5ooKK8U7cDwnestBtecIKM15kwvu+0sBhHsEK8NZOAw8zSwBRnAFKcEjf9vLECvBlxHGK8RWBFwvW7pB9NyIKcKlgAwNyFsBFpRKKMqLUFw6AXrBR1+LKcRue+v 4_2ndj_mp_0004
LJqS1BBKiOKMA/J4vwZk3BNOTQKsab35v+mX3BxGMTKMfEd1vcXx3BtS3UKsfyf9v9J/5BFaIPKcDgAwvSwc8BxD2QKcydVxvR6D+BdryQK8Phs9vuIK9BJ2gSKcA95uP1dKACxhXSK8YMU+vtEb/BBqFUK8LMisPdRgACR+AUKMdmzzvh9n1B537MK8xBktvG5x3B5hdQK8iWQBw+od6BpILNKs2+o2vftf5BxU2OK8qa0wPpfh9B9KfPKM6CLCwq757BxkkSKMdR36PVayACdoTSKM/ouCwmW9/Bd+YVKMXjy5PEXZBC9kQVK8wox0v 4_2ndj_mp_0004
Lrnl2BNG6TKM4JyrPmsX2Blx4WKs0I9xPPHT0B5vUYKc/8bov7M40BNyfaK8W1O0vXS01BFCRXKMd3ZAQZyH2BRIbSKs5jG4PnnW4BRnxXKsKP7wPygH3B1IEWKcQd8CQdGxzBNjpWK8w0OBQqnJ2B1mVZKM4OnBQ 4_2ndj_mp_0004
L2ACyBx8/WKc2kkvvdT5vBpJFYKcQ2i6vVevwBxsiYK84+7CwLHiwB5B1aKMFn3EwkjetBt/KWKMX+i6vY+brBlbCXKcdUcBw9MOsBRyFWKMCUhYPauCyBBjBVKskYsovXONvBNF6ZKM5lW1vTwJuBpHLUK8/dw8vwevpB5pqVK8/4YBw+9WsBZxAXK8cHZFw5ovqB1dDZK8SPiAwP8gqB5GvUK8qKKXPzrjrBl0FYKMOvCrPTastBhsYVKczeo0P 4_2ndj_mp_0004
LOXGyBN3iWK8R0JFwyYRzBxrpWKMFWNJwLua1BJhuYKMh/fJwz7Z1BdnTaKcXKZLwIvb0BV75TKMrr+JwR9UyBhi9RKM9WEKwdey1BJ6CUKc1vsMwgsayB9GwUKsz0ZDw4ftxB11EXK8tzqKw6K51B1WSTKcG9eIwO97xBVHXRKMxTSIwgSm2B9lFSK8ceNNw7+Z3BZVgVKsmboMw+YV0B1OpUK8cNNOw 4_2ndj_mp_0004
L2Pb3BxR8YKMGaQHwbab5BlLDbK8EE0HwGtG4BBD7dK8fiiHwY6t4BB0vfK8AQOJwA+i7BFGwaKMvTYDw46a9BdgJdKMjyWDw/iG9BxtKYK8L6KEwYJc3Bpj5XKsWBzDw15X6BBHjaKMFyzJw91i6B9ZtaKMBCB/vF45+Bp55cKconMAw+gR8Bd59eKs/+oCw8jb+BxrSdK8hVNHwpFm+BtA+XKstSBBwsDG+B5HNYK8srBIwk3u7BRSeWKcpcAEw 4_2ndj_mp_0004
LdCZ2B1oSeKMiOjDw0160BtcygKsYaMDwc2VzB1chhKM2gJIw57azBlQzjK8j44IweF91BN/1cK85z3AwGoD2BZJfiK8esrBwN6XzBtiegKs5tLAw 4_2ndj_mp_0004
LttoxBt8sfKME8IJwHFCwBNb+fKcRJqLwaLyxB56fgKMagHOwqcBxBZEKiKc/s3Pw64YuBNLedKcFhIMw2+gsBJLGdK8PUFKw5F4xB1I7dK8maNIwEoBvBJY4hKcG9ULwxitvBpivbKsJgPMwXAXtBFRodK859COwmGitBRPucKMr3fIw 4_2ndj_mp_0004
LAAM0BlQOfKcsWeOwFgC2BFIxfKs5+VQw1EM3BZ8diKcrAUQwCfe3B9H2jKsA2VRwzZW4BhAwdKcQrVQwNUn3BRW4aKsQNvQwuz+5B5gCZK8GPeQw/H02BxM0aKsaINSwyum0BFQqdKM19QNw9z30BlnFgKMvDQRwNGN5BNrrdKsTPrOwa045BNqceKsbyBRweh81BxKMaKMqFIQwtVd5B5//WKshXwQwuFf6BNEGZKMjx0OwKcs7Bx2sZKMewDRwhjS2BVqxYKcHRfSwB5e4BtLgbKs3T0SwsMG1BJvHcKcBOXSw 4_2ndj_mp_0004
L3y/3B1ibjK8utLOw3dI5BJIFmKs4e1Nw9d72BZ/OoKMxIjOwRHi3BFYCqK8akHQwEyJ6BFTdmKcDI9Kwsnk8Bd6pkKMbzbKwbH36Bp2XpKc43cKwfcV9BNockKcVFCHwUN23B5bOiKcuakMwH/y6BZzImK8QrPPwMim4BNl2lKs2HjJwCvS+BtOalK8KbiLwF7J8BBVpiK8YCLLw/Hl7BBpmpKseBaIwJ+F5BtInqKMDivKwU5a8BRn/pK8u81Lw1IE/BdsIjKMyXnGwJWq7B1JojK8y/wEwqI19BJQbmKM/NgFw 4_2ndj_mp_0004
LPzm0BJZLoK8u8TNwbfVyBxi8pKc5+uNwWvMxBZgvpKcCmTQweEwwBB7zrK8oo6QwJ6IwBBhSpK8JisLwlCzwB5k8pKM4axIwnEmuBRi3oKsWx7Fw9SGxBVR9sK8o2cIw7kF0BZRemKcmHXMwZk+yBlPAsKM8YZNwPosvBNQKnKMgA0LwiqVuBBMZqKMS/OMwTXqyBV29oKMJTNIwfBEvB1ZVpK8l1xBw7xcuBNLtmKcjqaGwkhssBVfypK8V4AHwJWkxBZKbtKcouvEw7+OvBpG8tKsMxAJw6XtyBx0qtKsUIvJw 4_2ndj_mp_0004
LsT3wBJiZnK8127Qw1yBwBJbUnK8xaTSw7pGyBFwmoK86tLTwA2WxBNyMqKsnrEUwC3CxBdXmlKsvIfQwYCDuBFuMoKsNBbSwen3vBNGRlKsybqSw 4_2ndj_mp_0004
L1Rt0B1VHoK8XCBTwqKy2Bl2WpKMck4TwVCX3BxNQsKMQdrTwH0q3BNnxtK8OBnUwBKb5BFo1nKsCFvTwC2T5B9A/kKMHDPUw7jH7Bd6GjKMNlwTwucZ3BZqPkKMi0KVwf4A7BRIggKM8xNUwWxS3Bp5ohKsABoVwx4F5BFbxfK8OtJVwEP/4BFULdKMaymVwmwf1BR8AnKcpGRSwT8E2BZ3ZpKcch6UwttA6BpPznKsv1rSw4a/6BBY4oKMtOSUwtxn8B1IsjKMCmBTw/b+1BNAulKsktiVw6xb8BZyBfK8Q21Tw6ey1BlpDhKMx9WWw04Q6BdLHcKca+HVw 4_2ndj_mp_0004
L+LL3BpSQtKs/UcSwWv83BNxDwK8zKGSwwI11BFn7xKMJxrRwoIU2B1SU0KsbHjRwUgC6BB5EwK8Ny9QwLd54BdI8uKc5xjPwYrf8BBLeuK8HhXRwwvh2BpI7rKcTVwRwuls4Bpt4wKcmHCTwRlo6BhTIyKc0LwQwZ9q4BlEDtKMOXzPwz089BRbguKc9mjQw4XY9B1DWvKc6yQSwYm67BBWasKs0mkRw 4_2ndj_mp_0004
LYfUzBlZDxKc1ApRwR8AxBN51yKMTjPRwSjsuBF8fyKMgHQSwVZQtBJtd0KsjDhSwT9AwBFhMyKca3rPw2KAyBlzwyKc2HdNwqCfyBRPr1KM8LINwjaX0BlqO2K8Su+Kw5OC3BFEb2K8S6SLwgpG4BJpG2KsLSrNwFBl4BZw72KM1hNJwHA+yB9WFvKMFUgRwsUzxBFA20KcefaRwu0evBtjFwKcSpkPwblNuBhYWzK87YRPwj55zBlLzxKsdb6NwPjOxB9t+xKMrokLw0xmwBlSr2KMucqMw4WTzB9Uf2Kcle+Ow+inzBFKf2KcMlHJwxI72Btpt1KshPRPwbqG6B17P2Ksba6NwCaw3BZdL3K8utwGwY9k6BxCF3KMipcJw 4_2ndj_mp_0004
LkgNuB53/vKshSuSwcD5rBVucvKcbRmTwMvtsBV1FwKcwzDVwxXjrBZJ3xKsmkpVwmSArB11jsK8pJeTwVQyoBdzCsKs1WSUwhVAvB5uWuKsxdSSwaaDqBJwjwK8pCaTw8IgqBBhIsKsZrbSwqapsBJkPrKMvDwTwi3FpBdlAtK8PkGVw 4_2ndj_mp_0004
Lxn6uBdvyuKMowgVwj4DwBFR+uKswE1WwiFOxBNAzxKcRzHXwD//yBprwyK8e5aWwnkPyB9/3sKsy9+WwIFVzBJMksKsDqMYwWDG1B9DMqK8VjQYwNzm3BhXjqKswqzXwb2l5BR5uoK8h0wXwo/U5BVAcmK8tfMYwVbz7BBUQpKsKpFXwzE5vBhBWtKMkSAVw4scuBpDpuKss4iXw+wexBty7qKsF1qWw956zBl1XtKsIVVWwhEf0B5eVuKcIMVYwh5qxBVXVsKMlAjYwA6i1BNF1pKsTLyYw/jF0BRicoK8xNDYwke43BN2SsK8W+TXwZxo3BZdCmKs4/cYwUN06B9tElKsbbLYw6YA8BJRBrKcNwmWwmlS9B1E5nKcrgDXw 4_2ndj_mp_0004
LvdfwB1gwyKcMTKYwnDhxBxWV1K8jnWYwKXO0B5Sb1KckFuYwEb21BZzD3KMsRlYw3eZvB1et2K8gNyYw2+BwB94m5KMFW9YwTb3tBxc06KsuhZZwTPduB9Iv9KshrjZwXkhsBtK3+K8pGDawFANvBt0qxKMOEcYwhT9xBJGl2K8Qz1XwEuetBlNr2KM+nhYwc0JvBZLn1KM2FQZwDG8xBtBt5KcKMOZw1VMwBtux6KchCgYwzO8rBtJs6KslOJZwPKvtBJ7s5KsuZ3Zw9/dwBdP69K8FvwZwRBXuBVf6+KMjXGZwO8+sBp5yAL8K9IawvwpqBBuv+KcyD3Zwm5nsBd3z9Kcnpeaw 4_2ndj_mp_0004
LfPh0BVllzKcb2MZwJt+2BJBUzKcpRoZwq/B4BNXawKspNsZwl+h2BVnkuKM9ZgZwn5Z2BR9X0KMunVawZvr1BRDV3KsJGUaw1nK0BhgwyKMDDqaw6X7yB5HbyKM31TZwISn4BtKb0KM3eZZwFnN4B9UM0K8b5oaw4KS1BV9C4Ks3a0awQ6V3BVKd4KsmbGawf+5zBdsm3KMwZAawQWxzBdLhzKM0GKbwYIXyBxj7yKMfqWawumw0B5dqwKsRBsaw 4_2ndj_mp_0004
L2Zb6BVn9vKcdR7Zw2um7BtVXtKc/sDaw8al9BZqXtKcOaqawplu9BtHSvKMw+BbwVGG9BFQisKMpZbZwG3f/BVtJuK8R5LZws4iACJU+uKc2SoZwe2BACtGguKM1clYwuPp7BJEfxKc90DawMgD6B1l2rK8c3Haw64r9BF/bqKMyDdZwx9n7BpspsKMEvBZw 4_2ndj_mp_0004
Lz5F/BFxJrK8hwvawa3jAC1lkqK8pvRbwN4lBCN51sKsMpUbw1tLCCd4osK8Cp2bwJYRBCJs6nK8wKJbw1UKCCh36nK8jnhawgyyCC1JMlKMCWaawEAtDCR/MlKM7TzZwfsTECB7hiKsrSrZwrm1+BJD1pKcBqXawbLAAC1KSqKcqXvbwaD5BCpVZnKceokbw6AiACBaVmKM6RFbwpWkBCl/coKcnmFawk28CCJuZpK8hflawcLYDCJJokKcla2aw/qACC18sjKsFpVaw9aIDCdAzlKspNXZwtPgECJwpmKMKB4ZwIy5ECd4niKMmNRZw9z2EC5X+hKs18EawP0kDCpOLhK8GRmZw 4_2ndj_mp_0004
LKg1BCJ2ruKcEf3awk22CCZpxwKcgaBbwG6PCCtD5yK88hebwxhDDCZsb0K8+pwbwm4PDCdzIyKM5OXaw0s9DCVKgwKsDR1ZwdDHECJYoxKcO3GZwrF0CCl2rxK8uwwYwHAiCCRyFzK8pfNYwkRWDC18m0KMOyvXwN9UBChA6yKMO58XwggSBCBJxuKc3UcaweLsDCZFDwKMBrUbwLYXCCB7HzKczLKawfs4DCVf3zKMl6cawg+/EC1l/vKcCb8ZwkgZDCthpuKcYpyZwCgjECtqnzKcznGZw+Y2EC5MawKMsU2YwZgCCCtrhwKc6F6Ywt8VECdof0K8TS6Xw7qBDCdtt1KMCw9WwhMxAChvaxKcW/KYwWMCBCZZE0KMCZLXw 4_2ndj_mp_0004
LdJ+ACJ3FzKcf1jbwnTTACBcF1KchM+bw7bNACJmf0KMKascwu6YACx2TyK8Im6cwBZy9BdVh1KcDmtbwzv09BZav2Ks3OFbw+laACpdmxKMMSXbwzS6AC9y42KMXl7bwoRw8BhymzK8BkrbwPmr8BdOx2KM7AEcwoUr/Bt492K8aA+aw 4_2ndj_mp_0004
LaXBACVFf2KsabHdwb3l/BBgS2KcBG2dwYEM9Bpwq0KsrSDew6gB7B5T20KM3xxdwvmT/BNtF5KM7WJewNMk+B5gC5Ksfn4ewgFLAClr74K8ZsSfwMeO8BJ8G5KspLCfwQP8/BBXS4K8234cwbVlACRbH1KsNUFew42lACdNL6KcJrFew/ax9BpgM6K8V/3dw 4_2ndj_mp_0004
L4Gj9BJRvyKscFjewZuL7BBLLxKMXozewuMf4BJphyKc8B+ewNKj2B1HKxKcw12ewCEX8BtWAwKcM2cfwNuP/B5fmvKcCvSfwy3AACZVEyKciF6ewqyi9B9wvyKsSBjewJjt6B1XwvKcDRaew3iC8BVcZxKcin3fwzDV7BxcIuKsnGlfwa5MACZAXvK8yawfwpFh/BBSwtK8THAfwezTACt3pzK82jQfwaz1ACdelxK8sMkew 4_2ndj_mp_0004
LCJX4Bx/E1K8dRKfwMI01B5Ic2K87LTfwuZ30B5zY4K87xyewYQcyBFsV4KcTtnew4++1BJw43KMNQ+fwR1i2BBVD2Ks11RgwtTF5BJk91Ks8wagwwQh0Blbd0KMAFagwPDm5BVUS0Ks32rgw//B1BxMyyKsxKrgwaoj3BxdsyK86C0gwePE4BxpBxK8aEFhwLHG6BZkG2KsvDNfwo9Q0B9o70KcFqOfwlDk3BZ+Y5Kss+8fwr9G0BBX74KcoNCgwdKr6BpqN3KsiSUgwGohyBR3h0KckDTgwWrl7BhyN0KMf3ygwrKczB9AixK8poxgwCrd2BhuEwKsAxIhw 4_2ndj_mp_0004
LZux2B5Ro5KsaObew8BQ2BZub7K8Rx1dw0Wl0Bpr75KMnvTdwqokyB9G/6Kc+aCdwNQ34Bhrb8K8qwhdwMbd4B95a+KsMh+cwXzN4Btfr9Ks7LUcwAnQ4B5qHBLcsS/cwJW43Bh21/K8ob8bwVo53Bd98BLcE0VcwjXt4BNST5KcHNjewFDI1B5GQ9K84a8dwtVG6BNEX9K83Y6dwNp+5Blcv6KsK6UdwvOI4Bhtz7KMJ+Icw6VV4BZPlCLMvJZdwfRp3BJar/KsH3Zbw 4_2ndj_mp_0004
LLVI1B1GW3K8CTJdwnIqzBlyu1KcOwpcwflywBd7O1K8++ycw7mZvB5am0KMcQTcw84A1BZ3+yKM+ykcw3q23BdoTzK8uHUcwPPA1BJDhxKskcPdwOVl2Blrc2KckhadwQ1mzB1bB3K8WpNcwJq6zB9F0xKsnJNcwhDy4BBCWxKsPzQcwJuz3B55S0KMID1bwBsA5B1ng0KMijqcwrr91BpvkvKMtsLdwF2F2BJNsyK8pIndwOo8yBd6OxK8fHadw 4_2ndj_mp_0004
L+n8vBBBv1K85EadwBpHtBRpT1K8jHodwD7erB5B/3K8fVsdwkLOpB9FK4Ksoj9dw+OFtBpzyzKMrrSewF+NuB9s/wK8h8PewMKdwBpCUwKcY0newGgBtBFJHvK8bk1dw2lfxBddwtKsaUlewK7DuBVljsKsfEzdwqXSwBhJ4rKMa0KewHiUxBtOVpK8FVIewUkAxBtt62Kc99tdw3PJsBhUW0KMU8MdwMrOuBl750K8odqewNFCrBBwpzKclUeewXRZxBJ0yxKMZj8ewOERrBNfpvKMSyidwXEQzBdKOtKMkE4ew53HtBh1ErKcHUedw/23yBRCNpK8/Taew 4_2ndj_mp_0004
L4rpsBV1J6Ksbvadw2girBpL58Kc0uYdwwf5qBduR9KMl9rcw7tmsBlX+8K8PRPcwuTftBVUF/KcRyndwfVVuBBil+Kc0MWewPLOsBRT1BL8kIjdwPPfwBBydAL8E8lewhphuBJf65KMKbPdwM2vpBFHL9Ks2Hsdw7YTvBFkA/KM3fUdwtfmsBpjy+KMsGrewjVEvBtxi8KMieZewZEotBd0WDL807tdwIBurB9zLCLMPsBdwcMaqBJi7BL88d2dwqu+wBJR//K85DHfwFPRyB1iPALcTHSewcaxvBlNhCLcvBkew 4_2ndj_mp_0004
LhXPoBB3u9KMuDicwDmanB1CG+KcAkzbwuGOoBhqvALspvfbwQNPpBB1wAL8016awtvYkBRny9KcxuubwayWjBNW96KsAx1bwUJVgBF106KMTFxbwU4leBx9/3K8XU4bweCqYBR823K8ld1bwgV+mB9Lt9KsRQ7cwT0NoB1ob8KcuAhbw8NYjB9SG/KcahFcwtcyjBtta+Kc3tObwsRRkBZen5K8Hdebw/+5jBVVS6KMivVcw8DzeBddK8Ks7RIcwbxhfBNUe7K8gCRbwL0JgBxfq2K87cgbwJ30fBxjT3KM73XcwOocXB5L91KMwc6bwNUBXBJBE5KM84LcwP8dXBZfd4KsnHYbw 4_2ndj_mp_0004
LlG+nB1G5CL8FJ3bwvYVoB5GxFLsBJrbwoLYrBFomGLM3orbw9g/rBJPkILs0QCcwfptmBtFjHL8ItIcwXPwjBppEHLM73EcwQ3siBV0uGLcgfhbw6BZiBdxCHL87nocwnEQnB9XpCLMvEVcwEsxnBJI7FL8GhJbwKVUnBdhMHLsExpcwjOInBJ7oJLcdaBcwFhagB1EvGLMXBocw9zUjBJBVHLs+hEdw 4_2ndj_mp_0004
L9RLtB13VFL8G+TbwBrDwBVkkFLsaLNbwwplwB1AFFL8J6dawsJDvBlxxDL8/+Hawm1mxBZukDLsGSobwqiYxBp5/DLc9UYcwHIvyBB/fGL83EmcwZCvyB53yGLcbXUdwqyvwBpf7HLc3GrdwnnnuBxS3ILMYbXdwh37wBdnGILMyMVewYBksBVs0DLcHCBbwglqwBh8nHL8h2TbwXL6wBhojBLMkVhbw+KuzBVWqDLcW6fbw39RvBxMIELsyUhcwL+TyBJrUCLcVBpcw+kz0BdoeGLMfKbcweOtxBN1NILslTYcwqtV0BdXGGL8qokdw1YeuBpyuIL8HQ3cwiQItB5ttJL8GeodwLlkyBhoYHLMTVkew4jcvBpA9ILs5Omew 4_2ndj_mp_0004
L541yB5wFGLMz2MawUWkzBBSqFLss0fZwYRx0Bdv5CLsxIUZwIk61B9+oBLsUdvZw0Wl1Bpj1HLsyhSZwfim2BBvUHLM/YlYw9NS0BZKlKLsWqVZwMkU0BB4yGLsQufawOXuxBxA4FLsBkNZwmtT3BlCwHLsJ1nZw7mB4BRX4ILcQhcYwoml3BtZYFLcTLkYwoS70BZGWHLM7FPYwnLu1BlAHMLMTPMZwAbjyBRZqKL8ofAZwmVpzBdE8KLMXh2Zw 4_2ndj_mp_0004
LBQ4zBZXxBLstWwYwyY00BhPR/K8ZOgYwof63B9p3+Kc0xYYwegb5BFsyALMJ+LYwL0VzB1dy+KclHtXwHCO0BBhb8K8nrFXwhrryBpZ3CLMkCdYwNmR0BNwq9Ks2O2Yw02MxBZGq+KM7o5XwJLqzBxheALcJRCXwr1M1Bt1d7K8QkwXw 4_2ndj_mp_0004
LhEJ5BxNk8Kc07jYw37A8BhmG8KsF0eYwV/r8Bli96K8XTkXwZcX7B55I5KchvEXwTvA9BpaO6KsM6BZwoj//Bdwn5KcMBAZwBTlACBO13KctfuZwGZV/BJRx0KMklpZw13/3BRJ76K8vZoYwmiL9Bxa49KspUmYwJVl8BxAG7Ks5HhZwyJ87BxDV4KcF9/YwDiNACxDb4KMeujYwKdjAChNf7Kcji9YwwD2/B5nczKsJGEaw1cM9BFaM1K8nOqZwyK2/BtQzzKcdaLZw 4_2ndj_mp_0004
Lr93+B1Y57K8en7Wwq2y/Bthx6K8PWoVwHp3ACNxU4K8yLwVw83HCCRoh4K8891VwyOWACN+/1K83G9VwhmlACZc+8KskfzUwP7M/BppO/Ks9IfUw2wKBCRI07Ks2jhTw1AQACdbsBLcpl5TwhQCACx/P9KssvYXwdIK+Bx185K8+YCVwCKZBClF39KcS8YVw6It9BJjg+KMrAyTwv1J+BVG0/KcVZZVwNtpBCpdZ9KcV98SwHo5BCx7R6KsEcxTwdkXACFt76Kc4d7Sw3a++Bh5MDLMU6sTw1r+ACJcfCLcRymUwrFwACN/KBLsnA+Sw 4_2ndj_mp_0004
LAAAcBBAAAAAAAAAALy2J+23PV6rX6movPy3N+KDDN6LWSszP 4_2ndj_mp_0004
SCORE:  -174.474   -398.174     29.897    322.036           1.214                 19.336         -7.924   -160.709        1.034        -50.789         -3.358        -21.355      -7.693        0.000     12.096     97.986    -17.149            0.015     39.474                -32.017          1.603     14.398     54.000      3.000 4_2ndj_mp_0005
RES_NUM A:1-103 B:104 4_2ndj_mp_0005
FOLD_TREE  EDGE 104 1 1  EDGE 1 103 -1  4_2ndj_mp_0005
RT 0.333805 -0.919274 -0.208589 0.932395 0.289452 0.216467 -0.138616 -0.266745 0.953747 -10.153 -11.4343 24.6168   4_2ndj_mp_0005
ANNOTATED_SEQUENCE: M[MET:NtermProteinFull]ETTNGTETWYESLH[HIS_D]AVLKALNATLH[HIS_D]SNLLCRPGPGLGPDNQTEERRASLPGRDDNSYMYILFVMFLFAVTVGSLILGYTRSRKVDKRSDPYH[HIS_D]VYIKNRVSMI[ILE:CtermProteinFull]Z[MEM] 4_2ndj_mp_0005
CHAIN_ENDINGS  103 4_2ndj_mp_0005
LPphoApUwJHssgkUwtpLsABR5HH87ZNTwR2Q4AhERKHMORKTwAVN7AJOVTHMv9JTw6S/lAhs1OHMxCOSw/y/pARyLOHMwMyQwdJgoA94/AHs21EQw7U1vAlWdCH8mMGNwOnrgA5RRIHc1SoUwQudsAB+5EH80gMVw5D7pA5aXRHcio0UwzrErA5qY/GsJABTw2DMbAFkgMHcYUOSw5pZmAZBMXHc5EiSwV5klAtT1THMqlKQwz8byAhrWQH8XFwQw8ZpvAtY86GMOb/LwmLOsARIxIHsx84Lw71G4AF5jEHcUBjNw 4_2ndj_mp_0005
LG2o+AF15BHMyDQTwBBRFB5/NBH80GTTwZqAIBpEX5G8YzZSwhqpMBVe72GMkMmSw7pCHB9Qt+GsEquUwbBrEBVte0G8sgTVwk0H+A9N81Gs/E0Vw/cG5AtIo9Gs7BcVwXLk6ABEXvG8OFlWwQqw6AhSe7GcJ3nTwWvoGBxrdJHcg2NTwopYLBNE/9G8PvwUw/B7FBJATFH8jsYVwTGqEBR7VuGc4+hUwgdNHBB6sxGMsnHWw 4_2ndj_mp_0005
LYe9EBpEazG8GpkRwTnxGBhnuqGMpQpQweavDB5ndqG87hqOw8hZABh+SxGs5EJOwaXSGBVnpfGcIqTRwM31IBRkxXG8e9eQwdDcABdMqcG8ewfRwEUKBBFoJ2GsY7gRwi1DLBlMtrG88CfQwwrQIBdMyfGMt1RSw7d0KBxK6SGcfdCRwl8KABB2zUGMR09Rw4b/8AZYliGcEaISwX758AVAccGs6uhQw 4_2ndj_mp_0005
LepbEBNYEiGMrUCNw13hCBVxMgGMMkSKwoX45AtEicG8/HDKwLjD3AJyXUGcEM5Iw8RFGBlk8XGcUc2IwC6NGBVrNOG81ZXKwHqvLB1pNcGsCIiIw23vGBdQPcGM2x0Nw2v6CBVQDoG8n+WJwiIbEBJoPWGcAswFwdbNDBtlAOGsHzjLwLpMOB9sRWG8KeBHwkRqLBpNkjGsAZuGwSCcNB972dG8I3fKw 4_2ndj_mp_0005
LgmwyABX9iGc0aTLwBq/mAlCchGs4TILwGgHiAVHloGM2Z4Iw2mYkAxgIyGcF5vIww1vhAFXyjG8sazNwzKxkAB7zbGs/H7PwehAmA9fQSGsiPXPw3g+lAx6ifGsONLRwkPI1Ax+rpG8ybQMwpsjlAV7CZGcDBqKwDcDkAlzwrGcMaeOwY8JSAJuvjG8TYkNwWC/nAlsmaGcu86RwFM5kAhXVnG8B0WRw 4_2ndj_mp_0005
LCGgXAFIukG8PZGGwlFwNABbSrG8jxgBwmy8DAdZzkGsi3p5vxTWDAJ1AbGsXpk5vvqAVAx9ucGskJNGwEXBDApRixG8ZK8Cwv+hbA59evGs0ys/v 4_2ndj_mp_0005
LL864/wLAqG8iRCjv3iak/0iblGMKZ03Pu3H5/EeLoGsnHLBQjtGJAZlLwGMKTkBQprgr+m/2oGsqeY4PhR91+SsL0GMmCF6Pjeoh/aeAmGMPS6nvUl0AApqxxGMD21fvW7jk/c2ucGsBVm2PoITV/WezkGMxHB/Pce8i/Owq1Gck8X/PbYgBA3IfoGckAEkvlRBg/G/YdGcgTBtvWpYE/6WGqGsRNp4v 4_2ndj_mp_0005
LICgr/QAVjG8tRlFQ2894/su6mG8vRbJQ/ELq/QNpyGMg6EKQNS7CA1rj4G8/e9KQXAxn/QRKfGs8SiLQnBe8/49IUGckKfLQIhjp/EsmMG8EqgNQ0TWp+g9cPG8rivOQTdW6/MI/DG8Vu0NQWoPG/QxCeG8VpZFQq/4NANfrmGc9OSJQBlbL+wvGeGM6WQLQe3ls/EuiiG8jchNQYeSPApx/UG8Pu4LQje04/UBvQGsnrfJQ 4_2ndj_mp_0005
LdDOF+ERQ2G8ZJQJQ9PQn+u+ABHcwzvJQlD/6+YCmJHceBPIQ/AHP/4TOSHsC/EJQqSu5/Ws+BHsXWEJQTTQAAXrG/GctmpEQAuDKA/rq6G8oq2KQutNC/68axG89EYIQhH0O+eYuDHcJbzLQ1NDCA7JOKHMPAXJQgc5KAPXuDHcYuHDQeR8aAPPd7GssKWKQJ5pHA/G58GM7K8MQC+CFA7+ZyG8ErjKQ 4_2ndj_mp_0005
LODOW/gUlGHcVFdDQj205/M+PMH8igFAQB/YTAdT/LHsuukCQf9IbAhfTVH8+KbDQghi2/sIBHHspSEyPDC7IA9B1JH8p45tv4nvEA9jqSHsQiA6vMoFeAl+JGHcpEg0vxfIWAhYzTHc2lhAwi8siAVUHMHM8JN/vAvKmAR8o+G8Hr1mvy8PsAp1yJHMrEVCwaZBwApN88GMEli0vUdlyAl4ACHsOw9/vnhwC/ceb/Gsw4ACQ+MMv/YvhUHcKJn/PlsuI/I6PGHMd0/tPlYGAAZ0w+Gc5f50PMfZt/UqtXH8j635vormWANmaZHckJbDwmBBkAFZ26G8gONzPExvtAp+pMHMirVGwUIm2AVRH5GMNMrovNPR6AdnPAHcYBwBw 4_2ndj_mp_0005
LOjCeABZzDHsQzbEQBxPpAJtoEHseJSHQcVIpAZs4LHcmkHKQBY/vANtvSHsOOYKQBEAtAtCc5GMlqcIQE//2Apha5GcnuJKQVyeABldi6Gcvl9IQYQN2AtNR4GcF25MQCBDFB9Eh6GczMhKQmoV/AF1P4G8QcdOQG9nEBFZX5GMtsRNQKALJBxAW5GM/50OQg26XARDW8G8S9LEQUqruAleBJHsYLrEQILluAt9t0G8Q6TFQT/qmA5da1GcCujJQcuyAB9Fc7GMbSmFQPOYuA5NZ3Gs5r1NQtb9IBZlZ7GMGZlJQdut+ABoW3Gs88TQQTrMIBpqg4GsmhVQQ 4_2ndj_mp_0005
LEJHhA9x3JH8EByLQcdTgABCtQHMm5KOQNdscAdxacHsBqrNQbr3iANFbjHc/rDPQbquOA1CiMHcl5+PQgKuTAhv8BHMbTrQQ4O2BAt9H+G8K9jRQnOGi/8H5CHc4RiRQl0/EANCb2Gcv+QSQuoHaANz4CHs6NrLQ0P7nAxLnQHMzdOPQtRKAAtGeLHsqE0OQuaULAx7aSHcCExQQi/DhAtT5CHsZ3RRQmt8WAZc77GcjM1PQ 4_2ndj_mp_0005
LepbPAxlbfHccvrLQArHMANkpqH8QD3KQBWJgAxpovHMAZ3JQWjVjAVTv3HMo4CLQJ/e2/QqXrHcNHsIQYz/5+clCoHs5VpJQa0bIA9eOZH8UwuKQEy4FAhwOvHscviMQ2Y5//wiZmHsxx/FQQ+T0/calzHMj58HQKtU8+sGXgHMUwnJQ 4_2ndj_mp_0005
LtF5lAdkzpHcq2PIQBytwAZz6sHsbNfGQgGv5AVcZtH8xkbJQp5Q/AhSa1Hs2hmJQnQH0AVTDlHsyKGCQy26tANh3lHcCTo5PjZIxANHrcHM86PpP3yMwABtnwHs6jzwP7fBiAZodjHcM95GQeaNwAREr0H86HhEQ3oJzAJ87cH8gpmDQEej8AddVmHsPiNBQYqXlAFQKlHM8JN7P8ousAhKQdHc/wYyvPNRvABbFVHMWhX0Pb1r5Ah8FdHclhJbPQsyrAJ/MxHMhVasv9vv4AJLVxHsLNQrPinstABwC3Hcgrv5P 4_2ndj_mp_0005
LNCU6AZO8lH8kWULQnaCBBlFFnHsIkrNQ0Fj/AVf6xH8KLLPQSzqDBpP63Hs92kPQ2DlAB90qdH8MXoPQPlKEBRSneHs+iARQx5kJBxFhcHMn38QQfpHDB5vbhHsDgSSQ1DtLBtKAeHs9ZJSQmz3HBRS/gH8Eb+SQ+iL0AFEvgHscDfLQejMFBJuNnHMbnBNQONjBBttPWH8D8lOQJ274ANHBdHsBvKQQe8kLB9PqZHMKXKQQsp6+A5DxjHMcgzSQ349PBNQvcHcZ5TSQ 4_2ndj_mp_0005
L44w1A9ei0HcAB7PQf6QzAJSB/Hs6XqQQ2XF2A1OkEIcehjPQyrU6A9zfIIsWWUQQxU2nA1tv9HspBFRQU7fvAhtdvHMaPwPQtFm3AxbB/HMv6mRQN3+mA5cY2Hs3spRQE/GiAZDk9HsDgQQQyDUmAthcCI8h+qRQ 4_2ndj_mp_0005
LWfiyAdLcEIsS0INQji80Apf4IIcuKWLQ7xgABVEoJIMaxoKQQbsCBdyAOIcvwgKQrljuAZJHII8VavIQD7EyANyJMIcgSSFQJJpiAhKoIIc4eTJQDPbuAtmMBIsvVhMQ/X6zAtoaMIsBEmMQXOPwAhRJEIMNN4HQguetARKjLIMoOoBQR4j6AtWnLIsC9bEQkItwAhPMQIctuxGQdTWcARzEIIczF6GQeF+gARjlMIMPfHKQgGPgAlvlFIs54vKQ 4_2ndj_mp_0005
LLtSDBhLKFIsGG7JQrIDJBpqOFI84vTJQ0hkMBBMgGI85/nLQS6hQBB4dJI8YyNLQgkxKB5ol/HsVTLIQQhcIBNCr8Hsfd3CQCY7JB9qLxHstXfBQ0pjKBpINCIMbzV9PBFKBBVSvBIsaryJQK3rJBdsLIIcVHeHQxFmJBNPX5HcqLlJQIrHPBt9f/HsYGAIQkCGEBNrL9HcKIBDQvaRIBVCHvHM3uL7PrSTIBVtzrH8O7gEQaAROBhEZwHMM/XBQmi5IB57KBI8RTFzPSF6OB5v8BIMyjB9PjSYJBZXRGIs3ob/P 4_2ndj_mp_0005
L0u6KBZHgEIsrJ9NQzUtNBxOHGIM9zLQQ43iNBtaHMIc64dQQ95xRB9YkOI8RDgQQQEaLBNrEDIMqXYRQUwDOBJmYEIM4ktSQ+MuLBBlCBI8q01TQ+SQOBtVdCIcmaLVQ0PAMBd+b+HMBvSWQv4sHBReHCIMp4OOQ+g9RBJuhFI8gm/PQSlzLBhJk9HMxmNRQ3tJHB5z8DIcwUeRQsheNB1CnII8xN8SQQoVSBRymDI8fLpSQM3ZMBthn5HMTvoTQzFbHB1duBI8Lv5TQWclNBBWrGIMAEZVQ/ijSBZaxBIMWPIVQwPyNBdrRAIsvPKXQx1qMBx4l2HcpUHWQYzBIBVow/H8fHXWQ 4_2ndj_mp_0005
LUX2IBBuUOI80IXQQiSNIB5NHUIsJPhQQVoQLB1TPXIM+r2OQIqSOBRSEbI8WDaPQ9lfCBdLBWI8XKqQQAA5FB9QwLIMMLHQQplSKB5pIVIcRScRQjK4BBxfVVIcPRuRQ/6s/A9SJUIsiz2PQSv2CB1vQaIMaMbQQ 4_2ndj_mp_0005
LsCRLBRlOVI8edXMQPxAOBFzrXIsnXFKQVXRUB9KwXIsDGrKQAoEXBNq4bI8snOKQ6vwMB5nkUIcs7BHQw0vPBpcbWI8pEACQgLROBBYNcI8VsxAQh5VOBVuxSIcPir6PRNgIBZqcSIMo23LQl7mMBJlzbI8JrMKQrhfIBRO4UIseYOGQrKvNBl1XQI83RrHQ+8CUBZqRWIs9GuCQ1/YQBF1hdIMeAa6Pi1YPB1hveI8NNJEQZS+JB9/fcI8gjGAQh4dQBZEGUIMxKIuPN4CKBxm7SI8TlO5PebgPBB1rOIMOvl8P 4_2ndj_mp_0005
LzMeWB5I+SIsJWXLQcPJcBJuQSIctZ6LQ0p6dBFatVI8NGUOQghFhB1QxXIs4/dOQl8YdB5ZZMI859YMQjbPdBhhJJI8gE3JQtGrdBtyULIMjQTHQGzocBtr+DIMs/IKQgFWUBhwiPIcRgVLQbhfeBJR3SIMVhGKQzcgaBRKvKIMNUzNQqDrgBRdBMIcmbSNQ/pgcBdknBIsirhIQUbTcBx9YCIck59LQ 4_2ndj_mp_0005
L+5oaBFJcWIswnNQQYNcbB9lpZIsPFXRQaW4bBFeyfIcHE8QQU8qfBdCgiIctrYRQlPNXB1w4YI8O7bSQMVgXBlm9TIcsdXQQjwOfBtBiYI8Sf0RQYd1WBVHuUIc9bvSQNJaTBdq0ZIsSA9RQtY/XBxXkbI88gRTQ 4_2ndj_mp_0005
L94eYBRFghIcWfCQQrwlYBZRCnIcje7OQ1uodBJ75nIsXDQNQZQPgB5Z8rI86uWNQzLoTBx8JoIs+UMNQ9h5OBZLwnI8cTzOQ/F8TBpRutIsCe+LQnK7VBha1eIcPsQPQpWBZBdlvpIc7+TQQOZZTBBLNlIMV4lLQowgOBpLJkIMAgbPQroZQBRZcuIMmUwKQecgXBBwBuI8H6uKQNeIUB1TswIMCUkNQ 4_2ndj_mp_0005
Lx64eBpZ+jIMNfcLQmBwhB13NkIMdZrJQzZbkBFpSkI8buFLQ+DDmBdhsnIcTFcKQSmrhB10bfI8W8gHQLwBfB5YofI8rSLDQI3zeBx6RaI8koRAQTZHgBh5KkIsXIn+Pp+ScBlk6gIc/INLQBnqhBdXFoIsrfrIQV5XhBdazbIs416IQ8OnjB9PJfIcZBhFQr2IbB9LTgIM8JCFQKrubBJ1aaI8puY6PAc3dBlfHXI8R+HDQRiVhBx/dZI85628PWdJdBV9TkIMBoc4PEvDiB5JgjIcCm46PqVJgB1B9nIsmQeBQ 4_2ndj_mp_0005
L5/rkBxpsgI8scGNQlMHnBpVngIsX63OQqDSnBBIqlIMAXVQQv5fpBtTcnIcpEcQQ3mHnBFXnbIcgqUQQfxynBdFlWIMcALPQtl9lBpQ5TIcJwmNQ+DGqBtjvTIMZjBPQsFHnBZenPIs8vjMQacnpBF9bPI8n0YNQY5KjBJWQeIMYPpNQHZ6oB5bpgI8kHpNQR4JlBFcHbIM66xQQ5CkoBp9HcI8zPIRQFcBkBZdyUIstEaNQ4OEsBxQTUIcWe6PQNO/lBlk8MIslIQLQ 4_2ndj_mp_0005
LMIIlBtw6nIca75QQIoXlBNACtIMA9iRQWXLmB9ivxIM7hpQQry/nBp0j0IMW5BRQoTuiBNITuIc/0NSQE5KiBRnoqIMWVPTQuHajB57ylIMn33QQ7cCnBpSPsIssCOSQKGIhBNZMuIcyZeRQBeyiBxTVyIMkEoSQ+KehBFPgnIsFpzSQ 4_2ndj_mp_0005
Lg6OlBtn/xIc3B0OQDIEmBRuX2IMrQCNQGjroBBrm1Icp7kLQ6lYqBBXJ5IsuJxLQcJ4jB5Bd3I8BGALQvvahBVV35IMlhPMQnDkhBp5b8IM9YWOQYhUeBhbF5IcDi+KQrBojBFTqvIcRJcOQ7gRmBV2/5IceQOOQCyUjBpYuzIcUzAKQ+NokBJpK6I84/dJQcv6aB9Lm6IMKdtLQnYReBxp+2IM4yRJQ 4_2ndj_mp_0005
LXSPpB5eGxIceZaKQzGsrBhB5vI8EY3IQ3yTuB1HjvIMaJjKQIMbwBpR4vIMSrWJQ6nSrBB9lqIczYvGQIXIpB1qnqIsviYCQWqwoBpY+kIMfEOAQx07pBV7duIMIx57PzYvnB9WZuIciMZKQ040rBlJ7yIsJMnGQ55wqBFtgnIcbN0IQaULtBNhepI8qD3EQu1OnBBX5rI8H2GEQPZOnBJm/kIMI6P6PPeJoBxuUiIM6TdDQW6oqBh8jjIstTD9PffZoBNTfuIcgDbzPVP1rBZQMtI84Vc4PZpJqBZ6eyIc2NM/P 4_2ndj_mp_0005
L4BLuBFkouIc51MNQl0ewBBlNuIcpR7OQFx2wBpKmzIsnARQQEcZyBBgvzIsqzMRQbrIwBB/cpI87laQQOUyvBhl+jIc6YfPQJmUvBFsufIMN7zQQ+OQyBZusiIsKC1NQ9MdsBROAwIcYMBOQDXQyB54atIc0duNQjoYuBFiKqIM+bCRQgr4xBVVOpIMTBERQc+BuBt5DkIs4nMOQlrEvBxs1bIcMcVQQpghtBV+sgIcsKYRQqJCxBBTmfIcUAfRQ2SAyBBvzeIss93MQdnA0Bd/miIMdtHPQwGhyBJowlI8nGTMQ 4_2ndj_mp_0005
LVsavBV9v3I81KsPQsysvBl1z8IMwIiQQwTeyBN1r/IMLJWQQ5A+zBRMG+Ic91BPQ/0dtB9riAJcBKEQQzH0tBx8xCJ8wRtMQfR6tBpja3IcBrWOQcmmvB5m07IMKBmRQf0ZtBtNEEJcuNtQQC6irBl8g+Ic6GKQQewCtBFdN+IsVqlLQ 4_2ndj_mp_0005
Ls+BzBdf6DJsb+IRQNEp1BRKGHJ8TiDRQ3IG2BpJDKJsJKaPQaFe0BhZhNJ81xAPQ2bw1BVsPLJsFsKSQ3aO4B18yOJsJnJSQmts6BB9sLJcAlbSQgA18B1zFPJ8RZ8SQ8/d+BNtESJ82YLSQ8xM+BN2CSJ8gs3QQoJLACd1BVJMEdvSQ2AexBBS9EJ8iUuRQE+Z3Bl2jEJc9EIRQPRs1BhePJJcyiITQvlA0Bhx1NJMEuGSQPuB4B9g5RJ89O6SQ5Xb4BlypQJ8JyKRQjoZ7B1f0JJsL1gRQjjR6BFXoIJ8FILTQ/MG9BZ6NPJ8Ch8TQi0w8BlRyPJsGIcQQndb/BJ6RUJMB+SQQVxRAC9QDVJs9zvTQCeyACR0QXJc5vKSQ 4_2ndj_mp_0005
LJRC4BZa1IJcRKrNQO3P4B52zLJMgjPLQi6V5BNtnRJsALnLQ+Ao6BpF8SJs0SpNQ0QR6B1RjIJMHngJQGt97BRP8FJMP3fLQOEF6Bd+fEJ8wdvNQ9RF4BVv1IJMekoNQSzS2Btd0LJckxRKQdOH7BdQWLJs1EEIQadD5B98XFJsrTpIQzRe9Bpl2IJcWQGMQRPF9BJ4bCJcOZ1KQBQO7Bt2IEJcGjlPQGVJ5BV0nAJ8GJZNQ 4_2ndj_mp_0005
LTC04BlKNVJ84auJQen85BpJeaJs7L2JQ76A4BtSreJckqMLQ5uo1BxvddJsEQaLQmmD3B13sUJ8tcwIQr4i6BR+5bJcFJwHQqi87BZ5gaJcgjtKQ 4_2ndj_mp_0005
Lce04BpPkjJsmX9LQpqE3B5VunJcW+/MQ+4s1BhhslJ84GlPQkO/zB1wUoJ8Z1ZQQO4/4BtcXsJcYriNQXfR7BVNZrJcQYrLQ6Al7Bx0ZlJ8ZkoLQCJz4BlhhjJM9w8LQocw1BRQ+oJ8RHYLQPAn5BVfWsJso7pPQqJ/3BtANwJcPBLNQrJF9B5ZctJ8srZMQxi06B5BEtJs/WsJQPl28B9yIkJck8TNQPOd8BRYKkJcPvtJQ 4_2ndj_mp_0005
Lbfz2BJWehJMcJfQQ+Lw1BRIffJs+xuRQZ5zyBNjqdJMTJlRQf/FyB9c/aJs/fpQQFhN4BxgifJc2C5PQMR31Bx4riJMNDeSQyE02B9ZLcJ8qBNSQ 4_2ndj_mp_0005
LqQQxBZkXeJMsZkSQaebuB5R7cJs4qjSQ7/AuBd94XJcucgTQc3wrB9YWWJM+6uTQtkusBhBshJs4HBTQzO9sBt7wmJM3dKSQgJSrBd4MrJchWySQ5cCsBBOklJs5ovQQr6EyBdk0fJ8xnaTQIu7tB12ybJ8hMiRQ/RTtBdTuiJsYRCUQ/ioqBZlegJc4dBTQgCCvBhmGoJM7WJSQWlcrB9xzuJsNhLSQEjAsBp6BsJc/yyTQztMpBlx8pJ8HT1SQ49MsBVILpJMgxIQQqm9pBN4OkJcxqwQQSmStBJrbiJssSUQQ 4_2ndj_mp_0005
L/sOwBlloVJs/N6TQ+FNwBBGERJcwp0UQ6fDzBROePJcfPQVQSQ70BV8LSJs7Y0UQU9ByB9oSXJs0stTQydLvBZgvNJ8tsVUQVWHvB9sVSJsIitVQ 4_2ndj_mp_0005
LpTWzBdsYLJcmTFWQiU51B9eZJJsuJjWQtKe3Btp2NJscfTXQmuW2BNZvRJ81C3XQ2Se1BZeoEJ86KbXQfp3yBxOpCJ8xq7WQ+ZTxBpunHJccxnWQc7XzBNmRLJM2fGWQzT+2BZPHIJ8LGqVQ/5M1BtF4FJcZuOYQeUC3Bt+oBJslCTXQJ19xB1gaAJsqLwXQcTCzBdWLAJc6UCWQV9uwBpjsIJc45oXQVnmvB1qyGJ8+J+VQ 4_2ndj_mp_0005
LxiJ6Bd0ZNJsb3UXQMp+7BBfXRJsxV8XQiLc7BFFFTJc5GuYQbnZ8BR6UXJsxx6YQEO1+BFsLPJMV51XQuv6/BV2QPJ812aWQA6u+BNB2RJ8NmlVQFg9ACBmvMJ8OdLWQsX86BZIQKJssQ1WQVnX7BxGEVJsU+cXQRQ4+B9BFLJMKuGYQk8EACZ5iRJM9PPYQ 4_2ndj_mp_0005
Lef65BleuPJMMvDZQqyR5Bh6zQJ8OiwZQPRo2B160TJMbL9ZQqQv1BpGfUJcq0haQMrX5B19eLJsnxHaQU3J8BNdPJJcosKaQk4F+BFKNMJsVKRaQ3CZ8BB5DEJM4DGaQP+95BVABMJsq+2YQl/y6BB5pTJcC56ZQyTG4BJ0mIJ8vM3ZQ82k4BFB+LJM6BoaQ8kM+BNMWCJs0sHaQAOx6B1P0BJsY4AaQ 4_2ndj_mp_0005
LvQQ1BZiLWJ8hWcZQJnzyBRzMZJ8q7eZQKrtyBdEldJMNW7YQWVe0BJR7dJciueYQi8ZwB5ObVJ8tWbZQsPMwBlDkSJcFnwYQiv2tB1ksOJcTHvYQSfwtBNWzKJciVHZQRP9rBJ5vPJszmSYQyt51Bht1UJsKq/YQrw8yBlaMbJMQ49ZQlGkuBxPrXJcQUgZQQShwBdsZSJ8Oa0ZQCoByBp5TQJsAErYQNn6vBFwhVJMbaXYQYbXqBhlVNJcBJQYQeYHsBJy8SJ85K/XQ 4_2ndj_mp_0005
L6x8wBl9khJsWtBZQGsewBtYLmJM3qiYQT7mtBhDIoJMrYnYQAhWsBB7onJsTwIZQy2ZyBhR5qJ8XKqYQ0XCyBxf0uJscPJYQBx4xBxqctJc0jVZQFSjvBRQdhJsV7YZQOKAxBdRRlJcZlBYQ+jd0B10dpJ8x+oYQuJkwBR1GxJcgpQYQq/QzBZaxwJ8gTaZQz8LyBxBfqJM9ruZQ5n1vBxy6uJcm0WZQ 4_2ndj_mp_0005
L0atsBR1gqJ8aCFYQsIIqBNEVtJ8y3CYQdkwpBRi9xJsMAiYQC3prBlYS1JcuTlYQa0spBtibvJsgxqWQl0/mBJ3EyJcVFcWQvbomBxeA0J8GuBVQWTmoBhdx0J8NkWUQDeYkBZAu0JsjznUQGLAuBFJgqJMDXYXQeDqoBxlUqJspIMYQz+4pBJIJsJcKW9VQI6PrBJSWyJ8AhbWQ7VzmBh+d1JsRbHXQFEblBxNOvJ8XbrWQ 4_2ndj_mp_0005
LQMsnBJfyyJcSd6YQQOGnBJ2F3JcNZZZQw2InBhpi8JsD2CZQBUCmBF3P9JctWgYQaJYkBlJM2JMIquZQPdtjBJ0K6J8e8RaQQnFhBx9/4JsKinaQy2efBlFX1JcpDaaQChbgBh8v7JMNjFbQrXDmB5XmwJ8OhzYQgSmoB1gk3JsNYyZQM7TkBh9LyJsCd8ZQvcziBFGb2JsdlWZQhTojBRIL+J8iPEaQCcTlBxtG6Jc3spaQ 4_2ndj_mp_0005
LhrloBNdFAKspwXZQbt4oB5MvCK8wGHZQm/MmBxjKEK8waCZQTSmkBdTQEKsa3fZQLotqB1LXEK8UGkZQnFWrB5cKHK8mFUZQkpStBJDjIKcnWwZQ6C2tBFUQLKsI2hZQKBmvBVz7MKcno0ZQHQ8wBBGKMKMcjWaQjK9vB9NXPKcz9kZQO3wpBFWK/J8hywZQrZspBpGaCKMbJnYQMomsBF9TDK8TNoZQjIzpBtljEKMZnDaQs3gpB5EWIKczGTZQh0MsBx4CHKsaC0YQuvKvBdKcHKM/uwZQVPfsB9CqIKsbtQaQbH2sBlJ7LKck0HZQvjqwBxSTKK8/hiaQpKQyBdpaNKsmokaQm26uBVc9PKcf4KZQDCRxBhunQKcdCzZQ 4_2ndj_mp_0005
LnZslBBcbFKcpDdYQlZPjBlxBHKszrTYQjBojBRK8JKsuTPYQrdzlBRr7KKMEdEYQel7hB5nEGKcL9UXQwKWfBdiEEK8xFhXQ+NtgBJTVBKcjaxXQGSNdBdXq+JMlBsXQ8M9dBlvX5JM1M3XQLRYhBl3g3JMcJEYQJP3ZBBFD2JMl+wXQk7FnBNBVFKsjvFYQ2rDiBNy3GKcC3wYQvibjBN/IFK8VIsWQOyHhBZFyHKcbTyWQ9Z4cBt8AEKcxjnWQvS5cBZ3qEKM1xLYQfxkhBNkPBK89pYYQa3OiBxC2AKcaKCXQaOdZBZF8/Jc+9eXQIZ8iBlbD6JsphGYQWOqhBNGjzJscVIYQ25KWBZfe3JcS1jXQMIbaB1cFyJMTW5XQ 4_2ndj_mp_0005
L2klhBZrjLKMoKXYQPJhhBBVaOKMG/OYQ8bjhB11UPKcW29WQ8RChBZwqNK8R+FWQULddBJoUPKcI5cYQU3lfBZP3KKslMhYQLrHjBZLfPKchPfYQy/RdBhZfRKMYwZYQXKqcBlU4OKs7e+YQbH+ZB9oXOKsoiOYQ 4_2ndj_mp_0005
LUeniBtewRKcDJuWQyz3iBB7/SKcY1VVQ8DSgBd4BUKsB5qUQbSXfBlNaWKMIkdUQql0kBNUUVKMXOaVQq7XnB5KcUKcSYyVQW7kjBdwtSK8qIeXQmj1jBpCbRKctxwUQ0XGkBFpyWKs8GIWQpZ7kBR0SWK8dAcUQA/loBt+zVKMhVgVQ 4_2ndj_mp_0005
LNuPdBZG5RKMtdaUQ9gsXB5DESKM2VyTQ2UTWBRamPK8mZ6SQiG0YBBahNKc6cITQC1aTB1kWSKs3H4UQknaTBJFLQKs+N9VQCOrQBxQrNK8lvaVQzvlQBBYNRKcC1MXQWcoeBF5GQKsYIvUQIieXBhgvTKM8CGTQYwfPBJXWSKs/2ZUQAX+TB1ZRUKcA/XVQDrhXBNIpPKcvONWQMHrQBJIIMKMu1LWQYw0SBxL9MK8RliUQLXkMB9yJOK82JJVQqxlQBBQqPK8p99XQXkeMBNMvRK8758WQ2FrSBRO+SK8QwkXQ 4_2ndj_mp_0005
LaXfSBZnxPK8pW5RQGZoQBhfiNKsppIRQV75NBJPZLK8Ua+RQNMtKBVfFMKMXqzSQDKBMBplxOKs6TOQQ+PHNBpTwRK8EMKQQr4cPBlEWSKcq7hRQ9bWSBRt2PKsrT2RQRDnTBpgaMK8NdkQQ6UKIBl7POKM3UqQQ5BDMBFmOOK8yoVOQCcTJBFkzSKcY3IQQfN9PBFaSSKMoRwOQ4QVMBxZnSKcm5RSQ5kNSBBCCUKMaQhRQ 4_2ndj_mp_0005
LK7+OBxH7IKMK8sRQfZyMBhWkGK8l3WSQuKcQB93fFKsR4iTQaGwSBNJOHKsMHQUQV3uRBR4vIKch09QQI3MMB53IFKMO8iRQDq0IBF54GKs//xSQ 4_2ndj_mp_0005
LeAeQBFJ4CKMTB1TQYQvTB1acBKMoD4UQEzRQBpvL/Jc5kwVQvlDSB59v9J8qm1WQNJIYBx2j/J81nOUQdjYcBFsYBKMK0fTQmAdgBVyV/JsVxDTQy0ViBxSIBKshkOSQWlwkB99MAKMyv2RQdYjlBxMp7JMv1PSQ0UVmBF9rBKskJGRQxNUOBZL3BKMC+ITQjdIVBBVKDKMT3cVQY6WWB9Dz8JM8wgTQItIaBhPL9JsBZ/UQ678dBZk7CK8ULKUQ0QoaBJbUCKsZUnSQWzXfB1l+7Jcf0eSQRPhhB5N29Jcrr7TQQQzhBhE+CKMYA6RQ9XWkB5+X5JcN/0SQIXXnBBSQ6JME/9RQyQulB1HhDKso2yQQTPJoBVh/AKsiT0QQ 4_2ndj_mp_0005
L9o7LB1g+8JcBEPVQkqpIBpp54JcMM9VQhNyCBZW35Jsm8iVQt+JCB9f28J8drlUQMFXKBZ4LzJMgInVQ5GsJBBw3xJcElIUQ5JFHBJK40J8CucTQToyLBZ73tJ8TItTQ+xoKBFQH+JsPsUUQbXnIBd9n5JcbACXQPHAIBF3WwJ80fMWQs4iOBFWnyJsfk4VQ 4_2ndj_mp_0005
Lvup9AJpB3JcJBHWQMlWyAZJ13JM3b1VQlLwvANuL3JcTqWUQj57oAJGS6Jc4R7TQ8hnrAVJ6zJci7pWQTOkrAxWN1J8ikEYQ5R6uAR/g5JM+6PYQMtLoA5g4xJcyHdYQB5KABFOd0Jc46zWQm75vAdf07J8XhJWQxmsuA9S3vJs1UhWQZQZjAdu8zJMnpSWQ 4_2ndj_mp_0005
LsFh0AFpWzJ84xqTQVXDyApvpyJMvQOSQyu/1AxLG3Js9yRRQrTKwA1JE5JcPLdQQnSe2ABvUtJs+/vRQoJLwAJOpoJ8JXRSQNT4mAlaOpJ8ByqSQXXD1ApzAkJsyxRSQPiQ5A1VqwJc8jIUQWPYpAV3tyJMTtHSQG5w+ABC7sJ8O0ESQShb2A9CNtJsuQqQQgDQxABfwgJ8ESnSQa5k8AZiujJMMn8RQ 4_2ndj_mp_0005
LWWw/AFSv4JsXueRQRDmCBBgF9JceMuQQ4RF/AdGKBKM8Q6QQr8M9AdkrCKs4h/PQLPVIBxLx9J8VtLRQXUiIBpoh/J8SzgSQSlECBt582Jsn7MSQA2vCBxuV8J8KJTPQctWKBpsUAKsUiiQQUKcKBNV+5JsKxFRQoWjHBhDg8JstPDTQ 4_2ndj_mp_0005
Ln335ANMmBK80sHSQvKryA1u+DKsPsVSQ0k2nA9D9DK8rpnRQpstkABjJGK8GqMRQnPmwAteVEKsqi1TQ8/N6AFmUFKMzDnUQG6k+A9dwDK8wjnVQftr+ARkyHKMZ+TUQbprDBNHqEKMOyUWQoAvDBBNsIK8cMBVQVv5FBNmIHK89WBWQ7yRKBhACIKMuZuWQdR07A1JdAKsQs6SQ/+o2AtNwFKsiR8RQq+EuAZqbCK8zFRUQh7FqAxZwFKMV6+TQzTE7AVS0BKc6j2VQ/3Q7A1LBJKs6PhTQNMZFBldbDKsycHXQgcfFBBWoKKM9JyUQ1fpLBBxnJK8hzTWQ 4_2ndj_mp_0005
LR8qiAtylBKsGYdRQRjxQAF+XBKs7G0QQKb1TAVY0BK8jFpOQ3QYHAlLODK8ujYNQMFmGAR6T9JMANGRQD4b+/cki8JsVOiSQ/tVg/o9c2Jcb+wSQDZKFAVQlxJ8NiuSQtiDnA9zy/JsbcdRQBpDIARCGDKMPFNRQ5VASARpJ6J8pc3QQwChx/QMw8JM8mcQQVYZq/Qx5/JMXO1SQK8FNAlXb8JMcbMTQklw8/kRmtJcM32SQIPfQAx/YyJciDiTQzsbNA9fyxJMlKxRQ 4_2ndj_mp_0005
L9FFiABqjAKs6nfNQgwKlAtK5AKMSCqKQAwbnAdmyDKMDmJKQTDciA1M8EK8PMZIQuw7uAlDZ+J88n7JQk0IzAtcZ/Jsg4RGQiRJuAlpD9JMxV6BQI/+7AFIVBKshthFQ6A/xAhd+9JMW5n5PUs0/AxhyBKcVXbAQiz26AJBoAKMFjK4PTjr+AdTFBK8Cx8nvFOnnAhGQ/Jsw0oOQB+PcAl3nAKc/lZJQTj5sARSK6J8uMGKQQsX1ApDM/JclJWLQeNMnAhgf6J8TNgCQjw5/AhFQCKsFreIQWAEuApyI8JcD6CrPkwYDBFsEDK8D9q/P5aQ6AJgKAKsUCL2v 4_2ndj_mp_0005
L0gjuAVBJFKshlxLQZG6wA9C9HK8z3JLQV4lnApZ2JKMG6TLQfz4lAtRiLKcGbmJQ+bt5A9uAJK8o9BNQalMCBJNpHKM++aMQ2wv6AF/BMKM4TxMQnJZGBZiDIKMYyjOQQA8xAthEEK8g/QNQdLTzAFN/HKs4vDJQlas3ANPhIK8A8FPQUqxDB1bZIKMnSiKQz7jBBx9fFKc30LMQcKgABprvMKMV/GOQuWLzANL+MKMmLTNQ/jz8AlviMKs7utKQCCEKBFsBHKsxE/NQYt8EBp9PHKMsfOQQFvMHBJyLKKs5DyOQ 4_2ndj_mp_0005
L3DlhAZfxJKcc1dNQS51QAV+bLKMX14NQettAAhD0KKsj3sLQS1Wu/8jqMK8BIkKQ9nKHAJg8KKs5PVQQfrmUAZ66LK8yPhRQk6bKARX+KKcAe0SQUfOWANK9OKsJxeRQXbkiABKKIKs13pOQuhSXA1DcNK8EFlNQD6mEApkzIKsVOdQQr5Xv/wa8LK8MhYQQp+SiAdmDLKsWddRQ0L/TARsqLKsTeqTQyvwJAV8yIKM5D1SQc/l0/gByLKMQk5SQqiyfAFhpPKM1wUSQW3PGANm0PK8NpiRQgpzdApwkPKMxIjQQ 4_2ndj_mp_0005
LK6S6/wXYIK87r6KQ5PDd/UgrHKsuDlIQ4Rfr/UQzIKsyA7DQQ5t++Em+JKspxXBQj6GY/sIpEKcQePIQeqah7m2wDKMOd8DQ49/r/+FLEK8UpIEQBYTC/MrhCK8128+PCx+CAPYXDKMSA7/Pb93i+2ttBKM70M1P3UV0/WrICK8YcL2Pn96FARG6GK8TtwLQiw1i86ahIK8NDGJQku0/+0qvDKsz6EKQG9B8/kL2DKsoGzHQRg85/ONJFKcgUoHQQAnz/obMCKcqFk+PxKMUAT0sDKMXaKAQUdJK+UjvAKsioFUvvWYEALAgBKs1JEYP 4_2ndj_mp_0005
L6EyJA59kIKM9nvCQjN+SA15CKKMMQn7Puu+QAV+ENKMeQ37PPFDIA9LTOKcj0+wP7CdlA9nZJKMj8N6P3aWqAlOKLKsXQokPzN3mAxLdGKcePA3PkE5TARUzHKsgWfFQ5cKIApsjJK8+OGyPFBopA9S2JKsdP1AQr8zyAFXrKK8FUNbPvcgpA5UQNKMr8TvPghQmAlqzKKsnq+zvl9VvAB5AGKcDLE1PqspiAhYAGKsGJNCPiYmjAxBPFKcar89P 4_2ndj_mp_0005
LGGgVAdwTOKMWwkCQjFRSAdyORKMkwkDQR9E2/IgBSKM+o0CQYJgs/4MKUK8l2mAQJsnZAVZ/RK8JYmIQrM4oAV26RKchDAJQnwssAZDYSKMBycMQletoA1exVKsm/+MQg2dZANzMNKMgYzFQZ7JbAh1USK8J8hAQR0bSA1poQK8MIDKQaaGUAVWAUKczmEJQl+lsAJkfTK8dMoHQQ0/rA1HAQKM7YUIQstjqA5mWWK82OCPQNLIgAVx9VKci7oMQ+3AtA5tEXKswkmLQ 4_2ndj_mp_0005
Ld3zR/EOcQKcNV6EQdyYO/W5xQKcrp6DQU7um/iV2QKsWQ17Pl1c5/qUxSKMa043PMpUv/eohOKMx7vGQ0Y/OAbrYOKsJIVFQLRodATSGQKc/StHQuFWWALxiMK8fVnBQHHjpALL+PK8U6ZGQQX5lAvQaMK8duTAQJzFtAfLIOK8nPtCQzC5l/s3yOKs41mGQveva/eGvSKs+SrFQ8Ots/SMyOKMPAiJQSnsg/CNnMKce4vFQ21BYAngjRKsOWUJQPb+KAf+LLKME/b/PhmNvAjFVRK8nsJIQRuroAv78KKcwCx6Pf7i1ADyBOK8KMrBQ 4_2ndj_mp_0005
LxwJS/OR0OKMiaPzPdyWh/ebgOKMfvZ0vAoQ9+S9/QKc2C37vQYLl/apLSK8SWWBwz4Kx+mO+LK8Enr6v7XNg/GSUJK8avJ2vYu2T+i8/GKMSnq7vvpTHA/XMJK86Wu6vXaxr+6cVNK8Qq05P//pBAzOtOKciVA4vA3cK/QQ9LK8zdT4vGuN3+uyCMK8aasBwOHvd/WLLJK8hN+kPWyQJ/iLHFKMYkG5veK1U/IXHHK8jZz4vraYW+u2GHKMP1LCwv7YOALnTHKc9+J4vPl/HATSVJK8MftBwdFMQArg2KKcBTb2v 4_2ndj_mp_0005
LdUkQ/Qh9RKsT544vkN3o/QJhUKca/o8vkFCD/MEDXKcYU55vrJAQ+IoeYK8f/jAwLNZLAV80UK83ll4vX2WVA9eeXKsR3S7vssAeApl7XKcUKrCwEmFWAZNhZKMQ9MvvxvljAViXaKsmK7DwZdQfAxI9bK8K9i0vB35jAJSYcKMECKAwRaKs/4V4QKc/BawvRmTl/YVeUK8kspCwxZWVABQQTKcfB/7v4orLAR6lUKMAZfBPG7hdAZtVWKsnxpFwK1UPABxLZKsPpQwPhV9mARrsaK8794HwpKvfAJzidK8+U2RvXegnA5PTeK8T7IBw 4_2ndj_mp_0005
LeCfX+Q4nXKM0H4APA/QE/CwLaKMDgylP8vT+/yjNaKssw/uvth/EALbPcK8txf4v49XK/KKqaKMUjr9P6i08+s3RWKsOYezPI2fY9EF4bKcFk/Yv9/Kl+AvZaKcsI5AQdzZr/ebNZK8j2iAQW0qe/i9scKsKka/P 4_2ndj_mp_0005
Li3CKATI7XKc6fstvvKEfAfQoXK8VUV4vKrueAnIDYKcS0FCwuuMlAnszZK8hvEEwFVEkAfq0UKsuuE0v/l/tA37TUKM6vx8vvOmmArDjUKM+RozPTppBAbKRWKc+ymjvKv2kAnhBZKcjqiwvncRcAPGVTKsJRU4vd3FxAjaUSKsXeD7v9u7rALocUKsManCwcFF0AnEzVKMz/36vf2ypAHwjSKMvxw2P7pfsADIDWKczjG4PeFoeA/t1UK8K4d6P 4_2ndj_mp_0005
Lv9/OAnlzWKc7OqEwKYuKAD3GXKcIaJJwMAdEAn/4ZKsec8JwvJJNAfGBbKMHZ2Lwb1Cy/yGKVKc4QCKwZyAAAjXdSKcYunJwMrfn/S8jVKcvj+MwLlrEALpgVKsuQ8Cw7m9YALSjWKMGmRKwoxrK/uLgVKsmK2IwjzS8/iR/RKMJ+iHwQ+o5+6vKUKMNdkNwVgAZ/2wmXKs15SNwBAACAH2MVK8mZLOw 4_2ndj_mp_0005
LD9Jq/yDRbKs2CiIwZIif/muAeKc3lSJw0R/DAng6fKMpr/IwucqIA/ZnhK8ZcmKwBAoK+kaCfKsUPFHwuAMy+QrAiKsMeAIwMEyt/wKddKsG+IIwZ/wa/2slaKM1CnFw40eH/OOxdKMyzULwApWz96kyeKMTh4CwPt3m/o9siKsHkgFwCz3A/mDHjKc0o/GwKh3I/cgWiK8plGKw7y7DAlOMeKc1kyFwzWN2/cbsdK8KhPKwxTSo/0GWbK82RbHw 4_2ndj_mp_0005
LCmvOAzUrfK8B2bFwvkMhA3iLhKsu6rEwJXnpAbdwgK8mFkIwvwLuA7TsiKclcZJwpAcKALJYeKM7TiCw9/IgA7ySjKMK0wDwK1+kArVXgKskPHBw 4_2ndj_mp_0005
LtKmsAraPeKMkFIJwFdL0A79ZdK8a1SLweEmwArVWeKsaXEOwg8c3AzjOfKsVZtPwgzW1AD0YaKss3ULwzE85AbxdZKsQN8Iw9AynAvr6cKsK8LIwDTH7A75peKMaB3KwQ4htAPAeZKMlkmLwdcV6AX9yZKM51ANwUpW0AT1hZKcL2PHw 4_2ndj_mp_0005
LbbDmAbRSeKMbP1Ows4AiAn4UfKMQUsQwGQLjAj7OiKMre1Qwh9QmArCTjK8rP5RwbrSMA3OoeKs4c3QwtxUHAziqbK8GOHRweeCd/G3NbKscNCRwNXCQAvk1aK8vMeSwZn5gAPxQdK8UTqNwp8vnAT40eKMVbeRwJntDADZPfKskG8Pwov/FAnqwfKMMftRwW/zOA/NdaK8ecVQw566O/+DHZKM2ZNRwH+BG/ScybKsF8CQw22X6+uUbcK8bpyRwHGhMAPtuYKswYpSwXuiIAnsCcKMqBQTw+mpgAbRJbKcjmfSw 4_2ndj_mp_0005
LKMhgAr2xjKcXAgPw1TahAzIrmKskTgPwnYktAbgdnKs8u4Pwjr3vAb1HpKM/H3QwIzzZA702nKshP5MwbgjBAb3cnKcGnwMwvOYfAz0zqK8ZVrMw7CJw/KAAoK8UHCKwzTObA3q3iK8hX2NwZhIZAXQTnK8NpmQwSWUgAvQzmK8UJMLwWthz/apwoKsVCNOwceW7/icZlKME4TNwKQ4YAfTnrKs7k0Kw2YWoAPIDrKcb0rMwqhiYAHr4rKsKrXOwp6r2+izqnK8+IGKwvYg+/6MqmK8tLkIwuYh2/mNEqKcnCeJw 4_2ndj_mp_0005
LMY00Av/emKMtvPOwBqKABbt4mKsmfWOwZapCBz42lKstCgQwT65FBLgRnKMesERwb7yCBLTelKct39LwUpiBBTKqmKM+QNJwDi2DB332kKszMFGwIN2DBDAepK8DeBJwS/wyAX54kKM9kHNwK7/ABvXBpKsn3LOwsHhBBrEZjKMuD9LwvwHHBblhlK8K/OMwWKc6AjZvmK8iJ7IwMc9CBLxslKsCNKCwg5ECBX03iKsc8YGwr5KIBLctkKcbalGwc98CBz9TqK8o7HGwOzKIBX4YpKMzYTJwavECBfNuqKMTjkKw 4_2ndj_mp_0005
LB5FBBHskjKMQaFRwwWKDB3V0iKsKUXSwj4xBBXz5kKs6JZTwNBbFB3pzlKsy5HUwUhT9AvBOiKM8mpQwYEcHBvIaiKs5uTSwQOTBBP3+gKciVuSw 4_2ndj_mp_0005
LmEm5AXG1lKM1bhTwApr2ADJ2nKcHkjUwgB85AL9qqKM8wTUwcaF9AbBHsKcf5MVwWlkqAfh0nK8g6xUww4lmADCYlKM+MhVw+JZfATfmjKMPA5Uw+k1pAfE6kK88v0WwZ6HYA7jXhKsYMkVwP/MmAXKriK8t7fXwb8reAXN6gKcW83WwRlcXA/2reKcU9iXwvuczAjYYlKcEE6SwqWJ7AfwcnK8mGeVwO4emAHm6nKseT0TwdrPoAzglpK8xTWVw6nSaAvC+jKc9U3Tw2wQvADOTmKsGUUXwsmSNAzX+fK8dnEVwamwoAPjTiK8AzQYwDHYdALkqeK8t0NYw 4_2ndj_mp_0005
LFDw6A3JhrKMw2CTw1f98AbTXuKM4YrSwqIxDB3ICvKsxwHSwnaNFBrhXxKMYICSwx6q0AzHYvK8rFqRwG0l1AX43tKcnUcQw+WZpAbEFvKsUcNSwn/d5AXsEqKMN3WSwSTs8AzfbvKM1NoTwNsL2AXmexKsNCcRw1GTzAHQEsK8oPmQwaVpjAXjzvK8rceRwvMpoAzSPwKMYMITwn3znA7s+sKc+CbSw 4_2ndj_mp_0005
LIfNHBfuDtKMF84RwSGtMB3mjtK8bsTRw5U6QBnx7rKsFYGSwRobVBP66sK8zESSwPX9MBPWxsKckZrPw+egJB3RduKcD90NwuKfLB/KQxKcjZpNw6YQIBDG3yKcg01Lw+g9DBfsT0K83hlMwP3bCBD9U0KcnjGPwIDSBBHRt1K8acyKwBU0FB7+LrKcGWvRwd8cNBvQpvKcucjRwUftLB/ksqKMe9cPwv1ERBfm6sKsvX+Ow8kaFBHHguKMNGlOw05iJBb6ltKcxz0LwgplPBfIQxKs1N6Mw0WXLBfLLyK8RrnPwgoTJB3U5yKcD14Jwu7eEB/eQzKc6QPQw9ub+AfWa1Ks3TqPwCJdCBLTs1Ksjn2IwoVI8ADoy2KcYLWLw 4_2ndj_mp_0005
LP1lPB74ZpKsoAeSwKNlTBfpmnKcqdFTw690TB3FPoKcNomUw1D+XBPHFpKM8kEVw2RHSBfqskK82s2Sw5p4VBnN/iKsRMcTw7TWMBvcdoKMz8FSwmkrXBHltnKs93tSwEz4RBLqTkK85LyRwrILOBXYTkK8FpRTw4ZqXBTmBkKcwYHUw 4_2ndj_mp_0005
LxwGPBvsEoKM78QVwklPOBbBgoKsc/qWw7P6PBH7WrKcWnHXw1F3NB79WtKcwanWwBgYIBLZBoKsHVAXw2KFHBX2AoKMNsPYwkfSBB3MknKccgXYw0rAABHQmnKcY5EZwSlQ/A7uZlKMAtdZwL/bAB/TBjKM3FNZwEy48A/HplKMMvGawoOqLB/OZnKsoI3UwHF0QB3fGnKsFUNXwJJIHBjmGmKcQKmWw+K8FBjIkpKcySiWwHDMIB3v7pKcIpdYw2DUJB71amKsXdfYwr3HABLLolK80kKYwbu99A3pIpKsz4HYwkWu+AvPZpKcy0SZwXAWBBDj1iKsYutYwMtJABTAYhKMqrfZwsRp7APVenK8tgTawbPU8AH4/jK8TUZaw 4_2ndj_mp_0005
Lqo1SBP0XrKMk1HYwyr2UBP+5tKcugWYw7MCRBrYuvK8b/vYwzvRRBfTFyKst3sYwkz2ZBLsXtKMEXxYwK76cBHA4vKMDU+Ywi1/gBDILvKs7uWZwKfqiBP0pxK8VAgZw43FlBj6AxK8Cl5ZwKTnTBLnmpK8OJWYw2V4VBLKOvKsR63XwaOlcBTVFsKsohfYwiQvYBX1TsKcNgOZwlBZaB/EIxKcagSZw2V/dBjjAxKctyhYwJMMiBnkxtKsm8DZwFIegB/AOuK8y70Zw/bdhBPRGzKMilxZwrGSjBnckyK8l8BZw/+ImB/RtyKMNB/ZwPmPmBP9svKMeSpZwwsikBzsMwKcdzVaw 4_2ndj_mp_0005
LRRoNBbRbuKcqsJZwRX9JBT5xvKsSKpZwSAIEBPyvuKMI8nZweEUDBLGgsKs9IYZwfdHMBHbavK898Wawr/pRB7TpwKMgHbaw7oPMBDLdsK8jViawtxxNBnHasKs+2JZwzLrJBva5xKMdDhZwJPgJBn+dwKsbMtawrpHTBPlXwKs4r7awjVcRBTqxyKs28TawEZYUBDNrvKslwEawoWxNBjiNsKcqwCbw5t1OBnhZrKMc+Law+iNIBToorKMlbgaw 4_2ndj_mp_0005
LfyPABfkOwK8b82Zw2cb1Aj/avKMCT8ZwQAqvAbO5wKM94hawFtp0AX4RyKMii6aw8EtvAz+CwKM4hSZwqlWuAHL8yK844DZwd5+rAnzn0KMmbgZwgznuAjLqzKMqudYw/G8ABXfGyKsitBawBd00AHeQtKsj1/ZwUT4nAXQFvKMTiRZwwsb0AryEvKsvs5Yw 4_2ndj_mp_0005
L9d+kA3+hwKczClawVV1aAvgnxKcj4Fbwqb8cAT/q0KsuPJbw/ByUAz5Y1K8YzqbwWPtDADk3wKcqR7awFX01/OkMyKcpGTawUUoh+CTRxKs+sJawkLpm+IvpyK82QiZws6q1/AptxKc8AYZwTHBiAX8evK8pCMawqmjeAP2lwK8WwjbwpCty/eiaxK8Y9VbwZfgCAjYtuKsbC3awaTGFAvGtxKMl43ZwKO11/KBX0KcgSXawUoPw+gmtxK8GFlawUWFh+yZHvKM5ZEawflBs+yoQyK8p6GZwPoJq+kjz0K82mnZw4fPAARQryKsyu9YwI/oEARfGyK8u9wZwv4K1/QXuvKczYSZw 4_2ndj_mp_0005
LIZziALsS2K83zsaw85MjAXgN5KsO42awdAlsArAy5Kc7lUbwLofsAXHA8Kc8CnbwvAKlAbPu6K8s3Maw3KWZAfwm6KsXHqZwNbweADXl7KcW37YwspEnAPRy5KcoAnYwv4/sAPDY6K8IqEYwpk5sAvmm8KMo+dXwdNbzA/li4KscUtXwbLUmAXdj1KsDMSawgy2YAvk65KMNwJbwKG/sALdJ6K8UiAawBugmAT918Ks3rSawZP1KAfqv7KM6fwZwtW/UA3Og4KsYenZwljciAD3n9K8Hr7YwINvPAzpv7K8WWqYwXuEoA/t33KcciwYwUA6mAvm79KMWhmXwhLGyAXU78KMMktWw+fPyAXus2K8NDDYwvhn4Aje84Kcyb9Ww 4_2ndj_mp_0005
LQyN0AbuE4KczDabwYT29Avlh4KMaPzbwN478A3iE4KcKzhcwYhJ1AvKI3KMj0xcwdhYDBnMw2KMAkibwn7MCBr6C0KcOPpbwvM3yAr5N2KMQoObwCks/AzMp6KsSbvbwGJHHBfqQ3KctsybwCM9DBDvH3KcChAbw2xo9A/CvzKMskbbw 4_2ndj_mp_0005
LdpVCBn764K8lE7cwDD1CBzue4K8CtpdwY26DBvoo1Ksn/2dwSXOHBnVO0K8rfldw4FSHB3qP6KM477dwgLKIBvi05K8brrewn+cFBriF7KcBgEfwpphLBbGP4KMR32ewMKUFBnd25KMvDrcwkV/9APiy4K8go5dwK1TGBL7V8KcCd2dwdHBLBH505KMANrdw 4_2ndj_mp_0005
LAjrABXOi0KcY3Wew0t1BBnRxxKcE4newsxjHBb12wKM2NzewCgdIBj+huKs6yrewJr28ArfxxKsNmQfwOzlzAnnhzK8nzFfwoZd4Aj101KM7ktewh5tABHCj0KsruWewJtlABvkawKMzdOewDRyABbDiyKcLurfwJbc6AP/tvKMDrYfwJIfvAryK0KMXMjfwDjstA3QayKMHtyewI5P7AvnW3K8GUEfwWJfyAT5q2KskiXew 4_2ndj_mp_0005
L0RQLB7+lyKcBeAfwvsrQBvFxxKse4MfwAxHVB39nyKc3iwewqmnYB/v7wKsI7lewbR6RB7ywyKM1I6fw0VAOB71xxKMBzNgwhSHKBbQfzKMHwVgw7LUOB7uKvK8nLVgwRBjGBrwlyKM7Blgwt8vKBnPRuKMTdkgwOM4GBzF+vK8vXsgwE2UDB30EvKsml7gw4OQKBzQj0Ks+hBfwq34QBXGovKsEcGfwi93RBTb80KMrh6fw0L6VBDkHyK8WtBgwFs3JBzni1KMm8Pgw7tXRBDu0tKs06OgwvYfDBPt7zK80Rrgwia/KB31NsKcNQqgwrvFEBrWPtK8t6+gw 4_2ndj_mp_0005
LjeaUBvS90KMrHbewNkRYBneH2KszW7dwoIWZB/yE0K8GPXdwYs+dB3WrzKsZ6IdwqaJWBfnu4Ks1KodwXKQaBDFR6KsNdPdw40NeBfsv7KceBjdw/0AbBbjj6KMY0kcwbmngBzR48KsWbFdw9OYfB3CM8KcNdfcwmWARB/X/1K8Togew+6NcBfEp2KMKkHewr4oUBnjA6KM2tBewHyzSBXnS4Kck3SdwHUmeBLgE8KcOdCew5A6YB7Px5KMc+Icw3eTiBfAJ+KczcOdw 4_2ndj_mp_0005
LSvWVBXNgyKsRgHdw/r4VBv3lwKch9jcwHHlZBL2TuKc35qcwTjSbBvKOtKMViJcw4WXQBfLavKsw+Ycw17hMBHAnxK8ONLcw9PKOBrO5tKcCV/cwix1RBHHlyKMlWXdwjI4XBD9wxKc9OLcwoqyQBb7CuK8R+9bw/fpIBrNvwKMqjDcwvnHOB/mnyKcGCvbw0PEMBbDDzKMUJlcwVgQKB/+DtKcFV3cwbXwNBbWQvK8xYadwYz4QBDwRsKc2yHdw 4_2ndj_mp_0005
LoSEbBvJ0tKM8hSdwY9reB3XjrK8AeedwHMXiB7VasKcslidwCFLkBbd8qKcHixdwd7xcBLfSqKsXYIewFzYXBPt7oK8SCFewhe9SBnADqKs5/Yewyn3WBv2kmK8sAudwlQCOBDwzoKcY8Vewpc8RBzmVlKcN9qdwSmiNBficmKML0+dw8poIBbmNlKscx7dw5muaBvLOvKcEhpdwP1xeBnIRqKsCTCdwakhcBbv0rKsqGhewdMsfBD1zoKMTCTewqjXTBDm5rK8SGrewcMWaBb5slKMCTedwNtjKBnwrpKM9nlewpUiRBrEfjKMV1YdwiCBGBLyPmKsF/Kew 4_2ndj_mp_0005
LU87iBL83uKc3iTdwZmnlBvuGwK8z+PdwnhVmBrYwvKMEcjcwrB+kBz6uwK8B9FcwhTslBDBGzKMixbdwYXpkBjJhzKMEUJewMEhoBXFM0KMmVXdwxROkBnBb2KsH7UewmoXhBb2CwKMOoLdwc/HnBfBLvKMnVkdwnoXkBbCN0KscgGdwVKDmBD8pyKs1Igewt0viBjTeyK8lKNewEGioBrYT2KMD0fdwrIMpBD68zKcEa2cwdr2pBnNGzKc2osdwTtejBb4j2Kshp1ewhLxiB7vT3K8HI/dw4NHmBHnf3K8pZSew 4_2ndj_mp_0005
LOUdoBfCEuK8i1acwyeNpBz+dtKMEpsbwPWXqBra0vKspHUbwgjhpBDFTwKs73uawqhOrBz/KrKskhqbw0LFqBHpcoKMoT2bwHxNsBHDSmKsAa0bwG7ErB/6jjKcUaAcwLqKtBXSchKMLaAcwRkVpBPlPtKcI10cwNWdnBPCrsKc9RcbwH+4sBTblrKsdGAcwEjCsBTECrKctOKbwfReoBn67nK8DMgbwaoQpB3lhoKc/kWcwJY1tBn1xmKsoaKcwaACtBfLLmK8EHUbwRHhpBDoAjKMhvpbwE+LqBruqjKMHNgcwjTVsB7DrfKcjhIcwY2muB/i6hK8qyVcwqv+tBbDThKM/6ibw 4_2ndj_mp_0005
LB4EsBngWxKMT8nbwnTvtB3qmzKM5/WbwG7HsBDMU2Kcr+VbwHfItBbZQ4KMkNpbwzcRwBPz5zKcMUxbwR0DyBPdfxKMLaubwi8YyBncUwKsS+LbwZCOzBLkuwKs55RcwF+gsBz63wKcUiGcwG6FuBTcKzK8+T1awe4vvBv/O0KM9xScwAYYxBbwp1Kc+ZmbwUjb0BPoIvK8l4RcwTS5yBzDvxKcRCtcw 4_2ndj_mp_0005
LAr2pB71i2KcicAbw7g6nBTZr4K8g+4aw7q/mBvgd4K8mtKawoX5mBPDU2KMUX4ZwY+hlBfmd4KsZDXbwgQMmBztz4KcNOGcwfwAnBfDm7KMtLQcw+fcnBfK/7Kc1w9cw2wxpBP8h7KMUFSdwaN3rB7wq6KsGf8cwrB+pBvv87Ksmu7dwwOKpBb770Ks9UwawTQ7oBnam6K89J8awstlkBT2g2KcSNTbw+NDkBPV+5K88oObwPG1nB3Ve3KcM3Ocwo5bkBD0U4KcGcZcwfEdlBvT+8KcYzFcw0m3oBjlD8K83g/bw9u4lB7ip8KMNdPdwe1trBnRW6KMvpccwhEntBX3U6KsttLdwMaXoBPLn8KcfVMeww0trB72m7Kcq8Kew 4_2ndj_mp_0005
L40PmBr3t6K8jh2ZwedRlB3Kt6KMJLKZwzFZiBj9q5KcCtCZw4zygBPb05K8RhfZwZHdlBftk9Kcoa4YwNKOkBrJu9KcW+LYwn9WoBLne+KMVd3YwgF6lBvxa8K8GCHawHDnmB38Y5K8zc4YwWbTkBD85+K8r/MZwJeXkBPyw/K8L1/XwF+HiBLnI9Kc4nNYwhdSlBzDY8KMS/sXwxOeoBXggALMF5qYwfxgpB36I9KciBjYwMRLpBL6b+K8wyXZw 4_2ndj_mp_0005
L1ACiBXkD4KMNZhYwu5AfBPQ82K8jlVYwzKEaB/T34K8TpPYwVakaBj+O7KMsAAYwri8fBzYZ1KMmAZXwEhJbBT9U0Kcbt5WwJ4jjBf+03KMqjMYwvatdBbTh1Ks24tYwmYZhBLbyzK8SwkXwOX2gBL6t2KsOMpWwaZVYBj9U1Kc/nUXw 4_2ndj_mp_0005
LkMMVBPxM4KMw+eYwM+eQBHQ75KsrVbYwfq0NB3Es5KclwdXw402MBH0f3KM5t9Wwe8eMBruP5KcEp+YwHgmHBbBE7KsPGAZwQPeDB3Ve6KcNfuZwnb8ABP+M3Kca7iZwa3eUBfmQ2KMQ/lYw2/YRBDV/7Ks/wjYwCfdOBH8W5KMFpdZwrKFLBjkM3Kskf6YwHoLFBLtv6KsVjjYwM44IBfSJ9KcffAZweJo8Arrj2KMSx8ZwPZREBPcz1Ksv8fZwsTa9AbGQ3K8H/EZw 4_2ndj_mp_0005
LSoQMBL787KMCC2WwHGaJBDW67KscUiVwLcKDBbzs7KMLKpVwKaFAB3Cs9KcoUvVwupHBBL9W5Kc6z0VwDu1KBL3b+KM8tuUw3Z1QBXaf+Kc70aUwaSlHBLij+K82lcTwDuwSBn0HBLsZg2Tw3XnMBb7u9KssJUXwLYaKBDaK6Kcpx7Uwq1+JB3QNALMv6UVw0TyRBrn68Kc/GtTwg3FTBzPF+KMbFVVwyWpIB3aWALMl44Sw7mVDBTzm+KcxLsTwVibIBb1y8K8Ew1SwF/CXBvbABLsHGqTw2X+RB/FuCLsEUkUwTKqQBDiiBL8M86Sw 4_2ndj_mp_0005
LAAAcBBAAAAAAAAAALy2J+23PV6rX6movPy3N+KDDN6LWSszP 4_2ndj_mp_0005
SCORE:  -171.014   -400.395     29.799    325.768           1.214                 19.912        -10.335   -161.108        1.016        -50.412         -3.356        -21.539      -7.999        0.000     13.506    103.187    -17.431            0.048     39.474                -32.606          0.243     13.091     53.000      3.000 4_2ndj_mp_0006
RES_NUM A:1-103 B:104 4_2ndj_mp_0006
FOLD_TREE  EDGE 104 1 1  EDGE 1 103 -1  4_2ndj_mp_0006
RT 0.402148 -0.906055 0.131688 0.889015 0.420814 0.180465 -0.218928 0.0444986 0.974726 -10.0068 -11.3044 24.7992   4_2ndj_mp_0006
ANNOTATED_SEQUENCE: M[MET:NtermProteinFull]ETTNGTETWYESLH[HIS_D]AVLKALNATLH[HIS_D]SNLLCRPGPGLGPDNQTEERRASLPGRDDNSYMYILFVMFLFAVTVGSLILGYTRSRKVDKRSDPYH[HIS_D]VYIKNRVSMI[ILE:CtermProteinFull]Z[MEM] 4_2ndj_mp_0006
CHAIN_ENDINGS  103 4_2ndj_mp_0006
Lus6oA1aHMH8DzXUwECXtAVHUJHMPvETwRIg5ARqwHHs3uPTwN0I/AR1bPHMULTTwPg2qA9O8RHc1eCSw5MRvA9yrPHcmgpQwHdYrAlJrZHc7b4OwycP0AlakWHcpWLMwWMBhABMLNHMZaSUwZiYqABBOGHczcBVwuITsAtE4SHsXqsUwbv5pAxwmBHcmdzSwU+NiAxb4SHcW68RwPMHuAtLlZH8W3XSwuU+3AJ4ZPHM1IsQwuWZsANU7HHs4eTQwRuzyAx5EcHsRmhKw9cg8AlxVXHsGa2Mw0D0yA15YOHs6ggLw 4_2ndj_mp_0006
LxTv8Ah529G8KjcTwBS1DBxvd5GM8SrTwBgoFBBLLwGs9R2Sw57pJBprQrGMNMJTwliYEBFKI2GsSHJVwRBWAB1YxtGc0KmVw/T41AlLdyGs3k5Vw5j4zABrV7GMZufVw/AnvAZKJtGsSUiWwnss2AFSJ5GsUAxTwfbdGBpkaAH8pjqTwsFYIBpt5yG8JFUVwfc7DBhUI9GsODyVwMI0/AVtxnG8aB0UwsF4BBViypGsMHfWw 4_2ndj_mp_0006
L8fJCBhWAsGsrO9RwfOADBV0miGM8WDRw5yGABJ4hjGMw2cPwqih7AB2wrGMKx1Ow/NPBBJ6HYGsPvuRw4s1CBxbMPGsiL7QwsQZ2AhD7XG8BQ6RwEnw9ANCrwGswX1RwSHTHBNPnhGMNc6QwDkJDBJCdXGsXMtSwjMg/AlBLMGMKwfQwq6C0AhYdQGsEBZSwJa8zARspeG8hCiSwRxhyA51gYGMV97Qw 4_2ndj_mp_0006
LHdf/A1l1aG8XS5NwSR+6A5egZG85nMLw/AMvAtHOZGMoMDLwHk9pAhM5RGcbWFKwdDM/ApLNPGcfJ4Jwn8u8AVcMGGsNoiLwkZnFBJ42PGcYVeJw0ObBBx/OUGs8ItOw+549AtJjgGMIsIKwIfU7AJ4GOGM8v4HwXTc6ApqUAGMRWcKwHLCHBBugIGc4diIwXvjGBxgpWGMmNMIwewkHBhS4QGc5yZLw 4_2ndj_mp_0006
L1TaqAdm2hGs8fKMwSIUdA5AmjG8YLIMwAmtWAFI0qGshKuJwzITfAtojzG8ejYJwpp2VANSboGsYGwOw2stXAh9vgG8HwhQwHydUAd8EXGMFfXQw5f4cAdo3kGs26rRwoUwuAdBBoGMEX5Mwo6vVA52xbGs9z6LwOQUfABmivG83gMPwSwNFA1t7qGc/MkOwNaWeAdAJgGswPfSwKVXfAJWvsGMiSxRw 4_2ndj_mp_0006
LG4bIAVJ0nGsxB8Hw0dOBAtJkuG81NIDwYtwr/0yboGsXgF9vtHvn/oOseGMOhD9vH2xCAdASgGMWwKIwXN9w/Art1G8p3UEw3zRQABLdxG8bedBw 4_2ndj_mp_0006
LrQYa/EG4tGc5E2xvFNJa+kOopGMCvowPhPqT/Mh7sG8ES2+PTaKy/USF1G8rEk/PQhRo/iJ3sGc//LwPE8As/afL4GcXmYzPpca8/S23pGc7TJ1vawRn/gBj1GsPWIxvDFVg+Af6gGciQNwPA0R5/eNxoGMBwg6PP3A7/iBT7GMXinPvENAPAPtNsG801K1vQk85/SiQhGMqji3vDOvr/iDAuGsCAB9v 4_2ndj_mp_0006
L+hzr+QdZoGcdq2DQfQkN/oPZsGspljIQYpCc+EoM4GcN1DJQVqqi/MPS+GcPs7JQHvDD+4i8kGcAhsKQesfS/E58ZGcZZzKQoh+I+M2sSGsDI2MQxcDW/yArVGcRg9NQbR2L/QVLKGcCqSNQosK1+23EjGsTHqDQ/Kq5/YoKsGML9fIQOpeb/aqzjGcH7VKQaUXf+EuooGc+IqMQdaD7/UJ6aGMf+RLQdL6N/8vPWGc0j1IQ 4_2ndj_mp_0006
LLBWb/S2n7GszbIIQOwus/m/ZGH8Q6gIQr+jJ/2XzOHs3kzFQdq00+aJrXHcGUQHQ/oXOAXEFHHMkkrHQLDsRAv/CEH8rpNCQtaNbA3Ct/Gc8ppJQmbzy/mzo2GsD3fGQ5Iyo/m7eJHcmciKQqS6TA/kRPH8YGHIQZi/FAjyp/GsXfCBQHREmA7XSAHM3XJJQoT3YAX/CCHMdtuLQXC2VA3Jf3GcmAYJQ 4_2ndj_mp_0006
L+4Qb+eAULH8vQ6AQBkbN/Uk3QHsfE16PsLuBAdLWRHMfl6/PSZtIAJE5aHc+viAQhThJ/oQ9KHMSC5vOYXRv/g5sNHMM8q4vQfik/0I9VH8gju/v10QNAlbmKHMevP7vZneDARJQXHMMPbDwfBxTAB/OQHMq8RCw+5fcAtC4DH8Sg10vptkjARoPOHcad8Ew68MoA9slCHsc/v6vVGbqAxGOHHcx2XCwUVQ/+iq5DHcLIX/PFaUr+8J/YH8wEw5PhHm0+mdjJH8vMfjv5jhg/kF+CHMT8KnPtEBZ+MigaHcqd4/vUTMDAFDgcHM9ffGwCRtYAxaaAH8EzHiPfX4kA1AtQHMJLhIwHMBvAB1e/GciZ40vKyNyABLxFHcaCGEw 4_2ndj_mp_0006
LD95MAJPnJHcEkFCQiyggAlsMLH8RQAFQGlufABO6SHszm4IQUlZmA9uGaHsyBGJQORtkAJ7WAHsUR7GQCWjuAFhIBH8miNJQOOj4AJAfCHMIlDIQ+SltANhfAHsfF+LQBWxABBTMDHcVypJQqrk2ApzMBHsyRkNQinQABB2iCH85saMQ9LvEBJ9PDH8pfAOQ9/cHABvACHsi4ACQ2P2lA1ukPH8OsVCQ2ppmAN9X7Gs0leDQ6H9cAZ0Q8GsP5lIQ4/T5AxO/CH8FmxDQCculAtFc/G8VN4MQQqsEB5OQEH8HsvIQw2z1AZAtAH8nEvPQ+AtDB9yvCHMFm2PQ 4_2ndj_mp_0006
L7NlPAB33QHcV4hKQTx+MAx2GYHsKD1MQA0NIAlEojHs9NMMQmBdQAZCErHsyJgNQBLQ2/Ai6THsUGpOQ8SuAAt/tJHM73EQQ2sWb/In2FH81S9QQFnJF+a6PKH82T4QQM3rk/clf+GsGdtRQcXFIA1ftJH81JfKQNbBcAh5hYHMBJ7NQnjgT/U8USH8/ucNQq15t/g/AaHcHhDQQvtyOAJuMLHc4UsQQLAwEAJhfDHs/stOQ 4_2ndj_mp_0006
LI1I2/w4+lHcNFIKQ0T+t/8L9wHMPaKJQat4KAlvJ2H8skJIQKXmQA5Sh+H8fARJQBsBz+o+6wH8b45FQAw4V/ifYtHsgQ0HQPRgp/E0dfH8HyOJQf6Tg/sIu1HMNpxKQ691O/MwurHMZpqCQcEBm+Ik94Hc/nREQKvhS/WytlHcCs6HQ 4_2ndj_mp_0006
L3i6WAVwTwHsCdMFQJaMmA1GrzHMEALDQ1aIvAF4u0HcBCkHQAeW0Ahr98Hs2yzHQ6G7pA9nqrH82509P5lyjARM9rHslYzsPDNSnAhHmiHcSiEvvN31lAJtk2HMwuipvPRtPAZwtpHclStDQ0mclAZCS7HsqRFBQ1XNpARfnjH8igiAQuJVyANhLtHs1+E8PR6fWAxvFrHMaPfxPTN7iAZQziH8cWU7vBSllABjGbHsruYTP0j1vA9DLjH8XkryvHhehAREy2H8V675vwQYuARUc3HsGWxvvX9IjAZTH9HsU+1qP 4_2ndj_mp_0006
Ld97vAl5gtHMhHuJQK9m3AdNMvH8xOFMQQ/j0AhcA6Hs0bhNQyHD8AlNNAI85u4NQSvG3Ata5lHMq1EOQw9T+AhHSnHcTJOQQy/mEBBTtlHcIyJQQfmL8AdcGqHMkCgRQshvGBpjfnHsg3VRQL63CBR9KqHsAQLSQWW/pAVSHoHcXx6JQmx6/AtaqvHs2ibLQWpS5ABfeeHcPTENQs07uAta/kH8jPzOQBcpGBlB/iH84XuOQgvy0A9iHsH87bBSQ3XCLBd+pmH8dyfRQ 4_2ndj_mp_0006
LxsqqANIN8HM58QOQkjrnAdBUDIcHqoPQ7zJqA58YIIMmU2NQp1+tABqbMIMoD7OQSnlYAJLdCIseLOQQrcpkAFV12HMiTHOQfh7rANEcDI8SNxQQhoXXA17j9H8mWzQQqJRNAJ0NCIMbcyOQ8W1UA9ABGI8+czQQ 4_2ndj_mp_0006
LonwmAtwIIIcF6aLQfC6oApVlMIMvGnJQt080AhgiNI8Ac7IQ1o/4AJEASIc/KzIQHPsiAxxoLIMcL/FQCu7lA9TuPIsv2xBQTjcNAZc5LIs0iDHQMr8iAlHzEI8cxzKQHfjnA5vHQIMHl1KQ4EwkAh1sHIsu4aEQMtdhAZq/OIcmcN8PlMeuABhXPIcaS+AQKcLkANOvTIMACPDQ9cwEAxNOLIcQnVDQzDWJA960PIMlnUIQb7DJAZE1II8ug+IQ 4_2ndj_mp_0006
L1N36AByKJIMdlPIQ69LDB9ocJIM7DSHQG8oGBZp2KIs4t9JQMXgKBRM8NIMOyjJQYqHFBN6EEIcCECFQ5q2CBRRhCIsC7F/PhljEB9lq5HcAeX8Pbj0EBNUdGI8zGY1PmH32AdpqFIMi9HIQ9ouDBh0aMI8YoIEQ2jDEBpY7AIsgL2HQ1sdJBRjMEIsY+rEQUh/8AF+mCIcSnY/P3g8CBx8c3HMcCJxPV7BDBluL0HsiiNBQR/5IBRMN5HsUYJ8PkUNDBxmWFIsLV4gvqaLJB9iXGIMv5w0PVPfDBdneKIsipw4P 4_2ndj_mp_0006
LipBFBRf0IIc42SMQUCwHBZhhKIs+gtOQ7XWHBNvgQI8uVSPQ5xeLBZtITIck1VPQznkFB5NYHIsIJjQQcPNIBVKvIIstS4RQXJBGBxaRFIcHRATQE4hIBR+uGIsT1VUQrRbGBx4XDIc53cVQ+E4BB9KWGIcQbkMQufBMBp/GKI8DcVOQFtGGBd4GDIcC3XQQJvSBBFbHII8dhpQQYveHBZl7MIsrlHSQ5mgMBhUHIIsbZzRQnL2GBxzEBIsihySQ9usBB1QzFIcIqETQ7dtHBpt6KIsrKkUQLe2MBRUNGIMQKSUQ3DMIBZtdEIM/XUWQEyOHBZA++HcY0QVQ3jbCBpq4DIsBuhVQ 4_2ndj_mp_0006
LLGkCBJohSI8QRGPQGQsBB1GSYI8S1aPQV7mEBNXibIMSEPNQzadHBFEgfIM8ZyNQ9B03ApO9ZI8zFtPQyGa/A5l1PIs9HnOQ6NvDB5bYZIMKcoQQ+qp2A1hPZIMip6QQxBryAd++XIskmPOQ3RM4AFnNeIcQYPPQ 4_2ndj_mp_0006
LU9tEBdLhZI8L+vKQXNXHBBlFcI8e8dIQDNnNB5tacIsB2DJQOOPQBBlqgIMDmnIQO4PGBdM7YIM0CzDQ5EJJBRr6aIsyHi9P/xbHBd7ogIsaAJ7PUW3HBVzOXIMOXYwPpdFCBxXnWIceUQKQkZyFB1XJgIsTMlIQz/9BBBhCZIcay/CQaXaHBtdxUIMOKcEQ+hcNBRe7aIc5V8+P9afJBRiDiIs9z9vPZxdIBx5MjIMsc8AQhOIDBh9wgIszp05POK7JBlTpYIsF91rv0/jDB1GOXIsyUErP9QMJB5xLTI8sgH0P 4_2ndj_mp_0006
LIuAQB1xuXIMA/vJQRctVBNbQXIsAwSKQOKVXBZltaIct+tMQqfgbBh96cI83Y5MQToNXBxKcRIs3suKQlGLXBJIQOI8ehLIQ1mfXBB8fQI8M19DQlVyWBRjDJIc5bbIQzyBOBF9NUI8IQuJQnxBYBFyAYI8XKfIQy/aUBpznPIMS4IMQ1SMbBxvNRIMOTnLQyavWBZ0uGIceYmFQoViWBJIaHIM5uPKQ 4_2ndj_mp_0006
LQbAUBVqRbIsix0OQCuqUBRedeIcTfkQQEU/UB94nkIs4dKQQa6tYBZLZnIMEwnQQBBZQBt1jdIsKOoRQif9QBNkrYIs1/GPQ8IdYBBaadIcenCRQaSGQBl/XZI8iC7RQxZmMBVSbeIMTjIRQ/EERBViOgI88XeSQ 4_2ndj_mp_0006
LFjkRBdXTmIMl5hOQKzmRBZG2rIMA/YNQwipWBVCzsIc1GuLQf2cZBVE3wIMhR2LQx2oMB9/5sI8SgpLQ6/5HB9sasIcn8PNQQ23MBZTfyI8tfcKQhKDPBx4mjIs5RtNQ/U/RBlEjuIMyyFPQKjdMBJ+9pIMkmCKQOeeHBVqwoIcM9yNQkMVJB9tKzI8dGOJQQXcQBt92yIskVNJQiuANBpjc1IMvyCMQ 4_2ndj_mp_0006
LQc8XBBt6oI8ST5JQczlcBllNpIsE0JIQsd9gBF8HpIMTqlJQKpniBZNfsI8kF/IQRObcBx0jkIcl3TEQjkCYBdf4kIM68BAQE/yXBR5nfIco875P0WMZBBpipIMY5k4PHIXVBtD3lIsH1nJQ6WfcBFOJtIcK3bGQsW2bBNd2gIsCQhGQaiIgBZeWkIcumQCQeALUBpLflI8G88BQMhrUBFk2fIsJ3avPM84WBd1XcIM5Td/PV4obB5D4eI8tpN0PrvEWBNdxpI841+pPnsDdBFB8oI8bPcxPvhRZBNYQtIMYAJ9P 4_2ndj_mp_0006
LNmKhBxUclI8POkLQ2bkjBBBNlI8LTXNQgt2jBFWUqIsz3FPQY3GmBBb7rIsx9QPQNebjB9sTgIs47MPQd/1jBx2GbI8asxNQrLLjBZmPWIcFM5OQnw2kB5jAaIcM4ULQBrwjBx+XSIsaHMNQZAykBBejUIsKuALQThPfBxHCjIM+XEMQEOYlBl1+kIcJsJMQs5ehBRtLgIcr5FQQgX8kBRzpgIczUYQQawgiBxwoVIcSNYQQy2olBFMicI8xtuJQkYYjB9ONOI8n+sNQ 4_2ndj_mp_0006
LhYwhBJ2zsIMU/GQQpFHiBR29xIsvutQQfx9iBFsh2IsI0jPQCL2kBdFQ5IcHBIQQQ5BfBREfzIMHnZRQQc4dBxS+vIcsCdSQAb/fBB10qI8vOGQQRnyjBlEIxIcXJYRQAqxbBNJazIcLOrQQj7UfBZkj3I8cAyRQuFTcBdh3sI8bQDSQ 4_2ndj_mp_0006
LBk+hBJ+t2IMnxFNQmN0iBFs/6IcmYQLQuAZlBxNE6Ic98vJQ5vJnBF/f9IMJE6JQPMmgB1XG8Is4oQJQ6MXcBtQn+IswSiKQ57xcB5uPBJcnmnMQHFyXBxq29I8V6UJQS6VgBRnb0I8kMxMQ6rFjB50p+IME+ZMQVh/fBRcX4IMAcTIQ6lVhBFSw+IsvOZHQDtbUBBvb/IMJdFKQwXoXBlls7IsJoSHQ 4_2ndj_mp_0006
La12lB97h1I8E2kIQvtOoBJQN0I8uk3FQTM4qBpsazIsBOiIQBv9sBlOfzIcCyjGQBcpnB9JHvIMi7pCQs1YlBp1ivIMsYD9P/44kBdNFqI8eOD4P89ImBtbpzIMKgKxPBRVkB5r4yIsPAoIQvXaoBpmX3IsP+4CQV+HnBlP7rIMTybFQkedpBhh8tIsNNiAQ4OjjBlrywI82AhAQuHSjBx3YqI8rBvoPESUkB9qPnIcbAR+PjJtmBxksoI8x0OwPqIikBlQ9zIcXiRivTd+nBJpZyIcSEdZPi0cmBB0h3IME/W4P 4_2ndj_mp_0006
LUNyqBFtayI80iLLQLzHtBBBpxIclf1MQ2NttBxv52IcpseOQ3TUvB5uy2IsYRJQQ4frsBh32sIsnItOQ8sGsB58fnIs2yUNQr/jrBR/OjI8RibPQ5KeuBRi9lIcCukLQH0IpBh09zIcawDMQza1uB9frwI8ZDlLQ23/qB5tvtIcsfAQQAZduBh4VsI82/7PQaVUqBV13nIsJtFMQu0JrBdUbfIcnwcOQ6i1pBxiZkIM7GUQQXlTtBRR0iIsaCXQQL+DuB13JiI8+1lKQDkQwB9OllIsqtzMQOqyuBJzCpIcBLEKQ 4_2ndj_mp_0006
LD6WsBBvP7IcODvNQr+zsBdNMAJsU3KPQZxnvBVT3CJ8OvsOQTn+wBtKVBJMnL6MQCVnqB57JEJ8QrZOQvf5qBBsuGJcDECLQ/wzqB1QJ7IsHGcMQoHzsBVBF/I844oQQYepqBtmiHJ8hnxPQMvqoBR6OCJM6BmOQlknpBxEtCJMz42JQ 4_2ndj_mp_0006
LOgXwBdc3GJMeYLQQhMAzB9c7JJsfGCQQXoSzB1tJNJ8JzaNQVUlxB1JhQJspcKNQxcWzBpZ0NJctKMRQgI+1BZ95QJ8t4LRQ47Q4BRHdNJcxZkRQhtn6BNblQJ86D6RQ7Aa8BNYcSJsIwARQl/E8B9NdRJsIkdPQfRf+BBkQVJcO8aRQA36uBhS2HJMEk1QQqAv0BRtSHJs5BAQQ+xOzBVmpLJ8bfISQqkuxBBsuQJsFdLRQZU21BNFNUJM2W5RQ8AW2BtCfSJsU7LQQigx4BZ70KJ8dNvQQLSu3BBTDLJcs6bSQHO86BVPbRJ8di4SQSIf6B9eTPJssh1OQ5pa9BVX2SJctqHOQAcv+BZIBWJsU+ZSQs40/BJqpWJ8DBwQQ 4_2ndj_mp_0006
LUuL1B1LQMJs5ilLQ4AP1BZVcPJsXxNJQLmQ2BdGSVJ84KqJQFim3BFIhWJcWpqLQk9N3B5jdMJM07oGQ42D5Bpu1JJM/uKJQ8pU3BVGGIJ8QdeLQdtO1BRQQMJMOMiLQRLPzB9PaPJcI+VIQLx73BR6aPJsXZxDQb+A2BlqQJJcL86EQj6i6BhV0MJsDqvJQMCN6BVJeGJM/aYIQ7Dk4BxouHJsrbQNQ4Yd2BRNKEJ8UGHLQ 4_2ndj_mp_0006
LMtm1BJt+YJMXEvHQb7u2Bp6PeJcDJAIQJ9J1BNBEiJs309JQRI5yBx+rgJ8c1pKQfqyzB5+gYJ8xgAGQdd32BRkGgJcaNEEQvF44Bt2NeJ8GAZIQ 4_2ndj_mp_0006
L2vG2Bpl0mJ8DGxKQIHq0BdInqJsxobMQ2A+zB5c8nJMYuIPQkHkyBt4IqJstubQQKVp2BV1OvJsP3vMQ5hZ4Bp9zuJsPIWKQ1Dt4BR24oJsJe5JQs5F2B9GxmJ8ATxKQ9t+yBZnHsJswsQLQjUw3BZWzuJ8XroOQRLk1BNxDzJcjf2MQ8jU6B5U0wJ8P+tKQhBe3B5B3wJMlooIQxoW6BREXnJMGxILQs2F5B5oHoJMVJiHQ 4_2ndj_mp_0006
LEXb1B5fljJ8vr/PQKZC1Bt6BhJsubRRQboKyBxayeJ8hLaRQq3JxBhmLcJ8ERiQQsOj2BpXAiJsGwgOQvrY1B55+jJsmiDSQRsY2B5zwdJMC/hRQ 4_2ndj_mp_0006
LITDxBhgEfJMaGjSQKFXuBF4GdJsZf0SQ3uluBdzrXJc4NpTQnQksBJpPVJ8vZ6TQVywsBxOVhJM0AmTQ1zbsBBJwmJscN5SQ1k5qBBvjqJc1TzTQnH/qBV39lJcLgkRQJHKyBlCkgJsokTTQ7wbtBdXRcJM6x2RQj2vtBFxCiJcfGjUQYLxqBtYwfJsIoyTQzjZuB9kfoJMEYtSQLsqqBJRauJckeTTQD+/rB18GrJsg5uUQFy7oBR74oJcXKBUQETwqBJc0pJMZoERQQSBpB1xOkJMiRwRQ7PJsBBYSjJ8J07QQ 4_2ndj_mp_0006
LHXCxBdALWJsul5TQkNmxB1dcRJ8pvtUQo/n0BtloQJcI26UQ1cJ2BpzvTJM/hVUQobnyBdIgYJcuMqTQ3DswBF+9NJ8YaPUQLdswBx8KSJc0LsVQ 4_2ndj_mp_0006
LGvb1BtHwMJ8eVuVQy1M4BBlhLJctLAWQsTq5B9rdQJ8DVnWQUQe4BBSCUJc9fQXQQeX4BxT0GJ8My6WQxYz1BRSGEJcdzoWQM+1zB14kIJsAUbWQoYe1BVBqMJsRZvVQ6aF5BxOaKJ808CVQixU4B9GIIJcBT9XQj6D6BtfPEJ8c5rWQGxT1BVwxBJ8FthXQue31B5AkBJcTBwVQz1gzBlXpJJM1IeXQSpCyBh3NHJ8Co6VQ 4_2ndj_mp_0006
LR7T8B5SzQJ8oHaWQg4/9BlBYVJc/S1WQVS69B1ZGXJsmTLYQXzn+B1tqbJchmUYQkvcAC93GUJMWXdWQcdsACZsPUJ8PN9UQe/r/BZuKWJ8YvPUQJxuBCVVbSJc5JiUQBQK9B1V0NJMK63VQd/68BR6wYJ86IaWQTqtACRmJQJsbT1WQPTHBCJD/WJMVA8WQ 4_2ndj_mp_0006
Lha/8B9QYTJ87ZlYQlaq8BpgjUJMh5SZQxj35B5/TWJMSXlZQIiR5Bx73WJsYnLaQzro9BZArPJcjMrZQyTTACRO2OJM3HnZQ38EBCJtsSJ8RRnZQ6itAC5Z5JJ8LfjZQT8U9BZArPJMKvZYQSs29BJ+IYJ8ZRYZQmKn8B5lHMJM0RfZQuhI9BtpFQJMe+MaQLEsBCN5GJJ8LrgZQ+HDACB55GJMThjZQ 4_2ndj_mp_0006
LS883BNvmXJsH4HZQNOP1BNNQZJMH4PZQMTd0BJUDeJ8PcyYQvD11BJfXfJMQYSYQSvVzBJfhUJcNFJZQdvszBVSAQJcZEpZQf7nyB9ZaRJMcCVaQuxUwBhQMQJMgkfaQ8IS0BNt/TJMQAvaQ2tf4BphbWJ8mLqYQitS1BtCraJM22wZQRdozBFz4SJcvFpYQnrRxBJ65VJceJLZQrz01BRmHPJsXHsZQGboyBhOfMJ8AhdZQt3rzBJ9BVJcebMbQgaI2BFG6UJ8OLlaQ 4_2ndj_mp_0006
LL6iyBtGVhJMA0BZQUqXxBNXDmJcZdpYQgwbuBREqmJ8Wh1YQBZltBxAelJMB/YZQ9B2yB9SVrJcbzyYQ0PzxB58evJsp6XYQhrfyB1A7sJc6chZQblfxB1LfgJspfcZQgTrxBNc4lJMS8GYQ9890BpK2qJcd/rYQb8KwBVl1wJs2CkYQSQjzB5SqwJsBenZQ0qTzBF1ypJMc+1ZQ1FYwBh5ctJMHYoZQ 4_2ndj_mp_0006
LsZ/sBd5voJsC5WYQDHLqB92VqJMU9bYQXIppBNn/uJcTS6YQPmOrBho7yJMlv4YQ2vApBtHwrJ8ZKgXQ4CDmBp1ItJMVJhXQ9I6kBpq6tJ8q+IWQEqylBV7exJsxLdVQJwJjBpK8qJMvYxVQHoAuBdRcpJcXC3XQs0NpB1d3mJMgdqYQXsSpB9PZoJcfj0WQtqFqBdPKvJ88lFXQN1wlB1bzwJsh4CYQoc9kBtg8pJcurAYQ 4_2ndj_mp_0006
L+7unBF4RvJM/iWZQjk9mBJ5lzJ8aX0ZQ3VamB9Nx4JsmhbZQntElBZHz4JsBw6YQJZfkBxKAyJsQTOaQYqrjBpdC2JMlZwaQN7UhBxlO0JM7jKbQC6OgBhEGwJM44AbQSungB13+2JsBRobQ9kTmBhXcsJ8cRUZQOVioBFpx0JsTiKaQIh2kBRzLuJcIIeaQp3yiBZrdxJchz4ZQUsLjB9D05JcE6gaQ6RYlBFVv2JM4gFbQ 4_2ndj_mp_0006
LGWpnBx9/8JMDXsZQ4PhnBFYDBKcxqXZQcJpkB9y9BKcpQQZQyjAjBJPACK8fUtZQYk/oBtXIDKcNTyZQmuJpBFX5FKcjOeZQt6yqBRJwHKMqa4ZQpb5qBFyaKK8G6lZQtPVsBx6dMKsW81ZQVXxtBxBIMKMCuYaQzsSsB9j0OKsgtiZQsn8oBBho8J8e6EaQNWboBVZrAKMRi4YQ3/BrBBLdCKMiL4ZQi4AoB9wVDKsISRaQbUJnBJ0uGKsTZbZQFbDqBRyvFKcbi+YQwS1sBpa/GKs+n6ZQBW8pBBK6HKccZYaQBL0pB9jwKKMRHLZQ3TztB93UKKs5anaQ+K2uBZTqNKsHvkaQM3LrBRZFPKMB+HZQ9dXtBByWQKsKuuZQ 4_2ndj_mp_0006
LSl+jBRt1CKc1uoYQQcUhBpw9DKc/gcYQ4hPhBxe3GKsxFUYQAaSjBBtKIK8IDLYQXVQgB9+lCKsGDpXQLxicBJRWAK8yq5XQ2qQfB9Hw7Js7vLYQ1YsbBdIK3JMfMLYQ67+cBxSQyJcLzZYQJP4gB93XxJMy9pYQwvcZBpJVuJs83XYQPMZlBlXxCKMkpRYQG5HgBltxDKMXg5YQUp6hB5awBKcSyEXQddieBxDEEKsWUAXQaEZaBhix/Js6y+WQQEtZBZI+AKMvYVYQBiVgB9dU8Jc0asYQswUhB1s46JcH6tXQs8+XBxlr3JMh+9XQ/rOiBZ2X0J8+brYQxKXhBVrstJsQ60YQ6yxVBRiAvJ8WcLYQwkaaBdFqqJ8B0iYQ 4_2ndj_mp_0006
LhD2dBJtIIKsCMWYQbe1cBZs2KK84LIYQ4ItdBJneLKMR4uWQHhkdB5XnJKcyY7VQpTyWBlfPLK8NaMYQbrcaBdLNHKsfcfYQWgIfBt9UMKchMaYQOR4VBJWUNK87rEYQAnYVBR56KKcnEtYQNFIUBRt3JK8/Q3XQ 4_2ndj_mp_0006
L4OffB9M9NKMd8bWQPJZgBxY7OKsHQCVQxNCcB1HcPKcS/EUQ+BiaBlqpRKs+ZpTQpT/hBp8fRK8eYIVQXsbkB1cERKcGFyVQgcTgBB+KPKsPdMXQj0vhB1CZNKM+RqUQeT1gBJo/SKMBHrVQOnWiBB6RSKsyWIUQzVklBxGiSKcO1hVQ 4_2ndj_mp_0006
L40bZBtwDNK8Ru1TQ2vdUBVltMKs1O+SQLRGUB5P6JK83NUSQDHsWBF5FIKMF31SQuYZPBZnLNKs1ezTQDw8OBBDiLK8A9FVQMW+MB5tuIKMBjwUQd3KLBNK7MK8i6DWQZI6aBhUeLK8rJWUQQYkUBBgFOK8PJISQoQ7LB5OuMKMKCMTQk9NPBldSPKcsIFUQX24SBZ/VLKc6SjVQ0CqMBRsjHKspJrVQ/pyPBNDxHKsuIFUQUAEJBRy2IKcxFSUQ1q2KBxKwLK80j+WQpmOHBZHHNKMyqmVQQvtMBBH6OKsb/SWQ 4_2ndj_mp_0006
LuFGRBNcgJKMVAKRQ9JIQBZS8GKMgkkQQszFNBp8BFK8S4eRQB8aJBNf5FK8PbISQP6IMBd2kHKcfGvOQNf4MBxHhKKcYYGOQa6DOBJkuLKckXaQQY+9QBtrjJKshTGRQRVnTBdrxFKM3QRQQZIGIBpOCHKcwoWPQ6NCNBtTpGKcRT0MQhCCJBJLWLKM9DhNQaVMQB1o4KKczsuMQEyZKBR2HMKM6J+QQwOkQBpdgNKcuXWQQ 4_2ndj_mp_0006
L+PdOBdSiCKcuYdRQ4gJMBJZYAKMG9PSQbFkPBZjX/JcY6iTQngxRB9dmBKsR3IUQn2hRBV9LCKsJ00QQrNvLB5cd9JcAxiRQCdGIB1IzAKsEJmSQ 4_2ndj_mp_0006
LWzfPB5GX6J8moBUQYIySBFZF4JsMCKVQ8ETPBlFJ1JcQuMWQzFMRBVoQ0JMcVTXQSV+WBxWN0JsRPoUQ6BvUBh+SvJcOb7TQwTCZBRVBsJMQAUTQIUScB1pVpJMOJUUQjtFbBJAlkJcuv3UQ90tWB9ECiJM72gUQc8TeBl8diJccrxVQHqPNBRZ/3J8rnbTQfVXUBpcy7JcL3kVQQ6dZBJ40yJs37cVQ6ekZBRdR2Jc286TQvF/RBpsiwJsyDJTQVymSBJQ0sJc+ppUQN/obB5hluJMpCuSQEoQXBZ7+oJsf4qSQMyrfBxMLrJ8kYnUQoLQUBJUpjJstk0TQ3a0VB9wdeJsei7UQZl1gB1ObkJ81RDWQbkadB1w5eJsCWMWQ 4_2ndj_mp_0006
LMfwKBBr5yJMIYzVQ3vaHB9sdvJ8mcsWQ+MiBBlaiwJM7WUWQQz3ABVqEzJ82KSVQJJwIB5ahpJMNViWQAR1HBJdenJ8YuHVQ8tOFBdeMqJ8uNXUQ6YvJBxsNjJst5zUQunWJBd0kzJsF13UQu5oHBhqxwJcC6uXQeZTGBBiLnJ8/POXQKU7MBtI2oJM/ZzWQ 4_2ndj_mp_0006
L91G7ABMNuJ8mQAXQ3szvAl6KvJ8b3wWQ4ogsAhCrtJc0BWVQoenlAVPkwJ8Qb2UQKsBpAFFCsJMkJxXQdkwpA1cQuJs+1lYQgaqtAVjoyJsC3qYQXHamAJwjrJcu9CZQVcz9AJX7rJs1+wXQMW7tAVFYzJMvO7WQxqmrA9d3nJcN/xXQCJrgAFHGsJc2CdXQ 4_2ndj_mp_0006
L+T0wAFdapJ8d9xUQV/8tA5P/nJsrWYTQxYyxA1G3rJcPKSSQNsqrAFDstJcYUeRQJ7EyAllaiJ8rdETQ69xrA5LHeJ8w+wTQbowiAdhCfJMV2NUQiBXwAl6aZJ8xG3TQtzd1ARw5mJM6XUVQUpQlAFfFoJcj1TTQoDc6AtxGiJMb0XTQN1uxAZcuhJsco/RQT1isAx6ZWJc0FUUQczq3A5Y2YJ880eTQ 4_2ndj_mp_0006
Ll717AttNtJs32VSQ2RoABtqCxJc+EbRQ3n/7Alwh2J8jjiRQzyC6A98T5Jsq8kQQUliGBNsexJclpvRQmJVHBpJszJMTFBTQ+sPABBsjrJcerDTQ1bWABRN4vJs2DYQQ8EgIB9q9zJ8bs/QQ9UXIBVvhtJMRxsRQYsPGBBX/wJsPMpTQ 4_2ndj_mp_0006
L2Nl3ABRA4JMz0wSQFzNxAVxF9JM7e7SQBAGmA53O9J8+USSQ31SjAl6zAKcOC1RQfe9vAhSW+JsrzaUQIhO6AtXDAKsWqFVQJ2J9ABf79J8x5TWQl0WABFi8BK8queUQG+QDBFMi/JcvC7WQ80CFBJ4vCKMS3FVQTAgGBJnqBKsssTWQq1KLBZwdCKshr6WQSZn5AlY71JMqzlTQAqf1A5vKAKshzbSQYd/sABJ06JcSM8UQRRDqABVwAK86DjUQ9gD4Ah/86J8fgyWQbta+AZJzCKM9NhTQ3iaEBVz09JMJg4XQ4GmHBJDPEK81OnUQg4XNBNtYDK8V4RWQ 4_2ndj_mp_0006
LmwSgAdmp4J8eXOSQDK+LAFjV4Jc9MlRQidJPAZhE5JsUXFQQTfiCARLv7JMg72OQnKEBA10AzJcxH5RQK7hy/UqdyJsb/UTQRt2F/g/gsJ81mlTQv+27/oggnJsKkoTQCsNkAd1I1J8scTSQHRuDAVV47JcZ+8RQImIMANhvvJ8DgsRQwsom/8DfyJs98ORQlYSe/Qf71Js6zlTQsw9GAVDVyJMcFAUQylUt/k5ljJ8beyTQE89IA5XXoJ8D4cUQSwpGAt5gnJsZHsSQ 4_2ndj_mp_0006
LgVwfAdlk2JsukEPQiOTjAZiS3JsTtQMQWymlAx/F9JcyxyLQXQ0gApqa/JcLlAKQ4MKtARb6zJcHJmLQSztxA1t+0JcOD2IQb4/sAJQsyJsE+NFQiAn6ApwP4JshojIQUNKxA5nqzJc2TMAQETx+A5HO5JMspFEQm8E6A5a82JM5AS/PkMO+Ahi63Js9liyPX0RlAhgs0JMg9HQQqs0YAp2w2JcL08KQ6KHrAVarvJMVOuLQmSazAllr0JMHLENQTbAmAB7HwJsO7qFQl7T+A1DD6JMbCUKQ9CdtAxk3xJsdGX5PhQ4CBhoy7JMKroDQ8n+BBpHd6J8AfpzP 4_2ndj_mp_0006
LFPhsARlx/JsbzeNQIe3uABhtCKc5T6MQRPhlAFQmEKMMVENQGBNkAJtZGKMrZdLQO6j3AVyvDK84K1OQDQGBB1rUCK8pRTOQ7d24A9gwGKMrCjOQmHSDBVcxCK8tKhLQlRxvAJ4m9Js1w+OQFMXxAt1xCKsWu0KQbpT1ANQSDKsjTcQQBHmABNeLAK8ASmOQFMFEBdnADKcFHvPQd6B/ARNdHK8nt6PQLiTxANTvHKs1UBPQAkJ7ARTPHK8LAgMQGmDHBF7sBK8v5SLQK38DB155EKsB+MLQKQbABdSCCKsbGDKQ 4_2ndj_mp_0006
LDeCeAB0XEKM6xHPQmqZLABL/FKckwgPQw664/MTgFKcGdKNQv4hm/gAbHKMAAGMQWIZAA50SFKcKRFRQYgYMAtRJGKcjfWSQpCMBARE/EK8KskTQ0USNA5qLJKcWEbSQDYnfAh/rCKM9+GQQeF0RApqAIK8xQZPQiUN8/syIDK8dMIRQdVbh/g2PGK80bGRQbzmcA9DWFKMe6USQRdtJAVvlFKsJaeUQz+CBA9zzCKMXWgTQUenh/MbuFKcQanTQkh0VABYyJKc+xUTQ3HJ6/EA/JKsevcSQEdnVAhI9JK88+iRQ 4_2ndj_mp_0006
LqkMz/odIDKM8RLMQBkwS/ASlCKcbrtJQB/Mq/cqsDKsBGXGQh+KB/MU6EKs6LiDQ7vpI/ApI/J8FNTJQwxWp+aer9JcGSNGQitx0/CdS/J89ibGQ4C2y9M7s6Jcu/1BQmkgIAf689J80AZCQWm9R/yyW5J8Hzm7PVPkBAzE/6J8lCK8P38TCARlnBKcuJ9MQqkYK+6NiDKsujHKQS6Yk+cKT9J8mZJLQtZVz/4dY9JMuF1IQmEx//KL0AKMQ/6IQD1ek/kpa5JMUDoBQayIZAfjP/JMQdnCQjiz3+SxA3JMcZlxPFWrMAjx75J8HQkzP 4_2ndj_mp_0006
LoybJABlbDKsvRnFQWKfUA5j4EKcpw5AQNpxSAt06HK8da/AQSa0KAhrJJK8qFX6PdMQmApxMEKsWCvAQi7/rAJL9FKc2AX5PzovnA1UQBKsxPz+PvHdSAlQoCKcT5RIQnN1KAdgaEKsXSy6P8vwpAtvnEKcywoEQtoe0AhhcFKchtO5PCWErAhNDIKcvql7POdloApToFKs8RjjP7NQwARQyAKsnUl+P2ZMkA5O1AKsqJC2P1c2jABPCAKM/ecCQ 4_2ndj_mp_0006
LPAXWAJdJJK8F9rFQATDTARpEMKsSFpGQeY83/c33MK8e4qFQb+Iv/Y1APKMm8aDQzDlZAph1MKMgfKKQlEzoA1ryMK8cuqKQkbLsAhBhNKc5WGOQHhZ6Ahy3NKcJD3NQFKlZA5WCIK8o1eIQTlacAtOKNKswXrDQ2fGSA1IeLKMpIlLQ8ayTAFC2OKs7VnKQtQssApBROK8SFZJQ+J+rAx00KKc5dKKQDhr9A1xUOKc5D1PQ4AU8AdmfPK8j1eMQnK49AhzAMKcX0HNQ 4_2ndj_mp_0006
L/QLU/ssSLK8u6mHQhlSL/KsoLKMF6XGQD4Rj/GSsLKMpPTAQbzs1/qYmNK8wUh8Pgtvu/OJZJK8edjIQRZZOA3EPJKMPYaHQuwedALK+KKcmIxIQuMBVA7oWHKc+IsDQ/YVpAfB1KK8nj+HQg7FlAvGNHKsJPICQ/vgsA7g8IKM/pREQ40em/MOpJKMsprIQRxkY/+PmNKsfnCIQUG0t/mSrJKMOptKQtbVf/WjeHK8zsHIQzRdYA3XdMKsT7OKQ7ySJAvq+FKc/g/BQCRLvAfHNMKcKr1IQn1lnAjytFK8bvZ+P9x20ArT1IK8gvCDQ 4_2ndj_mp_0006
LJclI/KvqJKM/li6PlQXV/iQWJKsYIziv+bLg+6F2LKcXGt1vAg3Z/i1ANK8Hv69vVuOF+yf0GK88TMzvZpzR/eIKEK8YfwovV1bg98W2BKsPnz0vmBQDADUAEKs0n00v/PVU+qrMIKcuv4+PMeW8/CDiJKsQj8tvKZ4Y/IW0GKs9VfrvYfxF++54GKsf6T+vK0kS/SvBEKMiKC1Px8bx++l6/JMvJ7vvztSi/sJ/BKMciisvZnD398l8BK8BjG/vP7cKAPQHCKcB67vvgvEDA3gIEK8egH/v5flMAfFqFKckRpsv 4_2ndj_mp_0006
LhF3d/E+0MK8zh/tvB0uv/wLZPKcStK2vd27O/YK6RKMOWRxvDIwy+UJUTKsTvA8va7ZOANJvPKcYaDqvr+kYA9zXSKchleyvFDChANhxSKMp+I/vxIrYA5GdUKcRyVoP0otlARqMVKMyB1AwnHBhARP4WKsSf7UvkWtlAh/PXK8DpS6vpmNy/YbwLKsTiAjPFXxt/k6VPK8svx/v36sYA5YJOKs8OBzvQB3NAlijPK8INV0PQyChARmJRKcHzeCwKWQRABWKUKsOQ55PmPapAtHfVKsM9uEw0UAhAl8fYKMCq2yPb1YpApUKZKcbTR8v 4_2ndj_mp_0006
L2eYt+orfSKMbtayP4/+5+6WCVK8ybG1PNBk5/6DCVK8AjyYPbYUCAjMDXK8bfuwve15H/epgVKsYjOBQ6lLG/U4KRKcvi/6Pf8/L+cnvWKcfZAxPHh+m+crRVKMbldDQNrhq/e4CUK8JCzCQbind/y9iXKME4BCQ 4_2ndj_mp_0006
LBOgHAPwuSKsziTaPFW9bA7sZSKsLNmxv5ubaAnB0SK8eHUAw/07iArCjUKMVedCwX9fiATZlPKsa/yqv/NHsA7ODPK8fi25vv9glAzQTPKsqPC5PyfY+/qqFRKcnEfrPIYkjAfLyTKMoUTgvE01YAHxGOKM7VdxvUENvAXODNKMt4Q4vaCtpAzVMPKMHyGBwSHVyAfahQKsXKN4vfvsoAHdTNKMSnd6PO4jrAfZyQKcsxE7P064cAr+mPK8tX/9P 4_2ndj_mp_0006
LwJDKATCmRK8SkqCwxfuEAnT4RKMv4HIwkry8/ulqUKcB75IwmOfGA/KxVK8GW3KwB2El/2s8PKsx44IwSL3y/ikPNKspSfIwY01Q/ySVQKcyQzLwhry//KGVQKMFGzAwh7dSAn6SRKMBJVJw/lal+e0UQK8LhPHwVcXw/WqyMK8neQFwlYfK9478OK8vlTMw66S2+WbYSKsW0GMwrw7z/CK8PK8hFFNw 4_2ndj_mp_0006
LYXle/yfEWKsAl1GwxRSJ/q8zYK8LOLIwBUO9/CzsaKc68AIwq41CArxXcKsQ6qJwynG8+4y3ZK8MkqEwlVSM/YG2cKsofmFwXwF4/AyTYK8KWnFwujhH/KraVKc3CTDwIQ7Y+KdjYKc+7KKwo0VI+0loZKM95gAwu6cv/M7jdK8Pn9Cwzgoa+eo7dKcqkwEwv56e/gRLdKcp/3IwyJlIAhXEZKMpm/CwD5+AA1ZiYKMPt4IwiRmy/AuMWKM2qwEw 4_2ndj_mp_0006
LHfGKAzQfaKsNUlDwKA6dA/E/bKs+HFDws6BnAfNgbK8g3pHwpYkrArVadKMVvuIwnCPGAjjNZKcIwmAwI9AcATBHeKc/oOCwE8+iAP+MbKMYvF/v 4_2ndj_mp_0006
LQ2zpAjE+YKsxHYIw5zBxArCFYKMDYmKw3KItA7kAZKMceWNwP/zzAb51ZKsEyDPwkZ/xArkDVKMH8mKw+Lq2APmIUK876OIwZ6ElALNrXKsrtvGw4uG4ADSTZKMSSPKwxVFqA31KUKsfH2KwQY02AjWbUKcozTMw7cXxAzTYUKMkfuFw 4_2ndj_mp_0006
LjCfiAv1+YK8BhBOwu8UcAfJBaKcslRQwhpCfAzk6cK8AFcQwHDTiADa8dK8dQhRwhaZEAHPYZK8hDZQwU+n9/KPbWK8RinQw/4A2++ZCWKMzleQwosgGAbKkVKMat/RwzL3aA7S/XKcxOzMwhEojAbPeZKcVJFRwGz64/yVBaKsxD9Ow9Vk7/+IhaK8hUORwkrmGAvKNVK8lntPwaRiM+KG8TKMm3oQwEta39OboWK8AF9OwI9Cw9ssQXKc25NRw7VjCAPydTK85+JSw3Bb9/CCyWKcEfwSw9nyXAjH1VKM17DSw 4_2ndj_mp_0006
Lkh0aA7mfeK8oUsOw3VMdA7cYhKc42uOwi3wqAHlFiKciDPPwD59sA7trjKcRWkQwvMOVA/VniKcb5FMwnR65/CPSiKccm1LwjKbbAbTjlKM0h7LwHV2o/e34iKcctEJwNlaVATcndK84OANwcCITAfqBiKMlmMQwNIXcAPajhKMmUaKwNn9p/SpmjK8acQNw1xBx/iSPgKcuSWMwCJqVA/EZmKMyXDKwNsYmAXMvlKscdBMwV6RUA3homKsyWmNwo7+R+eBniKMMQDJwNQl3/ikihKc3TQHwbhXw/qv8kKshAjIw 4_2ndj_mp_0006
L+4IyArUHhK8ILoNwJQq9AH5dhKcmv0NweMIBBnVWgK8sUPQwOVaEB/XshKMrF2QwrLjBBDOGgKcSJcLwbefABzcXhK8PnsIw+73CBL0mfK8PBCFwj+4CBjXKkK854nIwijHwADQjfKsz/cMwYSe/A7VmjKMJjuNwyONAB3wBeK8ziWLwX/2FBTvGgKsmPxLwXiY4AfVfhK8+rWIwCyHCBnhggKMAjIBwVBCBBTcodK8BgLFwO8KHBvyafKconpFw8qICBjJElK8zSWFwtOMHBzmCkKsun9IwvLEBBrvYlKcFeLKw 4_2ndj_mp_0006
L36x+ADJEeK8WkyQwJcSBBXvOdKMJwESwJuz/A/hSfKc1aHTwtTjDBDAMgKcAM2TwQ915ArzwcKc67UQwhCjFBfNxcK8OoCSwmRm+A/4ZbK8EwZSw 4_2ndj_mp_0006
LlG11A7xMgKckaQTw/c2yA7VIiKMj7UUwqDI2A/Q+kK8PDJUwkjL5AzuVmKMdREVwYeumAzqFiK8DciUw7RtiAjNmfKsS9OVwiU+XAb51dKMwFkUwlfvlAXTEfK8ioiWw7goQArQkbKcCwMVw3nEiA7rycK8dSLXweexWAH9CbKsLpgWwekdPAD6xYKM8IJXwF1tvAXBzfKsBOoSwaRQ3A/JqhKcaMPVwq2siA3lPiKc0rkTwOsWkADR0jKMpcIVwk+MTAXjQeKc+TiTwJ5BrATfcgKM7SEXwRyEGAPCMaK88ErUwSpdkAX+XcKcphGYwQX/UAjguYKshOBYw 4_2ndj_mp_0006
LSDE3AH16lK8aX5SwH+Z5APYyoKc4wlSwWfCCBToepKsigESwbkhDBX8zrK8PYCSwaxSxATN5pKMHmkRw+gcyAHggoK8/zUQwLL7lArnipKszZFSwf0x1A/MikKcrcLSwW3B5Av2xpKcX0jTwu60yAb5AsKcUCaRwmghvAzTvmKcXEaQwqVTgArbVqK8eiWRwTy/kAjJnqK8/sBTwLZUkAPFbnKcIgPSw 4_2ndj_mp_0006
LLydFBflgnKsFB0Rwf1/KBT6BoKc7kQRwbjIPBvkUmK8F1BSw9AnTBLGTnK8w5RSwX/TLBLnXnKsvTjPwpA8HBXfJpK8GOwNwv99JBLJ8rKchJtNwm20GBzpotKchN8LwO0hCBPXEvKMqYtMwVm6ABfW/uK8AeNPwXk3/ATXjwKs5r8Kw1ZDEBjAqlKch2nRwLTxLBn3FqKcAUjRwGMCKBv8TlK8JvOPwLvcPBrjhnK8lV4Owv70DBLbLpKsayeOw60AIBjpXoKcA2tLw+AGOBX58rKcwNANwCyyJB/6xsKMXrtPw7d8HBPyvtK80AAKw9g5CB3u2tKcwzRQwi9Y7AHFEwKsiUyPw8JLBB7NnwKMelBJwGkb5AbDoxKMGhhLw 4_2ndj_mp_0006
LSQ0NBjlvjKssWTSwRR2RBfh1hKsWB0SwFOQSBL6MiKcRcWUwRgnWBL7jiKMfP2UwS5UQBL9+eK8a2dSwo6HQBHhneKcJAFRwjChKBb53iK85c6RwTQ6VBHHAiK8GKbSwQWcMBvCheK8uw5Swa9OTBfMndKcPm5SwRxWNBjTyfKM1lwQw 4_2ndj_mp_0006
L7dhNBnNZiKcCZAVwWFxMBfgqiKMrSbWwS0hPBrYNlK8Ue/Ww3kfOBfdcnKMD3iWwtH0GB/HviKModvWwB2cFBDMriKsuIHYw6AK/AnpqiKcBXOYw3ig8AH9oiKMpq7Ywkyc6A/jagKsQjSZw85w6AnsDeKsd9/YwqUH4APjmgK8Hs7Zw4q5JBXbIiKsYAlUwd3rOBfx8gKcDo5WwVQ2EBXMChKsbcRWw+qDFB/5ikKM0hUWwpOIHBH0bkKc0wWYwBHIHBn+3gKMLlVYwArq7AfP5gKssQ/XwlXp7Aj6ckKsVJAYw/IM8APqakKMZFLZwMKj8AHi6dKs4ggYwnKO5AD/YcK8EHRZwt233A7jaiKMD/Jaw5ok2Af57eKcH1Maw 4_2ndj_mp_0006
L9FKSBDtwkKMQhEYwvHBVBL69mKMdNXYwo7zRBb8/oKsX9xYwxG+SBL+SrKMSCyYwCFiZBjh0lKMNryYwdTbdBvy5nKcX1DZwLPAhBTKmmKc3HcZwtcFjB7dpoKsRspZwrtRlBvranKcAMDawSkISBry4iKMKlQYw1StWBn5RoKMCx9XwWN0bBPGYkKcQ+fYwQY1XBjiwkKsa8NZwhWUbBv5QpK85QZZwEqDfBrvDpKcsTpYwKS9hBvVGlKcM1HZwWbOgB7jmlK80j4Zw8dIiBPsMqKsr18ZwTl8jBTblpKcEYNZwWOnmBnw1oKs5hLawD1MmBj9/lKsCgxZwIegkB7wkmKss2daw 4_2ndj_mp_0006
LyY0NBbL8nK8A7IZw3iqKBvycpKsvGqZwFyhEBDtKpK89alZw0NzCBP4OnK8bnQZwW/PMB3ifoKsKNXawEyKSBnh/oKM2Ofaw676KBboilKsCRcawD4GNBPo9lKs4pFZwIicLBPZlrKsxbmZwRSCKBHrppKsN3uawgBOTBXgToKMgQ/awvBATBDDIrK8WlcawxBiUBf25nK8mqHawBKDMBPO4kKM4O8awniHNBzmYkKc8eEawK6oGBzgPlKszsXaw 4_2ndj_mp_0006
LegWBBX+7qKs0y2ZwEVJ3Az6wqKctw5ZwGCbyArbVsKMGqgawAcO4A7HNtK8tU8aw5noyArN6rKsGcQZwcyS0Azx2uK82cFZwTBpzAfZfwKsqEkZwHmX1AnytvKsqRgYwIu0CB3alsKMQWFaw6Ij0AzqroKcUI6Zwi4HqAXodrKsdhNZwskh2ArsyqKMG32Yw 4_2ndj_mp_0006
LKRsnAjxpsKMaahawhk8gAzWBuK89YCbws79kAva4wK8mZKbwxGOhAzsqxKsDMsbw7NZKAXlFuK88w0aww31FA3M2vKctCOaw3aZZ/iiuvKMNcBawPeqG/qVixK8ZbbZwjMkU/cfYxKMt+NZwwLMkA3L9rKMYeGaw0JPhAHKxsKc26ebwXunAA/3zuKs3PPbwyyDFATMEsKMcOtawszjPAnpLvKs3EzZw0CEKAjQ6xKsfaVawd74j++bWwKsSdcawGIcI/ibrtKsoD5ZwSIfn/qc9wKMbiAZwVSjV/SbmzKcI1jZwz+Ve/Q/myKsqw0YwexRt/Az8xKclhmZwiUah/MCfvKsLhFZw 4_2ndj_mp_0006
L5rNrAvtTyKsEMxawYDWuA7GD1Ks2h/awc+f3ALE30KMsgfbwAlp5Af/82KMCtzbweNayA7el2KMIRYawCNnqA/lN3KczW0ZwYY5uAvXP4KcCWIZwfqf0AvxG2KMZDxYw8td6Ajsb2Kso7NYwLnO8Afdq4KcBEzXwrS3+ALRU0K8/a7XwwzSuAPOgxKcNNWawlrMoArLE2KsEMSbwNFi5A7+k1KMnMMawO/11AfPg4K8Ibhaw/9pkAjPv4K8Fk7Zw/fbmAXBW1KM+/tZw1TJ0A7s95K8WAMZwW6GoATqC5KMFo2Ywn3xzAfRK0KMCV5YwWrr3AvdS6KcSX/Xwh7qABzrv4K8UEBXwj0H8AL4jyKssTJYwinBCBLfe0KcwCKXw 4_2ndj_mp_0006
LNPy8APtqyKc7GlbwsG+CBroVyKsRbBcwJNzBBLgbxKceatcwr4s7ATzNwKsmT2cwQl3GBjkXwKs1ttbwX/PLBjn7vKcoyIcw9lr5AzVBxKMrKXbwvZtEBrCV0K8dqEcweuQIBPuIxKM1CPbwWS1EBLxeuKsOmnbwm+1JBbREvK87zhcw 4_2ndj_mp_0006
LfJCFBP9JyK8OsMdwSC2EB3mQxKsEx5dwYO3EB7cRuKc0MAewBF0HBLYxsK8GssdwMxkJBftbyK8sjSewVS6JBbAaxKczWAfww0aHBzckyKM8wbfw38pMBzBevKsQfHfw4zCIB7iWzKsRxCdwjc/ABjjvxKcfOIewXXPJBX0m0Ks9TTewNySNBPQ8xKcLHCew 4_2ndj_mp_0006
LdZBBB7PMtKMspbewycDBBPJPqKchglewucQGBbDuoKc7LwewcwXGBrBcmKMSmjewO/r6A/BKqKsRgMfwrT9yAfDYsKcF2EfwYku5AL/nuK80uzewXSDBBDsMtKczhbewtaK/Az9RpKMfeIewgMX/AHPbqK85AqfwSIy2ADKMoKMLuOfwCP2uAP85sKszyifwdWvsA7IvrKslIuewFoF9A/gxvKMskOfw7f00AXw6vKsjGfew 4_2ndj_mp_0006
LruZKBT48pKsKdCfwm/XPBn4ioKcmrNfwMcMUB3MNpKsYH0ew2nJXBjCVnKM5Onewg4sQB30BpK8+28fwCaXMB7lHoKcWqNgwiwPJBvh/pKcKQYgwwmgLBrSalK8fCRgwNVSFBzVKpK8hKmgwrNjHBLHlkKcv8egwkmcEBLbcmK8Bfpgw2MgAB/cnlK8yV3gwZaFKBft7rKsLUIfww31OB3ofmKctnCfwHJZRBjFKrK8BEBgwvZYUBbt+nK8OiCgwn16JBnwHsK8PmVgwyT9NBDD8jKsFtIgwTg1CBTjoqKc9eugwZ/3GB33ciKsAmhgw5jcAB7nsjKsl23gw 4_2ndj_mp_0006
L5mYUBjpsrKcF/iewKGoYBz/rsKsb6EewOfGZBzgxqKMLRedwp3kdBPyDqKcA3PdwtcZXBzfhvK8IK1dw6L3bBr6wwK8pJcdwrDLgBrT1xK8IXvdwBXicBXvGxK8OhxcwJwyhB77xyKcVkRdwfxrgBHNXyKszzrcwF+aRBbG/sKMauqewMaqcBH50sK8u1Rew3yhWBzwzwK8weQew481TBTJfvKsP/gdwmsegBPECyKsE1OewrWFaBrhlwKMH5Vcwu1rjB7utzKcUTadw 4_2ndj_mp_0006
Li3rUBTtppKcwIMdwpvqUBfq6nK8CHmcwnEcXBrkTlKcpWqcwBhxYBzxOkKMEzHcw3F3OBbuUnKMspYcw4r7LBPB6pKMs+NcwSs/LBnD0lKMDJ8cwR4MRBnR8pK8bybdwlNKXBbvApK8BdPcw4x5OBfFHmKMzq7bwlb1HBfzcpK8ghEcw+G+NBXv6qKcNvzbwzp4LBr+MrK82AqcwmJ5HBLlZlKseZycwKW+LB7aBnKsJLZdwBJEOBzv7jK80UCdw 4_2ndj_mp_0006
LnWpYBHMgkKcuSRdw89abBnm6hKMZfadwNWzgBb9PiKctdidw+mRiBz7dgKczIydwgyzYBrrjgKsOFBewYQDTBrJwfKc3q5dwDb9OB3QHhKsRSOew5I3RB7zpdKM1QedwK1sJBrMYgK8BhHewAmmMBHw6cKMpfXdwvHiIBXaReKsMAsdw/4SDBXiidK8sQldwQDvYBjbzlK8x9pdwjPWbBnA1gK8tQ8cwc27YBj05hKcpicewfWEbBXTxeK8MiJewiQ5PBn3wiKMI1jewZ3EVBfclcKccCOdwEKfGBHochKcctXewkvqLBjNRbKsZ7Bdwh2+ABrKteKcBM1dw 4_2ndj_mp_0006
LXt1hB7VnkKsi/VdwLcskBTLZlKMWbWdwtKilB3JIlK8NSqcwmbakBDWYmKs3zMcwq4MlBnKRoKsyGmdwqCFkBXcpoK8xRTewvMLoB775oKcgEldwsCHkBTGhrKc8fiewUohgBv1CmKsSNNdw/F8lBfmIkKcB0qdwIfJkBrErpKcFdRdwLzOlBjucnKsrzpewGSBiBHo7nKsbWUewj2foBXa8qKcQRwdwVm6oBzntoKMFcEdw/sPpBz/gnKchy5dwTJSjBLAorKsSvCfwWD6iBjjvsKcQ/MewZMKmBrUQsKs6xiew 4_2ndj_mp_0006
LXgdnBv0NjK8ZrhcwHRToB7tsiKsYozbw1f8pBzM6kKcxSfbwQkYpBvsqlK8145awEg5pB7PGgKMzawbwKmQoBDykdKc6A4bw1Z/pB/GFbKM0+0bwY9WoBntjYKMXy8bw0CDqBv7GWKs7q7bwJ2IoBr2MiKszc7cwf7gmBn8SiK8yugbwVVhrB7BIgKsmuHcwFJzqBbp8fKsPvQbwwxqmB/wcdKcJOgbw7bWnBbMqdK8IrXcwAvlrBPFMbKMtqMcwt+4qBH69aK8yQVbwa6zmBfzYYKM1akbwV2YnBr0rYKc68bcw9K5oBT9eUKMN/AcwfBerBvlOWK83kScw5a7qBLr8VKM9sebw 4_2ndj_mp_0006
Ln/xrBjLDmKMet2bwO82tBnEEoKcLbqbw8+tsB3XArKce3rbwor7tBr/osKMY9CcwypSwBjNznKs9JHcwvCsxBfEKlKcT7Bcwr7/xBHHKkKMIFebwUViyB7XAkKs2/kcwcf/rBnDYlKcr+Ucw4gRuBrAvnKs6lIbw15rvBneBoKMAgocw18sxBDrZpKMqAAcwauezBbnPiKcadjcwwdPyBDv4kKsgUBdw 4_2ndj_mp_0006
LeYoqBzlurK8GfUbwI5GpB3NMuKc0VObwLWZoBD/XuKMNHfawxgGoBHMYsKsHRJawGJlmBLfOuKMMdpbwaeDnBLeOuKc/gZcwu0RoBfaxwKcGOocwVhioBng3wK8aiWdwctpqBvy6vKMdlsdw3lqsBr+zuKsvIYdwZwsqBLbGwKsTxWewjDxpB7dWqK8fSBbwUnZqBf/4vKsvdVbwPKXlBLBfsKMr2hbwC9ZlBb5/vKsQvhbwXcZoBPzlsKsX6hcwXzJlBfy9tKc9GqcwoGCnBTkcyKscLecwL9QqBPt+wKstSacwx2BnB/FtxKM1Yndw1QosBrFruKc943cw75PuBjeGuKMNqodwkpJpBP48wKMrfmew0ASsBv8YvK8KSnew 4_2ndj_mp_0006
LqoDoBLg0wKMmAOawNmUnBfENxKcK6gZwftWkBn5uwKci6UZwsYqiBjaCxKsz+vZww1EoBP1E0KMkvTZwxwHnBLGq0KMndmYwubFrBHfd0KMZVXZwN82nBfscyKsE2gawhJgoBzHxvKsVvOZwG5DnBPxe1K8r5oZwu5qnBjhs2Kc6rdYwRG9kBTLc0Kc46kYwzkDoBjiQzK8ATQYwKnmrBLtf2KsEAOZw7XGsBjBDzKs6TCZwdhtrB/WH0KcbS4Zw 4_2ndj_mp_0006
L7U5jBfsWvKMGRxYwtYShBvyuuKMnihYwcMVeBzGDxKsC2cYwp6sfBPzczKsiwSYwP7rhBX1YtKMSBtXwHbJjB/wArK8Qs1XwBhdlB3I+uKc2vdYwewUgBHoStKset2Yw9MviB3tvuK8QECXwcjffBrR9sK8AdQXw7z0iBbbAqKs3WCXw 4_2ndj_mp_0006
L7CKZBDcqwK88rnYwq+AVBvityKM8AjYwDEGTB7g9yKsyYoXwjmJSBDL+wKM8x8Ww7RUQBvGFyKc4kAZwHnqLBzJC0KMqR9YwjXjGBDxazKc3ykZwGNIJBjKR1K87TRaw9B3XBf9wuK8firYwlTRWBv8n0KMfTwYwzvrRBTkEyKslqhZwv0yOBLbFwKc0b5YwuK3JBnn4zK8RodYwPnINBvaE2K84dBZwQpZGBvSF1Kc2Xsaw7HhJBvsX3K8LgIaw/mCNBfte0K8ANaaw 4_2ndj_mp_0006
L/HJSBvTb1Ks54IXwaPzPBvi21K8eRyVw1imJBfeV2K8nexVwGycHBPtm4Ksyv4VwEshGBTFR0Ks/R1Vw40kSBjGP4KMUdGVwzQjYBD7q3Kc5/6UwVl9PBzH14KMzowTwq0wbBvdF6K8FpfUwHpmSB3JD3KMH0uXwJyNQBrrG0Kcb/IVwRYQSBr6/5KMjIvVwM5FZBH3G2K8dNLUwMnNaBDm72KsRB3VwwU+RBbOh6K8jhSTw3owLBvOU5KMtc6Twn9RQBvHF3KcfVHTw5R9fBPvh5KMw4YUwHDZbB3zp7KcDzPVwf2QaBjY06KsTjiTw 4_2ndj_mp_0006
LAAAcBBAAAAAAAAAALy2J+23PV6rX6movPy3N+KDDN6LWSszP 4_2ndj_mp_0006
SCORE:  -171.732   -397.532     29.279    323.924           1.211                 19.587        -10.878   -160.526        1.113        -50.592         -3.441        -21.526      -6.756        0.000     13.100    101.518    -17.844            0.083     39.474                -32.209          0.280     12.309     55.000      3.000 4_2ndj_mp_0007
RES_NUM A:1-103 B:104 4_2ndj_mp_0007
FOLD_TREE  EDGE 104 1 1  EDGE 1 103 -1  4_2ndj_mp_0007
RT 0.444755 -0.8169 0.367244 0.831476 0.528997 0.169737 -0.332929 0.229863 0.914506 -9.79564 -11.5616 24.7953   4_2ndj_mp_0007
ANNOTATED_SEQUENCE: M[MET:NtermProteinFull]ETTNGTETWYESLH[HIS_D]AVLKALNATLH[HIS_D]SNLLCRPGPGLGPDNQTEERRASLPGRDDNSYMYILFVMFLFAVTVGSLILGYTRSRKVDKRSDPYH[HIS_D]VYIKNRVSMI[ILE:CtermProteinFull]Z[MEM] 4_2ndj_mp_0007
CHAIN_ENDINGS  103 4_2ndj_mp_0007
LwOKqAVQaNHs3jiUwncFvAJKSJHcT9UTwenU6A1qKFHsSTsTwhq1ABZbOLHMsoqTwipkvAx+5RHMXzPSw5tskANQmVHciYvRwf/naAl8CLHMgU7QwOjFlA9LPJHstW4Ow5Y1iAlOJQHc1HVUw5BppAVWjHHcQ+NVwIunuApdXTH8C+5UwGUSqAhAcCH8WIBTwKByzANe4YH86eoSwnkG0ANJ7OHcUHZRwNl6fAxQkYH8m2kSwgcxlAplHcHMC5BRwWehhAtm8CHsPSqNw3UQlApWsQHcw1vNwmuOtA1J+GH8D7aPw 4_2ndj_mp_0007
LPd16A1xP7GsogIUwyjGCB5Zp0G8VtiUwEa2CB527pGs+v5Tw0q8FBx0ejGMEIYUwMu6BBVbzyG8KfDWw1X75Atq4sGsdkiWwueMwAdW7zGMOLnWwuuNwApAO8G86g/VwMpuoA9qAxGMFbSXwLEvzA9Uy4GcpNgUwN8gFBZsC6GclueUwHlaFBprNuGsBLXWw2/ECBNte6G8YfkWwTiS4A9hQmG8nM3Vwlai7AxJkpGcjthXw 4_2ndj_mp_0007
LDue+AluxmGMal+SwGSV+AVZecGsjoNSwKtP6AVZodGMNvyQwx1S4A1YdmGsLzUQwhnd3A5IAUGMNc7Sw/l34At70JGczoSSwPxsrAZ/FXGcRl4SwEqa5AZLvsGsW9tSwkTMDBVqIZGctGPSwQt/5ApkVTG8B+9TwOgq6A1/iEG8558Sww89mAJFBRGMlRZTwuxlqAFQyeG8WNYTw4dGpABksXGs6N2Rw 4_2ndj_mp_0007
LWV43Ah1wUGs4gGQwFjh0A5fZTGMfxZNwYofpApUzWGMHVyMwJMviAtvKRGcUctLwqno1AFEpHGMeohMw8WIvAhx/AGMaCNOw9TnABFCCEGMCJuMwgE14AdV8NGMaboQw/gI6AN4cYGMHzTMwyI7yAN9yGGsYvdKwig2pARdUFGMUhFPwQi7ABZha3F8c7FMwS0FDBRtAJG8uebLwnv+BBtWyEGMx+xOw 4_2ndj_mp_0007
Lr3PnABG5gGMnxlNwUd0ZAJJTmGcHrBNwQqXcAJBruGscEvKwNGBnAVGeyGccFOKwk7FRAZGirGMTdiPwp1CKA5WgjGMGHzQwmR2AAhCLbG8SkdQwwOLOAJa2lGM/CDSwUk5sAF+klGcWHcOwI7eOAt0JgGcq4ZMwgMWdAxRqwGMcTNQwwPhDAtlmwGcRVBPwIj2JABbzgGs3oxSw6kpVAtrrsG8VjRSw 4_2ndj_mp_0007
Lp5PMAZMvxG83yQJwB8SNAN+o6G8F6SGwNGG2/kCw6G8dBGCwYX3U/M20zGcWH5BwiUN9/QHetGstkdJwu5/PAVHgCHsnqBIwRT5bA1wx4GcOEGEw 4_2ndj_mp_0007
L5+Z1/cZbCHsd+E9vaj3M/8g1DHc8WPxv+lQp/UpKFHsHRn0Pf7FIA1u9HHsyYB3PlOvS+aTjNHMQ4+1vxPhF/cVJXHccKY1v17/V/undMHcwj+AwwEIIAl/6GHMmyx8v31LN9Qy48GsByhwve5ne/KWGOH8Tp3evbsA494rkcHsEgQrvGWOv/SbZTH8ivvBwv7Zu/qMOFHcNyFBwmpDj9KR/LH811BEw 4_2ndj_mp_0007
Ldiz8+g2LFHcbxs+Parzc/AGMIH8fzoEQ0YXu/I7FUHMSZ7EQ94sIAF2ZVH8g/+GQiq9K+6CVGHcA0WIQb2a/+C4m6GMv32IQ3MW0/6aG5Gs46xKQDAEEAPG5AHMVpfLQhTd8/qJJwGsLRiLQB3cB/+VjEHcdsp9Ppia5/EYzCHc+JQFQoChi/CdRKHcUgWHQR3Z49gm6JHMY6QKQoLsx+YDp2GsnMqJQgFpP/6r02G8j06FQ 4_2ndj_mp_0007
L/YSV/MfwbH8ujPCQH8to/0wumHscnSCQvJVJAB9toH8SHw+PyS1WANC3uHsUCvAQJTzO+4J+tHs76v/Py4C39qekqH8a0FyPs9xi/ejdtHcutNDQqtED9q8baHMnASAQgiIw/Qa4pH8Y2PGQKKkC/sFN2H8cpg/PPYHk+KAuwH8trgaPFlD7/uQoyHc9pcBQJbzX/CXIwH8DkRHQFNiu/OsQlHsQRUDQ 4_2ndj_mp_0007
L7l8LA5VniHsRflzP0xyfA9zdhHsuZZQvVFioARm4bHsC680PWhAxA5+fhHMH2P3PJRpZAhJibHsqRo6vhzekA5WSYHcWPHBwIGPoAxYQfH8zHEFwpUJrARS4OH8Q2XBwSxXwAVt6ZHcwg4HwI7DyAV81PHcKp2FwqBYsAtjvFH8IBT8vO2z4Ah/jHHsgLmHweMrzAdGA+GsGSz+v9oO5A5gt+Gc1cREwY/3//MrudHcCG0tPShoiAN6epHsJDMpvzbDLAFYafH8GiZ9vB2zTAlh0TH8y7m3vYfalABoQnHs+o5Fw2zH0ARGJdHMdWiJwxXBoAl1YFH8nKsxvWGI8AB5aHHsfzyJwZXm2AxeF4G89KO5vy1q+AdAT4G8O8QFw 4_2ndj_mp_0007
L4+0nAtlCTH8A6/7PWxPwAVjCPHcsLkBQD8uzAJB0WH85B/FQ1/N9ABjrYHcbNpGQxMlsAdQhEHsqpGEQfVS0Ad+HAHsmBHIQk+R9ApLg6G8/mlGQP9WyA1ytBHM7+zKQ8LKCB5Rf2GMvFLJQjSZ5AZ7s9GsFQsMQH+KBBNAH4GcWT4LQeQrEB9IH0GscGwNQuMBhAdksOHMTd87Pddi3A1MiOH83KY+PlHhrAptf+Gsic/AQ7m2kANDsFHstICGQ19y+AFJQ5GMxrVCQR6SrAt9IGHMyAdLQhRsFBBqEyGMeEiIQZh43AxV9+GM5N0OQ94dDBJlB2GsYrgPQ 4_2ndj_mp_0007
LIhorA1x8aHMC/WIQL7VuABeqiHs+ieKQq7tzAxR1sHcTzlJQQRH7ApF7wHccA7KQKyMkARTslH8P9AMQ+yYfA5+xcHsHdwNQe1gLAFQDgHM+YPPQuegDA57loHMaDuOQwzUEA9z/ZH8UtcQQ1jTkA1viXHsdgSIQU5L0ARKEfHs3d0LQXN+bABkFoHsn2mKQSZ2lAtYisHcgRTNQjnwlA1BYaHsR8MPQK4ybAFf5VHM/8fMQ 4_2ndj_mp_0007
LGlnwAFDixHsaGkGQ3MC2Ahl46H870LEQm3rABZCe4HMV7wCQ49LEBti/9H8iz6EQNUMwA9nn+Hsoqa+PWb5lA9oIBI8E4dAQJMaqAtV0tHsVFxEQJPv1AVWyAIsOe+GQIMqvAZ5C4HMh1t4PPOu0AJlgCI8PUn6PiBkhAV1+7HchK4AQ 4_2ndj_mp_0007
LpMhBBdAZvHsYOVAQV87GBZXFrHcpKB+PXudKBlF5nHMBo9DQ4d/OBxbdrHMb3UEQT8SGBxqShHcPFe1PqnWEBdXnjHst/Vxvk2KDBdeHZH8UOY6vLqlIB5CBqHcv7n6vl6Z8AB+5rHcSno9P18GJBB97wH8DtP5PUrcDB1l0bHsHRa6PITJKB9cPdH85+R0PCepABxCNoHspPswvidyBBVJxaHc3ePBwWrEABVpxUH8isE0vzwyGBdbSUH8Qjt6vpMNHBNGrrHcGYXBwGzSMB5gblHcSu96v0cTJBteixH8Lq50v 4_2ndj_mp_0007
LdBUIBJ4uiHMPiCIQxrfLB503gHcv9nKQ+ITNBpbFsHsE1wLQxDJSBhj/sHMhETMQuLMIBpI3aHMxOuMQTcFLBpdHZH8+pTPQzpAPB5SdRHce6mPQfYoKB9ZCeHcFq2QQf/1QBBjvRHc4xCRQfPQOBdeTZHMZysRQN2SEBtiBiHM4lGIQFCDPBdfAcHcZyRKQhQBHBB5ETH8Ek7LQWXiEB9vTfHswHJNQDvGQBN6BMHcFnPOQR3FIBZKhkHclsNRQD7+TBxIRMHMtVXRQ 4_2ndj_mp_0007
LN25JBVME0HMiFGMQ3IoLBVh5+HMPkKNQxt3PBlpTCI8HRTLQ+bsTB5frEIsJJWMQuzcGBJdTCIstVnNQ+26FBZ4OzHsIF0LQG/JNBhHq9HcAtLPQEm3DBJet/H8M53OQQYQEBJ8TDIcZHzLQFdqHB5PBGIMj7kOQ 4_2ndj_mp_0007
Ll0pOBNkeCIM+MzIQ80XSBtf9EIsNv2FQZD3XBFGDCI87ZMFQ2BJcBBAbEI8Z03EQuyoPB93VFI8TQWAQCdoTBVpFHIcCCN4Pa98KB1rNJI8KBoAQR9NLBlUwAIs8+LIQYfxTBNigIIszk9HQjbMOBp3YBIsMaa+PrZoRBZdVHI8Ks/WPLA4WB5xLEI8oZf3PtBQVBV6/KIsg1S6PYTCJBtgdJIsI/b5PlMZMBJVKNIskhyBQKLEIB9+yHIsRekDQ 4_2ndj_mp_0007
LP3uXBl3R5HMlghEQ8JmcBtHuyHMR1BEQKe7fBVMLyH8MreIQ4LdiB14YyH8JcNIQLwGbBtqQnHcB5aCQkAuYBhM9lHsBCn5PjqzWBpHfaH8v5H4PNw5cBhM5oH8VoLiP6MEUBNp61HMiuSEQoe+eBdzC2H8IbxAQj4MYBJPMkHMq6RFQyyreBxKTiH8asoCQcuQVBtDNrHcqfw4PGFHVBB1jZH8z4LJP8zwTB9qpYH8FyF+P+DLaBl/BVHMBFE5PGHNbBBQ+nHcL7a1vlfLgBFKpjHsOWcoPjQJeBJBLxH8/3upP 4_2ndj_mp_0007
LKzJdBtiCyH8ecwKQkLCgBVw3yH8kfQNQsxmhB19Q9HMm5lNQQlCkBpMu8HcexzNQlVLcB56kxHseJmPQpKyeBdYIyHMlDLRQc+taBNJNwHcW2RSQXTSdBhnDxHcL4pTQgsWZBxpLvH8HzvUQL+HZBZo5xHcv36KQU2phBZWDtH8FhKNQD6IaBZG5pHsd0bPQbjIZB14z3HM72fPQGzSgBpw/5HsLBURQCg9gB54GsHc/dPRQoC/YB95PoH8TkKSQlIhXBhJG2H81ENSQuBBfB9Y/4HcUyxTQCpPgBVjLrHc4WvTQyhNbBV9zvH8GApVQPuxXBdvxnHMkypUQN0ZWBpgr0H86IsUQ 4_2ndj_mp_0007
LqNSgBhr+CI87hCNQ3NnhBVxMIIs+qGNQUb3jBtwkII8I9/KQrtJmB9rQKIcHwkLQQPhfBBY+MIM5H/MQPPvcBdbWCI8xUeMQRTqiBVLXII8o3APQOhZeBdjRNIcdcFPQrZccB9ngMI82OdLQkaHhB9ALQIMq2YMQ 4_2ndj_mp_0007
LPAdjBh0PGI8FenIQQhZlB1cNGIM691EQuL/nBV/ADI8z0uGQxYUqBJ8zEIMZa3FQiLKkBVupDI8ijs/PiADmBZP9CI8EvP0PIsDnB9WaIIsL2DqPOClkBJLHAIsSdkrvWJkhB1DTFIcK0EIQ0t8lBV/aKIsj3lEQj9eiBNFHGI8d2F9PfWZjBx5a/Hc4o6AQVnxnBlelAIczDi4PfkZoBpv6HIs/tkwvIhIoBdsUKIMhSE5PqiXlBZs5KIstGRLPM96lBhvO/HMufs5vvg2iB15eCIMhVoyvgO6jB5OZ4Hcak1Iv 4_2ndj_mp_0007
LHtinBZTD8HcE3WIQPJrpBhK/0HsiUQJQCQNrBBz75HsdYoLQIEitBNFx4Hc4u+LQlLjoBxBGqHsvD/JQjsvnBRorjHs9LJHQgeqoB1yylHs9LrCQW+CmBBo4bHcfJ9HQsltlBFGq4HsHXVIQMt7qB1omyH8lJKHQdtzmBZ1GrHsxjRLQ6iCqBhLmlHsGJHLQtJclBdVWXHMh74EQHuWlBtgdaHMlb0JQ 4_2ndj_mp_0007
LrY6pBFuw/HcbwfNQW/+qBZXqCIcbxtPQde9sBVCQHIMPYtOQJ0OvBlbkHIMk5uPQI+3oBpn7EIcV5yQQn55nBpJP/HMw/rNQwMKsB1Dw/HMGGdQQ7BgnBFg3BI8YwJRQIdpnBN5jHIsGXLQQoY1pBxSIHIMmwmRQ 4_2ndj_mp_0007
LUdKsB1EIKIcB8qMQgv2tBVCUOIMDrWLQo9QwBhxxLIMiF9JQGDlyBJJfNIMQhGKQlpPsBFgmRIMptTJQk6FqBVCTUI8s5oKQo4BuB1StVIsCN5HQosZqB16LJIs+RzLQyXtuBpdsQI8DA+MQdJarBN37OIcvXmHQXWzoB5wtRIcqJPLQj42sBhi/XIcr8AFQX7pvBBtqTIMD90FQqy2uBBLaYIcdWcJQ 4_2ndj_mp_0007
LETwvBJqcHIsQjWIQKT0xBlAlEIMb0xFQw53zB50zBIMnHoIQg1O2B50eCIc84GIQVCgwBN3ZAIcniICQze7uBhFpCI85Su6PopYtBtbR8HcOAryPzh2wBh3SFI8oMsrPUJ1tBpqZGIsTGCIQfV+yBlHlHIcIcoDQVNIvBxKB8H8qUhEQaUDyBlNj7H8a+jAQk4etBRVlFIsWJj9PRLRsBFAd/H8+wjjvW3/rBFWu4HMsSD7Pw5xuBJIM2Hs+jJqPXCvvBx24GI8gubvvLETyBJwWCI8UCsCPXw5xBF1iIIcLt41P 4_2ndj_mp_0007
LY82yBBEL+HslOvKQm3o0BlPN5HcVL0MQItQ2BlP3AI8HGYOQnJj4BdIS/Hc7SwOQf3/yBlUiyH8p1yOQTu5xBdeboH8HpnNQdt4vBF1oiH8Br0OQbbiyB1tFjHsYgWLQBMVvBFFKaH8jBWNQ9T6wBhIQaHsdnOLQtD4wBFfC+HcAlILQPDH2BdmF0Hchu1LQo6UxBtiS3HMSaiPQbUP0BBobwHsSNQQQlgEvBFbHkH8KlTQQXl/zBlblkHcFYxJQDPytB9phUHMSX9NQ 4_2ndj_mp_0007
LO7N1BhPkFIcNCKPQz472BRYpJI8g8GQQasD5Bpk5LIs1lTOQvpV7BRpIMIM2fHPQoTM1BdGMOI8b6mQQ/glzBtchMI8GZrRQynNzBlo9FIcOq/OQ24+3B1KYHIseP4QQ6n7zBtGoPIc5wlPQp+c2B9kgRIcIL7QQ8PFyBhZuKIs9PSRQ 4_2ndj_mp_0007
Lbuc4BV/jMIsgJvLQ8Te6BtLnOIM6l3JQBXY8BNdiKI8awtIQ8Jz+BtqXLI8ff8IQxlG5BxYiRI83aLHQTqz3BprqWIMcaeIQK2p4B5VIZIMdfcKQYMx1BtwUYIsfdHGQNYe2BFqfMIsbiTLQNUs7BpyjRIsBS6KQmIl3BVT9OIcpkaFQH6j6BBAcSIMLHEEQT/00BNstbIcxBHHQUsJ1B9DNWIs3b9CQ 4_2ndj_mp_0007
LPsg7BNCBGI8RQkHQARJ9Bh10BIs8K9EQYb9+BRbC9HMouZIQagXACl2s3H8dbzGQQGS7BJ3+7H81Z8BQZ7s5B1CdAIc8Bm6P4Ay3BxUn4Hs/LH0Prmo7BhCbCIsbeOoPRLg5BNtmFIsyshHQumT+B1l0DI8qs2BQUN25BNLr4HskRxEQOYe8BFab1HsXfVAQnBh4BxmzDIMM9h9PrGq2B1WH8HMW+vYvpdZ2BFdD2HctkS8PHO64BxXvxHM6krsPQsg6B1QLEIMg/FxvLc08B5NJ+H88dSev2Z98BtqbFIMhk9yP 4_2ndj_mp_0007
L9Tc+BVz88H8C8CLQrWAAC17H3H8cP/MQrM9AC5pG/HMRwhOQrFiBC1MH8H86wQQQzYJ+B9YQxHMAu7OQTQN8BppOpHMdKqNQ51Y6BBglkHszszPQQZy9BdLdgHs0wQMQAAh9BJ81BIMS1qLQkYmAChJDxHcSb+LQnd98BVrK3HcNMAQQHWX/B9I7sHcULMQQmu86BdmVtHcpCNMQbnA5BNg4eH8fv5OQxOQ5B1/ArHM55XQQaEm7BdAigHci/pQQ4Ja8BRNwaHs8sWLQ10C/BlcVcHcoztNQHwC/Bp3+jHs4ntKQ 4_2ndj_mp_0007
LwaEBCt0bEIM0SfNQcT7BCdMRIIcJO0OQfBeDCVEGHIs/pnOQEs2DCNE4DIcggDNQgBpBCpD0NIsVNqNQbTPCCpjvOIMbvRKQZHeACNE0FIsB7AMQQGsBCBg5HI8P8dQQ5uGCC5g2QIMix6OQgQkACRtiOI8S8qNQ5lHBCtPLNIcrIFJQ 4_2ndj_mp_0007
LdJTEC9W3JIcvuHQQ9m0FCFLPJIcLUGQQs/fGCRh2KI818gNQDuTGCNIePIsC77MQE/cGChxjMIcOONRQPl9HC1nAMIcKBVRQGWWICZbxGIMPd6RQr1uJCp+vGIs6PXSQ8wyKCl2wFI8IikRQ0UnKCpouEI8t1SQQa5AMCBg1FIsd6ESQsB0DCh4oMI8k2qQQJ1IGChPGFIcw8NQQxJBGCBtbLI81hKSQ/sOGCVsxQI8awCRQ0UWICVCLPIMnM+RQioaICliVMI8HxVQQhzOICJMpDIcEgKRQQitHCRd5FI8XOxSQuM6JCV3hHI8QvVTQamrJCRFrEIcOL0PQvOaLC5U/DI8hqZPQYsJMC5aoGIc/uDTQfxzMCBOGFIsY7eRQ 4_2ndj_mp_0007
LVrMHCttfHIMpX+LQkBxHC9IbJI8LQiJQzDBJCF+FNI8PP7JQS7qJCJzDNIMACDMQ1zMICxrQEIM5kAIQ5wfICRMfAIsIGKKQOSdHCtjpBI8WKRMQ+IOHCp5bHIMOv7LQU6+GCJ0dLIMeiaIQZP+ICxaeFI8mDMFQUuRHCFY1CIMKkMGQhugJClkVBIMwP1KQGofICBPg4HMFaoJQ801HClHXAIcK9MOQx4iGCVDw+HsMO6LQ 4_2ndj_mp_0007
LiiWJCh4YQIMrF6HQxlkKCNtZTI8IfEIQ/AbKC9mxYIcuJtJQhDSJCplaaIcGdJKQVJlICts3RIsDdwFQog9KCpvRUIsSWKEQfCbLCd9ARIMWNuIQ 4_2ndj_mp_0007
LuQeLCNcvbIsjUeKQLeYLCB93gIcdE1LQiLoKCZuJgI8DUgOQe0UKCdI9jIMF/+PQMY2MCFXbiIsPtPMQS+kNCV4ffIcTHGKQ+w2MCx4OaI8J33JQWZdLCletbIcoVeKQyW9KCh6ujIs0saKQJQLNCJSRhI8T+QOQIt9MCRyymIMHNGMQXwoOC5RBfIc/7oKQfajNCpkzhIMiROIQquQNCxYaXIsBpWLQ4N+MCZGpYIcF3qHQ 4_2ndj_mp_0007
LlajKCloJbIc2WqPQdG8JCtsIaIsw4GRQQZcIChWubIcSnGRQoCtHCJZVaIc5POQQo00KCRkOYIckDYOQIvdKCleecIcjM3RQTB/JCBsDWI8VbfRQ 4_2ndj_mp_0007
Lz/9HCh/1dI8p9JSQlRlGCZZkfI88VSSQPJzFC5pQbIsv/JTQmQmECB3qbIc6eRTQQbhGCp/HlIsQz7SQ3tQHCdtlpI8o1LSQouJHClSyuI80L+SQU6qGCl9MqIMMpyQQ2ilICJUIeIM318SQKMKGC9qpfIsQESRQnn8GChc3kIs107TQWjeFCZ8TmI80jBTQJZUICV0koIcauGSQBWrHC9T9xIM6GcSQTXmHChYQuI8BP9TQrkGGClq3vIsLRFTQ8jMHCR7XtIc/hQQQkQnFChNOrI88r3QQqyxGCR/cmI8AtPQQ 4_2ndj_mp_0007
LNviGCxoYXI8MnnTQLw/FC1ESTIMTcgUQU2EHCtGPPIs0C8UQDrMICRXtPIMd7bUQn3iHCZ9YXIcgYfTQWyKFCl6SRI86IAUQDKpFCRnWVIMEiZVQ 4_2ndj_mp_0007
LEfwGCB8jLI8wj1VQeeqHCNigHIMQ0UWQoN7IC5nGKIM6R+WQOu6ICRxqOIMwBfXQLR9GCRZ+DI8iOTXQIUjFClRmEIc0u3WQ2NcFCdsXKIsY4dWQhdwGC9VcLIMi12VQc+7HCBNHFIsVNdVQfoCHC9ZmFIsJ3JYQj7RHCBlp/H8KaOXQBv7ECd/uDIsRfvXQjISFCtaCCIMr3BWQG4XFCtcIMI8ykdXQA9jECBTGLI8JU2VQ 4_2ndj_mp_0007
LivDKC93NHIs6t8WQo7XLC17KJIs4abXQ14dLCxkYLIM2AdYQS1ZMCtrXOIcWEmYQxxYMCtCoEIsuRRXQ4TuMCdecDIs4H0VQqvXMC52mGIsKL+UQHHVNC9Ry+HcS0jVQRZAKCVSkDIc/ChWQmMeLCB68MI8GS5WQMc/LC51/AIsEjuXQzqTNCxzpFIcg6yXQ 4_2ndj_mp_0007
LIseKCBS2JIM1M2YQjBaKChT1LI8GHiZQN5fJCt9wQIMaytZQvGQJC1feSIcILSaQZ5AKCNqHHI8cB+ZQaBGLC1v8CIshrAaQYQSMCRKQEI8lnCaQg5sKCBV67H8uzAaQ09FKCtyTGIsissYQ+qZLCNVaNIsoqoZQG/GJCFeRFIsiTxZQaXyJC1whIIMlOeaQZGYLCFQB2HMrhCaQPjuJCd3K6HsKM/ZQ 4_2ndj_mp_0007
LcQ/ICdtlTIsGCMZQVVHICNiKYIcvjNZQhpkICVpgcIszzsYQtrYJCdkgbIMVKPYQGErGC14aWIMPxEZQH9EGC1I2SIs8JnZQtgvFCJj5VIMVtPaQHKnECJNvXIcNmVaQsYuGCJVdWI8I9raQ3BHJChMlRIcJPwYQW8QICJRvZI8cvtZQ/SoGC5JRUI80dmYQGcCGCNZ8ZIMCvBZQqCzGCdtuPIsuKvZQyPKFCdaDRIs87aZQcCkGCp4bYI8mUHbQ4GoHCN35UI8w5laQ 4_2ndj_mp_0007
LNaQICFNmhIcP52YQpTjICBMbmIsduaYQ29bHCVOhqI8RPgYQhe0GCNMBrI8wzBZQsw5JChNEpIcwXlYQ1XLKCBnNtIc87GYQMA4JC5lcrIMwJSZQkFpHCtshiIcTXPZQMOvIC5gclIMJgyXQggsKClWFmIc3kjYQ7dxJC1YfwIceXQYQ1n1KCN0StI87HZZQcWrJCx5SoIc6ZpZQ8xFJCJYduI8iDUZQ 4_2ndj_mp_0007
LksQHCJOgtIM/q8XQOuWGChHJyIcww5XQ2gtGC9az2IM6JaYQwU7HCVXL4IceGcYQVpRGCpiO0IcQ0dWQjdSFC9my4Ics7QWQsaGFCFXP6IcXV0UQz+DGCtbt7Icr9LUQhi/DCpG45Ic16VUQKl2HCRphsIcloKXQZvZFC1lmwIMJkIYQ+N/FCtZ+wIsgJzVQKlQHCF6n1IsApJWQvcpFC9CT8IMtYzWQW+UECJhp3IMMNsWQ 4_2ndj_mp_0007
L9p4FC1Le5IsKTyYQAdGGCh2E+I8UEPZQBctGCB0wCJsiF2YQc8RGCZWHEJsJETYQKXyECtwz/I80/jZQav7ECxgQEJcf6EaQ7roDCRfpFJMOgaaQ98nCCJMhDJseCOaQf+pDCNF2IJcag3aQ/85ECBU14IsulsYQof1GCttX9I8jLoZQK+UECxvY8I8x2zZQpBGEC1zLBJMsaLZQYmUFC1Q0HJMoE1ZQbFqFCBfBDJc8/caQ 4_2ndj_mp_0007
L9GxHCxL5EJ80qJZQ4+fICV6KJJs5J2YQtfnHC9bBOJszFtYQeC5GCpI7PJcVnIZQrJqJCpG0KJcf1SZQjckKCF0FPJsNNAZQcxuLCZzLQJsQhcZQ0ZlMCZWYUJcebLZQ61uNC9DDWJsgqdZQFhJOCt41TJMncBaQNEcOCxq5ZJsAlLZQ8VLICFUMDJMF5jZQF3zICxTfHJ8YjXYQteRKCFEVHJML8ZZQAVRJC5iUMJs8HxZQNkAKCNAzSJMGL8YQxk8KCdIxNJ80NhYQVBVMC1JkMJ815fZQ4/XLChucRJsC47ZQm+SMCZGLWJc36vYQq8mNCJY5QJcaRPaQajAPC12FVJcNHPaQbjHOCpOmbJs+DwYQjETPCFmJbJcHPZZQ 4_2ndj_mp_0007
LM7sHCFiTQJsP+FYQUH+GC1hOVJsawwXQqmzHCxG6ZJMvtbXQDr+ICZAdZJMBLCXQaQHGCB8FUJ8vXiWQlzpECZm4SJ8dZ1WQBbdECNsPNJ8vpQXQnfDDCRBwLJsirRXQrDmCC5wzGJ8ufjXQ6EcDCRH8CJsFm1XQ+3SBCJg2FJcrxiXQzsUIClxnOJMFlgXQi0cGCVahWJcdNVYQ9chGCR0rQJMkw/VQCIJGCFshXJ8aa3VQEmDECtykTJceE8VQ4WTECJZfVJ8LroXQZB3ECtNtMJ8FeIYQUx+ECF+lKJMzgkWQ5+XCCNznOJ8IEEXQZqbECV8qDJsSJ2XQDBGDCtGP/IMSeBYQcVpACF80IJs72UXQ608ACJoJCJcrHwXQ 4_2ndj_mp_0007
LGzSHCtwweJM1NkXQ6F6HCZQtjJMRyHXQaWLICZ0TkJcDRlVQfGhHCdZlhJsqBzUQnU2GCpLCoJsUNWXQzBXGCRZXfJM076XQMO2ICNMjkJsoioXQl+SHCdn4rJMEkGXQKYiGCVVSoJ8PgMYQ3y3FCJgknJ8nO4WQ 4_2ndj_mp_0007
LICSJCRmFnJMrKPVQ8AwJCJK9nJ8JyzTQD46ICxKzrJcaR7SQ4NTJCRhKwJcLpdSQTVLLCxXAqJsRJ1TQSCRLC1q1uJMANiUQGY7JCFAMoJsHu9VQVAyJCd95jJcV8ZTQEuhLCdalqJM3vzSQDt0LCRGCnJ8A5SUQZgmLC1NbxJ8EL6TQ 4_2ndj_mp_0007
LdEpHCRG0pJcoLzSQjagGCZbdsJsqoBSQoGhFC5EYoJctGaRQL7eFC1K4jJsrg6RQKOuFCFzQwJ88E8SQ20KFCFzxtJ83kOUQdB4DC97zqJMI56TQFM8EClrJyJ8LsQVQAedHCpfcmJsl8UTQ+Z5GC5fouJcZnKRQSX4ECdS4xJsEOYSQm7XGCVWkzJsnNOTQ/k4FCRS4qJsHlnUQI4eDCN6CpJ88g1UQOmEEC5EqnJ8EZMTQaRJDCFbmtJMKvgTQ2EjECRoYwJ8iWLWQKYOECJID1JcOy3UQOm4FCdFK0Js7YeVQ 4_2ndj_mp_0007
LmJvECZOupJc2OTQQsptDCJoXmJsZ6gPQZllCCBbJlJciHvQQqJKCC1UvoJsHlaRQ2RDDCxj+pJ8ffPNQ8BGECNDIuJ8iUgMQG7yEC1AKvJ8OpJPQibuECRc5pJs8bPQQK1AECViaiJs66zOQkqHCCl0orJsJJBOQuS3CC5FEoJsRhULQuelDCRq2xJcq/BMQ0gzEC54rsJc1HBLQS6PEChYByJ8cDMQQMe1FCx8WwJ8gS5OQ 4_2ndj_mp_0007
LxrGCClOWgJcNNvQQF0CBCVBTeJ8a6lRQ54lBChJIbJsJ72SQOliCCdXOdJMOefTQdhkCC5d8dJc/jEQQ0HbAClJ6bJsrA7QQAkYACBvZhJMUq+RQ 4_2ndj_mp_0007
L9l8ACZyuWJ8JkRTQX+VBCBq9SJcrqYUQkyMACRNFSJcOnZVQ7ieACpbUQJcXQgWQBxwBC90jNJ8rv0TQjlnACV4GKJchJUTQHGHBCZ4BFJsiKuSQyNBAC9KdBJ8coXSQiDLACJsq8IcuUxRQAEYBCdD86I8FvdRQIlO+BZRt5I8AcfRQy8LACRZ3VJMzQpSQ2ZJCCZ0SVJMtl1UQORSCChxSLJcQ8lUQwNdCC98JOJ800/SQNJEACtMSMJsmKjSQ3q5/BZWIJJcBEJUQ4JwBCF3+CJcFCcTQrarBChg5FJMUT0RQt+J+BxhpCJcLtlSQO3LCCN2M9IsHarRQ9bfBCxXW3I8tBBRQZJY8BVWC7I8BguRQfUd+B9tH2IcrvCRQ 4_2ndj_mp_0007
Lb+49BJHaSJcUm+UQz/j7B5JpQJ8BbzVQInL5BBSOUJ8x6ZVQ/yg5B5w4WJcQCZUQt346BVUvKJM39kVQx9X6BpXaJJ8JSHUQDyo5BlP9MJMKUYTQ8Uu6BRe3EJ8WmvTQtke9BpYAUJsI0EUQPo27B1FlRJsM82WQseH5BJ0rJJsO+JWQnEi8BRlQIJM487VQ 4_2ndj_mp_0007
LxX12Bp6zTJMnBDWQzfh0B9HLXJ8+JyVQ1JizBZknWJsWSWUQlSmyBRluaJcUP3TQmVQyBNXzVJ8rLwWQmT1yBpzjXJcz0FYQDOr0BxvlaJ8fAMYQfSbxBJs2VJsXIiYQny42BtxGRJcj5yWQzDB1BB1WbJcVu9VQzc6xBJufRJ8WyvWQ5dawBxJuXJMo3aWQ 4_2ndj_mp_0007
LrnpzBNT5RJM8wwTQFzxyBtNURJsNKWSQVeh0BBmGUJM8USRQqwjzBBjCXJszmdQQ2mjyBByaLJcAPASQ62KwBVczIJsFLpSQXtRuBxGhLJsJxDTQJNOwBdPlDJcSwuSQCoJ0BdSmOJ87jSUQPR1wB5hPTJ8YhQSQGHX0B1BWJJ8uIVSQqYayBRm8KJcBC7QQVBsuBxDoBJcDaJTQe2yxBVDjBJ8/YYSQ 4_2ndj_mp_0007
LpqF3BRoSTJcRCZRQeBL5BJGuVJsDIhQQ4VE5BxHzbJsUHpQQk1J5BBlweJMpYXPQe677B1LuTJMaC5QQAqm8BdzOVJcqtMSQwhw3BpgzQJcJVHSQnL54BN+yUJM1M7OQ+0Z9BptVVJMOcMQQRw/7BVWYPJskezQQYEe7BdlKTJcZrxSQ 4_2ndj_mp_0007
LqmY4BxwAeJ8A23RQ3M43BtL7jJcSpCSQNuO1BNBGmJ8ykfRQayT1B5ntqJ8F2CRQpZD4BFhZlJMnihTQcj26B1gElJMa4FUQiiY7BpmthJMHfKVQU148BdHIoJcGniTQlK89B9aahJ8UrrVQ6bc/B570nJcBzDUQtP+/BNJfkJc6CIVQsmQBCZCMkJciGpVQTQg4BpttbJsQ2sSQFEZ5BlfHmJcHpeRQEPx2BxKviJcrmGUQfeU3BJkdpJswyqTQIIy5Bx1TfJclNmVQBKe8BZywqJcTqsSQJ3W+B5mxeJMSkhWQEchAC9iOqJcRCoTQx14BC9QclJc9M/UQ 4_2ndj_mp_0007
Lq6CzBdy3iJMH1fRQZNhwBVgbkJ8b86QQay6wBNhTlJc712OQ8eEwB1/VpJ8tXxNQKgYuBpjMgJs1HMRQJKsrBBgVhJs2fiQQPrUpBRP+bJ8gjxQQdS8qBR1qWJcZKxPQSRVzBh+4eJ8K0kRQrVJwBdJVoJc9wXRQt+DuB9W1fJcQ0QSQDCFvBxqUcJs080QQ+19rB9+8hJ8dF8OQMA2qB9o+kJ8Rm9QQmAupBVLETJ8UD4PQgN5sBZx4VJMZJVQQu5MrB9q0XJcakrNQ 4_2ndj_mp_0007
LryJyBpobhJ8cBhNQiV4yBlaxhJMIvpKQc9h0BVosmJczPOKQVh0zBFW6pJ8IphIQLia0BpQ0cJ8I5tJQMGb1BppMdJcihvFQ2DtzB9+LcJ81agBQaTE4BhqjeJ89lwEQvBo0BtQicJMTdn4PyQ/4BB85eJMe5H/PCzR3B5m5dJ8uAZ1PqhM4B1yPeJsGvouvIICzBNJZeJMxMhOQc6GxBdK0iJsgofJQCDIzB1tTZJsud3JQOEI2BtvJcJ8SkBLQ+CoxBRlHbJ864RCQ8ua5BBvWfJ8nzCIQ5lRzBtdvbJ8KXsnPUQE7BVj+fJ8T8k9PtIA6B5PjfJcdviuv 4_2ndj_mp_0007
L+Kt2BZarnJcip2LQZzS4B1uhsJsgBXLQVM02BRtvxJMCflLQmID3B9RT1J80q7JQHDs6BRWvsJMvvSNQoLs8Bx/SoJMstoMQVLC8B1KMyJsA6KNQgAv+BdEVnJ8D4zOQL+G3Btu4kJszgQNQYD64BpDUsJMzVRJQJx/5BRqBsJ8OAVPQEIw9BhpSpJclKzKQqin7BFLkkJsSMSMQEQu9BJTRyJ8qDjOQkmm6B1uR1J8e2uNQhjv8Blq7yJMyGJLQRnCACp/HkJ86xMOQG2t9BZ/LmJsd5UQQXZ4/BxH+qJsqgJPQ 4_2ndj_mp_0007
LflX1BtDkyJ8nevNQhJ2zBB3T3JcJoOOQDjvxBVrv3J8d6CMQjBTxBpgI8JcI6+KQSfiyBlGI3JcsEgQQsmd0BJPe3JcvWsRQ1/6yBdwi2J8pF/SQCs01B9m68J87usRQ/o/0BBQTvJcK23OQNBV1Bdjd6JMQt9NQZNbxBxtZzJsq4lQQNgIxBdUc6Js7OlQQ2L+1Bt4V0Js8/mRQTfS0BFcy2JM1S1TQ9GAyBp1lyJ85m9SQA5XxB9Il5JMItFTQ/RM3BJRK9Jse7iSQ1OU0B1jBAKccLyRQgD82BZbc9JMdYxQQ 4_2ndj_mp_0007
LlBdwBJOlzJMSDMLQIEkuB1VszJsxZ3IQeQtvBlgW1JsduhEQ3YguBpd44JMgTGCQYmTtBZRLuJMt3cIQnKQrBlKBuJcAOhEQIB6oBty8wJs9c7EQQZqrBZS8qJs8F9/PjABnB1tzwJcQf5AQ9nxpBNeyqJ895x3P2wcnBdkutJ8jK04Pnc9wBN8+vJMIS9LQXYEtBZZp2J8/IcJQPpWsBpC4sJMtJTKQgW3uBlQSrJs7x8HQMAkoBBfYzJ8ucPIQqBgtBNynoJ8xRO/P+mLlBdcIzJMAaRBQuxHqBRjWoJctuscP3i9lBxdntJcEm0pP 4_2ndj_mp_0007
LOL9xB55JzJ8PDQDQrKjzBBcO1JM/Sv8P8DZ0BlSE7JManU9PNjwzBRmQ+JMa7W0P/kH2Bh26xJcbpJ7Pta43BFDd0JsLnfqPh1Z1BtxMsJs9VJ4Pjy2yBhZswJ8zz5FQ4NHyBlYX1Jc9OX0PJaQ3BBG7xJ8B3SBQNEs5B9NEyJ80i2kPOXb4BVff4J8oxJyPp7y2Bhbn0Jcz92xvYrO3Btn4pJsXTF2PYXQ0BZuMsJsw4sbP2jN0B1SaqJMW0g+P 4_2ndj_mp_0007
LojY1BBh08J8hrVDQxUC2BNVRBK8k4gEQJ4lzBduCDKszk7DQ5HxzBxLSFKMO01BQsZM3BBSkBK8/XEJQnpA6BJTdAKspOZJQLDN7Bh5qAK8KsyMQEep+B9fl/JspvWMQ2xe1B5hS6J8s1eGQOcc3BZL9BKsZ5eBQO651BF7iAKszxfKQ5QP3BVWrDKcBnnJQpWY7BJHkBK8OIHIQ5yC6Bx2u8Js1EyIQGQq/B11q/JstUSOQ4Om/BtDOBK8SVALQhWy+BF7k7Jc2bgLQ 4_2ndj_mp_0007
LN8VxB97KCKcN7BGQe/ouB5ijDKcjoLFQuMttBRiBEKc2Zd+PTxOtBxCQGK8RT16PuYdsBRm8BK8PrAIQszqpBFe2CKcfEuGQ+aloBt0FFKMfelIQ14HoBpzdBKsPqCDQtIBmBpM7FKMgf+HQUnjlBRwSCKs+91BQOOgkB1rhEKMnHUEQyTixB1lUAKsNjnHQT4+uB1PgFKcZwAHQ6EvsBd3FCKcFqKKQKvosBZGs/JMT77GQTBypBBiMGK8LRCKQaK9oBJ2Z/JsAqFBQ/NMlBxEsHKs6z9IQiLXkBx3LBKs0I59PwzeiBNuLFKMRhXDQ 4_2ndj_mp_0007
Ld7ztB9Y3BK88mA4PvtLtBZz0BKcyOKvvm6EvBBX0DKcK+V5vlULuBVwbFKMf7//vanitB94C+JMzkk4voyerBxo25JMacFyvMNLsB18d0JcEhA6vrhsoBBBq7J83EX4vPVKuBNYJAKMc0A8PpFQrBp5vCK8TJ0yv07gvBhDk8JcD8x0vbTctBVdW+J8TVoAwuijrBhsZ5JsexguP0itqBRUfxJ8D5/2vjSKuBFTPzJMrSw2vajJsBN+z0JMzPWBwrzOnBNbr4JsnVszvtlnoBlrG8JMz+gAwgPPoBpqe/Jc17Kxv 4_2ndj_mp_0007
LjRvxBFV3DKMeq80vSrkzBJB8FKs0BH6vD7DzBNFzIKsnyP2v3X2yBJCbKKMIHO+vzpY2BNMPFKM2xX0vadd4Bl1SHKs8/+4vnnl5BJOXHKMpyjBw5bS5BZlKJK8S/9jvpzf7BZTQJKs1e2CwfoM7B9oDLK8JuGwvCWT8BReGLK8uAL+veRjyBBjZCKcgfonvLbVzBV8AGKMQYYBwBDA3BROVDK8oVn5vTNX2BhOAFK8HG6pPn984Bpq5FKMTSiEwhha4BhXIJK8qo/0PXbX8BdTSJK82R2GwVN17Bp/gMKMscRnPShz9BdAmMKcugGAw 4_2ndj_mp_0007
LpFqyBB8gJKsMQqrPl3CyBFacMK8ohoxPsJdvB5ebNK8bVRZvjFdvB53mPK8wTVyvUgByBFG5MK8QDaAQNXtyB5HDIKczLe4PuUyzBNWoNKsPfiqPuuuzBZL/LK8tGbCQRkOwBVl+LKsEjECQwVHyBpTBPKcRWXBQ 4_2ndj_mp_0007
L2oZtBlEvLKsYrBUvlK1qBNYXMKsRZiyvqSBrBJUzMKshtiAw6vPqBtA+OKcFtcCwsR0oBdCGKKsFQqsvQzSmBRTgKK8gIx5v/9JoBVo9JKMZ3s4PN80tB1K0JKcnP3jPb1CqB93GOKsMZrgvOwspBVENIK8btZzvnI5kBZZ4IKMPwL4vFhzmBlRhKKsexHBwGzXlBl4ZMKcWrN3v/2umBhiWIKsOXI6PRLSnBl42LKsqrP7Pum+pBZdlJKshnP9P 4_2ndj_mp_0007
L79csBVa/KKMQCLDwUwDtBJHJLKckpZIw4QvuBJogNKscAKJwciGuBp29OKMVpCLwn1euB5zkIK8FVVJwSovsBdyUGK8Vq9IwhsPvB1QyIKcjTRMwHrOtBpjUJKcbqgBwNkMrBdbPLKcyyhJwALSwB1RRIKcHVJIwMizsBBAxFKMIRQGw68PwBhD9GKsCO5Mw4blwB1yeKKs6ejMwnwctBRlEJKsfEeNw 4_2ndj_mp_0007
LqfAxBxlIOKchDdHw//iyBZtgQKsjWcIwwq0wBJTJTK8S1GIwSE2wBV79UKsB5rJwUoE1BBlqQK8OyXFwJef2BJ3UTKM2xLGwhX72Bp8VOKsWpqGwXphxBpxMNKMHtBEwySLzBhDEQKMZ/eKwi8e0BJIkQKcdZLBw7YR4BFqZTK8jzqDwJrJ1B1M9UKs0JGFwAtE3Bx0hTK8rsLJwcUt4BxrdOKMvjKEwIcg3BhAcOKsutbJwJe51BhbdMKcXc5Fw 4_2ndj_mp_0007
LytevBt3VTK89ipDw7WrtBBNlVKcL+0Cw/hirBlu6VK8WDPHwd4GrBNnIYKcV2aIw9FjvBph6RKMnzyAwMFpuBZfeXKM/73Bw2chsB1NHVKsPCg+v 4_2ndj_mp_0007
LnX/pBVfzTKcYuMIwdv5nBJ7rTKMAQWKwL2BpBR/VUKsorHNwTjrnBxVxVK8Y2tOwAbomBZx7QKcRSbKwwlSlBdMYQKsE4BIwrQsqBh6ISKMgilGwairmBtPbVKsYJ3Jw2ALoBllbPKc1QxKwlxOlBd70QKsi1FMwN9pmBhBLQKs04YFw 4_2ndj_mp_0007
LlTfrB55bTKclf7NwobwsBhDJUKs2bPQwD0btBBP/WKs75WQwzCCtB5pSYK8mqZRwp1UvBpAhSKsolcQwno7uBZuhPK810uQwB+nxBN8GOK8zbrQw4gntB9SLPKsO7FSw5hYsBBdBSKsuCzMwHJOrB9FLUK8q/ARwCajwBVUsSKc9nGPwxbbwBdsXTKclLSRwiEqtBV3pOKM5I7PwlDWxBdA/LKseY4QwFGgyBZ9WOKMjIYPwmL9yB1m9OK8HYbRwVgVtBxUDNKsh3SSw5D5uB58CQKMFP3SwpnrrBpeLQKMZLGSw 4_2ndj_mp_0007
L8+luBpvLYK8IAiOwnDVvBVf/aK8Z4eOw2gtsBNJvcK8atzOwu3ssBVoieKsDKTQwfMzwBd8rbK8Qj3LwTTizBdJUaKsQQyLwUpGxBxzseKMfjlLwN620BJ8YaKcaTEJw5KAvBJPDXKc7P6MwlmqwBNXObKMGHGQwIdqvBla7aKMD6KKw1u30BNGRbKMxFONwMnUzBhkOYKMVTYMwsgJyBJ+JfKcRquJwulIvBtUofKs9tjLw45PyBJgefKc4aRNwAXy2BBLYZKcrvKJwVclzBtdYZKM8IOHwzEK1BFddcK87gdIw 4_2ndj_mp_0007
LT8rqBJOXcKMhtKNwz3FoBFMrdKcVCPNwsVkmBhMJdKclh4PwSTelBZuBfKsEsfQwiDamBBducKsHn2KwdyZnBhdmdKcEiFIwjqwlBBtNcKco92DwJiMnBBIogKsU3rHwSUqqBFeqaKsn1EMwx6YoBV80fK8OZCNwNqVmBZKjaK8x93KwGCYkBNmedKMQFGLwk2epB5j/cKcG7qHwG+dmBFf1cKstl2/v5d+lBxbDaKcfOQEwFZqjBhjwcKcrNTEww75nBt8PhKc2LwDwnfHlB9IPhKcXzFIwfqaoB1QkhKssqYJw 4_2ndj_mp_0007
Lt2jmBRAwaK8y4iQweHUlBVJaaKMyn0Rwx4lmB1bOcKcon1SwyJIlB91udKsiMhTwdeSnBx+DZK8ULIQwG8JjBtOraKcsEwRwzBolBxGZYKccONSw 4_2ndj_mp_0007
LXXPpBlkScKMsaATw91hqBZVBeKcAFCUwU9nqBd38gKsJwwTw5XWqBZzliK8DNpUwMfZtBR+EdKcB6RUwcWltB93haK8YvFVwpVfuBxTMYKcRrfUwNQ2sBp3haKMgUbWwFLquBNW3VKsHBPVwkFBtBZ7MYKM7pKXwex6tB9I4VK8dykWwIkFuB9xjTKsD8TXwDGlqB9nUbKM1TbSwa1UpBV+AeKsQO8UwGRZuBVkvcKsKuUTw0RguB5ioeK8dizUwIXEvBFUMYK8sZcTwEkIsBNXXcK8oN5WwSuXvBJ3BUKMhHxUwf9bsBh5MYK8Z9GYwl4htBhH6TKcq1GYw 4_2ndj_mp_0007
L7/pqBl3xhKMDZfSwAa9qBdkpkKcMWGSwtXooBNfCmKMUihRw3mooBNbeoKsZiZRwv2PtBVs+kK88OFRwHYmsB5ikjKMtHwPw6a2vB5z4jKsMjpRwZkhqBxDSgKcDN0RwEuUrBNtrlKcSqCTw1NgtBB6FnKMKK2QwXgtsBRgrhKMfJCQwsdcxBV3IkKMNr6Qw4EXwBJG+kKsL2jSwVOnvB5VxhKceL4Rw 4_2ndj_mp_0007
L5kZmBNnpkKsgOURwXF7jBZ25lKMfxtQwctbhB5HBlK8qJhRwhfPfBZNrmKMV5uRwUukjBlGHlKsM2gOwszulBJhJmKc82oMwNsolBZ2GpKsEmYMwnZqnBtrGqKcrXjKwJbJqBdg2qKMF5RLwIV4qB9/sqK8rNzNw2Q2rBp+urKsJWdJwSjgmBlepiKM5rMRwimLkBVbBoK8Ls7QwD9ijBlH8iK88SWOwc+phBhO2lKsuJyNwGasnBhullKcLCaNwKAdlBh9RlKsNCqKw+mrjBJbtpKcgdoLw/U+lBBBBqKcgdVOwhCLnB10PqKMwGmIweIlpBN1BqKsWTMPwXgvsBt1QrKsAFWOwZMSrBlS2rKMklCHwzXttBJzSsK8NMAKw 4_2ndj_mp_0007
LA7PhB5UZiKc8H3RwkRfdBx3RhK8whaSwArYdBVJ3hK8vE8TwH4dZBJF7iK8aoaUweKIdBdETeKMguJSwLY0cBpQxdK8AzxQws/hiBlmAhKMNEgRwJTuZBx+BiKMJyASw59TgBxdTdK8CnkSw7RnZBRQfdK8nxpSwUuEZBlRrdKs9dkQw 4_2ndj_mp_0007
LDHBhBpiZhKcKMmUwNOfhBx5shKMviAWwcb8gBhimkKsxxfWw1iHiB5ihmKcX4/VwrvWkBRf6gKM7NVWwVoBlBRA2gK82G0XwPE1nBh5+fK8RnBYwJCgoB9q+fKMx4uYw9qWoBhc0dK82jIZwlxjnBVpgbKMN/4Yw5pApBFcBeKcnZxZwU3piBxOjgKMnxLUwFaEgBJKagKsvshWweIxkBl97eKcPH7Vw7iulBdIUiKMTt2VwuDxkB5Y1iKs1rHYwpnsjBVRcfKMdRKYwWAHoBRq9dK8amqXwlJMpBV/VhKsYiiXwTvHpBFHuhKszB8YwqrDnBptWbKsOxZYwiwcnBlD5ZKskOMZwvynpBBGzfKMBY9ZwGp5oBJ6ZcKcSoEaw 4_2ndj_mp_0007
L9rGfBxpskKMJOpXwRvodBFqSnKMdsEYwC+7gBFI4oKMU8dYwtJDhBZSPrK8WjbYwwYpYB9E9mKMvfgYwKDFWBZpkpKcZkuYw3T7QBp8EpKM+OHZwPoDOBt6rrKcvSRZwmuHJB5aPrKM77qZwgvCeBd58iK8pcCYwj8xcBBWsoKM3xVXwvhpVBZuzlKcXAPYwZlqZBxs0lKsCM9Ywcx2YBpErqKMf7CZw9LMVBBiyqK8LiSYw1CSOBpkznKMvV0Yw0s1RBRZDoKMTJlZwBUuQB18/sKMrHjZwkG+MBlzrsKM7hzYwzpVHBF/AtKM75wZwIPlGBtdDqKsabaZw9eFKB9bWqKMe5Gaw 4_2ndj_mp_0007
LGTiiBVbYnKMLm2Ywu1hkBtPgoKcy7VZwGBXnBBiRnKcGNSZwWJlnBJKGlKsKW/YwKfhjB5mEoKMeAEawx/1gBpDdpKsZlKawYWTjBxDGlKMlWNawPJRiBRWYlK8nC2Yw1izkBRPoqKcsWPZwg67kB18+oK8jNaawIcKgB1OIpKclUrawLMEhBB7lrKsd2EawdnweBVYooKsrW0ZwL4liBJezkKMG/tawRe5hBFnLkKMdB3ZwqoQlBhVKkKMfvJaw 4_2ndj_mp_0007
Lg3apBByhoKsrViZwnBIsBlEgnKMcelZwTUttBt+ooKcEkMawsFlsBlP7pKss7nawpnjtBBERoKc7T8YwvwFuBB9MrK8e7xYwyLruBZjssKsnERZwtxLuBxhHsK8F4MYwlYOpB14WqKs6svZwi9HsBVfUlKcuulZwX5bvBRPLnKcHL5YwjDSsBdFinKM6kiYw 4_2ndj_mp_0007
LM0WwBdIHoKcy0Nawp5WyBhn4oK8RPvaw6ERyB1U6rKMEn3awFCZzBVAXsK8xgZbwOzL1BpwDoK8H/hawvmS2BxalpK8At7Zw8uD5B5IloK8xavZwQfM6BdfJqKsH3JZwcu38BNyIpKMos8YwXn/wBZrLnKML+yZwS14xBRxsnKc0iLbwgMj2Bl4WoKc/w8awoQN1B107lK88GaawZw80BhzVpKcbdgZwfha2BlKtrKMjcDaw03Z6Bx2xoK8QtKawMS84BBTemKccqmZwUm14BxNAqK8htuYwjPY6BJ/PsKcrpSZwbdj9B9kOqKcsxjYwtHK+BhBTpK8ffVZw2Bu8BFzMnK8Z4zYw 4_2ndj_mp_0007
Ly5NxBpawtKMSkeawurQxB57lwK8+ktaw/e+uB18DxKMR5MbwdbGvBdMKzK8XoibwxAzwBNZZyKMwjGaw7/4yBZscyKM8VjZwRhOyBR2xzKMkW3YwDITwBhhKyK8eCfYwSPAvBZj8yK8Kg3XwcyPvB9zO1KssHQXw7BXtBlUQxKMFJVXwrTRwBRQPtK8sODawuPAzBZ6FxK8L9AbwlE0uBlU+xKstu5ZwSMiwBhZe0KMeGQawENw0BRldzKcbXrZwMSWzBpBXwKcGvcZwvBexBprz1K8RK7Ywf6G0B9HE0KcvWmYwmp5vBBcPwKcJqmYwB7ywBp/c2KM4AeXwLxEuBpJt1KslsdWw31ftBdQXvK8sWrXwVTMsBpwzxKMfYjWw 4_2ndj_mp_0007
LM5AtBNSZvKM5cQbwPPpqBtQyvKsdzqbw3E6qBFtGvKsimYcwJAxsBtr4tKcWZmcwShWoBB9JuKM6qYbwnO4oBhParKcMzbbw8yRtBRTmtKc2XCbwjDPqBJW7xKMltpbwFOhmB1PouKs28pbw2eCoBVcsuKsgR3awTjkqBVgIrKMo+Nbw 4_2ndj_mp_0007
L6JIpB9BDwKc53zcwY44oB19YvKc22hdw8YCoBNFksK8flrdw74NmBBccrKMZ/YdwYo5mB1kSxKcpX3dw5ddmBZ5pwKsLgmewo49nBh5nxKMPdAfw30nkBpONvKMIGwew61vnBBMPxKs+5lcwFO2qB9VZvK8dQxdwf5nnBxxVzKMoo0dwp0+kB5zLxKcH4mdw 4_2ndj_mp_0007
L0ejpBl+HrKsmNJewuWsoBNqWoKsmhWewgxwlB5ZsnK8RthewzmElBVSdlKcSOYewlebqBBj8nK8wY+ew/Q6sBtsfpK88K1ewMT7rB1HCsKsqkgewMEipBRSIrKcaEJewyBJpBhnFnKsnE7dwobXpBN3qoKsf8afwKF0qBlTzlK8ZSDfwWhBuB5a3pKci8SfwwXPuB5oVoKsDHgewlNbrBdFgtK87h5ewtretBZ20sKsrGLew 4_2ndj_mp_0007
LF/GkBFjjpK8gCxewsAVhBxy9oKMKI9ewdhZeBRVNqKcMviewU6jaBFpxoKsuGWewGx2gBRmxpKMvvrfwb0uiB90boK84iFgwY3skBpy6pKc5tPgwy3eiBtPulKcpvJgwzgamBFdsoK8+BegwPgMkB16fkK8mDYgwR5JmB9Y+lK8OLigwTG3nBpXwkKcnbwgwU2zkBNVcrKc89zew4I/gBpD5mKMd2zew5rFhBd17rKsc/ufwC1ndBx/RpKMH30fwtZ5kBtPDsK8naMgwZ67gBRmjkK8TvBgwfh9nBND3pKMXBmgwQCAkB9bXiKsPWbgwAqanBJH5iKcMhxgw 4_2ndj_mp_0007
LqikfB14msKc2wQewD49bBBPIuK81Czdw+ddaBZvWsK8FYMdwGbxVBp1SsKM5z9cw9IoeB9RtwKccSjdwie5aBJuiyK8q+LdwVmIXB9jF0KsqugdwsaWaBVEFzKM7vhcwqsbUBN0f1KMkNEdwJlTWBx860K8/ydcwvTlhB5jbtKM1jXewCPKYBdjyuKc7RAew2gJgBtmyxKMQe+dwgq9gBVhNwKs47NdwSTsWBZGR0K8OaAewumacBlLWyKc5VFcwSrQRBNn22KMmROdw 4_2ndj_mp_0007
LOPFeB5MqqKcJZ6cw1fJdBdU/oKsoWUcwmdEZBNb2mKc0oYcwglQXBF39lKcJF2bwGQNhBplonKMHxGcwEmTjBxaupKsrr7bwLiMiBBvzlKcxVqcwAlygB13cqK83KKdwucVbBRdYqKsgw9bwia2gBlcdmK8x7pbw+1JlBN3uoKMCJybwOfliBdn9qKs6YhbwIAsjBdn+qKcojXcwgpDkBdx2kKMZggcwupiiBty+mKMZOHdwinsgBdwRkK8p0wcw 4_2ndj_mp_0007
LskaXBtURmKchi/cwQ8RTBd5LkKsIuIdwtAgNBhGYlKcX3OdwvypJBRgHkKcEAfdw8a5UBNfliKsXawdwFS+ZB1n+gKsOsqdwx6qeBJczhKsPS+dwJk7ZBVgreKcy2Rdw9zphBVfVgKs1D5dwpOkeBZkNdKMboMdwspnhBFHCeKs7Hgdw2Z7jBpikcK836adwldCYBhxinKc5FYdwIr2SBZFFjKs22qcwzEeVBVg8jKsFVLeww9rRBhlNhKM294dwgDteBtFnjKctzRewQZPWB1ECeKcsbCdw34fjBl++gKs4cIewFJieBN+ZbKsgF5cwpmXlBVFcdKMUwpdw 4_2ndj_mp_0007
LLa1MBRI5nKc6OAdwVQwHBN4ZpKc669cwKlWGBJ4WpK819QcwcCYJBh7SqK8AA1bw6xLIBlLUsK8KnNdww/JKBNVZsKsR+7dwsY0CBFcutK8EfJdwLllLBNyKvKsjfLewjHLQB5H5oKcXt3cwDohEBB4hoKMVwQdwl1ILBZRYtKMhc6cwQCFHBhqlrKceARewSnrNBdNIrK8uP/dwxYMDBR7xvKs8uUdw1pkBB5iutKsoFocwwXr/ABlrsKMCtcdw138MBVAEvK8rlsewYJxOBdQ/vKMPi3dwCLFIBlJdwKsXlJew 4_2ndj_mp_0007
LfCwBBF8+nK8E9Fcw5YOABpItnKsvCXbwRN58AZwRqKsClBbw33QABdX2qK8YFdaw28g3AxHplKs8pRbwWA76AlGxiKsLMabwn5kxAxD2gKMMDVbwnA90AtP+dKMczdbwHsyrABRFcKsApabw+If/ARGKnKMqtecwJXlDBJo0mKcI5FbwfK9wANgHmKMWXnbwpoY0AdgvlKMcIxawkpnABBHNiKcF3DbwcnC+A1pmiK8Fp6bwLhNrA5NZhKcNQrbwNvduABm+gK8ai0awZ9D7AxLYdKsi2GbwPRX4AxV1dKM309bwY7WuAhCNaK8WqgbwlfImAl9lcKcJPwbwtBqoAljKcKss48aw 4_2ndj_mp_0007
LmHr2AVI4rKMkQXbw+GGxA1LYuK84SJbwP8t4Ax74wKcLyLbwJwh1Ax40yKc8fhbwqUGnA5o0uKcI7jbwlOudAd4qsK8XXdbwWTBaAxhxrKcbP5aw1YwTAlq0rKs9m/bwezm0ApkSrK87C1bwgekvAtkJuK8lJnawoXPpAdA5uKsqvFcwnHkjAd4vwKM0sbbwBKoIAhIZqKs9K9bwExQXAxsmsKsqMccw 4_2ndj_mp_0007
LyS8ABhV+wKMMl2awJ8QFBlm6yKMytxawiEHHBR2zyK8pXDawe8nGBhjywKsv6tZw9q6JB17TyKMflPbw4imIB1rfyK86/+bw7giHB17S1KMvXMcw3isGBdpg1KcBS6cw6y7BBd+M1KsP3NdwXmR7Ad3q0KsTK3cw+TlBBF+b1K8R53dwMm/BBhZYvK8djkawEJqDBJn60KMcE3awaXZLBdMTwKckYJbwGzLNBJsszKsVLJbwsSDFBpaTxKcJ1FcwUo9LBhPvxKMrqRcwlJ8KBJLj2K8S0DcwDy9DBl2B2K8gP8bw7O6JBpy61KMY0MdwQ+z7A5Zf0KcBCXcwF1I0A5Hc0Ksf1Fdwux4EBxM21KcjWJewHHC8AFPN1KM8jGew 4_2ndj_mp_0007
LA7YJBBxA1KcfpyZwueQLBVYH1KczGGZwYJnQBZZszKcu/7YwBt1TBxAazKMNUYZwh+xLBFdE4KsOy4Yw8NLOBlcS4KMbKMYwSiVGBlDb5Kckn6YwvusKB9Vg2K8TsFaw4iLIB5vI0KslBzYwAVhOBJoE5Ks+qOZwGIhOBF9Y6KcFRDYw1SISBZvX3K8A5LYw9GmLBB7Q3KcroqXwULvGBdtg7K8xLxYwC0lDB5Ya4KMa3kYwchxEBJKU5KcBJbZw 4_2ndj_mp_0007
LdGyQBRoQyKchLYYwqcZVB5Y1wKMS2JYwz23aBBHYyKsmMFYwb+DbBxo40Kc253XwoV6TB9GmvK80X+WwAZuPBVYwtKck1HXwGkrNBxdayKMflDYwauSWBxbNvKMq+fYwyQuSBNiKxKsh3RWwhCZXB9FmuK82QjWwq+rPBxjtsKM/QUWw 4_2ndj_mp_0007
LyzjfBV7LxKMIOPYwxKYiBRQhyKsX4LYwvJcjBZugyK8Q66WwaaNjBNDiwK804MWwlbYkBFpLxKMJ7pYwlGLnBNPZyKMq2oYwUHXpBNJ/wKsN2QZw1RvoBduLzKc8+8ZwdtofBJ8KvKsKXRYwzaViBlRh0KMdoZYw5ppjB9TTxKcksKZwZvjkBNXEvKMJxhYwiEEoBtBEyK8keJYwqoCnBV1i0K80LuYw0z8pBtfkyK8MSYawIeQpBRdO1K8M9zZwoJomBNAGzKMznFaw 4_2ndj_mp_0007
LOWykBxYr0KsY5eWwwUAmBp0y0KMe9HVwBkIpBpuk0KcYmGVwRLsqBdIj2KMZqMVwbDLqBx1NyKsnOLVwNMLlBBHa3KcBKbUwnmIiBV/g3Kc1HQUwOVkmBxUq3K8MAFTwSbGhBBxN6KM/yzTwO6LlBN0M2Kc4iHXwE6ZlBpmHzKs0ifUwTmulBR6G5KsrBDVw+ChhBBCC2Kc4ChTwP1KhBBOA3K81gMVwjR9lBhNh5K8MMmSwscuoBpDr3K8ZeOTwbIBmBxS+1KcHgcSwtG3dBxjI6K8TatTwcwohB1Nu7KMqPjUwYC/hB1Qv6KMEW2Sw 4_2ndj_mp_0007
LAAAcBBAAAAAAAAAALy2J+23PV6rX6movPy3N+KDDN6LWSszP 4_2ndj_mp_0007
SCORE:  -173.114   -408.972     30.685    329.531           1.229                 19.510         -8.864   -162.763        1.034        -51.339         -3.301        -21.273      -7.157        0.000     13.495    103.807    -16.976            0.022     39.474                -31.849          0.593     14.084     50.000      4.000 4_2ndj_mp_0008
RES_NUM A:1-103 B:104 4_2ndj_mp_0008
FOLD_TREE  EDGE 104 1 1  EDGE 1 103 -1  4_2ndj_mp_0008
RT 0.321095 -0.923584 -0.209503 0.93938 0.282513 0.194298 -0.120263 -0.259191 0.958309 -10.1421 -11.5106 24.6334   4_2ndj_mp_0008
ANNOTATED_SEQUENCE: M[MET:NtermProteinFull]ETTNGTETWYESLH[HIS_D]AVLKALNATLH[HIS_D]SNLLCRPGPGLGPDNQTEERRASLPGRDDNSYMYILFVMFLFAVTVGSLILGYTRSRKVDKRSDPYH[HIS_D]VYIKNRVSMI[ILE:CtermProteinFull]Z[MEM] 4_2ndj_mp_0008
CHAIN_ENDINGS  103 4_2ndj_mp_0008
LhWxoARjrJHcOBqUwAESsAZQCIH8aQSTwCRX4AhuYKHsuQOTwPQV7AhVcTHscPPTwVYAmAZ6JPHMLsUSw/cvpARNlOHcHF4Qw422nAdfgBHMklJQwMwFvAV77CHccsONwTg7gAhFNIHsmXuUwwtwsAFHuEHMvzQVwWsNqAJsPRHMSP7UwuZIrAh+j/GsBlETwlnKbAdA8MH81SWSw4tlmAZ6dXHMBapSwzyUlAdmYUHsQ5RQwdwNyAVrlQHMsq0QwixquA97e7GM2gGMw1blrAlGZJHcWUDMwQrb3AB2zEHM2cqNw 4_2ndj_mp_0008
LnZu+Apn/BHcy5RTw83TFBxWRBHs9UTTwWJ/HB57i5GMqEYSwxipMBVhI3G87biSwBELHB1Nh+GMX/tUwxT2EB9oL0GMOmRVwSxi+A5Ei1G8M7zVw1Hd5ANBR9GMz0dVwowG7Axe0uGczUkWw8E46Ad/g7GcfKpTw5AsGBZVhJH86DPTwtMhLBNB09GsI7uUwgeFGBFK/EHsibZVw/RyEBp/LuGsL+eUwTVcHBF4QxGMxfEWw 4_2ndj_mp_0008
Lz03EBpnqzG8eWjRwjWnGBRXFrGsGimQwvkgDB5cArGssXmOw26GABNTzxGMEPJOwYpIGBVl7fGs2rPRwQXqIB5PJYG8vzZQwagSABF57cG8+CcRwiTEBB90Z2GchKhRwbJ5KBZkCsGcUgbQwxlIIB1h8fGcsqNSwuMuKBZFUTGsaa8QwJyBAB9ICVGcvN5RweEv8AtqyiGcdlFSwFlj8AlU1cGckNeQw 4_2ndj_mp_0008
LPZNEBZXziGc1a6MwthOCBpnJhGMdALKwcAR5AVhfdGssA9Jw4sY2AxuYVGcDFyIw6YvFBpVBZGcwmqIwzk9FBN4MPGcNIJKwiKYLB1aXdGMElTIwjOmGB9E+cGspOpNwPflCBl0EpG8bxRJwrUAEBZvaXG8IeaFwkwADB965OGsysXLw1WzNBtChXG87WeGwwgOLB1SykG8b9UGwIdJNBpZ6eGsMjQKw 4_2ndj_mp_0008
LQFNyAV42jGs23PLwx5bmARlSiGsn1HLwfYZhAZwVpGsiM4Iw39+jAF5xyGsQJpIwMAWhAJctkG8y4zNwVdakAZLvcGcyW7Pw5zflAdKKTG8M4XPw6f1lAJFggGs1/KRwaEn0AZqkqG894MMwqCAlAZK4ZGctArKwklvjAdRrsGs5AeOw+zURAhxukGsDomNw9v4nAtEkbG8Up6RwL63kAdxToGMxcWRw 4_2ndj_mp_0008
LkMGVAZhglG8N1TGwoLyKA1jAsG8toxBw0PbAAhNdlG8dUY6vuCqAAZjqbGsSNJ6voFLSAlakdGcpziGwwWOAAdhRyGM1zQDwBXWYAN0LwGsUV//v 4_2ndj_mp_0008
L+YAv/IEnqGsuSwpvd7UT/A/8lGsGKY1PDx3q/YvapGM15pAQpFgAAJC8xGMmFGBQIAGN/CneoGsnBr0P3I6Z/mvwzGstHP3P9vvp/qK6kGclShwvfd21/wPgyGs4DiovOSHZ/MKRdGsJuy0PWTsm/GkUkGsAd28PNxF0/Su+0Gccnh8Pff6FALRwmG8Ynuwvz9Pl/mNUcGc4vbyv083T/6HGpG8nQz6v 4_2ndj_mp_0008
LssoZ/k4ikGsfUCFQXJbm/4rtoG8LnKJQ3/QG/QkJ0GsRTqJQgf0r/IPv6GcA3lKQ5MtL/kQ3gGc8gRLQDLNu/kDVWG8vSZLQlF5X/MypOGsHLaNQ3iRK+WS9QGcv6fOQwhQv/wKeGG8W72NQQOoT+QmveGciExEQLjoEAhSNpGcD4JJQRMqu++lCfGcZH4KQFTHP/gPkkG87pPNQlTuHAto9XGsQV6LQPort/gIoSGMRHbJQ 4_2ndj_mp_0008
L/vNF/Wz12GcMCrIQCCBl/KWUBHMzwAJQTMN4+ODLKHMuIAHQKXqj+2cETHs6XSIQuYMKAPsKBHMLhKIQbM2LALfy9GcLV3CQ2w6WATKk5GMoa7JQpV1l/OycxGsNZiHQrs1j/SoYEH8/ODLQ252QADVMJH8c1VIQ8u5WAr1zBHsJIHBQovzjATIk5GsHQTJQO+1VAfkK8GMvSAMQiJbQAnwgxGsmsvJQ 4_2ndj_mp_0008
LnK2Q9wsFHHc3+ICQga1e/0sMNHsK3s9P+2hFAN4POHMamoBQANPLAxg9XHMfBYCQjXsg/UJdHH84cKrPiUd8/kvnKH8Uz/yv3D9x/A87SHM/Og8v0SSUAhz8HHc9+M3vsXwKAtBsUHcrSlBw6RSbA5s5NHMJ+TAwt8vhAdZYBHMnwLqvhRpnAhXXMH8rRwCwpK8rAhKiAHMnK00v2seuAFtdFHsc0FAw9B9G+ado/GsW6yAQmRnD/kRJVH80Yn8PlXmm8uSuFHclvFePyLat/4Vk/GMPKaxPJ/9H/MQPXH8IO78vAlsKAJQEaHs49lEwZhNfAdpr9G8u36xPnrQpA5XDPH8fEyGwIOpyAJFk9G81wqmvrde2A53WEHMIhoBw 4_2ndj_mp_0008
LKORRAlFyGH8RK0DQ3sXiAhb2IHc+L7GQVf8gA5TZQHsS22JQu0BnAx77XHs+PJKQDVBnAtmN+GscwbIQCfjwAtdc/GMbXRKQain6AVHaBHMPbNJQBAPvAJJn+GcyHBNQ8ZqBB5IiCHs114KQiM83AFKv/GsbhsOQ4c+AB9JsBHc17oNQe9TFB54zCHco6TPQKmtMA9oC/GszJpDQ5NpnApJlNHcNiYEQxsepAhNb5GcXpbFQYy3gANku5GsNvfJQ48p7A5BECHsvhGGQM1UnAx7E9GM8g2NQHXnFBt1EEH8ReDKQMt52AlqF/G8SWbQQs4KEBJCCCHcaTkQQ 4_2ndj_mp_0008
LzjiRAd70NH8XAbLQMJbNA1f4UHcnLuNQbaiHARZRgHsMYFNQeFfOApM4nHcm0cOQ8XG3/YVHQHMFMcPQVB2BAxvBGH8RgeQQXftf/YMmBHM+BURQewH19iNfFHM/nMRQ16qn/A1T6GcwZESQoZ6KABfdGH8lLVLQcZDcAFMsVH8K24OQ/2dX/AjLOHcEYLOQtChs/4gBWHsK1cQQ7TXPA5C2HHMcEIRQED+GAB8+/GsYWhPQ 4_2ndj_mp_0008
Lgwl1/USViHctf9KQWYkr/kaNtHsT1/JQkpXJAJ5/yHsjHGJQQGvNA92e7Hs1FQKQFobv+0mysH8WLaHQHJDX/60ooHc8RjIQhhAr/krrbHc4hBKQEEpX/YjtxHcWUlLQG2fR/ch1nHsrHNEQxVAa+wlz0HMMOzFQrU8P/WwAhHMzGnIQ 4_2ndj_mp_0008
LUcjWAlnjtHsowMHQEM+lA5PjxHMDDbFQ50buAtyEzHM4UAJQ/GMzAZWk7HcirLJQK5hqANC0pHsPdPBQ/c0kA58vpH8+YP3PtFQpAdBugH8W3/bPWuUmAV+h0HctFtoPv0WQAJQzmH8qOnFQsc+kAp/H5HMCAVDQ1BMqAVguhH8ne2CQ354yARf2rHsEUiAQ2anYAxvQoH8iE04PgVMlA1DrgHMPA81vid7nA1xFZHMNnhxP88yxA116hHskaKXv5mQiAZNf0HcgfFzvPQ1uAZVB2HsUJgfPxW9iANf06H8kwY2P 4_2ndj_mp_0008
LH6QvAxF6rHMPJ9KQbFa2A5r+tHssiZNQTPpyAV4s4H8/sxOQwvy5AtQZ/H88wOPQo361AFAvkHcKEaPQd5e8ARQkmHsc17QQ0vuDBVGelH8p08QQNCo5A1IbpHsgNMSQuSiFBxjknH87iKSQn5aBBZg/pH8r17SQb0kpAdNNmH8KuFLQVaz+ANDyuH8OB2MQZzt4Ap/ZdH8x7cOQ+tptA1VbjHcHgAQQnrAGBlK2iH80lMQQe76xAVrKrHsfzpSQZMzJBNiInHcmmYSQ 4_2ndj_mp_0008
LjohoAtVi6H8bQYPQ1x1kApucCI84ZVQQ2LKnARKhHI8MT3OQfkdqAtFrLI85H8PQC90SAx+WBIsTorQQ65wiAJ060H8v0KPQnivoA58uCIsjnTRQg13RA9Kb7H8aoRRQSHJIA957AIcaxpPQshCOAZP6EI8JMPRQ 4_2ndj_mp_0008
L5pLkAZXHHI8QCaMQOPSmApPiLIcb/kKQmeWyAVQvMI8sECKQ+k/1AxFSRIMeK4JQG3rgAdLWKIsLFzHQhzGkAZiXOI8kAkDQCTOJAlPcKIcInRIQcbugA13rDIcsjyLQ5HYkAFcFPI8G3vLQujJjAd4ZGIcBmZGQ0uEgAp5dNI8Nmm/PUEvsAZPIOIcEM/CQOE9hAF7YSIc/v2EQTNaBA5EmJIMv0vEQu2TEA5HYOI8WE/IQg5nEANzaHIcFOvJQ 4_2ndj_mp_0008
LrUz4ARZeII8l5fJQesMCBdX/II8PnDJQdJTFBlIwKIMkTcLQI9BJBpcBOI8OcFLQtxgEBZqoDIcnwGIQARuCBdtyBIsx3oCQQtvEBFsR4HcjtnBQ5n1EBhRqFI8Fw48PB9J1ABL4EI8RCYJQRQyCBRw2LI8HG4GQcAYDB1piAIcW2hJQYI3IBlx7DIs/nFIQR2u8AF6sBIcWudCQySeDBBBq1HsklU7P6/GDBNr4yHcedoEQsOGJBBcL4H8Wd1BQWDkDBhiWEIcme7xPGdMJBR/vFI8vIO9PGfRDBR5pJI8K6c+P 4_2ndj_mp_0008
LDViDB93yIIMHxwNQcK2FBV62KI826GQQaxCFBFz2QIMocUQQ2lAJBVttTI8juYQQnoiDBJHzHIMxPTRQkysFBl/kJIMB1pSQUuZDBhJNGIceDyTQEQbFBhaFIIsT1IVQ+0NDBNI0EIcJIQWQ/fhABtAJGIcot/NQ4MLKBRNqKIMf6+PQyQZEBJ5iDI8vEMRQxVa+AR4QIIMuXURQYIqEBRnwNIcLt0SQzuCKBhrNJI8qOqSQ1piEBBGCCIsy3oTQ0dG+AVIeGIsOLxTQElSEBBrPMIMCqSVQOuxJBtC1HIcxZKVQrxpEBFzLGIMScIXQlyTEBJD9AIsuTIWQntX+AFNFFIcUGQWQ 4_2ndj_mp_0008
LObMABZ5kSIcbyHQQEx79A16SYIsXENQQ9l9BB9zhbI8tkPOQ2GhEBZXsfIsGfyOQEgJyAN3pZI8SgPQQVuH7ApVsPI86AuPQUAuABdeqZIsaEJRQi9iwA1dFZI8uYTRQxjmtANoaXIsOx/OQr3KyA1x3dIsmm7PQ 4_2ndj_mp_0008
LKSfCB9HUZIMEC0LQF1NFB1N3bI87MjJQZrXLBV4lcI80WSKQv3yNBh88gIMZV1JQZliEBNTdYI8UoCGQtWkHBFjbaIsPPFBQrzmFBt5/fIsLrK/P9CvGBNvgWIsBIA5PLPHABNyMWIMPJULQvOaDBBM1fI8/5iJQxpTAB17SYI8O+BFQHp5FBZ+ZUIc8m5GQ6t0LBF1taIMUg/BQXiwHBloZhI8fpH4P7mUGBFFviIMkr5CQKtVBB5h2fI8TTb9PG94IBBY6XI8qDonPWzeCBBjOWIsnbV2PoJPIB5WlSIsaxT7P 4_2ndj_mp_0008
LjE9NB5YGYI8HjHLQyLnTBdM/XIMwIzLQjm0UBprwbIMVlKOQ6z2YBZaNeIM4LYOQ2rXVBB4TSI8kzaMQcHxVBBt4OIsbH9JQMWOWBp27QIMopbHQUkmVB9LtJIMvqUKQJALMBFweUIcYJHLQfkDWBx/rYI8f3BKQ8HiSBNleQIc9MzNQwaQZBt4YSI8GBaNQKZ2VBJxOHIsvWwIQ1sOVBFQOIIMt3KMQ 4_2ndj_mp_0008
Lg8RRB9RWcI8EvFQQikjRBxiyfI8zeNRQ6GjRBN93lIsaruQQHyBVBZt9oIs6mLRQlsLNBVU0eIM7WPSQ+kWOBtsnZIsa2OQQV3UVBpZFfIsGluRQiGHNBFyraIMOYlSQOMbJBZkVfIse3sRQKUjNBtwrhIMynDTQ 4_2ndj_mp_0008
LrZKOB11JnIckPkPQVh5NBNblsIM7mTOQn8/SB17wtI8y+tMQKLcVBl1DyI8qvxMQ4YBJBBhItIcsfcMQeANEBxycsI8ai9NQ7C+IBZzmyIMsfHLQIn5LBlCOkIcWrwOQgQ8NBRncvIsI38PQk7LJBhODqIcHA6KQTUtDBZTuoI8WzWOQuyfFBV86yI8lxzJQo4mMBJrHzIsda8JQSDxIBlFt1IsuTpMQ 4_2ndj_mp_0008
LwHyUBdMzpIcVGDLQzygZBtxTqIMBEYJQIkseB1qDrIchP5KQV90gBFAsuIMzxNKQq/AaBh6VlI831LHQ1k5VBl/4kI8PBqCQORSWB5AYfI8FfGAQYn5WBJoRpI87RH9PU5gSB5DfmIMZi1KQGWEZBJ/BuIcbFRIQxeoZBR2yhIsH01IQU5+dBNyUlIMlJYFQZW4RBFtUlIs2ySEQEDXTBdcDfIsjIx5PDdeVBpdUcIsUtGDQ6jSaB9HzeIsB198PIP+TBZM9oI804W1P5o6aBR71oIcY505Pg4hWBJHLtI8HaeAQ 4_2ndj_mp_0008
L4OXfBZHwnIMy+ANQ72AiBdJVoIM2x4OQbU3hBh/ktI849QQQ8Y+jB5hzvI88pYQQGsKiBlBkjI8lzZQQgcJjBRhheI8nPhPQ08hhBRsUbIcFb9NQl7klB5rIcI87ujPQZP7iBZWLXIMpIGNQOoYlBJDlXIcSXCOQIphcBhoFlIsDKkNQ0D3jBROkoIck8uNQdRMgB5iyiIcus0QQ98fjBZ7hkI8DyORQd2IfBt+zbIc3ppNQS6dnBxGLdIcHcQQQj8/hBxHKUIcB20LQ 4_2ndj_mp_0008
LtJIfBNMivI8ymwQQr8AfBhVz0I8oDVRQ8YLgBdac5I8wcYQQZC1hBZTq8IsBawQQtigZBBGt1IsyF7RQ1KjYBRBLyIcLA/SQOb6bBxmFtIMFXuQQSAJhBtne0IsuADSQI1eWBxMJ1IMytJRQlKMZB5D05Is1sRSQyejXBFG1uIc3QlSQ 4_2ndj_mp_0008
LGzqeBVRQ5IcWePOQDcCgBVuk9IcYFYMQy6uiBxmI9I8wFCLQBHRkB9t+AJ8INMLQVWybBB3C+IsncPKQqTlWBFqIAJcf9ULQhFfWBJu9CJcyuWNQgLQSBFFz+IsWIBKQm0tbBl/l2I8673NQvfCgBN3VBJsDAeNQ6tFbBheI6I89yVJQblKdBZttAJc8UqIQdRrOBdxEAJcThpKQCNhSBtGg8IMOwYIQ 4_2ndj_mp_0008
LL/hjBN/o4IsudAKQU5EmBVru3IcROkIQ6MpoBhZD4Is4IVKQnjxqBBMp4IcTDMJQtL+lBJvOyIMx0aGQT+4jBh7nxIsR78BQVe0jBBL1rIs25EAQEOlkBVBY1IMoku6PQYKiBpFr1IczJBKQtGImBZ0m6I8x/2FQ5tilBJDOvIM9SuIQLh7nBJ9XxIMkNtEQ4d6hBRtnyI8zDgDQ/yViBdlZrIMNjz5PfFSjBVqPpI8DzaDQ8FylBRjsqIsRHI9PHeGjBRl80IsEkwwPBojmBJOY0I8l8O3PtSlkBxgf5Is6am9P 4_2ndj_mp_0008
LMedoBByZ3Ict5/MQAMuqB19k3I8n/yOQtmzqBB2K9Ic7TIQQg2RsBtoy9IsmGFRQIehqBZ++yI8rQaQQEgeqBBTVtI8rEoPQ9bIqBx6PpIMIf7QQIUDtB5RWsIcLPFOQOmqmBNHj4I8AouNQT9jsBRp+2IcO6qNQ63soBFzfzIcgi/QQ9cOsBVKOzIcLpFRQfgxoBxq8sIM9xROQVTGqBN6OlIspUgQQ5YQoB96/pIcO9cRQOryrB5UlpIc0UoRQMKBtBRQVoI8vzONQ2XwuBdfusIcBdbPQarOtBpyRvIMgheMQ 4_2ndj_mp_0008
LDtNpBNz8AJ8UORPQ9oNpBNqKGJs3wQQQE51rBZUiJJ8MXEQQ4fctBt1GIJ8TfiOQDT1mBRKWJJs3tcPQFGLnBt7XLJcii/LQ/0xnBxUNAJ8YY5NQVEHpBtdXFJ8FRVRQuWjmBR97MJMi7UQQePBlBNB9GJcKAoPQZlnmBNGnGJsjv8KQ 4_2ndj_mp_0008
LY6JsBxL/NJMRa0QQ7FmuBtgqRJ815tQQ1kAvBF0SUJ8jOpOQULOtBllTXJMzPDOQtAauBNLIWJMH1vRQEjswBFLIaJcNrtRQGYQzBVlqXJc3gJSQarM1Bp2qbJcd1jSQZBu2BVgjeJ8LqtRQcBg2B9d1dJc9maQQclb4BB7GiJsgAMSQfvhqBRrzOJ8ASYRQuLewB5biPJ8Kd3QQO2VuBxDaUJc60vSQsYjsBpHWYJMlWmRQ71PwBdTddJsPYYSQA18wBl1nbJ85msQQZEH0BRXYVJMVzURQC14yB1wAVJcDj/SQzEb1BFfVcJMYRjTQYRM1BNoHbJ8OaDQQU+o3BZ2/fJ8BBkPQZWm4BtUqiJsy3LTQrfk5BdORkJMibjRQ 4_2ndj_mp_0008
L2RFxBJoRTJMnbCNQcxPxBpL7VJsnqgKQp1/xB93+bJcrwsKQpDJzBdg2dJc8QtMQT9gzB9x5SJM5M/IQ19P1BRv/QJcNnILQ9oWzBxjdPJcWpWNQqUIxB1jRTJM2s/MQShWvBFwWVJcHKeJQm5Q0BF1pVJsuH8GQVkhyBtcWPJ8JHNIQooj2BNIUUJ8EUrLQzel2BpsrNJMawpKQQ7a0BljpPJMACQPQllqyBRcWLJM/AINQ 4_2ndj_mp_0008
LmpUxBVkKfJMitrIQ3fKyBxnpkJsjvoIQY1LwBBaeoJcMEMKQsq8tBdrumJ8JKvKQMFovBlmJeJcfhaHQQIcyBtBHmJsF1MFQcKP0B14KlJcsLQJQ 4_2ndj_mp_0008
Ld4xwBN9ktJ8DmxKQqH9uBJyWxJMfgBMQTeHuBdmNvJ8ISzOQGcasB1XcxJcjKHQQXRowBJRe2JMeLOMQ6HqyBB451Jc5kDKQtOVzBRPCwJsgpCKQAExwBBOhtJcL5xKQOMWtBtRJyJMUtmKQdCixBVMy2JMkMOOQj2VvBdFA6J8HW9LQu7Z0B9Kc4Js1veKQ9y0xBd2R3Jsi6IIQWl50Bl6OvJ8HBiLQUKA0BVx2uJcM+BIQ 4_2ndj_mp_0008
Lq3svB1VfrJMQnCQQ4kKvBNzepJcQOXRQ13asBF1omJcLebRQfWvrB9sejJsXvlQQ9YExBlK3pJcGe1OQMALvBBQ2sJcAkDSQMYnwB5ltmJMZqyRQ 4_2ndj_mp_0008
LeaErB9XGnJcg7fSQ6zcoBBUqkJsFisSQp8woBZwyfJM9StTQYizmBZhMdJ8VCAUQA8dmBdL1oJ8InOTQ9BCmBxgvtJs+bVSQrZGkBhKlxJ8rEBTQLj9kBxn9rJsH2+QQas7rBh8GpJ8arQTQfpznBpLIjJ8djuRQMMLnB5iPqJMrhMUQYIikBZ75mJ8ryXTQCQ7nBRP1vJMLmMSQslyjBhjE1J8ycYSQNt7kBZX2yJ8FR+TQXaMiBp/kvJMVvLTQtzpkBFDdvJ83LWQQkPEjBBM4pJc5mHRQTcZmBJ+RpJMZmgQQ 4_2ndj_mp_0008
LRGOrBl/1eJc7aFUQL41rBR9raJcwNEVQBy1uBdUoaJ8VBbVQMqSwB5v7dJ8kA3UQAJvsBVfShJMnO0TQ/vMrBVb1WJsJ9qUQ8TuqBJarbJ8G+9VQ 4_2ndj_mp_0008
LxWsvBhzJXJ8B0UWQ9WcyBxVoWJcz2vWQypgzBFBBcJcL4UXQzDCyBVQZfJcvM4XQ7gryBNaPSJ8OPwXQ7WWwBpN4OJcSFaXQ/UNuBhtzSJs6kBXQyDvvBVoDXJsA6VWQu5jzBxMeVJcM52VQ14WyBBGzTJs5RYYQhvi0B5VBQJ8wmpXQF3zvBpIsMJcu8JYQKouwBJ3JMJsU6kWQZVntBxrDUJ841AYQYkmsBtV6QJs3bdWQ 4_2ndj_mp_0008
LfGJ2BJ19cJ8YbMXQVAf3B1M/hJsiCnXQsPH3Bll6jJMwVjYQk/n3BhCnoJcW6rYQ5qe6BRJZhJc5FVXQroI7BZxahJ8361VQBka5BZfyiJsVOEVQkVW9BxSEgJst1fVQrxO3BxAIaJ8kTuWQnuQ2B5zAlJ8elHXQ8yM7BZJqdJcAywXQVKk7BFqpkJ8p1zXQ 4_2ndj_mp_0008
LT2M2BxjMgJcWh9YQLJt1BBDfhJ8UbqZQow1yBtJOjJcmB6ZQQNHyBJr5jJsrjfaQGln2BBYscJs9aEaQCmm5BV99bJcikDaQ6gH7Bh/3fJ8wxEaQGme6BtpCXJ89gBaQPIq2BFTfcJ8f9yYQKx22BFSHlJs2OwZQ6Qr1Bp8EZJsQA4ZQ5b+1BdpKdJ8ZilaQ+gc8BZUUWJsD3AaQckL5BlHAUJ8VmAaQ 4_2ndj_mp_0008
L0LBxBVQWkJ8boaZQRlSuBV0EmJMr4fZQzRbtBJAxpJs3B6YQ7D5uBZNiqJMY5ZYQFscsBR7MhJsiUjZQAmYsB1vudJM+b7YQlVlqBB94YJsXkAZQJuCrB5zeVJcTLcZQdOhoBxwjYJcB9lYQ7NpxBJu+iJsK59YQQjWuB15eoJ8i98ZQUYaqBxihiJcf6pZQRSFtB5WteJ8fE+ZQm3ZuB54UcJMIq0YQWCprBt6GgJ8fugYQxsQnB1AdVJMQ0nYQLHOoBZWabJMOCQYQ 4_2ndj_mp_0008
LHiRrBdZ4sJcOUBZQ4dCqBpSpwJs2fgYQCHFnB1ZWxJM1oqYQE5LmBRb0wJsV1OZQatZrBVvK2JsZufYQhkUqBZYT5JcM26XQWR9qBlBF5JMq3JZQPbGqBBRcsJ82TbZQQ2YqBBsevJMDs+XQfsitBdoq1JsCgaYQHwroBhx86Js3lGYQm27rBNN+8J8lvIZQmAzrBVeu2Jsn+jZQqj0oBNDo5JczHPZQ 4_2ndj_mp_0008
LAsqlBpNxyJcUTJYQ8q1iBxpY0J8vbLYQNoNiBdpM5JMDonYQVKvjBt/N9JMCpkYQft0hBVej1JceY8WQSurdB9yu2Jca+2WQ53ubBx4U3JcpdcVQZH/eBNoT3J8AWjUQpx+WBxSz3Js9aQVQX4tmBJK7yJczYbXQYO1hBNd/wJsmTaYQWjPiBVFJyJsdETWQaD5iBJM/4Jc9QiWQ9I2cB1oa6JsuuZXQPtfbB9GgzJMsAWXQ 4_2ndj_mp_0008
La5RgBhLj5J8oaDZQ0UAfBJI69JMHxgZQjECeBdfiBK8WfHZQHrYbBZ/jBKsNkmYQty+ZB9Da8JcUC6ZQIcWYBlfPAKMyxbaQIWjTBdsw+JMYS1aQnBWRBp5o6J8MmraQc7FSBtQyAKMqgSbQ8krdBFUv2J8n/AZQgvDhBBaE/JMFW3ZQpBnaBhhl4JM5EKaQZWoWBxM67JMtEkZQ8pcXBRjICKMTCMaQONtbBJhkAKMyXxaQ 4_2ndj_mp_0008
L1WSgB90oDK82JYZQLeIgBFNNGK8VAEZQ0mhaBlFPHKc3YBZQzBnXBBGRHK80wgZQMV2hBBXNIKM1ScZQTTAiBpQ+KKcoKIZQPt3jBZ9vMK8b1fZQG19jBV1aPKcHdNZQOajlBlMaRKsOmbZQDXKnBxCARKcXO8ZQmjflBZbxTKM1qIZQFVohBxsbDKMvEwZQrq0gB1K0FKcqhjYQ7b4jBBecHKsP9eZQtlEhBtocIK8Oq8ZQTvBgB9C5LKc1YIZQvatiBtEzKK8fQnYQvS4lB5G6LKcP1eZQgIOjBhA7MK8n/AaQAZwiBZ1zPKMPS0YQkTNnBNcMPKcXsKaQHfWoBdffSKMr0GaQ9YQkBhiFUKsGlvYQ7ormBp0QVKswQTZQ 4_2ndj_mp_0008
LsH0YBpBOIKMbfbYQ6mdTB1JdJKch1TYQ0YcTBxnWMKMC/KYQsSfXBFnjNKMRG8XQnGrQB9JHIK8ijcXQZIwMBhp6FK82+0XQV8iPBBuYDK8CfFYQZF4LBliIBKMqeHYQuPVNBZLM9JsPEQYQ4ZYSBdjC8JcXXXYQIwrJBteX5JcwJRYQrcXbBhLKIKs2ZCYQubeRBRfVJKs0zyYQSvpTBJ+OHKcUKyWQzseOBZzmJK8613WQ/PEKBxphFKMoc/WQ6JbKB1LjGKcpNWYQY9dRBx0lDKcumkYQ+8jSBhE9CKMTlaXQ4J9HB91fBKcYCCYQ44KVBlm9+J8OiWYQLOeTBJEP4JMPzdYQEQzFBFGQ6JcjiLYQ6hxKBRIk1JMZlXYQ 4_2ndj_mp_0008
L1g+OBxduNK8D+QYQJ7BOBRvdQKsdtDYQtIYOBh6ERKMbBlWQbj3NBtwNPKcUFyVQm7FIB9U+QK8FbMYQfQpLBt53MK8xKdYQOSpQBFz4RKcx4TYQ9MRHBBUETK8zWFYQyaDHBFSrQK84/tYQS8IFBRNqPK8Af7XQ 4_2ndj_mp_0008
LrOKQBBIiTK8rZPWQTw+QBFZfUKs1H0UQcA7LB5aDVKsxC+TQd1WKBNBSXKckzkTQViTUBdsBXK8wY1UQNtYZBp5iWKMX+XVQHJnRBV+uUKsN/9WQlTeTBFM7SK8fYYUQiuQSBZEjYK8wHbVQjNtUB58yXK8df0TQBgnbBpC/XK8vfEVQ 4_2ndj_mp_0008
LEuJJBpzsSKcRlyTQBa6DBdoZSKsqhBTQ1YSDBB0nPKcFsWSQaM9FBFQxNK83p0SQWnR+ARD3SKsyY9TQMM59AFKFRKMeTNVQjrP5AVNXOK8u31UQCRO3A9GcSK8NLSWQNYtKBxqGRKsDbRUQOExDBJUzTKMbMMSQ4l72AtohSK81eZTQavY+Al47UK8JsSUQ5w/CBtuwQKMhHlVQfa+4AFRGNKcHquVQghQ+AV1aNK86aFUQQbLxAxvnOKcwzcUQbP92AZMLRKMKALXQMpHvAdbwSKMVd6VQ2hz6AREXUKs3fiWQ 4_2ndj_mp_0008
Lgd8/AdsRPKchpPRQRKp9AJYvMKs0ipQQfG/3AxIzKKsSglRQtk4wAx8oLKscJSSQKBG1AZAcNKcMUCPQgEi2AtzYQK8lqbOQQvn5A5kiRKc7VkQQPzq/ARIVPK8pAMRQKWNCBJ9kLKsz9RQQiQKtA1w5MK8rZxPQwqW2AVliMKML2ENQD1uuABoPRK8NO/NQgpz8ARFxQKcc59MQRenyAxs7RKcC9LRQp4q+AJyTTKss3eQQ 4_2ndj_mp_0008
Ltqx6AV2TIKcOHiRQJve2AtLIGKsfRVSQv9P9A1/jFKsTkpTQ+8bABVyjHKcKsQUQe7WABNP/HK8jb3QQJ/F2ANccEKcg8oRQSvQuANJdGKs2EqSQ 4_2ndj_mp_0008
Lyn39A1yDDKMp7HUQgYICBFcECKcuhTVQkYk9AdFRAK8kWPWQvLoABdnW/JMhKVXQh4AHB9bgAKs331UQ5+xFBtws7JcI3KUQ7cvKBFXx4JMvjzTQTRlJBZCszJcuTKTQt4SNBNGBwJsf80SQH5XSB996wJsoTFTQNP1LB9cgrJsliPSQ/iL6A51xBKs3hfTQg1/CBxe+DKM8cyVQBTmJBhUGAKs7bsVQ4CTJBdjtBK8npIUQNLfDBFEa8Js+mQTQrVdDBdpM5JclU2UQsgENB1c+3Jc5GtUQXjGNBpCM7Js+hHTQZ6tFBRW2yJsks8SQmefTBFnX0Jcj5hTQ29JVBl5KuJMAT1SQNU7HB58zqJcX9CSQhNnOB5ewoJcii/RQ 4_2ndj_mp_0008
LWs80ABSI+J8jNwVQSdvuAhKD6J8FThWQJK/iAp5k6J8PnEWQHzjhAF8P9Jsl9DVQln2yA5sX0JsbPRWQ03SyAdBwyJ8gZzUQrDOsAx7I1Jcw9EUQ9q83A98IvJ8yDbUQAsKyAF8G/JsNr1UQ7mauARdB7JsiRlXQmVKuABaixJ8wu2WQqkI7AZDE0JcXomWQ 4_2ndj_mp_0008
LZMmWAFSs3JsA3qWQBH6//gMG4J8p1WWQSRw2/IK52Jce84UQYbPV/cpq5JMKkYUQ3HIm/QIS0JcaiPXQTCak/cVE2JMBVWYQx0fv/Yik6JM37eYQhrCQ/IT6yJcU1wYQheScAFda1J8RCbXQtPQ0/4sG8JcRNlWQ8pN0/8BTwJ8MxMXQoVDM+ww+zJsqP3WQ 4_2ndj_mp_0008
Lkp2FAxG+yJsiCTUQ+IqBABMwxJsPU3SQj28IAVe/1JMcE2RQA/85/odq3J8L8/QQgU0LAVKbsJcgogSQCxJAAdawnJ8daHTQhAcV/ApMoJ8/FfTQ8h7KAliSjJMmXOTQNrmPA1CjwJcwD1UQ4Gvg/U1ixJc5RvSQFtXcAtqXsJsov2SQN2DMAhr8rJ8pSbRQsx+DApQDgJsAtnTQzqGaA5RHjJsuX6SQ 4_2ndj_mp_0008
LwyTcAF8z3JcGjASQ/UUjA9sA8JsTDLRQGc/ZARwmAKMxWSRQTv2VANHACKcsFVQQjVzuAh578JM0jmRQ3SRvAF36+J8NW6SQIAriAZHS2JsoTwSQmcjjAJe/6JcKUHQQULmyAJtw/JMy+6QQDrOzABRM5JcZliRQwUEtAJ5B8Js+xeTQ 4_2ndj_mp_0008
L/PpPAVnKBK8EJfSQJg3AABJiDKcF6oSQOT+M/87XDK8r/6RQ4GAj+0AhFKcx/dRQpLR5/QxCEK8F/HUQDuqPARMLFKMxk3UQ1E2WAdo8DKsh1BWQCU8ZApIcHK8g9YUQEUHkAxx+EK8OTtWQuWqlAVReIKM1aEVQw1OpApHQHKc5SOWQa34xA1/RIKcWl5WQCs0TApsIAK8lJUTQ+VhIAx4RFKsFZMSQyA9v/wQLCKMj7mUQDhXd/Q9bFK8/1OUQ9IxOAVsKCK8s5ZWQABUUAdyZIKsnkeTQpu7mAVEBEKclonXQYGtpA1JQKKstUsUQmYS1A9xnJKcX+WWQ 4_2ndj_mp_0008
Lq80w9ga9AKsm9yRQNy1k/yPmAKMcBGRQDp5Z/qqDBKs+GOPQJyS3/yZPCKsYt2NQJ9H3/y/n7JsPnWRQ4eFEA3Vy6Jcc4wSQocJSAX5h0J8Ry8SQGte4/yD7vJsr9ATQz2hK/kkm+JMY63RQlvV4/2TQCKsnJdRQEw8c/eao4JMGELRQ6EnIAHL26Jsd9pQQXJ/OAD6B+J8iPBTQ6Mqt/aU26JcvLeTQCZXCAvW3rJcOQITQqp9j/el5wJcaP3TQSHAm/eiMwJ8k6FSQ 4_2ndj_mp_0008
L9bsX+IWDAKMIVNOQRE/L/o9iAKM0gcLQPfBV/8BgDKsddCLQ0EVW+0njEKMnoNJQJYRAAFHS+J8dM4KQt08JA5Wt/J8ksMIQh3WCAVrT9JsWMxDQRnaaARVtBKckhDIQCoMLABBn+JsV2v9PYJohAt/WCKcv0NDQJ3sbAhjKBKs2UO9PnKQiAlD0BK8qS5tPHZUa/cCf+JMG8bPQn8d/9W1HAK8yVDKQoi57/0a95J8KN8KQJUyLAFrT/JsRpbMQi90q/UIZ6JMQn/DQF4LgAxzpCK8h43JQp5OFAFTu8JMaB90PgEGoAlW0DKcUY/CQAOpnAZLKDKMtx6wP 4_2ndj_mp_0008
LKccy/0W/EKsYi0MQb5P3/Mt3HKc+IUMQCL46+IWfJKcc4YMQNnKc+85RLK8J1yKQEIULAhcGJKclEWOQK16gAtM+HKcab7NQ2KcLA9gIMKs/vGOQm8nlA1BmIKszrNLQ5/FAAFW+DKM83VOQwaQBARtCIKsWlQKQr6dGAVajIK86rLQQuewgApqzFKsiNLOQCpRmAhrxIK8nzcPQStnWA5E+MKsIbjPQ5G52/415MKMS3fOQPzWQAN3sMK8V5FMQpFntAJsuHKc8eELQN6HmA1YwKK8H+8KQX9igAtzvHKstOqJQ 4_2ndj_mp_0008
LZszw+WGDJK86AXOQa6e0/WIYKKMvopOQQjtHAXFuJKcTRNMQJeASAf9gLKMlVFLQyhiFAjLfJKsjLnQQxo22/W5dKKMm96RQyMZGALWHJKcVdGTQHA36/OpfNKsTqASQzkGW+2eYHKsMzcPQ5dbr/WyeMK87CmOQyt0FAP4THKM89oQQj//VAXINKKM8glQQg2QK/OM6JKMKY8RQDUa+/O5zJKsn/BUQ7ccEArD9GKckaBTQYgXXAjCnJKceIGTQfads/CPMOKsZM8SQlQSOA/dDOKM7V/RQh7aq/2QaOKskjKRQ 4_2ndj_mp_0008
LWmKIATKVHK8AsMLQqO2SA7ypGK8trmIQTumKA3WCIKM9VZEQR+9XAr+FJKcGseBQDGSRAjgpDKsh3DIQgqzcArUxCK8sgJDQOlbpAjcADKs3UwCQ2FoRATWtBKcLat9PjavuA7zMCKsISX8PLrMcArf5AKMbBIxPAAFpATUJBKcDYkvPDx+9/6l6FK8YvEMQ2SshATlRHKMii5IQiH5XAfGjCKcp9vJQcAiAA7CFDKMmXvHQOR6tATs1DK8o2GGQ40RAA/5gBKMuSP+P1Fa3AfcZCKc4i27PfIOTAvMEAKcU5govDSQtA3tgAK8GNStv 4_2ndj_mp_0008
LVbEs/aDJIK8vT9DQ9QiO/Ox7JKMyqR/PIyvh/2f5MKMCnDAQF4ix/CtHOKct2c4PKkrT/g+rJK8R+o/P8zdu/Y/vLKsr8U4PlPOn/Qx3GKcrVe8PTlnT/uLZHKc5F8GQvhfn/29aJKMfMq3Pcxyk/04GKK8p63DQ1plIAVBjLKs62r4PsMYl/gIwNKsdu66Pvcsj/wbbLKc09pIPgR/EAFgtGK8HUw8P2RNY/4ncGKcQFxwPgrVS/80bFKM3dABQ 4_2ndj_mp_0008
LDb6g/61/NKM9d9EQKKAv/SmyQK81DMGQx6uOA3WORK8EtqEQprjUAXoVTK8CdhCQn3qo/qfbRK8lhDKQDzBP+wbuRK8qt5KQmFhw+4v8RK8RzeOQRokz+ylGVKMwwIPQOziU/+Y1MKMaCFIQqFQZ/uIJSK8UFqDQrR62/6h2PKc77QLQOVK5/OhSTK8RviKQGdoG/4hhTKcKLAKQa1UQ/AuAQKcEMMKQhLWu+eohVKcTyoQQZ8Mu/mECVKcmPfOQy3o99QOrWKsO9COQ 4_2ndj_mp_0008
LTjccAfSWPK8wrBGQrD7pA/DVPK88GMEQ8AGsAzdePKs2q97PIzTxArjRRKMZKp3PV7YvAzuzMKsbtUGQlsS6ArjUMKsHb/DQHikBBX0sNKM5u4FQGOu7AvCfKKMmvy/PeplGBHQQNKskivDQcw3CBTHCKKse9f7PXUPHBP6aLK8UjW/P45MVAL9wNKsmRxHQZUAtAv6JRKc4PAGQDrMwAn58MKsr3UJQuwaqA7iELKcXBeFQfnDBBHhJPK83YjIQqb00AP8YJKsJ1v8PO8BKB3gWOKc/PRFQVQYDBbVlIKcrvIyP4MMLBXaELKM3r97P 4_2ndj_mp_0008
LeCpmAjPtNKMX11zPY/1mAneiNKMr5P0v7cKjAvxQQKc1Aj6vQPSoAvyWRKsC37AwvsDfATlTLKs/LS6vPZTjAzRcIK8HeB4vb82VA/3dGKcjSA8v//BuA3C+HKMF9c9vbW2iAfETMKsZxS6PsgBvAjudNKsAhH5vF4TPAX2iLKcEdX1vttbdAzdhLK8ggdBw9eKkAjFKIKc4RUZPPJObAjnbEKMaXZ6vt2wGAzx0GKseSw3vC6lTArfuGKsspSCwY5twAnx7FKMpv17v8SLtAvBQIK894BDwqg5zAHmYJKs3rW6v 4_2ndj_mp_0008
LLd8UA31gRK8gm6zvm78OAvXQUKMchg4vMGOeAzXfWKcNTL0vXk1hATv7XKM6hV9vq04z/6d5UKMB8GrvhObl/ahvXK8xRTwvNFSA/mYiYKMooW9vTmFt/aSoZKsy3/uP0aMt9C3JbKs8Fo+vrNkf/atPcKcTCBqPS7hq+WgAdKM3jZ1vBvKLADdiQKM9zWdv7fTOAnAWUKcejmAwHBaV/uulTK8/QhzvmWa3/ycgUKMl8fzPBEvn+ugEXKsgzzBwzwz9/CvBZK8nMB7PROc3+cFwbK8dx8CwIS/l/6WtdKMjux4PqYHu7qhEfKcFfZ3v 4_2ndj_mp_0008
La4YjA7oxWKc9mAuPDlSrAjODZKccNmxPkoV1ADkzYKcbFGpvodv4ADdzaKcDD01v2FBuAn4PZKcq9SAQdYUhAHiaVK8tnG5PDQHnAfN8aKcdb1uPdS/mAPSLZK8yq3CQiPEzAPijXKMPWYBQBG+xA/CJbK8ZJNBQ 4_2ndj_mp_0008
LviV5AneWWKMp0Wtv7OWBBroyVK8IJ75vOXgABfxcWKMGRvCw0ilDBrBEYKslH9EwP54CBfS0SKM1EC5vOlFHBXgGSK8KurAwY36EBX8NSKclXvoPrci0ALv0UKcgdxgvJCrEB7l5WKckk50vSmv+AzLmRKMJFs6vUQIIBPg/PK836TAwCtfFBXneSKM27qEw2lpKBDVUTKsCdDAwr9/FBjIHQKMqbCrPYFbIBDncTKMZRbvPtryBBroqSK8g4+3P 4_2ndj_mp_0008
LUB03AvUmVKsZWyEwwNP0AbEMWKcdfEJw1xdyAvBHZKsMmlJw9RP2A/2MaKcpllLwLW1pAPZqUKc9fsJw8txrArw1RKcS2jJwDexlAjIYVKMCPeMwcvfyA71bUK8E70CweVK6ATjdVK8ZnfKwvJwjAroLVKceOOIwItprAngRRK8C1cHwUM1cAf9RUKcPR4Mwf1MkATMhXK8mxkMwwfyrAzD2UKcxK9Nw 4_2ndj_mp_0008
LWiusAvepaK8aunHwRlirAbvgdKc7cTIwEGx2Ajg+eKc9BUIwSxN5AzsrgKcG05JwlJOkAjTveKchWTEwbXNkAflxhKcPKuEwcU4RArpodKcE93EwthNqAD29ZKs2GCEwRtOnA7MjdKMO5MKwDAXnAr0OeKczNXAwVm/dAH/miKsZdpBwzLUsA/ohiK8d/JEwH4ShA3hXiKMb9UIwewnHA/qgeKsBO0BweFpLAvgIeKMgVaIwtMMSAf+dbKsrSZEw 4_2ndj_mp_0008
LlyM9AfZXeKcxKlEwcW/DBrhcfKsQUdEwaWTHBbo4eKsAnxIw9i9JBDMrgKMg3pJwBDH7AzmDdK8n/rBwT4SEBrBihKsG/ODw4fGGB36WeKc9wUBw 4_2ndj_mp_0008
LdxtHBb0VcK88vmJwX4eKBb7ZbKMeHGMwATPIBPytcK8hLoOwcKZLB/WcdKs7+OQwjABKBfJZYK8J3WMwVvlMBbPGXK87zOKwj5LFBXsJbKcThkIw4laOBndUcK8Po3LwpqzFBj60XK8WPZMwo5xLBnawXKs/pPOwu2lKBXDjXKsm4pIw 4_2ndj_mp_0008
LI72CB7NJdKMja9Ow2ffABbHjeK8JBoQwCW9BBvxYhKMU0sQwKdDDB76giK8NxxRw2cv0AvFXeK83PlQw9iBwAvhlbKsQf3QwFvEkAPGnbK83mkQwP0KyAbK1aKsEPUSw//VABPvPcKc7LqNwOFqCBP29dK8drhRwp4ByAja+eK86BMPwGqcxAftvfK8MPURw5BvzAPdHaKMPWNQw5NugAb6oZKcsjxQwE1xiAXnHcKsnHDPwxBKgAjrFdK8cINRw+j0uAj52YKsBMhSwl7cuAbDTcKsdb+SwgWx6ATzyaKMVpfSw 4_2ndj_mp_0008
LSx/BBbXziKcd/CPw2kcDB3FnlK8FF6OwpNhJBb+6lK8aJvPwumpKB/elnKsNWyQwbzdCBPPumK8z/EMwPn74A/T0mK8fSeLwRT8EBvGfpKcaqyLw41W2A7xTnKce3jIwXK3ABvf3hKMqVWNwftyABj9kmKMsALQw4qQEBX4YlKc31mKwGbN1AbRZoKc51pMwKqP1AHn7kKMQGEMwwZNEBbhPqKsv9xJwFFPJBzEXpKc16IMwS7JDB/q1qK8a+PNwxBttAzTWnKsNiSIw0ix5A7gtlK8LUsGwTau5AnGOpKMin4Hw 4_2ndj_mp_0008
LCmNNBH1jkKMMjcOwWz7SBb0hkKsz+9Ow33RUBPPdjK8Sm5QwC7fXBDiskKM+ClRw7svVBXX0iKMoD2Mw0AtVBjC9jK8kp/JwERCYBPi5hKM4qEIwRz4YBz7imKsDB7JwfJBMBXr+iKcKtVNw3kdUBTOkmKMuzzOwLh1TBTK3gKMhPyMwOD6ZB7DjiKMN2bNws3lRBfOWkKsTgYJw5TAYBzKtiKs5FGEwGroVBLHFgKMzvIIw8fIcBHIchKsd6pIwAu2YBfpWnK81vyHwZEAdBn2JmKcw9hKwS3FXBTW/nKMLWSLw 4_2ndj_mp_0008
LDeyRBH2VhKcOEcRwtNySB/PlgKMc7ySwU+BRBbZxiKMbwuTwCwKUBrPhjK8GcoUwWgVPBDAHgKc3M7QwA/8WBDdAgKM057SwBFaQBHC2eK8RDFTw 4_2ndj_mp_0008
LyFRMBb28jK8GemTwSuYKBz1CmKMWLjUwtb+MBTZuoKsX7dUwjZNOBzX+pKcVZdVwlpWEBj+cmK893YUwiPDBBHqDkK81XzUw+yO4A/QmjKssiNUw+L9CBPeUiKMUfxVwMoMyA/OahKslvlUwmQ4/AfdIgKc/rJWwj2D2AHOrfKcbDkVwvPDwAbwfdKcDK8Vw+atJBH4pjKskY1SwQbfLBfGflKcnOkVw0YcDBz95mK8OJWTw5dFDBLWKoK8sF/UwzEP1Azq9kKcktcTwJf1GBrfriKMxKPWwZbcqAXJDhK8vBIUwyFcBBn/weKs0e6WwJ7gpAP/ddKcb4bVw 4_2ndj_mp_0008
LXWnOBHlmpKMEeRTw2lyQBbiWsKMtHDTwF1dWBDUosKsSerSw2DlYBfq1uKspMpSwNRlNBPkztKs/A9RwYcIOBzpZsKsdhtQwuesHBv98tKsDHVSwEEIOBL1QoKcLvhSwkagQBjzTtK8ooBUwqnIPBv70vKc/A1Rws3NMBLSvqKclnwQwtafFBjJ/uKMY2iRwznQHBriCvK8fKRTwTFHGB/87rKMbmcSw 4_2ndj_mp_0008
L7xaZBXYbqKMqOkSwaPSfB3hhqKcY0MSwXpPhB/VsoKcw6JTwROgjBLHbpKM3PiTwnzGgBThopK8L5wQw54zdBnVdrK8lbaPwt4QgBDXGuK872VPw9SVeBLA1vK8ysRNwHjSaBfckxKcH2pNwOGDYBXiyxKsKtAQwe8kYBTmDzKMGKpLwElnXBL/qoKMklWSwsuNgBH3jsKsnadSwJ2heBfTpnKstnnQwB5PiBD8fpKMynkQwEmlZBPPyrKsBP2PwJxNeBb5hqKcIycNwnsYiBrK0tK8o47OwqSBgBXEGvKMDdoQw2H9fB7ytvKcJVbLwR4WZBPzpwKcA5xQw8LBVBbDGzKsNwJQwWQTaBzw4yK83m0JwLJjVBXEX0KciP7Lw 4_2ndj_mp_0008
Lh9LgBPuQmKshzcTwCPuhBT0QkK8RSOUwwEZhB3m6kKM0zuVw1MYjBfkQlKcW6ZWwVQwgBz9chKMfD7Tw23KhBXTzgKMk2kSwzIQdBTuflKsqz7Swjg3jBnRIkKcEZCUwT5QdB7DThKccKKUwJ8zhBvDCgKsdpjUwrJJgB3UEiKckXESw 4_2ndj_mp_0008
LqfsdBXvWlK8bRJWw5H/bB/yAmKsareXw/hEeBD2yoKc077XwV+1cB3Q2qK8MHVXwDH6VBbw8lKM0OjXwGolTB3FZmK82BeYwU7xNBHZxlKMrcfYw+zpKBvLrnK8DtGYwBLTFBHN8nKc5MJYwdniCBTlamKsZajYwhj0CB3CvpKMfmiXwQ/ZaBTgClKMCIlVwDZvdBXPikKcA2EYwRwdUBveBkK8yTMXwb5QUBfCfnKsmR5WwBtIUBjeeoK8OTnYwMXoVBXbGlK8q60YwB+YMBLj1lK8heAZw84FNBHEyjKMRWSYwfwoMBrj4oKcdWkXwW3bEBHzClKcrr1Yw7qD9ArVnmK8LSlYwnU8EBPH6qKckS6Wwm1n9Azy7pK86VmXw 4_2ndj_mp_0008
LMlJgBbDwoKMCElYwWLKhB/5OrKM701Yw3AceBjLBtKsDVPZwK1ZeBbkXvKcXfKZw/4ljB3OmqKcmsRZwQ3IlBT9CtKcHygZw2ofnBXcQsKcr48ZwF0FpBPgsuKc54KawWMQrBry+tKsUjpawGATgBDT+mKMXO0YwM2vhBPjmsK8TZcYwKD+kBvqUpK8Q7/YwlB9iBrRfpK8j8tZwa8zjBPiWuKsH+yZwPR4lBzfJuK89IFZwylzoBTG6qKcFOrZwZ9wmBT2NrKMdOZaw8kwnB7lIwKMCEaawMM/pB7KpvK8s8uZw40QsBPipvKcpByawCghsBbIrsKsjlbaw7WcqBToItKcQ4Dbw 4_2ndj_mp_0008
LrQUbBzKtrKsGFrZwMxUXBnSCtK8INIawxDwRBTFsrKMLgIawDpXRB/dapKcBx4ZwkZeZBrXEtK8+Y2awLhmeBTxsuKMYA5awSkaaBbIOqKMEyFbwM76bBzIupK8SjuZw2NmWBbOEvKcM08Zw5AjWBbmCuKMMCLbw1FCgB35suK883ZbwqWzdBT3vwKse8uawVvzgBfY0tKsfIkawEr7bBnkQqKsodmbw/2UdB/rPpK8UBxawtLqWB/UHpKsT5Ebw 4_2ndj_mp_0008
LL1oNBDn8sKM7qYaw1MTIBff3rK8DSeawXoUFB75BtKMTIGbwfmsHBnjWuKcqYgbw8MKFBPjisKcvA2Zw71CEB73cvKcrRqZw/RzCB7X/wKMYqIawHy4DB/XTwKM+0EZwUR/NBT10uKMXQkawZxZIBjAspKcKVfawkEYBBzBdrK8KQ1ZwWJhHBrEvrK8RqbZw 4_2ndj_mp_0008
LGEDABnjesKM2UJbwCoZ4AnSStKscrrbw1ky4ATqUwKcbAzbwfHm0Ab3zwK8uYVcwSb/sADtbsK8ibgbw7UMoAHg5tKs3Q6awIuEaAra3sK8R+vawTmOQAjMYuKsolKawBvO1/q5VtKstb/ZwUVU9A/5frKMSTvawQYk6AP4IsKshDIcw5rxnAvIxsK8Z47bw122sAfDTqKsNYZbwl9TtALsntK8qWeawFounAr5BwKcZSBbwr0zPA/GGtKc39Lbwub7aAr4vqKsH4nawmUkaADtMuKs8ruZwJx3OAnafwK81uSaw/8Sp/SVZuK8KkmZwcWlh/+JitKMv7Yawe3a3/eLZrKsWO3Zw 4_2ndj_mp_0008
L/ou8A75IyKcpxYbwNFn8ALr/0KMN0mbwDn5CBn6f1Ks1vFcwJurCB/Fo3KMZvacwoXb+AXrv2KsOJ/awNo+1AX+w2KMSNcawa6i4AjVD4KcbzvZw//JABnmb2K8Y4XZwafCDBHrQ3KcgX2YwSb3CB7+m5KcPUkYw6STGB7dj1Kc9QlYwmeJABnslxKMJI9awxEr1AHph1KcvL6bwBTKDBDsS2K88Lyawpfj/AzU14KcX9HbwGPjuAngy3Ks6Okawb8H0A78q0K8pLWawwSf7AH9F6K8t+yZw81/wAHCT4Ks4zeZwP4vABDRe0K8aTeZwnip/AP336K896qYw7VaFBD2G6KsngMYwhazFBj7ozKsyvuYw541IBfXI2KMT2NYw 4_2ndj_mp_0008
LlK0GBXH1zKc8tJcw22cLBfHM0KsIVlcwufxKB/4azKc7oSdwj3LHBLjCyKsYmedwMMIQBLQnyKsLfTcwbl2RBDAszK8LcsbwJLWGBnRDyKMO86bwx+OMBveV2K8Xdlcwxa8OBTPiwKc69OcwZUaTBHxoyKcPZqcwzhiPBXWL1K8rqmbw 4_2ndj_mp_0008
LQ/AOBfKd0KsYivdwvYSOBfZxzK81hdew48gPBHo4wK8fRnewuW5SBXtmvKc6MUewaXgSBbOg1KsQuzew0lZTBTSu0KM4Rifw03kQBXOu1Ks+R9fw1b5WBrsIzKM9YqfwwKsQBHCw1Ks/9idwmdWKBXh7zKsPZsewgHSRB3Fm3KsHhyewM7SWBzhV1KMbqiew 4_2ndj_mp_0008
LdcUMBD8lvKMziFfwuhlNBXvwsKMb3SfwK5VTBbQ2rKsQ9cfwqqTUB7IkpKMjDTfwlxLKB/hhsKsjd7fwM1dFBbDRuKsa5yfw7OyHBfhtwKM1wdfwDsVMBrAnvK87cFfwnbYMBH7hrKsBx3ewvrgMBbQLtKMpuLgw4KFJBz/aqKc2dAgwEeYDB77uuKcjfIgwZ1kCBTyNtKcfXefwJSGJBnxIyKMNb2fwWkwEBXDoxKcC0Ifw 4_2ndj_mp_0008
Lxv/WBTejtK8M2rfwlDjcBjSwsKslt0fwVtVgBPTqtKcN5Vfw9cFiBz9AsKsvfJfwGzLeBPcutK8noQgwGMvaBfMosK84eigwgX2WB3jOuKsA0rgwEsdbBncBqKcMhpgwO4sTBzZOtKcRH8gwlOUYBDTBpKMU05gwuscUBbInqKMVGDhwmBURB7OnpKMYVThwIy3VBLMevK8zvwfw8hvcBvsnqKcRvtfw+4+dBT35vK8sMRgw4GKhBzzJtKMXxTgwF0RWBDpRwKcBSmgw1BheB/9woKsRLigwPbpQB/zeuKcUcDhw5o4YBTL+mKMvV/gwp+USBz/ynKMgPWhw 4_2ndj_mp_0008
L+ypfBjS+vKMntAfwlEghBTEGxK8kHdewtcvhB3YBvKMIp4dwfb9jB3vduKcS5ndwj2TgBLtszKsppLewsRBiB/6B1Ksqlqdwy6whBXBh0K8+a/cwqXAkBfu22K84VudwGghjBf/91KcwCqcwu95kBn3Z3K8/wFdw6yWcBvBBxKsPPJfw7gjjBvZnxKM9Mlew0NAgBXlG1KMd5lewDPucBnqSzKsLe9dwChkgBfRJzKMGEycw475kB/k23KM80JewXHpjBPI21K8vRHcw 4_2ndj_mp_0008
L7TKfBr7ltKcLMrdwenLfBHFlrKco2IdwsTVhBnqNpK8BhPdwr9+hBna/nK8BKucwAXdZB7FiqKMYlBdwNxzVB/VysKsN2ycw3FWXB78QpKcKeqdwmVwbBDI3tKsCA8dwk4igBPMosKMyVucwj2hZBXwCpKsnHocwq9xRBXtAsKcp2tcwUXUXBjbntK8T8UcwvAtVBHPWuKcKLLdwoITTBryhoKc2FldwrBTXBPIwqKMv+DewsO7ZBPrmnKMFszdw 4_2ndj_mp_0008
LJnNiBv2xoKM2m2dwEx8jBDEdmKcLPCew+V+mB3SPnKsLgIew4XuoBTlslKs0VXewkS4iBTsHlKsj2qew1jJgBjK3jKsealewEc+bB710kKsAl8ewYVnfBvqvhK8IRJewBR/WB3SrjKcGn3ewLNoaBTImgKcRTEewl9UWBLfjhKcGWbewLFXRBLPagKceZWew4hNiBT+PqKMptMewcACkB7wOlKcJZldw4QwiBHNmmK8VeEfwVGRkBDdkjKMON1ew72gcB3WfmK8CtSfwAWghBbS/gKsoC3dwf7lTBnvbkKcpzJfwXvFaBfr7eKM5JudwIE1OBvcUhKcXWoew 4_2ndj_mp_0008
L/EonB7hupK8/e7dw3UUqBXR9qK8EL8dwJgIrBnX/qKcptPdwNPwpBr2FsK8ShzcwZ0XqBDM0tK8OfOew0iRpBj51tK81N8ewUvMtB367uKsvVNew+F+oBzXnwKMe3Ofww0GmB/m6qK8FCydwXnxrBHN2pKchGPewYkEpBjWGvKsDg7dwxOmqBLnssKcT/QfwZnUnB/u3sK8u18ewt5MtBnO9wKMtaaewrN6tBjF/uKMxZsdwZ7guBD4qtK84Zgew1nLoB/EewKs7TvfwzEmnBTrxxKszJ7ewXX6qBLdmxKMynPfw 4_2ndj_mp_0008
LmLYtBrygpKs1LFdwc5TuBLAapK8m4WcwtYkvBT29rKsJVGcwY95uBn80sKM37hbwitUwBLxInKM8iQcw5KIvBj/VkKM25TcwyWQxBvyMiKcgCOcw4MEwBfFafKMxiRcwUGJyB7jSdK8EkNcwWJOuB3DgoKcetddwS/nsBXh0oK8Q4Ccw4E6xBfOTnKMsYocwjFQxBnlUnKcQHxbwxCmtBL1FkKsPa7bwyvMuB7EGkKMZMzcwQEzyBv7biKM7bmcwLpLyB7/aiK8qqubwLRluB/8HfKcsb4bwtfEvBvJMfKcFYwcwMiRxBzOebKsWEQcwXrgzB/sgdK8IGlcwxbDzBbncdKMZ1wbw 4_2ndj_mp_0008
LwJLxBTtQtK8/6fcwK75yBLDpvKcDLXcwbaRxBXiVyKMoHacwmEJyB32E0KMlJzcwF/Q1BzzrvKM0s1cw4YF3BzRUtK8H+vcwnro3BPVesKsk1LcwkuB4BjjOsK8n7Sdw65dxBbTesKMLT9cwTrdzBzJhvKsGh1bwzei0BrXtvK8EnWdwjua2BjmgxKsiwwcwF1P5B/VpqKMMERdwVyh3Bra+sKs3fvdw 4_2ndj_mp_0008
LZtIvBHIxyKMFCCcweXNtBXO80K89E9bwLWjsBPmK1KcLsNbwVqwsBjVQzKMxt1awaDrqBHsb0KcpuWcwOyDrBD2W0KMS+GdwouurBXcC3K8eZYdwdt3rBjmB3Kc63GewPpEuB3wZ2K8vodewCBTwBz5v1KsdzJew3w/tBHxc2K845HfwthkuB/kVxK8REtbw8nKuBjE02KcdVGcwZVzpBn1hyKMVHNcw4cNpB3R/1KcTtPcwE5rsBHZ/yKMW1OdwpJOpBD4qzKMwNWdwM+MqBHJe4Ks3wOdw5lqtBDHr3Kc/BMdwnoMqB/Ih3KM6QXew0vWwB7mt1Kcofpdwpo8xBDDS1KsP3aewHSSsBP982KM8JXfwqUpvBb7+1KsD9Yfw 4_2ndj_mp_0008
LCHsrBLgi3KMg2+awgQ8qBHC83K8o1RawdILoBfP32KMzxDawhbbmBLgp2K82MeawNmCrBvE96KM48HawL0CqBPxf7KMrxaZw3I4tBnh/7K8VuNawdsGrBn1/4KsnITbwEGcsBbl42KMk8+ZwE9spB3FA8KctzdawyIIqBP1o9KMXVUZw/I/nBbXz6Kc9tXZwydTrBDPc6KMz3DZwkp7tBDGI+KMHtGawa4NvBb976Kcn/3ZwMLhuBLJq7Ksrouaw 4_2ndj_mp_0008
LFFFoBjml1K84deZwq9rlBfmh0K8lLMZwiNMjB35a2KsPTGZwxvcjBXF64K8+a8Ywe/dmBbFXzK8RKhYwKQOkBvtYyKc8VLYwgrupBzgn1KsfyLZwYI8kBzI5yKcx9fZww15nBL1vxKMu4lYwOicnBLN50KMl9NYwGO1iBTwOyK8IYgYw 4_2ndj_mp_0008
LsksgBDkk1K8D4PZwDcocBvqQ3KcZTMZwqHMaBDnJ3KMH7eYw4cfZBbrA1Ks6ZMYwcGgYBP6a2KM5ttZwuHaTBvqF4KMqotZw9UEPBXlU3KcUFaawY0YNBDm6zKsWmOawEyXgB3LlzK87zRZwKIadBbPT5Ks0xWZwF1QaBvYj2KMQhNaww9XXBLsV0K8pcoZwJwNRBHHv3KcsCQZwNJcUBfEN6K8EIvZwnptKBz4JzKciUnawJmBRBDhtyKMJ3NawwqZLBfbzzK8PlvZw 4_2ndj_mp_0008
L3ugYB7Gd5K8G+MYwfmqVBbAh5Ks7LGXwj8bPBnpM5KsNbMXwaOPMBP9H7KsG/VXwKWiNBj0z2K8d2TXw0a8WBTTJ8KMFLXWwK27cBXCV8K86wDWwaQsTBbtW8KsDMFVwc0seBnDD/KMiRkVwFgxYBHCM7KcDhdYwywxWB/h23K8TpcWw+H+VBDb19K8zXAXwoZ/dB7d26K8iYTVwPbNfB/t27Ks1V9WwxVpUBjWO+KsuvkUwhYcPBTAU8KsHmUVwT4pUBTWr6KMmXbUwVwfhBrVB/Ksi7XVwbuzdBbQjAL83yUWwaHlcB7Ni/KslapUw 4_2ndj_mp_0008
LAAAcBBAAAAAAAAAALy2J+23PV6rX6movPy3N+KDDN6LWSszP 4_2ndj_mp_0008
SCORE:  -170.472   -402.134     30.595    323.775           1.205                 19.619        -11.293   -159.928        1.018        -50.365         -3.320        -21.738      -6.709        0.000     13.532    104.317    -17.259            0.040     39.474                -31.982          0.680     13.143     55.000      3.000 4_2ndj_mp_0009
RES_NUM A:1-103 B:104 4_2ndj_mp_0009
FOLD_TREE  EDGE 104 1 1  EDGE 1 103 -1  4_2ndj_mp_0009
RT 0.356838 -0.912097 -0.201857 0.886551 0.262542 0.38092 -0.29444 -0.314884 0.902305 -10.0986 -11.141 24.6102   4_2ndj_mp_0009
ANNOTATED_SEQUENCE: M[MET:NtermProteinFull]ETTNGTETWYESLH[HIS_D]AVLKALNATLH[HIS_D]SNLLCRPGPGLGPDNQTEERRASLPGRDDNSYMYILFVMFLFAVTVGSLILGYTRSRKVDKRSDPYH[HIS_D]VYIKNRVSMI[ILE:CtermProteinFull]Z[MEM] 4_2ndj_mp_0009
CHAIN_ENDINGS  103 4_2ndj_mp_0009
LYHroAhydLHMXONUwDsksAp8yHHsVl6Swl4p4A99IKHMzT2SwSjl7AxqJTHsFHuSwdhimAZ4PNHc6nxRwsgRqAxlCKHMJhYQw+/piAJYaQHM1gJOwHEIOApsAIH8Q+COwKx0gARPCKHcTpRUwM1gsAFLkHHsS77UwVgAqAtSUTHcZ8SUwdOhrA9+I/GMhz5Sw0XGcAl2YLH8df2Rw2gYnAh25VH8YV3RwtSqyA1cMMHMnmQQw4RjpABxZBHMsBRQwfmIDAta7KHsNLhMwLP6SAxg1/GsHlkNw6TMGAdEJIHMQS/Pw 4_2ndj_mp_0009
LdJC/AFW7BHM9EETwMydFBJ5MBHs37DTw2NEIBtoB5GsLxLSwuOrMBhFX2GsjDYSwGScHBprJ/GMsKfUwU76EBlfe1G8qbKVw5p4+Axiw3GsuqtVwZ4R6AJ1s/GcYnVVwhZH7ARMjxGs5tgWwdTR7AByD8GcqtkTwhk1GBNhZJH8ZJ7SwpxwLBJF+9G8lgeUwOznGBxAJGH8IxGVwTAoEBdb/uGMeEcUwUVhHBZN1yGM4M+Vw 4_2ndj_mp_0009
Lc45EBBmGzGsFFYRwpXnGBVX3qGcUEYQwBTbDBJvKrGsOHLOwwlOABRqXyGcbnvNwcvNGBZSgfGsOp9Qwl4oIBB/AYGcl/DQwuSZABFhbcGsX0LRwsRDBB1Ok1G8CXZRwSN4KB1N8rGcYSMQw6JVIBpwMfGM9k6RwP51KBJkITG85wjQwpKMABtWYUG8iamRw5xG9AhoDiGsEN4Rw+Pi8A1XpcG8iAPQw 4_2ndj_mp_0009
LnK0DBx34iG8vAfMwtkeBBpKRhGMpD0JwEmV3AJhMfGcMlwJweTFzAlItXGMAAmIwFfPEBhr7XGMpsWIwMqiDBlTROGcH+2JwL6LKBdnKaGsplBIwF1NGBhL9cGssvJNwPNTCBxm0oGMvWzIw3KcCBhD4WGM5mxEwgxkABt8FPGc/6DLwmrEMBxGfTGMFq+Fwx3uKBlZdhGcXWuFwTGBMBV3JbGM9G/Jw 4_2ndj_mp_0009
LTljxAtJTmGMG7MLwgPrlA9DjmGMNINLwFrbhAdjWwGsM/lJwHoZlAdKQ5GcAB7JwG6ahAVWsmGMgDDOwVJcjAFTXcGMkOgPwH/kiAVSrTGMj1VOwQLHmApwIdGMy2ARwljH1A5zYsGsyQMMwdP6iAtiMfGcscQKwpRLlAtDNtGsz+JPwg7qRApFOoG8nEBOwKUjnABrhWGcKEjRwNwtmAxNVkGsSWcRw 4_2ndj_mp_0009
LODoTAFFevGsdIpHw3XuKAJsy4GMf9TEw/uU1/ofx1GMelq/vqIAq/YMjsG8xW+9vx4VOAlK+nGsv65Gwt/7EApaW/GcUpyGwVz3YAJQ57GcgHSCw 4_2ndj_mp_0009
L3qdm/skX9Gss0f5v+R1d+I8L8GM/+Nfvu2gN/UVEAH8U3u5PyfF2/4ajGHcfRf6PUvIi/uTCCHMDyHvvu3tU/CqUNHcZ4vwvxiaz/uKI+GMppd+vXoW2/Q7YEHMC6/5vutSb8GAxzGs7eXsOV345/yuiAHsJJtpPkQ6w/OLFRH8kjDcvvOgIAHKWCHMVkKAwaTt5/qFk1GM9kA+vcs2X/2zq/GsZ3WCw 4_2ndj_mp_0009
Lx/CL9u+I+GcmkIBQ2gbd+QzLDH8JIQGQIJq99cctPH8YwDGQnX3h/oRoUHMoI/HQlDQN/GOo+G8gkPJQ44Z4+aEAzGswU+JQe5ht/mFruGMVg+LQe85FAT4J0GsrnlMQ/yPn/O03lGMrZ5MQSYSb/SEV6G8oIvAQA55o/EB9AH8MC/GQh6h3/OcN/GM5KiIQ+EfI/+1XDHsXQELQJNHE/cTWyGMdPzKQvAp9+GnKuGsWeKIQ 4_2ndj_mp_0009
L5c2T/mPbUHMHhIDQsX4b/eG4fH89YuCQCQMQ+siTlHMvcU/PtCbK/4yxtH8BAuAQKlfEAf1xiH83eGAQiQzFAvC7dH8ktqzP3pCXADe5eH891hDQvlQx/iPOQHsVySBQ739Y/izGkHcWBiGQrwlFA/kbrHs94R/P8UnMATqxiHsVGMfPDzDjA7XBhHsqQnBQdjMWATapiHc7XdHQgfHWALePWHsvQ+DQ 4_2ndj_mp_0009
LLnzJ/M6ffHcpSt1Phky7/k1xhHMZ2qcPG+2RAlPfgH8n6s3PiMHdA5rApH82he4PTDX6/gCVaH8d+B5vFcIOAJBrZH8FiNAwWtDQAFL5gHsRJdEwXc1gAt+hTHcH4HAwEJthANrpeH884FHwClCnAtpWWHcrtqEwfeVlANHHMHczjF5vUJhwAx4CRHsEpGGw3DGvAZnlHH8kCC7v1+J0AF7lJH8QobCwobHT+MQhYHMKA9xPH/v5/U8CqHcmZRnvRJaT/kK5aH8LqB8v54H7/oWVSHs4HIzvHKyEAtqCnHc1ZmFwtTEkAVBjiHMqlNJwd2ShABbtKHMk+pkviWzzABIjRH80ADJw4d8zA5itDHslmCyvcdr7AtnnFHMfFMDw 4_2ndj_mp_0009
L9QKXAJ8fYHco1C+PwLvkAhInYHs1TsCQhLukApBuhHMftzGQk+rsAxtPnHcg1WHQwNXlA553NH8PbnFQoK8tARrcNHM+H8IQRog4AdDoLHsviOIQXKPrAtT4OHsAxmLQEALAB1LPLH8aILKQxdEzAVcfOH8kVjNQfal9ARbrMHcg/1MQSYsCBJqSMHs7EyOQEq9NAli3RH8x2Y+P/3vrAJ6qaHcVFUAQif7mANagHH8fGvCQenYbAZZKMH89EgHQMoo6AZBgKH8YzQEQTs7iAJeUQHcekKMQ7rUEB5kzJHs5UnJQah8wA15nPH8XepPQpYGBBhueNHM9IQQQ 4_2ndj_mp_0009
LSQFXA1jtiHc1htIQR8sVAJoarHsR6rKQE++XApMn2H89nnJQ+eEhAl2l9HMkG4KQrPVAAJwsqHcI1KMQm1+8/0bNhHc+BEOQHJOF/87wgH8L4ePQQDZk+q97mHMpzzOQVpx3+gePaH80wnQQDLRMApzscH84ttIQBGfhANmtqHsylFMQvgom/EoJqHMiWuKQ2bt7/4/9xHssTVNQrXNLAhnthHscGjPQizwAAZ52ZHMyd7MQ 4_2ndj_mp_0009
LEONPA5tH5HstSdGQuEVSA5lvBI89YvDQZvnkAFdrCIc4wWCQ3g8oAJNsGIsF3SEQUrCFAR/BCIcwSW9Pdlic/0h1BIMVvs/Pa3yGA9kEzHM9NzEQQphMAFi9EI8RETGQmzQJAdPb9HcvrG4PO7rIApKuFIcwxF5PGpUP/Q1Q8HMX0bAQ 4_2ndj_mp_0009
LsLrpABmS9Hc+DOAQrcX1AZnQ9HMI879Pb2+8AVjh9HMaE+DQVH/BB9LKCIcR+MEQNH+3AtrUzHMxqc2P6djzA5BVzHsV8cwvjpZ1AlPaoHM5TT5vfU+4ARrH8H8zrq6vy15kA1eW3HMMjv9PPDP3A1fBCIMwaz4PIEy0AJ3TsH8rgS7PFXUAB54fyHMaic1Pr58qANdw0HslmDwvltQyAddaoHchAuAwzwTxAl2SiHMJiPxvLZ89AVnsmHsvZf5v5G11ABMI8HsmvZBwHayABtUs6HMmR46ve5Z3A9G7BIMie41v 4_2ndj_mp_0009
LuM46Alki3HMBcHIQ2ptABFss4HMsqsKQPkOABl7TCI89VtLQ1ehEBJqnEI8YrNMQGPl9Al++wHMQG4MQpAzBBlP/xHM/DdPQaP3GB1m2tHcMjzPQhNdABF9p2HcHt5QQRdgIB9t7vHcgcIRQxgsEB57Q1HMZewRQo8rzAtV5zHM+yNIQVb7EB9N32HsDTYKQecX+AdMxoHsN0KMQCkI1ApjZyHcb/RNQtA5IB9aYpHMhgfOQvYy5AVd66H8NJPRQLAcMBRZTtHM0DeRQ 4_2ndj_mp_0009
LrHI3Ap7uEIc2A+LQ3xJ2AV8eKIs7n6MQy097A93kOI8yN/KQqejABlKVSIsPf+LQhaYqA54MLI8tdTNQheFwApuzCIMcmtLQ+tU5AxCqKIM3d8OQx8XnAJLEII8rhnOQPFrlAtqJLIMc/dLQMawpAFTLPIMGpLOQ 4_2ndj_mp_0009
LVY05AlHCOIc38eIQf08+A9BlRI8UJHFQYhqFBl76QIcBOkEQmrvIB91tUIs/EKEQdVw5ANZrQIMUjM/PpP9/ARcoTI8KOG1PtjJuAdKgSIcfIc/PUt20A1SELIcgh0HQZV0+A5ZeVIsF5DHQZRG6AZibMIcmaQ9P9OL8Ad08SIsIwihvIJFEBtQKSIsTnp0PBU+/ABw5XI8vJT4PkmhqAVf2RI8hTP3PqnztAtsvWI8smtAQBZypAJCOQIcMjuCQ 4_2ndj_mp_0009
LJklHB5y1LIs9hGEQ+VVNB1SnKIMvgvDQf3cQBlP0LIc4kVIQt/BVB5zxNIcx9DIQbSIOBFvrEIcPwYCQfROMBNo8CIctyo5PpolMB1bx5H8W5r4PGFnPB5trFIMPvEhPuu0EBdd5IIsbY7DQ3n9OBNg6MI8EcaAQMR/LBdXSCIcB5UFQjHYSBByvDIs73rCQyxCIB16EEI8Iil4Pn4OLBRhT3HMweXcPsSEKBhRE2HcVpw+PMGuQBJbQ3HsWc15PpNQOBN5cEI8eGk1vTkyTBpTjEIs50roPMBOPB1iAKIMs3RnP 4_2ndj_mp_0009
LY01NB5i4KIskcnKQQgUQBRCjMIsJtGNQLKWRBZljSIMIZUNQzQ+VBZHGUIcbbiNQNn2MBltuKI8UKdPQ0DGPBBWKMI8KRGRQYikLB1w/JIMMsNSQaNuNBVajLIMGUlTQLdUKBV2cJIcW2rUQHKIKBFmUJIc9IyKQtiZUBFzALIskCFNQcZWMBtnZGIsJWYPQbD5IBRWhMI8dcSPQ79WPBd/fQIMiTMRQVUGTBVefKI846MRQxyYLBVSpFIc0XJSQ2EiHBZJlLIsMuGSQZn5NBlP5PI8UTqTQruwRB19+JIse8sTQoR4LBtOkKIMswkVQa7LKBdoaFIcJkoUQMMlGBFI8KI8OLmUQ 4_2ndj_mp_0009
LleUNBFwlVI822qMQB74NBh3abIMfjnMQn4/RB1SPdIcF3fKQGtoVBRqggI8A3BLQy2sIBVDgeIMxAaMQRBAKBx4jTIcGlHMQXNvPBpffcIcTJhOQ08fHB5wieI828fOQusCGBtk0cIcqP5KQqzEKBtkaiIM/EvLQ 4_2ndj_mp_0009
LjyHSBZplaI8ClKIQXsyVBByzbIs/36DQV9wbB9M1aIMJ85FQK7cfBdhKeIcWj5EQAleUB9BUYIc8sG+PE5RYBl83YIs4xExP61JYBZRneIsG7+WPw0oWBV+9UIMvmZwvmt9OBF7RYIsj2THQJzQVBJXHgIMkFfDQ3udQBFGTZIMKsW7PX7gUBJiIUIc1qSAQx8WcB18/XIcDVK2P6x2aBlzAfIMULq0va4aZBdEUhIsNSq1POiGUBFNofIsu9DovF6VZBNXXVIM25/6v67jSB9+1VI8I4g1vfR1WB1O5QI8Gr7gv 4_2ndj_mp_0009
L3+vcBx+9VIM6iEIQO0/gB98VUIsZYCJQV48hBVaBYI8HwULQSCOkB5wNZIcZWqLQfK8gBVkiOIcCV7JQA6xgBNctKIMinOHQfLchBRvHMIMbRrCQfF1fB914FIs5uJIQsD+ZB56CTIclxGIQBqZiBlQ+TIc2xwGQ3iceBFn4NIMX3OLQHCviBV+pNIs5TFLQdGifB95KDIMbbYFQ4ezeBh66EIM8cBKQ 4_2ndj_mp_0009
LHoMgBVW/ZIMH1HNQlwqgBtLmdIs5FQPQdErhBxyMjIMVeGOQeStjBNlSlIcmaGPQDQjcBR+WeIM36iQQi0vcB1fTYIcw5VNQw2QiBF2/bIc/DQQQ32GbB1OlaIMV48QQqoUZBdQxfIMydzPQWZgdBtwRhIMGeURQ 4_2ndj_mp_0009
LFxbgB1ADlI8AM/LQalRhB9m/pIMtQhKQn6/jBhZMpIctjLJQ0Z2lB1odsI8MeQJQVmaeBpIorI8MzYIQ1cZZBRexsI8YrpJQ38JgBNDjwIMkXvFQt07dB5+yiIMsALLQimnhBJLCtIsh1CMQ0U2dBN9VoIcyv9FQoz/XBt6jpIcqCcKQnzVdBhHpxIcdjvCQNUDiB9KrvI8/pxDQCJbgBFy2zIcBxQIQ 4_2ndj_mp_0009
L2kUkBllmkIs8zbHQ7kxmBdZQjIM+mnEQVbLpBVRXiIchCGIQ3sQrBxNokIceDDHQFOUmBdlNeIMa5PBQpXdkBdk4eIMlh04PK42jBFDbZIc5d+vPYexlBxLjiI8HtZaPLLuiB1VMiIs3x6GQ3aUnB53wmIMsvRCQIzdlBJ6HbIcpgzDQVjPoBNdzcIcQRj/PbakiBJVogIcjoa7PuZiiBpl5ZI8Oihrvai4iB5O6WIcGj95PQ5tlBh7iXIsOwgjPh8ckBt5BjIcI2c0viWqnBhezgIcX7qnvNdJmBpgcmIsueiwP 4_2ndj_mp_0009
LiPtoBd8VfIcSzSKQ5nzqBhTheIsTxZMQvmjrBNY0jIcg40NQ7O6tBZKWkIMTFNOQWS3pBF3caIMrafOQOoupBhd1UI8jZdNQOfWoBVb1QIc2GxOQX4yqBRajSIct3PLQwEloBtBVMIsayZNQgPDqB9BRNIMJsQLQXS3mB1C7dIsuguKQ0CpsBRDFdI8YEeLQ9c4nBxekbIMLbNPQwsNrB1OhaIcGcGQQPQdnBBuIRIcPnRQQlrBsBxPHUIs5DoJQwLonB5BrII8nMHOQ 4_2ndj_mp_0009
LEYvpBdNjnIMUtfOQDUnqB1ossIcSvaPQ3+MsBhSGwI8kmaNQlXSuBxXCyIsBvLOQIALoBNdzvIcaUKQQz58mBl9UtIc0pQRQ0AznBdbemI8rqWOQ7Z/rBh1frIM0+fQQT8vmB9gFwIMqXrOQIewoBZL3zIcfabQQcn4lBVkeqIstm5QQ 4_2ndj_mp_0009
LnyhrBpi/vIsd41KQ31DtBNPJzIMm94IQfWkvBtlkwI8zVnHQDNsxBBhCzIMzpBIQM2QrBtRq0IsyMIFQTlIpBtDn4IstFsGQ18cpBd4n7IMe4RJQc79mB59p4Is8IwDQfvspBJ9duIMdZcKQcKrtBht32IcXe1JQYeTqBN8ExIMHoiDQD+dsB9cY2IsNZ7BQD9elBB5M7I8MqmEQY6ymBFbJ2Ic8HqAQ 4_2ndj_mp_0009
Lw5ivBt8qrIMhx5FQqi0xBhWyoIM+scDQHPI0Bx/SnIMi1XHQdyR2BllFmIcBYbFQumxwBNjqjIsw9yAQd91uBNJfkIsj6M4P6uztB5RFfI8/gzwPjbRwBB5bnIM6mecvM2utBlc5pI8qT3FQkshyBNhRrI8NKKAQwrvvBFLShIMgjzDQfgeyBlsXhI8K0p+PlTItB1b1mI8C826Pe2bsBBqqfIcVEFpvNvwsBlFGdI8dD86PM8evB5XncIcSVgmPfg5uBRdBoIMJ+52v2/+xBNpFlIsOKztvhZ9wB5/TrIsCtdoP 4_2ndj_mp_0009
LtIqzBdTHnIMHmVKQavp1B1ztlI8D1TMQvKu2BJ98qIM+jtNQnBG4BJVlqI8c2sPQiYc0BRU2hI8mKXOQeFWzBVslcIc5dONQcQFyBxZVZIsRBePQ8Nm1BVqfZIsUw4LQ4uLyBJTopIstF6KQfPT3BxFojIsG7VLQF7zyB1l3jIsd/YPQmV+1BtP2gIshM1PQzkyxBlLddIcQowLQ/RTxB1NmVIsvWqOQi/cwBVFnbI8nsLQQxZlzBVedYIcBifQQdO00B1dwVIMP/ELQXtJ3B1unYI8qhWNQTIc2BBn4bIMkPRKQ 4_2ndj_mp_0009
LwCC2BRDkvIMQnkMQO982BR/f0IssWxNQ9BC6BFxp1IssleNQFIT7BV4HzIco36LQaBY1BhhI5I83FjMQf2O2BRQk6I8F4GJQ6Yp0B501vIcf5GLQgLo2Blj/zIMCY6PQHqt1BFBw8I8M/tNQYlPzBNdP4IcAkoMQ/h10B5Dk2Ic3SDIQ 4_2ndj_mp_0009
L3+G7BpAj5IcjwAPQL3C+BNJQ7IMvW1OQSl3+BhM09IMArHMQl/t9B5s9BJMLurLQUqs+BlOP/I8iPhQQ7qxACRZVBJ8SXgQQdUwBClKF9I8DS2QQM+BDCN4S/IMrcRRQ3o+DCdNKBJsS7bQQv7xDChMDBJsDjROQB7GFClUGDJMRB7QQNpu5B1Kc7Ic3eEQQHqa/BZr43IsBb/OQ6qW+BBxY9I8sXfRQ/OX9BdArCJMFYcQQDB4ACdcjEJ88/ORQT+ABCha2CJcNdBPQof7BCBTk6IMG28PQYFXBCdMp6I8vRqRQzEODC9ic/I8L/QSQdr6CCtUk/IsvAiNQeZfECBocCJM9UBNQTsQFC1tLDJsk96RQIX0FC5sfEJsq7SQQ 4_2ndj_mp_0009
LxtTAC5Dp7I8XoaKQ5+mACZnX+IspF9HQGIfBCxffDJM98VIQMuMCCRBJEJM+MXKQOIaBCxUM6I88olEQ6xDCC5Z52I8YsUIQliCBCVtc2IszXiKQz+UAC92m7IcgxXKQkoV/BZwS/IMh+8FQKw/BCh4d8IMS/sBQUmoAC90q3Is+B2CQ8d9CClOB5Ic4K8IQSeZCCBb8yIck0YHQtvjBCNwm1IM07ZMQ6AXACdTHzI8PCMKQ 4_2ndj_mp_0009
L/jbBCh/PHJM8D8EQsJTCC18zLJsf2JFQ0KtBC5BiQJcq2TIQUjgACNBWQJ8rW4IQtkiACFnnHJ8M3DDQ+GjCC1/RNJ8y6KBQsYUDCRDyKJMsoSGQ 4_2ndj_mp_0009
LVNbCCpC1UJMW/BJQyf5BCVbcZJ8K/cKQgUVBCR3nXJsayLNQxKvAClAsaJM28uOQ7+HDCNREdJsGXwKQ4DBECxldbJMAXgIQtK1DCdNgVJ8Y/RIQ9naCCdLyUJMTZCJQDGNBCBxebJM6SHJQiilDCV5ccJsCouMQxj0CCZnShJ8hwpKQUoDFChrlcJMoo8IQY0uDCV/ldJsWaVFQFogECtBeTJsenrJQE7BECJzOUJc0RbEQ 4_2ndj_mp_0009
LydwBCt22SJsIYSOQoxWBCJ3/QJs4fcQQCKp/B15RQJszDiQQhBa+BNaEOJ8C0UPQTWPCCh5iQJceF8MQOLrBCpD8TJcOzLRQV2yBCNGRNJ8yPzQQ 4_2ndj_mp_0009
LEug+BxlWRJsvyoRQHDp7BhI2QJsAF3RQDJI7BhIwLJs1zxSQ3Z24B18lKJ8NsETQCLj6BV18VJcp2gSQBd86B9+HbJ8YntRQHd35BJ31fJ8ltgSQKBi5BdJpaJMauXQQ1Yt/BZeaSJsj8ZSQxIu6BZnLQJ8Tv4QQzSh7B5XeWJ8lqeTQmRa4BVqcVJsWnrSQAwE9BN2ybJM9GjRQRcJ6B5LhjJspT8RQNF86Bt4IgJMPRdTQbjv3BFJQfJsbJtSQyE05BFeUeJMBkmPQ9rZ3BNp+ZJ8SKiQQWZX6BBSSXJcDMoPQ 4_2ndj_mp_0009
LwsR9BBVCJJ8BAFTQrIL9BhTaEJcVO+TQHG//BtyICJsYxPUQMf8ACtgSEJMaDrTQwNH/BNXWKJcQE0SQco37BdPZBJsPLiTQvnW8Bdg1FJMYt6UQ 4_2ndj_mp_0009
LaKHAC1rG+IM0JGVQkPXBCBpk7IszUcVQ6CXCCNnt/I83FDWQdS/BCda2DJMZTpWQ4ZHBCBFF3I8JSZWQqQb/B91s1IMaQFWQGOH+BVJ/6IsBHzVQD9HACxs/9I80MHVQOLwBCVq55IMy5gUQ/RJBC5xh4IMpCbXQh2xBCFsszIMy1NWQSNm+BJC2zIMGi+WQ/RO/B5DFzI8s0NVQQl39BVyW8Ic/50WQklO8B1Fg6I8Y7QVQ 4_2ndj_mp_0009
Lu3qDCpYs+IsH64VQ6mwECdVTCJcwYVWQixxECtEHEJ8JW2XQ8UZFCh9MIJMRkEYQUDGGCNRm/IcIzAWQRGZGC1Gb/IspQhUQO5tFC59HCJs63xTQGqSHCx2l8IsBmIUQFQ6DCJ6V7IcOHYVQdvdECdGGGJs6q4VQfnFGCZFh7I8DZZWQlx5GC1yuBJs34gWQ 4_2ndj_mp_0009
LT9EECFqABJce/UYQ4W7DCJ8cCJsuCCZQ2ypCCpejFJ8qISZQtqVCCJrcGJch13ZQIrEECVuU9I8EnbZQiEeFCZ0G7I87HaZQw2cGChKH+I8RebZQFElFCFt51I8lXXZQXaCECZnN9IcHCKYQRqtECVOYFJ856HZQgiYDCheU6I89MPZQuZzDCddE+IMG48ZQl/eGCJ9M0IsIRWZQCiwECV7nzIMTXWZQ 4_2ndj_mp_0009
LMj2BCt8sHJMOFzYQQFoACB7oKJMhy4YQlzmAChqtPJMJrbYQf3cBCR+cQJsx48XQt/2+B9zAHJ8iLvYQiji+BRsXCJ8BIOZQUkf9Bp3IEJstb5ZQkEF7B1dAEJ8xmBaQWmT/BVnzFJszeVaQb2FCCJRQGJc+3VYQ6GrACNZ8LJ8JDaZQ1fD/B1uXFJcQBPYQikB9BJUXJJ8DAwYQNaPAC1geAJ8v0SZQKVI9B5Qg/IcWoAZQ6Av+BFeBHJsEmyaQ9ynAC5R2FJsKiNaQ 4_2ndj_mp_0009
Lw1m/BBLuTJsdyoYQOJK/BR95YJc5OQYQt7R8BRXuaJMxyWYQ+rC7BR3yZJM2u3YQjMiACVsZdJcYZeYQUvWACpa+hJMAVDYQJvQACBn+eJsmlMZQIbT+BNbTTJsBLBZQXqt/Bp+sYJMsDdXQnKkBCV/BcJcDkbYQJZL/BV+9jJs/vMYQUi8ACFIKiJc6CWZQ9GaACJRhbJ88ShZQpFe+B11YgJM0jPZQ 4_2ndj_mp_0009
LppW7BBzgdJsgRtXQj9v4BhnQgJcs1tXQrKa4BlhqkJMDLYYQfpU6B9w6nJ8o+cYQFNO4BxlpiJcIRVWQVXf1BpBRlJMbgLWQAK70BhNCnJ8KWxUQVsZ2B9TRqJ8X0QUQDxAzBZYJlJsX8MUQl9o8BNN3dJ8Js7WQLYU3BFlJdJ8nH/XQh0Y4BFjhfJMN6kVQPKv5BpCqlJMXDHWQzwY1B1AvoJ8Mn1WQPP9zBxIciJ8XqfWQ 4_2ndj_mp_0009
LyLW2BN4WlJslBxYQcwx1BlbcpJc54RZQej61B5aDvJ8tG+YQAM20B56FwJsY4bYQ2iBzBZ8hoJsN/lZQmeXyBxFSsJsC4KaQLHtvBZcGrJMVJfaQrlUuBJKqnJMCfPaQUbDvB5MptJMzV+aQPos0BJQQjJcdJpYQ4dQ3BpappJcqbrZQpN5yBVJckJMC5xZQSyexBhBBpJc7pNZQirWyBVfYwJMpC/ZQ+i7zB9i9rJsPAjaQ 4_2ndj_mp_0009
LT6Z3BtGbyJMW/UZQMz03BlZz3JsbuGZQE9M1Bhx36JcK6BZQAtizBVe+6JMXleZQUSp5BF5u6JMN7lZQevZ6BpPMAK8pmYZQzpV8B1aaBKsc52ZQ50A9BVBJEK8k7qZQmWy+BhRsFKcS2/ZQTbBACVewEKsTohaQdyQ/BVwJIKM9ZyZQqph4BZPKxJsS6tZQL6r4BRsS3Jc28mYQyYf7Btje4JsrEqZQWLr4BJy+6JcPGFaQkUn4BNEcBKcAxXZQAJU7BNZJAKsa64YQ1HL+BdQPAKMDQ3ZQ5ce7BFrcBKc35WaQfdF8Bdg7EKMrFRZQolr/BBG4CKs85raQ09rAC126FK8jTxaQs4S+BVv3IKsabYZQO6SACJGUJKcpECaQ 4_2ndj_mp_0009
L0/z0BBwq9JcradYQ/ScyB1ujAKc3RUYQm18yBNjdDKM6QSYQt7L1B9LZEKMeJJYQhlKxBJij/J8AxTXQ34yuBZfx7JMbIbXQ1pqvBtwK2Jcl2pXQNWetBNoZyJ81nfXQuSttB9WDtJMsMnXQfwCwB1N6qJMrC5XQTslrBxe9pJMPscXQC8P2BN/f9JchrGYQTHNxBBgXAKsa0wYQyypyBhvo9Jc2JrWQ1xewBJhkBK84qyWQudotBhh57JcCJgWQYVitB9o/8JM8VIYQfbcwBllx1JcAWVYQzeOxBJII1JMbH8WQ1TprBll5zJ8g2RXQWaqxBZeRtJsWiAYQU9NwBlt5mJ8Bu+XQdwypBJ8mrJ8E+OXQv4wrB1H9lJsYXiXQ 4_2ndj_mp_0009
L6u9wBpzIFKMEaaYQ5oAxBRdAIK8CuTYQGnWxBh9AJKsL6IXQb03wBpJdHKsI5NWQY+KuBZm9IKcA1dYQwzIvBxafEKMekjYQGDiyBpgAJK895mYQ2yJuBFzILKMdwbYQgHktBFudIKc2Z+YQ8DgsBVZFIKcDZMYQ 4_2ndj_mp_0009
LjJnyBpeYLK869+WQlqNzBRCrMKMYIpVQ4T1wBpI4NK8fB3UQarawBl4SQK8UepUQOlQ1B5/3OK8L91VQZCr3Bpq1NK8VOVWQktezB1IPMKscnyXQRPN0BhpELK8H7FVQlZe0BNaWQK8gviWQiLn1BlI5PK8mX5UQO3A5Bt2JPK8rdIWQ 4_2ndj_mp_0009
LSCHvBVg2LK8DGgUQLXfsBtSNMK8NcvTQgsyrBxHyJK8mz1SQes3sBFdoHKcaVHTQ8OLqBJ4qMKcjJuUQcL0pBlkhKKsSYzVQs9UoBJ7IIKMa5NVQKSToBxMtLKs85+WQDLovBJSBKKs1x1UQayosBdF4NKMT3CTQxbUoBdVyMKsC6JUQlHfqBRElOK80TOVQNWxrBVA1JKMHvIWQjmEoB9VnGKsuF/VQFUepBt1THKcO0YUQt2XmBhCyIKsx+2UQ/+CoB5nLKK86IwXQ0BWmB1oZMKsoopWQATbpBpkYNKscJZXQ 4_2ndj_mp_0009
LMcFqB9QEKKcbsvRQXyKpB9x4HKMkL8QQScinB530FKs1etRQFZ4lBFGnGK8ngfSQzFHnBdPQJKceQ3PQJx2nBRTMMKsNzxPQm0zoBpouMKMDnTRQHSBqBltJKKczbsRQD7rqBZWrGKs8PcQQ8aFlBp12IKM7OSQQ3aRnBBVsIKcE6wNQqGCmBdFXNKsxEkPQwUcpBt0nMKcJNWOQGLJnBVvHNKcUz+RQjLTqBNRUOKM0vWRQ 4_2ndj_mp_0009
Lyo7nBNJVDKsetbRQEGjmBp9CBKM2wASQVEIoBxGe/JMflOTQqKapBxjSBK8Te+TQ/RapBpnEDKcVXwQQ7OOmBNBa/Js+tKRQFpjkBtehBK8JrYSQ 4_2ndj_mp_0009
LUuznB1vP6JMSFfTQXuLpB1h82JsX+iUQ91KnBpA/zJcyEdVQ6Z7nBZMayJMs5iWQPtCrB5+1yJ8/h6TQVSppBpTDuJcpoSTQP4krBN7XqJMFvoSQNVTqBpIdlJc5XMSQ+WjrBRkghJcZZhRQ2nGuBpi9hJ8tWORQnuNqBdrLdJMdYKRQ+3qmBZ7h4JcPPxSQ6cLqBpjI6JssZGVQPMbsBdmVxJMisqUQDqOsB1Zw0JMhpITQMYOoBBUbvJMAfiSQvRloBlO1rJsFLEUQf8JtBlYVpJsO0VTQvwcsBxYVsJM4FxRQHtVoB1j9kJsu2ZSQFFIvBlMRlJcp8fRQNmCvBxQAfJMcJuQQrLQoBdZ1cJslBZRQzqJrBZgOaJsVMqQQ 4_2ndj_mp_0009
L211kBxJeyJ8aY8UQ019iB9tyuJsr5pVQXSHgBxacwJsrTPVQdT+fB1AhzJsWbSUQnBfjB1G7oJ8ndTVQyMVjBF50nJsVuzTQue/hB9RxqJsu2HTQ0fjkBVlDkJs9YXTQLRPkBRe5zJ8fKDUQlr+iB1mfvJ8vxuWQgiBiB9yZmJMu+zVQHhdlBJuwnJstWqVQ 4_2ndj_mp_0009
Li+8bB9FEuJ8OoyVQ0YcWB9/kvJMFohVQyrEVBt9OvJszsCUQ/bISB54zyJc0XoTQx2nSBBVBsJ8vzUWQQixSBBIKtJcbh0XQzh7UB9ZNxJckYGYQO3uQBBy9pJspOSYQqV+cBNlSrJ8UleWQg2tVBdCqzJsQQ3VQRWpTBpO1nJsIaKWQI2iOBBBnsJ8t79VQ 4_2ndj_mp_0009
LJu5WBNgKrJs4kVTQURoVBdzxqJsWu4RQGHIYBVcEvJ8Qc+QQLUcVB9ylxJs+wMQQMuNXBZQSlJcrDYRQyhhTBxp8gJ8e+2RQAt/OBdCCiJMpoRSQtuXVB5aDcJcW8zRQMF2YBxfHoJsahyTQ4OVRBlBXrJc4CyRQYlRbBpNXkJM26sRQOdNXBB9SlJcsSSQQYzFTB9UAZJsbsHSQxyDZBhFXbJcO5dRQ 4_2ndj_mp_0009
LRjNdBNF9vJcAAKRQb8OgBVR9zJMVYaQQWnTeBx0j5JM0zrQQRyydB5s58JcEUoPQauJjBRvpzJ8hS0QQwYejBJ240JsUJLSQY1LfBhWxtJ8IX2RQQ+KgB5CZzJcpmqOQTQUkBBab2JsBiNQQZT6jBtMpvJsaznQQratiBR18xJ86PqSQ 4_2ndj_mp_0009
LPS+bBJrl6J8096RQD+JZBV2y/JcC7NSQLFvTBtDWAKs4ciRQaa3SB18pCKMoUJRQ4yXYBp1LAK8vnuTQx9gdBpDpAKsYefUQLO5eBJM69JspaiVQ9QbgBNyvCKMvVJUQl7yhBBkv+J8SCPWQHkxiB9dKDKM/81UQoddjBREfBKs/i4VQOLzlBRp5BKsF/kWQpQqcBBeC4Jsj2rSQCYnbBtYiBKMwD2RQUceWBxIx8JM7xHUQBrsVBN52BKcUj7TQoVRcBtXm6J8R0zVQ0TxfBhiEEKMjsUTQBmViB58F8JcpnDXQ/jFkBVU0EKMGhkUQax6mBVQHDKs/hFWQ 4_2ndj_mp_0009
LotYQBpxd8J8qNYRQYzLLBho78J8wAxQQed8LBhdw9JcpliOQV0SJBZviAKMbhVNQXyyHBlx+3Jc3XDRQVn7FBdIf3J8byfSQCtTBBRJCyJ8TYvSQM8wFBhkbsJMebsSQPT/RBx5w4J8anWRQHipJBlUVAKcEXLRQnkEKBhjZ0J81szQQbIQEBFMB4JssmaQQ6l+DBR5L7JMGUzSQaPYJBJR22JsQPJTQOufDBtzvoJ8nM1SQhxtIB55zsJsHgfTQvdzHBVZUsJcZwuRQ 4_2ndj_mp_0009
LxtePBB+m6JMt/UNQwv7QBl+C7J8c6dKQ677SBV9SAK8oB8JQ+HtQBtApBKMrxOIQj5KVBpT72JcQ1qJQyxIXBhrh3JMIepFQS7GUBl2i1JMwTcBQ5/9bBRqD6J8QqoEQR55VBl5F2JsEXf4P38wdB9sm6JMBK4+P1GwaBNio4J8gQB1PDnicBJcL5J81vXvvKR+RBpfT4J8ZVbOQr0SNBd+E7JMJERJQMdiTBp95yJcDk5JQBemYBFoQ3J8fLALQP2TQBRhjzJMZQPCQgMWeBNjn7JcEJ8HQznhTBtRi0Jcz/DnPD+xgBxOm8JMcOS9PQv2fB5pH7J84Cbvv 4_2ndj_mp_0009
LBRAXBFgVBK8qffLQspBZBRPBEKMd91KQMyFVBthRGKcOHJLQ2TqUBR8CIKsLveJQLf7dBRLrEK8NklMQ1mUhBVu3CKcZg1LQ5rcfBFxmHKcL9SMQexljBVh7CKsjY1NQ7/bYBt1IAKsm/8MQwA+ZBxm+DK88ytIQqFAdBFIREKsNUrOQf2GiBBHeDKclN5JQ2cogBt2zAKspupLQIhdhBFMCIKcTniNQ3/GcBVv2IKMoQ7MQu9MgBF8BIKsojNKQP1LlBdhmBKsiiKNQfP3iB5GRCKsP+xPQUFXkBle9EKcU9/NQ 4_2ndj_mp_0009
LtRTSBtkZGKsofXNQwGaOB52aIKc/k7NQ8MEKB56OIKcIA0LQErOIBJfTKKsLwzKQygDMBxCDIKsfqXQQX63PBFQoIKshOiRQvAPNBxW0HK8mI2SQEcURBxalLK8GeiRQwsVSBRGvEKciygOQH/qQBRqQKKMeXpNQ2PsKBlT/FKM0EeQQwzmIBRUXJK81beQQ08fTB1FcHK8Q3aRQAt8PBhxOIK8lHrTQ0IUMBx/rFKMNs0SQvhjJB5B9IKcmx+SQMVCUBR2/LKcXcXSQinsNBprxMK8/6pRQnyQTBReGMKcVPmQQ 4_2ndj_mp_0009
L4uVIB9a8FKsot8KQb2eEB1QpFK8OVrIQSzWGBVIlGKsvqDEQCpSDBt9BIKM+viBQli2CBtqtCKcUlWIQQvE9AxjRCKMrgnEQcBFzAxFcDKsZxOFQFo7+AlqsAKMnlJAQCeIrANVCDKswKeBQkMA3AdkSAK84vx4Pt3FtAtkdBK8UnG6PB9GKB9pREKMX2qLQAyFBBha4GKcbsQJQGRcBBdH8BKMY1QKQO+UGBZSiBKsetiHQwqhxANqrEKsdUXIQ4aYDBN7i/J8/EQ/PXLUjABs9DKs5LACQ7Mk4At0F+J88yVmPVo1mA9TJBKcr1VwP 4_2ndj_mp_0009
LDxLLBtm6FKMccyCQYz4NBpALHK8UYp7PSUeOBpzMKKc8+87P+apMBBLnLKcAhWxPWWiTBlnAGKcW8C6PosgWBt7iHKsRcFjPIiKTBBoDDKMOAc2Ps/bNBRm6EKcs0eFQQSALBRQ8GKclKVyP+MzVBpwPGKceEuAQ9wfaBdqsGKsfokTPXz2WB56oJKstJ2uPOdUUBNmZHKcMeQ0vxELXBV2PCK8kYN0PDZ4QBxd0CKMOBpJvm4KRBV7+BKczWr9P 4_2ndj_mp_0009
LAaGQBpATLKc7ymCQSUPQBBWPOKM8orDQUIvKBpyePKcwnFDQupKKB91rRKcG54AQO4aSBlwzOKc+xoIQaVZYBxKUOKMKt8IQmusaBlv1OKMe7UMQ4c5gB1iyOKcYR2LQjl0QBxmGKKcNNyFQsPtSBhtKPKc8vmAQOEWQBx5jNKMZwFKQqroRBV74QKMkYKJQoImaBV9pPKsehQHQXgUZB94QMKs59XIQTS5hB9tFPK8Y4wNQzCehBJlYQKsuQeKQ/hfhBNU3MKsH4ALQ 4_2ndj_mp_0009
LzmsGBBNNOK8UuSFQ+w1ABxoAPK8XxcEQDmi9ABuMPKcpSA9Pdu55ABxQRK8cgK5PrEe6A1bCNKspobHQe2yuApjVNK8+4IGQS3voAJDWPKs7lPIQ7e1pAhOnLKMLkkCQnrAcAhxnPKMgNTHQPtMeABi4LKshYYBQxDXSARC5NKcX7vDQZI1HB5KdMKcY89GQZtvABZyARKcR0KGQ5de7AFcTNKMcQ3JQ1H38AZ9/KKs/BeGQo+jsAhitQKMYlpJQT3guAxvBKKMyxsAQzusSAlUNRKMxjlIQWDmWAF6gKKctLJ9PG5bBAB/GOKMktzCQ 4_2ndj_mp_0009
L1Nl/AZiDNKsT0k1Pij+8AxHzMKcLa5xvzVWBBBwFPKMas36vpww9AZPcQKcrhzAw4dSABR1FKKsNKd5v6KP6AlspHKciiHzvDEM/A5QHFKMZsH6v4WmuA9P7HKsF284vtUMBBJPeLKsbv86Pn8o0AFOTNKM5fA1vY2dEBRzxJKMROr2vfk9/ABCKKKsuxEBw5Ws6A17hHKM3ZjsPEyr6A5TYDKsyys2vPwuDBRr8EKsyf42vM39+AZRMFKcJdaBwf1FqAxTMGKcbbW0vpjIuAp1CIK8Kt0AwgKOrANKvJKsuU7yv 4_2ndj_mp_0009
LcTkGBRSsPKchXP4vdASJBJxESK88sL8vcJJHBZWyUK8HYW5vcHAGBl6SWK8dMRAwg7GPBNy+RKsmud4vJaTSBJ7ZUKc/zj7vqBZUBx7pUKMnT5CwxaOTBVLcWKMLdgwvrKVXBNo4WKcXuUEwkmKWBx2qYK8slK2v6BOYBhD5YK8WepAwF6yIBNocOK87swuv5BtIB5gDSK8wFaCww5DRBJcOQK88k17vkTPPBBZyRKcFeeNPGTsTBlSETK8iRzFw+emRB99QWKMiVQvPnn8YBJkDXKcBcLIwoQ3WBdSQaKMrTGivnBiaBNmpaKsyWxBw 4_2ndj_mp_0009
LD2JGBtcdVKc+hvaP5WzDBl9NYKsKrtpPG5k8AdBpYKclcPrv0rv6AdRwaKsB3B3v2AsDBFxtYKM2KZ+P/u4GBlAEUKMI6o0PhRuGB9ztZK8YeuxOoZbHBxEMYKMQ3KBQT+jABZreXKch69AQ2PCDBZB1aKcBDFAQ 4_2ndj_mp_0009
Lo641ARhkWKsmMZpvgoOrARtpWKs3sH2vWaarAx9DXK87PdBw5wimAxbAZKcNVZDwIOMlAtNCUKMHnTxvafvVAVj5TKc4VF7v9O5iA5Q1TKskci2PMrI5A1GyUKMiEnVve90mA9IOYKc4Bqrvd5HqAhNWSKMbQR2vlkaNANVCSKc+RS5veGdZA5X+TKsRGzBwimiLAFilVKMhW+4v2nQdAJg+RKsyd64PlCAcA1rhVK86fw5PtPaqApW2TKcKWs7P 4_2ndj_mp_0009
LmfayAlrjVKs7yFEwqYe0AZwxVKsa53IwtUC5A5RbYKM/ssJwztN1AJxrZKMy4lLwM+G8ANviTKs+3yJwJlN3AhS/QKMnTWJwE5s+AFG2TK8pGwMwLC42ApOGUKszTaCw1DCtAN6dVK8pu9JwlBwBBpLpTK8yLpIwgrA4A96fQKsySAHwLaDCBd+PSKMGgXNwVTQBBRqxVKMJBGNwwUW3ABiuTKcEj6Nw 4_2ndj_mp_0009
LayvABhIiZKs3yUIwuVxCBB+JcKchkHJw8hq8AREZeKsfYzIwO+J7At2IgK8VAbKwBCtHBxK3cKct30Gw+kYJBhvvfK8oAzHwn8QMB178aKMqMDIw7KMCBN9wYKMpGNFw6GIEBlAzbKc/VKLwl1pGB9RscKc/4mCw8/3MB1gNgK85oWFwfCHGB1LFhKc8OuGwYPYKB56AgKssOAKwFOvPBJldbKstBrFwNGTNB9THbK8bXKKw73BLBtH6YK8J9NHw 4_2ndj_mp_0009
L+mZ3A9rXeKMil/EwGmkuAxqNgKcHzLEwy9zlAF6EgK8vBRIwapTiANeJiKcQDGJwuI64ApQBdKcQeFCwbb3wA5WRiK8/lUDw9ogqAttjfKMRkjAw 4_2ndj_mp_0009
LXeZhAJ9rdKM3jyIwRnaSANXHdKsV55KwtuAaAhQ6dKsAQtNwkxDNAd8/eKsuYUPwD3sMAlvKaKsp45KwXDDDAdVbZKM6GfIw3LhlAtjNcKMcOvHwS+KGA1LmeK8uEcKwtZHbAh4+YKsm7NLw2O3BAh3vZKszsjMwtVVOAVJYZKMCkXGw 4_2ndj_mp_0009
LZBWnAlRfdKcUzhOw3GrrAJ3XeKMCijQw9BFsAxoShKcaHtQwwtfpAZPciKsSzwRwX/A3ARrRdKsGqwQwFA03ApUQaKc4hARwMAwBBJrZZK87v9QwcTyyA5PlZKsfjWSwiSAsAtkTcKMKOYNwWyklAVSEeKM2eURwjaw7AFJvdK8QLwPw2im6AJgSeK8tWnRw9HmzAR8LZKsM6NQw7HCCBVRQXKc/AJRwsMbDBtt3ZKsWO+Pw/o+DBJrdaKs6EvRw6MWzAhybXKMG0hSwaRA3AFbpaKseOJTw5pZqAdlLaKc2WWSw 4_2ndj_mp_0009
LZSpvA9eviKcWTQPw4dPwAdEplK8w/QPwqLjkAZ6zmKc1VkPw314iAdigoKMgQtQwwgm1AdBrmKcnRsMwD+tABRt4lKcQ9oMwiBX0A9IspKcazdMwjUXDBlUSmK8n38Jw8zKyAd9vhKsIOnNwjZL1A12GmKc0GgQwI93xAh6ulKsfd9Kwpf5CBFuDnKMGlHOwTOIBBxVyjKc2UMNwgpM4A5nYqKsSuoKwnH5rAN3MqKc/eaMwytG4AlgpqKsl3LOwpJjHBd0rlKsppEKwMCVBBVsElKMf3cIwrPIDBtxYoKsh2YJw 4_2ndj_mp_0009
LoZJaAlYGmK83x2Nwo3vDANx4mK8Jk3Nwn+Ew/gaAmKcSnOQwocrQ/M8mnKM9sxQwUVAx/EVslKMAsaLwzrE//UM0mKsZ1sIw0ECq/w7NlKs3r7EwboEz/gmwpKMYwhIw2gzcAVQdkKcjnuMwCvzCA94DpKsfOuNw9Cr2/E1ijKsXDZLwSUx6+4ACmKs8InLwTS0QAxmmmKcMWfIwVLC0/E/AmKMgmEBwLKqz/QKIjKsMuOFwKV9a+QYXlKsUgSFwwGG9/gtjqK8IbMFw7vBB/4T+pKMADvIwD6fBAN/2qKMOBIKw 4_2ndj_mp_0009
LAeG3/0sojKcNI0QwBltj/YZAjKs9nESwHEEy/sk9kKMT+HTwJYoM/IiKmK8aFzTw5pFEABEJiKsmRZQwLkMA9Y+4iK8ss+RwIsHu/0kDhKct1bSw 4_2ndj_mp_0009
LSjvNAdydlKMLWVTwUJJVAhXSnK8sqaUwt6SSAZ1NqK8CCNUwrsHNAJGtrKsjpGVwElbmAthymKMFDtUw8EooANcKkKsnxZVw+y+uAZvPiKcbnyUw+QSkANArjKsy7pWwhH/wARO2fKs3dbVwXkSmAdgRhKs3xSXwKLnsAdcXfKss0rWwf+muAFj+cK8jgUXwcZ1ZApXzkKsqIwSw1PKLAtuAnKsEKTVwh45qAB4zmK8UGxTwoKjpA5gZoKs95UVw2LZyAFdoiKslmzTwTfkeAVXLlK8QrIXwcm+1A11VeKMOt8Uwb03iABw4gKct4IYwHVGrA599cKshlFYw 4_2ndj_mp_0009
LPorSAxEKrKcu88SwoN1RAltEuK8MBoSw8KQ8/AbJvK8bZBSwb9U2/4JkxKMPQ9RwwAGiAhq1uKsUArRwPHvgAB+etKMJ4aQwa31sAVnEuKMpfRSwIUJUAxQupK800PSwt4zSAx+DvKc2EmTwJl8hAZQ/wKc4kfRwwFQiAtWnrKctLiQw+2OzARNouK8tglRwAD8tABeHvKcRFOTwKMEtAJ/6rKMAgcSw 4_2ndj_mp_0009
LfQvZ/YFdtK8ZBuRwwf/x+i9XuKsiUFRw6Qvy/GVBtK8XzyRw7HDKArfVuKsYu+RwjYY3+KJttK8MuMPwLKkF/4zLvKsbufNw1qOm+EKGyKss3XNw3/Io/csgzK85usLwCcYGANln0KsXylMwmdcLAhXd0KsqyIPwgTQTApY31K8Y45KwMf1j/QrgrKcohjRwBxc4+moewKc4/WRwil1h+uikrKMLM7OwP9ft/OcKuKsk8ZOwbBoy/4i6uKcSEWOwOPaE/8EZuKcRsdLw5aoM/mLayKcIAjMwd0Qs+MQ8yK8tPYPwC1ch/YMrzKMuguJwTsmBAVXgzK80oNQwKvKZAZfS1KcJjzPw0IXPAVP/1KcNi8IwsCfgApes2K8UnkLw 4_2ndj_mp_0009
L09Mv/6LYqK8onFSw5PTKAPT0oK8gAjSwbw8MAnASpKcIpEUwb3OeAHz+pKMtzfUwC7YHAHh3lKs9uPSwnh4FA7/alKc1Z3Qwb4WN/aRQpKMCmvRwmrwZAH+QpK8ZAGSwf36x/6BJlKMxOvSwS12UALzvkKcRppSwRX5y/KoYmKMCokQw 4_2ndj_mp_0009
LzQW1/a7JpK8yLzUwz3dx/y9bpKsWhOWw9GNBA3pLsKsGmuWwVz7z/u+SuKsiaSWw0dFu9S5FpKMVmoWwgleH+kOBpKsrTEYw1R6y/0RnoKMheOYwUKx6/Q8ooKsjV8YwtI87/gZcmKM0SVZw0Eu1/cUEkK8WZEZws7qBA9armKc3w+ZwjWGR/a4moK8SpbUwLXxCAvz5nKcXtrWwijFm+kNPnKMqvNWwgwIA/4kuqKMqTOWwt/UK+G95qKchgSYw/H90+GTYnKs1bSYwUcY9/0IsmK8W5BYwT93CApNNqKcM6/Xwg2s//kqbqKMtfKZwA9Dw/g14jK8kskYw1Qm2/o/aiK8XGXZw2+DEAZXgoKsewLawrAHCA5JClKcNdRaw 4_2ndj_mp_0009
L/HXNAL7+rKckL1XwreuWAflZuK8fHLYw2LlIAHjOwKs88mYwG1lKATRlyKcg6lYw/1XlAfUotKcobkYwtZAsA/z/vKs5zzYw5vH2AjnEvK8BfKZwAUI9ADjbxKsSLXZwSfZDBDJkwKceRvZwAx2PAHWJqK8NDHYwYdIbAPzxvK8xLjXwuWgqA7wXsKcZrQYw/iEjAjkdsKMnaAZwiLRnA7FNxKMU2JZwfWOuALJPxKMwiYYw+Lq6A3ZwtK8xX1YwME+zATM9tKcwLnZwRoi4AnZzyKcXDrZwpDr/A/8fyK8/h6YwkKnFBvuLyK8RE3ZwuUmFBHXUvKM/4cZwjURCBvqmvKM5OKaw 4_2ndj_mp_0009
LtSW1/a17uKswHAZwF42V/WoQwK8WYiZwBlnK/YbkvKczcgZwcd7f/4kgtKM05MZwJ+5r/q2dvK8I4OawoKDNADgXwKMdPUawCXBo/iUdsKcr+UawY4B0/OD7sKcvv9Yw9wwY/SDbyK8ZAeZwBXPS/WbfwKciRnaw6hySAjmyvKs13zawsJ+NALKiyKsQ5Qawxa9WAT/avK8/27ZwC1D0/OW6rKM1g0awTTq6/OxbrK8sd8Zw2ORU+ur3rKM7USaw 4_2ndj_mp_0009
L1+Tx/g2IxKM9vyZwQwTPABcmwK8M93ZwBKUZAt/AyKs0zfawdjCOA9QGzKMmE6awztaaARflxKM4nPZwd1PaARmj0KseTEZw1oecAZ8K2K85+iZwQowZABWb1KMl9eYwE1Wo/gW4yKc9dAaw9GVSAt/cuKcKu4ZwPDelABr4wK8SeOZwGTSSARVlwKsjR1Yw 4_2ndj_mp_0009
LNsbnAFK9xKMOAjawg7ZuA9UGzK89YFbwbn5rAx0E2KskYMbw/BnvAN3v2Ks22ubwv3P6AtCwyKsia6aw2QA+Ad7Y0KssLUawyM3EB502zKs8NKawzlyGBpfj1Kst3kZwLteMB1HA1K87AaZwgZ4qAJ6HxK8D9IawLCCtAdr4xKst2hbwtYH/AFPUzKsu6VbwU137AZspwK85kzaw0wM5AJb4zKcNN4ZwCf98A9rg2KsC/aawlVSHB91T0K8nUmawFVZFBVGwxKsgOCawjCVEBhlJ1KsE3IZwboYGBRnq3KMI7sZwNjmNB5mK2KcaKBZwm+zOB1Ca1KsfnzZwsJ5MBJtDzKMC5RZw 4_2ndj_mp_0009
LD+0mAB4r3Ks00xawdYFlAVOh6KsBS/aw5TBXAdUr6K8DSdbw6IoUAth18Kse7wbwJGciAp2J8KcbGXawZS+qAloe8KMy40Zwzi6nA1Gp9KsLHIZwB8dhAZiu7KcmfvYwyelYANOQ8KMJALYwMLXYAR6g+K8SesXw2m3NApMU6K8cdzXwDeqjABa+2KM8UWawxTfrAByU7KcnJTbwdU/VAROZ7K8okJawbi+fAJdL+KMLYfaweWqxA9Tx9K8Pa9ZwNoFuABbe6KsdSvZwMwqjAtYi/KM2yKZwLaUvAFGM+KsJ73YwbR5gAh/x5K8C63YwzsihAVL9/KMV+6Xw8AHPAJYx+KM7G4Ww5V2QAt7e4KMs8FYwihjEAdyp6KcTr/Ww 4_2ndj_mp_0009
LzV7JAtns4KsJ0hbwcG6t/kcs4KMf28bwo2Hz/0pl3KsSXocw+UEHA5r/1KMLCxcwCJDq+I/I3K8w3mbwA0NU/O4A3KsjqAcwLLZOAdd92K8PBUbwNfhl/s4y6KMuKBcwLkdq9kJG4KMKiIbw2wRL/w9H1KMpwfbwvmhD/aKE2K8tCacw 4_2ndj_mp_0009
LI+TW/cki4KcsmHdwyFLT/Ell3KsOY0dwJYDB/sYp0KsE05dwbV2t+SsezKs5PmdwGfWh+OgJ5KsNXNewemG7++IG4Ksko6ew/hDf+0P94KcYxWfwnOSq/mPc2K86oAfwGhbW+EI/5Ksl19cwakL5/E/r3K8zJDew+wE6803P7K8MKPew3Qzm/KJD5KcEb8dw 4_2ndj_mp_0009
Lab1r/crLzK8bUUewut5i/oFRwKMCEdewsbnp+WdPvKcVvnew/cCE/aMBtK8DvaewyAGAAFEyvKMwmDfw3glSAB7mxKc+Q8ewXXmIAhTK0KcuVsewWAqr/UTMzKMSRUewu2Xr/kPPvKsQh/dwrD7u/0SOwKMSdhfwQdzEAVgqtKcO8Efw/SnbAp54xK8TJafwLutdAJMuwKsR+kewcM7DA1Oa1KsMxHfwrFEUAZiO1KcfyXew 4_2ndj_mp_0009
L8FVn/OO0wKMad6ewAKeJAD25vK82cEfwBoDbAfrBxK8kIqewYe1kAXCfvK8JSdeweuiOAvrewKs3dzfwYbH//eOHvK88RJgwlYng/mJmwKs3MUgwlPEBA3IYsK8dnMgw+x8J+eRWvKcpZigwZ8wm/aRIrKsH0agwpKsh++smsKMarlgwaUrF/gJXrKcg0zgwvrYd/yntyKs/jBfw9JXKA/I2tKMnD5ew4ExNArSoyKs2M5fwxdzeATT1vKMYm6fwXPfc/ayvyKcBlRgwseCNAzhNrKMfBEgwFhbF/k1gwKMq+qgwhlHp/Gn+oKcVbdgw/qBy+M7epKM8P0gw 4_2ndj_mp_0009
LmFiXAPvdzKsfcYewKB6iA3uy0KM8M4dwUiYkADo8yK8Z+QdwgWetAzlfyKcEVBdwHCrcALXf3KMN0pdwr6ylAXfE5KcDJOdwSUKuAb7i6KM2ledwHDKmAn3Z5KMhLjcwhGWzAnMu7Kck4+cw1mpuAr3D7KM3iacwqLLKAvfd0KM/Uhewfp/qALtQ1KMwxCewPqvYAHXs4KMD2FewFB5NAfgK3Ks2EYdwcXwvAH216KMUm9dwIlPhA7wo4KcKGJcwZbQ6AjQ/8KsSTFdw 4_2ndj_mp_0009
LTb6XALtmxKsPn/cwPKDZALxwvKsg+acwCnljArdZtKsgAgcwq8omAHOWsKcMx9bwk/fCA/btuKcCZQcwhAon/SVAxK8pyDcws29y/umMtK8uk2cwaGyJAXlzxKcL7OdwgTjgA3t8wKs9hCcwcrhDATyXtKMg70bw+FHf++aOwKMGa8bwglj0/y5AyK8ltnbwKyTl/a6ayKcjNecwrRLG/aSdsKMv2ucwt1Fx/+FiuKMTFSdwIr5DAb6grKMJM+cw 4_2ndj_mp_0009
LugtmA3sysKcbDHdwCAptAL4bqKcHHRdwSk25Af0KrKs2/UdwMeeABjMlpKsjthdwnXypADyGpKMGc6dw8khdAXI4nKMAB3dwDYyOA7OPoKM5sXewTvCYA/6YmKMtMTdw5CT1/iZHnKcykUewKE6DAPGRlKMoEQdwyhfq/GFolKcplwdwh9Dm9WigkKcWetdw9sZmAbCKuKMbzedw4phtADHOpKsrJ0cwJippADGlqKcdLUewB0YvA/ginK8rrDew5KGTA7EapK832zewzwzhAP4GmKMAg5cwGgSc/6iZnKc/Puew87L//uVGkKcy5zcwciJ4+889kK8uYGew 4_2ndj_mp_0009
Lpgb8ATpqtKciVIdw99oDBzB2uKsfeGdwoLKFB/ZnuK8T6Zcw2PcCB7GpvK8qw8bwkP5DBrmyxKcFpUdwFbzBBz3FyKcxbCewzZlJBrE2yKsdKRdwdIJBBLt90KsqkQewIKT2Ank5uKs9JBdwqEkGBvK0tKcJeadw+BTBBbW/yKMBQAdwNWiEB3vGxKMAiYewWy37A3XGxKctQFewMUsJBXe70K8QUbdwwq7KBTrsyK8pGwcwziNMB3cqxKMpmldwLqS/Aj6A1KMTVxewjVn8APO+1K8Rh7dwSh/EB7q+1K8KGPew 4_2ndj_mp_0009
LGKeJBPq+sK8guQcwV+GLBHNisK83YibwBPpNBn17uKcEtMbwC4NMBPrivKMkQnawSoAPBLBMqKcB8ebw/shMBrsdnKMd8nbw5qqQBjjPlKMbvkbw3pMOBfYhiKMK8tbwozPSBL3VgK8iqsbwV8LLBDAGsK8QWqcw2tnHBry2rKMfhQbwPFTSBrfeqKcyY1bwU1tQBjeIqKsE2+awmjVJBfGFnKcW8QbwA2zKB/KdnKMc/HcwaE4TBbKnlKsJp7bwS8XSB7POlK8kpEbwVxGLB/SGiKcKWWbwnAWMBD5iiKMWgNcwmCdQBXukeKcU7ybwuXGVBjcsgKck3CcwoM8TBnkRgK8DWPbw 4_2ndj_mp_0009
LwE/QBz7XwK8ZDjbwRpcUBfTqyKMNWVbwCgSRBnNZ1KsN4Vbwj7OTBjXP3K8syrbw+kYZB/50yK8Vfxbwxf7cBTZawKczOtbwk9xdBHEZvK8A2Jbwe7AfB7revKM7nQcwGyrRBfLyvK8TcBcwwCUVBzuVyKsWjzawoKLYBr2BzKsu3ScwOprbBvpm0KM/GpbwOAtgBDF4tK8juPcwZ6NeBzlXwKMQjscw 4_2ndj_mp_0009
LP94MBbYv1Kcu7+awf7GJBDV73K8+M4awukiHB3653KMZLJawZNcHBfm11Kcqj0ZwdgKEB3Po3KsfMUbw4ENFBD1z3Ks3CEcw501GBfHj6K8H/QcwqydHBP+x6KMSG/cwQsAMB/JP6KMEkUdwbLSQBjvb5KM+r/cwzGLMBPsg6K84m+dwnBkLB3ZN0K8sssaw35JLBzW05K8cE+awjUSCBb+s1Kcz8NbwWcRBBfYL5KcF/LbwYVZIBrYb2KMMyMcwngkBBDZS3Kc6cVcwl7zDB7p+7K83wGcwqqpKB30C7KcuCCcwtzQEBvMZ7Ks7QQdw7NKQBvVO5KcFjfcw1LsTBrpB5KsgxPdwSz4IBfOI7K8TqOewV/kPBPnG6KM2rOew 4_2ndj_mp_0009
LXLLGB3gP6K8032ZwHIeEB3sa6Kc79JZwykU9Ajkj5Ksax/YwrQp2A/ft5K8whbZwRnNFBfqU9Kcpt6Ywz+/CBr5q9K8+sNYw5lGLBj/E+Ks3V8YwVyaFBPE47K8D3IawM2GHBDyF5KcdF4YwRE8CBHcp+KsCnPZwJnjDB3Fv/Kc1bDYwmxf9AvEM9KsXiNYww/GFBDuV8KM3rvXwfPmLBrpIALcZixYwaSYNBDuv8KsalnYw2yjMBDP59KM7FdZw 4_2ndj_mp_0009
LN877AXQD4Kc7HdYwNYxxAPpG3KsyxOYwM5LoAPHJ5KMA4KYwpzopAz2l7K8zB/Xw/+rzAjjy1KcycHXwWl06AXCpzK8u9OXwGbHBBTCz3KMJPJYwV+zuA/lk1KcTlkYwig52AnnQ3Kcj0aWwJFHsA7YF1KsvdtWwLPX7Arx3yK8Q1WWw 4_2ndj_mp_0009
LLwccAT8d4KM6tXYwKJCKADFR6K8svUYweQKBAvia6KcuUNXwLC19/GBZ4K8VohWwmGNx/GTX5KcszzYwtUsi+KQD7Kc9kyYwrDEa/84I6KMvxbZwClIk+YjC8KMPBIawesHZArlg2K8YAcYwJwjNAPGP8KMM2hYwjRl9/Wfa5Ks+XUZw0xSo/uQT3K8fysYw101W+cV06KsllTYwOI6B/CyJ9Ksxo2Yw4uGa/c+r7KM7BkawT3Nm+EbK+Kse//Zw4ndP/Oeb7KMvAPaw 4_2ndj_mp_0009
LSKN1/2vz8KMLcvWwdcsd/W/F9KMGubVwg7gG/Q3F9KsvghVwLVkp/QaK/Ks+2sVw0RUm/8tz6KsclmVwjict/K7r/KcBTvUwKsxOAb0l/KsrCdUwEk0I/O5HALMUAdTwbkCYAzJPCLMrbAUw8mP3/Gvc+Ks5EVXw2fDl/+8a7K8YnwUwK4Eo/uUYBLcb1ZVwIX+RAjLH+KsCdrTw3XRXAXN9+KMmgWVw4pSe/aq9BLcSa+Sw5wS2+EuRALsBrrTwCGcT/SUc+KMx2xSwvkkkAnnACLc6w0TwGygVAD5uDL8gNyUw5HLQAHM4CL8KuFTw 4_2ndj_mp_0009
LAAAcBBAAAAAAAAAALy2J+23PV6rX6movPy3N+KDDN6LWSszP 4_2ndj_mp_0009
SCORE:  -177.936   -400.076     29.155    320.276           1.213                 18.779         -7.718   -158.535        1.126        -51.382         -3.607        -19.423     -10.998        0.000     13.119     99.806    -17.429            0.044     39.474                -32.673          0.916     10.546     59.000      4.000 4_2ndj_mp_0010
RES_NUM A:1-103 B:104 4_2ndj_mp_0010
FOLD_TREE  EDGE 104 1 1  EDGE 1 103 -1  4_2ndj_mp_0010
RT 0.383748 -0.913889 0.132458 0.902586 0.401514 0.155325 -0.195133 0.0599491 0.978943 -10.0043 -12.1816 24.8138   4_2ndj_mp_0010
ANNOTATED_SEQUENCE: M[MET:NtermProteinFull]ETTNGTETWYESLH[HIS_D]AVLKALNATLH[HIS_D]SNLLCRPGPGLGPDNQTEERRASLPGRDDNSYMYILFVMFLFAVTVGSLILGYTRSRKVDKRSDPYH[HIS_D]VYIKNRVSMI[ILE:CtermProteinFull]Z[MEM] 4_2ndj_mp_0010
CHAIN_ENDINGS  103 4_2ndj_mp_0010
LnvRpABOEMH8JLRVwHigtApuiJH8I28Twrnq5AxI5HH8SoFUw58V/AVlhPHMrfKUw+64qAhlaSHME/8Sw33JvAZyfQHsPCjRwDeuoAljXFH8uhuQw8HYwAhIkEHcsvbOwI4XhApkLNHsJPNVwM4zqA99AGHMpO5Vw9jvsAV4uSH8wDnVwhF+pABm6BH85VqTwU2PiAx/XTHcgl4SwaBMuAtL+ZHMW2TTw726tAZ+oXHMBV8Qwo8t3Axy5OHcy+lRwO5WtAZGC+GsN4MNwUUsvAF+EMHM2jVNwLNw4ABKGDHs276Ow 4_2ndj_mp_0010
LPv48A1Q79GseFPUw3z7DBBdW5Gsg3UUw292FBVcVyG8SsNTw3NbKBdxAvG8BQNTw+ncEBdt4yG8jonVwaC5DB9ae5GMcE5Wwf1bEB9u3yG8NgEYwh+HFBdhWpGsC5AYw7PKEBpgW3Gc7smYwZOD3AdnR5GsrznUwx2fGBBBIAHcsXkUweNZBB9WqsGM76oVw+TVIBJ37uGs2RpVwDW9GB9zq/G8VY5WwNGAABBiZ9GMd94Ww 4_2ndj_mp_0010
LzILCBhA+tGsQ+YSw+qHDBllPmGsMRRRw43J/AdJLoGMMCEQwgsr4AZ1gvG8NeDQw98SCBBlnaGcsGvRw9FLEBtnaTGsUVuQwXH04AtXdYGMtZASw9dD9AR/WxGsYEgSw0KWHBtnmmGclaARwfmkEB56OZGsYjpSw0edGB9xIOGMo6HRw3Zz3AlUNQG8PcVSw2V91ABK3dGcqJySw40O0AxcwZGsnBGRw 4_2ndj_mp_0010
LI1a/AtFHhGsKPHOw9pb6ARIehG8FrcLw5yxuAlTnfGcL3YLwUCXqAhfdYG8KeIKwu2o/A1DQZGcixjJwR2z+Ax9wOG8H5sKwEwrFBVR8bG836GJwAxACBpwoaGshXfOwuXG8A5empGMapxKw/ue7A1LTZGcUVSHwzMU5AZpvOGsPzCMwYPdHBdQDWGMlTiHw4nAGBx83jGcC+NIw1pyHBpI1bGcX7ALw 4_2ndj_mp_0010
LfaKpAJsfmGsu57MwI3kaA1FtmG8WHCNwmzeRABoTvGcoIFLwobiYA59e4G8rEHLwF71SAdosoG8ze3Pw4XPXAJ2afGseZ2QwX+rVAp2GWG8bdcQwy+scAVwxhGcPBFSwuR1sA5FdsG8iy8Nwn66UAJm0eG88FbMwKAraAlqzvGcnYVQwEdrBA1tPqGMTL2Pwlc0fAVR7bGMA5uSwkuwdAhIbpG8KPXSw 4_2ndj_mp_0010
LQYpCA9dFtG8u+UJwyXvy/M3I1GMdhoGw84mO/sMYwGci9CCwJPr/+MvymG8kCpBwOo+7/8gWlGMKsOJwRKDj/gu37GcQxSIw+vlHA5me4G8z/uEw 4_2ndj_mp_0010
Llv/g+4C22Gcqkx8vMiEF/mi+zG8drOvvkJPV8y7w2GMsc11PN4vY/4R79G8kIu3P6/z+/ywR5G8hTwxvyKe6/2KqEHsuP6vvYOcJArHj2GMFyn/vnkqK/MFP+GcSpx8vDd/P/6WXrGMeOMvvQA1JALyc2GMisHkPafWIAP6ZHHM5a9YPr4EZAzAX6GssgHAwVBSLAD55tG8CXJAweLV+/uKb5GcFdBDw 4_2ndj_mp_0010
Lx1XH/GvBzGc4jn/PJehg+CC22GcCCHFQotVC/uwGDHcnt5FQ6Dkw+IoRIH8uY1HQusWg/uBUwGs05pIQ+b4D/C6tkGMMg4IQdFdr/eCdeG8vO5KQIjQFAjZniGsVo4LQ7euf/2ifVGsJOcLQ1gju/uBmuGciV9+Pt4jU/c0a1GMrUQFQzSNBArBVwGMcwLIQVtDZ/GTC0GMSJnKQRMq++w5ikGsvndJQYpjJ/uy6gGMhH3FQ 4_2ndj_mp_0010
L8aAz/yisHHszPtDQl/+7/WE9SHsscNEQk4iZ/OxMaHcvdRBQv0zA/65piHshz0CQoO2UA/gUVHslJPCQxm/WAD38RH84Fk5P+fmiAvndPHcLOqFQCj9EAPkZDHMSv1BQWNk5/KQEWHsXpIIQjE4XA3S5dHsPSdCQWDzfAjA+WHsQahzPqToqAv0ORHs9SNEQ2f3hAP1ESHssr5IQYNLhArR4GHsjKbFQ 4_2ndj_mp_0010
LwI66+CyIWHc/cC5P8g7J/M1SaHczs/qPxne//Ae8YHMxyx4P0IpJAtsxhHMVAQ6PZOlF/80cUH8eUG4vSBCy/AN1VHsPLDAwAjXw/IZYeHMelpDwTGfNANRvQH8Xq1Awua1KAV8+dHc7TyGw3AtXAhZlVHcn+SFw6Y9YAV2vIHML9N8vlIdlAlRxRH8bOgHwzLYmAtVlFHsO9m/vBvWqA5boJHcz3pEwguXW/SRLPHcOis0POBW8+4OyiHshctjPYde7+GKnUHcc4W6v2UbP/8LFMHMAj/zv+tJO/0pOkHsnPDEwL/qNANRHjHcUS6Iw1zgSANDxFH8gtjxv6k9nANw3THMaJwJw0nDsA9pSBHcmTt6v4pByAp5tGH8VmAGw 4_2ndj_mp_0010
LdvXHAx+bQHcd0f9Pt5uaA5kXQHcIOECQz/kaAhTOYH8aGyGQJ+4kARtLeHczQeHQDSoeAp/BFHMuTKEQywnoABwMEHsYMAIQqRAzAtZtDHsNAEGQsfxmAdR7DH8kLvKQiRg7AZx8CHsIYyIQuaRvAppKDHsmifMQpem5AxdrCHcArhLQ2ICBBFC7BHc8lRNQVD2+/whaJHs6RJ9PLNyjAVwrTHc19P/Ppx1gAdoq/GcqfzAQ+YUQAhcKCHsRgMGQwPd0A9I7DHcz4wBQZvOdA9bUEHceDgLQRI1BBdJkCHskhBIQBe0tA5V9CHM+GpOQ1Ab/A5u4BHMP/EPQ 4_2ndj_mp_0010
L4x7IAJkuXHcgF3IQd5XHAB6OfHMysHLQvKCHAJb8qH8QUbKQyo0QABWqxHcT/zLQ5Yfm/4avcHsW3vMQ5dho/4STSHsJ1TOQaBxX8AMHQH8DS4PQJDNc/e43VHsxeiPQGN3M8QtqIHsNftQQLdO+/8jURH8fjvIQgjlVAtlceHcCZXMQZSur+kgVcH8+jaLQmDpg/0RMjHcjyKOQWHxBAhUoSHsY4rPQSuEu/IrvLH80v6MQ 4_2ndj_mp_0010
Le3f4/QfPuHsA6OIQLpF5/I/V5HMyHdGQskeSAVgu8HcZc0EQ1sIaA5ZUCIMpoGHQZDSW/k8k6HMuRuBQCCu9+iWz4HMxhPDQdN4o/cqSoHsGfjGQ2J6s/kkt+HMlExIQnRIk/kK70Hsq6M9POhsc/4BTBIsWIEAQc1vF/+ULxHsEcaDQ 4_2ndj_mp_0010
L/BYdAZjz1H8GeBCQdzIqAx+O3HcDMdAQOsWyA9MD3HsVvNFQvQ04ApMU+HsDaoFQalLtAR3euHsTh34PClBoApUbvHsyk6ovlNfqAl1alHMVPu4vdzMsAFzZ5HsGGo3v7WlUAF50vHsKGbAQauBrAxVv+H8wAl8P0O7qA1FwmH8S9L8PuS11AhWluHsq4k3PJVueAxN/vHMlbAjvCo0mAhwFmHMXbTAw3sRnARMbeHM3lPxvreHzARhkkHMOUm5vT6hoAp/E6HMTts/vEF30ANF24HcUir4v1INqAROOAIM1ESsv 4_2ndj_mp_0010
LCRSxAhYBwHs2OlIQ1CS4AVjswHsbZGLQM6h2AZOA8H8E5bMQENz+A9gjAIsks+MQAim1AxwznHctdGNQbD97AdwYoHs5qoPQP6PDBBRMlHcbWyPQkwQ5AZpyrH8LtDRQYbAFB1lmmHcbKIRQOhEBBFSmqHsOk2RQY/eqAl8rrHcNeqIQ4FYABZXxvHchroKQm8C3ABQCgHM/cLMQA8ItAxuMoHM6WnNQ3PXFBpPthHccDVOQlh4xAVeAvHsFmeRQtuGJBtOikHclNZRQ 4_2ndj_mp_0010
LYW5sARs4/Hsjm6MQMcKrAdeaFI8uVKOQk3DwAlLGKI8V0aMQt0j0AJI4NI85PkNQjCweARrkFIcBRqOQq9JmA5cj7H8XqoMQZhkuAZWTFIssWFQQEcFaA13ECIsvr0PQJt4UAdJtFIcIP3MQXugcAN9TJIcIkvPQ 4_2ndj_mp_0010
LPC2tA5w6JIM/85JQMNVyAh69NI8FaIIQ6Fw+ANozNIMrCmHQgqKCBRm1RIMOmbHQxuFtA9FYNIMn+tCQJmqyAhe8QIsekT9PquPhAdhuOIsMpEDQGdSpAR+4GIMJsNJQVztxAtQqRIcVwRJQmwCuAluQJI8b4WBQm/2uAJdeQIcbuBzPLHE7Ah+zPIMHGu8P7DEyApuGVI8Iv1/PthLbAlDTOIM60R+PRzSgA1b1SI8JLdEQuTtaAJBBMIcwS4FQ 4_2ndj_mp_0010
L/spBBdb7IIcP0uGQb4dHBBqJIIML2PGQ93iKB59MJI8OonJQzD9OBNMjLIstDaJQv6qIBpVaCIcEZcEQ7F0GBlU9AIsJqj9PJ8jHBN191Hcaou7Pj/9JBNHNEIMTG2yPhXN+AJO0FIs5MWGQY+4IB5jzKI8C6FDQ+HwGB9mT/HM2uNHQFo+MBZOxBIcseoEQbIkCBNV2BIM60u8PMdPGBhn5zHsYituP41MFBFDhxHc3xxAQBcxLBdn6zH88lo8PkYpIB9ILDI8+jhqvu8NOBBBUDIsY8d0PzgTJB1PdII8/sp1P 4_2ndj_mp_0010
LMkEIBJ+tHIcSP3LQxbdKBhNNJIM4qZOQqF9KBpzOPI8pL2OQUgbPBlpIRIsqKIPQHyOHBphuGI885VQQyjcJB9u3HIMi1uRQvcLGBJZEFIcaqzSQdESIBxHWGIctuMUQo0IFBdDnDIciuQVQGOgEBRS1FIcot+LQmFqOBpRDIIscUTOQ5kEHBZhZCI8VtNQQJkIDBprNIIcHrTQQ9GYJBp3KMI8Tq6RQhzkNBZsfGIsDjyRQE+VGBBOwAIMvppSQWPBCBtOWGI8ZYvSQwvGIBdWpKI84cXUQ5ecMBRjFFIcGpRUQkEqGB1njEIcMsKWQAgVFBN+N/HcrGIVQoJSBBtdzEIMOnNVQ 4_2ndj_mp_0010
L31qGBZR/RI8lFUOQ0WuGBxk1XIce9eOQXcpKBB0UaI8rncMQZD/NBRJ0dIsw6GNQRMSBBlVeaIsvLYOQOKiDBZ7wPIcb8rNQXueIBFvxYIsmhNQQC+FAB9BGaIMm1OQQTXj9A9RzYIcHRzMQQmTCBdYleI8XB3NQ 4_2ndj_mp_0010
Lkn/KBlfDYIMkZBKQ1skOB524ZIMVdxHQKMmUBNUQZI8H33IQ40/XBB68cIsSjhIQGmkNBFcqWIMlopCQhvXRB121XIcOO97Pc/1QBZBsdIM5St4PDREQBJoJUIsPPjqPz6BIBN8lVIcmTaJQoksNBFFKeIcvYpHQqtgJBttcXIssTSBQu55NBp1aSI8t4lDQUXfVBdTLXI8wvf+PzziTBFoheI8jhRoPc+3RBNMPgIsEae/P9bvMBFdfeIMHzf0PaPxSBVG/UI8XVAwvT08LBJP0UI8Vh3CPH4iQBhEAQIsXISyP 4_2ndj_mp_0010
LDR+VBVBVUIcRWzJQllVbBRz+SI8xYtKQ6y8cBVTaWIceSJNQRKsgBV04XIctDjNQv5sbBl4DNIMitWLQT9rbBpWnJI87+4IQ5S6cBRqfLIsQ4XFQ+wUaBtomEI8jBOJQLxbTBVoMRI8/LuJQqFKeB9hHTIM/KDJQZmVYBJY6LI8JrnMQnxWfBRJSMIsHqeMQCnPaB55HCIcOHTHQjUXZBpQQDIcwdCLQ 4_2ndj_mp_0010
Lc5SZBpmzXIsSMAPQ7X8ZB10IbIMdjoQQEBYbBdvEhIsU4KQQX0PfB9rYjIsbJtQQxAKVBR7IbIcdpkRQv8yVBdczVIs0XJPQDkTdBZVqZIsTGORQjoGUBJ6HXIMYz5RQUgxRBFmbcIcqs9QQOm3VBhb4dI8zsZSQ 4_2ndj_mp_0010
LxirYBF//iIMr8TOQyexZBdWWoI8z4ENQj9PfBlHaoI8ZQtLQkuQhBF7FsIcs64LQEQcVBJE5pI8wuBLQARWQB1YNqI8aZVMQg6uWB1wQvIsxGwJQ82AWBpglgIsjDZNQvjJaBdFKrIsl8uOQntOVBdC2mIcTNeJQDEHPBJrqmIservMQoVoTBpTSwI8uwTIQfUlaBNSBvIcPIvIQNY6WBNRVyI8A3SLQ 4_2ndj_mp_0010
LUlNgBlwIkIsV5FKQkotiBpbmjIMBjoIQ3vLlBdiQjIML+XKQ6/DnBF1LmIsmi2JQmeliB18meIMfYtFQZZugB9p/eI8+G2AQnocgBlOgZI8+di8Pl51hBtGDjIctgy5PXsidB1uYhI8WnwJQmO/iBN+TnIc2hDHQX46hBdiPbI85MEIQg4lkBxWvdIsZhPEQKCfdBFARgI8ALJCQX/PeBhxxZIsmRQzPU0NfBx/sWIcgLKBQdDaiB1GGYIcBY+5PoMhgBN0UjI8fogrPzs0jBtzxhIsqCX2PzF/hBN28mIcY1o9P 4_2ndj_mp_0010
LHo+kB5q5fIM2cfMQs9InBlxhfIcgckOQcbWnBtFtkI89WIQQjsmpBpSBmI8u9XQQjxpmBVlwaIsszNQQHfLnBNzcVI81mJPQxrYlB1VCTIsG+bNQN9SpBN+FSIM8EVPQ9MYmBxqaOI8cnnMQC1voBhQwNIcdMvNQMjRjB9H4dI8WB5MQRrEpB9vDfIsYmlNQzXlkBZ9zaIcy5jQQal7nBRCHbI8oAGRQaCjjBRJWUIs5w/MQ3QLrB1pSSIc/wNQQbUQlB9i4LIMGwPLQ 4_2ndj_mp_0010
L//MlBZ8inIMkGhQQF3jlBBmssIscAIRQgk5mBxIAxIsmnQQQpOwoB1NczIMIyvQQN71iBxbsuI8m2kRQMExhBROXrIsCOkSQbdZjBFW0lIcRHYQQdG9mBB7qrIc8F7RQXdfhBh+1uI8qLuQQzFCjBRAwyIcsk9RQMxBhBBqVoIcooGSQ 4_2ndj_mp_0010
LznVmB5tOxIcW66NQoesnBxnK1IsAdNMQmqaqBh0lzIMhqKLQKSSsBFBv2I8WEgLQiJ6lBlvk2I8+/2JQsrejBJnt5I8durKQHggjBF3g8IMiJuMQ/GYhBZOT5IsI3IJQaDqkB1gSvIcL0WNQ4Q+nBpR14IcTjWNQ6oQlBhi6yIMvS3IQgqCnB1Q64IccJaIQt9ZfBVMT7IsEqlJQXWchBpO/2IsxKBHQ 4_2ndj_mp_0010
Li/1qBdO1uI8fNOKQoJZtBVD1sI8rTGJQEwsvBRpGsIcPtKLQ3F+xBV1yrIMhTTKQPJ4sBJxdnI8WxZHQotErB9rsnIMxbcCQwheqB9lCiIch8hAQ8ZcsBhr8qI81cL8PT+MpBJYgsIcbHDKQan8tBBDlvIMgIAHQ0B9rBlnvkIcmPIJQipyuBdqxlIcTcLGQxVLpBJHlpIs0YfDQyeMpBVMNiIcU8A6P2mdpB1L1fI8oesDQo6VsBZ/BgIct9B/PoTKrBJdHrI8r3QyPDtVuBNREpIcoqE6PGH0sB1i/uIsNIF/P 4_2ndj_mp_0010
Lc3HvBFPkrIMpQyNQUQHxBJW2qIcya2PQOOgxBFqQwIcmutQQaRsyBRdPwIcwUxRQ+HQwBB5UmIc1i3QQuv1vBB41gIMpiNQQ+c2uBBk3cIsbRQRQ+EdyBhd+eIcXVLPQ3rZtBRjatIs8LTOQlCAzBBxopI8bo8OQ+KYuBpYdnIcrCWRQyHxxBNs3lIsVJpRQ0AUuB15JhIsU93OQ0rjuB9I+YIsAbyQQQZ9sBB0QeIcZ1qRQAyUwBxQhcIMIUDSQPTKyBFCFbIc6hPOQF2+zBJAqeIsMMXQQ5JGzBBl2hI8A3qNQ 4_2ndj_mp_0010
L/tewBlln0IcfVJQQyauwBtdr5Icjn1QQKmpzBBS97I8+r8QQJdX1BV8B6IcpQSQQH68uB5By9Is/ZIQQdQIwBBrs/IMzp+MQINRvBtwf0IslPrOQYDIwBpM24I8CX3RQz4zuBlwYBJsDavQQF/7sBZDL8Ic5jBQQFdDvBV/k7I8Z9rLQ 4_2ndj_mp_0010
L6RF0B9gFAJMexyRQT602BtdrCJcBx/RQDnC4BtFTFJ8zMuQQwyv2B1LDJJs98UQQo+q2BhM9GJ8o3ETQt2R5BBf5JJMm7VTQVTV7BlmTGJcxi7TQdFZ9Bx+RJJs02oUQ1zb/B5v3LJss1CUQJcq/BtK0LJ8sBvSQyqmACV9dOJ8fzxUQZ7XyB1sfBJ8AvMSQe/W4BJ8y/I8irRSQG7B2BRYJFJMn2AUQpTL1Bhh7JJ8NIzSQg164B97KNJsrlCUQByD6BVCgLJ8HAaSQ7iS8BBxAEJsqxITQ8pY6BVElDJchroUQEIS9BBkaJJsEdpVQKqT+BZH1JJ8CILSQCNmACZZwNJcRiSSQyChAChtgOJ8RQyVQ/nXBChHaQJMGVVUQ 4_2ndj_mp_0010
LusP6B9QjDJ8ozGQQ/XK7BpgQGJsNj3NQC6g8B1CyLJshlbOQIBY9BZn9MJsmOWQQYIS9BBSZCJMKsoMQWjX+B56n/Ici19OQSX/7BdD0+Isn8YQQc4T6BFEhDJsn1FQQ5ie5BFxqGJsrCgMQhKk+BFe1EJMLHXLQUjF8B5bb/IseElLQ+Q4/B9oPCJsre1PQvzY/Bhm17IsNBmOQ0qs8BF/a+I8QkaRQrS86BRMH7IMroJQQ 4_2ndj_mp_0010
Lutq8BdjSPJ8HVcMQ0tK+B1PJUJcHjvMQXgg8BlZvYJsF3IOQvsD6BNaQYJshaNOQnrH7BdRPPJMiEJLQLd8+BhukVJc+b1KQSiDACl1gTJcjNrNQ 4_2ndj_mp_0010
Lpko9B1zOdJsIcFPQUBL8B5tuhJ82pGQQJ8h6BZgzfJ8QrURQdd84BVMviJsr87RQgcZ+B5ZolJcIEgQQwKVACNKPkJsfSMPQyjQACBoPeJcjs7OQZhn9BRZMdJcwHFPQlXD7B14ljJ8KblOQGY5+B99HlJ8iJkRQ/Rt9BByxpJMT4XQQcESBCN0mlJMr1BQQi6NACN5SmJ8asQNQcXzACx/XcJ8CPTQQ7JsACZOBdJsQPANQ 4_2ndj_mp_0010
LNRQ7BxQKbJMkX+RQqM95BVnOZJsojKTQ9d92BVeDYJcdW6SQ77O2Bl/gVJMiV9RQWqj8B1Y9YJ8UqbRQY6I6Bl8RcJMXC8TQAFy6BZtpVJM+doTQ 4_2ndj_mp_0010
LvRU1BtkIZJsF51TQsdcyBx2NYJMZdvTQ+dtxB99ETJszrmUQDkbvBRGcRJsOxlUQsb6wBVTKdJsSsOUQCIgxBlRYiJ8hmeTQ8K6vBZc7mJ8+lGUQjIzwBtpshJ8pfASQyzF2BVmgaJsmWtUQjpAyBl1ZXJcHWsSQ7oYxBt4zdJM36RVQ+pxuBRzXcJ8kRJUQhonzBxjWjJ8lokTQW+UwBtxoqJcYbkTQisewBBMYnJsoiJVQ67xtBBWCmJsUdCUQeBOxBd/ZlJsNTeRQUnruBJuugJc0Y6RQce/xBFBeeJspQlRQ 4_2ndj_mp_0010
LQXvzBFF3QJsDjNVQqHZzBBEPMJc1xFWQBnD2Bh5hKJMKNvWQAAE4B5uMNJsf0dWQcYk1BZIlSJcJBNVQI+gyBFe+IJctAhVQ9fCyB5PfNJMAr4WQ 4_2ndj_mp_0010
LDTD2BZiZGJMbOkXQWRZ4BpGXEJcCrHYQsvu5B5OzIJMxdjYQsSc4BBFjMJc2I0YQ86p3B9so/I8GaiYQb2P1BpOr9I8z4LYQUU1zBVvqCJMlK7XQ6TE2B5uRGJcxflXQPmv5BVLBDJcb6cXQniC3B1G7AJcOPCZQwQO5BtJn8IMW3iYQAWE0BhAf7IM7ZjYQFJt1BRfL7IcZagXQ+T7yB9wxDJcbDcYQ+OYyB1S2BJsP4IXQ 4_2ndj_mp_0010
L7NZ8BlxfIJ8YpoYQkfB+BdlgMJsO7/YQf6P9BxQ0NJ8e2vZQfyK+BNz5RJscJAaQtJeACJ0qKJcwy+YQIEGBCN2HLJsGfSYQwPgACNgoNJ8PyuXQb+JCC5G9IJsdKMYQkaV9BhjbFJs72ZYQtmX9BVSPQJ8gOxYQ+IiAC5AhGJ8uPJZQFvDBCh/DNJ8lGVZQ 4_2ndj_mp_0010
LZ3l7BN7VKJsuaBaQwPo6BlkMLJsrBtaQB433B1MDOJ8Zj1aQGXt2BNydOJ82aYbQJen6BtTxFJsjzCbQPvY9BFSmDJcwyJbQzLP/Bd+kGJ80wUbQxRt9Bdcd+Is3pDbQuaw7BhwsGJ8pszZQs9B8BdEDOJc136aQXOf5Bhu7CJM5YvaQNHn5BteFGJczphbQufg/Bhxy8IMW1HbQ+2J8B92M8Icly6aQ 4_2ndj_mp_0010
Lfju2BRIjQJseMTaQLpP0BpzdTJcbHSaQlaX0BZTCYJMEIwZQzpY2BhzyYJcr5YZQqg7xB1doPJ8gtIaQPpEyBFC/MJc/AdZQJpwvBVhLJJszOVZQloYvB9jSFJ83ysZQeYMuBp8RKJMvD0YQjbm3BJxZPJ8gg3ZQ2pI0B1fSVJs3wxaQ8lCwB9uyRJ8zuKaQZv4xBNJfMJ8T2gaQqi7zBVIuKJs1xaZQ3ZByBFzEQJs/aEZQ6posBdV6HJcbVtYQGdkuBJfeNJ8oxhYQ 4_2ndj_mp_0010
LFoayBlpvbJcxtyZQkLIyBBYfgJ8NhUZQFsKvBNjrhJMnIOZQUKftBdwogJcGWpZQPdizBlBjlJsWUlZQ04azB99qpJMIgFZQuHNyBF/gnJMiIOaQ7nywBtpRbJMCcFaQRxMzBd0CgJc4V2YQnTo1BJFpkJMA9rZQIpuxBNgerJsdWHZQtoOzBJwFrJ85iZaQp9TyBp6ZkJ8lgmaQMjHwBZqdoJsLoHaQ 4_2ndj_mp_0010
L6fquB1hFkJ882pYQfNBsBt7MmJcL8dYQq63qB1ugqJsTJ7YQsJcsBFRLuJMXbHZQfSJsBxmboJMWwgXQuEfpBNCfqJsNm+WQf0lpBFT5rJ8GIhVQNIMrBxkNvJM94JVQsgEoBtvppJsn4wUQjbSwBJCokJM2FXYQSZrqBd/xiJcC4gYQ322sBtJVlJ8GU1WQl1ktBN+trJcyVeXQcE6oBRuBuJsTyiXQ4m9nBh0bnJs1rIXQ 4_2ndj_mp_0010
LeuboBVkvqJcYmJZQoWHnBFbmuJMjfmZQDwrmBBd8zJMEYPZQMaQmBthK0J8s3oYQq7bkBhDasJM0a2ZQNzqkBxqgnJ8AITaQFSBiB19tlJM1zkaQNUEgB1JaoJMvddaQ2v8hBtvphJMps5aQTSGnBB5XoJcfk6YQlBUoBZmvvJcSJCaQGMMjBxTVrJsLHbZQSpYjBpbgvJsqRIaQyKAmBxLcoJscrtaQBujlBVMQkJsD4AaQ 4_2ndj_mp_0010
Llq9mBlfJ4JsAOpZQAcemBVGd9J8BzZZQFThjBVma+JMqOQZQBKxhBFJ08JcBSoZQzocnBp+wAKcVc6ZQsETnBRWqDK8W0rZQOGeoBtmgFKcy9LaQ1ZSoBtVSIKs/d+ZQxOOpBhVYKK8UHVaQxaZqBxw+JKs8M6aQJV9oBlf1MK8xCGaQhS0nBNI03J8TZGaQ68jnBFjk9Js6k7YQeUhpB9/VAKcsuCaQ0IRmBFnlAKM5oXaQ2pNlBdFOEKMt1mZQ5fZoB9J5DKsb6NZQDvkqBxgBFKMxrQaQA+ZnBRLTFKseMqaQSWZnBVHrIK8gFiZQlVmqBVoGIKMQuFbQQQGrBtLjLKsGLLbQ1gDoBNKJNKshhpZQAJqpB12ZOK8UAXaQ 4_2ndj_mp_0010
LRU5iBxepAKM5AtYQIVJgBBQjBKsMPhYQCfzfBFtVEK8EUSYQoPwhB1ngFKsr2+XQgS/dB1+k/J89I8XQyA+cB5hz5J8vBLYQscfYBtuX5Jc8EqYQn3JXB9H1zJ89VzYQhihZBZ31wJMWzRZQuWVdBVX6yJssmpZQMNBYB5C1rJMIwXZQWwZkBh5MBKcMVZYQ1aJeBRilBKsll/YQ7tWgB5Ai/JM7tFXQJENaBVCoAKMFKmXQmyRgBBHK4JMI3ZYQXA9bB1Wd3JcBgdXQc48UBBEU7Jcg9cYQXKnZBF/T7J8F+HZQSYPUBlQGyJcorhYQj/eeBlmv2J8nDlZQRBHfBBCrwJcmbAaQ8tFVBBKPqJctcFZQpzyZBtylpJcNkuZQ 4_2ndj_mp_0010
L40RbB5SpFKMdMZYQaY9ZBZKSIKMYFJYQEw3ZBNypIKMFZuWQflPZBZoqGKs76AWQygDUBZ0sIKMRLUYQPeJYBlpyEK8eaoYQA6icBF21JKc+DWYQeD+SBFwuKKcy9KYQvYTTBNMjIKsBf2YQBdIRBZCQHKMauIYQ 4_2ndj_mp_0010
LxScbBJHELK8I1QWQgUubBVa0LKcE0yUQHpXWBJ0QMKMSSDUQynnUBlwbOKc0IoTQErAfBRdWOK8KgpUQh4IiB9a8NK8iQFVQMkGdBR9XMKcoV6WQEPEeBZiMKKczFXUQkcLdBZ08PKsQuOVQfQBfBlq+OKcdwmTQ/xLjBJhVPKMZUrUQ 4_2ndj_mp_0010
LfUmTBRl4JKsNeAUQkdDOBNafJKMCyZTQsSQNBJHrGK8uaySQg9TQB1C5EKMCtKTQPfuJBxl8JK8c0dUQ2BOKBtRPIKsq/uVQ/KAIBNCdFKMtxdVQM3OHBholJKMWB4WQyBaVBJ6VIKc5neUQXEdNBBR2KK8BGkSQBj1FBpQiJK83XBUQQt0JBBnCMKshIxUQqTbOBlwBIKM8EAWQRoWIBRWPEK8PdXWQSxQKB1ShEKM3HqUQgwzDBdnmFKsSeLVQDdlHBl+XIKMNvxXQgfBDB9CzJKMhCnWQKd8IB9zjLKM5sDXQ 4_2ndj_mp_0010
LGUWJBtCOGK8uP0RQ2cBIBJroDK85NTRQvpAGBxNsBKMV/WSQx8qCBNPdCKc34ITQrZADBhvMEKMZ0WQQFRUDBdxIHK8Pk+PQXEoFBZpZIKs1nPRQWpKJBh8RGKMM2wRQJYNLBJGhCKcuozQQbow+AheoDK8ZL5QQy3BDBJ5PDKclKwOQsLi+AR36HKc7G1PQYm6FBB8gHKMDNROQRqiCBp1xIKs5a/RQ9w7HBd5MKKMxJCRQ 4_2ndj_mp_0010
LaD0HBhNi+J8JlUSQ9EaGBJQL6J8uEOTQCiXKBlwp5JMqUdUQTFMMBNy69J8zE8UQsPiKBZWA+JcvelRQc0RGBNDq2J85zkSQjTZCB9gh6J8uyoTQ 4_2ndj_mp_0010
L2uJLBJ610JcRIBVQ1d5OBhMbzJcgbJWQeHQMBBbrvJMuqLXQgHdOB5lCvJMsTIYQfI7TBRvuwJMQanVQ95BTBttQrJMzU/UQi+2XB9cWpJsTJRUQuCUcBBhZoJcKBLVQFwvgBlbSoJsiPzUQ/oZhBpzEpJsBviTQlNoiBh1YnJc42sVQLlOJBha/xJMQLfUQVUgPBtPZ3JMItkWQj0yWBNhPwJcaQbWQgoxVBFtRzJcRJ3UQkyuPB9/erJsx0RUQtDESBVsXoJ8iQxVQLsFZBBEWsJcqciTQzh8WBtanlJM0VwTQerdbBdpxnJMygJWQjH7fBR1wpJMZs2SQ31VjB1f/oJcs6QTQCAIiBVGymJsCxqWQ/VkkB5hTnJcMDbVQ 4_2ndj_mp_0010
LBENIBVTnsJskBzWQyJwFBpkdoJMHdrXQstj/ApTKoJMkYTXQvyK9A9lUqJMSuPWQ0JbIBtx/iJsQbgXQUfCIBpw3gJMOTFWQH+uEBxEziJc+CWVQGYDLBN5VdJ8F1vVQbGkGBhuGtJMmk4VQWsqFBB2vpJcDEXYQE/jGBtaHgJMgwFYQFpoMBxQSjJcWByXQ 4_2ndj_mp_0010
LxRz4ANHIlJMylAYQ64XtAJJwkJsCUxXQt+6qAZR3iJ8BoWWQoMNjApnDlJMs00VQfXLoA568gJsz8YYQrf3nA1DPjJs9GGZQ4ygpAFg9nJMk1KZQcO/lAl3OgJ82bjZQawZ8AhsWjJMxwZYQrCmpAJgooJc+86XQOzksAN8LdJsxkZYQRHBgAx1DgJMI5OYQ 4_2ndj_mp_0010
LjZxwAZcAfJc080VQt3luAthKdJ8/DcUQy7uwAtCPhJ8HJUTQK2MqApwFiJ8VLdSQ/590AxfHYJ8zaKUQhZkwARZUTJ8Hi4UQXGUnAVGUTJMfdUVQJhB3Ap2OPJ8sDBVQVeO2AxeCdJMgzYWQXXDmAZyVcJscwXUQyeQ9Ax0tYJss/dUQQZ+0AxgTXJ893FTQvyh0Atd7LJclMfVQQnc+AFSaPJcZdpUQ 4_2ndj_mp_0010
Lngu5AlK2jJ8uwZTQITf9Axs/nJsNXcSQpfo1ANlqsJsQrbSQIoryAVl0uJ8RSaRQXCSEBJl+pJsjD0SQHvNEB9hnsJs5JDUQt4r+AN+BjJcnKLUQJ0/9AhuimJs9xaRQNyuFBJHssJcmnCSQAOCHBtwmmJMD52SQrK0DBVB4pJc2stUQ 4_2ndj_mp_0010
LaYOwANu5tJcP9mTQ7XfnAtNEyJ8oypTQVEcZApViwJ8I5BTQ8E6PARPM0JMGNcSQ+mflAhdvzJ8OoGVQFVhuAdk92JssYtVQ1nC0ANAA1J8ztzWQPzRxABF47JszmKVQWRS8A5P83JcSHXXQEYh5ABT0+JM+/tVQW1A/AhY38J8s9zWQJLnDBd3y/J8AOXXQ5k8yA9ZZsJM/0eUQmKDqAlQh1JMoYETQtmRkAdBMwJ8h9tVQk1acAlAI2JcaJKVQe53xAFxIxJslDPXQei8sA9na9JsWTTUQN5TABVnZ2JMfLHYQ1Ys7AVuVBKcAoSVQlErEBtpRBKcB8vWQ 4_2ndj_mp_0010
LrBnSANaZrJ8S7HTQ/OC9/89lpJMU5kSQMieAAJacpJco2DRQe53j/sMFrJslkWQQfFBx/EPHkJsjzITQOzRk/YeJkJMY1mUQ9EQA/cHxdJsAoKVQZoZAA9ECaJsBpTVQVOrdA5agoJMgPQTQp4In/oc1sJ8GB1SQZv9FABiYhJcPhBTQGYoM/kHeiJ85UkSQUOXu+s6JnJcKSxUQ6m8//cbMlJsc2NVQvCo5/M9+VJ8UPpVQTi9KAha+bJMEuBWQu2RIA9L3ZJsGbVUQ 4_2ndj_mp_0010
LEoTSAFgVnJMX8jQQBZlXAlAOnJsbRPOQYi1XAlq1sJMc3MNQmSWMAVZ+tJMvvTLQ8tkmA5/gkJ8aqtNQx5FqAlgvkJcMj0KQK/ylAt8MhJcQW+IQCOnxAxUfoJsQABKQ5pApA5MahJMsjqEQ8200A1ksoJMt6vGQvXjwARMLlJ8bvEDQPNwzABZYlJcS8n7PKlseAdKemJsqLLRQrP+JAhEolJ8cdINQUMJmABvUgJcW5TOQIrusA9damJ8Sh7OQuPxfAhbQeJsj3mJQc2+0AdhRrJs52dLQGtolABPoeJc+2wBQI7u6AlPprJMI1eFQy1r4ARcSoJMPtr6P 4_2ndj_mp_0010
LxF8hAVbrwJML2fOQUgHiAtaH2JMFSYNQLqEPANL+4Js6ZSNQqKMJAVIf7JM0MVLQvX+pAlAp5Jcl09OQ3+f1A1zy3JcAzfOQDdqoAlHf/JceIMOQa4c9A1yG6J8NtOQQWvGmAxjcvJc6sDQQuMbkAxcq1Jc+iSLQYWaoAloN5J82KjQQ0t/3AtJ64JsKCfMQxM51A1fczJsEYoOQY5RuAhd9AKcuBVPQ0YhgAFwYAKM23nOQKPQqARV9/JsExDMQ58tCBRKn4J8f8/PQ4qQ7ABy64JMhiPRQO4Z9AV8c+Jsy9JQQ 4_2ndj_mp_0010
LnbXDAtPA5JMOKePQH/Qb/Mhf7J8JLrPQ88Rf7ASz4JsuyqNQepwP/KDk7JMAqQMQIUZv+wZ/6JcxuQRQ4G1i/wbU+J8vNVSQdudD/AO18Js2TtTQYseY/MsHCKM6+CSQftyHAZQZ2J80IdQQmyLk/Aok/JsZoBPQAQH2+w+z2Jc0FkRQ2QUL/W0M8Js1PQRQ7QeCANGa9JsDKUSQUSEi/MkM/JMg+dUQmX2O/IBm4Jc7K5TQ90/A/23o9JcE+vTQpNms/IaTDKstozSQOv5O+uBlCKcbHESQbjQp/gnmCK8aIERQ 4_2ndj_mp_0010
LzhqS8IQqzJMyWUNQj07P/CJ4wJ8vYJLQq+h4+2wiyJsG2XIQwWvs/WHzzJcDm7FQUmSB/iY1qJcF4SLQH9ao/qTunJckoMJQnxUKAT9SnJsdVSJQgsQF/6LOlJMUvQGQT3RVA74bkJ8bwtGQc5bo/ezWiJMOzZCQ7zOKAnx9hJ84ZoCQIrEL/AbfxJ8tXZOQomO5/ib5xJMtWjLQtuDV/WcXpJsODQNQDbuC/s++pJssAFLQf3DTADxPpJcXx5KQKOTA/YEilJc1KFGQDAVjAjhIkJMgy5GQTA2N/eBagJ8+nW+PSd2SALstfJ8sLL/P 4_2ndj_mp_0010
L6ZAU/EI2yJMaajHQbLGo/8eT1J8RBKCQG5eW/cOH7JM3kTBQXaVW+sze8J8b4k6P6GjMApPC1JMrJjBQoUuTANLK4JsqdS5Pw0tTAd2OvJcy4LBQh18v/cxQyJcd0OJQWcCJ/U+UzJ8YRR+PdJ9TA5q62J8hQBFQdpiiARU73Jcaej4P6k7OApHV8J8bTH6PlXVMAVYd2JM2OpoPsvhiAFmEvJ80owAQb8OMAhEWtJc9Md7P/o/OAZUHtJ8B3zEQ 4_2ndj_mp_0010
LpWQf/gzc+Jsx9eFQlraA/UsDCK8hFjFQI0Xf/2cNCKcKmnEQCxOv/ix+DKcQhvBQPy4W/QlaDK8J0aJQ98bFANUAEK8YLyJQs+tLARtLFKsMjGNQad18/QrWIK8jwGNQT+Rq/kPA9J8fbgIQbrld/YsFDKMb1KCQOzcC/k2JCKcW2ELQlFjo+gZTFK8TAlJQJdaKAxYhFKMIUWIQ6tqOApeMCKct7ZJQ4C1AAlQVJKsl/BPQfHXV/4sDIKc8CxMQLM+EAV4mJK85PhLQ 4_2ndj_mp_0010
L8p13/uPgAKcO7PHQFRAUAjhMAKswJRGQZhcbArDL/JsMVXAQSI5jAHfCBKMAUz7PCzqcAPC87JcXm7IQDzspALnZ6JMJGVIQ8UJyAvGd9JsT8RJQsH+rAPm51JM+1nFQiym8A7zC8JM+kuIQgpa2Arje0JckAhEQPiv+APlj3JcG1bGQmAWm/utY+JMnStIQEIBaALnKCK8DxXHQupzbA7mM9JMM5ALQBttSADyY4JsmCuIQYLdwAjDgAK8DheKQXFZlAzBezJsLvGEQATlBBTwe+JsALfJQl4F4APd7wJcrEICQlbfDBfYc2JsIwjFQ 4_2ndj_mp_0010
LAfKRAHSI7JsR3x7PLVPUADMb5JcXF3RP9QQPAD7R+J8tFt1vISmbAHNf/JMDkR+vqcnFAPSu0JMq5jqvJW/KA7fXvJ8wJ2qPRLx0/+/MrJMxG5Wv8crgAPqntJsNzTZvU19HADr84Js3LZAQJljiA7nz4JssA/jvo/fq/OOw1J8pBaXvxNTGAjPI0JMnXR7v7NWKAzw0vJsHVY7PqtZ8/KbZnJ8kvWtPfLVK/SMhsJMZxfoPI570/CMtqJMU5H5vx1liAvF0pJMnP6sPnWAhAL+JtJMd3P5vhydmAjlowJ8SETnP 4_2ndj_mp_0010
L7PK7/OPsAKs8pNxvQYMz/euPDKsFN25vhbSJAzYfFKMAUf4vONARALbeGKMxbNAwHrQc+WNSEKsZXY0vShH39ULAHKswvg6vfibG/A3SHKs+JaCw1Axf96dRJKcgwkwvoGpa/U3yJK8dqZEwNndg+IhxLKMboP4vrRkP/4KCMKsIkQBwCUbk/GkEAK8rhRZPNHB2/aN2CKs+KMBw9rrC/kG5CKcVHs4vrmGW+mqYEKsV/CqPYjQP/EghFKcTG5EwWJi5+OTEJK8c3TvPUcrp/gs/JKMWoOIwUMX790riNKMGTEtvghaf/4TAOKML60Cw 4_2ndj_mp_0010
LYgyPALiQGK87dpgPwdKgAvQeIKMGWxiP3W1qA/QwHKsrlOwv9rMvAbqaJKcFq65vIephA/DSJKckV88PE7vJADsQFKMpd22PA8NZAn+SKKMbremvaENUAvwjJK8uMlAQAFAmAj5sHK8WmiAQCQ2lALLMLKc0dk9P 4_2ndj_mp_0010
LNJUuAnDRFKceJSqvr3K4AjfREKMCnv2vO953APLTEKcAyqBwuS6+AjXkFKs5+IEwPSZ6AnKZBK886buvGJyBBzYLAKsft95vN948AHPYBKs6PT4PEF8oAfd8DKcz9GTPf3q+An3eFKMwUUwvyjVzAn6KAKMBxQyv77gCBvLS8J89wZ2vlnvAB/HJAK8/wNBwcbYFBj8XBKcD+z4vyuc+ArAr+JcJE66Pxe9BBfGnCKM3405PTfF2AjgLCKMk1t8P 4_2ndj_mp_0010
LE0/uADoVDKMRl1DwAFusAnHYDKsCqvIwJw9rALpIGKsfI6JwelzwA7buGK8+U+Lw1jPiA3h3BKsUYVJwqSYjA3BP+JsV0kIwTECfA75BCKsL1SMwxWBpAjgdCK8mhwBw3i/yAr+SCKcSdzJwI5fXAj5vCKcAULIwYLYiAbd59J8s2WFwhWLQAv/8AKcnFrMwJPHdADiHEKsJ13Mwsj8lAPoIBKcQfdNw 4_2ndj_mp_0010
L5w+lAPXFIKMgiqIwWi1lADdyKK8zFxJwj3axArXEMKs+pxJwIl70A7DYNKsKhmLw/tPcAjkiMK8N5HIwn4NeAfWdPKM6s8IwMqZFAjgjLK8l5eIwYziiA3G1HKMZatFwSHSiA/peKKMdIvLwDYVgAzyaMKseSCEw2ENTAbwqQKcsEiHwjjRnArDJQKsK0mIwYhSaAbTqPKMo/DLw1lK1/CTzMKMYMoGw/6ABAbmqLKMYxlKwX1NEAzRfJKcFsmHw 4_2ndj_mp_0010
LAJ52AnQzLKcFDCHwOx8ABLKuMK81OyGwiOmEBvplLK8UOnJw1mlHBP7GNKsaTtKwju5zAjW2KKcUDzDwr/cBBL93OK8prVGwFknCB3k5LKM12GDw 4_2ndj_mp_0010
LQ52EBzB7IKsDP5Jwt54HBbecHKciKBMwTdNGBb9QIK8MT2OwA5tJBLXgIKM8BVQwCqGHBvGdEKsR0sLwgJSJBHOjDKsUDSJwkZDCBHMBIKsqNwIwKJ4LBbPTIKsoZzLwAQ2CBHV/DKsL7wLwR4/IBLoaDKcpUXNwD+LHBHKXEK8ERyHw 4_2ndj_mp_0010
LH79ABvJxIKMLKfPwRQT+AvLwJKMrLDRwMxDBB3EdMK8joXRwiawCBToENK8q+fSwutCyATSxJKcujHRw+VrsAn5AHKsy4LRw6wogADLVHK8jHBRwv3WvAXAsFKcz2gSwe3S8AH7NIKMmmJOweJeBBrcwIKcr90RwJF+uAn2yKKceMPQwWVmvAjF5KKcJFASw3WlvA7QxFKMsgXQwsipZAD1XFKMrLERwok4dAv5PIKscTDQwMxBbALImIKsyF0RwjHjrADluDKsZ6jSwnbcsA3c7GKcYRVTwNCA4AjCdFKs5WmSw 4_2ndj_mp_0010
Lst0ABjMVOK8kkXQw5KrCBn6DRKsPviQwhU3IB7zARKMah3QwAnfKBPcWSK87l3Rw15hBBfCvSKsuKkOwnLA3AHXJTKc69NOwRrZEBzYaVK826tOwjd4zAT/OUK8cegLwtzY+AHszNKM/t9OwUXWABPuzRKMpwYRwl96CB7GqRKc5ZzMw2SG0AHkhUKcVevPw073yAT3PRKs4ugOwJ/iDBvfkWKc986MwwfsIBzAFVKswx3OwmMBDBfpgWKMOCPQwgCOrAHHeUKMpeaLwqAe2ADQ2SKs0+8JwNhs3ATwKWK8IsMLw 4_2ndj_mp_0010
LgjJMBbQtPKMKpEQw0A4RBP7UPK8GpPQwwkPTBDMzNKMkMjRwYR4WBbSpOKcv4PSwsCIUBPD0NK8XcEOwxmDUB35VPKcKOaLwihrVBPCeNKMqlJJwWm0XBDfuRKMGYlLwECjKBjoYOKsRF2OwsKzTBXJSRKMxNSQwns0RBbC/LKceBzNwBoQYBf+QNK8gffOwglAQBvzCQKM6+/KwzUoVBLkjOKc1PhGwx/3SB3azLK8+7CJwMcsZBbTtMKsrZhJwqSxXBjG0SK8IasJw3v3bBLtBRKMlb/Lw1shWBPJDTKcYQMNw 4_2ndj_mp_0010
LEwXQBXbtLKMHB/RwkQdRBbrhKKMVlQTwWHlQB/ciMKs/0WUwlEEUBr0xMKsV3PVwGDiNBbAyKKMf+bRwRPcVBLDpJKMG7RTwJIrOB345IKsDaeTw 4_2ndj_mp_0010
Lr7OMBfsFOK8QeYUwm7PLBX8CQKMiieVw6cYOBHQlSKs48cVwrEGQBLamTKc0ydWw8HUFBfwyQKMV2gVw4LuBB/KkOKM+OAWwHwQ7AXlnNKcodMVwdHhCBDBeNKcNxQXw5us0AzWlLKsLIpVwbRe+AnzbLKcgbtXw5XV2AHifKKcY75WwaDzvAT1dIKsgeWXwtJdJBn4LOK8EspTwv7oMBTrNPKM3BbWw5LAEBDaXRK800gUw5uvEBHLhSK8ydKWwYrA6A7ueOK83JNUwVAvFBLiNOKsEb5XwEbRuA3w1KKsgdAVwnnu/ALlkKKMDXWYwqH9xA/W8HK8GhHYw 4_2ndj_mp_0010
LYB8PB3ljTKMjPRUw/ZsSB7RMWK8RRHUwszUYBXENWKsnlrTwE99aBb6QYKM0nuTwM4pPBbi+XKMIXHTw13sPBXQwWKstY0RwNa5JB36XYKc/JkTwfn9OB7XYSKMxCfTwtizSBvlAXKcB7HVwTinRBry6ZKMmFDTwN3XNBbfOVKMag0Rwt7zHBPApZKMwP2SwzO2JB7wUZKcw6iUw4t5HBTNcWKca9nTw 4_2ndj_mp_0010
LpbraBvL4TKMVkaTwyaOgBTvsTK8nK+SwGHqhB3sdRK8u7wTw3RDkBPdxRKsa+EUwyWcgBTbHTKs+1eRwmkzeB7rUVKsXxkQwESGhBnhwXKsJjpQwyiJgB/f2ZKcdEhPw1uucBTFwbK8ycGQwTwtaBv1ybK8kJURw/YQbBDlkdK8uqbOwGnaYBjETSKcDDJTwdEFhBXfkVKMmFVTwA2qeB/OTRKMl2PRwD7hiBfwwSKc0JORwuGwaBzH3VKMR33Qww5xeB3znUKsyWFPwyGJjBXdQXKcMeXQwR/EhBXOiYK86rqRwxS4gB7j4ZKcqXoNwr31bBfyZaKsWb/RwvnCYBL9NdK8rkkRwhkzcBXdidKs1KkMwmWlYBPp/eKMxf8Ow 4_2ndj_mp_0010
LeGSgBvlKPKcZa/TwpulhBjx0MKc6UnUwbKkhBr3ONKsayJWwSerjBPiXNKMYgvWwQOKgBfiQKKMRPPUw6fahB3LCIKcgL0UwSSIdBPPvOK8DNgTwsIqjBbPaMKM2qVUwEBJgBD6CKKMb1JTwAQLcBj7WKK8BikUwfz7hBL+kIK82tsVw 4_2ndj_mp_0010
LO6QeBb1tNKcvysWwjYHdBDgMOK8k3CYwGXNfBrk9QK8DJSYw5YgdB3gDTKcldCYwsPHXBHgAOKs5WKYwFPYVB/oWOKsVq4YwwEpWBz78LK89vSZwcDFVBPuSMKsHP/ZwYQYVB3cXKKMlSdawV9LXBXu+HK8BKTawfx2TBXE4KKMa9EbwIYwaBfFkNKMBHNWw5DQfBXrrMKcXUVYwW4qVBTUEMK8mD/XwBCFVBrFiPKci8uXw5pERBXJsOKMs75YwZqcXBvLEQKswlGZwZo7aBjrkLKMuuRZwqvgUBHoOKKso7FZwCuqTBrjGOKMIQIawZeWYBnylHKMV10ZwVWaXB3ViGKsgrpawQzdSBvgtMKMIwMbw9JFUBPvbJK8Eebbw 4_2ndj_mp_0010
LIfChB/h0QKs1Z2YwxJJiBfNRTKcc6GZwrqVgB7zBVKMXRjZwUlbgBjEZXK8BEhZwZHskBnrkSKsdpfZwXg/mBjhmRKc4yDZwD6XpBLAwQK8K3eZwkgeqBvMFTKMVt4ZwbS/rBb4/UK8hedZwntVhBrHAPKcUmDZwvLoiBvErUK87ZtYwcEQkBz6ARKMIB3ZwuAYlBn5UUKMiPxZw9QnnBX+MTKMXRuYwpQVmBHF6PKMclwYw9r8qBXd+PKshHKZw16woBDrKPKsBx0ZwnUzrB72USKsRlRawwU1oBzJJUKMRFIawl1rsBzugWKMexvZwtGxqBTbvVKs2nGZwFritBn6CUKcZhPZw 4_2ndj_mp_0010
LKghdBHDrTKc0P+ZwfGIaB/P9UK82Tgawn6VUBHO3TKMRjiaw3LbTBnwqRK8rXRawPFwcBTjkUKcOeMbwMuHhBHe4VKsxiNbwIXKdBrtmRKc/wWbw/hsdB79pRK8Za9ZwuSrZBrAFXKcM+YawypTaBz5jVK8aokbwwNBiBLzlVKMg/sbwtt6gBHDBYKcGPHbwOUZiBfr+UK8bO1awZLBfBfNWRKsmC2bw9klfBnQnQK82f+awnALZBHbuQKsgIXbw 4_2ndj_mp_0010
LpCnQBDlPVKMBy1aw1zMLBXqWUKcyn+aw+FtIBj+rVK8xNnbwJYcLBLd/WKcZW/bwjf1HBXdDVKsZpXawexBHBvN+XK8TyKawS1PGBHKnZK8tzoawusrGBfDwYKM4AlZw6BXRBTeFXKcSpBbwf7BLBLdLSKsgzAbwFj6DB/lGUKsQcZawO62JB7YHUKMqp8Zw 4_2ndj_mp_0010
LqiaDBTNTVKsTgtbwXu6/AHtTWK8jJRcwu1mABbFWZKsSiWcwHC09ATE+ZKsav5cwE9J0A3EoVKcYNJcw0OKvA7mFXKsHajbwpfnjAPbOWKs5ecbww6DdA32uXK8KZ3awtLoGAPN3WKMMlvaw/DtBBHFTUK8U+Ubw4KHBBv9LVKMkntcwbzevA7zGWKsbplcw1nWzAXAfTKMfgDcwUqvzAzeqWK86fGbwSjXvA3EPZKcPOpbw1dAeArwmWKs3e5bwx3WjA7pFUKcYrVbws9LjAHeZXKshbaawOBHdAvn3ZKs6R+awQ2dAArE6XKMrzWawkMh7/StMXKcEFKbwU7ZGA7C5UKcYjoaw 4_2ndj_mp_0010
LoHjCBTeCbKcPK6bwft/CB/n6dKMohGcwY7AIBjpVeK8ERhcwMoXIBjFigK8yS0cw+alDBL4jfKs4Vdbwmh/9AnblfKsne9awLwv/AjJwgK8rnPawUzcDBHbCfKsPW2ZwWV/FBPNwfKsBeSZwh3rFBjWDiKcW9+YwSIBJBPg+dKsldAZwBF/DBXDYaK8+2dbwbMu/ArgleK8SSccwwxVHB7WAfKsv+NbwexYEBH5phKMjdkbwsa62AbXsgK8/bHbwPvu7A32fdKMOX5awhHcBBDNyiKMtjQaw6i53Arn/gKMF8AawuwDEB7AGdKMdu9ZwmYwCBH2WjK8erGZwI7+HBXydiKsANlYw0tkIBj+FcKMdlLZwKQULBnCeeKcwCnYw 4_2ndj_mp_0010
L0StLB7YicK87xjcwMPyQB7n1cK8HG6cwDi3QBv/BcK8pjndwI7uNBnJfaKcjO2dwJ0DVBfuPbKco8icwp/3ZBzwQbKsB55cwKCwKBb4taKcVJYcw2coRB/l+eK8bz5cwJAtVBL9FcK8FPDcww6sTB7XMZKsupecwFJHZBjEbaKML2Udw 4_2ndj_mp_0010
LpkRUBrTNdKsquBewELGVBXwncKsTpvewUe5VB7htZKcQc6ewP0xYB/9OYKc10lewSf7ZBbiLeKM4bAfwtXdbB7DadKcA9tfw6KVZBXckeKchoFgwIXveBXYqbK8B+yfwuPqWBPGjeKcn3ydwZWdRB/zAdKc54Bfw22DZBDQUgKsKp/ewQ1WdBPJ1dK89lrew 4_2ndj_mp_0010
LbP3SBnVpYKMP3bfwOQtTBXUyVKsuwpfw+AWZB3RlUK8wWvfw1SrZB7iPSKcLNmfwjT3QBLczVKcEmKgwInbMBjFxXK89zHgwkZ6OBP5BaKc/y2fwhJ4SB/UpYKclubfweN4RB7PlUK8AqQfw8AsTBTdYWKcmRXgw2SbPBfDyTKc5eOgwns5KB/4ZYK8XgXgwmNEJBLQ1WKcbl+fwFg0QBfIcbK8/iGgwY+zLBHrCbKcByjfw 4_2ndj_mp_0010
LcjhdBPyGWK8Qz5fw5kfhB/UCVKs9T9fwg9UjBbekVKseAZfwXkwkBbAsTKcVALfw1M0iBDHGWKcHDTgwBCZhBnHSVK8xYngweQpfB75HXKc/Qygwt0phBPssSKcKKvgwRuCdB7aYWKs11EhwWkWgBnN9RKM2uBhw4XldBzYyTK8bjMhwyg/aBDGDTKceDfhwRw3cBvtEYKMNE/fwdkThBTV4SKs0E5fwoH5iBDmRYKM2eSgw2j3kBLyXVKcL7Tgw32OfBv8JZKs/JsgwJn4iBbGQRKMimmgwM/kaBX80XK8tYNhwsrjgBjI7PKcZ1HhwjixbBPYNRKMWLihw 4_2ndj_mp_0010
LSJ3iBnL1XK8eMCfwcBTkBP6mYKsz4ZewDH6jB/zaWKsVi3dwdM1lBrlkVKs2ahdwh6SjB7DTbK8SuIewFr2kBPCUcKciLjdw9OLkBD8tbKcke5cwijDnBHi4dKc+BhdwbX5lBfP4cKs7RfcwmUqnBzDNeKcoe2cwy/ahB7WFZK8e4MfwHGdmBzS3YKcBacewZHZjBf3ycKMqDiewqTNhBzGHbKM9K/dw1buiBXNeaKM4CwcwCrSoB3Z1eKcha5dwNCtlBDbpcKsdv8bw 4_2ndj_mp_0010
L4zfhBT7MVK8/4xdwbA7gB/FFTK8mmSdwkodiBT4jQKcgSXdwuhkiBXkIPKsVb2cwcp3bB7lVSKsPkUdwg4aYB/WvUKsvHJdwzneaB/BTRKMu7AewasCgBLcuVKMLqGewxqqhBnp6TKMhq0cwikDbBDlyQK8W38cwqaNUBfeLUKsUqKdwScYZBH9ZVKsO0ocwZAMZBr1WWK8+rfdw09PWB7mxQK8QFCewFIUbB/z1SKMgpYewcE4cBT3hPKMJ6Hew 4_2ndj_mp_0010
L2BwjBrPMQK8oj7dwYqWlBzHvNKMTCFewJndoBzBOOKs9sCew30LqB7HmMKcxGQewHDmkBTdpMKMaKxewcGthBr2xLKcqn0ewIkBgBzt/MK8IGSfwtCvgB/BxJK8dUaewvSxaBn7MMKMOQVfw5SMcBPQ+IKMhedewzV2YBbtLKKcMz6ewu3lTBbIZJKMd89ewdbKkBbavRKM+JPew8XBlBTIbMKMXspdwNf9kB3ULOK8bXJfwi02lBT/7KKst14ewUWygBD/kOKcTxmfwdgDiBL8zIKsqIDewcWIYB7FKNKsEasfwsqqaBbDZHKMHyIewyb0RB73cKKslTTfw 4_2ndj_mp_0010
LeYNpBrlhQK8Zvvdwlh+rBbPcRKcDnndwcHRsBjsRRKMSl5cwT6pqBLUYSKsTygcw+nisBTMUUK82z2dweYCsBDEkUKc+9mewfTZvBbnHVK8q9rdw/JRsBP9YXK8Ov3ewWBvnBzD0RKs+8ndwcHgtB35NQKspE3dwCoKrBDKsVKc+DndwybdtBPPUTKssQ4ew7dCqBD60TKM1buewYrwvBP7JXKMp82dw18rvBTHBVKskdJdwEZywBDrwTKMhu7dwxj4rB32ZXKMJFafwVzzqBXUqYKcSonewanRuBHSJYKsApxew 4_2ndj_mp_0010
LexQuBTYnPK82Pqcw+mtuBLrYPKs2P6bwdTVwBP1oRKsmmmbw0QrvBz3hSKsgXCbwHZGwBjqvMKMzZvbwdhYuBbQRKKcRo2bwNg5vB/ouHKsGQrbwV0LuBXQQFKsHZybwcYrvBHwvCK8FFpbw/oQvBvUkOKsY0AdwPixsBboNPK8Akqbw0x5xB3ciMKsBwCcwTptwBfswMKcR7NbwdnlsBvNZKK8J6ibwc7xtBnKLKKMSGYcwBWsxBfPlHK889+bwZGgwBzYzHK8UwJbw5kbsBf5VFKMwxdbwQfgtB35MFKMPiTcw/XeuBv6JBKMJNubwXnSxBv+nCKcxd8bwlISwBPPwCKs8PKbw 4_2ndj_mp_0010
LHQQyBT8qSKcqi9bwVQT0BbXuUK8eoxbwIyIzBnwpXKcws0bwRhZ0BvoRZKsJWLcwt+w2BjsbUKsOmNcwJfJ4BXlyRKs6cHcws5a4BLf0QK8jUjbwMwB5B32mQKsgDqcwjAkyBnv3RKcsyacwixr0BzWdUK88jPbw5sM2BncoUKMzJvcweCL4BbQCWKsiWGcwer95BvA2OKsv5ncw/2w4BXwdRK8koGdw 4_2ndj_mp_0010
Lyq+wBrHYYKseCfbwSUZvB3b0aKMqGbbwWmiuBXMEbKM9jsawD8JuB3PGZK8MaWawl68sBr0waK8wG4bwIXktBvMvaK83vncwbjtuBvyUdKstQ2cwRWGvB34YdK8XXkdw2ETxBbEfcKsfq4dw4LSzBjQdbKs7iidwfVdxBvgocKs+ziewE9FwBfSBXKsiuLbwWWrwBHAicKss9hbwcowrB7n/YKsvCxbwWStrBzegcKM0rxbwSvAvBfTKZKsVpucwx7urB3jXaKM+q5cw+IXtB/m8eK8QltcwbQpwBj+odKsH/mcwMRntB3oKeKs7d2dw8VKzBnCWbKM9UCdwmp70BX7xaKMhwxdw1l7vBjHbdKsg0zewZvGzBHN9bK8AByew 4_2ndj_mp_0010
LWYLuBTLidKMDdcawXPFtBfl+dKctaxZwjxEqBnLXdKMq7qZwn4koBzKldKsv+IawJwktBXq6gK8L6kZwEDPsBvOjhKcnY6Yw4DkwB3rdhK8WqiZwcSOuB/LKfKcmmvawOEMuBD8pcKcJHcZwwqqsBreNiK8878ZwLmmsB3rojKsoCyYwcpFqBXrNhKsDF9YwmgDtBzpQgKsmhhYwDZ5wB/5ijKM50ZZwBPexBzUKgK8ywKZw12dxBP5EhKcbzBaw 4_2ndj_mp_0010
LyabpBL39bKcmNIZwr9wmBPXKbKMr39YwFndkB3dUdK8sT+YwPc2kBLCvfKspZxYwB05mBLB4ZKMS/RYwxWjoBrBnXKcpjSYwrF2qBXBtbKs4hxYwruFmBzLpZK8IcUZww6qnBPVUbK8h01XwKi5kBL/TZKM8uHYwL7AoBXjiWKM0E1Xw 4_2ndj_mp_0010
LveEiBHkycKMLhQZwzSwfBnaueKM+mSZwq3ecBnByeKcdroYwQn7aBLStcK8EoXYwU6IcB/SFeKcPp4ZwLdiXB/WCgKcHA/ZwpIAUBffffKMmjwawVZJRBXzQcKsbCnawg7khBb62aK8vtVZw6ykgBHEtgK8T7bZwcVgeBzEEeKM05VawY8baBHwFcKsBp0ZwPZtUBDu1fK8ErkZwv3EZBv4EiKs87+ZwBH1OBPZpbK875Cbw8YVUBPT0aKM5PhawaOiOBzpWcK8CILaw 4_2ndj_mp_0010
LA1DbBXZLhKMaeYYwC+uXBjVbhKc4OiXwNziRBfEThKcoAyXwYhrOBjvTjK8TRBYw7sYPB359eK8ZA6XwlPEZB/KEkK8DG0Wwk36eBvLFkK8iUXWwLEXVBvbekK8rBoVwE9agBzhxmKsl43VwM13bBLu3iK8A9oYwZbXYBzDyfKcYe1WwUHlYBT0ulK8ZWgXwBPefB7YoiKc2BkVwPBvgBn+djKc4bMXwK+WWBrSWmKsIIIVwZ1ORBLMjkKM2J+VwqY1VBXn0iKMsL7UwtxgiBbComK8gqkVwamOgBzmPoKM+ErWwqJceB7WZnK8mQBVw 4_2ndj_mp_0010
LAAAcBBAAAAAAAAAALy2J+23PV6rX6movPy3N+KDDN6LWSszP 4_2ndj_mp_0010
SCORE:  -166.873   -405.121     32.653    326.015           1.215                 19.470         -9.281   -162.645        1.027        -49.486         -3.293        -17.304     -10.272        0.000     13.445    104.928    -16.961            0.033     39.474                -31.583          0.813      9.784     50.000      4.000 4_2ndj_mp_0011
RES_NUM A:1-103 B:104 4_2ndj_mp_0011
FOLD_TREE  EDGE 104 1 1  EDGE 1 103 -1  4_2ndj_mp_0011
RT 0.414388 -0.908238 -0.0581964 0.896681 0.396501 0.19685 -0.155711 -0.133756 0.978705 -9.96926 -11.696 24.6147   4_2ndj_mp_0011
ANNOTATED_SEQUENCE: M[MET:NtermProteinFull]ETTNGTETWYESLH[HIS_D]AVLKALNATLH[HIS_D]SNLLCRPGPGLGPDNQTEERRASLPGRDDNSYMYILFVMFLFAVTVGSLILGYTRSRKVDKRSDPYH[HIS_D]VYIKNRVSMI[ILE:CtermProteinFull]Z[MEM] 4_2ndj_mp_0011
CHAIN_ENDINGS  103 4_2ndj_mp_0011
L31FpA9C9JHsJ1xUwxEstARi4HH8O8dTwkL85A1qpIHsAHmTwWoB+AtGQRHM/kpTwxCYpABExPHs2sbSwBh/tAt8WOHsmQCRwyefqARlqBHs+ATQwpqOzANUdBHs/dwNwFmHhAtTgJHc2RuUw5GyrApxgEHcJibVwg1NrAV9QRHsSYFVwagrrA5go/G8MEOTwTGugA1p8OH8qMXSw0pErAJR7XHM3YwSwRSDrAR7tUHMQyYQws2r2AVf7OHcrCFRwnmAyA1uE6GMRzoMw3xfxAZCTIHs1SeMwfAh7AdX4BHsZnbOw 4_2ndj_mp_0011
Lo9C/ABkh/GsNqwTwFqUFBBoR9G80O9TwHD4HBB0v0GMx7HTwlMRMBFsSxGcNZaTwo8UGBVtV6G8f8aVwNrHDBNsxwG86n6Vw1y56AVlmzGMFcRWwfTN3AJn17Gcs41Vwph71AxHhtG8df+WwJnE6ApEs5Gsg9EUwDBQHBhbFFHMb+6TwqmjKBV8i4GcaFkVwS0WFBZ1JBHsJnDWwwaEDBdBrqGM01IVwglGFBpwatGsgkyWw 4_2ndj_mp_0011
Ll8xEBhTcvGMOLPSw/6WGBZROmGsTYXRwinAEBtIwmGsUB8PwkNEBBlnHuGMdRSPwIftEB5JfbG8G5/RwoIIHBpy2SGcydRRwzrU9A9BNaGsRN+RwOxNBBhdFzGMG1FSwmotKBV93lGs7xVRw39FGBpkMbGc+/BTwT5vIBl58NGsfB5RwLHJ7AJxkSG8NHbSwFOo5ANFtgGsJFiSw6Oh6AJTaaG8WO8Qw 4_2ndj_mp_0011
Lxi0EBRPgeGMFvROwrBkDBRDSdGcBvaLwwn17Ahf6aGc7lyKwiQw4AFGHTGcPvhJw/a/GBZGZUGsrkJKw+MSGBNloKGMYSnLwl93MBBQfXG8mZLKwyJuGBNSQYGci6IPwAinEBFKElGccclKwlJuFB1iGTGM0uFIwPyCDBVICLGMP9oMwzDPPBlTHRGc2gRJwXobNB922eGs7/CJwpVLOBButYG8Y/OMw 4_2ndj_mp_0011
LVX40ApjIiGst6zLwsMQpAlSFiG8VuMLw+lvmAdUapGcwNwIwjfMsARDaxGcdWUIw5+0iAReglG8kLoNwTVYjAZSgdG8Al3PwAfVjAFtyTG8gnZPwen5jA1/YhGsncJRwmDd3AJXfoGcnj4Mw3xBnABm3ZGMUHuKwI6ylAt4LtGcKhWOwtn9UAhUnmGsB1DNwYHSkAJKccGcnq7RwDk6jA9eTpG8vlSRw 4_2ndj_mp_0011
LZlHeAZSQnGMZ2IGwL9yYAdn+tG8YyKBwuewGA9AnpGMPwB7vZWk4/o5ohGcauQ9vW/GWAV9VgGMRGxGwNZqWAFGb2GsnzGCw/qujAddjtGsTBo9v 4_2ndj_mp_0011
Lv35CAN/fuGcRV0nvsXYk/Yy+rGsBvLzPXa0z/gASpGMvHTAQ5o9MAN5erGM1uvBQ14DE+IuV1Gchb20P4n9S/sMd+G834/6PDW5y+yLR4G8DHJxvt7fOA9BmzGM5akVPPVZE/QSGlG8bhDrP/MJM/KZDzGsjfl7PU2dO/EWaEHMPxW0P65Mj/qI5+GcOXTvvzdBa/qQYxGskBC4vNNt2+Mqo6G8orv5v 4_2ndj_mp_0011
L5i0O/okPmG8pi8DQkqIj/sROlG89oxIQknry/USDwG8AmCKQaq8JAdgkvGMMdULQ3Vqx9a60gGcKxVKQHSJ4+mVOVGs++tJQ2a00/ujURGcKMNLQNlvEAjutXGMFZeMQiqy9/Go7HG89sELQmQJg+u0AmGch/BDQUzv9/IXlfG8estIQuere/qRqlGsIs6JQXja09USbhG8zmeMQ2cx0+gFNQGsYxPKQipEH/q/aUG8a2JHQ 4_2ndj_mp_0011
LROIh/oiQ5GsPtVJQZkyu/QBZDH8bdaKQsRMNAlNHHH8u8bJQga4ZAFg/LHcMguKQcrW1+wNEMHMybxJQphuh+I2+MHcmK3FQ2VMb/+SQJH82VBLQuQ3Z+c4m5GMNpIIQ0Qlz/wLdDHs0mkMQiUSQ/k9uTHsC1jKQemHB/wTXGH8wkMEQFQ10/CYePH8rDjKQIWGU/2GpIHcjxLNQ8eto/qXoBH8ThOKQ 4_2ndj_mp_0011
L+MoRAtsQEHMELuFQaoUjA9FwEHsqpLDQvBIrANq28G89m0FQwZozAJ7UBHsK+kHQ/HVhAZMxCH8ruW6P6mtpAVaRCHMFXYrPMAutANEeLH8Q/ZovQG3wAB0q5GcYI2gOlxh2AFTYIHsQ0X4vdhZ4AlHl9GMTgF3vijCyAZc/uGs1WYtPSnz/ABL/2Gcj708vWG55AhHnoGsgprcvDvEABh3fsGcH/R5vBkHGAR2rAHst5gDQttVmAVt2MH8vwtDQd5bUAB2aHHcvKb4PESucAl9k6Gs8PF6PW1oqABjhTHcbYajvjVm6AV3iNHsUhD9v+9ItA5bMsG8Au45Psq3BBlOd5GMsyDCwZjq8AhRThGs50jrPPWBDBl0KnG8Nar8v 4_2ndj_mp_0011
LQDppApXyyG8ExAHQscVxA1QOsGcjq/IQVQr0ABmtwGcQfuLQpLJ+AtFUxGMI+SMQRLwsA939gGMqVXJQ1juzARnsZG8nmCLQe/f8A9fqUGMog5JQchWxAFFEYGswBuNQ/1bBBFkBOGcmebLQUKu3ABNbRGM3+PPQoVOABxwaMGsKRHOQHXZDB5izFG8x1oPQJSriANyHvGMZuGGQAY44ARAosG8sI0HQXhorAdkOdGM230GQiM7kAhPfhG8yHUKQjgX+AJr8VG8YglHQ8qdqApmBcGMtfnOQXW4EBdiEKGM+DiKQy421AJXJQG8sYrQQs2DCBploFGMYBuQQ 4_2ndj_mp_0011
LfUfsAF0szGcMYPNQ8VFvAhqe4G8Ke2PQUIC1AZI8CHcSsyPQqTf8AxH0EHcCYsQQDzxkAhdI6GsVbuQQfAMfA1v1vGM24NRQO9TLA9ZyxG8hyBSQIvcEAZOz6GcnVGSQBn+CABDQqG8c8kSQl9AlABHDxG86L2MQgNg0ABVLzGs7ldQQC64dAd5W+GcAGHQQpLcmA9nH/Gs2FmRQcqVlA9ZerGcKC1RQmNNbA9B4qGMU3WQQ 4_2ndj_mp_0011
LkEZyAFdYKHs9d8NQGFX4AVLcUHspciNQ/LtBBdtbSHMe8hMQD5cFBNYAWHMnd4NQAzjyARqpbH82+kLQxbqoAdY7eHMT6mMQAzGsA5PRIH8RoyMQk2s4AFs3YHcXdaPQh/VxAdgZXHMRysJQbje3AJvoiHsfjJLQPoyjABHJZHcAeRMQ 4_2ndj_mp_0011
LwKKCB1NNLH8GZqKQU1XHB9phHH8UnhJQkzHLBl3bBHcXaiLQmxjPBNcCFHsgZAMQAKRGB13QAH8OtOGQbrNLBhAS7G8ZilDQWC5OBx8HEH8BKlBQS7dJBpUB0GcxMD+PigW9ARqCJHM3vyJQW7hJBBxXOHMR9tIQ18KEB9f5EHsVlMDQYqqDBREw5GsqjgHQW7aNBpNn2GspUiGQ8+ZSBJXlAHMQ+Z/PlAJQBZbGJH8p67EQ6KxMBxNBJH81UV9Pq6+MBxVewGc48S6PJ+QHBJxr4GsPAJ4PPx5GBNZstGMqSlAQ 4_2ndj_mp_0011
LdpOJBJ8b5GsdhANQzTnMBFHX0GMS+OPQmKuOBhjj9G8y+jQQFJkTBh0M9G8PT2QQU4ZJBdKMsGMWfbQQq+hMB17GnG8nYiRQxOYQB1PafGsJ9TRQfkYMBp5noG8kI4SQujdSB50ZcGMz5dSQ76GQBV+3hG8pmbTQRQPFB90O4GcWzBNQNpCQB9WBwG8XwbOQ989HBd13lGczYiPQ7Q6FBJ7EwGMvQ3QQP1QRBNEDcGsVnbQQqbAKBdS2tGcbEhTQCqlVBhcVWG8YMgSQ 4_2ndj_mp_0011
L+QkLBtOPFHMHiARQoWkNBZDFOHck+6RQWbLSB9y9UHsgxQRQETXWBlMgWH8/l5RQEjkIBJo3THsezTSQVLlHBNMUFHsif1QQzn2OBR0VKH8Gj2SQtBtFB9kLOHMjBuSQ3YoGBxdOYHcc7fRQj/8JB1vqZHc05CTQ 4_2ndj_mp_0011
Lvn8QB5BlZHMKxJQQgS5UBhvXgHcze/OQwZyZBRfYaHMcNwNQMXFeBNVveHswiSNQYaESBNPzmHctrxMQVmcNBFPOtHMAy7NQxEHQB9eRfHMqImKQe5UNB5AJYHcfffPQHo8WBpFUkHMViUQQvJ5UBlogsHMyS7LQQtfLB9DuxHs2yVMQbf9OBFfwyHMuDcPQePkKB1TznHMmb2OQfoHOBp63jHcLRCJQ4dTNBJQiZHMntcLQCWgTBpVAbHs+SvJQ 4_2ndj_mp_0011
LVMAZBtjDQHMfM+MQK2WdBx1JJHMD5/LQCYwgB9LjGHc5/BOQVPKjBRAbHHco0WNQNsDbBVlm+GM+z7KQyvJfBt9r2GcisyJQMMGhBJH97GMDvAHQoRScBFuosGcXS2IQqxMVBNTWNH8/ZDNQq4OfBpeNNHsF3TKQRJMYBxZaAHcOAXJQKa8YBtDm6GsRnjMQyWBhB9Rl0GMRpVLQSUjiBtIV2Gck2YFQmlIiB5/BDHsKtPIQvNZfB5bR+GsaT4DQPlMfB9aAnGM8ZCIQ0gZZB9vuuG8wamGQeINaB9V9oG883hKQ 4_2ndj_mp_0011
LkplfBdbBEHshAOQQe9qhBhfwCH8bGURQIzQjBte1MH8jrpRQWKtlB1CQMHMQ9qRQiHLgBhW7+GcFxjSQTYYeBJZazGMI4eSQdfecBVYdvGspx1TQ3RvXB9i91Gse4VUQ10mUBZRFwGsD0XVQsorbBN1WDHslwdQQJdQjBxig9G8iN9QQ7s4cBdNDEHck1uSQ5TehBdOn/GcBhbTQIxzgBlHRuGcnmISQwjFbBJs4yGMmaxRQ+AvfBtoEwG8C9jUQ8nSbBpyFnGsX2wTQGPHVBRK43GcQbgTQmsKZBBHc9GsqixUQelgRBpCq0GcRbrVQDL/WBZHZuGsYTKWQyfMTBF9MpGMOj+UQ 4_2ndj_mp_0011
LpR6hBhZuVHcKvmRQWBQjBRPCgH8tzyRQpSTlB1kRiH83FrQQ4ypnBdYElHs8B7QQL5ZhBZqcpH8GQBSQ/P6fBd3xUH8QIYRQrEekB9aIfHceKsSQikChBRhnoH8/nFTQeqdfBVxepHs+cURQxPtiBdhNwH80BzRQ 4_2ndj_mp_0011
L2tokBF/gfH88w1OQEVYmBRu5gHMVdgMQxt9oBhFnZHchp4MQLUSrBpuKdHsn1YMQKq3kBdQ8dHsPR8JQWshmBF0JeHcAFuGQrtmnBhZZpHcdazFQlAzkBF3iaHMTJDCQ4LsiB5YOeHc+iZOQL5AnBZrMpH8bpuMQSSNjBxoejHM4LsJQzwDkBpg5VHcWvKKQE2OoBRzxYHst6HHQSFyoBpAjpH8DnICQRa3oBJmtrHMfVlIQ1T8lBJB/uHc9vcFQYa+lB9GsaHMeiw8P66FjBt96fHMP3oBQpSFkBZ1bSHc2uxCQ 4_2ndj_mp_0011
L6gfoBpmIPHcnAdNQdCnqBFaRHH8wazNQv6esB93cKHcr9DQQPW0uB1w1IHs2rDQQuKbpBtmP8GsMhQOQhiVoBtHX3GMfAvLQa7+oBV+56GMMLhJQnhsmB5fSvGsVsBMQDRomBdvCMHMzfdNQN9nrB1UwFH8Wa6LQsO0nBhYx8GMJeuPQ958qBx+82GsI9EPQpN6lBpVurG8nqaKQQlOmB12rsGM/42NQ 4_2ndj_mp_0011
Lj/frBJOHPHsaLLRQh15sB1fDTHMoMTSQIN0uBlzpcHM1J3RQr/MxBdxecH8ybOSQedGrBBKaWHse4cTQU0hpB9mqOHsB8YRQxALuBBasMHMlMsSQCqxpB1T+PHcDLxTQaexpB9XfcHspZCTQzeTsBNwmZH87JRUQ 4_2ndj_mp_0011
LzP0tBxStjHcCHCRQ8VZvBFExsHcf3cQQmmmxBVUloH8AmDPQZk7zBJp5rHcGCDPQJjmtBNak0HMDSVPQVSqrBFoL5Hs0KjQQkYRvBt7b9HMZiFOQki8rBBOgiHcIqrQQE/cwBVycwHsVTSRQGrjsBdhPwH8yTwNQrQeqBpOszHsWP3QQMJ+tBV3bBIsPC/MQYCvwBJf95HMAYuMQ9mTwBt36AI8++pPQ 4_2ndj_mp_0011
Lt63wB5E8gHMmzONQurtyBNSScH8odTLQXwA1BBnFWH8IYhMQuRR3BBXDYHsupvLQMfKxB1P3UH8pnaJQf+SvBRpbaH8No1GQhKktBxvGSHcCNDEQZ58wBV4tgHcw/zCQ7C7uBp36eH8TaGNQNLszBpj8iHMv7SKQSO9vB9ObPHMxUnKQoFmyBN1IQHctbRIQUJ+tBBJ4fH8aTfIQMOPsB9AEWHsVmNBQp9XsBVn1NHM07AHQat1uB9NdMHMRM7BQD8nvBljrkH8X18/P7oRyB1vRbH8UoqAQ6FJyB5/smHMrA6EQ 4_2ndj_mp_0011
LPfU0Bx6UPHsGehOQ15Y2B9JaJH894DQQCSF4BxLDRH8nI8QQHta6B9Y3OHsNz9QQBtE1BFL9AHsjE9QQqVE0BR6Z3GcSCNQQYwsxBdUf3Gsbm/OQs7G1BBBftGMcHDQQU4UxBt/AuG87S4NQyZXzBl3znGcuKhOQvgayBtptOHMikLPQkzy3BR7gFH80FxOQVNZzBRrhEHswOfRQfbg2B9lN+GMYzsRQwiXwBJSd9G8gG8OQSl72BdTtpGM1qaQQDgjvBpvcsGcu/qMQ 4_2ndj_mp_0011
L9gC3BNyiZHsZ/kRQn+x4BNxLhHcn6MSQj9r6BB4SnHM/aRRQCxB9BlxmnHsfWlRQaFE3BN3IpHs5X9SQizq1BpDHkHMI8/TQscB1BJoBaH8FzmRQ3x/5Bt63bHMOU0SQInp1BVu3sH8QfRSQX0U4BVCdvHMZZXTQckJ0B11ugHcp0lTQ 4_2ndj_mp_0011
Ldl15B1qPqH8pPEQQcmq7BZ7wvHcmmSOQJWe9BBJuoHcCkoMQQZ5/B9whqHct4rMQ8hE6BZC82H8qqbMQRa24BZqKAI8f+2NQ6s25BdH7BIMbN8PQi5s2B1APCIMc6xMQfQ13Bx/KqHMxU4PQnq98BNJ/0HcCEdPQ9me4BxsTyHcEhfLQXjX7BxN55HM8+1KQJbz1BhgXFI86GpNQrS91BJzrAI8gBGLQ 4_2ndj_mp_0011
LWEj8BRbSgHcB6bLQuSF+Bxq9YHs9BsJQZnHACZsESH8TKJLQ/z+AC1x7NHMrTxJQ19H8BhpfRHcKhPIQSWN6BxQ6WHMf9hEQr/N4BlUtOH81HbCQAjz7B9R4bHslE+/PfCj6BZzTfH8ySjLQpN9+BFI5dH8ifHIQ7u66Bx7XNHMO+uJQlUR9BVEiLH8/3RGQfIF5BxqIdHs9vlGQK222BlpjSH8GpO/PA9E3BxcZLHcO/vFQgvS5BpOTIHMYaZAQBZc6BZBvfHsCfW6Pnq78BVMqVHM0t17PB5L9Bd2zhHsHMmBQ 4_2ndj_mp_0011
LO7BAChjcQHsrOzNQ6p9ACtpCKHsrbUPQ9c9BCRwlRHcbFcQQkOrCC5E3NH8MITRQ4jMACNuwCH84IoQQIha+B1g86G8sR9PQGs88BJ+u0GMFHERQ3p6/BpjbzG8cAGOQNLJ/BRwiWHcnlwOQ+ThBCBd2EHskH+NQOkR/BZiwHHM9mURQZp6ACRNE+GcinMRQja78BNoa/GsEX0OQLti7BhlLvGMsnmQQgC37B9rS6GsLEtRQc4Y+BBuRwGMWYqRQLpg+BtP4tGcY7KNQM1sAClr8uGML1OPQsTdACFgE4GMBriMQ 4_2ndj_mp_0011
L978BC1l2bHMaUFQQAo1CCNGLjHM8TxQQUqXEC9ashHMhpdQQehsECd/bcHcI5DPQZIbCC55muHMu2aQQQgyCC5GbyHcwUbNQ/NQBC1fDfHMHj8OQZzuCC9BPhHsU/0RQ+x7CCdIN0HsLQFRQbkWBCtjjvHMlLlQQG5uBCtYotHM5HWMQ 4_2ndj_mp_0011
L2gQFClfmmHsbrRRQibxGCJCPmHsJiDRQfTRHCl9TsHswVlPQu4EHCJX01H8rotPQ33fHC5E3qHMptQSQKxAJChLSrHsWbISQBymJCNzZgHszkESQoTALCBUagHcx+dSQZ4BMC5zEjH8FNqRQV8yLCV56lHcGmaQQZORNCZA1iHsqcHSQ1yzECdTHrH8t4+RQu7IHC9AKeHc+W4QQj2QHChHImHM7QJTQ2ZJHCVC/yHsCdcSQLtbJCRgcvHcBh/SQo+RJC5xivH8f/NRQZoiJCdBXdHsQXDRQ39DJC5pFbH8wevSQlVOLC9BReH8zyaTQrS2KCh+GmH8cPEQQeFkMC5q6nHchlnPQltcNCN/ogH8lqETQwVCOCVt0kHsuqgRQ 4_2ndj_mp_0011
LCD1HCBElnHsktdNQYlOICBl+tHMD+OLQeIgJCp560HMjCwLQ1HTKCJEwyHc0tlNQlliIC5RtlHMqr+IQ1T9IC13McHc4NdKQNMEICBkBcH8K74MQ941HCF4fnHsexaNQkUYHCJ76yHcSOpKQdEOJCt2qpHsZlLHQi5jHCNxxjHMjAKIQQqAKCd0SdH8yV9KQvI6ICpEmUHMw/YJQdyjICNNeXHs8ldOQnBIHCls8XHsZ6dMQ 4_2ndj_mp_0011
LqBtJC5Tc9Hsk4NKQ9V6KC5GyBIMnRcKQefyKCdDiGIMLvgMQRCqJCpa+HIc9KKNQ2e3ICJmkAI8B2jJQRKPLChmVDIcNtgIQ2kyLClIn+HMxoyKQ 4_2ndj_mp_0011
LVg2LCdZOJIslncNQgFyLCN05NIMv1KPQFrDLCR8ZMIcef5QQxTzKCRmtPI8egyRQuYQNCtvTPIMVMoPQTF9NCJpFNIcvVPNQ2ZONCtM9HI8eQpMQIy1LClcNJIMEpcNQxLWLCdjJRIM0LAOQnymNCxKiNIcqfwQQn2XNCdtqTIsLS0PQ9PBPCxmcMI8A7rNQuK6NCN/8PI8WokLQawpNCl1sEI8+k2NQbpTNCZqCHIct7fKQ 4_2ndj_mp_0011
LLh9KCJyGHIsNXRRQmKYKCtKWFIMEugSQyd6ICdZRHI8tepSQsiIICtQ5GIs/SvRQcOMLCF7mEIchrgQQv/9KCdl+GIcGNVTQKhXKCdmDBIs2OtSQ 4_2ndj_mp_0011
L83fICtsgIIMStzTQsbJHC1faKIs2JFUQDTWGCZZzFI8ZK1UQHaNFCRdpGIMa2LVQK1MHChPiPIcPH7UQXZ9HCRqPUIcmFTUQ9k+HCF26YIM1iRVQM6SHCVR0VIcZK/SQNtIJCRV7HIMC5kUQbPrGC5zKLIsxbHTQ7KrHCRInOIMDF4VQfiLGChq2QIszpHVQJh/ICN0ETI8E9GUQVGhICNBRcI8zG1UQ8aeICJQtXI8kgMWQbK9GCB0IaIcFwfVQmd1HCxZKZIc1riSQ/zQGCVg/WIMQPLTQP+THCNLbSIcpVTSQ 4_2ndj_mp_0011
L6p/GClBSBIsht7UQbmbGC5mc5HcjAqVQV9bHClzIwHMWRwVQ8miICtGZxHsOSOVQJN9HCt28AIsTooUQM2gFCR482HswPKVQu/NGCB9O8HsJtqWQ 4_2ndj_mp_0011
LzMFHCt3bnHMo3aWQQm6HCt5FeHsiOlWQanQJCheDhHse9RXQBJYJCRx0oHcW6BYQMkLHCZfvVH8O1WXQppxFCFInYHs9gEXQzVxFCZTokH8+lCXQy6EHCJVKnHsMmbWQp6FICRlCbH8w2kVQ7EWHCpm1WH8InNYQzLaHCl1rNHMPrAXQalLFCR4jVHMro5XQCnaFCB/fVHMffHWQzRyFCVgFmHcqsDYQmk4ECdnxnHsLziWQ 4_2ndj_mp_0011
LXqUKCdc4aHc42/WQ7ksLC9P4cHcj2fXQBg5LCVdWeHsswhYQZ46MC1X3iHsvQuYQ/qlMC5VrTH8sjBXQxE3MC5L/THcpshVQMelMCB5CcHMNy6UQDzVNCdhKMH8SUAVQi8KKCl/xUHc2fWWQmW3LCVZIlHciHMXQKaHMCFKEMHMxLRXQRqiNChY+THc/YjXQ 4_2ndj_mp_0011
LVs5KCV7saHssR5YQyv9KCV6fbHMA4nZQvDSKCxKGlHskGAaQfBJKCpxCmHMSVnaQ0FbKCpeDRH8Xk5ZQE6ULChxtHHcLbwZQMijMCNmpIHM41yZQFgvKClIu+G8k9lZQRBYKCx7BVHs3kpYQtGBMCVh5cHsf6uZQ/TcJC1HdPHcHtrZQ0vSKCNfwRHshFcaQ6xSLCFPP4Gc1hfZQAsvJCZ+U+GMgZkZQ 4_2ndj_mp_0011
LUb3JCpUdtHM2MnZQONOJCZFL3Hc580ZQBQmJC9PVAIcHyWZQWTPKCBPU/H8Sl0YQgItHCJmi1H8RW2ZQmzEHCpFVzHsjALZQ6OlFCh/VxHsrFOZQEvIFC99xpHsfGjZQ0FzEC9qI4HM2H5YQbr2JCtBbrHcA6HZQQaqJCtAs4HsRSUaQ1vOHCpUp8HcUsDaQyCeHClU2uHsSZLaQjqiHCV6PsHM5K9YQaMPHC5TO6HcsS2YQvdzDCJoO3Hcf+5YQg3MFClPK+HMBeoYQ 4_2ndj_mp_0011
LmZbJCdGRFIcjRnZQ3UqJChucKI8WxOZQpn0IC1m3OIcE4iZQDTgICpu0OIMvrIaQhAJLCNJKMIsBmOZQwaTLCpYyQI8cB0YQz5mLCx6cNI8kv7ZQEu9IChR6FI82cDaQAcgJChcHKI8YVsYQgFwLCdT7II8gtBZQtoFLCtI8TIsDLEZQn8pMCNopOIM1/6ZQNwfLCNR7JI8N8PaQhdALCBPtQIcqrIaQ 4_2ndj_mp_0011
LbWiIC5HuSI87EIZQLn5HCxsyXI8GrUZQiWtIC5+XbIcscyZQKT9JCBpnbIM1ZsZQ6RjHCJg/aIsucsYQSJtGCFq8fIs1s0YQbrQGCVWqiIcwMMYQqLwGCpNQhI8RhVXQCWbFCdhJmIMCtOYQ2Z2ICBRDSIcNzpYQMSBHCJNlWIsM3mZQ1dAHC1YcYIsMIWYQ9/dICxCRcIsDncYQxSSHCFjxiIskqHZQYF1FCFkzeIsUSHZQ 4_2ndj_mp_0011
LtePICZ0JeIciYSaQ3U6IC93yhIcQywaQ0CwJCtY7lIMzYYaQZtUJCRTNoI8yj4ZQSv4HCJnokI84LNbQfrfICdIIoIMmAwbQajdHCpwlqIsq3McQH5SGCtx2pI85yEcQSv1HCFbNtIseCrcQiOPHCBfgeI8WmTaQNbpJCR62fIMdTFbQz5PHCVFrhI83ocbQAyPHCxOKnIMPd5aQspEJC5BUrIscBhbQIXLJCVitlIs5FDcQ 4_2ndj_mp_0011
LZn+KC5cemIcbZoaQRO7LCJm+pIcbdUaQ+3XLCdIovI8d0OaQHnzKCRE9xIs3BsaQQANNChyLqIM31uaQoWUOClSjtIMqobaQt8jPCZIPtIMIg1aQtVnQCNPnwI8rLkaQKE3RCZy9wIcIX0aQbVMSC5XIuI8QKWbQ64vSClSK0IcMQiaQkEVLCxoBkIcMh/aQBsDMC5LPoI8Nx0ZQtslNCtaJmIMUMzaQR3+MCRryrI8GfObQCNAOC5QuxI8aOaaQeliOCdbIsIMWa7ZQZB7PC97HpI8w71aQZrWPCRUiuIczGWbQjYZQCVt2yI8WKKaQd5gRCNDsrIsKAkbQTFITCdRZuI8PSibQJifSCxyV2I8yQIaQpmrTChLb0IMvXuaQ 4_2ndj_mp_0011
LF9kLCpWFyIcE2oZQG4FLCBVj3IswidZQwP3LCNZa6I8qc8YQVMqMCNuE4IcEPkYQAspJClnV3Is38NZQ9VbJCVS8zIsuOmYQcY/HCFmszI8MWaYQBwvHCFU3vIMhdwXQvF1HCJP/wIsKTcWQPrJICRk11IcKFDWQZolHClzNtI8AGjVQMmHMChEIwIMYcSZQqZSLCtd65I8AL6ZQKjTJChtX7IcUzGZQ06AJChAw1Is2PnZQmuxJCBQ4vIsNLsYQZu+JC9ip1I8NbLYQMSqHClsn3IMibPYQjyZHCBMgyIc6G2YQqvfHCBvFsIMzrAYQffVIClHu4IsxzuWQUrNIC5dr2IshAEVQRzVHC1KfpIMJf2VQVopHCRrDuIspDkUQ 4_2ndj_mp_0011
LOItLCpQp/I8RS4YQiwUMClK/CJMu8XYQGABMC9mmBJMW5PXQe/9KCNbP/I8Y0+WQenpLCxKdIJsHUcYQ85CLCJ8tBJ8iTKZQbLaNC5eLDJsRLbYQpKJMCJ2MLJcqTGYQOgxLCh2JKJcEP8YQtMkKCd4sIJ8TnZYQ 4_2ndj_mp_0011
LgLCNC1qQCJ8WNYWQii8MCRiJBJM914UQ7BJMC9WJFJM0jBUQywmMCpaRIJ8gILTQfSWOCtD2AJcsQUUQfPEPC52m8Isox4UQOa9NCNL+CJMgovWQ8BiMC9dH9IMgf2UQXn3OCdWmEJsZRgUQk0SOCl0TAJ8uKPTQ8QyPCNS27I8G6RUQ 4_2ndj_mp_0011
LTZ0KCBh/EJMjAaUQf0sJCdrZIJMIO0TQvgVIC5qdFJ8+YxTQbxLIClIrBJs+BjUQpKiJCF4kNJsj3nUQZbRJCRi2MJMa6HWQEOzHCRElLJckSWWQkYrJCJR6RJcIb3WQVvnKCRQjCJMg8LVQJL6JC1aVJJcacxSQY0sICJN1PJs1QNUQzHcKC5n9PJsG5gUQey2JCZ5eJJc1ufWQ/UnHCpFELJ8giaXQktiHC9u5HJsDo0VQ1HMHCFt2OJM9F+VQHifJCFQZRJMBt7XQw/FJCN/RVJsytfWQQPvKCB3rSJcr9sWQ 4_2ndj_mp_0011
LKRWHCZ09GJ8nC3SQDgBGCxvzEJM+L2SQg2PFCNRzFJ8xjIUQiJRFCZYOKJcgHnUQAvRFCRUQIJMn0uRQqiXGChbgKJcH21QQnogHC5vcLJ8LL0RQbKVHCBEGHJMl3ySQFN7FC1EgAJMczsSQvrqECllRLJc3sOSQllqECZOEGJsB+ARQwSEGCZfeOJ8wygQQGGrGC9OvHJMEpDQQZnZHCtUPPJcu7VSQiQfICthILJM23VRQ 4_2ndj_mp_0011
LPQjEC5d4BJMLGnUQ7DwDCx46BJs450VQQajECB25/IMzrGXQefxFCV+DBJ8zWKXQ0boECFXi+IMcHDUQjH4CCNVg/Is69kVQs3WDCt02FJsxJFWQ 4_2ndj_mp_0011
LMq4DCp6l9IMtnDYQ5lcECFza7Is38sYQb4qDCNGd9I81cUZQQEMECFrB9IMxo3ZQ73aEChVV1Is+BtYQFsCDC543yIMhAzYQjIFDCJB9sIsRJvYQqD0BCdehqIccI7YQL+hBCRhRlI83d3YQcubCCNu9hIM9IoYQyKWAC14cjIs6RDZQwF7CC9a98IMfP2XQNRcFCN0M9IsD2rYQ/vDFCZt1zIcfmGZQ6o0ECN91zIsx4OYQnSXCCNYb0IMyraYQmUqCC504zIcFsSZQ8w2DC9CXrI8tDEZQTGTDC9j2rIsZJOYQNAGBC1X8sI8yDHZQ5qVDCF4WjI8BHfYQBLOCCt8BeIcKZlYQ6gT/BVw/lIMOEPZQ2nIACdQhfIcOiAZQ 4_2ndj_mp_0011
LzHZCClNx+IcBBQZQ+MgBCVk//Ic/I1ZQFDbAC1b4DJckrkZQmyVACdhPEJs4s9YQwB3ACdV86I86pHaQdfAACde83IMUKnZQ4qU+BBzZ6IMDzTZQ7gNAC5fOzIcLBiZQdJ/BCR7F/IMOlyYQ6dBCCNNVCJM3cNaQh7OAC18A8Is04iaQR2oBCBpQ4IcQVTaQ 4_2ndj_mp_0011
LZpF/Bx9FGJMd5/ZQXyJ9Bt3KKJcxG0ZQsqR7BB1RIJMOwQZQPhU6B5t3LJMws6YQHEh7BZ31LJsFSbaQ49I9BRhCPJcXn7aQaRU/Bx0qQJs8BxaQRCM8B1j0PJ8GlebQszW/BVb2EJMyTeaQ4UL+BV5wNJM4IpZQXgu6BtjSIJMJGraQAL05BFLQOJ8UERaQ 4_2ndj_mp_0011
Lonv6BdFIDJcWVNZQQa44Bp5NBJ8tdrYQZWH6B5jJAJcHS+XQtO/4B9reBJcNl9WQbie3B1BM8Ic5y6YQ1lm1BpPP9IsDefZQbOd0BJOmBJs5DjZQ2NR1Bl6U5IMCy6ZQCPc7BdTgAJsBRjZQKmb3BpMZEJsw7lYQkm94B59P5I8+1EZQaMW2BZFc6IMAdgYQW3C0BFJz5I8l0TaQoKP2Blh31IcFo2ZQ 4_2ndj_mp_0011
LbVf8BhPA+IMSs+XQnDI+BR508I8oUxWQkAo+B9Z/BJM/z/VQn1f+Bh3PCJ8uayUQosYAC9GS6IcrpJXQ8mNBCtG99IcC+zXQqZU9BFfA9I86vbYQniJ9B9BF6I8IMFWQHt4ACRG14Is+NQWQbFNACNF22I8U3yXQARoACB7IAJ83ALYQ 4_2ndj_mp_0011
LOgx+BVQxGJMxNtWQC2D/BxiGMJMg4AWQXTm8B9GOOJMqURVQJhE9B9aBRJ8ApRUQll7/BV4VQJ8RzBXQs9YBCBvrPJ8AngXQb9oBCFJNOJ8kVaYQ6jcCClqjQJs3zoWQmO8CChpmNJ8/ZoYQW0vDCVL9PJcd8EXQxu/DC5EfOJsUSMYQZqSFCRv4NJsGTaYQUp++BN2oGJMsdtXQkKSACxRuLJ8WzOVQSOn+BZ/MQJMaZ5XQcPv/BZWTUJMzWlWQk0zACNLhNJ8NRwYQZ/PCCNvtRJsKvmVQxyIDCFWcMJMFbJZQT9kECF8oQJ8HEZWQAn4FC1j2NJMUICYQ 4_2ndj_mp_0011
LmOI6BpQ0MJ8KftVQBIt3BtJSOJsBSBVQfBn3Bp7QLJcgxsTQPvz2BJedNJsQwrSQ4HQ1BteENJs2M4VQM060BtYuQJcyYFXQFbwxB5nyPJ8x56XQ6RZyBp4wJJ8RqaYQIC+5BhqlJJM63TWQPSB4Bt1fSJ88ayUQ7JX1B9A+IJMBcPWQK2czBV6ZNJMyLRVQM9D1BNe4UJc3/wWQPIh2BdG9PJsyKzXQ/onwBpZqIJMQ5sYQGSE0BpVZKJ8jgwYQ064yBxjjGJ8EYEYQ 4_2ndj_mp_0011
LtPX4BdiKGJ8RVuTQKzs4BxE0CJclAhSQeMu6BlcZFJM/nnRQkSF6BRtdGJs1IeQQvyk5BZiH9Iclc3SQjFP6BBlt5IMcRqRQbiM4BlAZ3IcS76QQlY48BxR64IMc2SRQoKz4BN8R0Isc4oPQdAf9BNPz1IcAYMQQuId7BJcfzIMMj6OQ8mD8BVLZwI8jJuMQy5J5BB2lEJM6SkUQ+y62BFbKDJ86K5RQRS/3BNUI7IsIVbTQGcV7BpGR9IMafgTQ/cH2BhVB4I8pVNRQg9e+BFPv6IM+A4RQknM3BNPdyI8/feOQCGk/BVFL1IsI3zPQgE99BtkbwI8zXbMQ 4_2ndj_mp_0011
LMKM9BNH1GJ8rEISQV0J/B9hNJJMvUNRQDoW+B9/aOJMTokQQLIx+BJwYPJsfjyOQae6ACt/GKJs7B8RQtiiBCltvEJ8HHVSQWh3BC1QUNJMJOERQm62BCtLLBJMVvJRQC1g9B1mAGJsUiGTQ2NV/BJCbGJslBYQQ7EvACVATMJMMQ3SQuM3AC9DmCJcjh/SQ6pdCCpAdFJsEb4SQzrzCC9Y6NJ8EMmRQHHbBC5+LRJ8eg1QQ9lDCCNfJLJ855IQQpITCCB5c9IsCogRQNFkCClqMDJ8SgfQQ6U8ACl4SAJMPtmQQ 4_2ndj_mp_0011
LibV9BRVJSJclQWRQiMc8BxOQXJM1e4QQTiM6BluTWJMUYxPQzQK6BhT1YJcc6oNQDte7BVsuaJMaTDSQ46q9BlwvcJMQ//SQ1yY8BN4cfJ8vCNUQy1f/BJAmgJsZTQSQUkx8B1V8QJ8FTRSQFTM+BVpxYJsD4WQQfvD6BJbbYJMDJpSQIrc6BduNeJM1epRQGn1+BxNXZJcCUXTQtb89BVj4gJcBL4UQu2H7BZnlcJ8ZquUQAZL7B5Y0iJswl3TQWyhAC5lBiJsWb7SQmTV+BF0+jJ8+B5RQ6RNACtVieJs5PaRQ 4_2ndj_mp_0011
LMUW4BBExSJcFYGQQw3R2BZEPRJ8QJLOQtTS3BF24OJscipLQuGa2B9szQJsvMkJQa6T0BtdNNJsB4XPQ+8DyB5RuLJcwnhNQ/6NwB9uhPJMNAtMQxSyxBhUhGJMwrmMQZbJuB1cKOJc8LALQS7tvBlRJFJMaD6KQ/Y5tBlT+IJMQvGKQi/e4BROjQJcpS8QQt5S1BlCAVJssLsNQmwczBx32OJcVSmQQD/X1BZTkJJ8Es6PQehawBJXoTJstjaNQcZOzBpyfDJMGMPNQwmtsBVUMRJ8d1XKQxchvBlmCBJ8LuMKQ9GRsBpW5HJsA5wIQ 4_2ndj_mp_0011
Lg9H5Bp5SLJcrt5LQOSm6BNrJJJMJwZJQYKL8BZxTNJsE9qHQeBv7BJTEOJcwr2CQKNl8BBDtEJMb0LKQArT+BF5JDJ8ulmHQYIE7BlK4/Icr3PLQu935Bd+hKJ8SSvNQAtB5BVbLIJMjO8HQy769BR7NGJMpruLQ0ps/BxfAAJ8P/YIQPdb/BxmoGJ8QRPGQoQC9BNFtBJ8J7XEQgqe8BlBw8I8sGzLQX3t5BdPY+IsrOtJQiI65BpsCBJ8yJANQ 4_2ndj_mp_0011
Lszq9B5LxQJMp7PJQIFH/BtrcVJ8tMEIQ3rL9B9ETZJsZxdFQBwx9BBKibJck6MBQpRXACRPZYJcqrMKQywlBCZDYVJsh3LLQsJeCCt35YJs5uyNQ36/DCtbLVJs2K7NQBop9BtNlQJMtERLQMmMACdA9TJsQP8EQ8Rd/BtlNZJMm36LQPtsACh9OcJsBFaJQGqRCCleuUJs/hhJQqYSBC9/eRJ8dX9LQWtpECBU4WJsjxcPQirfECJCXVJ8j9+LQt+xDCtUBRJMK4aOQ 4_2ndj_mp_0011
L1B96BpmZaJsJCBIQ3cp4B1rldJMFOjFQwJe3BNtfbJsRZFAQ/Rc3BFoNeJsLtA4PWDW2Bdg5dJ8mIyIQm8yzBJ5EgJcMxPHQanczBRgilJsTykGQplvxBx2qcJcHmuFQ3mGxB9BjnJsKJcEQTeZvBBlqeJMlQmDQfCFvBJLHkJc288CQGfy6BFnUYJ8YhvJQhMl5B5cdhJ8Jo0EQpK72BtibgJszWdKQW671B5G7ZJMf3kJQSCD1BxZQoJcUWwHQLx/xBddXYJsEJPGQux2wB1S2rJsFv7DQnLztBJb8bJ83DbCQM2OtBtMslJ8VBRBQ 4_2ndj_mp_0011
LY902B1qQWJMXz4/PLA11BlwOTJcBEg0PWu83BNhwTJM/EfqvhWQ3Bhk5UJMzq57vKwV1B5AUNJsxW14Ple9yBlTJMJM3FHAQoq1yB1JLGJcOWSBQPFZwBVUEOJctw86P/p32BxwgUJsBYlDQDAJ0B1eRVJc7TMqPAHI3BdisLJMion8PIhA1B1kKLJckl5iPoNPzB5rOOJcPt5DQPeJxBlEWFJMlY6DQPzr0B5G7EJMIbPDQ2DmyBRd+DJM4LH7PU2suBRZPNJsihGAQrIHwBB1+LJczXftPBRhwBd9WSJsbWf5P 4_2ndj_mp_0011
LxRn6BZeMTJcvk80uikw8BdVcUJMT5A3vGdE9BVmDaJ8b1j7vBRC9BZMyaJcZcjCwf5a/BZP2SJMqmhpvuZ6ACVbTUJMGI+4vL0TBCJaHRJ8MTvAw4fpBCNP3YJ8sXX1vgmaCCF7cSJsggxDwAUwCCRLNaJs6ju8v52IDCxr/WJ8PhlCwJJM7BNAuRJsBwR2PrUQ8BJrUSJ8c/1+v91c/BhtiOJsPqYgvzBn/Bt0xUJ8sRyyPgRvACdShNJckNrBwaFWBCZnZbJ8e4LtuU2tCCFW6PJs0uGHwNzUDCdKzdJ8J216vsmAEC9ZDYJsMk+Ew 4_2ndj_mp_0011
Lq3L9B5tKeJsx24xvtOZ9BNUpjJso2D6v76+6BNnKlJcudjAwXUY7BtBXnJsb54EwU839BNHqnJMJ1VhvH6C9BF0WdJMdwzrPhsS/BhI8jJsrHS+vCia/BlnYmJ82H5wPV4B8BR1IoJsMYhtPEsj+BhAfrJ8X8uwv 4_2ndj_mp_0011
L9Cm4BhgrjJsNwc9vtaI2BhMukJc4eqBwIwD2BBqBiJslRAHwBru1B97ykJ8a8iJw8lszB971iJ8Y+x8vcQLxBBf/iJ8H6yBwKQYzBdqUmJ8MfhrvKcl4BFG8gJsDyA3vPB81BdPDpJ802+BwFUA0BtnseJce9X6vEZevBVnphJ8yn1+vr8axBxLXgJ8uMPFwJj0wB1YEnJ8VrKDwF6pxBhE+kJct0slPoRFzB9MeqJsW9kyvDFL1BFkBmJ855JoP 4_2ndj_mp_0011
LHJ12BRM8cJ8DAAHwDTH3BBwuZJM2M4JwDCN5BVdvbJ869xLwPrt4BV9PcJcgxLOwmGx3BNc5TJcNnIJwM4m1BNZrRJMsFOHwDUM4BBojQJs2BpLw81Q3B9+zaJMUSrDwiPN1BRCnZJ8Zk7KwdBl5BNjyTJ8JL2HwPUw1Blt0SJ83MkDwKxp4BBqcMJs36ELwQT25BFRNSJsKxyMwfZY2B1inQJMse2Mw 4_2ndj_mp_0011
L9It7Bx5JdJsM23Kw2Bq9BFWWfJ8L6vMwRgn8BtAvkJcuLDOwx458BNW2lJMfGMQwcVKACdBVgJcQRSLw//HBCJ1ZjJcEbENwSGxACtQBbJsgKbKw6FM8BRVTdJMmc6Iw5x89B5cCcJsF/IOwBz8/B5DziJMbxhJwS9DCCh8DkJcWMAMw65rACh7PnJsrfmNwudUBCFxGhJMFU4OwJYtBC9hvbJcu9YJwyr8AChriYJMOoLMwPAFACtr9YJMkVFJw 4_2ndj_mp_0011
L10k7BxsPoJc/fWMwruX6BFoHtJMM4XNwtKN4BBaNsJMG1hPwRSP4BFoDvJ86muQwNKd7BNHjnJ8QZXKwfvx7BBvOwJ8Oz9NwW1R5BBx4uJMkMtLw 4_2ndj_mp_0011
LHzK2Bx66oJsd97OwcT9zB9cTnJcgaZQw8z/0BFopkJ8ySrRwId5zBdRslJscTySw2pDyBVjfjJctZZPwqLwwBNrBmJcg6QNwV0h2BlN9mJcbRNNwZ7OzBNyLrJsOQvQwhuKzBx+CgJcQEqOwDZlwBZiBiJ8dXaQwUODyBp3SmJMAu2Lw 4_2ndj_mp_0011
LueH3BljKhJsfGqRwOlU4BtvxeJ8Ez2SwRlm5B9DsiJcZmvTwcjY5B5DfiJ8b/+UwMDb6BtrlaJ82ydSwzCV5B1PbVJsQ71RwA8o7B1DFSJcR2TRwnBv3B1UWSJMSr4SwEkv3Bhh0fJ8SjwQw3Uu2BtevdJMsVjTwsAz7BhVYcJ8F+vRwwTj7BhOfZJsfzWTw3JC4B5taWJcxEARwFM36BZRaOJ8Yg3QwiKu8B5MWUJcJWjQwqV/8BxDFRJ8dLISwRL92BNirOJckUcSwC2B5B1aWRJs0guTwO2E2BBpzUJscFPTw 4_2ndj_mp_0011
LDvH7Bt7mmJ8YwJTwhgd8BBQxqJMZW6TwU0R6B1YSuJs4NpUwoii6B50CvJcbO5VwQAO+BZ3OuJ8FZ/Swb1SACZh+qJs5rdSwDQM/BdtLzJscouTwSSCBCFFptJc38URwyIX7BZBimJMUmJSwWzs9B5cloJsd9nUwY0D9BpcevJsDzHSwGDABC9jQqJMegRTwPq4/BJtFnJM8dHSwL0NACxWl1Js8CETw9oe9BxWi1JMLiDUw7nLACxo+xJsTOmUwUG3BCJ/FrJsThARwaqWAC5WRuJc5ZfQwXXbBC1sexJ8MXqRw 4_2ndj_mp_0011
L4DW4B9DgwJ8aW8TwSkH2BNdqzJcRYcUwOWV0Bl5ewJ8qmbVwzNpzB1UqyJMZBeWw5lb0Bxvp1JMa0QTwLYy1B1iw5Js7KWSw8EB0Bx/z6JsOsIRwkhT2Bdt4+JMX7HTwMwA4BB9FvJsdtATwpS62BRkJ3JsW29Uwqx3zBplOyJcdqpSwJDnyBhGe3JcIzpTwJjr3BpTJ4Js1F/Rwlw+0BNtu9JclAfQwUhtzB9/F3JsZmlQwJ7FyBdqX8JsV3dRwvTR3BZu5AKMGQeSwsaa0BBLQAKMQ9eTw8om3BB4B+J82Q+Tw 4_2ndj_mp_0011
L8NrzBZIWrJMH+OVww8OyBlTboJc61OWwtz0zBZ0LoJ8HggXw97syBpFapJMUsSYwtbB0BRrVpJcXBYUwjFPwBxCFqJcs1XWwD38xB9GRkJ8K97Vw 4_2ndj_mp_0011
L1xZ2BFlymJsnfgXwyG/3BBiZmJsZeYYwiuy4BNGgrJctgtYwiMw4BpnCsJ8LDUZw96h6BlcJjJMEbQYw5XB6BZDRdJsQeIYwMtB7BZf1aJM+5HXwqNj4B5eTaJMhslYwr+j6BBudVJMkY5WwZfF4Blw7UJM4beYwTfF5BVAhSJcfN0Xwe4n4B9nKNJ81vlXwdUh3BdvLmJsHlrWwY3v2BtxrkJ8YrxYwoQl7B5QxkJMQdpXw/A37BpbgjJ8a5rYwbuL8BxgKdJMj9ZWwPjw3B9xNcJcCYCZw3gW7BdhjTJMpAAWwIY72B5xmSJ8TZ1Yw6Do3BB7sLJcKYKYw 4_2ndj_mp_0011
LZYO5BR2yvJcj8UYwdCQ6B1U/0JMyDmYwgAb4BJ0m5JM0+mYwhOA5Bx5o9JcPM7YwcEv8BRD02Jca3MYwWyA8BRv03Js7bCXwMf5+BNeiyJcDSOYwMA34BJELvJ8tGrXwVYq6BdsK0JsTrHZwJ1g9Btsf6J8XyaYwCmq7BBWf0JssAmWwecUAChb5zJcup4XwQAe/BBzyxJ8OavYwT4I+Bp72uJsEIAYw 4_2ndj_mp_0011
LHD/1B5qC5Jc2fWYwpC/zBxBl9JMdtVYwJGPxBd4h7JcOXlYw1BxvBp+m+JMAI6Yw//rzB9N6/J8H+RXweHL2B5HVBKspSvWwxSz2BN9zDK8shfXw7gK5BZaJFKsLG+WwQbr7BZJtEKMDtZXw/4H8B9l9CK8FiLYw/ps9BVkBGKcNG3WwMPq1BlMN2J8NGAYw+Wt0BZrHAKc4vuYw1kJzBRdv8JcpVlWwjXEyBJiaBKcFnRXwNS43BNl9/JMbY0Wwy/21BBA3BKsGVsVwhvH1B5SMFKsxEbXw4jK3B9fUDKsOORYwVu54BxKgGKc4yOWwxGl6B5D9BKMnwYYwweA+BRaoCK8J4VYwHxW9BZWXHKMW6HWwaLl/BdZsFK8lxLXw 4_2ndj_mp_0011
LZzdwB1Ok2JM/rYYwITxtB1cf0J8+0iYwJI1tBpZNyJsMARZwVzWsBFWI0J8asrZwRN8sBJhNwJMfHDYwiEYqBxmRuJclbMYwUEaxBFCm0Js4zAYwDrGsBhWT3JMAphYwpO+sBRG3xJ8HsFXwh5XuBFn7sJMZDEYwa4RqB1kBuJcVDrYw 4_2ndj_mp_0011
LgMyvBZfluJcm+YZwTGRwBBr1rJ8LtAawmgowBhlxvJMMwmawcOcyBVnHzJ8L1mawo7uyBdIUoJMaW8ZwqJYzBBW8kJsmgjawe+i1BlTChJcwraaw+XF4BBArjJcbMSawMLb6BNAHhJMYMMawBHh6BZ72bJs81Naw9Jo8Bt/3jJsgpEawQcAxBVEBtJsOhCZwrsfuBNncpJsiqHawkceyBZlmlJs8YhZw5Te0BVWzqJcfn1ZwnYB0BlhinJMyk9awiUmxBl9uiJ8JTtawofz1BZDbeJM3R2awCaB1BtNpeJc/x+Zwu6F4B9ntnJcCsQaw8V14BlovZJcDnTaw4XR8BpB8ZJcIWJaw4lj8Bdb6nJcVYDawxWY+BZK9hJ82JAaw 4_2ndj_mp_0011
LWzLvBxIbuJsoSJbw6zYvBxIzxJslbubwC8mxB5ejwJcoHPcwQJyyB18C0JsJigcwzlrsBp/uxJM7OFcwFWcsBpvt1J8U7pcw6mopBZiu1JcRq8cweXXpBxH25JMBQgdw8hnmBpn85J8niydwG79tBhiNrJszIHbw4e5vBll51JsU6lbwnRGrBFMnyJsdSubwfeTsBV9vtJcnDScwHX3tB9vq0JM+BDdwnl6sB94t5JchYecwlQMoBZMp2J8phjcw1VLpBp5xxJMLiJdwY4xqBpT74J8gt5dw0f1pBxkz9JsrwTdwZahmBlXu8J8O+JewZnSlBRv36JM4Sbdw3ALmBxPU2J8Ey+dw 4_2ndj_mp_0011
LIOByB9vVrJsrRWcwF2+zBVRLpJ8xc2cwK0y1B1EqkJMW+kcw/4E1BpkWiJMtpDcw3SeyBZXBnJ8E0ddwqH1wBFQcrJs7gydwohswBJDXiJ8ayQdwuU0wBVZtoJ80DHcwi4W1B9OXsJsgo/cwVJ7zBpKrlJ8Lh1dwtwxvBhS2pJsdSOewYrJyBF5quJ8yn8dwmXYvBlN+sJMhhbdwtuovBdt2gJczxsdwjKQvBN+sjJMd84cw9G7xBBVLfJcrRDdw 4_2ndj_mp_0011
LnKA4BZwZjJMA+4cwHls5Bd30eJsNGwcwxPD7BhBdcJM6+YdwtPW6BZg2dJsZS8dw7j17BdpbgJsOhPcwlew9BRhpkJMangcwA6l+BNZKkJ8JsEdw3vX+BlJUoJMIcJcwu5p4BFDklJsNOSdwjwl4BJWwbJMLwecwrF/8BJY6cJskOGcwcH46BlK/hJ8/wybw 4_2ndj_mp_0011
LVyA9Bp00YJMijSdwRni+BZGqVJs8BzdwWbs/BpCWZJccxVew3RJACFHnWJ8lr0ewdhZACNueSJsJ7ddwcEhBCtJ6VJM/ZLdwJZkCClFfSJ8dV1cwdFtDCNJ5VJcf0jcwPZuEC9CnSJ86MNcwV/h9BdajYJsxXzcwR2J9BpBsSJMPs/dwQ11AC9BxPJcFS1dwl6+/Bt8CQJ86EEdw0ZGBCx1tYJ8iQ0cwVY/BCdrLYJM7/kdw/b+CCFtmPJsuFMdwzAHCCtySQJccAbcwWdTDCdz1YJc9lNcwwDMECJIBYJc0C+cwJadFCpyAVJ8zGCcw9fHFCND6PJMQthcwAsSECldrQJ8Rb0bw 4_2ndj_mp_0011
L7rBACR1jeJ8HITewGhlACd+ZhJspJ5ewpm8+BZ7iiJMiHZfwQDr/BdmxjJMcJ+fwXUJBCxlymJcR1pewzSUCCxZzmJ834KewfPpCC1K9rJc/kwdwymlBClQGtJ8fORdww4aBCB4txJc1U8cw7wKCC1O+1JcsG/cwlObACFMByJ8W3hcws6b/BpjmgJ8sB5dw0bRBCJ7+eJsFHMfwuXUACVpMpJ8cwdew3ndBCdOQpJ8MuEfwUlSDC9b9lJMUCZewBQGCCRwqjJcvvzdw/AzCCR3avJcmJFew0qnDCN+XrJcJwhdwMc7AC5nRqJ8WrHdwE7EDC58v1JMEGNdwEB7BCJNZ5J8T0vcwbE+/B9ufuJs7sacwFpMACJwh1JcMiTcw 4_2ndj_mp_0011
LTFd8BhFTiJclYOfwqbN6Blz0jJMIcpfw9lX5Blv4fJs1/EgwFUS6BRgfbJcD6Fgwcgz3B5KElJscmNfwzX62BlMegJcnP4ewgtD8BBRfgJs1OyewJ046BtAVnJ85M7fwctM2BVgqmJMVZhfwjcV4BhXIoJMYV2ewcTZ4BZYQfJ85Unew 4_2ndj_mp_0011
Li+r3BxZZhJseGUgw8yi2Bx6BeJscRlgwtwg0BZi9ZJ8zCegwNQsyBZ3AbJc01RgwXAP1BhOkhJMXT2gwrB9zBR0WeJcBTIhwnYV1BV+BdJsEQXhwH3mxB1vQdJMl6Ghwf7E3B9kOlJsxeSgwtoD4B1pWbJMT4rgwgvu2BN9OkJ8HL9gw+AtzBFjDkJM73ugw 4_2ndj_mp_0011
LaO40Bd0qUJcGkkgw1Z0yB1veQJ8sAfgwC2yvB9vfRJsrqhgw5yauBZBgPJsz8TgwYYqzBFd8LJsHDugwzfn2B5WkMJ8M/vgwhfC3BNqgSJMX9xgwxP40Bt5tUJMBhkgwoCFzBN9wPJMQ8Ngwf0nyBFdVMJMqe9gwN2EzBN9DIJ8iOngwD2W3BNdWKJ8X/9gwakn3BJA3KJ8l4hgwx402BdbtTJcnzChwFWC5B1qjTJ8E5rgw 4_2ndj_mp_0011
Lg52uBhXuUJcl6wgwx4+rB1BXVJcoL1gw5HyqBNQoaJMxAwgwMvvoBpLyaJMIJkgw4+ZrBtKKUJMovMhwshQsBxunOJ8ktThwWaluBlu8NJsPgfhwurtqBdwNKJs8TOhwlOXvBtA5IJsi3lhwhffrBdFKFJMMrUhwrmztBlTfEJ87ZghwBOluBd5c/IslvmhwxZMwBhN1WJsip5gwcy9qBVXATJMY9ogwl+bsB1kEXJMiyWhwtRRpBxZkUJ87xPhwNHzvB1YaRJc8vjhwzw4oBNhvKJMDCFhweLMxB1OXIJ8VIvhwC2RqBFZsBJ8vaQhwgJTtBVI48IcKxhhw 4_2ndj_mp_0011
LvDVsBRU/eJMjwzgw+ebrBF6rkJsIYxgwmbArBFVAmJMWdZgw5hUpBxUbpJcAfTgwcodtBpDloJ87D7gw6QitBVifoJsbAThwAJ0uBRvhkJcxbehwrJfsBRP4rJ8crhhw5NjuBp8elJ8MIzhwKXJtBlr6pJ8tg1hwWkPuBdmXeJc3V4gwyBjpBx/ulJMPF5gwXWdvB9qnnJ89J1gwp4/sBF6osJ8O71gwN76vBlEkhJs0UYhwBYUrBh3ivJciSghwLbbvBpuyiJMQ6+hw 4_2ndj_mp_0011
LmsUsB1UQjJ8F4Jgwwz9rBdBAkJssZlfwwNSpBRFtiJsM5Tfwy4voB9K1kJspqwewIxAuBFijgJs68MfwPV2wBNrUiJ82bXfw6HntBVqraJso7XfwNRitBNDSgJ8u6OgwhpGsBt5UoJs9ihfwLdutBdDJhJsIsqewNORyBJK2fJsy3FfwUKHxBRtfmJMCQOfwp9MxB594hJMCr5fwrEEvBZRRYJM/gGfwht4tBxdGaJsbO6fwVFmrB9idZJs27Ofw 4_2ndj_mp_0011
LreqnBN15fJM0YsfwCE4kB5PceJsLjffwFmsiBpMWiJcgLyfw+0OgBVTZhJsKPyfwedRkB9dsYJ8+YtfwjmEmBJJkUJcE1YfwXaEoBFAISJsKrwfw6YulBt5NTJ8zIuewwktpBhlWOJsT5dfwXiXnBRhcPJsHXbewsrWpBJMBNJcSFzew3a/qBFwQJJcSYgewezAoBR4gfJcEBGgwhnxkBlxTfJssZ9ewv1ekBN/WYJ8LBIgwkYNiBlitXJs4alfw63VoB9yLTJMgHJgw3CKkBRyIVJMFZbewH+RrB57bMJsEowfwLJGnBN4YOJcuy5dwmiRsB5mBIJca/0ew 4_2ndj_mp_0011
LtcpjBR4AnJsHzAgwReDiB15mrJMhkIgwQIshBlU7uJshnrfwxznjBphhwJcm3VfwQCbjB5b2uJMPbagwuo2jBd4WrJcwPugw+PxhBR6wzJcn/fgwPgmlBp36tJ8GH/gwtoplBpsUnJ8nTCgw7FHgBBafqJsGHPgwuPZlBVZIwJc9DVgwvV7hBF0aqJ8Se1gwNgxkB5WlnJcVhpgwz7wiBVjA2JMSpsgwfAkhBdTS2JcW4RgwVtlfBpYhyJ8pdlgw9J0lBxANrJsqpMhwGXknBlAxuJsSX4gwH3rkBxpoxJs8fEhw 4_2ndj_mp_0011
Lh0KeBxnzvJ8vcefwOGHdBt7NzJsgC3ewgGleB17E5Jcqq7ewlJYgBZOd7JM7pcewz3NXBNV5yJMNLqew1AhVBdAgtJ8pGYewARmPB1pdtJM/wMew+j4NB5DEoJ8R+6dwA7DIBRG6nJsBKxdwaiVbBhJ6tJswzvfwCpMfBVPcxJsO7bewMotUB9lvzJ8R7FfweDXWBh371J8dHSewsx1XB5+nsJ8Wa7dwviSWBdZYqJc+pvew1aPNBNEWuJMISpewa/yOBRkiwJcj50dwgFHQBtEOnJ8zyddw7ayOBZK8kJsNNSewEmFHBRKRkJMPeldwc68FBNKnoJMKKMewW6LHBRKvqJ8SLbdw 4_2ndj_mp_0011
LwC0dBBmU7Jcn3gfwyw+eBhWdAKMTHvfwbQWiBxEsAKcQICgwuYbiBhMYBKcuTVgwluraBx9aBKMd4Ggw9/QVB1AmBKcvD5fwPgwUBRPfCKcSZUfwPLNRBBVwAK8q6Hgww5zbBtgK5J8W/2fwC2UfBhvpBKM2DSfwYfcaBJCEAKMZgUgwfswbBx5YDKc+BNgw5WgNBFp0AKcB2BgwZUzRB9ADAKMkrWgw 4_2ndj_mp_0011
LStjkBR4QAKM46tfwihanBB4JAKMIj3fwTT5oBdKWBKcajRfwzhQoBNd0AKcF4sewMcWoBlpm6Jchh/fw7sRrBRbE6J8ACGgw4D/rB93c0JcvSLgwnSsuBNoA0JcXnTgw6w4wBtaPzJMqfHgwHaqwBtl1yJcwMlfwp/QzBBH5yJsInQgwNdZkB9T1/JsLLOfwRe0nBFicBKMPdJgwMIKnB5204JccfMgwNZCoB15N4J87wifwHUisBFWY7JMklxfwoVrrB5ti8J80CUgwuFnqBRP7yJsZXXgwj+1rBZBAyJMi25fw/d8uBxOT0JcLojgwsC2uBFpGzJsuQXfworTyBdtQyJcGCTfwLCczBJ+MzJMerggwXN60BBQUyJsIiHgw 4_2ndj_mp_0011
LIQ+qBR3+CKcOgZfwYAjsBdONEK8w+2ewmMeuBpNWCKceEeewr4YvBJtaAKcX/vew/rMuBBRhGKsq/JfwO7CwBd+sHKcbQoew6qVsBFlpIK8/8bfwkLzrBNEFDK8d72fw3uGrBdv+EKci9few7hdvBFavFKcIjjfwMrMxBJaVJKMCQ2ewjAaxBVTKGKcWscewW/2uBJtdIK8OqNewLQhtBFzRKK8RXpfw3UErB54aJKscbCfwa9FrBFzxHKch90fw 4_2ndj_mp_0011
LPKduB1bkCKcfqzdwwHIwBxnCBKsD0XdwBSQzBlLIBK8UZedwetd0BZgQDKsHIrdwubdvBNd7BKcgqqcwbTHxBRDqAKcCvMcwCvatBRSGEKMejmdwJEovBRg29Jsgcadw68XtBVAeBKcdujcw0ysvBlpFEKcDIocw6R4xBJCT+JsQSbcw 4_2ndj_mp_0011
L44v0BVQx9JMhRbdw0ro3BNto9Jcv6idwzJP5BtN4+JMW05cwTrt4B5Sq8JsZvXcw74b4BpDM4Jcy90dwBPY7BVMt3J850AewKoI8Bx3hxJsRGcewXVe7Bt+wsJ8cpydweE+zBlHn6JcAbLdwfnN4BVSGAK89i9dwWtQ3BNJW3JMvhRewVD/3BtDF1JcLkddwRDm8Bd563JMn8jdwlK87BlbB7J8mmVewrf27BZUvoJ83n+dwBAZ5BhCGtJM+nodwuux8B1wjtJsCZXdw 4_2ndj_mp_0011
LALW7BFCHBKMxs8cw6NE9Bh4vBKcDIXcw9Wg/B1po/JsfuQcwsh4ACtVKAKM0uhcw/oE/BBeI7Jc9x9bwILH+BtooEK881acw59x7BVqnGKs2qacwypBACh6PFK8Pq2bwVCl8BdecJK8tOmcw4A87BpIzBKMYnZdwnSA8BRcjBK8ux4bwxIJ/BRl4EKMWT5cw3Q36B90pGKMPD7bwAeQ6BBg9FKsNTxcwQqYAClATHKc2w5bw0q3ACBB4DK8iN4bwzOC/B18AFK80BYbwZf06B17uKKMfblcwmFc9BR/dJKcDTGdwrPD+BNFLKKcnVPcw 4_2ndj_mp_0011
LAAAcBBAAAAAAAAAALy2J+23PV6rX6movPy3N+KDDN6LWSszP 4_2ndj_mp_0011
SCORE:  -173.191   -401.207     30.687    323.121           1.221                 19.372         -8.834   -160.754        1.002        -51.058         -3.425        -20.320      -7.128        0.000     12.700     99.900    -16.888            0.008     39.474                -31.970          0.909     12.876     51.000      3.000 4_2ndj_mp_0012
RES_NUM A:1-103 B:104 4_2ndj_mp_0012
FOLD_TREE  EDGE 104 1 1  EDGE 1 103 -1  4_2ndj_mp_0012
RT 0.330467 -0.869834 -0.366307 0.926283 0.22444 0.302698 -0.181083 -0.439335 0.879883 -10.2285 -11.344 24.5696   4_2ndj_mp_0012
ANNOTATED_SEQUENCE: M[MET:NtermProteinFull]ETTNGTETWYESLH[HIS_D]AVLKALNATLH[HIS_D]SNLLCRPGPGLGPDNQTEERRASLPGRDDNSYMYILFVMFLFAVTVGSLILGYTRSRKVDKRSDPYH[HIS_D]VYIKNRVSMI[ILE:CtermProteinFull]Z[MEM] 4_2ndj_mp_0012
CHAIN_ENDINGS  103 4_2ndj_mp_0012
Lpr8nAFq3JHsuOeUwBsjrA5GhHH81wHTw5WE3AxBwLHcij+SwPqe4ARpHVHMUQ2SwbsFkAZqhMHsLlFSw3ZwnAxdOLH8FRpQwXQBoAJrb9GsEaHQwAm/uAlpj+GsMdHNwKLegA9oMHH805lUwMLxsApWQGH8IXIVw6PIoAJaxRHMN5nUwam0rAl70+GM9YCTwCeVYAV59IH8JMLSw3pRjAxKEVHcRZSSw46YiA9HoPHM3L+PwGdxvA9MiOHsNGiQw50yvANIq2GMvqNMw4khqAVwxDHMPZxLwP262A9W7BHMQvdNw 4_2ndj_mp_0012
LGAw+AR+oEHsoeITwHOTFBtL6FHMdQHTwxohIB9YZ+GsZgRSwT+VNBpH09GsshaSwDPdHBBOFFH8driUwESAGBtYv6GcLkQVwH3ZABFjz6GM3mzVwn1f6A1LLBHcb1WVwDyj+Apce0GcIPrWwuPF8A1/B+G8X4mTwfq9FBl4YOH8LO7SwwhzLB1YuFHMovhUwAi7FBBcuLHcesIVwm3ZGB9/F0GMU5jUw2U0IBhRd5GMZyEWw 4_2ndj_mp_0012
LOq5FBtjx2GM+2kRwI4RIBdVKuGs3IuQwoBAFBJcorGsfG+OwXe7AB5mqwGM1qdOwycCJB5VvjGMRRhRwIlJMBxBVcG8TCwQwympDBFPveG8VT2Rwr65BBFSC4GMkwjRwBwVMBlMkwG8UkdQwJHKLBl6dlGcSocSwi6wOB13/YG8GVURw48QEBdmYXGMVdaSwzsSBBFaUkGsOXcSwwxhBB1B7cGsbL7Qw 4_2ndj_mp_0012
LFyXGBphJjGsXBfNwKHUEB9pbfG8v04KwT/Q+ARtyZGMyY+KwH7t8A1zuQGMdRIKwHLXIBB18XGsm0gJwiEkJBpXIPGsSoPLwCtfNBNV8dGcRQ3IwxqZJBNtzeG8sMROwq/2DBhV1mGMNXwJwrvoGBVf2UG86ZVHwmqyGB9CcOGc0/jMwRsTQBJAiYGMwLyHwtgmMBxZmkG8XqDHwwmQPBps/gG8qAtKw 4_2ndj_mp_0012
LXiY2AhdffGccbKMwtsErAdv3bGcZNRMw06bkAhg8gGcc78JwqhYkAtLsqGs68nJw9aJmAdhgeGMVr9OwMc9qA9sGYGcpnmQwzixtA1luOGswUbQwye9rAZB/cG8ISwRwMfs3ANa+mGMr12MwGEFrAVXMTGMOGDMwHGPnAF2/mGMx5YPwRnIbAVG+cGMAb5OwaKHvAlaHZGcMWiSwG6kpAR7kkGc+h2Rw 4_2ndj_mp_0012
Lt88dAVIJbGcb4QIwu26QA5apfG8vA1Dw4r/KABWmXGsgcs+vi9ERAVcSOGM14t+vbzTfARLITGMQJeIw0OMDA5yUkGcbhJFwCY2bAJMZlGs7kACw 4_2ndj_mp_0012
L412+/Ev9aG8v1S1vhrOw/wyrUGc7ZVpPoZB8/8YGZGc5CE9PFBFDAJk6iGcr1K+P9Oqt8+iUTGssBInPj34J/2pgdG8cEZtPlVD5+W8oOGsWV04vE337/Ax/iGMkJR0vQg29/A1qMGMC2InPsS7r+O5+NGM0bS4Pg/ls/WhwcGcLgM4PQN8w/yuuNGMQB/4vSr6x8MY2GG8DL65vezzC+uw+TGMydP/v 4_2ndj_mp_0012
L8Uz0/41KTG8dI2CQBKa4/83pXGs6LGIQ/jtO/I33gG8k2oIQA8Jm/8iApGMYznJQOyyy/w5sOG8D5JKQ4UtLA5grGG8L+OKQzq+HA9Dh7FMbhMMQAWit/wMX6FsEKSNQVUXWAhTBvFck1mMQmfCn/kh5LG8HXfCQ62XMA937aG8W6GIQRW1K/kGUKG8yxuJQIZmv/wsKSG8gSJMQ9fYaAlq2KGMeyxKQW93NARRUDGcxiPIQ 4_2ndj_mp_0012
LrVF/+uLegGc9eRHQIZru/SB5oGMVhAIQ3EHk/2vPzGc0UHFQbxpq/qAB8G8s9xGQMXoNAnxBlGMLZPGQtq4MAD2zhGMSWvAQ6b5UAbVobGso20IQwa/V/WR5ZGs3TZFQlIux/attrGci6DKQ7eGZAXxirGc0hpGQ1h2ZADv9jG8w199PhwViADnAZGs15KIQQCqVAj9EeGcCn6KQTfkJAL9DVGM3WnIQ 4_2ndj_mp_0012
LLEfC/KDyxGsOtPAQgrY09Y2G6GcFZG6PWoHr/cqg+GcVWz/PDdXp/MDmIHMUQvAQlKZw+Uo/0G8ZweevnKai/ojZ6GMHLE5vvdL3+o5hBHM+Q+/vKl0HAZig7GsKQF7vm0Rt/0CNGHMLKQDwUXqKANCcCH82H/BwrXbaAxBs3GcAJF0vTaoeAlcVEH8weYEwLXJnAR4R6GsZBz5vgw/nA1b8/G845uBw5ak2+i7QqGcakp9PmDtH/aMjAHcOfH5PT1QC/S2swGMweurvzwTi/cdhuGc5AdePArRI/+RKDHc0RNAwOmSm/gwYLHcfMOGwjzsYAZ1WzG8cZEjPV4AgAdEjHHMiKMIwYObuAFzk5G8xnYyvSy7vAB6jBHMSMPDw 4_2ndj_mp_0012
LtecFARNQ5GM/QDCQhugWAx5O+GcM/NFQHn5OAVfuEHslKCJQZznVAJMyNHc/9XJQiaFjAJ9l1GM5fFHQB7yrAZju5GcavXJQbtq0A511+GMPTTIQia6qAx7Z4GMibHMQc5n8AZgnCHMwJ+JQAi3yAFkL8GcGRyNQoXs7A1JRBHcrLuMQ6vzBBx1BFHMimYOQO7GGAZoMxGsL5zBQ2YddAhogEHsgbvCQnL4mAtu5xG8AbnDQPScdANCWvGsKbmIQXIX1AJX4/G8aYSEQqA8jAdOZ0G87N9MQ38yBBNmoGHcEZIJQ35KyA9aJ7GsAZ8PQYVkEBdZUIHsAOVNQ 4_2ndj_mp_0012
Lyv9AARuj/GsQ9jKQ3t4w/YqZFHMEo4MQS+/N/Y2QPH8/USMQHwuU/YRgXH8JqrNQWWXK/Aw39GccNkOQGcHu/c9P1GcefBQQfB0D/UMDuGs1/1QQVM0I/CR6uGMzquQQOqsi/cfrnGcsglRQ1/x+/Q1h3GcjcbKQ0yuFAtEdIH8idEOQec8h9+F65G8N/RNQWHu29k7fCHM6XBQQH8pCAhqE5GcuorQQhpr//oDdwGsUMmOQ 4_2ndj_mp_0012
L3Pt99iuRPHs5qKKQiF2W/+O0YHMBYPJQ6AUi9IaihHsPnYIQngh08awMqHcIlkJQORu4/ifAWH8cs2FQp5YMAP23OHcDgeHQB9hK++sLIHsWGNJQrKRw/aerbHcPY1KQIXBm/i9bSH8Y1oCQeVpDAPpRdH8xVSEQK20FAzd7HHsgVjHQ 4_2ndj_mp_0012
LZiWi/osoeHsgPyFQvz5CApF8lH8jzHEQ4stRA9s9pHM1NZIQ+OBVAhNizH81hoIQAFvQAFTPgHMCM3/PtRVGA5YpeHc4RuxPHCpUAJrmXHcBxJovLzqCAJzepHcVA8TvUN8e/8mTXHsZyHEQ1ea4/sl2sHsMSECQ/tEVARVYYH8sudBQTNXfAJ11kH8gis+PrtFu/0jjaH8E8ozPO0PNAZLeWHMkt25vjMvWAJq2PHssxjmPpgFiAhvbbHc1yHsvbih2/MYWoHMTLM4v7v8RAxuktHsewwivWKVw/w0SuH8qLUxP 4_2ndj_mp_0012
LDm7XAVoSjHM00TKQnT9hABGYnHc2byMQCVwVAVINwHMGGMOQHl3eAtT24HsPArOQHvZkAplUeHsYswOQL85pA1n/hHcJOoQQy3o0AZJikHM9gqQQMuKmA57jjH8sj4RQd9Q3AZCgnHsJ94RQ5WouAF3+mHMMdpSQ/69QAlEBcHcORZKQZoqpANz4qHcAMRMQGxdpAFhXYH8aqyNQ0E9ZA5IXaH8gGVPQQk35AFUqjHsnI1PQMhjcAR4niHMTWVSQQ2c/AVL1pHs2EISQ 4_2ndj_mp_0012
LuAbBAtBmuHsz/xOQLdVn/sSG3HsPSDQQe+ri/c5wAIMiQVOQe1vk/YDNFIsmpbPQfSu78CrPxHMiFZQQxfa0/spanHs6oiOQ3aZ1/wa04HMonBRQy/OX+U6IqH8YU+QQg6HI/+uxuHchVEPQtDkG/KwG3H8zV9QQ 4_2ndj_mp_0012
LTf0P/gE7/H8aQ4LQ6drH/s9hEIsZZFKQ3OG+/0nrHIsRPiJQKh2//wBlMIM0RcJQ/MMO9UljCIcjgzGQ2yhv9Mf/GIsoJpCQEjKs/+WlAIMRKmHQLKYH/U/V4HcAZPLQcNh29U8hHIMjQSLQw+hK/ENl+HMFVUFQXRlo+erhFIMLNw9PIyBk/obPII80TCCQpmn/+ewYKI8PoBEQkd94/mcY+HcNeyDQxF8//SA2DIMMYjIQoWUs/KZm6H8G5OJQ 4_2ndj_mp_0012
LcLxQAV1vEIcTO7IQGT8iAl4KHI8QicIQeZ2nAB7wJIMnH1KQmpusA1tFOI8iFfKQBqwqAJA7CI8QH0GQdXUoAR1rAIMD4OBQ4w3vA14H4H8/iBAQSpdpA1UHFIMNpM6PpOoOAVRwAI8AexIQvTAiARbIKIcvSuFQoU0qAd8J/HcOVzIQn0wyA9jpEIcpDtGQlqKgA5TR+HcdQJBQ3oIuAZW80Hs1aH4PcdxuAdm1xHMdw/CQ4AH4A5H96HMLiJAQkJunAdmhDIMOODpPBXnxANbqGIc99W6PVB4jAhVVII8/VC8P 4_2ndj_mp_0012
L80/lApRQHIcU0INQQPTpAFf2JIM0RmPQZC8jABmPPIcFtDQQOrlpAhEPTIsHVHQQSSMnAt7GGIMet+QQy5aqAZKYIIcdZVSQwTkoAVgVEIciqcTQDmgrAlhpGIcKnzUQZEwpApAvCIsE+5VQYwAiAtBxDIsKLXNQXtlxAxIFLIs3eUPQ6nirAN7XCIcCT1QQcEZdA5yIFIsYZBRQZwvlA129LI84riSQjE3yAZpdJIcTLUSQcGatAV7xAIs37QTQi0KgA5gKDIsdfdTQ5AsmAJZMKIsI+/UQn15zAt/0HIc5ezUQz4yrAVvaEI8TbyWQdhTuANY6+H8HyvVQaf9hAJxqBIc4h7VQ 4_2ndj_mp_0012
LvPMTAhGTPIcFV0PQ5JJHAF2SUIMmyCQQq6oNABsaYIc7y7NQvJCSAReKdI84pgOQWCgc/UjpTI8HZIQQ9C2MAt4uLIsDeSPQeZgMAdRFWI8Tr+QQgcvV/M0wSIMqRMRQyLJE/Mm2QIsXVxOQ70CG/QRqXIsskxPQ 4_2ndj_mp_0012
LfE0RA9QmWIsQtdLQIRaYAB2+ZI8iuNJQM5YnAxorcIsmJ7JQ9DDpAxSnhIcDWgJQiDAaARcoWI8VeTFQu6XhARyjZIcS+XAQqWBUAd/MeI8J979PRSTiAJvpVIMnU72PgClMAZ06SIcUR8KQp8VMABNIdIcX4QJQn+HKApEJVIM5qTEQtCMiANrNTI8H0EGQ6jPpA9INbIcXQSBQjPPaAlJSgIMCP31PMAPTAlU+gI8RFVCQzsDEAtxrcIsx1M8PRoalAV3uXIcJSnWPfm3UA5gAUIsgcQzPhCunA5caSIMa9o5P 4_2ndj_mp_0012
LHBTvARVRZIMNNsKQEaG6AR5AbIsBhVLQ3ID6AJV9eI8XctNQ0hAABJvniIchU5NQSqlABhOOWIs2A7LQ51ACBhiITIsjTcJQ01rBBlgOVIcPnaGQIwlDB1OMOIMtqyJQ70UuABDRVIso+pKQABK+ANSfcIsIejJQKUG9ANVjTI8BGUNQB3QEBNCkXIsWp4MQoulEBJc8LIcyoNIQN6yDBNTqMIsYroLQ 4_2ndj_mp_0012
L4hKzAtkTeIsfvwPQAzixAJfohI81dARQvQVtAN6WnI8GeiQQ8uzxA1QcrI8dQ/QQUaJqA17OfI8KkDSQlFivABwvaI8UECQQC9M5AdgPiIsdSgRQad3sAhWUbI84DZSQ/ioiA1/ceI8mUiRQukCpANUDiIM+E4SQ 4_2ndj_mp_0012
LXKAmAFAbnIciPNPQqLthA1ucsIM/q+NQY1YqAdVVvIsY1XMQN8EsAFxM0IM0YdMQ2BJQA1DUrIcVWJMQSDX+/8K+oIsxirNQ7sNIAVSdwIsA/2KQ9LvjAxn5jIsGPZOQZC0fAVLIvIc97oPQ2l2UAJvgoIMjWlKQ6cxDAl6klI8WzXOQ+rM1/I+kvIcLgkJQNSBVARXOyI8ECrJQ2eVDARtQzI8fUaMQ 4_2ndj_mp_0012
LrpTwAVcQsI8FwpKQHbu4AZ4YuI8c/8IQNDDBBpYzwIM3VcKQKmkCB5iP1IsYIyJQo848AZO8pIsMnOGQIIQ1AtQLoIcCvwBQm+p5A5lLjIsJpH+PSZ5zAxatsIMHHh7PzmRuAR9XoI8zIbKQC6R1AVfxxI81fxHQs1s+AhNcmIMuAVIQ92ICB9TTrI88pWEQqlftAtcKnIc+meDQakO0AlS7hIct0i3PCZZ6A9v+fIM+1/BQNlvABtcDkIMR3t6PPmduAFMdrIcayVyPyhp7AVLutIcZiE4PxwmwAxDNwIsbHk/P 4_2ndj_mp_0012
Leg4CBdi2tIMeZhMQH4JHBxr6vIcLYXOQzULFBV/t0IsW2BQQHvaIB5TO4I8OWJQQakHJBV3erIMVoHQQfAmMB9xanIMq+4OQ5AjKBtXWjIcAYVNQZP+RB1DzmIclP3OQIjhOBhZZgIcFKaMQVPETB5/ZiIcxoTNQu0IBBljXqIMKBENQllgKBBGaxI8UBMNQKJsFBRfapI83UjQQ7IYLBJwPtIsAL8QQMJrGB5BgiIs7OENQkvOVB9kBpIs6qyPQMzuNB5M9cIsTWILQ 4_2ndj_mp_0012
L5OOABtu/0IsE+iQQk2y8AZ945IMPEJRQsmB8Ahjw+IcgiNQQqhDAB1t4CJMntlQQIZ7xAJ324IMg5wRQVfsyAdfK1IclE0SQr/A8A5hnxI8TlgQQWbpBBRjp6I8u/1RQkBesA1zV3I8NPARQe3nuABlm8IMhvISQTp8yARnsxIM/sZSQ 4_2ndj_mp_0012
LEey4AtiE+IMWU6NQjqX4AxGqCJsM2EMQ7HXBB1EIEJ8rHtKQL88CBJrxIJMWh5KQsn3vARxrBJcHs9JQ8GukAZo1BJcewFLQmfviARlWEJcPTKNQboyaAJjM/IMCDxJQ4eA1AJ5k6IM1hiNQQl21Ax5KGJcFwMNQ1BMxAJty9IstLCJQtxiwA5AtEJcxmZIQj1qLANFK/IMUCbKQ7YteAF4N9IMqZGIQ 4_2ndj_mp_0012
LCbWEBh2eAJMLfnJQhNaJBNHaBJMEoJIQo/KOBF4ZDJ8up5JQnx7RBddeFJ8eJwIQAPDLBVkN8IstxeFQEqSHB1VT6IsXdBBQnWGJBRV10IMxfF+PMnRHBNwX+Isfq/4PhixCBF/w8I8aLmJQr0eIBJ1MEJsTdFFQdPTLBhbC5IMzeOIQeWAPBFJx8IcH5uDQ4CQDBVL45IcR6mCQkXbGBJdezIsHIg3PW4/IBRA/xI8N6VCQ3TKNBliH1Is/2+6PPcmEB59A9I8f0oqPZCULBh1y+IsA3nzP8k5FB9ROCJ8xEB8P 4_2ndj_mp_0012
L0eIOBZVjCJcx5jMQ3ZXSBBYNEJcgLWOQL0nQBJLcJJsAk4PQ9TOTBdf9KJcGC5QQ56pTBBEr/IMz4JQQskdVBV2Y6I8dcCPQ09SWBF3N2Ice9mQQYKlaBZQT7IsDPdNQ/9YKB5QWCJMQRUNQTT/VBN4+EJMz2MNQ8wGQBZX2+IM5DwQQK40WBFmABJMot0QQ+IWSBNx64I8Q4sNQoGlXBlgdyIs/DKQQycjSBJhl1Ic4TJRQ9cWZB53m3IMSbTRQ3Q3bBR4i3IcnVjMQ32sdBh/w8IM+tyOQvd2ZBFvP+I8PB5LQ 4_2ndj_mp_0012
L+pSMBh26LJsLE9OQ7ahKBFlwQJcYvIQQJRROBNpwVJ8k15PQe2tRB1UmVJschROQjv6EBdTISJMOmQPQjvvEB14fUJMY51LQr3zJBFHSKJsSdlNQIjrKBZg2PJ8q7MRQieKDBdcNVJ8U8QQQkqXCBBmmOJMFPZPQbSrFBBUxPJ8O7tKQ 4_2ndj_mp_0012
LVWXNBRsFaJM5puQQ9hoQB5OQfJMUeoQQKfLQBhhOiJ8/jiOQOpqLBVnmjJ8jlCOQml9OBFqIjJcWjuRQ6TBSB1EZoJ88jvRQ/bkXBdmrnJ8plPSQOUCaBZhwsJcdCmSQd8ncBN19vJ8KfuRQNIDdBRnkuJsYpdQQyFveBF7g0J88QJSQhUFKB53qZJ8oqTRQRx6UBdVjeJMDutQQhufPB1MQhJs50sSQGhuKBh/EkJ8NsnRQJj+PBh8OrJc/LZSQQ+NSBZpAqJcd0uQQx5/ZBZsylJcYNeRQ9ZhXBhRKlJ88cITQnsyZBd19tJMEsjTQm0bbBdGGrJ8WLJQQPQ/eBhe+wJc9BoPQ+LaeB5hl1JsdbHTQrkVgBxs62JMDqfRQ 4_2ndj_mp_0012
LGwSUBVuFjJc094MQdWYTBxY0lJ8X5aKQowWSBxJ9rJcMruKQdcxTBJtbuJcIfxMQWgpYBBw9kJ8MJzIQsBucB5DckJMPG4KQVC/ZBxMXhJMAYFNQzGYUB5CJjJ8fp2MQCbEQBVq2jJMyfZJQcq1YBpbMoJchBrGQQVMYBlm+gJ8Pf5HQZd1dBpxeoJ8heeLQikOgBB5fiJc6QTKQI+/bBBcOiJ8d29OQQXUaBBBEdJ848wMQ 4_2ndj_mp_0012
LdmyPBl7euJ8puxIQwTLPBRAM0Jc0R1IQZ2FKBpVC2JsxtdKQp1tGBNvnyJs74ALQtXCNBp7RsJs91kHQLFCPB9d41JsPipFQujzSBRcQ2JsizcJQ 4_2ndj_mp_0012
L/oKJBdRK7JcdlHLQeJZEB9KG9J8GBeMQY/4DBpcU6JMSLOPQhS9/AJb86J8/DXQQaabFBtpjBKcFluMQ77NJBpqKCK8MigKQa3zMBdgg/JcQ5XKQsvLJBxpG7JsZNILQWmCBBxom8Jc4JGLQyZGHBFkACKskktOQJ9oBB1dqCK886jMQmHbLBdVBEK8kF8KQlYAHB9UgCKMkwoIQaEHQB5J+/Jsf1zLQBZXOBt8D/JsT9UIQ 4_2ndj_mp_0012
Li3WIBRsF4JcbtMQQ8VWIBpCs1Jc1bgRQeIcEBpg5wJcL7kRQDjSEB9ektJM6ftQQxIbLBROv3JM44FPQBNIHBttt4JcZtOSQNgKMBlCQ0JsWN5RQ 4_2ndj_mp_0012
LOl9BBZbHwJ86yqSQheV8AtAxrJcB93SQEYzAB9TgnJs1s2TQyFc8A9CojJc85LUQCZ1xAlS9tJcprcTQJ1FsAhBJyJMWelSQo4HiARNG0J8o7TTQEbPpA1qsvJscQPRQy+3CBFrjyJszIcTQDCB7AVm5pJMoy5RQ+UfzANoxvJMvmaUQCmVsA5OoqJMAbmTQCXVxAtqk1JcDubSQVfFcA1fE3JcLtsSQMOakAxR51JsOzQUQJJjZAN/uwJMIjfTQMgKlANDryJMl/nQQsU/jAlORsJc47YRQGchwAZlZuJc69uQQ 4_2ndj_mp_0012
LDNyFBBteoJ8QdKUQs7sIBFSIlJMNXHVQ/oTOB1qZnJsYdaVQwEoPBN3irJMY90UQCinHB933rJMBK3TQcb8IBNJFhJsx6tUQcIaGBNTLlJ8csCWQ 4_2ndj_mp_0012
L/pWRBJt4kJMB4SWQ7GrWBlDkmJcz+qWQ14mWBJWXsJ8mpPXQRCoSB1+VuJMDV0XQYa9YBlfuiJs5cqXQAn7VBJnzdJsnYWXQ23ZQBZ5vfJs94AXQlfdRBVm1kJcmKUWQ4HEZBByWmJsiuwVQhk5XBFl7jJcrpVYQzSPdBJbIiJssehXQlA7VBtyYbJchNIYQPnkXB1/kbJcxZgWQ4A+OBFPdgJM55AYQj1GOBFSvcJM5SeWQ 4_2ndj_mp_0012
LzBFbBBzRvJ83VFXQ4gobB5z90JskyeXQOQPaBxGi2J8EIfYQbWTZBVsQ7J8VJnYQUSsgBRSt2Jc4/LXQaFShBJpH3JcensVQ2o2eBJM/2JsZI7UQdVljBN+j3JMxKWVQvwJeBFBftJMxmmWQC1MYBhuy2JMfR/WQGKFiBhr2zJsWdoXQDUEhBtrl6J80epXQ 4_2ndj_mp_0012
Ln3FaBlucyJMb35YQ5j0YBdrVzJMM8mZQfW6SBN9xyJs6w3ZQd0aRBxx8yJ8gkdaQf1acBtzpvJcXpAaQNmGhBNSRxJsxk+ZQrKwhBBsC2J80q+ZQNq2iB9uYtJ8Ct8ZQzEWcBpsXvJMmOvYQq8kZBtKl3JccIsZQm7BcBZnkrJ8rs0ZQ9UJbBJfpvJ8gAiaQtvzkBxZOuJ8aR7ZQNSPiBJSlpJMIt8ZQ 4_2ndj_mp_0012
LMhBPBNiVyJc2KZZQLkVJBBi4xJ8LlfZQPjOGBJSh0JsQv5YQfliIB9NJ2JcGcYYQJiyHBNX/rJschkZQF93IBtfmoJ8YH9YQkTZHBlnxiJ8guDZQ5grJBtQCgJspBfZQ6njDB9G2gJ82uqYQpdnQBdxcxJMoT8YQe1nIBNEQ0J8dU8ZQ9liDBVNsrJsw9rZQgI/JBFEQqJMhP/ZQH8HNBN+zoJcYg1YQaThGB9rJqJcJgiYQaOaCBdsBdJ8AotYQKzzBBVNNjJ8VAVYQ 4_2ndj_mp_0012
LKtHBBRx51J8jBCZQ3Sn6Ap3V4J84ahYQheKvAdP/2JsBGuYQYdmsARFD2Js3HTZQ2Ez7AhQd+J8K6dYQt3K1AVENAKs/w3XQ6li4A1akAK8KnHZQG7a+AJ+x0Jct+cZQnJZ8AZIS3J8+UAYQzEDCBtRd/JcizWYQwW+tABtaAK8AGGYQkob5AFpuCKcniEZQyGo9AJms/J8FfhZQffOwAB4FAKMkuOZQ 4_2ndj_mp_0012
LuRgoAhhK3JMe2NYQUMoZAZ3s2JMrPSYQNezOAZM56JMOPuYQYDaUAtut/JcYNpYQJWXPAlB42JcMnLXQ+2ru/A+31JMxJLXQ35ZY/8Yq1JsxYyVQkhLz/oUv2Jc9r2UQOF0j+S9a0J8DRqVQ2hAsAxj63JcRqiXQCAOXAlw4yJcweiYQ4f1WAFX4zJc+oiWQ5VOSAlsx6JsFouWQTQzd/s6D5JcLwuXQdjLo/4FHyJMTwrXQ 4_2ndj_mp_0012
LVQiAAJc/5JsivLZQjmIq/skq9J8lwoZQ3LDE/cH9AKMMxOZQ7eQ59mWXAKcFhvYQuLZr+szl6Jc6SFaQVH+t+qUA+JMq3maQr6Vo/Ksz6J88oDbQAWfs/+bF2JMzq8aQKxQ6/22F9JMnogbQd1uz/cWU2J8WXLZQ1A9+/U9BAKsLI9ZQxPrX/gSZ3Jsu3VaQfQ72+q1u4JMtgxZQBn5c/y5hAKMwwWaQiogy+4mAAK8HM6aQ 4_2ndj_mp_0012
LxBcS/osbDKczvcZQlYnR+ckrFK8+oHZQPjmq/mHjFKcfEIZQ/md+/qaJFKMMIpZQDB3J/0zQIKMlycZQ8IAK+otzKKM0RHZQFT6O/QCPNKsexbZQ3+7c+QTrPK8yEIZQ6EnH/scKSK8mWTZQBB7v/gOgSKctKyZQSe6398qQUKsDc/YQzg0v/IJ1DKMs9yZQ27pB/IpdFKc6mmYQinw3/MCVIKcPQdZQza9n+UfTIK8959ZQmNDb/qg6KKMLgJZQao/6+sDzKKckslYQM9L6/USNNKMhvYZQeQC7+0DRNKMth9ZQCxS4+WtfPKszOwYQB+Y8/Eo5QKM/YBaQAmD5/sfXUKcpn6ZQuMQE/O7/TKsjvnYQKnfy+43HWKMs4HZQ 4_2ndj_mp_0012
L8cd//q7/FKsa3iYQNYeXALXHGKM77dYQIWSgA/ExIKM2FUYQGBnVAP3mKKMBsEYQOj1eAX/OEK8UN1XQ+lGjAf0fBK831JYQm10TAfhd/JcLSUYQzrXaADi65JcLQZYQ/77MALS11JMiphYQBypw/CNv2JMd6lYQDpeUAHy6wJcRmlYQKDvt/O8UGK8sTIYQIHidAbXuFKsyB+YQud1RAvS7DKMN3HXQIUCmA7RJFKcwWSXQyG0nAXkiAK8MlhXQAg/nAjSuBKcShmYQZNhMATpYAKMHKyYQJsCIAzaq/JMAT1XQdnDlA74D5JcNMWYQN0Hl/Gnf6JsQ5iYQTUCZ/2arzJcKNsYQleKiAnPOwJsZUiYQXsaKA/G3tJ8v4rYQ 4_2ndj_mp_0012
LTBjqAjZNJKca3bYQL1lwAntiLK85nOYQg18xAbKAMKsic6WQARPwAftHKKc/fJWQzKJ8A3i+KKMCGcYQQsRvAHQ0HKctrpYQ10ctADSZNK8IFcYQ9JcAB3NwMKc1GVYQ0M48AnWoKKsLc+YQ6GBAB/3KJKs6XQYQ 4_2ndj_mp_0012
LCNEzArOkOK8y7gWQXkO0ADncPKM9ZEVQrn9+Ava1OK8JPXUQrL6CBn/fQKcm3AUQY3WyAfDcSKsZ5+UQgP9nAXMGTKsa4YVQhu5xAPdCQKstSMXQLTdtAbueOKcVGlUQy7I4A3WeTKsMNnVQzlozAf4GTKMfW9TQmMgmA/H1UKs0HBVQ 4_2ndj_mp_0012
LNoFABTwGMKcBeQUQ776EBDXrKK8TSqTQyLdDBrQAIKcW49SQakd+ADX7GK8CxTTQ50FJBDHHKKsR+vUQz3EHBbwhIKcro9VQlzzGB3SkFKMFLnVQr4xKB7gAJKc2WJXQC9O6AfWBLKsbOrUQFIsGBr93LKcgX3SQvJYMBHY/IKc/mTUQpupKBXyAMKcZOHVQb0CDBbtLJK8V/NWQ5HYFBnRcEKs2WeWQovEEBXtRFKMNpxUQi8xKBLF3EKcseVVQnGWJBDj4HKsfSAYQF7zOB/bWIK8aG5WQ/r1KBXmILKsbvYXQ 4_2ndj_mp_0012
Lv7tGBLY7GKMJE+RQ8A8FB3LWEK8lpYRQI6WGBbaDCKMYdYSQD29JBrXFCKMijLTQNQ9KBDtAEKcWmaQQSC+MBPW0GKcU6IQQXK2LBbzQIKsCjcRQlt6GBTq8GKsj/6RQhSHCBHh+DK8rH5QQkY3NBDOtCKsut5QQmpJKBj0RDKMMb0OQmsTRB7VwGKMz3DQQYZ3KBLSyHKsCgoOQxk+OBfm5HK8orLSQUpJLBjXZKK8opTRQ 4_2ndj_mp_0012
LT68CBbkHAKMMgRSQAtuCBL2Z7JMqTFTQNgp9AXY77Jc0PVUQGA68A/lOAKMLc3UQCgNABTtdAKM5OjRQ84nBBfHR4JMgFYSQormGBLuM6Jc/zeTQ 4_2ndj_mp_0012
LLaI5Av0g3Jce61UQ+AbxAjFI3JsRBAWQHqr0AHcvyJsNmAXQSyRwAfdpyJ8OJDYQejJmAT981JMHcgVQDYikAjZXwJM7N8UQhXdSAvIbvJcjLjUQJRNPAXDDqJcLJCUQ0/H4/uZ/nJcREsTQMmnK/Su5qJ8g2zTQLNk1/e8CjJsYlOTQaFv6AL1U0JsmRQUQpXjyAriF7J8V3bWQKAggAv6d2Jct2UWQj+/jArnz4J8GluUQv+ipAzd2vJcesDUQ7kvmA/yZtJ8UUsVQ0QJIArG9vJMOwaVQs04NAL0QyJ8/ixTQB6OcAX7rnJsJQ7TQNAiO/CoruJc3YKUQDeFb+8DXpJ8pTjTQW0KIAzqzgJ8PmITQIhxR/uVghJ8HD+SQ 4_2ndj_mp_0012
LwLx6ALquuJMY4lWQ4zI9Aj87pJsetbXQb+HEBX64nJczGAXQXX1FBTtxpJMvL9VQf3s0A3VjlJsSwQXQkuyzA/4kjJcj20VQL1R7Ar7RkJs1PFVQu2nrA7fYhJcaJfVQHcO+Ab83uJsXmrVQlrU+ALdBrJsIUPYQsbr2AftKiJ8lz5XQq86sALFEnJcKClXQ 4_2ndj_mp_0012
Lz0dGBjU1jJclEqXQKezLBLq1hJcF2XXQknWMBXg6fJ8oq7VQuhtQBvz1gJMXeaVQTtNNBjoRdJ8okKYQ51IOBbVLfJsbR4YQZ8lOB7A7jJ8xp+YQnVYOBje3bJMuWUZQsUPEBz9fiJMPwNYQ9nwOBTq9kJcrDjXQxg/JBXiVaJspqKYQbe0QBXqQbJcWv+XQ 4_2ndj_mp_0012
LywVIBPgTdJMvFYVQiv0IBPnWbJ8Tb+TQOzyIBXvpfJsZ43SQneGMB/ArfJct2/RQ/8ZEBX+VXJclisTQJtQFB7EHSJ808ZUQsUxJBvlwQJMYMyUQiHBBBb4IPJMB8lUQZmFFBH3ScJ8n56VQ5OuMBzVcZJsUk4TQqrkABjzAZJcWjAUQH5KEBnEmWJsd6nSQeNWBBDUnLJsbzDVQ4O56Az9YQJsaQRUQ 4_2ndj_mp_0012
LVxKFB3OXjJcf2/SQXZeEBrzAoJs+UFSQ4/hJBHdbrJM0UGSQethLBDqPtJM10FRQhjZ/AT/XrJsXgfSQAQcABLVktJMQLxTQc8jCBXCIjJcDKxTQr8zDB7+1mJ8/BDRQHYO+Az3kuJMiHxRQcwN4AXO6oJ8HEfSQ2/SAB/WnqJc/ZYUQ 4_2ndj_mp_0012
LYIfMBvatrJc7pRTQTq4RBLpZuJMJVVTQ1ugWBjqkrJcdnnSQAauZB72iuJ8rWCSQW7fTBfnQvJsdzyUQXBRQBjghzJcp/fVQ2TaNBHgQyJ8SYpWQU/JQBzss4JcwDAVQkVdKBfvJ2JszpSXQuCNNB/5l8Js5UpVQ9RXKBfUV7JsJVyWQmEbHBTjN/Js+bbXQf5vKBv8lqJsfLJUQj0mRBH2PyJcqt0SQtlCTBzThrJMDDWVQ+DtXBzyYwJ8T91UQo1fNBvJMuJMAfCXQNWZSBrSs5J83WGUQK0NIBDHK1J8iJGYQ7VHNB/GVAK8LMQVQTMdHBn2NBKM695WQ 4_2ndj_mp_0012
LT2tWBnfJmJs0loSQj9+aBPPJjJsZQBSQUOVaBLOejJ8lkgQQeLMeB/pVkJsgJlPQJn8aBPOWdJsGHgSQUYocBPOncJMe/8TQfUWdBr6qVJMDSaUQDGfWBH4sTJ8MMjUQ5xQTB7nHkJcaPwSQMjieB7AclJcuHSSQ+W8WBPOsbJMA8YSQIkodB7C+aJM5Y4RQ5GOgBbjneJs9xHUQu7pZB7SbeJcN5mUQF/QWBzYfPJ8dA1UQoRhUBTnHWJMzDUVQmCfUBb6SUJcv5lTQ 4_2ndj_mp_0012
LDucVBfaoiJsRoBQQ63BUBfFFjJMZ7LNQa9ZVBH5loJMjJPMQYmdYBf7EpJ8iMWKQqNGOB7Q7hJsBvsMQsgVMBbn2iJs541JQxnVNBXZAfJsMC0HQRFuJBvMjnJ8xFKJQ+ruLBnm2fJMbCmCQYKHIBjZZoJcwOGFQJ8GJBTdkkJMixPBQ/agHBjcalJsbQG4PuDSSBrXeiJMczpQQuQ2WBz7ugJ8EcAMQowONBrrxdJsF4NNQhWrLBLJdkJsu0/NQMPZPB3GUbJ8occIQK87IBXykqJMhZrKQ/ChMBbM1cJMS3G/PuuDGBryFsJMsUBEQUI1FBj62oJ8VDG3P 4_2ndj_mp_0012
L7VfTBDS/sJMr9mNQn9rUBraVyJsIniMQBFgaBHh3zJ8L9dMQ/hhcBrvD2J8naiKQ+WsRBbEo2JMliKOQK/pLBzWL2JsABtNQVcrTBfuL8JsvObNQAvVIBTdU5J8ZxrPQYfPRB/fOsJ8NoPPQA1dTBzlPyJs2ucKQlrXSB3191J81VJQQVFsKBvWl3JsBtsLQIDdKBre/xJM8p0NQjOhRBHvK/Js9ylOQNL8XBzue8Jc+m2NQB7/SBj648J8yQTLQUzGEBfVz4JsmmOPQGEJJB/K43JM1f2QQ40XJBfxi9J8aQjPQ 4_2ndj_mp_0012
LJiWdBnsGzJs7LpOQIEdhBLNZ0J8MK4OQa/9iBLyDxJsnl1MQC0xkB/1IzJcLEgLQT/diBblRzJMh+2QQnCahBLbB3Jcu58RQBmSiBr/+0JcjRUTQTebiB3sq8J8H/sRQzZsbBr0swJsuPBQQfXghBrbl4JcM9ROQWq6hBDMNvJ8xdIRQWMpkBbCkzJMoD3QQ7/ceB/fB3J8Rs7RQgSihBnZp3J8u9FUQ98fhBLM+wJc8eeTQU4dkBLC40JsyCXTQuFrhBzOV/JMgqeSQz/mkB79q8JMiRuRQ9RvhBvLD+J8jnuQQ 4_2ndj_mp_0012
LkrWiBbbGsJsZgYMQc4kjBXX0oJM8hMKQXsJjBD9wqJ8uR3GQHkJlBTWJrJMgCCEQVdhiBr8EjJcVfTKQh8vjBbBcfJMsJQIQ5pdmBvETeJMXqTIQYVMiBDkJdJctnhEQkAmnBL18aJcuv1EQdQUjBbHzZJMzCwAQnWBmBnzsYJ8EM6AQHyxgB3XjqJs3hYNQkqtlBHc+oJ86FnKQYG6iBfNZhJ8usRMQGXXgBDqFjJsOXAKQBPtnBPwEgJ8sO3JQPmDgBvNBeJsYkZEQgrupBTvFaJsZP+EQ9gEiBjhBYJc4lS7PtR6mB7KEWJ8wJ37P 4_2ndj_mp_0012
LVTvgBHDNsJcuXtFQZ+JgBveKvJ83yZAQMgnhBTFd0JcdIY/PZODjB3sQ1Jcyd62POqSaBD9WwJ8t6u/PlqQZBHvA0JM9Cc0PMIMXBz6JrJsB2m+P/wqeBrSJsJMtnTIQKoGhB7ZwsJMZNm6P1e8YBTpeyJMLlbDQ2E/UB7L00JsqfKzPY0ZbBvDx3J8Cuq2P5RpaBfpEyJsx/pgv167SBn6BsJsP629PvZjYBPkBpJcOXA3PPu2XBfMroJcN/0CQ 4_2ndj_mp_0012
LkGthBHXw3JcuU7DQjoSjB3308JcWxHEQkvPmBvBx7Js9TQDQTVnnBrcz+JsFycAQ/d4iBf1s/Jc/ZuIQWqHgBXBFBKM+SFJQ7dIfBnjTCKMxgbMQ064hBbyBFKs45iMQLh3gBX6l2JcZjaHQ9cqiB3xT/JckExAQSVNjB7258JsmOXKQrtWkBjocBK8iK7IQDDwfBHLvCKcncYHQEUMdBP4K/Jc2uoIQAKyhB7h/FKsC4fOQEQ6jB/nREKcqsNMQhCZhB/feGKsJi/KQ 4_2ndj_mp_0012
LhxTnBrPu3JsEU3FQsoKqB3Pu1JMOL5EQlv8qBnqM0J8B489PMLxsBvvZ2J8UQF5PBnrqB720wJM0SNIQG6QtBTgAuJMOqMHQ1KrvBT7+vJcUXjIQSiStBPTYpJ8SEJEQdVDyB7NZtJ8wJ/HQ0YqvBf+xmJcjYBDQH+CyBrxyoJs6l8EQg07lBj0q1JsdHAIQmyWrBnfL5JMQmEGQ7ntqBbFCyJcqPTKQWdDpBzK+tJMzP7HQHcrvB7onzJ8SbwJQc/ZrBjoynJc6pnCQ8n7zBHZ/uJ8yUwIQm4pvBrRJjJMPenAQi06zBXLwmJsP2DEQ 4_2ndj_mp_0012
LP2QpBPx0wJcUw64PaEfpBLU/uJsHfKqvL7cpB3//zJsUKt5vMUHrBzVe0JcAhhAw6yLnBDCPrJsHDPzvf0OnB3TslJss+WTv+PwkBDRkiJ8WNvuvXbxpBrtwiJ8xBYuvgm4nB3WNvJMJ529P3eerBzxbtJskFewv/RTlB/MJtJMiV7tvU4NnBbxpqJcGgQ+vTpLnBf1ImJsqdU4PwYykBzNoeJcWzc+OW69iBzxtkJMZdDhv9xukBXPHiJ8+fW8vFozpB3o0eJMpOvJPyo0pBPvTiJ8BCR8vYsgrBnEDlJsu+2fv 4_2ndj_mp_0012
LmWpnBjnB4Jc6XG3v9twnBTwO9JcYPx8v9dLqBrhWAK87AS7vhFZrBzxDBKMzfkBw0KVlBv6PAK8tSO5v9SSlBn9CDKMnhm9v0MakBPoiDKsKI+DwWvHmBnCMFK8n5y2vYhXkB7THGK8rU/FwyDFmBXxwHKcGFa7vj5MlBvXOIKsd22CwunGmBnhd3Jswfzpv7k3nBHUY8JMwnpCwNbgjBf1e+Jc8sw7vsgSlBLmXAK8hNZYvH2vjBz03BKM5kcGw6J0mBjo0EKciN5bPJKrjBHXeGKMN4BJwfVvmBfZbJK8GB50vI9KlBLKQKKMghcEw 4_2ndj_mp_0012
L8vFrBPl8AKM9cPlv2DntBzBoCKs6Y+hveOEwBfQTBKs8R90vOoixB3CqCKsHpM8vgiGuBDYWDKMfiX6POlFqBfFLAKMPESxPYnLtBnUmEKsfo/wvP3TsBL8DEKcqbb+PvsxuBDZkBKs2Qn+P/3jvBTy9EKcTtD7P 4_2ndj_mp_0012
LaEVwBnRX9Jcsxsxv0/hyBPMS6JMewX5v+rjyBrZV6J8l1qCwd4k0BbsC8J8USCFwVgYyBrrb0JMJ8HzvsAX0BbC/wJ8o7u7vnc7yBHIJ0JcWiy0P/msuBrsa7J8aNYov+gX0BLe57JM3n7zv57YwBD43yJsDac2vHjO0BjJ3sJsoJ84vZv4zBf0IxJsyoHCwycY2BzdeyJsZLc6v2b0yBbp/vJsYKC5PYv60BHVu1JcFtD4PTMcxB7Qg2JcvIr6P 4_2ndj_mp_0012
LAQNwBnJa5JMY+9Ew7ivvBLor5Jcv4UJw0cLwBTkI/JcC9fKwXfkxB72v/JcRwgMwga4sB3b13JsJl/JwN7isBHTXyJcc/MJwwFWsBTjW4J8Eg+MwryhuBbgX4Jcwi+CwP5ExBL042J8+eVKwfrcrBbPS6JsZm5IwVXNsBvwMyJs/LoGwqFUqBf/B3J86RaNwT5ksBzBh8Jc8FlNwrpwtBTZ41J8VGFOw 4_2ndj_mp_0012
LrbEvBf5yBKsonUJwzPovBb8bEK8D7bKwoPuyBXeGFKMyDVKwl26zB33LGKc0pHMw9GCuBjHkGKMRd4Iwqx4uBfHXJKM0QuJwDXDrBnbKGK83zVJwVDHuB3nvBKM91FHwhqxuBzhSEKszJcMwwbeuBPnXGKsgzgFwfUvtBbw1KKMpqmIwKrAxB/NoJKsJ1TJwaYhuBL5nJKsWw2Lw177pBTFrHK8YCPIwvLnqBLNWGKMH+dLw5FeqBPeLEKcVfpIw 4_2ndj_mp_0012
LUt6zBLUlEKcg9AIw5vy2Bfm6EKsJWkHwvdb4BDaXDKcWW5JwhkQ6BTagEKsJV8Kw0T7yBz10DK8vh2EwYpe3BLa+GKMJxLHwzLX3BDf/DK8aUyDw 4_2ndj_mp_0012
LuJA4BDeuAKMKMIKw7rR5BPpz9JsI7IMwowx4B37m/J87mBPw1Lp6BvaT/JcQSXQwWaP4B/dJ4JsQ9yLwVJ84BD9F2Js8MSJwGeY2BX/KAKcjdDJw5JZ7Bfap+JME50LwHpE2BX1H4JsJABMw9GE5B30m1J8FMXNwck/3BnDO4J8Pb/Hw 4_2ndj_mp_0012
LzQW2B/BzAKcT60PwhJz1BTt3BKMgIQRwJMU3BPdTEKcdQkRw+9Y4BjHrEK8EQrSwjF0yBbKgCKM3MaRwFk8wBbnEAKMLieRwFUDuBPPABKswLZRw+JdxBHbF9JsQHxSwKOy0BDrkAK8KWkOwjG02B3dnAKsyH/RwWrLyBHtuDKcNTkQwFUiyBT5pDKszvUSwf3UxBvGi9Jsw+nQwVYusB7Zj+J8CQcRwK+utB7qDCKMc9cQwgwntBP5VCK8dcOSw3QIwBrKo5J82K0SwptExBrNs/J8KtnTwE2hzBjVv7JcTuySw 4_2ndj_mp_0012
Llhe3BPLOGKMdilQwQp84Bf4sIKc2kwQwLwA8B7cBIK87F9QwQ6M9BvQBJK82g9Rwe3h4Bv2jKKM4VGPwBho1BfIjLKsWCAPwoYd6BHJ6MKs8zNPw0v40BPo4MKsDKZMw2Gf2BD66FKsqGcPwfhF4B3olJKMRGqRw5M44BHrcJKcvgQNwO1S1BLF+MKMGwTQwd3R0BPm3JKMtLUPwRqI6BT+MOKsigfNwEfg8BDwKMKctSMPw6iH6BjmCOKMfhhQw8izyBn7hNKskbeMwiNJ1BPNeLK8vFwKwZ0K2B7YnOK8JdEMw 4_2ndj_mp_0012
LUuQ9BrIkGK89dDQwAvAACP6pFK8YsFQwJvTACDl3DKMvjURwviVBCPVREK8Ox8Rwo+UACDmHEKclVmNw43VACPoyFKMluBLw52fACL18DK8dvnIwXceBCPN0HK8GBKLwGpI8B3WgFKMRvzOw1pqAC/bZHK8RfIQwPIL/BDviCK8sRWNwSuTBCzGMDK88nzNwxJy+Bf21GK83i0KwzegACz4IFKMLilFwe6U/B7IjCKMVjjIwQubBCTK2CKspayIwCDfBCDXAJKcEDVJwnRbCC3GxGKcIBXLwVFVBCTJIJK8U53Mw 4_2ndj_mp_0012
Lzk4+B7MCCKciixRwWha/BbDmAKcG3+SwlTq/BLMgCKsL7IUwek0ACbyTCKclf5UwL1N9BHLeBKcr5RRwU+kACDsm+J8Qm3SwsHw9BDXk+Jc2iPTw 4_2ndj_mp_0012
L8619BrRaEKMArWUwlzB+BbwRGKsjqgVwNrAACPNfIKs58aVwajqACfSMJKMxOYWwRqS7B3liHKcqsxVwdeR5BjAoFKsFsXWw+Q+2Bv5+EK8KgqVwcNu5BvtgEK8nsnXwvRI1BT8ODKM3MNWwRP43BTxwCKMgMFYwuyl1BL4HCKcHcdXwCSwzBzXYAKs0//XwXxT8BHV2EKsPEvTwyiz+BXlNFK8LMYWwnVe6BjhUIKsE+1UwoRh7B/LOJK8ZddWwVrn2Bj82FKM6mrUwq8h7Bb6AFKMmlFYwCpUzBzpuCKcOtpVwR4O4B/o4BKcfokYwiOX0B3um/J8robYw 4_2ndj_mp_0012
LSGUACH7dJKsEvNUwuONBCXR1LKcEzAUw5ajCCjPYLKcugdTwYgZDCrlJNK8r+fTwILiACbo5NK86zFTwUIVACbLwMKMQwyRw82Y+B3PxOK8tjqTwO5t/BfdgIKsd6cTwY4YBCvElMKcATBVwJgLBCvQpPK8XX/SwCOX/B74VLKMCq2Rwd5d9BzzOQK81CATwcbs+BnfqPK8JapUwFOF9BfWCNKMOlwTw 4_2ndj_mp_0012
Lw74CCbb6IKcA2FTwD4PECj6QIKs5tgSwpTzEC/5sFKMwTLTwLpBGC//hFKMYYZTwCWLEC3k2HKsmVARwRA0DCrdVKK8PONQwwQ4ECPfZMKcQvRQwJGjECHIwOKscs+OwLj5DCfd6QK8Ch7PwbMhDCfT/QKsVQORw6RpDCnS9SK89UVOw4kKCCnfmHKsPn1Sw723EC7J5JK8+/3SwpEcDCLYUGK8wwxQwYCJFCPGJHKM7ApQw+H5CCnjMLKcKlmQwcmqDCP2yJKcShUOwm8zFCXckLK8anyPwqFBFC3MBNKMB/TRwoz0ECTIxOK82LCNwXotDC/SbPK8+T1RwvDCDCX+mSKs7ClRwjA8DCTk5SK8uhZMwXKKDCz5kUK8g4CPw 4_2ndj_mp_0012
Lzq7DCfQqDKsYOZTwF6ZECnwBBKs/43TwA2kECDEMBKsheaVwegrFCX63AK8v34VwnObDCHGr9J8d8fTwzz3DCHar4J8h48TwlqADCrcoDK8Tv+SwlZWFCTISAKshgeTwQaTDCX0k9JMXqaSwP3cCCLVj+Jczu7Tw9sfECvAa5JskJqUw 4_2ndj_mp_0012
LHneDCjD/BKsDkGWwbDXDCTgQCKsi8hXw2PZECHBREKMUkDYw7vbECHrmGKcQiuXwly8BCTzJDKsso4XwI5oBC3zLDKcP8rYwgWQACP/HEKMUf0Ywoe8/B3HREKsoEiZwlJw+BfIUCK8j14Zw13A+BjmFAKcs2lZwdzU+BH0oCKcFQiawaHkCCnwQCKsChsVw7VlDCT5TAKcr/9XwMlOBCLg1BKcU4ZXwp8xBCvnKFKs7HgXwLTVCCTbhEKsHQ8YwxivBCv1KBK8L44YwljF/BX8vCKsp7lYwqvHACLQHGK8N6mYwQgPACL48FKc1yxZwpxV+Bjlr/JMnMGZw4qH9BX3P9Jsi62ZwLK5+BraWEKcS2wawkob9BnMLBKcUTzaw 4_2ndj_mp_0012
LztAFC7bWDKMo0mYw59CGCjO/EK8kI5Yw1onFC/kXHK8jSVZwjgQGCLQXJK8JGWZwzS+GCLrKDKs98SZwbBPIC/9hEK8gXjZwkXIJCDbkCKszF7ZwZacKC/m3DKcLOIawTwTLC7RACK8Y9gawQ3vEC38hBK8iAyYww9nGCPNBGKMRngYwTxRHC7QeBKMXQ/YwvzbGC7yXCKc+euZw+f9HCHzJGKMV/4ZweZyICP3XFKMzgIZwe+VJCv32AKc2imZwvlnICbv2BKMsrXaw3VPKCP+nFKc9xbawN/+KCf2gEK8PvrZwYvKMCzJ8CKc4BpawCThLCDhYAKcU4OawH30KCTCbBK8mx7aw 4_2ndj_mp_0012
Le8gECT08GKshisZw1RAECH91IKsvQOawZgfCCvzdJKMywKawDzxBC/+1HKMMH3ZwhwRECvvrHK8JF7aw2ZxFC/RUHKMYECbwIsiDCjpCFKM/YAbwZxCECjXLFKsXFpZwV6fECvdxKKMXXKawAX7DCbbGJKMHHTbw6l8FCzwfGKMF6hbwefRGCToPJKsxQ/awhuKGCjg8FK8hGqawDTvDC39OEKs/JgbwZ14DCfOoDK8KPoawxHeCCfcXFKMyk8aw 4_2ndj_mp_0012
LbeACCzOpLKsk5baw3nmACvNUMKMwWgawR5TACr2NOK8Q8Gbw7ALBCP3tOKsb6gbweaLACzTrNKceA3ZwW9xAC7oXQKcHYqZwG27ACXODSKsfDIawmMBBCnpCRKs2vEZwRSnCCLCCNKcnKpawdR//BXqgKKs8JiawQyL+BvM2NKcdR1Zw4UdACb4SMK8ekdZw 4_2ndj_mp_0012
L/II+BTjPPKsrZJbwIC+8B3mCRK8o7qbw+9u+BrnhTKs+Pxbw9YI+BbSkUK8pNTcw++H6BPM5RKc6LfbwOk85BL2tTK8wP4awRgD3BfpYUKcRhtawiG42BfnRWKc2dHaw8lD0BXC5WK8847ZwBIB9BnNyOKMXYvaw03x8Bna1PK8q1HcwcFO5BfF8SKs5K6bwAi64BP9HQKsOzYbwnQ36BTyuSKcHycawo3B7BfMkVK8ek+awXvG2BbsUVK8bIJbwzW+1B7SjSK8Q+law+K33BT7XVKsH8rZwss53Bv8IYKMODPawClB0BXeJYK8XliZwebIzB/3wXKs5BVawwDGzBnmLVK8VM0Zw 4_2ndj_mp_0012
Lx7RACDvcUKctoWbwIADBC/o4WKMecjbwpQKCCnAHWKsnQCcwfusCCvL/XKspVWcwQnsBCbIDYKMyD7awGTzACvLIZKs1yXawR4ZBC7VxZKsL0qZwu4zBCLFUXKc6jUZwvToCCHvLXKcWzyYwiNMDCj3LZKcGBfYwGj4CCDT1UK8kWjYwiegACfMcTKcxk7awCCeACrNTYKcqf2bw5HaCC7ulWK8PouawCAYCCHjrZKsE9Cbw6ATAC/bAbKsE9eawCnCACjdmXKMR2SawU7PCCbAJbK8x6sZwNNqACrX6aKstFZZw44bBCjPgVKsZfcZwAe3CCfcEbKsYVkYwnx2DCfv4YKcSKHYwIZSCCrYWTKMnLuYwVWkDCDpmUKs70LYw 4_2ndj_mp_0012
LrEiCC7xpTKMxBHcw5boDC3tvSKcB6hcw0USDCzt+RKMfMOdwNDMCCnTTRKctTYdwFsTEC7hXQKcG9McwSUUFC7IVPK8LPncwh27BC/rQSK8jk5bwCcTECbKdUKchqkcwl6uECPf+QKsVXubw/TkDCDn0OKM9dGcwfS4ECLiuOKMi0Adw 4_2ndj_mp_0012
LcpMECbnPSK8bbsdwelEECPmdRKsL5ZewbnmDCX3oOKsNlhew0wBECHhuMKMItNew6eaFC390RKcLtwewQsYFCzL4QKsy/efwFVAFCXsaSKMzM6fwvsvFCr2nOKMJtmfwuEFFC3i8SK88VhdwulQDCHfjSKMQUpewoasFCD07TKciMwewLAMGCTOuQKcMofew 4_2ndj_mp_0012
LzFkCCvcQOKc5y+ewtIHCC3pdLKck9JfwjSHDCfxMJKsVtTfw6WxCCHSBHKcuOHfwLtRBCnPBMKs8Fyfwl/tAC3wvOK860qfweE3BCTMTQKcKpXfwQmkCCfAQOKcFc+ew8YkBCXPxKK8P2tewTa6BCT75LKsIYHgwgxfAC7/eKKsBo1fwEeXACPumPKM4mEgwqRs/B/9oOKs9dVfwhVfCCTaHRKcbZxfwEpdBCfy6RKcneDfw 4_2ndj_mp_0012
LshTECfXtJKsFGlfwx+QFCTZlHKcE1vfwfJfGCnLaHK8tDVfwF82GCHgJFKMPuHfw5AtFCTj3HK8ARPgwD1jEC3dwHKcZFfgw0ZFECHDGKKsAUogwcJ/DCDbUFK8HXkgw7jCDC/k/JKcpw2gwKU8CCD9NFKcozygwCDeCCjwiHKcL/7gwdebBCHUcHKsEYKhwYRjECX5oLKsSnqfwoCzECLHuFKsKplfwOSOGCHIxJKMwZRgwd+ZGCrxRGKMxOTgwRPiECvtAMKchKkgwwAXECn5eDKMPGdgwXqqCC3E1LKclA+gwXcfCCvSTDK8e82gw5uJBCTlnFKsJPMhw 4_2ndj_mp_0012
LEh7GCjquJKc+kDfwDLFICz19JKMz+kewuh2HCL/GIK8rI+dwOtxICP0rGK8SJvdwKwQICrn2MK8GnVewhBhJCLrSNK8Aa8dwyiwKCnteNKssUPewJFuJCX7kNKsA1RdwwFrLCDU3NKsWaxdwnaELCvg7NK8+2LdwYVcGCjobLK8xaLfw+2DJCnMaJK8/Vxew6uRIC7cMOKcNIxewkfaHCjIbNKstsBewBm8KCr+fNKMewuewN9CJCzZkNKceZ2cwrauMC7VEOKck65dw 4_2ndj_mp_0012
LvbnGCXQ0HK8GcsdwrTTGCXKNGKMEWGdw9FiGCnGSDKcG6JdwtYtGCr6FCK8dIncwgt0ECzkmGK8dB6cwYVjECfThJKMjRvcwDP7DCbnqFKcdVedwUl2FCvUrIKMwe8dwaZDHCvW2GKM/PvcwRDnECzJcFK8RUdcwjLgDCr7wJKsQomcwdfLFCzHIKKckdUcwvvxEC7xwKK84ALdw+c4CCn38FK8NZVdwzKJECnj0GK8rF7dwx3GECfUjDKshlkdw 4_2ndj_mp_0012
LKrpGC79RCKMYrwdwMi1GCvNu+Js7Q5dwSGWICHPF9Js0O/dwpjuICXAi4JM2ALewg2BGCfuG9JcNzgewuAiEC7ge9JMapaewgDzDCDXnAKMpZxeweF5DCHLE6J8bQ+dwWhbCCTOyAKM+xrewGkhCCb5Z6JM0o4dwg2yBCr2I+JMfRPewArbACjfe+JMRrJewC44GC3QdDKcCyJewlXlGCTUw8JMzMbdwmfTGCXRq/JMJs7ewLgRGC/KA5Js8lpewgOTECfL9BK89tHfwe/dECnmH3JcmWsdwuo2BCLkQCKc3p9eweZBCCPZu3J8JTidwHSFAC3DpAKcpabew 4_2ndj_mp_0012
LsdPJCTodAKsPg1dwnytKCfsMAKcEX1dwtFDLCTcb/J8w7Idw1SwKCP5VBK8tMscweXdLCLisCKMVoFewJ8ALCzZYDKMgNzew9o9MCnqQCKcl5Dew2OjLC3WBGK8VZDfw163ICTdTCK8ogvdwqgFLCHgH9JcMFJew68MLC3AaEKsspxdwG2VLCf9zBKMSBJfwEQ7JC/DdDKcTl0ewsReNC/0CEKM1hPewb+QNC7b3BK84AjdwjvONCHtjAKMd8XewsTMLCHiXGKMQ4jfwkJNLC3eoHKsMouewa6oMCzF+FK8xYDfw 4_2ndj_mp_0012
LMnlLC/xe6JssK/cw/Z4LC3IE5JsMxQcwUqBNCv1J8JsCq8bw+Z4MCbME+Jc3nXbwA9LMCbEGzJMUZMcwQI/KCj8cvJMZfTcwx7XLCntlpJ8ldPcwnULKCjY8lJcguWcwoTjKCHIMgJ8khUcwpqtLCf//3JMuXYdwX89KCvKl5J8uN+bwoQ9MCbG+xJszYjcwhGlMC/iSyJ81fsbwlyNKCLSXwJ8257bwQ4kKCPnJwJMgTzcwuSJMCjBpoJMI9mcwHqxLCHJ2oJs3lvbw6waJCPAwmJM3k+bwHuvJCHZwmJs1F2cw72uJCjQ6dJsqgZcwlgPLCHLYfJ8+NrcwF37KCTmXfJcEX3bw 4_2ndj_mp_0012
LxvFOCXn+8JMk7TcwvEaPCPsX/JcorHcwq/XPCPn1CKs5/JcwqwOQCDz7DKc+KhcwIwgQCvpJ9JMp3jcwILtQCHxO3Jc3Gecw5MpQC//K1JcFM6bwZJ8QCz/c0JMazAdw5MFOCbZf7JMy9xcwrfiPCrmi+J81slbw2wRQCLs89J89WFdw5ucRCLqL/JMZkccwT7ERCHwfwJ8v5+cw8z+QCHOS2JM7Mddw 4_2ndj_mp_0012
L8ugOCTSQEK8qOzbwiXOOCjNGHKc+ltbwQf4NCbQiHKcHs+awfpWNCTtyFK8PVpawbjENC/YAIKs20JcwE4UNC/6xHKM2p5cwCiXOCvbsJKcVKIdw5ciOCn3oJKMJX2dwMBXPCnH9HKcHZLewB7EQCLINGKs391dw8bcPCjAEIK8/j1ewk12NCznRDKcxOgbwiiIPC/8OIKs/A0bwfzLMCv70GKc3gCcwpg1MCPyFKKMN5CcwlYqNCbqwFKsMOBdwp6ZMCHJNIKMMDLdwTWFOCP2tLKcD4+cw7jUPCXyLJKsna5cwRLAOC/M9KKMe8Hew9xAQCH3HGKs0uVdwSUsQCLY8EKckuFew1I5OCDIaJK8cCGfwzzDQCbTzGKMIUFfw 4_2ndj_mp_0012
LwbKOCjs7JK8jVtawB/0NC/NlKK8fwAaw6ZVMCnoFLK8hh2Zw3BnLCft4LKsUnSawTGoOCTLFNK8CdzZwlyNOCzi/NKsH6GZwpgHQCTHfMKsXH1ZwYHaOCvhgLKM08/awU+IOCjb3IKcuutZwbLZOC7WtOK8WbJawUiyOCrvwPKMhB+Yw+xJNCvfeOKctwGZw+QaOCzbZMKMz+vYwOQrQCXyQOK8bsrZwnWWQCXb2KKsoRfZwoYZQCTw6LK8olVaw 4_2ndj_mp_0012
LeC3LCDr9JK8pETZw0/gKCrxQKKMFaEZwFk6JCnfKNK8fe/YwMgoKCH/JPKsKCzYwI5bKCbi0IKsxyZYwM+JJCHbDJKc+7HYwzIhMCXhFJKsN7+YwnV1JCT4QJK8KbaZw3grKCTztGKMMTeYwoELLCDCqJKcZ5DYwyl2ICXx0KKckzOYw 4_2ndj_mp_0012
LEGqIC/YuNKcHgMZwl5DIC7KZQKM5+JZwkZfHCLW+QKsD/cYwmdxGC7UWPK8JfKYwHH+GCDcrQKcp5rZwNuVGCXgcTKsENuZw8EQFCjZ1TK8W0bawvh8DCzphRKcqqOaw3BBICD5LMK8vmQZwACwICPK8RKs6rUZwUnYHCDFOQKsPSLawLOLGC3OPPKsenlZwrmwFCj4zTKMrRRZw24HHCfH9UKsxHwZwOXMDC/YiRKMQ6nawaRXECbRhPKcZkLawp/eDCzLHSKMHewZw 4_2ndj_mp_0012
LRouHCz/YTKcMZLYwXJKHCjtLUKc5aCXwpwuFCDQeVKs5+GXwcThFC7H8XKMQ+QXwY6tECnm4TKsteMXwZLHICfdJWKMXWVWwrXdJC3ezUKc/YDWwRYfHCDELXKsCzCVwGOiKC/AuWK8g9lVwD2NICTxzUK8bYcYwos/GC3jeSK8IIYWwWBUICbv1XKMKY/WwOOVJC7rRTKMyWSVwh8zJCvjzTKcwK9WwFYLICHtjYKMuvjUwApjGCP2MYK8yORVwImSHCznfVKs2JYUw3YdLC/onVKcyjaVwMCtKCblOYKMAMXWwHBOKCLNsXK8c8qUw 4_2ndj_mp_0012
LAAAcBBAAAAAAAAAALy2J+23PV6rX6movPy3N+KDDN6LWSszP 4_2ndj_mp_0012
SCORE:  -173.085   -408.435     30.928    328.417           1.230                 19.563         -9.251   -162.004        1.018        -51.332         -3.328        -20.062      -7.166        0.000     13.072    102.874    -17.049            0.021     39.474                -31.953          0.897     13.946     49.000      4.000 4_2ndj_mp_0013
RES_NUM A:1-103 B:104 4_2ndj_mp_0013
FOLD_TREE  EDGE 104 1 1  EDGE 1 103 -1  4_2ndj_mp_0013
RT 0.318017 -0.905375 -0.281356 0.937435 0.255923 0.236049 -0.141707 -0.33882 0.930118 -10.1808 -11.453 24.6012   4_2ndj_mp_0013
ANNOTATED_SEQUENCE: M[MET:NtermProteinFull]ETTNGTETWYESLH[HIS_D]AVLKALNATLH[HIS_D]SNLLCRPGPGLGPDNQTEERRASLPGRDDNSYMYILFVMFLFAVTVGSLILGYTRSRKVDKRSDPYH[HIS_D]VYIKNRVSMI[ILE:CtermProteinFull]Z[MEM] 4_2ndj_mp_0013
CHAIN_ENDINGS  103 4_2ndj_mp_0013
LxTfoA55qJH8lMmUw7c9rAptxHHsxpOTwp603AFr+KHsJJITwyvH6AdYOUHsMkFTwfcElAdUDOHcxbPSw5groA5+NNHsfoyQw4grnABfy/GsbJJQw9gZuAh4OBH8bOJNwlVygA5tpHHMIKsUwvr5sANzPFHsdMOVwoiZpANZaRHMhc0UwFiarAV/K/Gs0OETwdNrZAp8OLH8t+SSwOeElA1ufWH8lChSwETyjANbdSHMEALQw8h+wAhE0PHs/WtQwkUcuAJxk5GsdbGMwvmPqApCLHHMse7LwFKn2A5j1DHcUKfNw 4_2ndj_mp_0013
L26y+AxjGDH8lyNTw+1WFB9uQDHsdBOTweCRIBBEt7GcoNUSwgZANBl9+5GsDaeSwzkYHB5LLBHMs6oUw4QdFBV3s2GMq4PVwgFw/AR+a3G8MOzVwaqF6AZmq+Gc5gbVwKd48At4twG8QAmWwFIe7AdPf8G8gonTw6BbGBlxqLHMhRHTwuovLB5LFBHMw+oUwU3GGB1VqHH8G1SVwy/jFB5rfwG867eUw/GMIBl+X0Gs74CWw 4_2ndj_mp_0013
LXpVFBpYN1GsVahRwsUWHBRpvsG8nqlQwjXGEBJrxrG8EMoOwamYABhk4xGsYbLOw7odHBN8thG88kRRwSRNKBN6MaGs29bQwvmzBBt6vdGspLiRwg+bBB1IW3G8/xfRwrpiLB5ibuGMuHYQw5xlJBdJViGsrQOSwGLgMB9ozVGsvf+QwRz9BBBy8VGMcQBSwNpc/AlsZjG8FiLSwD8V/ApADdG8ErlQw 4_2ndj_mp_0013
LhnDFB1WgjGcYm/Mwzq/CBxDKhGMrLTKwizH7AdckcGsDpMKwQix4AVUJUG8yDGJwKuvGBNQbZGstjzIwXJbHB5g2PGMsNWKw9MLMBNCmeG8k6VIw20uHB5NNeGs7vuNw8U+CBtG/oGcAlVJwUI/EBVqUXGMT4wFwvJjEBt6OPGsTInLwKZxOBdEBZGMdUkGw2XrLBx/0lGsFXTGwmI+NBtUpgGsXoQKw 4_2ndj_mp_0013
LJuuzAV0ciGMvQhLwDyHoAlW6fGs/LgLwXKQiAVANmGscmPJw2C8jAdszvGsbY7IwpyKjANfSiG8MbNOwGDKnAxp6aGMVuLQwyBIpA5GbRGsdE4PwIyYoAlSGfG8y3XRwDds1AJQbpG8JwaMwbVVnAdeWXGsIlILwDl9kA5NhqGM95xOwne/UAdXjhG82wEOwZQBrA9akaGcASISwAnsmAlS0mGcyqhRw 4_2ndj_mp_0013
LH0QXAl1jhGsVsLHwv1LLA1UUnGMQ3qCwOHtBAllFgGcecc8v8WKEARuXWGs7IT8vik+VAlrhZGsWwgHw36J//YAFtGMGbLEwzUoXA5OFsGcnIwAw 4_2ndj_mp_0013
LFlHu/8blkG81aRxvhH6T/keOfGcguiwPvdXn/U1MjGcoeD/PzLs4/gjXsG8ghEAQaVJO/WmHgG8L1otPqhqj/yTFrGMU3LxPoDam/aF+bGMbFv2vvcCx/I8nsGc95cwvE0gh/Q5tWGcbzDwPqD7l/yNcbGsWvw5PatD8/qKgrGMVvP5P56jEA3PqcGsjhq3v9oZa/O3mTGslNQ4vzczP/ipqgGcg+v9v 4_2ndj_mp_0013
LjC+U/kH5dGsOo1DQR87f/ojUiGcrglIQY98T+kIBtGsIJBJQIhqV/I1W0G8UbAKQfHeE/wi+ZGMA6pKQx9zv/oZVQGcve2KQOsXg/ozGIGcdg0MQhCyn9K5SJGsvd0NQi6d3/csnAG833UNQDvzb+AHaXG8oXdDQgHHBAJX9jGMdwqIQQW62+qiEXGcj4KKQ1DPB/IDsdGsOAoMQcewHANwCTGsrJdLQR8my/EkqMGsSi4IQ 4_2ndj_mp_0013
LP9Pf/qocuG8Aq2HQLzq3/ulN4GsepNIQFtok/KvxBHMnWhFQFyyk/uHwKHsYQHHQSk9SA/2f2GsL7eGQW6xSADqFzGsqiABQN7HeAfVFuGM8G8IQ8gKv/u0eoGMkm8FQEpg5/KkQ7G8pHQKQA1wbAbPA+G8RvwGQ9+eeADbX2GMuXR+PlUOnALu+sG8EWOIQN2ceA/dswG8jLBLQq2eVADfimGshvyIQ 4_2ndj_mp_0013
LBP8D/K8R/Gc8uvAQI2hl+IZXGH8qPN7PGzIz/gk2IHsWkmAQN094/0v2SHsXPZBQBd69+QpwAHs20dSP1Req/ce4EH8YIZ3vG1FZ/8pxMHsoN0+vXz9LA1XxDH8+iX5vrSy//AzwPH8IUkCw/67RA9aLKHM4ZIBwP8ccAJcT+GcBLBwvKERjAZrDKHspLYDwW6koA514+GMmt82vRDyqAVzJEHs98kAwplqH/C0r3GsbYw+PZXzg+iSyNH8pV+5PDJdA/+x59Gs7OLnvLDIg/8TY5GM84fpPAZ629y+/PH8XOi/vTMn9/EpGVHsGRlFwGJqYAReU6GMKwqtPwWzkAN99MHcU/XHw/mcvA9G38G8rrjqvt49yABKLEHcdq9Bw 4_2ndj_mp_0013
Lc92GApmOCH8qz5CQLIGZAdDkFH8LzMGQUlfTAJvzMHM7feJQYcZdAJlGVHcha0JQb0biAVho7GMkoHIQxxarAt6G+G8cKDKQwVS1A56aBHMvmFJQngypABME9Gs19xMQ0df9AplrDHcab2KQAk/xAd1U/GcgxiOQ/1z7AJvnCH8QilNQEb/BBZ03EHsu5VPQGIdEAxIQ6GsxXsCQcHVhA9z+KHsoswDQxQylAFDQ3Gs812EQ2bkZAJ3V2GcpvHJQiTk2AFYPCHsnY4FQaFCiA5Ge6G88ViNQIynCBlHSGHstEGKQpdtwAZyg+GcVGWQQOQxABhuwDHMOikQQ 4_2ndj_mp_0013
LlDiDAlLIJH8nq9KQE6u5/gyyPHszgPNQzDUo/EgsaHMZ/kMQXaIx/85qiH8Lj+NQBvwP/4B1JH8QC4OQ1l4o/8hOAHs/VNQQeJdW+krm6GMbOARQA/8b/KxS9G8HU2QQcsJD/k/mzG8RFxRQWS+9/sjYBHsx11KQVPyKAlhjRHcoieOQLGSN9i+AHHMIJjNQQMWl+AATPHc96JQQJ19AAxS6CHcp24QQAKH3/g5m6Gc1nAPQ 4_2ndj_mp_0013
L+nC9+YL7bHcFTZKQfriF74sYmH8gIaJQGITk/gtdtHMpymIQsFon/E1I2HcgKyJQ+YRb/CC9kHsS0EGQObeBATWgfHsxhkHQOktj+U6/UHcswbJQWz6F/O2RqHs3B9KQN2x0+2TggH84L8CQcW+l/egwsHMHScEQ2NZ7/aKEYH86TtHQ 4_2ndj_mp_0013
LzcJBAVz/oHstpWGQxbiVAZhauH8fJzEQFrjiA5JCxHcL4xIQeFGmAZfF6HcADAJQMVrgAxXZnHsEXuAQQDFXA1nrmHcdzp0PMbahA5JWeH8mHzSvHMzXA53mxHMxPmfP6oK6/YG6hHcN5sEQHf3RAVOz1HsFcrCQU9OhAZvTfHMcSUCQInwoARigqHM0GOAQdGfGABwGkH8WTO2PDbhbA5k1dHc/YP4v/Q5gA9LlWH828YuPB9xpANFpgHMcrNhvl/eQAdcGxHc6421vSYMkAV4L0Hc7qPLPz3CPAhBY3HM53qzP 4_2ndj_mp_0013
LFxAkApRBqHMhdvKQeWZqABLAtH8fbQNQCqDlAhgK3HcqqkOQ67MrA1pu+HMZhFPQ2UvqARJyjHMBjRPQxqmwAFZcmH8Gk5QQVjn7AxVwmH84L+QQuq/sA166oH8czISQl0h+AlkTpHM/6MSQ/yz1AlZqqHsyX7SQgjPeAZxmjHMdd0KQAdtyAtj3uHsXryMQjyluAN92cHc1HXOQe2miAR2chHsKKzPQcCXABFtukHc5mPQQkC/kAF4qpHcnxjSQx0eDBpZ9pHMWxdSQ 4_2ndj_mp_0013
LM7YVAF2r3HcqUEPQ8O/KAd8vAIsmhJQQU/bNAFD6FIc2QfOQhQpRAB3PKIsQakPQRScp/8K29HcyscQQUWfLAlmXxH8u2zOQcdASA91TBI83vIRQj0sq/EHl2Hs4IDRQGoaL/EAR8HclHJPQFjJX/sCTCIsz++QQ 4_2ndj_mp_0013
Lf7SIAt6SFIc02AMQ0AiKA5fzJIcq0LKQxS9gANA0LI83quJQUTXjAF9jQIsS1mJQXjxAAlmOIIM557GQvb5FARobMIcFduCQMk3C/sCgHIsf7fHQ1VZDAleqBIMYoYLQNqhEAB0MNI84zULQaz+HAFJfEIML0mFQ5Bx9/EKQLIccj09P7HMXAZCyMIMKYSCQilj+/IeRQI8vE9DQ9Uq99IjYGIsgKpDQSG0w9IIPLIskObIQGlfr+k9WEIcoGNJQ 4_2ndj_mp_0013
LAXjoAVtBIIMbMPJQWZ8zARnUJIMSt3IQJ2X5AJYdLIcpATLQSU7/AZ+MPI8da/KQFLE6ABoVEIMi14HQrjR3AptSCIsMhRCQwr58Alm95HMLZSBQM1j6AdJcGIMvKR8PeI7lA95NEI841FJQL1f0AhhQMIsdshGQNXh4A11GBI83iWJQ1QTBBVROFIs/B9HQ5jruA9GmBIsXSACQkr66AFgD3HM1Jm6PfWS6AduI0HMubQEQztwCBBBF7HMoMmBQcfk4ARL/EI8GtkwPO7kBBtqIHIsJuy8PiCU2ApBLKIMfEy9P 4_2ndj_mp_0013
LhsK2AtqQJIMG3lNQ2G+5At/kLIcfcCQQtbw2ApZaRIco+PQQtW29A5PxUIselVQQkB/1A9eNIIMisNRQbUi5A5ZOKIMsLlSQxHs1ApliGIsITsTQD394AhRoIIMX7DVQWGR1AZyDFIM1JKWQnc3wA94OGIsFMyNQH+TBB5G9LIMrS5PQfn04AVDHEIMBpGRQhCRtARUGIIMBKNRQ0DU2ANROOIcv8vSQKmHBBpwcKI87LnSQaeF5AB8jCI8AMjTQf3/sAFVOGIcF5pTQxOl1AVLmMI8GrNVQq50ABJD9II8BCHVQPSm3AVIlGI82EDXQ/5e4A9dYBI86aCWQGVNtA5YyEIMKtIWQ 4_2ndj_mp_0013
LJAusA5peSIMw6BQQMmwoAt9+XIsT/GQQip/tAZimbIcqWFOQEQ5xAxcEgI8j5pOQubbZAVKjYIMivHQQ/PToA9rRPIsyigPQHEvrARojZI8rhDRQdGQWA5M3XIMWXLRQCR0RAZsCWIsa0uOQBLUXAxEvcIM9TsPQ 4_2ndj_mp_0013
LGp0vAZjfZI8QKqLQIbt0AdiZcIMXDbJQ8SUABt+9dIcYROKQ71ICBptniIM0ayJQDdh0A5J8YIch2xFQX8L6AhQUbIsCb4AQSk10AFLkgIM40q+Pocz5At8UXI8OFl4Pnx/rA1pFWIMIzILQXbCwAZIFgIsAWZJQTdOsApsMYI8cfrEQH5S4A5MHVIs8FrGQJ+PBBNoLcI8jX4BQ2N34ANSQiIMa3a3P8UX1ABqXjIcYbqCQVjdsAdh1fI8dCw8Ppe19AV/AZI8Z18kPTrfxA5rdWI82oI1PJpz9AtApTIMZb96P 4_2ndj_mp_0013
L4VdDBdB4ZIczrFLQSyCJB97iaI8Ck1LQ31mJB56ceIM8bNOQjmPNB1qchI8SfdOQabiLBhqKVIMeOfMQACiMBxP1RI8kQCKQGT0MBpT7TIc/XmHQyHENBRbrMIs1LaKQqgMCBV0CWI8iJELQI4cLBJ0kbIsJGGKQaY6IBpS9SIsFe1NQ9vUPBVByVIspkhNQu2uNBNzQKIM4W2IQ4dzMBx/JLIsGMQMQ 4_2ndj_mp_0013
LZz7FBJ+heIMo8FQQzlnFB59+hIsmgNRQH2xEBhEAoIcQQuQQZGvHB1/jrIceKMRQmDWBBlpZgIsNAOSQWwaDBlUabIsuTOQQdBaJBFK1hIsV5vRQdn1BBBWTcI8iTkSQFdM7A1yXgI8fPqRQqsOBB57SjIcVKCTQ 4_2ndj_mp_0013
LLFVBBZixoI872gPQSdVABl9GuIMzePOQ7DSFBFWBwIc/jtMQlTFHB5pn0I8rYzMQleC3ABK8tIcQtUMQi7jtANYksIs5PyNQUUe1ApEWzIcF6+KQZFH/ARqilIsY/rOQQ9w/AVj8wIsCc4PQl0Z4AZR6qIMizyKQ2XmtApjzoIcI8KOQ5rouAdlJzIc0loJQofo8AJNY0IcGe2JQb5B0AZlY2IsUGgMQ 4_2ndj_mp_0013
LuyrHBVqXsIMTpDLQb8WMBJYktI8N0bJQeaURB9TCvI8heALQSmwTBhdDzIcRCXKQJApNBllvoIc1XTHQ7IvJBRhvnI8JQrCQq98KBZWWiIc8sHAQWUNKBduPsI8SBO9PQG7FBlBxoIcjX0KQfhbLB5xMxI8W0UIQjDtNBJZKlIMQ+4IQwJnRBZ9SpIMnylFQZLqFBZVmnIsp3NEQKYLIBRzohIMVnq5PHmgKBxdMfI8oQGDQsQCPBxTWiIc2fM9PqjbHBdSirIsxcS1PpFSOBN5YsIMX8H6Pa7PJBZxCwIswohAQ 4_2ndj_mp_0013
LiCXSBdH2rIsvnINQ8U0WBxSEtI8MeDPQ8otVBlcNyIsFNWQQlEkZBF+A1IM5JfQQ77tXBRTYoI8YPfQQ4WbaBNXrjI8AdtPQGtvXBRvDgIs1iHOQyukfBRRAiIMAKzPQZaIbBtxWcI8ZISNQJ05fBRocdIcUlROQPA6PB1czoIMb6pNQ3LfaBZF1tIM+F8NQIf4TBZIDnIMky4QQ1eJaBFItpIM1GVRQcnzTBZI/fIsZMxNQ2HkhBtEkjIcrYZQQw1xZBVGHZI8Bq/LQ 4_2ndj_mp_0013
LZA2QBJDfzI8+c0QQwO8PBdJr4I80+YRQOVrQBFZe9I884cQQ6vcTBJNIBJs2+1QQ+dUKBZkx4I8fY9RQ0JzJBNiI1Is/CBTQrzAOBx4mwIM0JxQQptKTB9oz4Icb5HSQ7hdHB9qy3IcqILRQ3/YJBZvy8IMB2TSQZGVJBp0rxIs/DnSQ 4_2ndj_mp_0013
Lc4IPB9BE9IclQXOQh89PBd7jBJ8vFhMQV3aVBNO8BJMW4OLQAy4XBBFMGJM4IcLQF7vLBBNaBJ8wfVKQzvPGBRKsCJ8IdXLQ9CpFBlEcFJc0lZNQtHOCBpDwAJ8NMAKQ5HoMB58/5Iszm9NQEMXPBdvRFJsyKnNQLnrLBljc9Ic4IbJQCByMBtUREJMyhxIQX078A9WeBJcNHmKQOV5CB9Aj+IsBqXIQ 4_2ndj_mp_0013
LgmsXBR/v9IsNUNKQE/6cBR3n9IMsR0IQZN8gBlzr+IMRgoKQlkBjBBD7/IM1PiJQLaldBl5K4Ic2l5GQo3pZB9B/2IsdtVCQHJZaBBQPxIs8fdAQtYlaBJW66IsaVk7PuHbVBlea6IMzgLKQMBqcBBMgAJsr2XGQoWHdBl/C1Iswv8IQP3zgB9Y63I8BbRFQ3IkVB9UZ3IcgEzDQNXmXBlUZwIcHPc6PqKoZB91guIMJxxDQ0VeeBF8rwI8JxE+PTcyXBxiE6IcQELyPe7qeB9/f6Icfxo4PPd9ZBFz++IcfKc+P 4_2ndj_mp_0013
LvdwgBBm89IMu5SNQki8iBJ2w+Isr3IPQxoliBJFTEJMDqTQQkO9jBVNUFJ85jRRQvPDjB9hI6IsqwkQQnfbjBRzi0IcIO8PQhDWjBx0XwI8JEFRQRuEmBdCV0I8bGcOQGHxdBNVi+IcUg/NQ4M1kBlxu+IcFEDOQ4aMhB5aG6IczKJRQgtskB5y16I82/QRQy0yhBhYszIsdAkOQwQnjBVnZsIcTmpQQSuahB9/jwIcIjlRQHL8kBBOKxIMj1yRQY6VmBpzWwIMOElNQMftnBBEL1IsOP0PQbNEmBdST3IsTB2MQ 4_2ndj_mp_0013
LukwgB9klHJM8DmPQvxWgBhMvMJMRTbQQ8VuiBpF1QJcR6QQQOMdkBND4PJMij+OQBAmbB9lNPJ8DfuPQc+IcB5AYRJMQPSMQds1eBdzcGJcdWMOQB4QgBxU5LJcQsfRQ7edaBReqSJsm2dQQpDWYB5RUMJcbf2PQH+8bB1XgMJ8rIOLQ 4_2ndj_mp_0013
L6BriB11UVJMa5ARQEA1kBJlqZJMeR8QQIZHlB1+ZcJMJqGPQw6IjBpj2eJ8BfdOQQcRkBd6AeJMcC+RQaCQmBNioiJcFk9RQYw7oBxS8gJMCHcSQC7iqB1SelJcqX3SQ4R6rB9jtoJ8qDCSQMs1rBBq3nJ8hCvQQglUtBpEvsJsHOhSQ7N+gBt7qVJsERjRQQH1mB5LGYJ87QHRQpWSkBl6RcJsN+9SQ8RSiBhRrfJ8qMzRQWrhlBJszlJMyanSQ+LdmBVDLkJcfl8QQRW/pB9k5eJs4moRQ9ctoBNLPeJ8JTSTQgkpqBp5PmJM3z2TQNqwqBB0ykJM9NXQQFK3sBJ/SqJ8gFHQQWHYtBlhYtJ8yDhTQCBWuBNUKvJ8iS5RQ 4_2ndj_mp_0013
LENSnBN4BcJcMijNQHYUnB9LueJM9KCLQxQmnB907kJcKuPLQjzioBR3GnJcd7RNQgN1pBdvbcJcc5kJQp/nrBRVCbJ8rcxLQBOzpBVZ7YJMGt7NQqMVnBpMDcJ8G/gNQNNhlBZNmdJc9L8JQeSaqBdgZfJ8VeFIQMDJpBNuoYJMEowIQl4psB5yseJcD1WMQeMNtBddKYJck9ULQnYyqBhiZZJswD3PQbdbpB9ZqUJMgXrNQ 4_2ndj_mp_0013
LQ7umBBf5nJsq9NJQ0oInBJHltJMdENJQRk0kBB+twJsoSrKQyTviBRVRuJsVPKLQjaKlB9RYmJ8yjMIQOyXnBdbIvJMEDXGQWaHpBtGvuJczs5JQ 4_2ndj_mp_0013
LDU+kBlw81JMJsQLQzD1iBFlF5Jc+TcMQU6FiBhTt2Jsq2MPQADMgBFDX4JsFGSQQKtDkBJor+JctGrMQT8KmBBlx+JMDjkKQCEUnBhAN5JsEJmKQi09kBBy41J8d8QLQ6MOhBVmV5J8LV+KQWK3kBtfS/Js3tsOQHkgiBNx3AKMGGXMQvKrnBhH7AKsrfCLQ26SlBpl2/JMREoIQeR4oBdX74Jc5pIMQTgIoBlJQ4J8IEnIQ 4_2ndj_mp_0013
LLx6jBZWjzJMHQRQQ7LejBBjZxJMtelRQyi/gBZjstJ8/SnRQ79ngBRKYqJ8j7wQQTBclB9+YyJs/uVPQzOKjBpWu0JMpfRSQCeGlBdKJvJcTlCSQ 4_2ndj_mp_0013
LEgIfBx5rtJsvkqSQPEWaBR8aqJc520SQsiobBVLvlJ87l2TQnjIYBBYliJcjvIUQejrVBJ24tJcYUUTQK1HUBRdkyJMx8ZSQLmmPBtNv1JcoKDTQzudSB9qbwJsWuCRQvsNgBpq7vJcFGcTQUKdZBpuroJche2RQJCuWB9LivJc/pSUQmqKSBdhWrJMz7bTQPCiXBB8P1Js5eSSQ7wfOBlJE5JcbsZSQFJ7QBlMS3JcC4AUQ2vJMBVAJzJ8pbMTQXCXRBlqwzJc2NZQQWUDPB1cwtJcEHKRQhqyVBpzPuJc0PmQQ 4_2ndj_mp_0013
LMVTgBtnjlJM8JQUQCrMhB9SqhJ8Y1PVQrRJkB95jiJ8e4oVQC6VlBNxRmJ8DoFVQe6nhB5eboJcic/TQy24gBRjpdJseg2UQQb8fBB3SiJMboIWQ 4_2ndj_mp_0013
L8AOlBhKafJ83pjWQRD9nB5exfJsK2AXQ5OjoBx+blJsfDmXQk1ymBFQUoJszzDYQbKfoBxyhbJsf8AYQ15dmBJ6dXJ8rdqXQ/AEkBlqqaJck3PXQTNRlBtAVfJ83skWQZXMpBtT+eJMu4IWQC9/nBVq+cJ8B5gYQ6XgqB1B7ZJ8h28XQQFEmBFwJVJc2ESYQ5IGnBJb4UJcl81WQBNVjB9CvbJMSrHYQ4ypiBhuRYJ8u2qWQ 4_2ndj_mp_0013
LqMFrBRBNnJ8UxfXQhH/rBhImsJMAt6XQUlXrBhibuJsKwsYQJSerB1QPzJcNC1YQKgAvB997sJMq9rXQuOwvBdSHtJ84gNWQ+EAuBBq5tJ82xZVQyWEyBxddsJsFB6VQADasBFwukJcvGDXQh2kqBJ4LvJsqYZXQ/1+vB5YfpJsFnEYQauyvBVygwJM7hFYQ 4_2ndj_mp_0013
LAHuqBJhfqJ865GZQHZDqB9jprJMCezZQi7DnBp2esJc1sBaQpcOmBV/9sJ8K2maQRISrB9WOnJc6QOaQJcSuB5ZcnJMuxOaQNaevB92xrJsjIQaQfpivB1a2iJ87tNaQOEfrBRB+mJMx48YQEV5qBFRmvJMsb5ZQLIqqBdPWjJsRwBaQoWjqBxChnJM6CvaQjqixBdIwiJ8h/NaQDBguBdKcfJ8loMaQ 4_2ndj_mp_0013
LUoOlB1I/sJsAdhZQJ/YiBNi1tJMvZlZQiAUhBBULxJ873+YQpHwiBFzWyJcVPfYQyx8gBpjcoJMAfoZQr3OhBli9kJcw6AZQnEqfBFcnfJcbuFZQ+OhgBhnZcJc7khZQ/QsbB9noeJswjqYQRNAmBtazrJc5HFZQ1iNiB5eQwJ8DSCaQUcpdBJYHpJsVDuZQsTuhBdXNmJ8JvDaQKWWjBpZNkJsfJ7YQb8WgBZIDnJsFrlYQ0MsZBxDLbJc5LsYQr7saB1oWhJMbdUYQ 4_2ndj_mp_0013
LQr3dBlOmzJMQCFZQ488aB9g52JM0YjYQL/9UBxQt2JMSbsYQPTLTBp681JcmWQZQtxzcBJVx8JMoeiYQ58SaBpxf/Jct9+XQlgXbBxMk/JsNJMZQWZibBxA1yJssneZQlu6bBx3z1JcmfCYQoKkgBF568JcQCeYQaCyWBtTUAKMG6HYQ8gtcBxt2BKsX7KZQryTdBt5h9JsKymZQsCDXBxmd/JcJnQZQ 4_2ndj_mp_0013
LAvDSBBGp3Jc7dKYQy1NMBVAY4JsmcLYQhSKKB5698Jcg9mYQxwjMBdDtAKcyEkYQimKKBFHL5J8Eg7WQjgGEBRXb5Jc5xzWQ34NCBpvr5JMRgYVQWUhFBRYH6J85igUQ0q76AZmc5JcztKVQwMMUBJrF4JsuceXQl5sKBpmu0JcjRaYQjqkLBhA61JMvJTWQ8xyLBNJ48JcrehWQYdqCBpL98JsbpVXQSoYCBdk61J88hSXQ 4_2ndj_mp_0013
L1iNGBZ6v8J8pFCZQDs6DBFNbAKsaseZQVCMCB9M4CK84pEZQ02Q/A1cqCKc5cjYQvIS+AN1m+J8jh3ZQCXn5AJmNBKMOjYaQrblwAR0//J8ssxaQ0EotA1Cj7Js6aoaQO6osAJFTBKs3OObQOG0DBBSh5J8jh/YQMNwGB58QBK8Ug1ZQwgVABBi96JMPHIaQ+L73Ad3i9Jc0NhZQvKs2A5n/CKMmOIaQ647/ABs0BKcNduaQ 4_2ndj_mp_0013
LhBAEBVoKFKs0CVZQZJ6CBhSqHKslRAZQkl15AR1NIKMd68YQoa9zAhlCIK8iBcZQsinFBRk7JKsZZYZQJzEFBBxqMKcYqDZQ3uJIBNRvOKcdPbZQalhHBZ8XRKMXOIZQs//JBVmmTKMhLWZQF0PNBV6eTKMpN3ZQmdKJB9Q6VKcRqCZQ/erGB9mMFKcKPtZQX0cEBdAXHK82AgYQ4u3JB9PgJKMslbZQpF9DBhTEKKsSk4ZQDJ4AB9jQNK8EVDZQT3kGB5SlMK8/6iYQv1YMBBhOOKs60aZQwYwGBJV1OKspO8ZQDpDFB98iRKcouuYQAv4NBNCuRKMlIGaQ6hGPBd0JVKs/qBaQ7pqGBVLAWK8jQpYQJHBLBRHlXKsPHNZQ 4_2ndj_mp_0013
L3K91AtLBJK8ooWYQrLoqA9ozJKMhOOYQF7woA5aqMKslBFYQZwCwANMLOKM6XxXQJIImA9pPIK8hCRXQw+jfA5vwFKsDGpXQF/5mANNgDK8ubAYQfSJhARs+AKMLVCYQIgplAR8M9Jc+mLYQb18vAZN68JcUvTYQmwafAdI14JsWiMYQZOH7AJAJJK86j7XQ0jqmApgiJK8G/sYQvcpsAxcnHK8qanWQEp4gARSiJKslmrWQ0rwVAN/IFK8C6yWQhlQVAlVNGKcuyPYQ3DaqAtZ4DKMPyfYQwkQtApAUDKcEiRXQTeZSA1wABKsIh4XQ0Zf0AJDIAKs7BTYQ90UzAlDW5J8UsaYQPvkPAZiD5JMOSGYQDQFjA1GR1JMHfTYQ 4_2ndj_mp_0013
LDXDeAhAqNK8pBKYQ9T8WAlDSQK8kx4XQpE9XAx35QKcfXWWQwsvYAhVBPKMFsjVQHXj9/YGUQKsgREYQHk2RAZ8iMKc2nVYQDZUfApe5RKsTxMYQDq1x/wFUSKMnz5XQ12h1/sb8PK8DvlYQ0G1p/00xOKsbqqXQ 4_2ndj_mp_0013
LbSubABYeTKsIwAWQUhAeABueUKc/glUQjZfJAZdnUKcOVuTQl/fAAZyrWKcaUUTQ8Y5jAJSQXK8qGnUQxMLuAZwMXK8O2KVQbeofAlQyUKMKevWQVt/kA51ITKsSgKUQyemdA5ylYKMpKMVQA+SkA5pCYK8xLmTQsjqxANSzYKMSp3UQ 4_2ndj_mp_0013
Lr9pBAhVESKM60iTQXzyV/o0VRKMJUxSQzypa/A0iOKs20GSQbmI3/097MK8dRlSQaMww+WcaRK8opsTQMyGl+KEqPK8u88UQiSiI/W4xMK883lUQZWfn/O0uQKcFIBWQfz1JAV1nQKMB9BUQasjM/MLtSKM+w7RQCqKo/SkxQKM+fITQZgjC/CBeTKMTfBUQmn1O/UzrPK81SVVQLsYE/KBiLKMs7eVQetej9sJDMKsW71TQQvq0/SYsMK86SMUQerZl/e/ePKsYO6WQAXGEAn9sQKsI4oVQ+fGd/+yxSKclNRWQ 4_2ndj_mp_0013
L3UIC+kM7NK8Uk/QQ0Ota9YsULK831ZQQWhN++i+LJKcrAWRQPT1t/qEvJKs/YCSQLMmh/S1pLKM/UiOQhBjj/WrnOKcLv6NQd3/U/eU5PKcvvTQQbimw9809NKc267QQvyQf/cocKK8RmCQQ56j//uqzKKsTRRPQ59XU/y1zKKc3NlMQFJRCAzXJPK8UrdNQFkvu+aePPK8sGdMQ43O3/SUAQKc8I7QQDems++E2RKsEFOQQ 4_2ndj_mp_0013
Lc2Xd98/1GKcWETRQqlxl+OihEK84hGSQ5vBF/AmQEKMGMbTQHGOX/grYGKM10BUQXkgU/0pwGKMThoQQMzYT+yu1CKM1iaRQvmyq/C3gEK8c9aSQ 4_2ndj_mp_0013
LZKlW/Uk0BKMDU6TQtZp2/kwHBKMLuGVQ8yrg/UAJ+JsMMCWQ+ujw/s8Q9JMeKIXQnPxQApS+/JcRVqUQL1mPAhgh6Jc7Y/TQQ8miAlAc4JsaJqTQRzFiANIPzJsGtATQU4qqABROwJc5tsSQqXW0AdY8xJ8/u+SQdtWpA1XirJ8z/GSQlzmA/kiZAKc29RTQTgK4/k7EDKMhelVQsGUbA9vm/JcXghVQ84UYAFPXBK8id9TQAobGA5116Jc3QETQsU0HAFvr3JMXPqUQUVSnABqB4JcbnkUQemnmAlQN7JsZ7+SQkUjVA5zxxJsq1xSQbtW1A1nh1JMWkbTQD3x6AN2rvJsVwvSQoV6hAhsNqJ8GJ5RQB+xvA16RpJcsB4RQ 4_2ndj_mp_0013
LzTra98+E7JcaniVQ0kZD/+/j2JsqgTWQmqSAADwH2JMJm1VQD6oEA3so4JcDq0UQ8iBQ+EaSxJMIeEWQWXYU+glnvJc6vmUQ/QoI/6DdxJMIh3TQhP0h/4khsJMBTPUQb4ko+eP07JcU2nUQJJaJ/iAh3J89VXXQr0Zk+O0HuJc9wpWQ1y7m/kWqxJs0vaWQ 4_2ndj_mp_0013
LRGtNAPqpyJMiNbWQplIiA/XJyJM7WGWQzh5jAnJwwJ8maoUQw7wrA/m3yJMXmHUQpqWnA/k4tJMJ8+WQ84coALmovJM/7NYQYtFnADFT0JcXfWYQyApqAfoSsJMTboYQR7uGAzynwJcRjLXQTPTmALD41JMjKUWQNFniAzhOqJ8uv8WQFDSvAjt7sJ8vHmWQ 4_2ndj_mp_0013
LbnsaAfyVtJct6CUQ7k3dAfS8rJ8kMnSQ6kKZAPBZwJcNulRQKR7iAj+hxJ8ZquQQ+4cQAbXEnJsRcRSQ5mDZAHYBiJcg34SQuo+lA3vthJs8sPTQePjLA3mDeJMeTBTQ2ecPArvYrJMePlUQkfZnA7qDrJMTneSQi2FAA7krnJMbsnSQOX2PALQkmJcnLMRQQyYQAHZmaJ8ZIbTQ4pz4/ayeeJMj8tSQ 4_2ndj_mp_0013
LUOSHA3c+yJ8VBxRQZBW//iSi3JcZz7QQ54iPA32J8JcyUCRQqKQVAPbv+JsQxEQQHFwG/6dY5J8JSYRQ2lCJ/uOW7JMJPsSQBnC7/Cu1xJ81RhSQ0Et8/26i2JsVRwPQWEZf+2xf8J8sMtQQ1Lkw98eD2J8LaURQqVpT/ypT4JsfQQTQ 4_2ndj_mp_0013
LPutaAzz18JcokOSQyrNmAv/cAKsuaXSQZXuwAj/r/J854oRQDlf1AH4zBKsdSLRQdMvoA/i4AKcvQ2TQNtIgAfNZCKs4OmUQi+lXA72UBKMEdwVQgSLZAPL2EK8oAIUQIb4HAPJtCKMHRcWQD4dJAzcOGKMT0zUQ2U1AA7cKFKMzp9VQgrXi/aYiGKcgSpWQhdZVAz/+6Jc43DTQGwjjA7AVCKcGy6RQlp2pAHt59JMWaVUQHYNwAjT/BK8+b8TQv9KdA37y+J8kNIWQO/+fAv0rFKcxpNTQ0HEBA/c3BKcckWXQ8Q4DA7yJIK81BcUQFsaR/O9AIK86HHWQ 4_2ndj_mp_0013
LAp6zAzZh6J85AhRQo0e9AXW+4J86uzQQovw7AbfA6JsKgpOQrvfBB3Cz7JstGRNQ/uFABnGHzJccvERQtmECB3w9xJMsAfSQsZhEBfOOrJMUWrSQSEv8AblknJclDwSQ0XVuAXMo3JcjYmRQJosBBLm27JcjSKRQKjH5AzCqwJcAk5QQsCLDBL9yxJcEDYQQLvSFBPbu0Jsk/uSQAFp9AnNlyJMuaMTQD6b+AThUjJMZp3SQEqA4AzG+oJcRUmTQt6P4ArxMoJM6C1RQ 4_2ndj_mp_0013
LLsOyAHIv4J8y1pNQPvxuADx+5J8hF5KQPxlvArV5/JcnodKQR2E1A/kxAKMOlnIQpRWjA7tE4JM+VWKQM56dADz25JMlTWHQBw1hAb8J3J8BGuCQPaHQALNM+JcdiEHQdhqbAvIy4Jssxq7PNgGIAjY0/J8D4LCQgM1NAbbI9J8/ZK7PsS2FAvMw+J8PMcjPahQsAPem3JcFO5OQva30AP8l4JMwmfJQoTFjALttzJ8A5aKQ9QGcA/Nk5JcJQ6LQTARnAz3vzJM7D8CQWmmLAPGKAKcaoWJQMCGgA3Wq2JMx1ywPaRh6/KTnBKch49BQUa65/WD7AKcbmtpP 4_2ndj_mp_0013
LvRvqAbNrBK8gvPMQ01brAj/jEK8iDuLQvrf2AvnvFKsATxLQAcZ5ATrbHKsDqKKQcPjkALJHGK8J9vNQ7zYRAP2cFKsNDXNQHqcmA3qGJK8XyeNQVkxIAjNOGK8+GpKQbMvmA/x0AKcXCyNQKUuoA7X1EKM5nqJQtVpmAfYfFKM5WxPQVz5OAv8TDKsfroNQAS8HAjzeGKM6F4OQlDhhAzzKKKMpd7OQdZ2uArziJKM3r2NQkPVkAf0vJKco0dLQK5wv/iSsFKcdMhKQ9plKAnzXIK8wkWKQjQnRAHQKFKc+CGJQ 4_2ndj_mp_0013
LK158AfWCFK8fwuNQB92DBb27FKcQ+/NQWy7GBHw/EKM5VjLQhKDKBfGjGKcBOaKQclYGBHy1EK8kTSQQVIPEBDpBGKsoFmRQHQiGBT7eEKs0oxSQ1TtFBjV+IKMvHrRQ2Jg6An4cDKMRC1OQDubDBvmGIK8/p7NQW1vFB7+rCKMSfUQQFWrKB3sNFKcbNQQQ70y/ArJ0FKcf9nRQXiAFBT0UFKMILtTQSzWFBz5YCKcJFtSQre4KB3UoEKcW3wSQIbLEBTS0JK82pmSQ1+CKBD9LJKsCWpRQEG9DBvLCKK8s/0QQ 4_2ndj_mp_0013
LU3PGBb8nCKcMxjKQbjoIBzEuBKMof7HQTRCHBbYPDKMvxGDQmmqKB/8/DKs6iKAQeEQHBnkk9Jcrh4GQIUxJB/mV7J8SA6BQ8HSPBTH46JcyEfBQ5soGBDis5JMnUR7PowmRBnp04JMuO05PPg8IBDxo3JccidoP9CcOBH7M3JMw0HjPJthDBnEbBK8PscLQm06MB7l/BK8t2PIQkoiIBbdJ7JsBhIJQri7CB7pI9JMFKiGQpbyRBX4J8JcSc0EQO/SCBHpC6J8g917PNU8VBT9e4JMAvQ5PN5bGB/8W2JMVDFxvz8QQB/il1JM3Mqzv 4_2ndj_mp_0013
Lbt/BBf+wDK8IwrCQuKAAB/PvFKMsht8PXUSCBzYjIK8+dd9PdznEBLPlJKMQIgzP4PvzA7fAGKMedJ9PsE/vAP6PIKcDwozPOjiuAHiXDK8H7D6PGSB/AXJODKM2crFQmrzBBDdDFKcLxgyPQsXxAH7iGKsmVoCQK/SnA/UaIKsYMd0PAClzAnXIKK8KkW4PN+XyAX3zHKs3khpv0i3lAzokDKc/JZ6Pnk8wADx0CKsKGunPgFFxAH5zBK8GSn/P 4_2ndj_mp_0013
Lx0kCBvMqJKcjsnDQy4PFBPTRMKcdezEQtQHLBXXNMKsZrQDQe2PNBroKOKcfyFBQ+EtEBvD/MK88AXJQxAJ+AvxwNKsbrNKQZqz8AjUEOKcCwyNQFfhCBLZ7QKM+DbOQlvYBBrylIK8mf1GQhJbDBbXyNK85tQCQS38FBXmSLKcz9kKQDtWHBfypOKMoJ1JQW+/7An1qPK8tlTJQeSf4AfYQMKsAFhJQiLhCBnuXRKcu2RQQyjmGBX+gQKsRIxNQWg9AB3LpSKM/0UNQ 4_2ndj_mp_0013
LLw3NBH1EKKsgKoEQEKoTBXKkJKMxzxCQywuUBHEnJK8WqI5PQz4XB/rKLK86W6xPbDfVBHr2GKsLF7EQ6YsaBbp6FKMMhlCQhPhfBTZ6GKcqndEQn3xaBTcCEKM10A9P1CKiBbRDGKcALUCQfIkfB//KDKshit4PDzKiBHlLEKc6th8P08jLBzyqIKsa0YGQPxwVBvSPLK8G/kEQoG8VB/59GKM0AoIQpAdSBvPWFKM2NFEQnDgfB38YIKMc6qHQ3hAXBTePDKcX0/5PdcCkBvc2GKsZ70DQW4kfBnZsBK840NpPrnDkBvKgDKstcI5P 4_2ndj_mp_0013
LlAdRBnWFIKsoPhsPRSfRBHU5HKMaW64vq/kQB/puKK8zlY9vhTdTBnblLKsXtXCwfuINBvl/FKM8lB9vyBDOBf8ADKs4Bu6vMeRJB3MaBK8g0t+viRMTBbgGCKMqKDAwwwHPBXw2GKcPGE3PlrfVBzneHKMDI67vIkVJB/zjGKcbza5vIMzMBj4OGK88S1CwdKXOBjKtCK8iibovT46JBbdl+J863E9v2VqFBL8ECK8c7n6vAO0IBvJtBKsgppDwt01TBfB+/J8VGd+vnQ4SBLEaCKM+xWEwV/iWBDeQDKszZ/8v 4_2ndj_mp_0013
LS9tMBbLVMK8dcz4vl9JMBvEKPK8jpZ7vf7rQB3iCRKc7gH5vTGfSB7WVSK8B8NAwykOHBXfPQKMc8KzveKZGB3gMTKMUOD2v74+DBz4LUK8UaGAwULBIB3U/UKsbcjcP4pNDB7x5WK8lFxAw5BQHBXKtXKsJNWYvaH2EBLaqYK8qls5vuQ/JBXHlLKs/cnuvUq+LBbyPPKczEDCw5uqDBvhNPK8FKd4vWJlHBrc1PK8nDyrPaAsCB7yySKsXoMDwY36JBX7OUKMY/B4PFJUBBL1pXKsWFZEw+0iIBLCGZK8xGXzPSqPEBXdzaKMOov6v 4_2ndj_mp_0013
Lw57SBLAKRKMwTuVPQZnXBb2DTKMJ6nkPJiccBT+XSKs54Izv6JyeBDDMUK8XqT6vHZFZBvMKTKM11V9PkWeRB/m6PKs+aM0P/7MWBzYGVK81YmWPD4nVBvlZTK8QlRBQdBAbBj1RRKsouh/PcMsbBr52UKc9xD/P 4_2ndj_mp_0013
L9ckdBrHyPKMdjJ1vWy+gBnV0OKM9qM9vLKqgBjPhPKsbWYEwzaciBPt1QKce4oGw7uOhBPcwLKcY0O8vzaKjBzWrKK8NpSCwTNJiB/qALKsH5HgvPNsaBHRfOK8J8fwvdN0iBzSoPKcMHz5vkjkeB3r2KKc4Y09vQHUjBrtgIKsVI5BwyobiBvBLLK8GvRGwVOIlBvikLK8jmsBwSHUiBb/1IK8yXaUvFVFkBrD7LKMDvYZPnFsgBvwuLKMeMnxP 4_2ndj_mp_0013
LK0ecBvQEPK8s7YGwNm4aBTGyPKMCv3Jw/l/aB78uSKslBaKwYWNdBzyoTKMDnaMwd3OVBvytOKMjIeKwSCPVBHk2LKs6QUKwmCcTB3skPKM+3PNwGpeZBDyJOKc6aZEwPdidB3ozOK8cCTLw9jbSBHrfPKcVn/IwCYAVBb9TLKc8ieIwX5bPB/UzOKM0woNw20YTBn/vRKMLVXNwFANWBDLyOKsrCvOw 4_2ndj_mp_0013
LvlsYBbMgUKMCwoIw9tEZBH1XXKsRjJJwGcGfB39VYK84MLJwWybgBLo6ZKcCmxKwrT5VBv45YK88EAGwXp5WBbX5bKsmGeGw6n9PB7NSYKs6SiGwLVPXB3s8TKMTGrFw6u8WB/GlXKM71CLweqSXBDcSYKs/vDCw98nUBzr8cKsFvZDw9nJbBvOTcKsnm7FweMpVBbmlcKMZFNJw8ZvNBT5XZK8i8eDwmqkOB//4YKMSmPJwKYUPBfMJWK8kWBGw 4_2ndj_mp_0013
LYpChBjheXKM88TGwMZ4jBjSFYK8CWOGwg6ZlBP/OXK8uUqJwFnAnB7SxYKct7jKwN6TgBLGSWK8njZDwY8YkBvYHaKstvBFwZovkBDv1WKc1eFDw 4_2ndj_mp_0013
LqaLlBr3rUKMSLeKw5wXmBP2gTKcDd9MwPaelBbo+UKcD1fPwgNJnBrxaVKMGJrQwXUolB7RlQKMZyMNwIJsmBXeGPK83eELw3SvjBT1uTKsY8aJwJydoB3TFUK8v2vMwjcdjBLXYQK8jYONwRcYmBn0yPK81gFPw/yylBzmuPK8VdfJw 4_2ndj_mp_0013
LrO5iBLn2VKMFp0PwqP9hBPpbXKsVpDRwRzKjBnaGaKcDDJRw+45jB/ZGbKMCOOSwZi0dBHsxXKcYSARw//haBLrPVK8pyRRwRkqUB/RyVKsGG+Qw7gRbBHjZUK8akuSw/gghBzrLVKcdBhOwLT6iB/eqWKsAa9RwmUucBHigYKMKDBQwIIqcBfoRZK8wYvRwDH4bBvCpTKcFsnQwr9USBTJ/TKcchKRwraPUBDTWWKcxE2PwfLOTB3/ZXK8ZkmRw4A8YBnUmSKs5/6SwGJ7ZBTBAWKcTuYTw3affB/b/TKMDk6Sw 4_2ndj_mp_0013
LZfbjBrjgbKMrG8Pwb0nkBT0JeKsfc0PwmkqnBDA8dKcI7UQwVRgoBzgefKMp1PRwAZVkBfbWfK84z/MwXPZhB7v8fKM4sYMwNIBmBfs3hKcZ8uMwak2gBrHkgK8BdeJwwktiBjhsaKcXDPOwFdejBXpUfK8vWoQw3FAlBPU5dK8DLhLwPFvgBDophK8d9kNwrzKgBHSPeK8lW9Mw6iylB7NsiKc8iuKwwKHoBfrYhKcgdFNw+3WlBr9VjKc4vMOwVFddB/19gKsN0MJwrtbhBLy2eKsBBQIwPQAiBHDUiKMeD4Iw 4_2ndj_mp_0013
LoOQpBfCScK8hPXPwqaEsBbMxbKMac4PwQcjsBzulaKcGsWRwgaVuBvRjbKcgfCSwynKtBbq2ZKMCDwNwXbVtBjL/aKcK55KwHLIuBrSxYK8JS+IwJQWvBXKRdKs8k1KwsXZoBTs0aK8OnQOwBgKtBnkpdKsLpuPwVW5rBjhFYK8f3rNwlALvBPFPZKssoVOwaDYrBDtubKc+JTKwD1PuBb0kZKcdr5FwqjosB3vLXKspJCJw0XEwBjs9XKszGjJw+2dvBzxEeK8VH0IwLtTxB7uhcKMlHcLwEptuBvu1eKcLXNMw 4_2ndj_mp_0013
L2F/qB/SsYKM+q4RwxeXrBrD1XK8WJPTwGf2qBruGaKsO+LUwTWdsBjrfaKs9HIVwWfkpBjFsXKM2oXRwaeVtBLh7WKsFjXTw8+6pBXuSWK8LygTw 4_2ndj_mp_0013
LIPwoBfmubKsLDCUwAfMoBfu9dK8nX+UwJV8pBT6XgKMQz4Uwa7zqBLSehKsEG4VwlHTlBja5eKsoyzUwO6PjBnqzcKMDNMVwIKtgBb94cKcozoUw1U6jBjvzaKce+FWwKpqdBXz+aKMoG/UwWgCiBjm5YKsRRcWwwMBfBn3+YK8nD5VwtfSbBLNFXKc2QPWwTuenBTFsbKsI8PTwPzooBP+UdK8yi/Vwtx8kBP5dfKc1UxTwsW9kBnfqgKsTIbVwL0LgBThdeK8EZ7TwJQ6lBXgvaKsXvhWwO9qZBj9CbKMHTjUwj4jiBX+UXK8WpJXwxSDYBbqYXKcMqvVw 4_2ndj_mp_0013
LQ62qB/bHhK8K/rTwfmbsBfpnjK8vndTwWZSvBb6XjK8e9HTwznuwB/nWlKceTGTwPQKrBbvTlKMX8VSwy5NrBXt1jK8gLHRwT8RoBnMAmK8nDsSwXUVqB7e3fKMfD8SwwFbsBLMnkKszubUw6ETsBjkJnKsPsNSwp7+pB/vXiKc2fKRw5ianBPoMnKM9s4Rw12OoBf+InKcwinTwmMInB34KkK8TyzSw 4_2ndj_mp_0013
L2AWwBbG8gKsY4BTwpsQzBz0fgKcbisSwegd0BnWaeKcitqTwaB12B38qeKMGTCUwjfnzBnvhfKsX8QRwUd0yBHRihK8ReMQwxmp0BD/3jK8r8KQw9q7zBfXxlKsUfQOwhqQyBz22nKc5KmOwbxJxB3VSoKcGJeQwy9uxBDLepKsihkMwUkJvBb3XfK8KtzSwBsL0BjbZiK8sk9SwUkbyBviudK8RAHRwRLt1B/BAfKMuNGRwxHzwBvPQiKsGDZQwvZ4yBD4kgK8fobOwFCs2BnkMjKMbW+PwLFk0Br65kK8aUIRwPtv0BLZglK8QLbMwDijxBbXDnKsYsPRwFl5vBXY2pKcCRmQwtelyBXCJpK8wFxKwV0ewB/JCrKc1w0Mw 4_2ndj_mp_0013
LTM7yBHDRcKs0X/TwqkA0B33CaKMxSzUw+zzzBvU2aKcCBTWwjj21BbgHbKsh57Wwr6eyBXieXKMohiUwCshzBbLXVK8A+SVwg2PxBzdzbKsRceTwJNF2BXbdZKs6OoUwA/lyBnC/WK8areTwNbYwBXBxXK8BZyUwX08zBXgGWK8PCKWw 4_2ndj_mp_0013
L1xUxB7ffbKc87uWwQOlwBrOQcK8tQCYwxo3xBj38eKc55PYw3XaxBv7BhK8+L4XwlRjtBThccK8WeFYwGbesBDSycKc8pyYwQpgpBvwncKMp0zYw+6QoBnP8eKM9EgYw50mlBj1RfK8RdbYwKh8jBDubdKcsSpYwJ2qkB3wdhKsGBJYwEuovBPJSbKsUFMWwXCXxBreuaKMK2XYwRtpsBvYpaKM/MwXw0W2sBb1IeK8zIlXwLtEtB/6ueKcyF/Yw6/RtBvtNbKs+IHZwwq1oBHegcKsR8UZwao2oBb91aKMloiYwknepBX5ZgKcRCVYwiXqkBjwwbKM1Y3Yw7C9hBr5rdK8G1lYwDm8lB7l4iKsew8XwgcriB77thKMpjFYw 4_2ndj_mp_0013
LH7AzBvc2eKMrv2YwqnO0BvnQhKs4vGZwRGcyBzsPjK8CRfZwHVpyBfLllK870ZZwjRl2BzMdgKsTPjZwZPV4B3DyiKM9mxZw8Um6B7P1hKMTTOawRzZ8B/9IkKMdebawd9f+Bf9RjKMyW6awrdCzB7CFdK8rPGZwSo80B3LiiKsc6sYwJb23BDbCfKcCMSZw+b11B/+cfKM4z/ZwfiH3BrdOkK8eIDawAUL5BPhxjK8MqVZwMjy7Bz5VgKcnW9Zw7Tx5BXH6gKck+qawjBN7B7WtlK8LLqawy+X9BbF+kKs+N/Zwvsp/BTX3kKc3QCbwOkp/BHa2hKcn0sawh2n9BXtiiK8z9Ubw 4_2ndj_mp_0013
LrIvwB7RHiK8A76ZwDm3uBj/pjKshiXawEj9rBr8liK8ErXawZjjrBfKVgKM8gIawn26vBHVnjKca3Fbwg9nyBH3/kKc5mIbw4FHwBXqvgK8NuVbwRU1wBvEHgKcxs+ZwDttuBbEtlKMawLawj0iuB36ukKcwKabwUkVzB/08kKMzkpbw7MbyBPZEnKMEN+aw9UD0BL09jKccE0awro2wBXwugK8Bg2bwDkexBD6nfKMTTBbwqxIuB3f0fKsuuUbw 4_2ndj_mp_0013
L18BqBLSEkKMLHnawz1QnBD9QjKs+csawHt3lBbPnkKcEsTbwUqKnBvQ1lKsM6tbw38ylBzCDkKcksDawvdilB/K/mKc5H3ZwATDlBvJnoK8f/Uaw5iklBfYznK8DdRZwmoYqBni7lKc7QyawYHGnBr7FhK8hEuawSozjBjzJjKcG0CawFJ6mBvlGjKc9ypZw 4_2ndj_mp_0013
L7BMjBPoVkKsGaWbwPEVhBXdYlKcrC4bw+AvhBDrZoKcuh+bw/FugB7MCpKc2jgcwh80cBTL0kK8CVsbwA6zaBfXWmKMQcFbwuVEVBzQmlKcuv6aw46/SBboLnKc2mUawMebNBDuamKcMFJawpwaiBrxZjKM9g8awBauhB3DOkKMz3UcwAbQaBjTUlKsGWHcwMGVcBz8riKMX5lbw4PWdBn/5lKcl8pawGmAbBPVfoKMD0Lbw46gSBDn/lKcWVWbw+w2UB/HejKsvTzawhIlVBvX1mKcGG5ZwOiFTBX4TpKMpEcawVSNMBLtgnKM1tvZwQ5+KBfHxmK8INiawL4TNB3HdkKskfBaw 4_2ndj_mp_0013
L/u6iBX0EqKse+jbwx/JjBDG8sK85DxbwkyelBL0QtKMVFQcwhZllBzfbvKMGCkcwicyjB7ZluK8s3IbwGDthBf7vuKcnmlawe5eiBrJ6vK8X34ZwzxRkBLSFuKMzzhZw0xylBXWuuKMOFAZwR06lB7jCxKMECtYwETRnBrh2sKMk2vYwguxjBHvZpKs3wIbwuVehBPIqtK8CDEcwG+tlBP27tKMjY8awGXQkBXmpwK8jARbwo84fBfy8vKMi+sawkYDhBjrssKMFPgawpwZjB7H4xKspc7ZwbnogBrYTwKcHgnZw6cZkB7fHsKsjFpZwi9gkB/acyKMz9yYwnEPnBjgYxKslIVYwIc2mBr8+qKM0H6Ywa1loBHjRtKc4TYYw 4_2ndj_mp_0013
LCSQnBrOarK8PJVcwgcmpB34lrKcllwcwUTMpBDa9qKceSedwTxRnBj5xpKc87qdwp9wrBX+vpKMLrfcwBTusB7LpqK8qC4bwHY1mB7XopKsJeHcwvSNqBP8rtKsNivcwU09qBL5unK8MWccwQ8ZtBzKqpKMEk2cw8vurBfFPsKMegxbw 4_2ndj_mp_0013
LFy5qBb15rKMRq6dwrc+qBf/TrK8/ApewVVVrBr+ZoKsaa0ewUA7sB/m8mKMkaiewEkOtB3n5sKM6W+ewF8ltBvmMsKcIatfwH8QsB3KYtKsezDgwYjMvBrGfqKsTs2fwyqWsBjlCtKcpbtdwuzBpBXNrrKMJq3ewTqzsBDLCvKcIz7ewhnGvBnbhsKsyntew 4_2ndj_mp_0013
Lt/mpB3cUnK8a+SfwGl/pBXiekK87AifwuzxsBDMWjKMsHtfwnPEtBbdAhKcnxkfwziQoBzhekKMhNFgw/YEmBf0ZmK8lRAgwfwcnBftroKsVIqfw3vnpBHwUnKcusSfwhUTpBPXPjKsCiHfwQkdpB7MFlK8OITgwlNhnBfeciKcvcIgwlKElBrDCnKM5GPgwYjikB7HclK8lesfw5nOoBXUGqK8gABgwC5BmB3rrpKs/gUfw 4_2ndj_mp_0013
LAWvuBXV7kKcyK7fwVebxBPd6jKsdlCgwU0lzBz8kkKsidmfwKwM1Br5wiKc1VbfwEfSyBzx5kKcmtYgwBGcwBLsCkK8Rlqgw3bnuBr91lKcrFzgweLkwB37chK8ldygwiT7sBnpDlK8OaDhwGE4uBToqgKMAyChwvAEtBfTdiKskPLhwZUYrBfMrhK85fbhw8HWuBXf5mK8tl+fwpaWxBD/whKMtT/fwQlYyBfSFnKs3rYgwOcS0BPUKkKsbTcgwGFhuB3Q4nKMP5sgwYw/xBbUCgKsGxrgwxqfrBvMemKc3FKhwMW+uBvSoeKc49IhwDdurBTq1fKclCfhw 4_2ndj_mp_0013
LuATzBbZ4mKs/AQfw1tF1B7+xnKMuRsewCCK1BffolKsYvIew+qU3BjR2kK8tl4dwO/J0Bf/cqKcQfZew+8+1B37irKckz3dwhCp1BbQBrKcK1MdwAtK4BrrItKsEw6dw0ii3BXUPsK8ay2cwlIG5B7TitKsV5RdwyTvxBDFFoKcBoXfwpYL3Br2HoKMjh0ewka/zBnm7rKsvAzewxMLyB7eNqKM/eLewViS0BL8xpKcfCAdwDZM5BnWDuKcQ0VewDrn3B/UEsK8+CUcw 4_2ndj_mp_0013
L6Y4yB3hYkKM+j7dw2SuyBTlUiK89Dadwv+Q0BPP1fKsPuhdw0D10BTHheK8q2AdwoPyvBDLghKsHLTdw6tJuBv63jK8xaDdwmPouBrWZgKcUk8dwM9MxBvQ1kKciAMewBlwzB3sPjKcPJ/cwXjsvB7P+fKsTX6cwUJFsBPkQjKsdt+cwLK+uB3klkKc2Llcw2pOuBbWelKczDbdwUTjsBPe0fKcLd3dwjouuBDE7hKMCbVewDyxvBfqpeK8MiGew 4_2ndj_mp_0013
LpyF1BvOYfKsBEJew7Dn2BvT7cK8kvVewj0s5BP3bdKMrEbewJSU7BzHwbK873pewQBd1BjfybKcDR/ewSAoyBTFwaKsg26ewyfjwB/B/bKc21QfwJhGyBzQkYKsb0gew5K+tBDYCbK8yzMfwvNhvBfnnXKcaycewSZdtB7J2YKMcqyewNv4qBvv5XKcbpuewCnN1BbC4gKs1neewNYj2Bj5obKc8m5dwzvd1B3VVdKcO7XfwPkt2B34JaKcTgKfwf09wBX8sdKsjTlfwonuzBzTmXKs7gPewWFWsBDZAcK8RFefw63GvB/w5VKcTTIewWEtpB78+YKsnl/ew 4_2ndj_mp_0013
LVIk6B/z1fKMGRNewX1W9BLm0gKcNHNewnbK+BP9pgKc+rgdwYa58BDO0hKMCwDdwTLr9BfitjKspWdewikk8BnL+jK8M3KfwxBTACTujkKMkybewRZj8B3qzmKMoobfwtrJ5Br0JhK8hyDewegt+BbzofKcB2gewWWg8BPlDlKc8RJewAvw9BLAwiKs/jgfwr0h6BbhNjK8X1LfwZEZAC/smmKMYZnewhGqAC7lckK8086dwd94ACHuOjKsj7vewGmv7BbG1mK85B8fwPAU7BjYDoKca+Gfwvjl+BnilnKc4Bcfw 4_2ndj_mp_0013
LF2HAC7p7eKsRNXdw3glACrboeK8FGpcw0RVBCXhBhKMTKXcwCWDBCvD2hKsCGybw+7eBCrCLcKcjTkcw1fwACLwgZK8SJpcw17tBCDvKXKsWskcwUs/AC7fgUKs0rpcwNi7BCbtMSKMr/mcwOKfACTE5dK8sWwdw0Uc/B7IKeKsISVcwZtRCCHjPcKstN8cwyR9BCHrMcKcI5EcwWA+/BXRWZKMOrQcwUCSAC77aZK8VeIdwZrfCCHJUXKMtE9cwhPMCCv1OXK83SFcwwlPAC7yTUKsyqQcw2UfACH4cUKcUkIdwzcaBC7eeQKsmdqcwkynCCD6VSKcld+cw+CZCCHRNSKsmPKcw 4_2ndj_mp_0013
LxqLCCrEPiKc8OwcwelJDCH0bkKM/WmcwLTdCC3PRnKMJIocwWx9CCDa9oKstnAdwnMVECzbUkKMeyEdwycIFCrryhKceAAdwCHXFCDx1gKM/OccwL/jFCf7rgKcTYjdw0XSCCLzfhKcXHOdwyvaDCj9MkKMfwEcwKY+DCvhdkKsssldwwB/ECntBmKs0C/cwSbGGCXFAfKMVJidwRnWFCfohhKMPo/dw 4_2ndj_mp_0013
L5uaBCjy2nKcpoPcwQ1jACHJMqKsZjJcw6hPACflYqK8fDabwvQPAC/YaoKsYJDbwIFj+BHF+pK8SWjcwaW7+BfC9pK8ynTdwoI1/BHTmsKs1vjdwY29/BHeqsKMwNSewOdDBCX75rK8SZpewnsICCr+BrKcGBWewtEBBCnjCsKMZnTfwfpEBC/wcmK8JO7bwX8HBC3z+rK8Z7RcwaQg9BLyIoKMWqacwJIP9BLAprK8efbcw0tNAC/1doKckNcdw/VC9B7ZdpKc4Hjdwt1b+BT+IuK8cUZdwPE6ACTYCtK8qLXdwzsV+BXyUtK8yQiewMhKCCfY7qKMmv1dwlD8CCbmdqKc5YnewF1LACHltsKsEhifw1Z0BCrMerK8j+kfw 4_2ndj_mp_0013
LJ34/BjjzsKst5JbwFYL/B//LtKcpscawgJU8B/cXsKc0JPaw1zj6BnlYsKsRopaw50k/BDGKwKcCSRawOLo+BbRtwKMI3jZwzFQBCjw6wKcOgWawpce/BzPXuKcBXdbw66RACL+8rKc2XKawDoW+BLEYxKcummawjE7+B/O0yKMUVcZwfrg8BD5NwKcCLhZw4Vx/B7JfvKsufNZw9mYBCrVBzKsxZOawvN3BC/PsvKs6TBawUrjBCDjlwKcEk3aw 4_2ndj_mp_0013
LzrF8BvzBrKcgjqZwQbm5BfuKqK8u1YZwBgS3Bf0RsKs3bSZwkax3B7dtuKM5RHZwmKQ6BP/3oKcSNuYwxo63BTAGoKcS1YYwsvu9B302qKcd4XZwymt4Bv/ooKsxRtZwFph7BvuInKcOczYw5kX7BL4RqKcrbaYwiih2BbLGoK8x/tYw 4_2ndj_mp_0013
L0+u0Bn+rrKcH2cZwCDhyBPBltKcBeYZw2gTxBfThtKc3/qYwhbwwBfeZrKcKOZYwu4XwBPG+sKMV65ZwlJ/tBDB3uKcfA5ZwM7urB3iVuKsPTlawVemqBrYArKsRmaaw4qO0BvdvpKccGgZwiUFzBTqlvKMiViZwiHQxBTGEtKs4wZaw3GovBnP8qK8xP1Zw0N4sBL4kuKshVbZwrIsuBn/6wKM1C6ZwEEMpB3LZqKsWTzawbmTsB7RppKcreaawflnpBnr8qKMKd7Zw 4_2ndj_mp_0013
L+sswBHl3vKMLHYYweFUvBXVAwKsC6bXwfoLsBHz8vK8JGhXw5rvqB/dAyKMyGpXwBLCrBbzptKsxTpXwS3LwBnHjyK8I4rWwOPMzB/HeyKMdZZWwizmuB/p2yKMeQZVwwuT0BnyF1K8V74VwL3+wBHqmxKcCGoYw4kvvB38RuKsJZzWwhJ1vBfvS0Kc6GUXwI2mzBzj7wK8p5pVwlJR0B3m7xK8rkTXwQ5PvBfSq0KcYG4Uw31esB71/yKcs9nVwuQ9uBHzHxK8fZwUw0qc2BHL40KMuUtVw9d+zB/ip2KsGloWwW1TzBbso1KsXf9Uw 4_2ndj_mp_0013
LAAAcBBAAAAAAAAAALy2J+23PV6rX6movPy3N+KDDN6LWSszP 4_2ndj_mp_0013
SCORE:  -171.995   -407.419     33.944    326.376           1.217                 19.466         -9.027   -165.049        0.943        -50.785         -3.413        -21.184      -8.944        0.000     14.733    106.168    -17.554            0.026     39.474                -31.833          0.867     13.042     53.000      4.000 4_2ndj_mp_0014
RES_NUM A:1-103 B:104 4_2ndj_mp_0014
FOLD_TREE  EDGE 104 1 1  EDGE 1 103 -1  4_2ndj_mp_0014
RT 0.427163 -0.904171 -0.00250881 0.896908 0.423377 0.127703 -0.114404 -0.0568003 0.991809 -9.99765 -11.58 24.6358   4_2ndj_mp_0014
ANNOTATED_SEQUENCE: M[MET:NtermProteinFull]ETTNGTETWYESLH[HIS_D]AVLKALNATLH[HIS_D]SNLLCRPGPGLGPDNQTEERRASLPGRDDNSYMYILFVMFLFAVTVGSLILGYTRSRKVDKRSDPYH[HIS_D]VYIKNRVSMI[ILE:CtermProteinFull]Z[MEM] 4_2ndj_mp_0014
CHAIN_ENDINGS  103 4_2ndj_mp_0014
LlWsoAFloJHMohqUwMrctAloCIHc/hWTwFTs5AFYEIH88ThTwr7L+A1JXQHMePsTwfpxpAVpsQH82GYSwjb3uAt/AQHMkx/Qw7WWrAto5DHsrtHQwCKj0AJbWEHMj7fNwJOugAxspJHsCTlUwGM9qAtWtDHcbjRVwatIrAxioQHMzfCVwcyDrApXEAHs+tBTwIpIhARhOQHM3BQSwIkmrA1FkYHMWjySwk+TsAFq0WHMmUZQw72i3A9EVQH8w8FRwTPXzApNX9GsEmOMw2cLzA9lmLHc0bVMw1Ou8ARSXEHskxQOw 4_2ndj_mp_0014
LmZT+ARpm+GstclTwHt3EBBSn7G86mxTwf4QHBxEezGcK22SwRehLB1wTvG8Q9HTwhFsFBhch3G8/+MVw8JSCBdu2tGMAOkVwOFV5AdyzwGsnC9VwYcA2A54h5GcFDpVw8wD0AFdVqGcqDkWwec/4ARn04GMmn0TwF1/GBZ+MDHMvh1Twm03JBB3V1G8sGWVwaLxEB1D59GsjT6VwpsICBl/coGsKitUwmMLEBJwnpGs1FZWw 4_2ndj_mp_0014
L5WHEBNdOvG8FV5RwI+gFBxQhmGsoY7Qwi0WDBF3YoGMS4DPwrI5ABB7jwG8DUhOwaFeDB1flbGMp3aRwiEtFBx9PTGMF/mQwqDz6AlOGbGM66VRw7WrABpeYzGcDlxRw+j2JBNGplGMHO7Qwf+tEBhKWaGMR9cSwdu6GBplhNGcPFLRw2QD4ARPUTG8LcsRwK9X3AxoXhGs549Rw6bQ4AJWQcGcq4TQw 4_2ndj_mp_0014
LxSxDB9/fgGMXoQNwColCBpIZgG8TFYKw/by5A5CLfGslZqJwQOM2AF0FYGMCtOIwegsFBhBZXGM2a9IwODjEB5AXNGcbaOKwjorLBVSgZG8XXFJwUjQFB56nZGs5RBOwwb/DB9hNoGcEbtJw8BdEBhl8WGMFyvFwH8SBBR69NGciHPLwCC0NB1HETGMIoEIwkrkMB1WFhGMZlGIwaD9MBdZ4ZGM3kKLw 4_2ndj_mp_0014
LWiWzA5/kmGsomzKwjMynA9nmnG8qULKw415lAxCQwG89J9HwVOuqAVK04GcRHEIw3lchANzMqGMourMwS2ahAprJhGsIhqOwr0xgAdpwXGs655NwimGiABqyjG8rHmQwgaW2AZNYsGc9//LwS8DlAhA3fGMfIcJwMa0kANASxGs77oNwWpaSAdREsGMlEJMwuwHiA1jGeGcJKTRwK3miARdfrGcm42Qw 4_2ndj_mp_0014
Llf5eA5CruGsxS7DwS02bAFgf2G8eff+v07POAhFYyGcIZ8xv7LADAlGYqGs0yFzvKoZXAdtgnG8Ch0Dwg+5WAd2a+G8ybkAw9pBmA55f3GcXyZ7v 4_2ndj_mp_0014
L9gNPAljh3GMHVQwP9yUCA5ok1GcgCh9PBHfOABEkxGcJjgDQpdYhAhVhyG8q7wDQ08is/kJ0/GMBdYAQ3HVFAdd2HHM/++BQK9AE/Qq/DHsv362PkmDcAxKX8G8Dk5xPomVs/QflvGc5pt7PUM6O/EMF+GMmmvDQyoZAARTPLHMqCNFQQ2JG9U1OLHcWx55PIuXJ+C879GcIOIyPxd9m/MJ0FHMf+zbP 4_2ndj_mp_0014
LnFqDAlQquGcW71HQVjiOAxjYsGMWYbKQ2tIbAFrR2G8ysjLQDDvmAdVf0Gc0URMQmZS8/w6eoGcryeMQomsp/otedGMY64LQaqfh+YcGaGsGv4NQBSt19y1hgGMtJiPQTL/K++6ERGc+8wNQbYKn/grZvGMAp8HQ321ZApFImGcKe3JQNa0h/YeJuGsullMQW5iFAxuLoGsoCdOQd0wBA94nXGscO5LQCKKX/E7jdG8nd5JQ 4_2ndj_mp_0014
LpAnTAlXGAHM65RLQK66eABhbJHcyPNMQRSppAh17LHcFxqKQJPpxAdPePH86BnLQ9PEQAZJQTH8uhHMQ9DdIAJizUHseOcJQT3L6/c+sRH8J5+NQMR0EAJ/hBHc3UjKQkYhiANx0IHchePOQyM8YA1LWaH8HtuMQFR4HAh0UcH8UhDJQGRjl/cPuYHsnN5NQ2i0CANHnQHMtvAQQx3Io/AeqKHcMnXNQ 4_2ndj_mp_0014
LDLDpAtcpJHcLNAIQN8GyAtRHJH8SBVEQ5lt5Atw8/Gs/w2FQ/doBBB9FDH89HzGQGVNtAFcMIHsBEY9PlbezA1GUGH8JSawPkvk4AxwpOH8SG4hvu/e3Ateg8GMLL3TvB/1+AJ1DKH8IOX5vtqD+AZLG/GcsLR5vMol2AN3nxG8rCUpPsNKBBNzX3G81RHAwGvj7A9z5pGsciauvCDXABVq2sGcs9I9vv3+hAtQQHHM3ocGQiMZ2AxJrQHsYroEQ10BnAZKVOHM9PE9PsCjoAxm1AHMzsv9PmL13A9MIXHcULZSP8RhBBZedOHc2Hr+vzdlyAJ0jvG8iys5PEflCBtYa5GsVIEEwksF9ANW3hGsY5LdvGLICBZ7jmG8Nj8Aw 4_2ndj_mp_0014
LFpb3Adh91GsRu4GQaAM/AhaIuGM27cIQM3aCBJ1RxG8r3DLQY/RHBxXtwGc1MNLQLhn5AxaVjGs9I1IQ6TVAB5F3aGMIEFKQeH/DBJ4UVG8w9gIQkt0/Ah/nYGM7ayMQqHNHBhjlNG8l9pJQJVIDBVv4QGcGa7NQ96wGBZXYLGcB1XMQ1F+JBBDrDG88hgNQfd2vAtaQzG8mOjGQRN8CB1PHuG87FHGQh622AFxXgGMf3yFQdSmyApbXkGMoKGKQmTUEBhXFXGsPYxEQRpF6AZs+cGMjGBOQvxEKBJUPJG8TVbIQiSzCBxiIPGsw2BQQSwMJBlDLDGsJrYPQ 4_2ndj_mp_0014
LrQN+AVoi0G8Ot9MQNViBBl/+3GsxKgPQb1IFBBRnBHcq5XPQK2WJBRxECHcjkWQQ4KQ6AxrS6GsvcxQQamX0ApqZwGskRRRQk1zrAh/9yGsFrRSQMGnpA9fP8G8oTeSQtsdnAVRprGsrS2SQJkT2A5T4yGsv32MQa2KEBd2rxGsybHQQtKX0A9Pr/GswTVQQyyr9ARIV+G8o2oRQqFI6Ah79qGMceuRQMexwA54UsGspyaQQ 4_2ndj_mp_0014
LIa1DB1T2JHMhxvNQ26UHB1ELTHc89QNQcGfMBxUAQH88g/LQelpQBJxlSHcLtKNQiNjEB5TTbHs9kfLQ0pCABBSlfHMyLxMQprSABNd4IHcsnzMQBeGIBRkQXHMxqJPQUzWDBF6fXHstBoJQuJVHBxZthHMGz/KQjDh6ANXWaHsyckMQ 4_2ndj_mp_0014
LNoKMBlN4IHsYAGKQag5QB9N1DHcHfxIQqYSUBF/L8G8UzmKQ+9CZB5T+9GsqF6KQmm/OBRmj9Gs6UoEQMr/MBBVVEHM251/PvhcKBBIF9GMIi+2PDSpRBlLmKH8I3G7P6PdIBtwzHHcVpVJQWZgTBZJEKHMQh+HQTpvLB9IS4GMZo1FQYoSSBBro4Gc9/LDQj+7JBB04JHstgUBQ6kBJBVW5BHsd2vcP/ZFHBxO04Gs0HD7PgWZNBtsV3Gc0nQxPfTOQB1zaPHchT1wPJ9sUBVJDFHM17S4PQHWTBdR0PHcqsmAQ 4_2ndj_mp_0014
Lj64RBd040G88oHMQD4CVB16ZuG8fjMOQDASYB5Zc2G8yfAQQHOGdBJ5S0GsWRLQQz+WRBBmenGMOT7PQn3PUBBJQhGsVNBRQ1QLXBRZLYG89IvQQMaqUBFvyiG8CtWSQ6/QZBJpZUG8dv2RQnTzXB1ksaG8Jb2SQlr3NB1iM1GsmRSMQ3z2XBZn5oGssYQNQw7MPBtA2hGMnFqOQSgZOBljisGs18cQQ9EcXBhHiUGcPnsPQMXDTBJ32oGsQvBTQguubBNcNNG8xA2RQ 4_2ndj_mp_0014
Lu8CWB5DA/GscxiQQv3HZBN7rGHsSsbRQdSGeBlR3LHcdusQQZQQhBR10LH8NHRRQPw5UBRjKOHs8i7RQq4FSBZukAH8SddQQWNTaBN1SCHsy7USQGGrRBROkJHcYiYSQAgLTB9bYTH8t4KRQF3BXBRQJTHM0hpSQ 4_2ndj_mp_0014
LfQBdBZt7QHMVLOPQd0pgBpCiWH8jy0NQXCxiBlVNPHsdkbMQSgClBN0LSHcXw4LQJiyeBlq9dHMqutLQbD/aBRV3lHc+HCNQfF5bB1bWXHsJJnJQyfQZBxJqQH8IzfOQFC6hBJuoZHMTdbPQFV+gBh4niHc86wKQKkPZBhkDrH8KzgLQiKLdBBLtqHMameOQdnzXB5XghH8pTDOQq+HaBp+pcHsZBIIQ57vYBNAqSHsSGkKQ8ZueBlU/RH8CvoIQ 4_2ndj_mp_0014
L0Q7hBlvXFHcf9mLQKuvjB51T9GMIOeKQUIulBdf04GcpgZMQbqEoB9Af3GMJXmLQKRIiBxe/zGs2RTJQe4hgBR9h2GsHdhFQD5cdBVeGtGM1SKEQfnciBp484GcdJ9AQdP5fBVQ5DH8m6xLQxzzkBZZDBHcyF0IQYXugBRjMxGM46zKQv5fjBpNetGsjQ1IQQqgeBhsd9GMJFPGQ9VLbBF+5uGMNTjAQPssaB9VprGM2ndHQv14fBpHAmGsZWfDQb1ThB9xw6GMoMs6PlGujBdNByGsHFPAQi9rjBp0z/GslcACQ 4_2ndj_mp_0014
L8+wkB1bL3G8bu2OQCsomBNKU0GsPkeQQ1dtoBBD78Gs/yyQQFIFrB1yg6GcpEvQQriFlBZggxGsp7vRQUYljBhF7mGsAtrRQrQliBN6jjGchnDTQKBlgBJwkrGsKJnTQv41dBJh4mG8zxsUQyV2iBt5N4GM9VcPQED6nBBJAuGca7EQQGwojBp9y3Gssk9RQNqdmBJ7HxGsp8lSQnB6kBhOugGsLzSRQPd4hBtWtnGsNnARQ6ORkB9l8iGMInvTQw/nhBJ1vbGsHH/SQsmheBtZRuG8I+zSQiDphBVfgyG8ESAUQyjPbBJHcsGsJlCVQgqHgBhGfkGs5LdVQJnybB1TigG8L7VUQ 4_2ndj_mp_0014
LzMznBJMrGHsZO0QQ4+npBFtvPHcgy+QQHPnrBxjnQHsV6mPQ5yEuBxysRHMXL+PQofSoBZeVaHcv1RRQkzzlBRPRHHsS6pQQZT4qBpdwNHMaj1RQX8AoBRPlZH8wsWSQFikmBJcxbH8ZZoQQbI3pB1PCgHME2BRQ 4_2ndj_mp_0014
L2osqBZ5eOH8XIJNQD6VsBR/tOHcXvtKQGOluBBNtFH8pb8KQbt/wBFLnHHMXPVKQEZlqB9f+MHMzRPIQ8AFsB5FGMHsBuIDQgwntBNFZWHsSiGCQtoFqBlU5JHcVRV9PpCtoBJzmOHcSB0MQ89VtB1dbWHshr5KQq1LpBdsnTHc4FFIQ2NcpBNkoFH8JxgIQzUhtBRRkFHMCNWDQluruBd9wVHMtSn8P2oDvB16rXHsRbUFQY2OsBpOGdHMm67BQwnJrBh0QJHsTrezPTYpoBlMbQH8yZ58PjhCpBJ+aCHsUX8+P 4_2ndj_mp_0014
Lz5rtBtCs7G8eNhLQu/bvBRTbyGsqRuLQUFixBlv/zG8eH9NQpHwzBpDuwGsop0NQwpztBd8WoGcfSMMQDWUsBh7zkGsiBvJQL5AtBhT3nGs6d+GQq8RqBp5aeGcSfHKQEAurBpq95G8RloLQdnRwB13awGMfnxJQtwXsBlvwpGsD/yNQIFIvBBM6hG8xb1MQrxNpB5YzbG82fjIQgdypBR2JcGsWE+LQ 4_2ndj_mp_0014
Ljq4wBBjG5GM8uHQQMLjyBttv7GMM2NRQJv00BxG4DHsQ4vQQIYM3B1u7BHMonDRQPlCxB9kIAHcOvaSQ4v8uBVrE6GMojYQQarizBl1f0G84AkRQzaevB5at6G8rYwSQeY+vBZ7JHH81JDSQ+dcyBZ6PCHMmXNTQ 4_2ndj_mp_0014
LMtF0BNSqLHsu95PQELA2BpCeTHs+arOQkw33BND3NHcTysMQgjT6BVscPHM/QjMQTwh0BV/mcH8X8ONQLi7yBZmbiHciiHPQPAh2BN1LkHMmK7LQkbKyB9T6LHMWLTPQGVT3BVyJWHcTdJQQu9NzBt0RZHsH+sLQEEYxBZCTeH8UhkPQY/b1B1vlqHsfZ6KQk8t3BlOzfHctUeKQ+W03BRXmnHMeqcNQ 4_2ndj_mp_0014
LW6s2Bta9GHs606KQ98L4BB8FBHsXS5IQM3M6BJWL5GcOI/JQR9d8BZOZ5GcX1FJQ08N2Bl1G7GM/NKGQe6j0B1gHCHM6eXCQc9ZyBB+V7GsFXb/PQHZ2BZsKHHclYb8PY8r0BdkbGHcTT5KQNha5BhB8GH8XTsHQqG10BtAp2G8TQVIQ0jV3BNRb1G8gWuDQbTkzB1YZIHsSmpEQBmOxBp0UAHs/cC6P1gGxBdR93G8jVxCQEwVzBNw50GsKl56PGwN1BV9JMHsQEF2PUpY3BRQ5AHM+ys3PEB53Bl0EMHc+0NAQ 4_2ndj_mp_0014
LkLT5B9G/yGcVPBMQGEI7BV/irG8K1gNQbxP9BxqsxG8W3KPQZpb/BFgwtGszUGPQYhh5BxfOkGs4GYPQwLB4B5nmbGsEa8NQ3fo1BRBedG8r+oMQvxj4B1+ERG8b5mNQXRx0BlhcUG8mJkLQblg2BxR0MGcy1HMQMwb3BtUzzG82VxMQljP8BRFrmGspyFMQo/F4BNb/oG8fcQQQ/z36Bt9cgGMkxZQQ6qm0BBRVkGMykoMQcEN6Blz/LGMjHROQDu5yBpZPUGMjWcKQ 4_2ndj_mp_0014
Ly1s8BZXz6G81vPQQL61+B5b9AHMp+zQQmxcACZVgFHc1ipPQownBC9XBEH8jlEQQY+n9BV4EKHsMxmRQRVJ8BJANGHM1WsSQXAw6BdXz8GMqSVQQwQ2/Bp2z6G8tlZRQTPV8BRNzOHspP9QQORN/BpLVPHsLu9RQktc6BljBEHMdfVSQ 4_2ndj_mp_0014
L1XCACpaDJHMF5RNQz4ABC93ENHM77ULQeDsBCZ7xEHsxKmJQ+36CCNDwEHMDLgJQWfWACBpUVHc0TiJQCzAACJRefHsPAALQTFpACJMKiHcmQBNQ/vD+B1nKlHMDXBKQA3F+BV8gKHsTuINQSjzBCtPORHc65ZMQp23+BZi+RHsvWsIQR8ABCJiPXHMK3vHQAQh9B57/rHMOb6KQZGG9B9AsiHcWgYIQ 4_2ndj_mp_0014
LNMABCBiK9G8kFfIQwNiBCZ2x0Gsr0XFQQtdCCNeYsG8WXDIQAULDCdv/mGM32NFQl9WACdm7uGMJ0uCQDl/+Bpcs1GcsJ59PiSm8BxmJvGskqL6P1pVACpCW5GMWc3wPFKAACJQt9G8kvtIQeiCCCNa74Gc8UHCQbra/B9i0rG81+2FQs9vACVaMoGMhocAQpHP+Bl6q8Gc/QFBQV3X7BVO9zGss7mxPAKa7BhzxsGc8BjAQS2S9B9TCoGsDj+zPR5c/BhEK+GcsbHfvq1tACd9XyGscKlJPBULBChwH+Gcs/m2P 4_2ndj_mp_0014
Lh8ZCChA8qGcXEuKQHoNDCJZSjGcgjKMQUBaEC9RQpG8w9lNQosEFCdUikGMjNPPQu6VCCVvTdGse3MOQcSKBCVACXGMkGCNQrBXACVk/RG8J8SPQ/grBCtwiOGMfXHLQ7kHCC9KnxGMwEtLQFrmDCdbVdG8B8xKQzS8BCtFFjGMxznPQhK+CCtGrXGs6iSPQGCgACVOfcG8rc9LQYjC/B9KiNG8B0dOQa/9/BRQQYG8DrTQQD+/AChUlMGMnrNQQEw1ACJdFKGMKJSKQHtVCCJ3EJGs77LMQt6OCC9CYSGsh8fJQ 4_2ndj_mp_0014
LWEnEC1ZXzGMMO3MQtQsFCdlP5GcrtGOQ6+IHCRXi1GcfSTNQq1RHCxq2vGMH6aLQ1qhFC1SGFHcFebNQfO2FClaUIH8sh9JQjW9DCBij3GcgpuLQBDnFCFje3GcmeHQQpGNGCdI1JHcEMqOQVqgEC5CoHHMgz5NQsmqEC9OGFHcgBDJQ 4_2ndj_mp_0014
LiWLIC9IG5G8TeyOQU6oJCRSb2GcZ3KOQ/RMKCF5i7GMfpjLQ3ZPKCtELFHslyqLQ3MiKCVX95G8s7OQQkTBMCNsF4GsQyAQQG8VMCJbgsGs9Z3PQNTvNC9BaqGcDhPQQtRwOCRFcrGc73uOQo2gOChpiuG8+ERMQUh/PCJQVpGcPffPQk04HCFrR+GcrLHQQAFzJC1N7tG8Fe0NQs7PKCBNu1Gc3BJRQmEZKCdneCHsosaQQMXlMC1yi7G8qv1QQFAVMCdL37GMhBKOQ0KJMCt7mpGcVY2NQwhuLCZOHoG8LOpQQOs9NCxJAoGstnLRQ2RkNCttJwG8q6rLQFjRPChJUvG8gB9KQWYLQC1j8mGsiasQQAMwQCZuGqGczeLOQ 4_2ndj_mp_0014
LbQjKCtv+1GsRFZJQ5+BLC1tk7G8prLGQ68dMCBIUAHsQ71GQrKQNCFH58GMOLKJQ0jDLCRR8yGcj7qBQdcRLCRZ+oGs/wlEQEkeKClKSqG8vs1IQZ9jKC5U51GsBzVJQguTKCZ9xBHcfTLFQvjxLClYt1GsWJZ9PheBKCd0nyGMXiSAQ5FWMCp7VoGcSzTFQ5v/KCp+lhGMijiCQVn5KCNnElGc+bXKQSWcJCt8xnGMyzjIQ 4_2ndj_mp_0014
L8C1MCpKWIHscgrDQgyKOCpScMHMOkzDQfQVOCxIPWHsPsvHQHzTNCt+5aHca+lIQ/NFMCN1SNH87siCQvNhOChCsOHcuaq/Pmg6OC5FPGH8MmeEQ 4_2ndj_mp_0014
LwyhPCNiAaHcwQpIQ7yuPC5HijHs24QKQVACPCpGDiH84z/MQji+OCtaNpH8NztOQwWQRCVdIkHsG7hKQt2wRCB4UeHc3dIIQyeyQCxyRVHMKXfHQ84gPCZl/ZHshgpIQgzaPChsZqH8PuEJQaukRCtbbgHsc+aMQvElRCNeisHMm+lKQymySCV2gbHsp9eIQ1ZzRCd0vjHM/VzEQ3sFRC5UcOH87l/IQi3wQCFx/SHM/dPDQ 4_2ndj_mp_0014
LKmuOCls4XH8xv4NQbfJOC1gqVH8pyOQQv1yMCZ7ebHMiMaQQDT9LCNKabHcl/FPQ6WzOCVJZSHckTaMQH91OC1TYYH859/QQMI+NCNUTNHcdCfQQ 4_2ndj_mp_0014
L6QgMCVC+eHsTRkRQ+/QLCJQmkHMpG4RQTbWKC5N9cHMGowSQbAUJCtVbgHsaZNTQ8wkLCJTFvHcVHnSQSkcMC1rG3H8hD2RQTTuMCFNZAIsVduSQjZvLCZ/X6Hc12jQQm9JNCBiUdHsb0TSQ25wKCRyJmH8Ob7QQhXFMCNRMtHMD0iTQRhoKCxeCzHs0b2SQ71ZNCFXazHcyfmRQy9VNC1lPDIMcmLSQQvPNC1PP+H8SMoTQBByLCdhSCIM+9/SQtFXMC5TCAI8T9AQQHKyKChBF+HMWWzQQIjkLC9pUzHsIj4PQ 4_2ndj_mp_0014
LVPyKCZuITHsiD3SQp1FKCVGNLHsforTQBR3KCJ4iAH8IJvTQeA7LCxM//G8gqGTQQwrLC9c+QHcRGfSQtgFJC1YEKHMzWSTQ5LDKCJ+dOHszRsUQ 4_2ndj_mp_0014
LO5XKCF8q4GcRVeUQIz+KCpaPuGsormUQTkbMC1ULvGM8uKVQdvzMCBlz2GMNi4VQywIKCxeTnGcfreVQjmzICt/QsGckvTVQkmFJCZdD4GMtQOVQaYXKCVBa4G85IfUQqK/KCRb0qGcbgmTQWPbKChdRoGsKfhWQyiIKCt5/eGs9mJVQ+1OICpBVqGMM+MWQacSICRUopGcNCaUQ8WPJCZ8n5GcmNSWQt8PICNic8GMzzyUQ 4_2ndj_mp_0014
LfnSNC9uWnGM2g1UQYauOCNhNnGsimNVQsIGPC1lyoG8JKvWQzZPQC53orG8D9AXQAsUPCh6mcGcaAvUQs+dPC5sBcGMnGOTQG5WPCtJMkGMkTlSQrEsPCRRbTGMh0tSQI17MCZnehGMhVPUQUcEPCZh6uG86f1UQpNsOCduAWGcDHEVQOkTQClPfbGc66LVQ 4_2ndj_mp_0014
LfHGOCVvFnG8+jkXQbaTOCRvQoGMcUgYQpG+NChaGzGMWq3YQMs+NCJZv0G8NyeZQ+QiNCxLRfGsNy1YQrTIOC5qcUG8/2sYQgwWPCBeLTGc62rYQAPSNC9snMGMmWmYQagZNCRoOiGsrjKXQ0hYPChSznGsvgkYQzEgMCBUVfGcQsqYQPUhNCtJkgGssRYZQT6nNChpPFG8DRgYQ8RTMCRrAOG8tdnYQ 4_2ndj_mp_0014
LgjtNCNdr7GslxdYQ2bZNChWdGHcHkqYQ8/5NClOpOH8jhIYQKEYOC17vLHcrDKXQZ04LCdskHH8LaxYQl3DLCJVDGHcKGJYQ2ckJCZ/mGHslwRYQgOBJCJxBAHcTWpYQGA6ICVBfOHsPZ9XQxniNClXV5GMFo+XQdr+NCtyjHHcXvHZQzrqLC1EfPH8VQ+YQSijLCdVtBHM56IZQkQSLCZqO+GcM82XQINULCxOVMH8cokXQe46HCleQPHMqNDYQbEZJCVdpTHs8oXXQ 4_2ndj_mp_0014
LenDOCxWyYHcRWWYQoseOCRaIiHszV0XQy58NC55esHMXjNYQB5uNCVWctHcR4zYQghAQCp17iHsAQqXQr8UQCZ0NrHc1JuWQ+aqQC5cclHMU5fYQCwuNCxvPbHsqPzYQGbNOCZNPhHs7GxWQWeZQClpXbHctLSXQ9SVQC1QAyHsb7KXQPivRChr+lH8wtbYQXnbQClYHfHMit2YQULSQCxfCtHsZ8rYQ 4_2ndj_mp_0014
L8R0NC9TJ0Hs7xiXQ7BgNCFqT/HsSC5XQM/fOCBLfCI83gZYQ3luPCdw+BIcluQYQJaWNC1J7CI8yzmWQjo3MCZsoIIcJp0WQ9irMCx5pLI8EUiVQBvbNCtpvKIMBrnUQHCyLClE4OI8pDeVQa2AOCxs5xHMJ7lWQdwkMCB+x+H8v0OYQXFpMCRm8AIcKP8VQMwTOCxjGDIcStFWQZQmNC5AwKI8O9bXQSQ7LCFkiIIs1bXXQ 4_2ndj_mp_0014
LOxNOCZRUFIsUT7YQ8RFPC1LPII87jZZQww8PCFDTMIstXBZQWuePCx4PPIcS/lYQBzPOC1LGLIcan7ZQ/HEPCVm2NIs5ReaQkfNOCBaaQIsNLAbQPvANCZPWQIc8r7aQhkwOCV6bSIstmebQvrPNCFhVGIswr+YQ6l0PCxnvFIcgopZQWdlNCJgOII8QKLaQtonNCdIHOIc+YsZQf7rPCd46QIMThPaQoSuPCRG7KIs5ItaQ 4_2ndj_mp_0014
LzNPRCZSAMIcQCMZQONNSC9ZVPIMdS3YQn25RCViRVIsaN9YQTWsRCRILXIs5lgZQLKmTCJjGOIsieIZQZfuUCdpIRIcMyyYQAkDWCdobPIcmCDZQ5xIXCpcdSIsaivYQRkcYClCpRIsUV3YQrc0YCBk4NIM2OSZQ9vWZCBZnUIMC8jYQ/6lRCdZDJIcD+eZQ8DFSCl+XOIs+gVYQNQzTCxK2JI8q9EZQNooTCtFCPIMKiqZQNPnUCR/ZVIcU14YQcesUCVmZQIcfZQYQEbNWCFiNLI8m37YQQUGWCNfCQI8FilZQU64WC9wYVI8wpaYQR+HYCtDnLIssDhZQWPzZCZSRNIMvEYZQqYEZC9TgXIcOQPYQXgVaC1IAUIstxpYQ 4_2ndj_mp_0014
L6e7RCh9bYI8qIaYQB7uRCp4WeIMwTaYQ915SCtcmhIsK/NYQUI2TCNfufIc9dxXQoemQCta7fI8wl4XQv4PPCBMpgIcbvRYQnFlOCpbbbIcliZYQLJLNC5yFcIsdPkYQsJUMCtCCYIsGNrYQh0uMCRmDTIs1eoYQUZDLCNYDZIccx0YQceHSC1vsWIMuE7XQk5mRCpJWfIc5B8YQyRfQCt64cIsYLHXQfX2QCJerjIM1wYXQEjmOCJbDjIMJl6XQoWYPCNwpiIMhbwYQUbEPCZtYZIMnD0YQWXpOC9t9YI8av5XQSQ0MCNO3fIsBomYQRjsNC5pRSIswKhYQ9mFMCx7AQI8zstYQz4uKCRQ4cIsc32YQPNaKCx0AWIcO/5YQ 4_2ndj_mp_0014
LbO9SCNdrmIcB5ZYQyJ6TCt8nqIcZwKYQ5w6TCRQ1rI8F6yWQIC7SCxmrqIsWXIWQG7aTCBH+vI8yycYQKQQSCRGVoIMgAtYQ7y7UCJCspIsy7TYQV2JUCtGBzIsaYUYQCOXTClZ8vIcLq/YQMBaSCt1RxIcGgVYQ 4_2ndj_mp_0014
LEIHVC1pLtI8U0QWQreWVCl6OuIcYWyUQZivUCZzYzIcz2LUQ00XVC1WY3IcGgyTQgE2WCZRXuIsPxhUQavbXCZ3apIMO50UQD77VC1O7sIsg/1WQBx9UC14nqI838TUQ4WTXC1AfxI8MqIVQ/vBXC9KXvIcg7eTQDORYC9qWpIMHpWUQ 4_2ndj_mp_0014
LroXTCRODzI8ALPUQaYZSChVU3I8MvvTQqOERC1M90IsFqNTQGjwQCh9bwIcDjmTQu5ESChfR7Ish73UQLuiRCVmy4Ic88KWQ+2DQCtBj3I8N2AWQo6xRCtEo8I8fAVXQn0ATChYwvIM02sUQ0+zSCJ/b5IsF84SQxNVRC5rG+Icd6gUQS8+SCl5e9IcCqHVQq6DSC9LC1IMEaXWQqkrPClEy1I8t17WQ/96PC9Hv0I8sQMVQgDhPCteO7IMkQzVQiqZRCVC36IMDBIYQFrQRClbYAJsEqIXQST2SCt3Y9IsOfbXQ 4_2ndj_mp_0014
LaASQCBPy3Ic+PTSQO0+OCRJI2IMCz3RQod9NCF7z1I8t8/SQOA9NCZoT5IchB1TQCdfOCRL76I8NT8QQy0vPCZq29IMwtgQQj7pQC9DR9IcJHuRQ5nRQC1c+3I8MKQSQiv5OCNuNyIMFRZRQMSyNCVOX9I82igRQqQDOCBG25Icz09PQAihPCp0GCJ888cQQioNQCJ1F8I8UoQPQjrbQCN4PAJch+eSQbltRCZHT9IctIdRQ 4_2ndj_mp_0014
L14GNC5E7xIsJ69SQ+mCMC1g5wI8aG7TQDkdMCZM0sIcwYEVQqdpNCtGDtIsVceVQdIRNCpYbvIsACMSQiCNLCl4jvIs0vTTQ/1rLCZVf0IsicbUQ 4_2ndj_mp_0014
LxhhLCtdvpI8P/oVQjctLC9bklIMQztWQkRyKCZGimIcwe7XQw7DLCxxXkIMDofYQEKcLCxo/fIs/wKWQ5E+JCd8oeIMhm+VQfbyJC9cKZI8wnbVQ06YIC5qkXIcX1aVQaK8HCxMwSIc/HBVQ0gyICtsGPIMBWmUQHUpGCdWsRIsD1CVQNKpKC1XLqIcPEKVQs6vMCFfXmI8t2+WQdX3LCtTBdIMP01WQ4p7LCFqifIcH8MVQ7RhJCRhehI8jHSVQMMdJCVj3eIs3D8WQXuVKClDUWIsT1CWQMVKKCNRBZIMuKaUQ9KtHC9lRaI8MAvVQ81xJCBk6PIcpClUQl9cIClhfLIM8ETUQTh/FCF6fUIsDbXVQpxTGCpTFOI8qkvUQ 4_2ndj_mp_0014
LjbnJCVX6oIcNCvXQeRkICp6RpIceZZYQc6xHCJXeuIcX1QYQYL+HCZggwIsPdbXQHSoHCNKckIc27YYQWi4GCBQ0jI8xfdXQJQTGCV1pnIME3AXQ1z5GCBngfIMLg6WQGaaJChcrqIM1e2WQhSAJCl/9pI8H44YQsl5GCBi0kI8fryYQdENICxuzgIM12eYQ 4_2ndj_mp_0014
Lpg1GCdKIwIsQWsYQdLIGCtxL1Is99oYQfuXFCdwr1IcNn9XQ85LFCNFT6I8NRlXQuwJFCVH01IsXYOZQSv2FChKw2IsC94ZQUSCHC9Fy3IM5l4ZQtHNFC1hb2I81aZaQfQuGCxSntIsvVFZQ4/0GC9ig4IM/ZrYQ5XiECJvOyIcDERZQz+eECh+K5I8qKIZQ 4_2ndj_mp_0014
LD+7EC5iTxIseeXXQOCLECNTuxIMXBGWQdOAFC1pCyIMaPzUQl9sECRsC1I8QH6TQTTNDCZgDtIsia/VQucGCCxaWtIMeWAXQScqBC15txIcuvYXQr6oBCtVyoIcl0cXQabCFCdustI8g7zXQl8nDCtGf1Ism8HWQaGwDCBGUpIMDYIWQXPxCC1u9sIcsj/UQLw5ACNSvoIM3DEYQreBCC9TWlI8zTHXQ 4_2ndj_mp_0014
LS8EGCdzFvIcKnxUQduEHCFs9uIsJ1qTQ9HqHCJ0i0I8mBeTQql2HCxpd2IMJ2XSQA8LICZUBrIcH89TQOI/ICpx0sI8OrBVQO4QGClOpsIcqtjVQ1JpGCdlxtI8httSQEMzICtReqIcn9ETQBawHC1dJnIMkHOUQzDZIChBluIsY6oVQ 4_2ndj_mp_0014
LiWwHCNn63IsimkUQk3LICBcr9IsbOcUQsAMHCdGiBJMmkyTQG+rHCpEZFJseXMTQiLjIC5A5/IMgh0VQMG0JCJJh9I8stZWQkpvJCJqM6IcatgXQ0uCLCZVq+IcT10VQYj5KCx8B4IMqVBYQ9nMMCRpf8I85yWWQ1MIMC9QM5IsAbdXQgzRNChHC3I8HQ/XQkJrHCNoV2Isz2fVQUfDJClz29IMiJyTQQ3uHCp8H/IcyGhWQpcrIC5fNEJ8AdwVQb1xIC1HT5Ic7s9XQCOGLClFRBJ8aA9UQ0D2KClCb1I8OOdYQ+bKNC1AZ9IsOx5VQIiAOCBdo3IcTgYXQ 4_2ndj_mp_0014
LLG3FCl/bAJsTx3TQPm2ECp1qDJ8FuOTQN59ECF/4CJ8NauRQSm0ECRzqGJ8+o9QQNadDCNMMCJcQ/uTQVtODC98TDJc4mNVQlMfDCVuPKJM08oVQZKJFCVDAKJM4XUWQVRlFCRIp8IsNiEUQiKLFCpYvHJMe8cTQi+RDCtp89IM2FkTQ0XtCCF4ZEJsAyKTQTU6DCVn4AJsetzVQbYNCCdOOCJ8/ueVQ9jcFClEAOJMYRoWQeY1FCZShIJcg0jVQFLKFC9AVHJM3hLXQ 4_2ndj_mp_0014
LfTMFCR+79Ico9SRQUogFCpUj8IM4TyPQzuvGCNrg/I8ex9OQspsGCFtZCJ8B6/MQQZtFClwh2Is6waPQfgLGC1M+0IMEnpMQnXRFCh1q0IsKxjKQiPhHC9R2zIM5/MMQ03sFCB6PzI8+9BIQgv8HCRXbyIcJOrJQ95CHCZGIyI8fJMHQDTeHCditwIc52JCQBZXFCdR+6I8Yk9RQL2xECpkb+IMDDeOQ/SxECB/c0IM/L0PQqPcGCZZF1I8TlbQQP+NEC5Xj1IMqQ6KQB8OICJwF0I86I2NQBN/EChsAzIstqxEQqJAJCBCjxI8GtUJQwXbICVOSwIc9VLCQ 4_2ndj_mp_0014
Lkb4HC5WM/IsF8QQQsfFJCx5CCJM9RoPQDX9IClMBIJs1rYPQXmbJCN6fKJshogNQgrQKC5Q3AJMg9wQQJXpKCBc86I8OXsQQ+/cLCp2YEJcETbQQiKHLCRyK5IsYopOQrc0HC1/38I8HwFRQjcRJCBtqAJ8hHmNQPK9JCpkpBJsktyRQRryJCZkf4Ickn+QQhgcLCxfI6I8fBaRQikRMC58fDJsa3GRQ6+KLCN9kIJ8MxhQQhOxLCRVnDJMWXzOQJiXLCxj70I8rTtOQtX/LCloe7IcZaEOQmLUKCB5z5IM70MNQ 4_2ndj_mp_0014
LNGZIC91nKJMWyrQQ8hLICJDSQJ8zusQQd/QHCtLqRJcvhEPQmIiHC9zhVJ8hhnNQNBkHCZCESJsQ9BSQMafICBXyRJMnAQTQcQsHCJ87SJ8A5gUQQDoJC9HyVJMbPFTQjY5HCBkWIJcJ1WRQ5ZLJCxH2RJ8ZJgQQxjsGC52jPJcIPPSQ9XOHCFBMWJ85e7RQ8w5ICd4wNJcEnVTQUdWICJVvSJs1WYVQ9h5GCtR+PJswpnUQdLQHCpp6WJ8QscUQ/SSKChalVJc4s8TQJxNJC9tzZJMcu/SQHOMKC1x0UJsnlLSQ 4_2ndj_mp_0014
L1kOGCd3wOJcS7fOQGCYFCxCnPJcXqEMQzxDGCZWLPJ81IdJQMM5FCFl5SJs5hxHQu4NEC9UnLJcGgCMQRZRDCtWXMJsQ/uJQ/meCCRt5QJMD1jJQMLLDCpiiIJ8KJeHQ+7mBChLmRJcdT4GQmiTCCFJOJJcr0ODQaYhBCddwNJsX97CQTcEGClDcLJ8komPQuEBFCZ8sTJcyOSMQ0cpDCV09LJ8904NQMKnECxujHJcRp8LQ28iCCB67TJMosHLQw0yDC9P9EJsNBtHQia/ACJlLVJ827pGQSPPCC1rLGJMCgHAQIl1ACBaTOJ8S1L/P 4_2ndj_mp_0014
LQT1GChUFLJcqfKJQ8/uHCxCnKJMnsUFQsMxICtwBPJcdorEQjyzICl+xRJsMNkAQQMgICtWRFJ8JWXFQeMiJC11JFJcRG5AQhzhHClboAJ8230EQjAAHC1pqIJc06vKQwIFHC9OcLJMaw7BQT+CJCRu6EJcVGkIQPYEKCBkWBJMa0+AQchPKCl+aIJ8jHcBQDECJCtImFJsWMG6PQBFICdr38I8JI3EQ/w+GCF8/AJcqrEBQ700GCtssAJ8zFFIQ 4_2ndj_mp_0014
LvFdJClseQJc3PiIQ33ZKChSGVJ8/dpIQp5sJCtHVaJM36BIQsmQKCdB1dJ8mFWFQuwELCBbcVJsazYLQAKGMCJEERJMEj7LQhpzMC1afRJsPUPPQe/JOCJG0MJcbA+OQhePJCtduOJskfTKQ32ILCt1jUJcBuHGQZNUKCxcPVJsjm8MQbKlLCRfSZJMUTlLQ735MC1gVRJ8MbeKQ7ynLClbKNJMzqtLQbZsOCJLoMJ8robQQOm1OCR/FOJsV8YNQunwNCdb3IJMeKfOQ 4_2ndj_mp_0014
L0ehICF1GbJ8/bIJQxvnHCh13fJ8zvcIQWtQHCt6wgJs2k0CQD2iHC523kJsApZAQWxTGCpFXfJMSFAKQvrQFClWVjJc5FLJQ9LTFCVqjoJsLsGKQA/OEC572hJMJC7GQBgVECJ1NsJMMAWJQINRDC5TglJsvhZFQrgUDC1NsqJ8QMSHQyXNICZs4XJcPhLKQ0eOICd1PjJ8SGHJQkFgGCF94fJ8pQIMQnt5FCZ2WbJ8cluJQ/iGGC9xwpJcS8cLQUZMEC9vwdJM5obFQ3PYEChsTwJ8hxFKQX4dCCdwSkJMaQtCQe6jCC5nktJMzHFGQ 4_2ndj_mp_0014
L6MyGChpccJMIiNAQXqcGCJqKcJ8ZcWxP3QuHChDkdJ8AjJlvWqqHCtkygJMbEN5vte8FCBEmWJsBv1jPWFkECFYCVJMdmozPFtPECNZTPJMjiYqPSFhDC1P5YJM6JJkP63jGCFDYZJsqTrCQR4yFC18cfJMivUpPyPqGCxNoTJMKPmwPmt5FCx5XWJswUc2vGwkEClGOVJ8ACi+PP5QDChiMOJsQ8WzPw7/ECd1nMJseE0zPLoPECxs+OJs4KM0vNQiCCdgyXJMIlNxPPTgDCtctYJMbBZ2vSmwDCV58cJMCeHwP 4_2ndj_mp_0014
L/U7ICd5YbJ8ItDkPl8MKCdaHdJ801xrvp5pKCpByiJsCT4iviO6KC1IblJchuL5v2XTLClKfZJMtY3jP4+rMC91EbJMsGcnvBGLNC5CpZJMBw67vYYgNChkAeJs4mqxP7mcOClfGbJM0SE/vf5xOChDefJ80PslP7AQPCB5AeJsqSQ4v8E+ICVDXYJMKqs1PtpEKCtL/cJMfrl7vjJILCV5YVJsOi+gvrFRLCtJhZJckRM6PmdiMCtXVXJ8KrpAwkkINC5PKfJ86Ft8PRP0OCts8ZJcqBeDwzcaPClexhJsZgN2PnOQQC92KfJsL3u6v 4_2ndj_mp_0014
Lu1rKCFN/kJcnDP4PU0GLCtczqJM2/s4PvbKKCV1puJM/46qPfTpKC1YQyJskgCrvD/QLCduRsJ8d3MCQx0YKCB+riJsNDc+PABJMCNqIrJc/wJ0P/I1LCFXUpJsH2dEQosRKClaisJ8qHBEQO8zLCV/BwJ8qspCQ 4_2ndj_mp_0014
LKM3ICB7ktJ8+mBuPgR2HC9mywJcLL4mvEO/HCpZwwJsdox9veCIICpiF1J8SbSBwsLcGCVIwuJMwrSgPpDZFChTZxJstgC0vU7JGCRk0vJMM9y8PCenICtv5pJ8vSf0POk6HCFwz0J8wqxjPBFZGCFrdqJ8z6yXvJxZEC1D6vJ8rYdvvhDmFCRRdwJcPKY+vdGbFClvt1J8yfvxvpJKFCtfXuJ88fy+PuZNGCd7G0JMyWV+PRL5GCZWwtJ8Lm2AQ 4_2ndj_mp_0014
LPKMIC529rJ8vyCBwkhdICVKFrJMExoGwOivJCROjtJsDQRIwZkxJCxqSwJMkXUKwIdfICxCDlJ8653HwGINHCJrwiJMQkyGwme2ICN/FkJcuo2KwGKKICJ9eoJ8w5/9vJQpHCdpusJsCJgIwgzOJCBbGjJcHUVFw+tHHCpnGiJsnUBDw4j3ICBxzfJ8gPQLw9X1JClbylJMiCRLwLBHICV8/lJ8ijIMw 4_2ndj_mp_0014
LOL6KC1d4sJcqHsFwASIMClbhvJsXzgHwU99LCNl01Js3WgHwAaYMCRpr4JsDngJwbgTNCJl3tJsXA5DwrliOC9hLxJ8g7KFwF2lNChn7nJsvRkEwNX8KC5vHrJs6pDCwcXSMCF6ttJcI+tJwjoCNCR1ruJc/ne/vEIXPCJY9vJssqkCw9rUOClvZ1J8rUhEwUw0OCVRjwJshoqIwOEbOC5hymJc+g/BwtW2NCRMHnJMQKXIwZOtMCVbolJ8fEeDw 4_2ndj_mp_0014
Le1bLCNm43JMLeGDwMmJLCtxk9Jcdm3CwDkQKCtnp/JcL6dHwwbkKC1E5BKsetxIwqnJLCV1m1Jctf7/v4CBMC5jEAKctiPCwZ0iKCp2L+JMI6l+v 4_2ndj_mp_0014
LRJFJCF5N9JcRQJIww5GICVHd+JsC1VKwVAvICpn99JsbEINwFrcICpYrAKM5g6Ow6K6GC5ew6JMf+KKw5TNGClei7Js4ZjHwYFBJCJX15JMk3FGwIK+HCFDYBKcMhFKwdhPHCxbn2JMxPTKwC2PGCBjf7JsHO3Lwg/yGCdlY6JMF2vEw 4_2ndj_mp_0014
LzNnJC5k75J8lpvNwQSUKChzc5JsE6JQwWQRLClJz9J8DKaQwR/XLCV///JMjahRwsMFLCN2I0JMVfOQwrxNKCBSGvJcYgWQwLqFLCh6JqJcOoLQwRKhJC5DFvJMdDtRwzesJCFr32JsF/bMwKToJCphk6JsjD9Qwd4rLCpyuzJs1ypOw4+vLC1aQ0JMNjFRwy7dJCxKEvJczaHPwfReKClskmJMCURQw3yjLCp6OqJMOcZOwW42LChKHqJsCA9QwTu5ICZ3frJs2uyRwm8QKChzGvJsK5fSwjy4ICxjnyJcLpyRw 4_2ndj_mp_0014
LMxEMCJkV/JsxpuOw5eCNCZB1BK8Oa8Owm5QMCRhhEK8LlhPwVopMCpD8FKMjsvQwgG4NCVTDCK86rXMwAEyOCtIN/JMozDMw83sOCJ4mEKccIZMwklaPCp+t+JM8yUJwv2AMCVsT9J8aK/Mww7qNC9EQBKcXBUQw7tNNC9DFCK8Q9oKwNBlPCFYX/J842iNwMJNOC5Rl7JcgBcMwMaSPCB5uEKcw1jKwOXCOCFDVGK8echMwxwXPCp/lEKsOMHOwNsCQCNuJ7JcCmQJwvmoOCtMa+JMjunHwVtBQCRkHBKMAk7Iw 4_2ndj_mp_0014
LKySLCh+RFKMxm6NwbvbKCZAnHKsDgMOwFWnJCB0jHK8ChaQwZFjJChAnJKsR2ERwICfJChTxHK8mjyLwBYJKC1fYIKMjyFJw1QHJC9wIIKMp7uFwJ7vKChRLLKsQQKJwaI6KClv5DK8xAqMwygDLChxZJKMPnMOwkp9ICJl3FKcXYmLw5wvIC17UJK8HCLMwGu7KCxF7GKcbAtIwsWlJC5lkIKMzY5BwKqtICB/GGK8WNrFw5dTICpWjJK825bGwUEOLCFGnLKsE9eGwin9JCpyoMK8T2iJwIwfLClOSLKsbmvKw 4_2ndj_mp_0014
LWsDJC5hUFK8Jb5QwgtaIChOUFKcqVLSw0nZJCVGFGKclDQTw+/FJCpp5HK8uaDUwbx/ICFjlDKcakYQw/zhHCJ9kGKMT5KSwc7EIC1QUDKspocSw 4_2ndj_mp_0014
Le4lKCV+4EKc9JWTwpkjLCBijFK8jlbUwimSMCt9IIKsGrUUwvuhMCRzgJKcAzSVwZMmMCJ3UDKcFsjUwIwDMChRyAKszZLVwNwAMCdG58J8ZxbUwBLnLCN5yAKM7bfWw/ShLC9GQ4Jc1CAVwFuHLCd188JMCtDXwKvELCh8S4J8dUUWwFalKC5JrzJcgc4WwHB+KC9dlDKMzKrSwK2ALCZW5FKsmEXVwFb/MCNo1CK8BfkTw0kbNChfBEKMOnKVwEOXMCFI48J8ptZTw7dpLCtkoCKc81EXwO8eLC94k0JcRoaUw+MxKCJ398J883CYweuUKC5sX0JcRiyXw 4_2ndj_mp_0014
LLPiMCtZIJKc2vGTw0RXNCF2kLK81t3SwQEsMCdjBOKMnFaSwuLRNC1kLQKMq0bSwTgeOChu/KKsSL2RwQA5NCRpWKK8IAlQwWtVPCF0qIKsr6TSwNwIMCFmCIKsvrWSwFkvNCVJGMKsn92Tw+iGPC18wMK8ppuRwMBeNCJaoIK8/ToQwAtHQCFdSIKML1kRwt5yPCxPKJKcNSRTwSIuOCV64GKcB+aSw 4_2ndj_mp_0014
[truncated: 5,402,956 more chars]
