# Supplementary material for: Modeling membrane geometries implicitly in Rosetta
Source: Protein Sci. 2024 Feb 15;33(3):e4908. doi: 10.1002/pro.4908 (PMC10868433; doi:10.1002/pro.4908)
Supplement: Supplementary file 2 — Data S2. Supporting Information [file PRO-33-e4908-s001.gz › mp_geo_demos/refinement_in_curved_membrane/slab/output/relax_slab_1_6b3r_center120_0001.pdb]

HEADER                                            12-JUN-23   XXXX              
EXPDTA    THEORETICAL MODEL                                                     
REMARK 220                                                                      
REMARK 220 EXPERIMENTAL DETAILS                                                 
REMARK 220  EXPERIMENT TYPE                : THEORETICAL MODELLING              
REMARK 220  DATE OF DATA COLLECTION        : 12-JUN-23                          
REMARK 220                                                                      
REMARK 220 REMARK: MODEL GENERATED BY ROSETTA                                   
REMARK 220  VERSION 2022.47.post.dev+804.woodsh17.memgeopore.a0ba9cefe          
SSBOND     CYS A  233    CYS A  406                                       2.14  
SSBOND     CYS B 1735    CYS B 1908                                       2.22  
SSBOND     CYS C 3237    CYS C 3410                                       3.09  
ATOM      1  N   LEU A   1     -92.270 -30.667  24.465  1.00  0.00           N  
ATOM      2  CA  LEU A   1     -92.065 -29.675  23.416  1.00  0.00           C  
ATOM      3  C   LEU A   1     -93.137 -29.794  22.333  1.00  0.00           C  
ATOM      4  O   LEU A   1     -94.329 -29.867  22.632  1.00  0.00           O  
ATOM      5  CB  LEU A   1     -90.674 -29.843  22.791  1.00  0.00           C  
ATOM      6  CG  LEU A   1     -89.488 -29.605  23.735  1.00  0.00           C  
ATOM      7  CD1 LEU A   1     -88.190 -29.935  23.012  1.00  0.00           C  
ATOM      8  CD2 LEU A   1     -89.498 -28.159  24.207  1.00  0.00           C  
ATOM      9 1H   LEU A   1     -91.558 -30.569  25.160  1.00  0.00           H  
ATOM     10 2H   LEU A   1     -93.166 -30.529  24.884  1.00  0.00           H  
ATOM     11 3H   LEU A   1     -92.225 -31.585  24.069  1.00  0.00           H  
ATOM     12  HA  LEU A   1     -92.147 -28.683  23.857  1.00  0.00           H  
ATOM     13 1HB  LEU A   1     -90.589 -30.856  22.401  1.00  0.00           H  
ATOM     14 2HB  LEU A   1     -90.581 -29.146  21.958  1.00  0.00           H  
ATOM     15  HG  LEU A   1     -89.569 -30.269  24.596  1.00  0.00           H  
ATOM     16 1HD1 LEU A   1     -87.347 -29.766  23.682  1.00  0.00           H  
ATOM     17 2HD1 LEU A   1     -88.201 -30.980  22.702  1.00  0.00           H  
ATOM     18 3HD1 LEU A   1     -88.089 -29.297  22.135  1.00  0.00           H  
ATOM     19 1HD2 LEU A   1     -88.656 -27.989  24.879  1.00  0.00           H  
ATOM     20 2HD2 LEU A   1     -89.416 -27.494  23.347  1.00  0.00           H  
ATOM     21 3HD2 LEU A   1     -90.430 -27.955  24.736  1.00  0.00           H  
ATOM     22  N   VAL A   2     -92.705 -29.808  21.073  1.00  0.00           N  
ATOM     23  CA  VAL A   2     -93.594 -29.936  19.924  1.00  0.00           C  
ATOM     24  C   VAL A   2     -93.390 -31.264  19.207  1.00  0.00           C  
ATOM     25  O   VAL A   2     -94.362 -31.955  18.877  1.00  0.00           O  
ATOM     26  CB  VAL A   2     -93.353 -28.782  18.933  1.00  0.00           C  
ATOM     27  CG1 VAL A   2     -94.211 -28.960  17.689  1.00  0.00           C  
ATOM     28  CG2 VAL A   2     -93.650 -27.450  19.606  1.00  0.00           C  
ATOM     29  H   VAL A   2     -91.710 -29.727  20.919  1.00  0.00           H  
ATOM     30  HA  VAL A   2     -94.624 -29.931  20.281  1.00  0.00           H  
ATOM     31  HB  VAL A   2     -92.312 -28.802  18.611  1.00  0.00           H  
ATOM     32 1HG1 VAL A   2     -94.028 -28.136  16.999  1.00  0.00           H  
ATOM     33 2HG1 VAL A   2     -93.956 -29.902  17.203  1.00  0.00           H  
ATOM     34 3HG1 VAL A   2     -95.263 -28.969  17.971  1.00  0.00           H  
ATOM     35 1HG2 VAL A   2     -93.477 -26.639  18.900  1.00  0.00           H  
ATOM     36 2HG2 VAL A   2     -94.690 -27.432  19.933  1.00  0.00           H  
ATOM     37 3HG2 VAL A   2     -92.996 -27.326  20.469  1.00  0.00           H  
ATOM     38  N   THR A   3     -92.124 -31.629  18.951  1.00  0.00           N  
ATOM     39  CA  THR A   3     -91.704 -32.897  18.329  1.00  0.00           C  
ATOM     40  C   THR A   3     -92.379 -33.127  16.976  1.00  0.00           C  
ATOM     41  O   THR A   3     -92.873 -34.217  16.686  1.00  0.00           O  
ATOM     42  CB  THR A   3     -92.004 -34.090  19.254  1.00  0.00           C  
ATOM     43  OG1 THR A   3     -93.422 -34.249  19.390  1.00  0.00           O  
ATOM     44  CG2 THR A   3     -91.389 -33.868  20.628  1.00  0.00           C  
ATOM     45  H   THR A   3     -91.420 -30.955  19.217  1.00  0.00           H  
ATOM     46  HA  THR A   3     -90.639 -32.839  18.110  1.00  0.00           H  
ATOM     47  HB  THR A   3     -91.590 -35.000  18.820  1.00  0.00           H  
ATOM     48  HG1 THR A   3     -93.870 -33.564  18.888  1.00  0.00           H  
ATOM     49 1HG2 THR A   3     -91.611 -34.721  21.268  1.00  0.00           H  
ATOM     50 2HG2 THR A   3     -90.310 -33.758  20.530  1.00  0.00           H  
ATOM     51 3HG2 THR A   3     -91.807 -32.964  21.071  1.00  0.00           H  
ATOM     52  N   GLY A   4     -92.385 -32.093  16.138  1.00  0.00           N  
ATOM     53  CA  GLY A   4     -93.039 -32.170  14.847  1.00  0.00           C  
ATOM     54  C   GLY A   4     -92.104 -32.613  13.741  1.00  0.00           C  
ATOM     55  O   GLY A   4     -92.241 -32.184  12.592  1.00  0.00           O  
ATOM     56  H   GLY A   4     -91.925 -31.235  16.406  1.00  0.00           H  
ATOM     57 1HA  GLY A   4     -93.874 -32.868  14.903  1.00  0.00           H  
ATOM     58 2HA  GLY A   4     -93.452 -31.195  14.590  1.00  0.00           H  
ATOM     59  N   ILE A   5     -91.143 -33.480  14.081  1.00  0.00           N  
ATOM     60  CA  ILE A   5     -90.207 -34.009  13.095  1.00  0.00           C  
ATOM     61  C   ILE A   5     -90.665 -35.328  12.497  1.00  0.00           C  
ATOM     62  O   ILE A   5     -89.937 -35.916  11.686  1.00  0.00           O  
ATOM     63  CB  ILE A   5     -88.813 -34.199  13.721  1.00  0.00           C  
ATOM     64  CG1 ILE A   5     -88.860 -35.270  14.813  1.00  0.00           C  
ATOM     65  CG2 ILE A   5     -88.299 -32.882  14.283  1.00  0.00           C  
ATOM     66  CD1 ILE A   5     -87.498 -35.687  15.319  1.00  0.00           C  
ATOM     67  H   ILE A   5     -91.064 -33.777  15.043  1.00  0.00           H  
ATOM     68  HA  ILE A   5     -90.133 -33.298  12.272  1.00  0.00           H  
ATOM     69  HB  ILE A   5     -88.118 -34.554  12.961  1.00  0.00           H  
ATOM     70 1HG1 ILE A   5     -89.440 -34.902  15.659  1.00  0.00           H  
ATOM     71 2HG1 ILE A   5     -89.367 -36.157  14.432  1.00  0.00           H  
ATOM     72 1HG2 ILE A   5     -87.313 -33.035  14.722  1.00  0.00           H  
ATOM     73 2HG2 ILE A   5     -88.229 -32.147  13.482  1.00  0.00           H  
ATOM     74 3HG2 ILE A   5     -88.985 -32.521  15.049  1.00  0.00           H  
ATOM     75 1HD1 ILE A   5     -87.613 -36.449  16.090  1.00  0.00           H  
ATOM     76 2HD1 ILE A   5     -86.912 -36.093  14.493  1.00  0.00           H  
ATOM     77 3HD1 ILE A   5     -86.985 -34.822  15.737  1.00  0.00           H  
ATOM     78  N   TYR A   6     -91.849 -35.819  12.872  1.00  0.00           N  
ATOM     79  CA  TYR A   6     -92.341 -37.077  12.327  1.00  0.00           C  
ATOM     80  C   TYR A   6     -92.678 -36.974  10.846  1.00  0.00           C  
ATOM     81  O   TYR A   6     -92.919 -38.002  10.205  1.00  0.00           O  
ATOM     82  CB  TYR A   6     -93.567 -37.547  13.112  1.00  0.00           C  
ATOM     83  CG  TYR A   6     -94.774 -36.648  12.956  1.00  0.00           C  
ATOM     84  CD1 TYR A   6     -95.643 -36.833  11.891  1.00  0.00           C  
ATOM     85  CD2 TYR A   6     -95.011 -35.638  13.876  1.00  0.00           C  
ATOM     86  CE1 TYR A   6     -96.745 -36.012  11.747  1.00  0.00           C  
ATOM     87  CE2 TYR A   6     -96.112 -34.817  13.733  1.00  0.00           C  
ATOM     88  CZ  TYR A   6     -96.977 -35.002  12.674  1.00  0.00           C  
ATOM     89  OH  TYR A   6     -98.075 -34.184  12.531  1.00  0.00           O  
ATOM     90  H   TYR A   6     -92.414 -35.317  13.541  1.00  0.00           H  
ATOM     91  HA  TYR A   6     -91.555 -37.827  12.423  1.00  0.00           H  
ATOM     92 1HB  TYR A   6     -93.846 -38.550  12.787  1.00  0.00           H  
ATOM     93 2HB  TYR A   6     -93.321 -37.603  14.172  1.00  0.00           H  
ATOM     94  HD1 TYR A   6     -95.457 -37.627  11.167  1.00  0.00           H  
ATOM     95  HD2 TYR A   6     -94.327 -35.492  14.713  1.00  0.00           H  
ATOM     96  HE1 TYR A   6     -97.428 -36.158  10.911  1.00  0.00           H  
ATOM     97  HE2 TYR A   6     -96.298 -34.023  14.457  1.00  0.00           H  
ATOM     98  HH  TYR A   6     -98.090 -33.544  13.247  1.00  0.00           H  
ATOM     99  N   VAL A   7     -92.706 -35.762  10.291  1.00  0.00           N  
ATOM    100  CA  VAL A   7     -93.165 -35.599   8.919  1.00  0.00           C  
ATOM    101  C   VAL A   7     -92.153 -36.171   7.937  1.00  0.00           C  
ATOM    102  O   VAL A   7     -92.485 -36.421   6.774  1.00  0.00           O  
ATOM    103  CB  VAL A   7     -93.399 -34.109   8.604  1.00  0.00           C  
ATOM    104  CG1 VAL A   7     -94.448 -33.526   9.539  1.00  0.00           C  
ATOM    105  CG2 VAL A   7     -92.089 -33.344   8.719  1.00  0.00           C  
ATOM    106  H   VAL A   7     -92.411 -34.949  10.812  1.00  0.00           H  
ATOM    107  HA  VAL A   7     -94.089 -36.166   8.793  1.00  0.00           H  
ATOM    108  HB  VAL A   7     -93.786 -34.018   7.590  1.00  0.00           H  
ATOM    109 1HG1 VAL A   7     -94.601 -32.473   9.303  1.00  0.00           H  
ATOM    110 2HG1 VAL A   7     -95.387 -34.065   9.414  1.00  0.00           H  
ATOM    111 3HG1 VAL A   7     -94.109 -33.620  10.571  1.00  0.00           H  
ATOM    112 1HG2 VAL A   7     -92.262 -32.292   8.495  1.00  0.00           H  
ATOM    113 2HG2 VAL A   7     -91.699 -33.441   9.733  1.00  0.00           H  
ATOM    114 3HG2 VAL A   7     -91.367 -33.752   8.012  1.00  0.00           H  
ATOM    115  N   LYS A   8     -90.918 -36.389   8.377  1.00  0.00           N  
ATOM    116  CA  LYS A   8     -89.854 -36.864   7.493  1.00  0.00           C  
ATOM    117  C   LYS A   8     -89.857 -38.385   7.377  1.00  0.00           C  
ATOM    118  O   LYS A   8     -88.823 -39.041   7.479  1.00  0.00           O  
ATOM    119  CB  LYS A   8     -88.491 -36.380   7.992  1.00  0.00           C  
ATOM    120  CG  LYS A   8     -88.306 -34.869   7.950  1.00  0.00           C  
ATOM    121  CD  LYS A   8     -86.922 -34.469   8.439  1.00  0.00           C  
ATOM    122  CE  LYS A   8     -86.733 -32.960   8.394  1.00  0.00           C  
ATOM    123  NZ  LYS A   8     -85.392 -32.551   8.894  1.00  0.00           N  
ATOM    124  H   LYS A   8     -90.710 -36.222   9.351  1.00  0.00           H  
ATOM    125  HA  LYS A   8     -90.035 -36.471   6.493  1.00  0.00           H  
ATOM    126 1HB  LYS A   8     -88.343 -36.707   9.021  1.00  0.00           H  
ATOM    127 2HB  LYS A   8     -87.702 -36.831   7.388  1.00  0.00           H  
ATOM    128 1HG  LYS A   8     -88.437 -34.514   6.927  1.00  0.00           H  
ATOM    129 2HG  LYS A   8     -89.056 -34.393   8.580  1.00  0.00           H  
ATOM    130 1HD  LYS A   8     -86.784 -34.814   9.465  1.00  0.00           H  
ATOM    131 2HD  LYS A   8     -86.164 -34.938   7.812  1.00  0.00           H  
ATOM    132 1HE  LYS A   8     -86.848 -32.609   7.370  1.00  0.00           H  
ATOM    133 2HE  LYS A   8     -87.497 -32.479   9.007  1.00  0.00           H  
ATOM    134 1HZ  LYS A   8     -85.308 -31.545   8.848  1.00  0.00           H  
ATOM    135 2HZ  LYS A   8     -85.282 -32.855   9.851  1.00  0.00           H  
ATOM    136 3HZ  LYS A   8     -84.676 -32.975   8.322  1.00  0.00           H  
ATOM    137  N   TYR A   9     -91.041 -38.959   7.157  1.00  0.00           N  
ATOM    138  CA  TYR A   9     -91.175 -40.389   6.908  1.00  0.00           C  
ATOM    139  C   TYR A   9     -92.197 -40.672   5.812  1.00  0.00           C  
ATOM    140  O   TYR A   9     -92.667 -41.808   5.688  1.00  0.00           O  
ATOM    141  CB  TYR A   9     -91.565 -41.119   8.196  1.00  0.00           C  
ATOM    142  CG  TYR A   9     -90.534 -41.006   9.297  1.00  0.00           C  
ATOM    143  CD1 TYR A   9     -90.854 -40.361  10.483  1.00  0.00           C  
ATOM    144  CD2 TYR A   9     -89.269 -41.547   9.121  1.00  0.00           C  
ATOM    145  CE1 TYR A   9     -89.912 -40.258  11.488  1.00  0.00           C  
ATOM    146  CE2 TYR A   9     -88.328 -41.444  10.127  1.00  0.00           C  
ATOM    147  CZ  TYR A   9     -88.646 -40.802  11.306  1.00  0.00           C  
ATOM    148  OH  TYR A   9     -87.708 -40.700  12.308  1.00  0.00           O  
ATOM    149  H   TYR A   9     -91.869 -38.380   7.163  1.00  0.00           H  
ATOM    150  HA  TYR A   9     -90.216 -40.770   6.557  1.00  0.00           H  
ATOM    151 1HB  TYR A   9     -92.508 -40.719   8.570  1.00  0.00           H  
ATOM    152 2HB  TYR A   9     -91.720 -42.176   7.982  1.00  0.00           H  
ATOM    153  HD1 TYR A   9     -91.848 -39.935  10.621  1.00  0.00           H  
ATOM    154  HD2 TYR A   9     -89.018 -42.053   8.189  1.00  0.00           H  
ATOM    155  HE1 TYR A   9     -90.163 -39.751  12.420  1.00  0.00           H  
ATOM    156  HE2 TYR A   9     -87.333 -41.869   9.988  1.00  0.00           H  
ATOM    157  HH  TYR A   9     -88.088 -40.229  13.054  1.00  0.00           H  
ATOM    158  N   TRP A  10     -92.544 -39.667   5.013  1.00  0.00           N  
ATOM    159  CA  TRP A  10     -93.664 -39.759   4.090  1.00  0.00           C  
ATOM    160  C   TRP A  10     -93.209 -40.302   2.739  1.00  0.00           C  
ATOM    161  O   TRP A  10     -92.077 -40.071   2.300  1.00  0.00           O  
ATOM    162  CB  TRP A  10     -94.316 -38.387   3.905  1.00  0.00           C  
ATOM    163  CG  TRP A  10     -95.025 -37.892   5.129  1.00  0.00           C  
ATOM    164  CD1 TRP A  10     -95.435 -38.639   6.192  1.00  0.00           C  
ATOM    165  CD2 TRP A  10     -95.412 -36.528   5.424  1.00  0.00           C  
ATOM    166  NE1 TRP A  10     -96.049 -37.839   7.123  1.00  0.00           N  
ATOM    167  CE2 TRP A  10     -96.042 -36.544   6.671  1.00  0.00           C  
ATOM    168  CE3 TRP A  10     -95.274 -35.313   4.741  1.00  0.00           C  
ATOM    169  CZ2 TRP A  10     -96.541 -35.390   7.256  1.00  0.00           C  
ATOM    170  CZ3 TRP A  10     -95.773 -34.156   5.328  1.00  0.00           C  
ATOM    171  CH2 TRP A  10     -96.389 -34.195   6.553  1.00  0.00           C  
ATOM    172  H   TRP A  10     -92.008 -38.812   5.053  1.00  0.00           H  
ATOM    173  HA  TRP A  10     -94.400 -40.447   4.505  1.00  0.00           H  
ATOM    174 1HB  TRP A  10     -93.555 -37.657   3.629  1.00  0.00           H  
ATOM    175 2HB  TRP A  10     -95.036 -38.434   3.087  1.00  0.00           H  
ATOM    176  HD1 TRP A  10     -95.297 -39.714   6.288  1.00  0.00           H  
ATOM    177  HE1 TRP A  10     -96.443 -38.152   7.999  1.00  0.00           H  
ATOM    178  HE3 TRP A  10     -94.783 -35.276   3.769  1.00  0.00           H  
ATOM    179  HZ2 TRP A  10     -97.034 -35.400   8.228  1.00  0.00           H  
ATOM    180  HZ3 TRP A  10     -95.663 -33.215   4.789  1.00  0.00           H  
ATOM    181  HH2 TRP A  10     -96.769 -33.268   6.985  1.00  0.00           H  
ATOM    182  N   ILE A  11     -94.115 -41.019   2.076  1.00  0.00           N  
ATOM    183  CA  ILE A  11     -93.883 -41.524   0.729  1.00  0.00           C  
ATOM    184  C   ILE A  11     -94.419 -40.575  -0.336  1.00  0.00           C  
ATOM    185  O   ILE A  11     -94.652 -40.996  -1.476  1.00  0.00           O  
ATOM    186  CB  ILE A  11     -94.531 -42.909   0.549  1.00  0.00           C  
ATOM    187  CG1 ILE A  11     -96.016 -42.856   0.915  1.00  0.00           C  
ATOM    188  CG2 ILE A  11     -93.809 -43.948   1.394  1.00  0.00           C  
ATOM    189  CD1 ILE A  11     -96.876 -42.171  -0.123  1.00  0.00           C  
ATOM    190  H   ILE A  11     -94.995 -41.218   2.530  1.00  0.00           H  
ATOM    191  HA  ILE A  11     -92.807 -41.590   0.565  1.00  0.00           H  
ATOM    192  HB  ILE A  11     -94.475 -43.204  -0.498  1.00  0.00           H  
ATOM    193 1HG1 ILE A  11     -96.393 -43.868   1.057  1.00  0.00           H  
ATOM    194 2HG1 ILE A  11     -96.140 -42.327   1.860  1.00  0.00           H  
ATOM    195 1HG2 ILE A  11     -94.280 -44.921   1.256  1.00  0.00           H  
ATOM    196 2HG2 ILE A  11     -92.765 -44.003   1.088  1.00  0.00           H  
ATOM    197 3HG2 ILE A  11     -93.864 -43.664   2.445  1.00  0.00           H  
ATOM    198 1HD1 ILE A  11     -97.915 -42.172   0.207  1.00  0.00           H  
ATOM    199 2HD1 ILE A  11     -96.539 -41.143  -0.256  1.00  0.00           H  
ATOM    200 3HD1 ILE A  11     -96.797 -42.704  -1.070  1.00  0.00           H  
ATOM    201  N   TYR A  12     -94.621 -39.299   0.002  1.00  0.00           N  
ATOM    202  CA  TYR A  12     -95.285 -38.380  -0.917  1.00  0.00           C  
ATOM    203  C   TYR A  12     -94.491 -38.214  -2.208  1.00  0.00           C  
ATOM    204  O   TYR A  12     -95.056 -37.840  -3.242  1.00  0.00           O  
ATOM    205  CB  TYR A  12     -95.501 -37.020  -0.250  1.00  0.00           C  
ATOM    206  CG  TYR A  12     -94.229 -36.225  -0.060  1.00  0.00           C  
ATOM    207  CD1 TYR A  12     -93.783 -35.377  -1.064  1.00  0.00           C  
ATOM    208  CD2 TYR A  12     -93.507 -36.343   1.119  1.00  0.00           C  
ATOM    209  CE1 TYR A  12     -92.621 -34.651  -0.889  1.00  0.00           C  
ATOM    210  CE2 TYR A  12     -92.345 -35.616   1.293  1.00  0.00           C  
ATOM    211  CZ  TYR A  12     -91.902 -34.773   0.294  1.00  0.00           C  
ATOM    212  OH  TYR A  12     -90.745 -34.050   0.468  1.00  0.00           O  
ATOM    213  H   TYR A  12     -94.314 -38.958   0.902  1.00  0.00           H  
ATOM    214  HA  TYR A  12     -96.254 -38.800  -1.186  1.00  0.00           H  
ATOM    215 1HB  TYR A  12     -96.188 -36.424  -0.853  1.00  0.00           H  
ATOM    216 2HB  TYR A  12     -95.962 -37.163   0.726  1.00  0.00           H  
ATOM    217  HD1 TYR A  12     -94.350 -35.285  -1.990  1.00  0.00           H  
ATOM    218  HD2 TYR A  12     -93.857 -37.009   1.908  1.00  0.00           H  
ATOM    219  HE1 TYR A  12     -92.271 -33.985  -1.678  1.00  0.00           H  
ATOM    220  HE2 TYR A  12     -91.778 -35.710   2.219  1.00  0.00           H  
ATOM    221  HH  TYR A  12     -90.580 -33.518  -0.315  1.00  0.00           H  
ATOM    222  N   VAL A  13     -93.185 -38.492  -2.169  1.00  0.00           N  
ATOM    223  CA  VAL A  13     -92.357 -38.310  -3.357  1.00  0.00           C  
ATOM    224  C   VAL A  13     -92.860 -39.188  -4.493  1.00  0.00           C  
ATOM    225  O   VAL A  13     -92.919 -38.756  -5.652  1.00  0.00           O  
ATOM    226  CB  VAL A  13     -90.888 -38.657  -3.051  1.00  0.00           C  
ATOM    227  CG1 VAL A  13     -90.064 -38.664  -4.330  1.00  0.00           C  
ATOM    228  CG2 VAL A  13     -90.319 -37.663  -2.049  1.00  0.00           C  
ATOM    229  H   VAL A  13     -92.758 -38.829  -1.319  1.00  0.00           H  
ATOM    230  HA  VAL A  13     -92.447 -37.274  -3.686  1.00  0.00           H  
ATOM    231  HB  VAL A  13     -90.841 -39.662  -2.633  1.00  0.00           H  
ATOM    232 1HG1 VAL A  13     -89.029 -38.911  -4.095  1.00  0.00           H  
ATOM    233 2HG1 VAL A  13     -90.467 -39.407  -5.018  1.00  0.00           H  
ATOM    234 3HG1 VAL A  13     -90.105 -37.678  -4.794  1.00  0.00           H  
ATOM    235 1HG2 VAL A  13     -89.280 -37.915  -1.836  1.00  0.00           H  
ATOM    236 2HG2 VAL A  13     -90.371 -36.657  -2.464  1.00  0.00           H  
ATOM    237 3HG2 VAL A  13     -90.898 -37.705  -1.126  1.00  0.00           H  
ATOM    238  N   CYS A  14     -93.247 -40.428  -4.177  1.00  0.00           N  
ATOM    239  CA  CYS A  14     -93.903 -41.282  -5.160  1.00  0.00           C  
ATOM    240  C   CYS A  14     -95.284 -40.754  -5.526  1.00  0.00           C  
ATOM    241  O   CYS A  14     -95.765 -40.997  -6.638  1.00  0.00           O  
ATOM    242  CB  CYS A  14     -94.035 -42.709  -4.627  1.00  0.00           C  
ATOM    243  SG  CYS A  14     -92.460 -43.583  -4.459  1.00  0.00           S  
ATOM    244  H   CYS A  14     -93.085 -40.784  -3.246  1.00  0.00           H  
ATOM    245  HA  CYS A  14     -93.302 -41.288  -6.070  1.00  0.00           H  
ATOM    246 1HB  CYS A  14     -94.516 -42.689  -3.649  1.00  0.00           H  
ATOM    247 2HB  CYS A  14     -94.673 -43.288  -5.294  1.00  0.00           H  
ATOM    248  HG  CYS A  14     -92.122 -43.507  -5.742  1.00  0.00           H  
ATOM    249  N   ALA A  15     -95.929 -40.028  -4.610  1.00  0.00           N  
ATOM    250  CA  ALA A  15     -97.185 -39.369  -4.945  1.00  0.00           C  
ATOM    251  C   ALA A  15     -96.955 -38.190  -5.881  1.00  0.00           C  
ATOM    252  O   ALA A  15     -97.810 -37.878  -6.717  1.00  0.00           O  
ATOM    253  CB  ALA A  15     -97.896 -38.915  -3.671  1.00  0.00           C  
ATOM    254  H   ALA A  15     -95.554 -39.928  -3.677  1.00  0.00           H  
ATOM    255  HA  ALA A  15     -97.816 -40.088  -5.467  1.00  0.00           H  
ATOM    256 1HB  ALA A  15     -98.833 -38.423  -3.934  1.00  0.00           H  
ATOM    257 2HB  ALA A  15     -98.104 -39.780  -3.042  1.00  0.00           H  
ATOM    258 3HB  ALA A  15     -97.261 -38.216  -3.129  1.00  0.00           H  
ATOM    259  N   GLY A  16     -95.804 -37.525  -5.754  1.00  0.00           N  
ATOM    260  CA  GLY A  16     -95.539 -36.353  -6.570  1.00  0.00           C  
ATOM    261  C   GLY A  16     -95.560 -36.633  -8.059  1.00  0.00           C  
ATOM    262  O   GLY A  16     -95.816 -35.727  -8.858  1.00  0.00           O  
ATOM    263  H   GLY A  16     -95.108 -37.830  -5.090  1.00  0.00           H  
ATOM    264 1HA  GLY A  16     -96.280 -35.584  -6.353  1.00  0.00           H  
ATOM    265 2HA  GLY A  16     -94.564 -35.943  -6.310  1.00  0.00           H  
ATOM    266  N   MET A  17     -95.293 -37.883  -8.453  1.00  0.00           N  
ATOM    267  CA  MET A  17     -95.466 -38.274  -9.850  1.00  0.00           C  
ATOM    268  C   MET A  17     -96.911 -38.106 -10.309  1.00  0.00           C  
ATOM    269  O   MET A  17     -97.156 -37.888 -11.501  1.00  0.00           O  
ATOM    270  CB  MET A  17     -95.013 -39.719 -10.050  1.00  0.00           C  
ATOM    271  CG  MET A  17     -94.954 -40.165 -11.504  1.00  0.00           C  
ATOM    272  SD  MET A  17     -93.759 -39.224 -12.473  1.00  0.00           S  
ATOM    273  CE  MET A  17     -92.220 -39.918 -11.877  1.00  0.00           C  
ATOM    274  H   MET A  17     -94.966 -38.569  -7.787  1.00  0.00           H  
ATOM    275  HA  MET A  17     -94.851 -37.622 -10.471  1.00  0.00           H  
ATOM    276 1HB  MET A  17     -94.021 -39.852  -9.620  1.00  0.00           H  
ATOM    277 2HB  MET A  17     -95.691 -40.390  -9.521  1.00  0.00           H  
ATOM    278 1HG  MET A  17     -94.682 -41.219 -11.550  1.00  0.00           H  
ATOM    279 2HG  MET A  17     -95.937 -40.047 -11.961  1.00  0.00           H  
ATOM    280 1HE  MET A  17     -91.383 -39.436 -12.384  1.00  0.00           H  
ATOM    281 2HE  MET A  17     -92.138 -39.753 -10.802  1.00  0.00           H  
ATOM    282 3HE  MET A  17     -92.200 -40.989 -12.082  1.00  0.00           H  
ATOM    283  N   PHE A  18     -97.868 -38.179  -9.379  1.00  0.00           N  
ATOM    284  CA  PHE A  18     -99.267 -37.958  -9.730  1.00  0.00           C  
ATOM    285  C   PHE A  18     -99.522 -36.502 -10.098  1.00  0.00           C  
ATOM    286  O   PHE A  18    -100.220 -36.218 -11.076  1.00  0.00           O  
ATOM    287  CB  PHE A  18    -100.179 -38.362  -8.570  1.00  0.00           C  
ATOM    288  CG  PHE A  18    -101.644 -38.262  -8.887  1.00  0.00           C  
ATOM    289  CD1 PHE A  18    -102.170 -38.892 -10.005  1.00  0.00           C  
ATOM    290  CD2 PHE A  18    -102.498 -37.538  -8.069  1.00  0.00           C  
ATOM    291  CE1 PHE A  18    -103.518 -38.801 -10.298  1.00  0.00           C  
ATOM    292  CE2 PHE A  18    -103.845 -37.446  -8.359  1.00  0.00           C  
ATOM    293  CZ  PHE A  18    -104.355 -38.078  -9.475  1.00  0.00           C  
ATOM    294  H   PHE A  18     -97.629 -38.389  -8.420  1.00  0.00           H  
ATOM    295  HA  PHE A  18     -99.503 -38.563 -10.606  1.00  0.00           H  
ATOM    296 1HB  PHE A  18     -99.963 -39.389  -8.279  1.00  0.00           H  
ATOM    297 2HB  PHE A  18     -99.974 -37.728  -7.708  1.00  0.00           H  
ATOM    298  HD1 PHE A  18    -101.508 -39.464 -10.655  1.00  0.00           H  
ATOM    299  HD2 PHE A  18    -102.095 -37.038  -7.188  1.00  0.00           H  
ATOM    300  HE1 PHE A  18    -103.918 -39.300 -11.180  1.00  0.00           H  
ATOM    301  HE2 PHE A  18    -104.506 -36.874  -7.708  1.00  0.00           H  
ATOM    302  HZ  PHE A  18    -105.417 -38.005  -9.706  1.00  0.00           H  
ATOM    303  N   ILE A  19     -98.945 -35.564  -9.340  1.00  0.00           N  
ATOM    304  CA  ILE A  19     -99.256 -34.153  -9.550  1.00  0.00           C  
ATOM    305  C   ILE A  19     -98.603 -33.638 -10.828  1.00  0.00           C  
ATOM    306  O   ILE A  19     -99.163 -32.772 -11.514  1.00  0.00           O  
ATOM    307  CB  ILE A  19     -98.793 -33.301  -8.355  1.00  0.00           C  
ATOM    308  CG1 ILE A  19     -99.485 -31.935  -8.373  1.00  0.00           C  
ATOM    309  CG2 ILE A  19     -97.281 -33.136  -8.373  1.00  0.00           C  
ATOM    310  CD1 ILE A  19     -98.860 -30.947  -9.332  1.00  0.00           C  
ATOM    311  H   ILE A  19     -98.289 -35.821  -8.616  1.00  0.00           H  
ATOM    312  HA  ILE A  19    -100.333 -34.052  -9.683  1.00  0.00           H  
ATOM    313  HB  ILE A  19     -99.085 -33.789  -7.425  1.00  0.00           H  
ATOM    314 1HG1 ILE A  19    -100.532 -32.061  -8.647  1.00  0.00           H  
ATOM    315 2HG1 ILE A  19     -99.459 -31.501  -7.373  1.00  0.00           H  
ATOM    316 1HG2 ILE A  19     -96.971 -32.530  -7.521  1.00  0.00           H  
ATOM    317 2HG2 ILE A  19     -96.808 -34.115  -8.313  1.00  0.00           H  
ATOM    318 3HG2 ILE A  19     -96.980 -32.643  -9.297  1.00  0.00           H  
ATOM    319 1HD1 ILE A  19     -99.405 -30.003  -9.288  1.00  0.00           H  
ATOM    320 2HD1 ILE A  19     -97.819 -30.779  -9.054  1.00  0.00           H  
ATOM    321 3HD1 ILE A  19     -98.906 -31.345 -10.345  1.00  0.00           H  
ATOM    322  N   VAL A  20     -97.421 -34.163 -11.171  1.00  0.00           N  
ATOM    323  CA  VAL A  20     -96.698 -33.685 -12.345  1.00  0.00           C  
ATOM    324  C   VAL A  20     -97.495 -33.948 -13.615  1.00  0.00           C  
ATOM    325  O   VAL A  20     -97.293 -33.272 -14.632  1.00  0.00           O  
ATOM    326  CB  VAL A  20     -95.325 -34.376 -12.451  1.00  0.00           C  
ATOM    327  CG1 VAL A  20     -94.646 -34.013 -13.763  1.00  0.00           C  
ATOM    328  CG2 VAL A  20     -94.455 -33.982 -11.266  1.00  0.00           C  
ATOM    329  H   VAL A  20     -97.018 -34.902 -10.611  1.00  0.00           H  
ATOM    330  HA  VAL A  20     -96.577 -32.604 -12.262  1.00  0.00           H  
ATOM    331  HB  VAL A  20     -95.471 -35.456 -12.452  1.00  0.00           H  
ATOM    332 1HG1 VAL A  20     -93.677 -34.510 -13.821  1.00  0.00           H  
ATOM    333 2HG1 VAL A  20     -95.269 -34.336 -14.597  1.00  0.00           H  
ATOM    334 3HG1 VAL A  20     -94.502 -32.934 -13.813  1.00  0.00           H  
ATOM    335 1HG2 VAL A  20     -93.487 -34.475 -11.347  1.00  0.00           H  
ATOM    336 2HG2 VAL A  20     -94.314 -32.901 -11.262  1.00  0.00           H  
ATOM    337 3HG2 VAL A  20     -94.942 -34.288 -10.340  1.00  0.00           H  
ATOM    338  N   VAL A  21     -98.403 -34.925 -13.582  1.00  0.00           N  
ATOM    339  CA  VAL A  21     -99.262 -35.179 -14.734  1.00  0.00           C  
ATOM    340  C   VAL A  21    -100.404 -34.178 -14.812  1.00  0.00           C  
ATOM    341  O   VAL A  21    -101.048 -34.067 -15.861  1.00  0.00           O  
ATOM    342  CB  VAL A  21     -99.841 -36.604 -14.664  1.00  0.00           C  
ATOM    343  CG1 VAL A  21    -100.839 -36.829 -15.790  1.00  0.00           C  
ATOM    344  CG2 VAL A  21     -98.715 -37.625 -14.728  1.00  0.00           C  
ATOM    345  H   VAL A  21     -98.505 -35.500 -12.757  1.00  0.00           H  
ATOM    346  HA  VAL A  21     -98.667 -35.064 -15.640  1.00  0.00           H  
ATOM    347  HB  VAL A  21    -100.384 -36.719 -13.725  1.00  0.00           H  
ATOM    348 1HG1 VAL A  21    -101.239 -37.842 -15.725  1.00  0.00           H  
ATOM    349 2HG1 VAL A  21    -101.654 -36.111 -15.703  1.00  0.00           H  
ATOM    350 3HG1 VAL A  21    -100.340 -36.698 -16.750  1.00  0.00           H  
ATOM    351 1HG2 VAL A  21     -99.132 -38.630 -14.677  1.00  0.00           H  
ATOM    352 2HG2 VAL A  21     -98.169 -37.505 -15.664  1.00  0.00           H  
ATOM    353 3HG2 VAL A  21     -98.036 -37.471 -13.889  1.00  0.00           H  
ATOM    354  N   SER A  22    -100.671 -33.449 -13.726  1.00  0.00           N  
ATOM    355  CA  SER A  22    -101.787 -32.511 -13.720  1.00  0.00           C  
ATOM    356  C   SER A  22    -101.521 -31.330 -14.643  1.00  0.00           C  
ATOM    357  O   SER A  22    -102.453 -30.774 -15.234  1.00  0.00           O  
ATOM    358  CB  SER A  22    -102.044 -32.014 -12.311  1.00  0.00           C  
ATOM    359  OG  SER A  22    -102.490 -33.054 -11.485  1.00  0.00           O  
ATOM    360  H   SER A  22    -100.102 -33.542 -12.896  1.00  0.00           H  
ATOM    361  HA  SER A  22    -102.674 -33.025 -14.093  1.00  0.00           H  
ATOM    362 1HB  SER A  22    -101.128 -31.589 -11.903  1.00  0.00           H  
ATOM    363 2HB  SER A  22    -102.790 -31.221 -12.336  1.00  0.00           H  
ATOM    364  HG  SER A  22    -101.971 -33.825 -11.727  1.00  0.00           H  
ATOM    365  N   PHE A  23    -100.259 -30.934 -14.780  1.00  0.00           N  
ATOM    366  CA  PHE A  23     -99.884 -29.899 -15.730  1.00  0.00           C  
ATOM    367  C   PHE A  23     -99.641 -30.528 -17.103  1.00  0.00           C  
ATOM    368  O   PHE A  23    -100.026 -31.669 -17.366  1.00  0.00           O  
ATOM    369  CB  PHE A  23     -98.632 -29.158 -15.257  1.00  0.00           C  
ATOM    370  CG  PHE A  23     -98.845 -28.337 -14.018  1.00  0.00           C  
ATOM    371  CD1 PHE A  23     -98.586 -28.868 -12.763  1.00  0.00           C  
ATOM    372  CD2 PHE A  23     -99.307 -27.032 -14.104  1.00  0.00           C  
ATOM    373  CE1 PHE A  23     -98.782 -28.113 -11.622  1.00  0.00           C  
ATOM    374  CE2 PHE A  23     -99.502 -26.274 -12.965  1.00  0.00           C  
ATOM    375  CZ  PHE A  23     -99.240 -26.816 -11.723  1.00  0.00           C  
ATOM    376  H   PHE A  23     -99.544 -31.362 -14.210  1.00  0.00           H  
ATOM    377  HA  PHE A  23    -100.718 -29.202 -15.830  1.00  0.00           H  
ATOM    378 1HB  PHE A  23     -97.839 -29.877 -15.056  1.00  0.00           H  
ATOM    379 2HB  PHE A  23     -98.281 -28.497 -16.047  1.00  0.00           H  
ATOM    380  HD1 PHE A  23     -98.223 -29.893 -12.683  1.00  0.00           H  
ATOM    381  HD2 PHE A  23     -99.514 -26.604 -15.085  1.00  0.00           H  
ATOM    382  HE1 PHE A  23     -98.575 -28.543 -10.642  1.00  0.00           H  
ATOM    383  HE2 PHE A  23     -99.865 -25.250 -13.047  1.00  0.00           H  
ATOM    384  HZ  PHE A  23     -99.396 -26.221 -10.824  1.00  0.00           H  
ATOM    385  N   ALA A  24     -98.998 -29.783 -17.997  1.00  0.00           N  
ATOM    386  CA  ALA A  24     -98.815 -30.229 -19.375  1.00  0.00           C  
ATOM    387  C   ALA A  24     -97.356 -30.575 -19.654  1.00  0.00           C  
ATOM    388  O   ALA A  24     -96.951 -30.718 -20.807  1.00  0.00           O  
ATOM    389  CB  ALA A  24     -99.302 -29.167 -20.347  1.00  0.00           C  
ATOM    390  H   ALA A  24     -98.628 -28.887 -17.717  1.00  0.00           H  
ATOM    391  HA  ALA A  24     -99.404 -31.135 -19.519  1.00  0.00           H  
ATOM    392 1HB  ALA A  24     -99.157 -29.516 -21.369  1.00  0.00           H  
ATOM    393 2HB  ALA A  24    -100.361 -28.975 -20.175  1.00  0.00           H  
ATOM    394 3HB  ALA A  24     -98.738 -28.249 -20.195  1.00  0.00           H  
ATOM    395  N   VAL A  25    -104.399 -30.050 -19.925  1.00  0.00           N  
ATOM    396  CA  VAL A  25    -103.459 -28.942 -20.034  1.00  0.00           C  
ATOM    397  C   VAL A  25    -104.093 -27.661 -19.510  1.00  0.00           C  
ATOM    398  O   VAL A  25    -103.762 -27.188 -18.423  1.00  0.00           O  
ATOM    399  CB  VAL A  25    -103.025 -28.742 -21.498  1.00  0.00           C  
ATOM    400  CG1 VAL A  25    -102.148 -27.506 -21.630  1.00  0.00           C  
ATOM    401  CG2 VAL A  25    -102.292 -29.979 -21.994  1.00  0.00           C  
ATOM    402  H   VAL A  25    -105.390 -29.862 -19.977  1.00  0.00           H  
ATOM    403  HA  VAL A  25    -102.591 -29.163 -19.412  1.00  0.00           H  
ATOM    404  HB  VAL A  25    -103.911 -28.574 -22.110  1.00  0.00           H  
ATOM    405 1HG1 VAL A  25    -101.851 -27.380 -22.671  1.00  0.00           H  
ATOM    406 2HG1 VAL A  25    -102.705 -26.628 -21.303  1.00  0.00           H  
ATOM    407 3HG1 VAL A  25    -101.259 -27.624 -21.011  1.00  0.00           H  
ATOM    408 1HG2 VAL A  25    -101.989 -29.831 -23.030  1.00  0.00           H  
ATOM    409 2HG2 VAL A  25    -101.409 -30.150 -21.378  1.00  0.00           H  
ATOM    410 3HG2 VAL A  25    -102.953 -30.844 -21.930  1.00  0.00           H  
ATOM    411  N   TYR A  26    -105.010 -27.100 -20.293  1.00  0.00           N  
ATOM    412  CA  TYR A  26    -105.520 -25.748 -20.090  1.00  0.00           C  
ATOM    413  C   TYR A  26    -107.041 -25.760 -20.057  1.00  0.00           C  
ATOM    414  O   TYR A  26    -107.714 -25.019 -20.773  1.00  0.00           O  
ATOM    415  CB  TYR A  26    -105.016 -24.806 -21.187  1.00  0.00           C  
ATOM    416  CG  TYR A  26    -105.312 -23.347 -20.921  1.00  0.00           C  
ATOM    417  CD1 TYR A  26    -104.553 -22.642 -19.999  1.00  0.00           C  
ATOM    418  CD2 TYR A  26    -106.342 -22.713 -21.600  1.00  0.00           C  
ATOM    419  CE1 TYR A  26    -104.823 -21.309 -19.757  1.00  0.00           C  
ATOM    420  CE2 TYR A  26    -106.612 -21.380 -21.358  1.00  0.00           C  
ATOM    421  CZ  TYR A  26    -105.857 -20.679 -20.440  1.00  0.00           C  
ATOM    422  OH  TYR A  26    -106.126 -19.352 -20.199  1.00  0.00           O  
ATOM    423  H   TYR A  26    -105.363 -27.649 -21.063  1.00  0.00           H  
ATOM    424  HA  TYR A  26    -105.167 -25.385 -19.125  1.00  0.00           H  
ATOM    425 1HB  TYR A  26    -103.937 -24.920 -21.297  1.00  0.00           H  
ATOM    426 2HB  TYR A  26    -105.473 -25.078 -22.138  1.00  0.00           H  
ATOM    427  HD1 TYR A  26    -103.743 -23.140 -19.465  1.00  0.00           H  
ATOM    428  HD2 TYR A  26    -106.940 -23.268 -22.325  1.00  0.00           H  
ATOM    429  HE1 TYR A  26    -104.227 -20.755 -19.032  1.00  0.00           H  
ATOM    430  HE2 TYR A  26    -107.423 -20.883 -21.891  1.00  0.00           H  
ATOM    431  HH  TYR A  26    -105.514 -19.017 -19.539  1.00  0.00           H  
ATOM    432  N   LYS A  27    -107.602 -26.622 -19.216  1.00  0.00           N  
ATOM    433  CA  LYS A  27    -109.041 -26.768 -19.085  1.00  0.00           C  
ATOM    434  C   LYS A  27    -109.502 -26.188 -17.756  1.00  0.00           C  
ATOM    435  O   LYS A  27    -108.714 -26.018 -16.819  1.00  0.00           O  
ATOM    436  CB  LYS A  27    -109.451 -28.237 -19.201  1.00  0.00           C  
ATOM    437  CG  LYS A  27    -109.177 -28.861 -20.563  1.00  0.00           C  
ATOM    438  CD  LYS A  27    -109.646 -30.307 -20.612  1.00  0.00           C  
ATOM    439  CE  LYS A  27    -109.374 -30.932 -21.972  1.00  0.00           C  
ATOM    440  NZ  LYS A  27    -109.822 -32.350 -22.033  1.00  0.00           N  
ATOM    441  H   LYS A  27    -106.996 -27.196 -18.647  1.00  0.00           H  
ATOM    442  HA  LYS A  27    -109.519 -26.218 -19.896  1.00  0.00           H  
ATOM    443 1HB  LYS A  27    -108.919 -28.823 -18.451  1.00  0.00           H  
ATOM    444 2HB  LYS A  27    -110.518 -28.334 -18.997  1.00  0.00           H  
ATOM    445 1HG  LYS A  27    -109.698 -28.293 -21.335  1.00  0.00           H  
ATOM    446 2HG  LYS A  27    -108.108 -28.827 -20.770  1.00  0.00           H  
ATOM    447 1HD  LYS A  27    -109.126 -30.885 -19.846  1.00  0.00           H  
ATOM    448 2HD  LYS A  27    -110.716 -30.350 -20.411  1.00  0.00           H  
ATOM    449 1HE  LYS A  27    -109.894 -30.366 -22.743  1.00  0.00           H  
ATOM    450 2HE  LYS A  27    -108.305 -30.894 -22.183  1.00  0.00           H  
ATOM    451 1HZ  LYS A  27    -109.624 -32.727 -22.949  1.00  0.00           H  
ATOM    452 2HZ  LYS A  27    -109.331 -32.890 -21.334  1.00  0.00           H  
ATOM    453 3HZ  LYS A  27    -110.816 -32.397 -21.858  1.00  0.00           H  
ATOM    454  N   ILE A  28    -110.801 -25.883 -17.681  1.00  0.00           N  
ATOM    455  CA  ILE A  28    -111.361 -25.229 -16.502  1.00  0.00           C  
ATOM    456  C   ILE A  28    -111.541 -26.183 -15.335  1.00  0.00           C  
ATOM    457  O   ILE A  28    -111.676 -25.730 -14.192  1.00  0.00           O  
ATOM    458  CB  ILE A  28    -112.717 -24.580 -16.834  1.00  0.00           C  
ATOM    459  CG1 ILE A  28    -113.749 -25.654 -17.189  1.00  0.00           C  
ATOM    460  CG2 ILE A  28    -112.566 -23.585 -17.974  1.00  0.00           C  
ATOM    461  CD1 ILE A  28    -115.157 -25.123 -17.333  1.00  0.00           C  
ATOM    462  H   ILE A  28    -111.411 -26.108 -18.455  1.00  0.00           H  
ATOM    463  HA  ILE A  28    -110.671 -24.451 -16.177  1.00  0.00           H  
ATOM    464  HB  ILE A  28    -113.095 -24.057 -15.956  1.00  0.00           H  
ATOM    465 1HG1 ILE A  28    -113.468 -26.133 -18.125  1.00  0.00           H  
ATOM    466 2HG1 ILE A  28    -113.754 -26.423 -16.417  1.00  0.00           H  
ATOM    467 1HG2 ILE A  28    -113.534 -23.137 -18.197  1.00  0.00           H  
ATOM    468 2HG2 ILE A  28    -111.862 -22.805 -17.685  1.00  0.00           H  
ATOM    469 3HG2 ILE A  28    -112.193 -24.100 -18.860  1.00  0.00           H  
ATOM    470 1HD1 ILE A  28    -115.831 -25.942 -17.584  1.00  0.00           H  
ATOM    471 2HD1 ILE A  28    -115.473 -24.668 -16.393  1.00  0.00           H  
ATOM    472 3HD1 ILE A  28    -115.185 -24.375 -18.125  1.00  0.00           H  
ATOM    473  N   VAL A  29    -111.551 -27.493 -15.592  1.00  0.00           N  
ATOM    474  CA  VAL A  29    -111.603 -28.466 -14.507  1.00  0.00           C  
ATOM    475  C   VAL A  29    -110.278 -28.556 -13.770  1.00  0.00           C  
ATOM    476  O   VAL A  29    -110.268 -28.793 -12.556  1.00  0.00           O  
ATOM    477  CB  VAL A  29    -111.972 -29.857 -15.056  1.00  0.00           C  
ATOM    478  CG1 VAL A  29    -113.331 -29.816 -15.739  1.00  0.00           C  
ATOM    479  CG2 VAL A  29    -110.897 -30.334 -16.021  1.00  0.00           C  
ATOM    480  H   VAL A  29    -111.522 -27.822 -16.547  1.00  0.00           H  
ATOM    481  HA  VAL A  29    -112.358 -28.143 -13.789  1.00  0.00           H  
ATOM    482  HB  VAL A  29    -112.051 -30.556 -14.224  1.00  0.00           H  
ATOM    483 1HG1 VAL A  29    -113.576 -30.808 -16.121  1.00  0.00           H  
ATOM    484 2HG1 VAL A  29    -114.090 -29.507 -15.021  1.00  0.00           H  
ATOM    485 3HG1 VAL A  29    -113.302 -29.107 -16.566  1.00  0.00           H  
ATOM    486 1HG2 VAL A  29    -111.164 -31.318 -16.405  1.00  0.00           H  
ATOM    487 2HG2 VAL A  29    -110.815 -29.631 -16.850  1.00  0.00           H  
ATOM    488 3HG2 VAL A  29    -109.942 -30.395 -15.500  1.00  0.00           H  
ATOM    489  N   TYR A  30    -109.157 -28.369 -14.472  1.00  0.00           N  
ATOM    490  CA  TYR A  30    -107.852 -28.364 -13.825  1.00  0.00           C  
ATOM    491  C   TYR A  30    -107.543 -27.034 -13.152  1.00  0.00           C  
ATOM    492  O   TYR A  30    -106.816 -27.014 -12.154  1.00  0.00           O  
ATOM    493  CB  TYR A  30    -106.759 -28.702 -14.842  1.00  0.00           C  
ATOM    494  CG  TYR A  30    -106.780 -30.141 -15.306  1.00  0.00           C  
ATOM    495  CD1 TYR A  30    -107.022 -30.437 -16.639  1.00  0.00           C  
ATOM    496  CD2 TYR A  30    -106.559 -31.166 -14.398  1.00  0.00           C  
ATOM    497  CE1 TYR A  30    -107.041 -31.751 -17.063  1.00  0.00           C  
ATOM    498  CE2 TYR A  30    -106.578 -32.480 -14.821  1.00  0.00           C  
ATOM    499  CZ  TYR A  30    -106.818 -32.774 -16.148  1.00  0.00           C  
ATOM    500  OH  TYR A  30    -106.838 -34.084 -16.570  1.00  0.00           O  
ATOM    501  H   TYR A  30    -109.212 -28.229 -15.471  1.00  0.00           H  
ATOM    502  HA  TYR A  30    -107.850 -29.124 -13.044  1.00  0.00           H  
ATOM    503 1HB  TYR A  30    -106.866 -28.060 -15.718  1.00  0.00           H  
ATOM    504 2HB  TYR A  30    -105.781 -28.500 -14.405  1.00  0.00           H  
ATOM    505  HD1 TYR A  30    -107.196 -29.631 -17.353  1.00  0.00           H  
ATOM    506  HD2 TYR A  30    -106.370 -30.934 -13.349  1.00  0.00           H  
ATOM    507  HE1 TYR A  30    -107.231 -31.983 -18.111  1.00  0.00           H  
ATOM    508  HE2 TYR A  30    -106.405 -33.286 -14.107  1.00  0.00           H  
ATOM    509  HH  TYR A  30    -106.668 -34.662 -15.823  1.00  0.00           H  
ATOM    510  N   MET A  31    -108.081 -25.928 -13.671  1.00  0.00           N  
ATOM    511  CA  MET A  31    -107.950 -24.648 -12.987  1.00  0.00           C  
ATOM    512  C   MET A  31    -108.830 -24.571 -11.747  1.00  0.00           C  
ATOM    513  O   MET A  31    -108.450 -23.905 -10.777  1.00  0.00           O  
ATOM    514  CB  MET A  31    -108.286 -23.508 -13.945  1.00  0.00           C  
ATOM    515  CG  MET A  31    -107.263 -23.292 -15.051  1.00  0.00           C  
ATOM    516  SD  MET A  31    -107.576 -21.794 -16.006  1.00  0.00           S  
ATOM    517  CE  MET A  31    -108.989 -22.303 -16.980  1.00  0.00           C  
ATOM    518  H   MET A  31    -108.586 -25.969 -14.544  1.00  0.00           H  
ATOM    519  HA  MET A  31    -106.917 -24.536 -12.658  1.00  0.00           H  
ATOM    520 1HB  MET A  31    -109.250 -23.700 -14.415  1.00  0.00           H  
ATOM    521 2HB  MET A  31    -108.375 -22.576 -13.385  1.00  0.00           H  
ATOM    522 1HG  MET A  31    -106.266 -23.221 -14.616  1.00  0.00           H  
ATOM    523 2HG  MET A  31    -107.277 -24.143 -15.731  1.00  0.00           H  
ATOM    524 1HE  MET A  31    -109.302 -21.482 -17.625  1.00  0.00           H  
ATOM    525 2HE  MET A  31    -108.717 -23.164 -17.594  1.00  0.00           H  
ATOM    526 3HE  MET A  31    -109.810 -22.577 -16.316  1.00  0.00           H  
ATOM    527  N   PHE A  32    -109.988 -25.236 -11.756  1.00  0.00           N  
ATOM    528  CA  PHE A  32    -110.810 -25.318 -10.555  1.00  0.00           C  
ATOM    529  C   PHE A  32    -110.169 -26.204  -9.496  1.00  0.00           C  
ATOM    530  O   PHE A  32    -110.225 -25.879  -8.304  1.00  0.00           O  
ATOM    531  CB  PHE A  32    -112.201 -25.855 -10.898  1.00  0.00           C  
ATOM    532  CG  PHE A  32    -113.156 -25.848  -9.738  1.00  0.00           C  
ATOM    533  CD1 PHE A  32    -113.739 -24.665  -9.308  1.00  0.00           C  
ATOM    534  CD2 PHE A  32    -113.473 -27.023  -9.075  1.00  0.00           C  
ATOM    535  CE1 PHE A  32    -114.618 -24.657  -8.241  1.00  0.00           C  
ATOM    536  CE2 PHE A  32    -114.352 -27.019  -8.009  1.00  0.00           C  
ATOM    537  CZ  PHE A  32    -114.925 -25.834  -7.592  1.00  0.00           C  
ATOM    538  H   PHE A  32    -110.305 -25.689 -12.602  1.00  0.00           H  
ATOM    539  HA  PHE A  32    -110.903 -24.317 -10.130  1.00  0.00           H  
ATOM    540 1HB  PHE A  32    -112.634 -25.257 -11.699  1.00  0.00           H  
ATOM    541 2HB  PHE A  32    -112.116 -26.878 -11.262  1.00  0.00           H  
ATOM    542  HD1 PHE A  32    -113.497 -23.734  -9.822  1.00  0.00           H  
ATOM    543  HD2 PHE A  32    -113.021 -27.959  -9.404  1.00  0.00           H  
ATOM    544  HE1 PHE A  32    -115.068 -23.721  -7.914  1.00  0.00           H  
ATOM    545  HE2 PHE A  32    -114.594 -27.950  -7.497  1.00  0.00           H  
ATOM    546  HZ  PHE A  32    -115.616 -25.829  -6.751  1.00  0.00           H  
ATOM    547  N   LEU A  33    -109.547 -27.311  -9.910  1.00  0.00           N  
ATOM    548  CA  LEU A  33    -108.849 -28.170  -8.958  1.00  0.00           C  
ATOM    549  C   LEU A  33    -107.665 -27.449  -8.327  1.00  0.00           C  
ATOM    550  O   LEU A  33    -107.383 -27.628  -7.137  1.00  0.00           O  
ATOM    551  CB  LEU A  33    -108.364 -29.448  -9.655  1.00  0.00           C  
ATOM    552  CG  LEU A  33    -109.462 -30.421 -10.100  1.00  0.00           C  
ATOM    553  CD1 LEU A  33    -108.843 -31.547 -10.917  1.00  0.00           C  
ATOM    554  CD2 LEU A  33    -110.185 -30.966  -8.877  1.00  0.00           C  
ATOM    555  H   LEU A  33    -109.555 -27.563 -10.887  1.00  0.00           H  
ATOM    556  HA  LEU A  33    -109.540 -28.433  -8.157  1.00  0.00           H  
ATOM    557 1HB  LEU A  33    -107.793 -29.166 -10.538  1.00  0.00           H  
ATOM    558 2HB  LEU A  33    -107.701 -29.984  -8.975  1.00  0.00           H  
ATOM    559  HG  LEU A  33    -110.175 -29.898 -10.739  1.00  0.00           H  
ATOM    560 1HD1 LEU A  33    -109.624 -32.239 -11.234  1.00  0.00           H  
ATOM    561 2HD1 LEU A  33    -108.350 -31.131 -11.796  1.00  0.00           H  
ATOM    562 3HD1 LEU A  33    -108.113 -32.079 -10.309  1.00  0.00           H  
ATOM    563 1HD2 LEU A  33    -110.966 -31.658  -9.194  1.00  0.00           H  
ATOM    564 2HD2 LEU A  33    -109.474 -31.491  -8.238  1.00  0.00           H  
ATOM    565 3HD2 LEU A  33    -110.632 -30.142  -8.322  1.00  0.00           H  
ATOM    566  N   PHE A  34    -106.972 -26.617  -9.109  1.00  0.00           N  
ATOM    567  CA  PHE A  34    -105.893 -25.807  -8.557  1.00  0.00           C  
ATOM    568  C   PHE A  34    -106.417 -24.780  -7.564  1.00  0.00           C  
ATOM    569  O   PHE A  34    -105.770 -24.525  -6.543  1.00  0.00           O  
ATOM    570  CB  PHE A  34    -105.135 -25.095  -9.679  1.00  0.00           C  
ATOM    571  CG  PHE A  34    -104.248 -26.002 -10.483  1.00  0.00           C  
ATOM    572  CD1 PHE A  34    -103.708 -27.147  -9.917  1.00  0.00           C  
ATOM    573  CD2 PHE A  34    -103.953 -25.714 -11.807  1.00  0.00           C  
ATOM    574  CE1 PHE A  34    -102.892 -27.983 -10.656  1.00  0.00           C  
ATOM    575  CE2 PHE A  34    -103.139 -26.548 -12.548  1.00  0.00           C  
ATOM    576  CZ  PHE A  34    -102.608 -27.684 -11.971  1.00  0.00           C  
ATOM    577  H   PHE A  34    -107.191 -26.542 -10.092  1.00  0.00           H  
ATOM    578  HA  PHE A  34    -105.209 -26.464  -8.015  1.00  0.00           H  
ATOM    579 1HB  PHE A  34    -105.846 -24.626 -10.358  1.00  0.00           H  
ATOM    580 2HB  PHE A  34    -104.517 -24.304  -9.255  1.00  0.00           H  
ATOM    581  HD1 PHE A  34    -103.934 -27.385  -8.877  1.00  0.00           H  
ATOM    582  HD2 PHE A  34    -104.372 -24.816 -12.262  1.00  0.00           H  
ATOM    583  HE1 PHE A  34    -102.474 -28.879 -10.198  1.00  0.00           H  
ATOM    584  HE2 PHE A  34    -102.914 -26.310 -13.587  1.00  0.00           H  
ATOM    585  HZ  PHE A  34    -101.964 -28.342 -12.553  1.00  0.00           H  
ATOM    586  N   LEU A  35    -107.588 -24.197  -7.834  1.00  0.00           N  
ATOM    587  CA  LEU A  35    -108.169 -23.245  -6.898  1.00  0.00           C  
ATOM    588  C   LEU A  35    -108.564 -23.918  -5.591  1.00  0.00           C  
ATOM    589  O   LEU A  35    -108.435 -23.313  -4.521  1.00  0.00           O  
ATOM    590  CB  LEU A  35    -109.397 -22.572  -7.523  1.00  0.00           C  
ATOM    591  CG  LEU A  35    -110.042 -21.458  -6.689  1.00  0.00           C  
ATOM    592  CD1 LEU A  35    -109.021 -20.358  -6.435  1.00  0.00           C  
ATOM    593  CD2 LEU A  35    -111.260 -20.916  -7.422  1.00  0.00           C  
ATOM    594  H   LEU A  35    -108.081 -24.408  -8.690  1.00  0.00           H  
ATOM    595  HA  LEU A  35    -107.419 -22.491  -6.661  1.00  0.00           H  
ATOM    596 1HB  LEU A  35    -109.108 -22.144  -8.481  1.00  0.00           H  
ATOM    597 2HB  LEU A  35    -110.156 -23.333  -7.703  1.00  0.00           H  
ATOM    598  HG  LEU A  35    -110.349 -21.858  -5.723  1.00  0.00           H  
ATOM    599 1HD1 LEU A  35    -109.480 -19.566  -5.842  1.00  0.00           H  
ATOM    600 2HD1 LEU A  35    -108.170 -20.769  -5.892  1.00  0.00           H  
ATOM    601 3HD1 LEU A  35    -108.683 -19.949  -7.386  1.00  0.00           H  
ATOM    602 1HD2 LEU A  35    -111.719 -20.124  -6.829  1.00  0.00           H  
ATOM    603 2HD2 LEU A  35    -110.954 -20.514  -8.389  1.00  0.00           H  
ATOM    604 3HD2 LEU A  35    -111.981 -21.719  -7.575  1.00  0.00           H  
ATOM    605  N   LEU A  36    -109.024 -25.170  -5.658  1.00  0.00           N  
ATOM    606  CA  LEU A  36    -109.299 -25.923  -4.439  1.00  0.00           C  
ATOM    607  C   LEU A  36    -108.010 -26.284  -3.710  1.00  0.00           C  
ATOM    608  O   LEU A  36    -107.955 -26.240  -2.475  1.00  0.00           O  
ATOM    609  CB  LEU A  36    -110.080 -27.200  -4.771  1.00  0.00           C  
ATOM    610  CG  LEU A  36    -111.516 -26.991  -5.269  1.00  0.00           C  
ATOM    611  CD1 LEU A  36    -112.098 -28.325  -5.717  1.00  0.00           C  
ATOM    612  CD2 LEU A  36    -112.354 -26.375  -4.158  1.00  0.00           C  
ATOM    613  H   LEU A  36    -109.187 -25.606  -6.554  1.00  0.00           H  
ATOM    614  HA  LEU A  36    -109.890 -25.297  -3.772  1.00  0.00           H  
ATOM    615 1HB  LEU A  36    -109.539 -27.748  -5.541  1.00  0.00           H  
ATOM    616 2HB  LEU A  36    -110.126 -27.822  -3.877  1.00  0.00           H  
ATOM    617  HG  LEU A  36    -111.509 -26.324  -6.131  1.00  0.00           H  
ATOM    618 1HD1 LEU A  36    -113.118 -28.177  -6.070  1.00  0.00           H  
ATOM    619 2HD1 LEU A  36    -111.491 -28.734  -6.524  1.00  0.00           H  
ATOM    620 3HD1 LEU A  36    -112.103 -29.020  -4.878  1.00  0.00           H  
ATOM    621 1HD2 LEU A  36    -113.374 -26.225  -4.512  1.00  0.00           H  
ATOM    622 2HD2 LEU A  36    -112.362 -27.042  -3.296  1.00  0.00           H  
ATOM    623 3HD2 LEU A  36    -111.925 -25.414  -3.870  1.00  0.00           H  
ATOM    624  N   CYS A  37    -106.961 -26.635  -4.460  1.00  0.00           N  
ATOM    625  CA  CYS A  37    -105.681 -26.958  -3.835  1.00  0.00           C  
ATOM    626  C   CYS A  37    -105.072 -25.733  -3.160  1.00  0.00           C  
ATOM    627  O   CYS A  37    -104.490 -25.845  -2.073  1.00  0.00           O  
ATOM    628  CB  CYS A  37    -104.698 -27.502  -4.872  1.00  0.00           C  
ATOM    629  SG  CYS A  37    -105.138 -29.131  -5.523  1.00  0.00           S  
ATOM    630  H   CYS A  37    -107.044 -26.681  -5.466  1.00  0.00           H  
ATOM    631  HA  CYS A  37    -105.852 -27.710  -3.065  1.00  0.00           H  
ATOM    632 1HB  CYS A  37    -104.633 -26.810  -5.711  1.00  0.00           H  
ATOM    633 2HB  CYS A  37    -103.704 -27.573  -4.429  1.00  0.00           H  
ATOM    634  HG  CYS A  37    -106.313 -28.766  -6.026  1.00  0.00           H  
ATOM    635  N   LEU A  38    -105.217 -24.557  -3.774  1.00  0.00           N  
ATOM    636  CA  LEU A  38    -104.679 -23.336  -3.184  1.00  0.00           C  
ATOM    637  C   LEU A  38    -105.396 -22.983  -1.885  1.00  0.00           C  
ATOM    638  O   LEU A  38    -104.764 -22.505  -0.934  1.00  0.00           O  
ATOM    639  CB  LEU A  38    -104.803 -22.172  -4.175  1.00  0.00           C  
ATOM    640  CG  LEU A  38    -104.184 -20.844  -3.722  1.00  0.00           C  
ATOM    641  CD1 LEU A  38    -102.698 -21.041  -3.455  1.00  0.00           C  
ATOM    642  CD2 LEU A  38    -104.412 -19.786  -4.791  1.00  0.00           C  
ATOM    643  H   LEU A  38    -105.702 -24.503  -4.658  1.00  0.00           H  
ATOM    644  HA  LEU A  38    -103.630 -23.503  -2.942  1.00  0.00           H  
ATOM    645 1HB  LEU A  38    -104.324 -22.459  -5.109  1.00  0.00           H  
ATOM    646 2HB  LEU A  38    -105.860 -21.995  -4.373  1.00  0.00           H  
ATOM    647  HG  LEU A  38    -104.651 -20.524  -2.789  1.00  0.00           H  
ATOM    648 1HD1 LEU A  38    -102.258 -20.097  -3.132  1.00  0.00           H  
ATOM    649 2HD1 LEU A  38    -102.565 -21.788  -2.672  1.00  0.00           H  
ATOM    650 3HD1 LEU A  38    -102.206 -21.377  -4.367  1.00  0.00           H  
ATOM    651 1HD2 LEU A  38    -103.972 -18.842  -4.468  1.00  0.00           H  
ATOM    652 2HD2 LEU A  38    -103.944 -20.104  -5.723  1.00  0.00           H  
ATOM    653 3HD2 LEU A  38    -105.482 -19.653  -4.949  1.00  0.00           H  
ATOM    654  N   THR A  39    -106.710 -23.221  -1.821  1.00  0.00           N  
ATOM    655  CA  THR A  39    -107.442 -22.993  -0.580  1.00  0.00           C  
ATOM    656  C   THR A  39    -107.031 -23.991   0.497  1.00  0.00           C  
ATOM    657  O   THR A  39    -106.861 -23.616   1.661  1.00  0.00           O  
ATOM    658  CB  THR A  39    -108.962 -23.078  -0.812  1.00  0.00           C  
ATOM    659  OG1 THR A  39    -109.362 -22.074  -1.753  1.00  0.00           O  
ATOM    660  CG2 THR A  39    -109.713 -22.871   0.495  1.00  0.00           C  
ATOM    661  H   THR A  39    -107.208 -23.561  -2.631  1.00  0.00           H  
ATOM    662  HA  THR A  39    -107.200 -21.996  -0.213  1.00  0.00           H  
ATOM    663  HB  THR A  39    -109.214 -24.058  -1.218  1.00  0.00           H  
ATOM    664  HG1 THR A  39    -109.168 -22.375  -2.644  1.00  0.00           H  
ATOM    665 1HG2 THR A  39    -110.785 -22.935   0.312  1.00  0.00           H  
ATOM    666 2HG2 THR A  39    -109.419 -23.640   1.209  1.00  0.00           H  
ATOM    667 3HG2 THR A  39    -109.472 -21.889   0.900  1.00  0.00           H  
ATOM    668  N   LEU A  40    -106.857 -25.261   0.122  1.00  0.00           N  
ATOM    669  CA  LEU A  40    -106.364 -26.248   1.076  1.00  0.00           C  
ATOM    670  C   LEU A  40    -104.930 -25.953   1.496  1.00  0.00           C  
ATOM    671  O   LEU A  40    -104.559 -26.200   2.651  1.00  0.00           O  
ATOM    672  CB  LEU A  40    -106.444 -27.655   0.470  1.00  0.00           C  
ATOM    673  CG  LEU A  40    -107.859 -28.197   0.230  1.00  0.00           C  
ATOM    674  CD1 LEU A  40    -107.776 -29.523  -0.513  1.00  0.00           C  
ATOM    675  CD2 LEU A  40    -108.572 -28.360   1.564  1.00  0.00           C  
ATOM    676  H   LEU A  40    -107.065 -25.553  -0.822  1.00  0.00           H  
ATOM    677  HA  LEU A  40    -106.983 -26.203   1.972  1.00  0.00           H  
ATOM    678 1HB  LEU A  40    -105.924 -27.650  -0.488  1.00  0.00           H  
ATOM    679 2HB  LEU A  40    -105.931 -28.350   1.134  1.00  0.00           H  
ATOM    680  HG  LEU A  40    -108.415 -27.498  -0.396  1.00  0.00           H  
ATOM    681 1HD1 LEU A  40    -108.781 -29.908  -0.683  1.00  0.00           H  
ATOM    682 2HD1 LEU A  40    -107.278 -29.373  -1.471  1.00  0.00           H  
ATOM    683 3HD1 LEU A  40    -107.210 -30.239   0.083  1.00  0.00           H  
ATOM    684 1HD2 LEU A  40    -109.578 -28.745   1.393  1.00  0.00           H  
ATOM    685 2HD2 LEU A  40    -108.018 -29.059   2.190  1.00  0.00           H  
ATOM    686 3HD2 LEU A  40    -108.633 -27.394   2.065  1.00  0.00           H  
ATOM    687  N   PHE A  41    -104.117 -25.414   0.584  1.00  0.00           N  
ATOM    688  CA  PHE A  41    -102.723 -25.124   0.903  1.00  0.00           C  
ATOM    689  C   PHE A  41    -102.610 -24.036   1.963  1.00  0.00           C  
ATOM    690  O   PHE A  41    -101.795 -24.142   2.888  1.00  0.00           O  
ATOM    691  CB  PHE A  41    -101.966 -24.696  -0.356  1.00  0.00           C  
ATOM    692  CG  PHE A  41    -101.671 -25.826  -1.300  1.00  0.00           C  
ATOM    693  CD1 PHE A  41    -101.544 -27.125  -0.832  1.00  0.00           C  
ATOM    694  CD2 PHE A  41    -101.520 -25.593  -2.659  1.00  0.00           C  
ATOM    695  CE1 PHE A  41    -101.272 -28.166  -1.700  1.00  0.00           C  
ATOM    696  CE2 PHE A  41    -101.250 -26.631  -3.529  1.00  0.00           C  
ATOM    697  CZ  PHE A  41    -101.126 -27.919  -3.048  1.00  0.00           C  
ATOM    698  H   PHE A  41    -104.465 -25.200  -0.340  1.00  0.00           H  
ATOM    699  HA  PHE A  41    -102.265 -26.028   1.307  1.00  0.00           H  
ATOM    700 1HB  PHE A  41    -102.547 -23.947  -0.892  1.00  0.00           H  
ATOM    701 2HB  PHE A  41    -101.021 -24.235  -0.072  1.00  0.00           H  
ATOM    702  HD1 PHE A  41    -101.660 -27.320   0.235  1.00  0.00           H  
ATOM    703  HD2 PHE A  41    -101.618 -24.575  -3.038  1.00  0.00           H  
ATOM    704  HE1 PHE A  41    -101.175 -29.182  -1.318  1.00  0.00           H  
ATOM    705  HE2 PHE A  41    -101.135 -26.435  -4.595  1.00  0.00           H  
ATOM    706  HZ  PHE A  41    -100.911 -28.739  -3.733  1.00  0.00           H  
ATOM    707  N   GLN A  42    -103.429 -22.986   1.853  1.00  0.00           N  
ATOM    708  CA  GLN A  42    -103.266 -21.824   2.719  1.00  0.00           C  
ATOM    709  C   GLN A  42    -103.465 -22.184   4.183  1.00  0.00           C  
ATOM    710  O   GLN A  42    -102.784 -21.627   5.052  1.00  0.00           O  
ATOM    711  CB  GLN A  42    -104.245 -20.717   2.318  1.00  0.00           C  
ATOM    712  CG  GLN A  42    -103.948 -20.080   0.971  1.00  0.00           C  
ATOM    713  CD  GLN A  42    -104.982 -19.041   0.581  1.00  0.00           C  
ATOM    714  OE1 GLN A  42    -105.936 -18.786   1.322  1.00  0.00           O  
ATOM    715  NE2 GLN A  42    -104.799 -18.435  -0.586  1.00  0.00           N  
ATOM    716  H   GLN A  42    -104.171 -22.989   1.167  1.00  0.00           H  
ATOM    717  HA  GLN A  42    -102.245 -21.456   2.613  1.00  0.00           H  
ATOM    718 1HB  GLN A  42    -105.257 -21.122   2.283  1.00  0.00           H  
ATOM    719 2HB  GLN A  42    -104.233 -19.930   3.072  1.00  0.00           H  
ATOM    720 1HG  GLN A  42    -102.974 -19.593   1.018  1.00  0.00           H  
ATOM    721 2HG  GLN A  42    -103.940 -20.858   0.207  1.00  0.00           H  
ATOM    722 1HE2 GLN A  42    -105.449 -17.740  -0.896  1.00  0.00           H  
ATOM    723 2HE2 GLN A  42    -104.012 -18.672  -1.155  1.00  0.00           H  
ATOM    724  N   VAL A  43    -104.380 -23.113   4.479  1.00  0.00           N  
ATOM    725  CA  VAL A  43    -104.562 -23.570   5.852  1.00  0.00           C  
ATOM    726  C   VAL A  43    -103.389 -24.435   6.289  1.00  0.00           C  
ATOM    727  O   VAL A  43    -103.005 -24.427   7.465  1.00  0.00           O  
ATOM    728  CB  VAL A  43    -105.870 -24.372   5.985  1.00  0.00           C  
ATOM    729  CG1 VAL A  43    -105.986 -24.975   7.377  1.00  0.00           C  
ATOM    730  CG2 VAL A  43    -107.061 -23.474   5.685  1.00  0.00           C  
ATOM    731  H   VAL A  43    -104.955 -23.510   3.749  1.00  0.00           H  
ATOM    732  HA  VAL A  43    -104.581 -22.698   6.507  1.00  0.00           H  
ATOM    733  HB  VAL A  43    -105.851 -25.200   5.276  1.00  0.00           H  
ATOM    734 1HG1 VAL A  43    -106.916 -25.539   7.453  1.00  0.00           H  
ATOM    735 2HG1 VAL A  43    -105.143 -25.641   7.556  1.00  0.00           H  
ATOM    736 3HG1 VAL A  43    -105.984 -24.177   8.120  1.00  0.00           H  
ATOM    737 1HG2 VAL A  43    -107.982 -24.048   5.779  1.00  0.00           H  
ATOM    738 2HG2 VAL A  43    -107.077 -22.643   6.389  1.00  0.00           H  
ATOM    739 3HG2 VAL A  43    -106.978 -23.087   4.669  1.00  0.00           H  
ATOM    740  N   TYR A  44    -102.797 -25.189   5.357  1.00  0.00           N  
ATOM    741  CA  TYR A  44    -101.879 -26.254   5.741  1.00  0.00           C  
ATOM    742  C   TYR A  44    -100.698 -25.725   6.543  1.00  0.00           C  
ATOM    743  O   TYR A  44    -100.159 -26.453   7.383  1.00  0.00           O  
ATOM    744  CB  TYR A  44    -101.381 -26.998   4.500  1.00  0.00           C  
ATOM    745  CG  TYR A  44    -102.407 -27.929   3.893  1.00  0.00           C  
ATOM    746  CD1 TYR A  44    -103.649 -28.078   4.494  1.00  0.00           C  
ATOM    747  CD2 TYR A  44    -102.107 -28.633   2.737  1.00  0.00           C  
ATOM    748  CE1 TYR A  44    -104.586 -28.929   3.940  1.00  0.00           C  
ATOM    749  CE2 TYR A  44    -103.044 -29.483   2.183  1.00  0.00           C  
ATOM    750  CZ  TYR A  44    -104.279 -29.632   2.780  1.00  0.00           C  
ATOM    751  OH  TYR A  44    -105.213 -30.479   2.229  1.00  0.00           O  
ATOM    752  H   TYR A  44    -102.980 -25.027   4.377  1.00  0.00           H  
ATOM    753  HA  TYR A  44    -102.413 -26.958   6.380  1.00  0.00           H  
ATOM    754 1HB  TYR A  44    -101.084 -26.276   3.737  1.00  0.00           H  
ATOM    755 2HB  TYR A  44    -100.499 -27.584   4.756  1.00  0.00           H  
ATOM    756  HD1 TYR A  44    -103.885 -27.525   5.403  1.00  0.00           H  
ATOM    757  HD2 TYR A  44    -101.131 -28.516   2.265  1.00  0.00           H  
ATOM    758  HE1 TYR A  44    -105.561 -29.046   4.411  1.00  0.00           H  
ATOM    759  HE2 TYR A  44    -102.808 -30.038   1.274  1.00  0.00           H  
ATOM    760  HH  TYR A  44    -104.848 -30.885   1.438  1.00  0.00           H  
ATOM    761  N   TYR A  45    -100.284 -24.481   6.305  1.00  0.00           N  
ATOM    762  CA  TYR A  45     -99.217 -23.853   7.073  1.00  0.00           C  
ATOM    763  C   TYR A  45     -99.725 -22.901   8.151  1.00  0.00           C  
ATOM    764  O   TYR A  45     -98.909 -22.256   8.814  1.00  0.00           O  
ATOM    765  CB  TYR A  45     -98.269 -23.109   6.131  1.00  0.00           C  
ATOM    766  CG  TYR A  45     -98.921 -21.965   5.388  1.00  0.00           C  
ATOM    767  CD1 TYR A  45     -99.085 -20.736   6.012  1.00  0.00           C  
ATOM    768  CD2 TYR A  45     -99.354 -22.143   4.082  1.00  0.00           C  
ATOM    769  CE1 TYR A  45     -99.680 -19.691   5.333  1.00  0.00           C  
ATOM    770  CE2 TYR A  45     -99.950 -21.097   3.404  1.00  0.00           C  
ATOM    771  CZ  TYR A  45    -100.113 -19.875   4.024  1.00  0.00           C  
ATOM    772  OH  TYR A  45    -100.706 -18.834   3.348  1.00  0.00           O  
ATOM    773  H   TYR A  45    -100.729 -23.958   5.565  1.00  0.00           H  
ATOM    774  HA  TYR A  45     -98.659 -24.634   7.591  1.00  0.00           H  
ATOM    775 1HB  TYR A  45     -97.428 -22.711   6.700  1.00  0.00           H  
ATOM    776 2HB  TYR A  45     -97.866 -23.806   5.396  1.00  0.00           H  
ATOM    777  HD1 TYR A  45     -98.744 -20.597   7.038  1.00  0.00           H  
ATOM    778  HD2 TYR A  45     -99.226 -23.108   3.592  1.00  0.00           H  
ATOM    779  HE1 TYR A  45     -99.809 -18.726   5.823  1.00  0.00           H  
ATOM    780  HE2 TYR A  45    -100.291 -21.237   2.378  1.00  0.00           H  
ATOM    781  HH  TYR A  45    -100.741 -18.062   3.919  1.00  0.00           H  
ATOM    782  N   THR A  46    -101.041 -22.785   8.344  1.00  0.00           N  
ATOM    783  CA  THR A  46    -101.595 -21.815   9.282  1.00  0.00           C  
ATOM    784  C   THR A  46    -102.225 -22.467  10.505  1.00  0.00           C  
ATOM    785  O   THR A  46    -101.773 -22.229  11.629  1.00  0.00           O  
ATOM    786  CB  THR A  46    -102.642 -20.925   8.587  1.00  0.00           C  
ATOM    787  OG1 THR A  46    -102.025 -20.209   7.509  1.00  0.00           O  
ATOM    788  CG2 THR A  46    -103.238 -19.933   9.574  1.00  0.00           C  
ATOM    789  H   THR A  46    -101.671 -23.385   7.828  1.00  0.00           H  
ATOM    790  HA  THR A  46    -100.783 -21.186   9.649  1.00  0.00           H  
ATOM    791  HB  THR A  46    -103.438 -21.549   8.181  1.00  0.00           H  
ATOM    792  HG1 THR A  46    -101.944 -20.787   6.747  1.00  0.00           H  
ATOM    793 1HG2 THR A  46    -103.976 -19.313   9.065  1.00  0.00           H  
ATOM    794 2HG2 THR A  46    -103.718 -20.474  10.389  1.00  0.00           H  
ATOM    795 3HG2 THR A  46    -102.448 -19.300   9.975  1.00  0.00           H  
ATOM    796  N   LEU A  47    -103.244 -23.307  10.313  1.00  0.00           N  
ATOM    797  CA  LEU A  47    -103.982 -23.894  11.429  1.00  0.00           C  
ATOM    798  C   LEU A  47    -104.808 -25.063  10.922  1.00  0.00           C  
ATOM    799  O   LEU A  47    -105.578 -24.914   9.968  1.00  0.00           O  
ATOM    800  CB  LEU A  47    -104.892 -22.851  12.090  1.00  0.00           C  
ATOM    801  CG  LEU A  47    -105.719 -23.351  13.282  1.00  0.00           C  
ATOM    802  CD1 LEU A  47    -104.787 -23.716  14.429  1.00  0.00           C  
ATOM    803  CD2 LEU A  47    -106.707 -22.272  13.702  1.00  0.00           C  
ATOM    804  H   LEU A  47    -103.511 -23.543   9.369  1.00  0.00           H  
ATOM    805  HA  LEU A  47    -103.266 -24.244  12.172  1.00  0.00           H  
ATOM    806 1HB  LEU A  47    -104.277 -22.023  12.437  1.00  0.00           H  
ATOM    807 2HB  LEU A  47    -105.587 -22.472  11.341  1.00  0.00           H  
ATOM    808  HG  LEU A  47    -106.264 -24.251  12.996  1.00  0.00           H  
ATOM    809 1HD1 LEU A  47    -105.374 -24.071  15.276  1.00  0.00           H  
ATOM    810 2HD1 LEU A  47    -104.104 -24.502  14.107  1.00  0.00           H  
ATOM    811 3HD1 LEU A  47    -104.215 -22.837  14.727  1.00  0.00           H  
ATOM    812 1HD2 LEU A  47    -107.295 -22.628  14.549  1.00  0.00           H  
ATOM    813 2HD2 LEU A  47    -106.163 -21.372  13.990  1.00  0.00           H  
ATOM    814 3HD2 LEU A  47    -107.372 -22.044  12.869  1.00  0.00           H  
ATOM    815  N   TRP A  48    -104.672 -26.207  11.578  1.00  0.00           N  
ATOM    816  CA  TRP A  48    -105.482 -27.382  11.290  1.00  0.00           C  
ATOM    817  C   TRP A  48    -106.767 -27.331  12.121  1.00  0.00           C  
ATOM    818  O   TRP A  48    -107.050 -26.331  12.787  1.00  0.00           O  
ATOM    819  CB  TRP A  48    -104.705 -28.663  11.597  1.00  0.00           C  
ATOM    820  CG  TRP A  48    -103.537 -28.888  10.685  1.00  0.00           C  
ATOM    821  CD1 TRP A  48    -102.230 -28.606  10.950  1.00  0.00           C  
ATOM    822  CD2 TRP A  48    -103.564 -29.446   9.349  1.00  0.00           C  
ATOM    823  NE1 TRP A  48    -101.446 -28.947   9.876  1.00  0.00           N  
ATOM    824  CE2 TRP A  48    -102.245 -29.464   8.888  1.00  0.00           C  
ATOM    825  CE3 TRP A  48    -104.586 -29.925   8.520  1.00  0.00           C  
ATOM    826  CZ2 TRP A  48    -101.914 -29.941   7.630  1.00  0.00           C  
ATOM    827  CZ3 TRP A  48    -104.254 -30.404   7.259  1.00  0.00           C  
ATOM    828  CH2 TRP A  48    -102.952 -30.413   6.826  1.00  0.00           C  
ATOM    829  H   TRP A  48    -103.974 -26.258  12.307  1.00  0.00           H  
ATOM    830  HA  TRP A  48    -105.771 -27.353  10.240  1.00  0.00           H  
ATOM    831 1HB  TRP A  48    -104.338 -28.630  12.622  1.00  0.00           H  
ATOM    832 2HB  TRP A  48    -105.373 -29.521  11.516  1.00  0.00           H  
ATOM    833  HD1 TRP A  48    -101.862 -28.174  11.879  1.00  0.00           H  
ATOM    834  HE1 TRP A  48    -100.443 -28.836   9.821  1.00  0.00           H  
ATOM    835  HE3 TRP A  48    -105.622 -29.923   8.860  1.00  0.00           H  
ATOM    836  HZ2 TRP A  48    -100.886 -29.956   7.267  1.00  0.00           H  
ATOM    837  HZ3 TRP A  48    -105.056 -30.774   6.620  1.00  0.00           H  
ATOM    838  HH2 TRP A  48    -102.727 -30.797   5.831  1.00  0.00           H  
ATOM    839  N   ARG A  49    -107.581 -28.389  12.025  1.00  0.00           N  
ATOM    840  CA  ARG A  49    -108.759 -28.660  12.860  1.00  0.00           C  
ATOM    841  C   ARG A  49    -109.836 -27.585  12.744  1.00  0.00           C  
ATOM    842  O   ARG A  49    -110.634 -27.400  13.668  1.00  0.00           O  
ATOM    843  CB  ARG A  49    -108.350 -28.786  14.321  1.00  0.00           C  
ATOM    844  CG  ARG A  49    -107.346 -29.890  14.610  1.00  0.00           C  
ATOM    845  CD  ARG A  49    -107.058 -30.003  16.063  1.00  0.00           C  
ATOM    846  NE  ARG A  49    -106.093 -31.054  16.345  1.00  0.00           N  
ATOM    847  CZ  ARG A  49    -105.593 -31.326  17.566  1.00  0.00           C  
ATOM    848  NH1 ARG A  49    -105.974 -30.618  18.605  1.00  0.00           N  
ATOM    849  NH2 ARG A  49    -104.718 -32.305  17.718  1.00  0.00           N  
ATOM    850  H   ARG A  49    -107.333 -29.045  11.299  1.00  0.00           H  
ATOM    851  HA  ARG A  49    -109.234 -29.574  12.502  1.00  0.00           H  
ATOM    852 1HB  ARG A  49    -107.915 -27.847  14.659  1.00  0.00           H  
ATOM    853 2HB  ARG A  49    -109.234 -28.976  14.931  1.00  0.00           H  
ATOM    854 1HG  ARG A  49    -107.744 -30.844  14.264  1.00  0.00           H  
ATOM    855 2HG  ARG A  49    -106.411 -29.677  14.091  1.00  0.00           H  
ATOM    856 1HD  ARG A  49    -106.652 -29.061  16.428  1.00  0.00           H  
ATOM    857 2HD  ARG A  49    -107.978 -30.233  16.599  1.00  0.00           H  
ATOM    858  HE  ARG A  49    -105.776 -31.621  15.569  1.00  0.00           H  
ATOM    859 1HH1 ARG A  49    -106.643 -29.869  18.489  1.00  0.00           H  
ATOM    860 2HH1 ARG A  49    -105.599 -30.821  19.520  1.00  0.00           H  
ATOM    861 1HH2 ARG A  49    -104.424 -32.850  16.919  1.00  0.00           H  
ATOM    862 2HH2 ARG A  49    -104.343 -32.508  18.632  1.00  0.00           H  
ATOM    863  N   LYS A  50    -109.877 -26.869  11.620  1.00  0.00           N  
ATOM    864  CA  LYS A  50    -110.866 -25.817  11.432  1.00  0.00           C  
ATOM    865  C   LYS A  50    -111.520 -25.900  10.058  1.00  0.00           C  
ATOM    866  O   LYS A  50    -112.141 -24.921   9.626  1.00  0.00           O  
ATOM    867  CB  LYS A  50    -110.222 -24.443  11.623  1.00  0.00           C  
ATOM    868  CG  LYS A  50    -109.653 -24.203  13.015  1.00  0.00           C  
ATOM    869  CD  LYS A  50    -110.755 -24.167  14.064  1.00  0.00           C  
ATOM    870  CE  LYS A  50    -110.209 -23.773  15.428  1.00  0.00           C  
ATOM    871  NZ  LYS A  50    -109.300 -24.812  15.985  1.00  0.00           N  
ATOM    872  H   LYS A  50    -109.211 -27.056  10.884  1.00  0.00           H  
ATOM    873  HA  LYS A  50    -111.655 -25.947  12.172  1.00  0.00           H  
ATOM    874 1HB  LYS A  50    -109.412 -24.317  10.904  1.00  0.00           H  
ATOM    875 2HB  LYS A  50    -110.960 -23.665  11.424  1.00  0.00           H  
ATOM    876 1HG  LYS A  50    -108.952 -25.000  13.264  1.00  0.00           H  
ATOM    877 2HG  LYS A  50    -109.117 -23.254  13.031  1.00  0.00           H  
ATOM    878 1HD  LYS A  50    -111.518 -23.447  13.765  1.00  0.00           H  
ATOM    879 2HD  LYS A  50    -111.218 -25.151  14.139  1.00  0.00           H  
ATOM    880 1HE  LYS A  50    -109.660 -22.836  15.344  1.00  0.00           H  
ATOM    881 2HE  LYS A  50    -111.036 -23.623  16.122  1.00  0.00           H  
ATOM    882 1HZ  LYS A  50    -108.961 -24.514  16.889  1.00  0.00           H  
ATOM    883 2HZ  LYS A  50    -109.804 -25.682  16.086  1.00  0.00           H  
ATOM    884 3HZ  LYS A  50    -108.519 -24.947  15.360  1.00  0.00           H  
ATOM    885  N   LEU A  51    -111.404 -27.033   9.367  1.00  0.00           N  
ATOM    886  CA  LEU A  51    -111.943 -27.179   8.024  1.00  0.00           C  
ATOM    887  C   LEU A  51    -113.459 -27.285   7.998  1.00  0.00           C  
ATOM    888  O   LEU A  51    -114.048 -27.176   6.918  1.00  0.00           O  
ATOM    889  CB  LEU A  51    -111.338 -28.421   7.357  1.00  0.00           C  
ATOM    890  CG  LEU A  51    -111.651 -28.594   5.865  1.00  0.00           C  
ATOM    891  CD1 LEU A  51    -111.137 -27.385   5.095  1.00  0.00           C  
ATOM    892  CD2 LEU A  51    -111.011 -29.878   5.358  1.00  0.00           C  
ATOM    893  H   LEU A  51    -110.922 -27.813   9.792  1.00  0.00           H  
ATOM    894  HA  LEU A  51    -111.677 -26.295   7.446  1.00  0.00           H  
ATOM    895 1HB  LEU A  51    -110.256 -28.382   7.467  1.00  0.00           H  
ATOM    896 2HB  LEU A  51    -111.703 -29.307   7.877  1.00  0.00           H  
ATOM    897  HG  LEU A  51    -112.730 -28.646   5.723  1.00  0.00           H  
ATOM    898 1HD1 LEU A  51    -111.359 -27.508   4.035  1.00  0.00           H  
ATOM    899 2HD1 LEU A  51    -111.625 -26.484   5.465  1.00  0.00           H  
ATOM    900 3HD1 LEU A  51    -110.060 -27.298   5.232  1.00  0.00           H  
ATOM    901 1HD2 LEU A  51    -111.233 -30.001   4.298  1.00  0.00           H  
ATOM    902 2HD2 LEU A  51    -109.931 -29.827   5.499  1.00  0.00           H  
ATOM    903 3HD2 LEU A  51    -111.409 -30.727   5.913  1.00  0.00           H  
ATOM    904  N   LEU A  52    -114.101 -27.502   9.147  1.00  0.00           N  
ATOM    905  CA  LEU A  52    -115.551 -27.360   9.220  1.00  0.00           C  
ATOM    906  C   LEU A  52    -115.957 -25.894   9.128  1.00  0.00           C  
ATOM    907  O   LEU A  52    -116.868 -25.535   8.373  1.00  0.00           O  
ATOM    908  CB  LEU A  52    -116.080 -27.966  10.526  1.00  0.00           C  
ATOM    909  CG  LEU A  52    -115.976 -29.492  10.642  1.00  0.00           C  
ATOM    910  CD1 LEU A  52    -116.363 -29.922  12.051  1.00  0.00           C  
ATOM    911  CD2 LEU A  52    -116.878 -30.143   9.605  1.00  0.00           C  
ATOM    912  H   LEU A  52    -113.591 -27.767   9.978  1.00  0.00           H  
ATOM    913  HA  LEU A  52    -115.992 -27.878   8.369  1.00  0.00           H  
ATOM    914 1HB  LEU A  52    -115.529 -27.532  11.359  1.00  0.00           H  
ATOM    915 2HB  LEU A  52    -117.131 -27.696  10.633  1.00  0.00           H  
ATOM    916  HG  LEU A  52    -114.944 -29.800  10.471  1.00  0.00           H  
ATOM    917 1HD1 LEU A  52    -116.288 -31.006  12.134  1.00  0.00           H  
ATOM    918 2HD1 LEU A  52    -115.689 -29.457  12.771  1.00  0.00           H  
ATOM    919 3HD1 LEU A  52    -117.386 -29.612  12.258  1.00  0.00           H  
ATOM    920 1HD2 LEU A  52    -116.803 -31.228   9.687  1.00  0.00           H  
ATOM    921 2HD2 LEU A  52    -117.910 -29.836   9.776  1.00  0.00           H  
ATOM    922 3HD2 LEU A  52    -116.568 -29.832   8.607  1.00  0.00           H  
ATOM    923  N   ARG A  53    -115.273 -25.027   9.883  1.00  0.00           N  
ATOM    924  CA  ARG A  53    -115.559 -23.598   9.819  1.00  0.00           C  
ATOM    925  C   ARG A  53    -115.192 -23.014   8.462  1.00  0.00           C  
ATOM    926  O   ARG A  53    -115.785 -22.016   8.038  1.00  0.00           O  
ATOM    927  CB  ARG A  53    -114.801 -22.853  10.908  1.00  0.00           C  
ATOM    928  CG  ARG A  53    -115.293 -23.114  12.323  1.00  0.00           C  
ATOM    929  CD  ARG A  53    -114.480 -22.386  13.330  1.00  0.00           C  
ATOM    930  NE  ARG A  53    -114.946 -22.632  14.685  1.00  0.00           N  
ATOM    931  CZ  ARG A  53    -114.321 -22.204  15.799  1.00  0.00           C  
ATOM    932  NH1 ARG A  53    -113.208 -21.510  15.703  1.00  0.00           N  
ATOM    933  NH2 ARG A  53    -114.827 -22.481  16.988  1.00  0.00           N  
ATOM    934  H   ARG A  53    -114.549 -25.357  10.504  1.00  0.00           H  
ATOM    935  HA  ARG A  53    -116.631 -23.453   9.959  1.00  0.00           H  
ATOM    936 1HB  ARG A  53    -113.748 -23.127  10.869  1.00  0.00           H  
ATOM    937 2HB  ARG A  53    -114.867 -21.780  10.728  1.00  0.00           H  
ATOM    938 1HG  ARG A  53    -116.328 -22.785  12.415  1.00  0.00           H  
ATOM    939 2HG  ARG A  53    -115.230 -24.182  12.539  1.00  0.00           H  
ATOM    940 1HD  ARG A  53    -113.441 -22.710  13.262  1.00  0.00           H  
ATOM    941 2HD  ARG A  53    -114.538 -21.315  13.139  1.00  0.00           H  
ATOM    942  HE  ARG A  53    -115.799 -23.163  14.799  1.00  0.00           H  
ATOM    943 1HH1 ARG A  53    -112.822 -21.299  14.794  1.00  0.00           H  
ATOM    944 2HH1 ARG A  53    -112.740 -21.189  16.538  1.00  0.00           H  
ATOM    945 1HH2 ARG A  53    -115.682 -23.014  17.062  1.00  0.00           H  
ATOM    946 2HH2 ARG A  53    -114.359 -22.160  17.823  1.00  0.00           H  
ATOM    947  N   VAL A  54    -114.228 -23.624   7.770  1.00  0.00           N  
ATOM    948  CA  VAL A  54    -113.828 -23.139   6.453  1.00  0.00           C  
ATOM    949  C   VAL A  54    -114.990 -23.228   5.475  1.00  0.00           C  
ATOM    950  O   VAL A  54    -115.247 -22.295   4.707  1.00  0.00           O  
ATOM    951  CB  VAL A  54    -112.639 -23.958   5.915  1.00  0.00           C  
ATOM    952  CG1 VAL A  54    -112.354 -23.593   4.465  1.00  0.00           C  
ATOM    953  CG2 VAL A  54    -111.412 -23.721   6.782  1.00  0.00           C  
ATOM    954  H   VAL A  54    -113.766 -24.434   8.157  1.00  0.00           H  
ATOM    955  HA  VAL A  54    -113.561 -22.085   6.540  1.00  0.00           H  
ATOM    956  HB  VAL A  54    -112.900 -25.016   5.935  1.00  0.00           H  
ATOM    957 1HG1 VAL A  54    -111.512 -24.182   4.101  1.00  0.00           H  
ATOM    958 2HG1 VAL A  54    -113.234 -23.805   3.857  1.00  0.00           H  
ATOM    959 3HG1 VAL A  54    -112.112 -22.533   4.398  1.00  0.00           H  
ATOM    960 1HG2 VAL A  54    -110.576 -24.303   6.396  1.00  0.00           H  
ATOM    961 2HG2 VAL A  54    -111.155 -22.662   6.766  1.00  0.00           H  
ATOM    962 3HG2 VAL A  54    -111.626 -24.027   7.806  1.00  0.00           H  
ATOM    963  N   PHE A  55    -115.719 -24.348   5.492  1.00  0.00           N  
ATOM    964  CA  PHE A  55    -116.914 -24.462   4.665  1.00  0.00           C  
ATOM    965  C   PHE A  55    -118.014 -23.530   5.148  1.00  0.00           C  
ATOM    966  O   PHE A  55    -118.788 -23.014   4.333  1.00  0.00           O  
ATOM    967  CB  PHE A  55    -117.426 -25.903   4.663  1.00  0.00           C  
ATOM    968  CG  PHE A  55    -116.578 -26.847   3.860  1.00  0.00           C  
ATOM    969  CD1 PHE A  55    -115.973 -27.941   4.461  1.00  0.00           C  
ATOM    970  CD2 PHE A  55    -116.382 -26.643   2.503  1.00  0.00           C  
ATOM    971  CE1 PHE A  55    -115.192 -28.810   3.723  1.00  0.00           C  
ATOM    972  CE2 PHE A  55    -115.603 -27.511   1.762  1.00  0.00           C  
ATOM    973  CZ  PHE A  55    -115.007 -28.595   2.374  1.00  0.00           C  
ATOM    974  H   PHE A  55    -115.450 -25.125   6.078  1.00  0.00           H  
ATOM    975  HA  PHE A  55    -116.659 -24.168   3.645  1.00  0.00           H  
ATOM    976 1HB  PHE A  55    -117.472 -26.274   5.687  1.00  0.00           H  
ATOM    977 2HB  PHE A  55    -118.438 -25.929   4.261  1.00  0.00           H  
ATOM    978  HD1 PHE A  55    -116.120 -28.111   5.528  1.00  0.00           H  
ATOM    979  HD2 PHE A  55    -116.853 -25.786   2.020  1.00  0.00           H  
ATOM    980  HE1 PHE A  55    -114.722 -29.665   4.208  1.00  0.00           H  
ATOM    981  HE2 PHE A  55    -115.458 -27.339   0.696  1.00  0.00           H  
ATOM    982  HZ  PHE A  55    -114.391 -29.279   1.791  1.00  0.00           H  
ATOM    983  N   TRP A  56    -118.100 -23.303   6.462  1.00  0.00           N  
ATOM    984  CA  TRP A  56    -118.959 -22.243   6.984  1.00  0.00           C  
ATOM    985  C   TRP A  56    -118.458 -20.869   6.552  1.00  0.00           C  
ATOM    986  O   TRP A  56    -119.256 -19.995   6.194  1.00  0.00           O  
ATOM    987  CB  TRP A  56    -119.024 -22.310   8.511  1.00  0.00           C  
ATOM    988  CG  TRP A  56    -119.918 -21.272   9.118  1.00  0.00           C  
ATOM    989  CD1 TRP A  56    -121.260 -21.135   8.920  1.00  0.00           C  
ATOM    990  CD2 TRP A  56    -119.538 -20.215  10.032  1.00  0.00           C  
ATOM    991  NE1 TRP A  56    -121.738 -20.071   9.642  1.00  0.00           N  
ATOM    992  CE2 TRP A  56    -120.699 -19.497  10.330  1.00  0.00           C  
ATOM    993  CE3 TRP A  56    -118.324 -19.828  10.613  1.00  0.00           C  
ATOM    994  CZ2 TRP A  56    -120.688 -18.406  11.185  1.00  0.00           C  
ATOM    995  CZ3 TRP A  56    -118.313 -18.735  11.471  1.00  0.00           C  
ATOM    996  CH2 TRP A  56    -119.465 -18.043  11.750  1.00  0.00           C  
ATOM    997  H   TRP A  56    -117.569 -23.867   7.110  1.00  0.00           H  
ATOM    998  HA  TRP A  56    -119.960 -22.373   6.570  1.00  0.00           H  
ATOM    999 1HB  TRP A  56    -119.382 -23.293   8.817  1.00  0.00           H  
ATOM   1000 2HB  TRP A  56    -118.023 -22.183   8.923  1.00  0.00           H  
ATOM   1001  HD1 TRP A  56    -121.863 -21.777   8.281  1.00  0.00           H  
ATOM   1002  HE1 TRP A  56    -122.699 -19.759   9.664  1.00  0.00           H  
ATOM   1003  HE3 TRP A  56    -117.407 -20.375  10.397  1.00  0.00           H  
ATOM   1004  HZ2 TRP A  56    -121.592 -17.843  11.418  1.00  0.00           H  
ATOM   1005  HZ3 TRP A  56    -117.364 -18.439  11.918  1.00  0.00           H  
ATOM   1006  HH2 TRP A  56    -119.420 -17.190  12.428  1.00  0.00           H  
ATOM   1007  N   TRP A  57    -117.139 -20.670   6.560  1.00  0.00           N  
ATOM   1008  CA  TRP A  57    -116.587 -19.367   6.209  1.00  0.00           C  
ATOM   1009  C   TRP A  57    -116.843 -19.026   4.746  1.00  0.00           C  
ATOM   1010  O   TRP A  57    -116.921 -17.845   4.394  1.00  0.00           O  
ATOM   1011  CB  TRP A  57    -115.083 -19.336   6.486  1.00  0.00           C  
ATOM   1012  CG  TRP A  57    -114.743 -19.326   7.946  1.00  0.00           C  
ATOM   1013  CD1 TRP A  57    -115.565 -18.964   8.971  1.00  0.00           C  
ATOM   1014  CD2 TRP A  57    -113.482 -19.697   8.554  1.00  0.00           C  
ATOM   1015  NE1 TRP A  57    -114.906 -19.082  10.170  1.00  0.00           N  
ATOM   1016  CE2 TRP A  57    -113.631 -19.530   9.934  1.00  0.00           C  
ATOM   1017  CE3 TRP A  57    -112.259 -20.150   8.046  1.00  0.00           C  
ATOM   1018  CZ2 TRP A  57    -112.600 -19.800  10.820  1.00  0.00           C  
ATOM   1019  CZ3 TRP A  57    -111.225 -20.421   8.934  1.00  0.00           C  
ATOM   1020  CH2 TRP A  57    -111.392 -20.251  10.286  1.00  0.00           C  
ATOM   1021  H   TRP A  57    -116.510 -21.420   6.810  1.00  0.00           H  
ATOM   1022  HA  TRP A  57    -117.084 -18.608   6.811  1.00  0.00           H  
ATOM   1023 1HB  TRP A  57    -114.611 -20.207   6.031  1.00  0.00           H  
ATOM   1024 2HB  TRP A  57    -114.647 -18.450   6.027  1.00  0.00           H  
ATOM   1025  HD1 TRP A  57    -116.594 -18.630   8.856  1.00  0.00           H  
ATOM   1026  HE1 TRP A  57    -115.294 -18.872  11.078  1.00  0.00           H  
ATOM   1027  HE3 TRP A  57    -112.122 -20.290   6.974  1.00  0.00           H  
ATOM   1028  HZ2 TRP A  57    -112.712 -19.670  11.896  1.00  0.00           H  
ATOM   1029  HZ3 TRP A  57    -110.276 -20.773   8.530  1.00  0.00           H  
ATOM   1030  HH2 TRP A  57    -110.561 -20.473  10.955  1.00  0.00           H  
ATOM   1031  N   LEU A  58    -116.975 -20.040   3.885  1.00  0.00           N  
ATOM   1032  CA  LEU A  58    -117.231 -19.784   2.470  1.00  0.00           C  
ATOM   1033  C   LEU A  58    -118.608 -19.174   2.257  1.00  0.00           C  
ATOM   1034  O   LEU A  58    -118.756 -18.236   1.465  1.00  0.00           O  
ATOM   1035  CB  LEU A  58    -117.115 -21.086   1.667  1.00  0.00           C  
ATOM   1036  CG  LEU A  58    -115.703 -21.672   1.551  1.00  0.00           C  
ATOM   1037  CD1 LEU A  58    -115.774 -23.042   0.890  1.00  0.00           C  
ATOM   1038  CD2 LEU A  58    -114.823 -20.724   0.751  1.00  0.00           C  
ATOM   1039  H   LEU A  58    -116.898 -20.995   4.207  1.00  0.00           H  
ATOM   1040  HA  LEU A  58    -116.494 -19.068   2.109  1.00  0.00           H  
ATOM   1041 1HB  LEU A  58    -117.750 -21.839   2.132  1.00  0.00           H  
ATOM   1042 2HB  LEU A  58    -117.483 -20.905   0.657  1.00  0.00           H  
ATOM   1043  HG  LEU A  58    -115.281 -21.805   2.548  1.00  0.00           H  
ATOM   1044 1HD1 LEU A  58    -114.770 -23.459   0.808  1.00  0.00           H  
ATOM   1045 2HD1 LEU A  58    -116.393 -23.706   1.494  1.00  0.00           H  
ATOM   1046 3HD1 LEU A  58    -116.208 -22.944  -0.104  1.00  0.00           H  
ATOM   1047 1HD2 LEU A  58    -113.818 -21.140   0.669  1.00  0.00           H  
ATOM   1048 2HD2 LEU A  58    -115.243 -20.592  -0.247  1.00  0.00           H  
ATOM   1049 3HD2 LEU A  58    -114.775 -19.759   1.255  1.00  0.00           H  
ATOM   1050  N   VAL A  59    -119.623 -19.693   2.955  1.00  0.00           N  
ATOM   1051  CA  VAL A  59    -120.957 -19.107   2.892  1.00  0.00           C  
ATOM   1052  C   VAL A  59    -120.990 -17.774   3.623  1.00  0.00           C  
ATOM   1053  O   VAL A  59    -121.745 -16.870   3.244  1.00  0.00           O  
ATOM   1054  CB  VAL A  59    -121.995 -20.060   3.514  1.00  0.00           C  
ATOM   1055  CG1 VAL A  59    -123.356 -19.387   3.593  1.00  0.00           C  
ATOM   1056  CG2 VAL A  59    -122.073 -21.343   2.701  1.00  0.00           C  
ATOM   1057  H   VAL A  59    -119.468 -20.502   3.537  1.00  0.00           H  
ATOM   1058  HA  VAL A  59    -121.200 -18.912   1.847  1.00  0.00           H  
ATOM   1059  HB  VAL A  59    -121.692 -20.294   4.535  1.00  0.00           H  
ATOM   1060 1HG1 VAL A  59    -124.078 -20.074   4.036  1.00  0.00           H  
ATOM   1061 2HG1 VAL A  59    -123.284 -18.491   4.210  1.00  0.00           H  
ATOM   1062 3HG1 VAL A  59    -123.685 -19.113   2.591  1.00  0.00           H  
ATOM   1063 1HG2 VAL A  59    -122.808 -22.012   3.147  1.00  0.00           H  
ATOM   1064 2HG2 VAL A  59    -122.370 -21.108   1.678  1.00  0.00           H  
ATOM   1065 3HG2 VAL A  59    -121.098 -21.829   2.693  1.00  0.00           H  
ATOM   1066  N   VAL A  60    -120.172 -17.623   4.669  1.00  0.00           N  
ATOM   1067  CA  VAL A  60    -120.031 -16.328   5.330  1.00  0.00           C  
ATOM   1068  C   VAL A  60    -119.420 -15.305   4.381  1.00  0.00           C  
ATOM   1069  O   VAL A  60    -119.748 -14.113   4.438  1.00  0.00           O  
ATOM   1070  CB  VAL A  60    -119.147 -16.457   6.585  1.00  0.00           C  
ATOM   1071  CG1 VAL A  60    -118.804 -15.082   7.138  1.00  0.00           C  
ATOM   1072  CG2 VAL A  60    -119.856 -17.299   7.634  1.00  0.00           C  
ATOM   1073  H   VAL A  60    -119.641 -18.411   5.012  1.00  0.00           H  
ATOM   1074  HA  VAL A  60    -121.024 -15.967   5.598  1.00  0.00           H  
ATOM   1075  HB  VAL A  60    -118.207 -16.936   6.308  1.00  0.00           H  
ATOM   1076 1HG1 VAL A  60    -118.178 -15.192   8.024  1.00  0.00           H  
ATOM   1077 2HG1 VAL A  60    -118.265 -14.510   6.383  1.00  0.00           H  
ATOM   1078 3HG1 VAL A  60    -119.721 -14.558   7.405  1.00  0.00           H  
ATOM   1079 1HG2 VAL A  60    -119.225 -17.387   8.518  1.00  0.00           H  
ATOM   1080 2HG2 VAL A  60    -120.798 -16.824   7.906  1.00  0.00           H  
ATOM   1081 3HG2 VAL A  60    -120.054 -18.292   7.230  1.00  0.00           H  
ATOM   1082  N   ALA A  61    -118.534 -15.749   3.487  1.00  0.00           N  
ATOM   1083  CA  ALA A  61    -117.885 -14.824   2.565  1.00  0.00           C  
ATOM   1084  C   ALA A  61    -118.909 -14.102   1.698  1.00  0.00           C  
ATOM   1085  O   ALA A  61    -118.733 -12.920   1.375  1.00  0.00           O  
ATOM   1086  CB  ALA A  61    -116.871 -15.569   1.699  1.00  0.00           C  
ATOM   1087  H   ALA A  61    -118.304 -16.731   3.440  1.00  0.00           H  
ATOM   1088  HA  ALA A  61    -117.364 -14.069   3.153  1.00  0.00           H  
ATOM   1089 1HB  ALA A  61    -116.393 -14.868   1.015  1.00  0.00           H  
ATOM   1090 2HB  ALA A  61    -116.115 -16.027   2.338  1.00  0.00           H  
ATOM   1091 3HB  ALA A  61    -117.381 -16.344   1.128  1.00  0.00           H  
ATOM   1092  N   TYR A  62    -119.985 -14.793   1.313  1.00  0.00           N  
ATOM   1093  CA  TYR A  62    -121.069 -14.131   0.596  1.00  0.00           C  
ATOM   1094  C   TYR A  62    -121.800 -13.140   1.490  1.00  0.00           C  
ATOM   1095  O   TYR A  62    -122.250 -12.091   1.011  1.00  0.00           O  
ATOM   1096  CB  TYR A  62    -122.051 -15.164   0.038  1.00  0.00           C  
ATOM   1097  CG  TYR A  62    -121.505 -15.956  -1.130  1.00  0.00           C  
ATOM   1098  CD1 TYR A  62    -121.363 -17.332  -1.028  1.00  0.00           C  
ATOM   1099  CD2 TYR A  62    -121.148 -15.307  -2.302  1.00  0.00           C  
ATOM   1100  CE1 TYR A  62    -120.865 -18.056  -2.095  1.00  0.00           C  
ATOM   1101  CE2 TYR A  62    -120.650 -16.030  -3.368  1.00  0.00           C  
ATOM   1102  CZ  TYR A  62    -120.508 -17.399  -3.267  1.00  0.00           C  
ATOM   1103  OH  TYR A  62    -120.012 -18.119  -4.329  1.00  0.00           O  
ATOM   1104  H   TYR A  62    -120.059 -15.781   1.514  1.00  0.00           H  
ATOM   1105  HA  TYR A  62    -120.642 -13.572  -0.236  1.00  0.00           H  
ATOM   1106 1HB  TYR A  62    -122.328 -15.866   0.826  1.00  0.00           H  
ATOM   1107 2HB  TYR A  62    -122.961 -14.662  -0.287  1.00  0.00           H  
ATOM   1108  HD1 TYR A  62    -121.644 -17.843  -0.107  1.00  0.00           H  
ATOM   1109  HD2 TYR A  62    -121.259 -14.225  -2.381  1.00  0.00           H  
ATOM   1110  HE1 TYR A  62    -120.753 -19.137  -2.015  1.00  0.00           H  
ATOM   1111  HE2 TYR A  62    -120.368 -15.519  -4.289  1.00  0.00           H  
ATOM   1112  HH  TYR A  62    -119.979 -19.050  -4.095  1.00  0.00           H  
ATOM   1113  N   THR A  63    -121.913 -13.447   2.786  1.00  0.00           N  
ATOM   1114  CA  THR A  63    -122.459 -12.484   3.735  1.00  0.00           C  
ATOM   1115  C   THR A  63    -121.530 -11.288   3.899  1.00  0.00           C  
ATOM   1116  O   THR A  63    -121.994 -10.146   4.011  1.00  0.00           O  
ATOM   1117  CB  THR A  63    -122.709 -13.138   5.107  1.00  0.00           C  
ATOM   1118  OG1 THR A  63    -123.642 -14.217   4.963  1.00  0.00           O  
ATOM   1119  CG2 THR A  63    -123.266 -12.119   6.090  1.00  0.00           C  
ATOM   1120  H   THR A  63    -121.619 -14.355   3.119  1.00  0.00           H  
ATOM   1121  HA  THR A  63    -123.410 -12.117   3.348  1.00  0.00           H  
ATOM   1122  HB  THR A  63    -121.772 -13.535   5.497  1.00  0.00           H  
ATOM   1123  HG1 THR A  63    -123.281 -14.873   4.362  1.00  0.00           H  
ATOM   1124 1HG2 THR A  63    -123.435 -12.598   7.054  1.00  0.00           H  
ATOM   1125 2HG2 THR A  63    -122.553 -11.303   6.210  1.00  0.00           H  
ATOM   1126 3HG2 THR A  63    -124.207 -11.725   5.710  1.00  0.00           H  
ATOM   1127  N   MET A  64    -120.218 -11.529   3.903  1.00  0.00           N  
ATOM   1128  CA  MET A  64    -119.261 -10.446   4.103  1.00  0.00           C  
ATOM   1129  C   MET A  64    -119.304  -9.442   2.959  1.00  0.00           C  
ATOM   1130  O   MET A  64    -119.092  -8.245   3.181  1.00  0.00           O  
ATOM   1131  CB  MET A  64    -117.851 -11.013   4.259  1.00  0.00           C  
ATOM   1132  CG  MET A  64    -117.622 -11.787   5.549  1.00  0.00           C  
ATOM   1133  SD  MET A  64    -117.947 -10.796   7.021  1.00  0.00           S  
ATOM   1134  CE  MET A  64    -116.636  -9.582   6.907  1.00  0.00           C  
ATOM   1135  H   MET A  64    -119.875 -12.470   3.766  1.00  0.00           H  
ATOM   1136  HA  MET A  64    -119.529  -9.913   5.015  1.00  0.00           H  
ATOM   1137 1HB  MET A  64    -117.634 -11.681   3.426  1.00  0.00           H  
ATOM   1138 2HB  MET A  64    -117.126 -10.199   4.224  1.00  0.00           H  
ATOM   1139 1HG  MET A  64    -118.274 -12.660   5.570  1.00  0.00           H  
ATOM   1140 2HG  MET A  64    -116.589 -12.133   5.588  1.00  0.00           H  
ATOM   1141 1HE  MET A  64    -116.702  -8.894   7.751  1.00  0.00           H  
ATOM   1142 2HE  MET A  64    -115.669 -10.087   6.925  1.00  0.00           H  
ATOM   1143 3HE  MET A  64    -116.736  -9.024   5.976  1.00  0.00           H  
ATOM   1144  N   LEU A  65    -119.583  -9.906   1.737  1.00  0.00           N  
ATOM   1145  CA  LEU A  65    -119.549  -9.025   0.574  1.00  0.00           C  
ATOM   1146  C   LEU A  65    -120.576  -7.906   0.698  1.00  0.00           C  
ATOM   1147  O   LEU A  65    -120.283  -6.748   0.374  1.00  0.00           O  
ATOM   1148  CB  LEU A  65    -119.811  -9.827  -0.707  1.00  0.00           C  
ATOM   1149  CG  LEU A  65    -118.699 -10.799  -1.121  1.00  0.00           C  
ATOM   1150  CD1 LEU A  65    -119.176 -11.647  -2.293  1.00  0.00           C  
ATOM   1151  CD2 LEU A  65    -117.448 -10.014  -1.488  1.00  0.00           C  
ATOM   1152  H   LEU A  65    -119.823 -10.879   1.611  1.00  0.00           H  
ATOM   1153  HA  LEU A  65    -118.564  -8.562   0.519  1.00  0.00           H  
ATOM   1154 1HB  LEU A  65    -120.724 -10.405  -0.574  1.00  0.00           H  
ATOM   1155 2HB  LEU A  65    -119.964  -9.128  -1.529  1.00  0.00           H  
ATOM   1156  HG  LEU A  65    -118.476 -11.472  -0.293  1.00  0.00           H  
ATOM   1157 1HD1 LEU A  65    -118.387 -12.338  -2.588  1.00  0.00           H  
ATOM   1158 2HD1 LEU A  65    -120.060 -12.212  -1.997  1.00  0.00           H  
ATOM   1159 3HD1 LEU A  65    -119.424 -10.999  -3.133  1.00  0.00           H  
ATOM   1160 1HD2 LEU A  65    -116.658 -10.706  -1.782  1.00  0.00           H  
ATOM   1161 2HD2 LEU A  65    -117.670  -9.343  -2.318  1.00  0.00           H  
ATOM   1162 3HD2 LEU A  65    -117.119  -9.432  -0.628  1.00  0.00           H  
ATOM   1163  N   VAL A  66    -121.780  -8.232   1.176  1.00  0.00           N  
ATOM   1164  CA  VAL A  66    -122.781  -7.202   1.436  1.00  0.00           C  
ATOM   1165  C   VAL A  66    -122.412  -6.389   2.671  1.00  0.00           C  
ATOM   1166  O   VAL A  66    -122.648  -5.175   2.716  1.00  0.00           O  
ATOM   1167  CB  VAL A  66    -124.169  -7.839   1.637  1.00  0.00           C  
ATOM   1168  CG1 VAL A  66    -125.182  -6.785   2.061  1.00  0.00           C  
ATOM   1169  CG2 VAL A  66    -124.612  -8.529   0.356  1.00  0.00           C  
ATOM   1170  H   VAL A  66    -122.009  -9.197   1.362  1.00  0.00           H  
ATOM   1171  HA  VAL A  66    -122.793  -6.511   0.593  1.00  0.00           H  
ATOM   1172  HB  VAL A  66    -124.109  -8.570   2.443  1.00  0.00           H  
ATOM   1173 1HG1 VAL A  66    -126.157  -7.253   2.198  1.00  0.00           H  
ATOM   1174 2HG1 VAL A  66    -124.863  -6.330   2.998  1.00  0.00           H  
ATOM   1175 3HG1 VAL A  66    -125.254  -6.019   1.289  1.00  0.00           H  
ATOM   1176 1HG2 VAL A  66    -125.594  -8.978   0.506  1.00  0.00           H  
ATOM   1177 2HG2 VAL A  66    -124.666  -7.798  -0.451  1.00  0.00           H  
ATOM   1178 3HG2 VAL A  66    -123.894  -9.306   0.094  1.00  0.00           H  
ATOM   1179  N   LEU A  67    -121.814  -7.029   3.679  1.00  0.00           N  
ATOM   1180  CA  LEU A  67    -121.438  -6.309   4.892  1.00  0.00           C  
ATOM   1181  C   LEU A  67    -120.300  -5.331   4.625  1.00  0.00           C  
ATOM   1182  O   LEU A  67    -120.273  -4.231   5.190  1.00  0.00           O  
ATOM   1183  CB  LEU A  67    -121.022  -7.298   5.988  1.00  0.00           C  
ATOM   1184  CG  LEU A  67    -122.152  -8.157   6.573  1.00  0.00           C  
ATOM   1185  CD1 LEU A  67    -121.563  -9.196   7.517  1.00  0.00           C  
ATOM   1186  CD2 LEU A  67    -123.147  -7.262   7.297  1.00  0.00           C  
ATOM   1187  H   LEU A  67    -121.617  -8.017   3.611  1.00  0.00           H  
ATOM   1188  HA  LEU A  67    -122.296  -5.729   5.229  1.00  0.00           H  
ATOM   1189 1HB  LEU A  67    -120.271  -7.973   5.580  1.00  0.00           H  
ATOM   1190 2HB  LEU A  67    -120.572  -6.740   6.808  1.00  0.00           H  
ATOM   1191  HG  LEU A  67    -122.660  -8.687   5.767  1.00  0.00           H  
ATOM   1192 1HD1 LEU A  67    -122.365  -9.806   7.932  1.00  0.00           H  
ATOM   1193 2HD1 LEU A  67    -120.870  -9.835   6.969  1.00  0.00           H  
ATOM   1194 3HD1 LEU A  67    -121.033  -8.695   8.326  1.00  0.00           H  
ATOM   1195 1HD2 LEU A  67    -123.950  -7.872   7.712  1.00  0.00           H  
ATOM   1196 2HD2 LEU A  67    -122.640  -6.732   8.103  1.00  0.00           H  
ATOM   1197 3HD2 LEU A  67    -123.565  -6.540   6.595  1.00  0.00           H  
ATOM   1198  N   ILE A  68    -119.355  -5.714   3.761  1.00  0.00           N  
ATOM   1199  CA  ILE A  68    -118.234  -4.836   3.438  1.00  0.00           C  
ATOM   1200  C   ILE A  68    -118.718  -3.599   2.694  1.00  0.00           C  
ATOM   1201  O   ILE A  68    -118.091  -2.536   2.773  1.00  0.00           O  
ATOM   1202  CB  ILE A  68    -117.183  -5.572   2.587  1.00  0.00           C  
ATOM   1203  CG1 ILE A  68    -116.502  -6.669   3.411  1.00  0.00           C  
ATOM   1204  CG2 ILE A  68    -116.153  -4.591   2.049  1.00  0.00           C  
ATOM   1205  CD1 ILE A  68    -115.647  -7.607   2.590  1.00  0.00           C  
ATOM   1206  H   ILE A  68    -119.412  -6.622   3.323  1.00  0.00           H  
ATOM   1207  HA  ILE A  68    -117.782  -4.496   4.368  1.00  0.00           H  
ATOM   1208  HB  ILE A  68    -117.673  -6.066   1.749  1.00  0.00           H  
ATOM   1209 1HG1 ILE A  68    -115.873  -6.213   4.174  1.00  0.00           H  
ATOM   1210 2HG1 ILE A  68    -117.260  -7.262   3.924  1.00  0.00           H  
ATOM   1211 1HG2 ILE A  68    -115.417  -5.128   1.451  1.00  0.00           H  
ATOM   1212 2HG2 ILE A  68    -116.650  -3.846   1.429  1.00  0.00           H  
ATOM   1213 3HG2 ILE A  68    -115.653  -4.095   2.881  1.00  0.00           H  
ATOM   1214 1HD1 ILE A  68    -115.199  -8.356   3.243  1.00  0.00           H  
ATOM   1215 2HD1 ILE A  68    -116.266  -8.102   1.841  1.00  0.00           H  
ATOM   1216 3HD1 ILE A  68    -114.859  -7.041   2.095  1.00  0.00           H  
ATOM   1217  N   ALA A  69    -119.828  -3.713   1.962  1.00  0.00           N  
ATOM   1218  CA  ALA A  69    -120.381  -2.547   1.283  1.00  0.00           C  
ATOM   1219  C   ALA A  69    -120.903  -1.518   2.275  1.00  0.00           C  
ATOM   1220  O   ALA A  69    -120.728  -0.312   2.068  1.00  0.00           O  
ATOM   1221  CB  ALA A  69    -121.491  -2.975   0.323  1.00  0.00           C  
ATOM   1222  H   ALA A  69    -120.296  -4.603   1.872  1.00  0.00           H  
ATOM   1223  HA  ALA A  69    -119.581  -2.077   0.712  1.00  0.00           H  
ATOM   1224 1HB  ALA A  69    -121.897  -2.096  -0.178  1.00  0.00           H  
ATOM   1225 2HB  ALA A  69    -121.085  -3.662  -0.419  1.00  0.00           H  
ATOM   1226 3HB  ALA A  69    -122.283  -3.471   0.882  1.00  0.00           H  
ATOM   1227  N   VAL A  70    -121.538  -1.971   3.358  1.00  0.00           N  
ATOM   1228  CA  VAL A  70    -122.055  -1.044   4.360  1.00  0.00           C  
ATOM   1229  C   VAL A  70    -120.954  -0.569   5.300  1.00  0.00           C  
ATOM   1230  O   VAL A  70    -121.002   0.565   5.791  1.00  0.00           O  
ATOM   1231  CB  VAL A  70    -123.171  -1.716   5.181  1.00  0.00           C  
ATOM   1232  CG1 VAL A  70    -123.618  -0.807   6.317  1.00  0.00           C  
ATOM   1233  CG2 VAL A  70    -124.343  -2.064   4.276  1.00  0.00           C  
ATOM   1234  H   VAL A  70    -121.667  -2.963   3.493  1.00  0.00           H  
ATOM   1235  HA  VAL A  70    -122.436  -0.160   3.849  1.00  0.00           H  
ATOM   1236  HB  VAL A  70    -122.779  -2.626   5.635  1.00  0.00           H  
ATOM   1237 1HG1 VAL A  70    -124.407  -1.297   6.887  1.00  0.00           H  
ATOM   1238 2HG1 VAL A  70    -122.772  -0.600   6.972  1.00  0.00           H  
ATOM   1239 3HG1 VAL A  70    -123.997   0.129   5.906  1.00  0.00           H  
ATOM   1240 1HG2 VAL A  70    -125.128  -2.539   4.864  1.00  0.00           H  
ATOM   1241 2HG2 VAL A  70    -124.732  -1.154   3.819  1.00  0.00           H  
ATOM   1242 3HG2 VAL A  70    -124.010  -2.748   3.496  1.00  0.00           H  
ATOM   1243  N   TYR A  71    -119.951  -1.409   5.569  1.00  0.00           N  
ATOM   1244  CA  TYR A  71    -118.879  -1.015   6.477  1.00  0.00           C  
ATOM   1245  C   TYR A  71    -117.991   0.076   5.898  1.00  0.00           C  
ATOM   1246  O   TYR A  71    -117.227   0.696   6.647  1.00  0.00           O  
ATOM   1247  CB  TYR A  71    -118.032  -2.234   6.848  1.00  0.00           C  
ATOM   1248  CG  TYR A  71    -118.739  -3.217   7.755  1.00  0.00           C  
ATOM   1249  CD1 TYR A  71    -120.010  -2.930   8.230  1.00  0.00           C  
ATOM   1250  CD2 TYR A  71    -118.116  -4.404   8.111  1.00  0.00           C  
ATOM   1251  CE1 TYR A  71    -120.657  -3.828   9.058  1.00  0.00           C  
ATOM   1252  CE2 TYR A  71    -118.762  -5.301   8.939  1.00  0.00           C  
ATOM   1253  CZ  TYR A  71    -120.027  -5.016   9.412  1.00  0.00           C  
ATOM   1254  OH  TYR A  71    -120.671  -5.910  10.237  1.00  0.00           O  
ATOM   1255  H   TYR A  71    -119.926  -2.325   5.146  1.00  0.00           H  
ATOM   1256  HA  TYR A  71    -119.327  -0.612   7.386  1.00  0.00           H  
ATOM   1257 1HB  TYR A  71    -117.735  -2.761   5.940  1.00  0.00           H  
ATOM   1258 2HB  TYR A  71    -117.121  -1.905   7.348  1.00  0.00           H  
ATOM   1259  HD1 TYR A  71    -120.500  -1.997   7.950  1.00  0.00           H  
ATOM   1260  HD2 TYR A  71    -117.117  -4.628   7.739  1.00  0.00           H  
ATOM   1261  HE1 TYR A  71    -121.655  -3.603   9.432  1.00  0.00           H  
ATOM   1262  HE2 TYR A  71    -118.273  -6.234   9.220  1.00  0.00           H  
ATOM   1263  HH  TYR A  71    -120.106  -6.673  10.383  1.00  0.00           H  
ATOM   1264  N   THR A  72    -118.073   0.330   4.592  1.00  0.00           N  
ATOM   1265  CA  THR A  72    -117.243   1.331   3.934  1.00  0.00           C  
ATOM   1266  C   THR A  72    -117.965   2.661   3.755  1.00  0.00           C  
ATOM   1267  O   THR A  72    -117.510   3.505   2.975  1.00  0.00           O  
ATOM   1268  CB  THR A  72    -116.763   0.823   2.562  1.00  0.00           C  
ATOM   1269  OG1 THR A  72    -117.897   0.510   1.742  1.00  0.00           O  
ATOM   1270  CG2 THR A  72    -115.902  -0.420   2.725  1.00  0.00           C  
ATOM   1271  H   THR A  72    -118.739  -0.195   4.044  1.00  0.00           H  
ATOM   1272  HA  THR A  72    -116.376   1.530   4.564  1.00  0.00           H  
ATOM   1273  HB  THR A  72    -116.180   1.601   2.070  1.00  0.00           H  
ATOM   1274  HG1 THR A  72    -118.668   0.382   2.299  1.00  0.00           H  
ATOM   1275 1HG2 THR A  72    -115.571  -0.764   1.745  1.00  0.00           H  
ATOM   1276 2HG2 THR A  72    -115.033  -0.182   3.339  1.00  0.00           H  
ATOM   1277 3HG2 THR A  72    -116.483  -1.204   3.208  1.00  0.00           H  
ATOM   1278  N   PHE A  73    -119.080   2.864   4.458  1.00  0.00           N  
ATOM   1279  CA  PHE A  73    -119.773   4.145   4.383  1.00  0.00           C  
ATOM   1280  C   PHE A  73    -118.996   5.234   5.113  1.00  0.00           C  
ATOM   1281  O   PHE A  73    -118.985   6.393   4.686  1.00  0.00           O  
ATOM   1282  CB  PHE A  73    -121.178   4.029   4.976  1.00  0.00           C  
ATOM   1283  CG  PHE A  73    -122.142   3.273   4.106  1.00  0.00           C  
ATOM   1284  CD1 PHE A  73    -121.981   3.244   2.729  1.00  0.00           C  
ATOM   1285  CD2 PHE A  73    -123.212   2.589   4.663  1.00  0.00           C  
ATOM   1286  CE1 PHE A  73    -122.867   2.549   1.928  1.00  0.00           C  
ATOM   1287  CE2 PHE A  73    -124.099   1.892   3.866  1.00  0.00           C  
ATOM   1288  CZ  PHE A  73    -123.926   1.873   2.496  1.00  0.00           C  
ATOM   1289  H   PHE A  73    -119.456   2.135   5.047  1.00  0.00           H  
ATOM   1290  HA  PHE A  73    -119.844   4.440   3.335  1.00  0.00           H  
ATOM   1291 1HB  PHE A  73    -121.125   3.527   5.941  1.00  0.00           H  
ATOM   1292 2HB  PHE A  73    -121.584   5.025   5.147  1.00  0.00           H  
ATOM   1293  HD1 PHE A  73    -121.143   3.778   2.280  1.00  0.00           H  
ATOM   1294  HD2 PHE A  73    -123.349   2.605   5.745  1.00  0.00           H  
ATOM   1295  HE1 PHE A  73    -122.729   2.535   0.847  1.00  0.00           H  
ATOM   1296  HE2 PHE A  73    -124.935   1.358   4.316  1.00  0.00           H  
ATOM   1297  HZ  PHE A  73    -124.625   1.325   1.866  1.00  0.00           H  
ATOM   1298  N   GLN A  74    -118.337   4.876   6.212  1.00  0.00           N  
ATOM   1299  CA  GLN A  74    -117.638   5.836   7.050  1.00  0.00           C  
ATOM   1300  C   GLN A  74    -116.186   5.944   6.589  1.00  0.00           C  
ATOM   1301  O   GLN A  74    -115.837   5.578   5.463  1.00  0.00           O  
ATOM   1302  CB  GLN A  74    -117.705   5.425   8.524  1.00  0.00           C  
ATOM   1303  CG  GLN A  74    -116.988   4.125   8.841  1.00  0.00           C  
ATOM   1304  CD  GLN A  74    -117.113   3.736  10.302  1.00  0.00           C  
ATOM   1305  OE1 GLN A  74    -118.161   3.931  10.924  1.00  0.00           O  
ATOM   1306  NE2 GLN A  74    -116.041   3.184  10.860  1.00  0.00           N  
ATOM   1307  H   GLN A  74    -118.326   3.899   6.469  1.00  0.00           H  
ATOM   1308  HA  GLN A  74    -118.105   6.812   6.922  1.00  0.00           H  
ATOM   1309 1HB  GLN A  74    -117.267   6.210   9.141  1.00  0.00           H  
ATOM   1310 2HB  GLN A  74    -118.748   5.317   8.824  1.00  0.00           H  
ATOM   1311 1HG  GLN A  74    -117.420   3.327   8.238  1.00  0.00           H  
ATOM   1312 2HG  GLN A  74    -115.930   4.239   8.607  1.00  0.00           H  
ATOM   1313 1HE2 GLN A  74    -116.064   2.907  11.822  1.00  0.00           H  
ATOM   1314 2HE2 GLN A  74    -115.211   3.045  10.320  1.00  0.00           H  
ATOM   1315  N   PHE A  75    -115.314   6.449   7.462  1.00  0.00           N  
ATOM   1316  CA  PHE A  75    -114.034   7.018   7.038  1.00  0.00           C  
ATOM   1317  C   PHE A  75    -113.097   5.893   6.593  1.00  0.00           C  
ATOM   1318  O   PHE A  75    -112.228   5.421   7.329  1.00  0.00           O  
ATOM   1319  CB  PHE A  75    -113.392   7.821   8.170  1.00  0.00           C  
ATOM   1320  CG  PHE A  75    -112.180   8.602   7.747  1.00  0.00           C  
ATOM   1321  CD1 PHE A  75    -112.228   9.438   6.642  1.00  0.00           C  
ATOM   1322  CD2 PHE A  75    -110.991   8.502   8.453  1.00  0.00           C  
ATOM   1323  CE1 PHE A  75    -111.114  10.157   6.252  1.00  0.00           C  
ATOM   1324  CE2 PHE A  75    -109.877   9.221   8.067  1.00  0.00           C  
ATOM   1325  CZ  PHE A  75    -109.938  10.049   6.964  1.00  0.00           C  
ATOM   1326  H   PHE A  75    -115.546   6.437   8.445  1.00  0.00           H  
ATOM   1327  HA  PHE A  75    -114.211   7.664   6.177  1.00  0.00           H  
ATOM   1328 1HB  PHE A  75    -114.121   8.519   8.580  1.00  0.00           H  
ATOM   1329 2HB  PHE A  75    -113.098   7.146   8.973  1.00  0.00           H  
ATOM   1330  HD1 PHE A  75    -113.158   9.525   6.079  1.00  0.00           H  
ATOM   1331  HD2 PHE A  75    -110.943   7.848   9.324  1.00  0.00           H  
ATOM   1332  HE1 PHE A  75    -111.165  10.810   5.381  1.00  0.00           H  
ATOM   1333  HE2 PHE A  75    -108.948   9.134   8.631  1.00  0.00           H  
ATOM   1334  HZ  PHE A  75    -109.060  10.615   6.657  1.00  0.00           H  
ATOM   1335  N   GLN A  76    -113.300   5.462   5.350  1.00  0.00           N  
ATOM   1336  CA  GLN A  76    -112.365   4.583   4.664  1.00  0.00           C  
ATOM   1337  C   GLN A  76    -111.382   5.340   3.786  1.00  0.00           C  
ATOM   1338  O   GLN A  76    -110.608   4.708   3.059  1.00  0.00           O  
ATOM   1339  CB  GLN A  76    -113.129   3.562   3.816  1.00  0.00           C  
ATOM   1340  CG  GLN A  76    -114.034   2.641   4.616  1.00  0.00           C  
ATOM   1341  CD  GLN A  76    -113.266   1.809   5.626  1.00  0.00           C  
ATOM   1342  OE1 GLN A  76    -112.323   1.095   5.275  1.00  0.00           O  
ATOM   1343  NE2 GLN A  76    -113.666   1.897   6.890  1.00  0.00           N  
ATOM   1344  H   GLN A  76    -114.137   5.760   4.870  1.00  0.00           H  
ATOM   1345  HA  GLN A  76    -111.773   4.055   5.413  1.00  0.00           H  
ATOM   1346 1HB  GLN A  76    -113.744   4.085   3.084  1.00  0.00           H  
ATOM   1347 2HB  GLN A  76    -112.420   2.943   3.266  1.00  0.00           H  
ATOM   1348 1HG  GLN A  76    -114.764   3.245   5.155  1.00  0.00           H  
ATOM   1349 2HG  GLN A  76    -114.542   1.963   3.931  1.00  0.00           H  
ATOM   1350 1HE2 GLN A  76    -113.198   1.371   7.601  1.00  0.00           H  
ATOM   1351 2HE2 GLN A  76    -114.436   2.488   7.131  1.00  0.00           H  
ATOM   1352  N   ASP A  77    -111.395   6.673   3.827  1.00  0.00           N  
ATOM   1353  CA  ASP A  77    -110.554   7.453   2.929  1.00  0.00           C  
ATOM   1354  C   ASP A  77    -109.079   7.340   3.283  1.00  0.00           C  
ATOM   1355  O   ASP A  77    -108.231   7.537   2.407  1.00  0.00           O  
ATOM   1356  CB  ASP A  77    -110.973   8.925   2.955  1.00  0.00           C  
ATOM   1357  CG  ASP A  77    -112.314   9.171   2.276  1.00  0.00           C  
ATOM   1358  OD1 ASP A  77    -112.770   8.302   1.572  1.00  0.00           O  
ATOM   1359  OD2 ASP A  77    -112.869  10.226   2.469  1.00  0.00           O  
ATOM   1360  H   ASP A  77    -111.993   7.155   4.484  1.00  0.00           H  
ATOM   1361  HA  ASP A  77    -110.673   7.064   1.917  1.00  0.00           H  
ATOM   1362 1HB  ASP A  77    -111.037   9.267   3.988  1.00  0.00           H  
ATOM   1363 2HB  ASP A  77    -110.214   9.528   2.456  1.00  0.00           H  
ATOM   1364  N   PHE A  78    -108.756   7.038   4.538  1.00  0.00           N  
ATOM   1365  CA  PHE A  78    -107.372   6.921   4.972  1.00  0.00           C  
ATOM   1366  C   PHE A  78    -106.762   5.687   4.315  1.00  0.00           C  
ATOM   1367  O   PHE A  78    -105.724   5.783   3.644  1.00  0.00           O  
ATOM   1368  CB  PHE A  78    -107.278   6.816   6.495  1.00  0.00           C  
ATOM   1369  CG  PHE A  78    -105.874   6.659   7.006  1.00  0.00           C  
ATOM   1370  CD1 PHE A  78    -105.019   7.749   7.074  1.00  0.00           C  
ATOM   1371  CD2 PHE A  78    -105.405   5.421   7.420  1.00  0.00           C  
ATOM   1372  CE1 PHE A  78    -103.728   7.606   7.544  1.00  0.00           C  
ATOM   1373  CE2 PHE A  78    -104.115   5.275   7.891  1.00  0.00           C  
ATOM   1374  CZ  PHE A  78    -103.275   6.370   7.953  1.00  0.00           C  
ATOM   1375  H   PHE A  78    -109.496   6.885   5.209  1.00  0.00           H  
ATOM   1376  HA  PHE A  78    -106.831   7.811   4.647  1.00  0.00           H  
ATOM   1377 1HB  PHE A  78    -107.707   7.709   6.948  1.00  0.00           H  
ATOM   1378 2HB  PHE A  78    -107.862   5.962   6.838  1.00  0.00           H  
ATOM   1379  HD1 PHE A  78    -105.378   8.727   6.752  1.00  0.00           H  
ATOM   1380  HD2 PHE A  78    -106.068   4.557   7.370  1.00  0.00           H  
ATOM   1381  HE1 PHE A  78    -103.067   8.471   7.592  1.00  0.00           H  
ATOM   1382  HE2 PHE A  78    -103.758   4.297   8.213  1.00  0.00           H  
ATOM   1383  HZ  PHE A  78    -102.257   6.256   8.323  1.00  0.00           H  
ATOM   1384  N   PRO A  79    -107.384   4.517   4.480  1.00  0.00           N  
ATOM   1385  CA  PRO A  79    -106.867   3.325   3.793  1.00  0.00           C  
ATOM   1386  C   PRO A  79    -107.063   3.381   2.290  1.00  0.00           C  
ATOM   1387  O   PRO A  79    -106.311   2.728   1.557  1.00  0.00           O  
ATOM   1388  CB  PRO A  79    -107.664   2.178   4.428  1.00  0.00           C  
ATOM   1389  CG  PRO A  79    -108.950   2.810   4.837  1.00  0.00           C  
ATOM   1390  CD  PRO A  79    -108.558   4.182   5.317  1.00  0.00           C  
ATOM   1391  HA  PRO A  79    -105.793   3.222   4.008  1.00  0.00           H  
ATOM   1392 1HB  PRO A  79    -107.799   1.366   3.699  1.00  0.00           H  
ATOM   1393 2HB  PRO A  79    -107.105   1.758   5.278  1.00  0.00           H  
ATOM   1394 1HG  PRO A  79    -109.645   2.842   3.985  1.00  0.00           H  
ATOM   1395 2HG  PRO A  79    -109.435   2.209   5.621  1.00  0.00           H  
ATOM   1396 1HD  PRO A  79    -109.387   4.884   5.141  1.00  0.00           H  
ATOM   1397 2HD  PRO A  79    -108.308   4.139   6.388  1.00  0.00           H  
ATOM   1398  N   THR A  80    -108.039   4.154   1.807  1.00  0.00           N  
ATOM   1399  CA  THR A  80    -108.218   4.304   0.366  1.00  0.00           C  
ATOM   1400  C   THR A  80    -107.075   5.102  -0.246  1.00  0.00           C  
ATOM   1401  O   THR A  80    -106.609   4.786  -1.347  1.00  0.00           O  
ATOM   1402  CB  THR A  80    -109.559   4.988   0.041  1.00  0.00           C  
ATOM   1403  OG1 THR A  80    -110.640   4.180   0.524  1.00  0.00           O  
ATOM   1404  CG2 THR A  80    -109.709   5.182  -1.460  1.00  0.00           C  
ATOM   1405  H   THR A  80    -108.663   4.642   2.434  1.00  0.00           H  
ATOM   1406  HA  THR A  80    -108.213   3.314  -0.088  1.00  0.00           H  
ATOM   1407  HB  THR A  80    -109.601   5.959   0.533  1.00  0.00           H  
ATOM   1408  HG1 THR A  80    -110.748   4.322   1.467  1.00  0.00           H  
ATOM   1409 1HG2 THR A  80    -110.662   5.667  -1.671  1.00  0.00           H  
ATOM   1410 2HG2 THR A  80    -108.894   5.806  -1.829  1.00  0.00           H  
ATOM   1411 3HG2 THR A  80    -109.677   4.214  -1.958  1.00  0.00           H  
ATOM   1412  N   TYR A  81    -106.612   6.141   0.454  1.00  0.00           N  
ATOM   1413  CA  TYR A  81    -105.514   6.953  -0.058  1.00  0.00           C  
ATOM   1414  C   TYR A  81    -104.233   6.142  -0.177  1.00  0.00           C  
ATOM   1415  O   TYR A  81    -103.454   6.348  -1.114  1.00  0.00           O  
ATOM   1416  CB  TYR A  81    -105.288   8.172   0.839  1.00  0.00           C  
ATOM   1417  CG  TYR A  81    -106.384   9.210   0.747  1.00  0.00           C  
ATOM   1418  CD1 TYR A  81    -107.439   9.029  -0.135  1.00  0.00           C  
ATOM   1419  CD2 TYR A  81    -106.334  10.344   1.544  1.00  0.00           C  
ATOM   1420  CE1 TYR A  81    -108.440   9.977  -0.219  1.00  0.00           C  
ATOM   1421  CE2 TYR A  81    -107.335  11.292   1.460  1.00  0.00           C  
ATOM   1422  CZ  TYR A  81    -108.384  11.112   0.582  1.00  0.00           C  
ATOM   1423  OH  TYR A  81    -109.381  12.056   0.499  1.00  0.00           O  
ATOM   1424  H   TYR A  81    -107.020   6.375   1.348  1.00  0.00           H  
ATOM   1425  HA  TYR A  81    -105.776   7.297  -1.059  1.00  0.00           H  
ATOM   1426 1HB  TYR A  81    -105.210   7.850   1.879  1.00  0.00           H  
ATOM   1427 2HB  TYR A  81    -104.344   8.649   0.573  1.00  0.00           H  
ATOM   1428  HD1 TYR A  81    -107.478   8.138  -0.762  1.00  0.00           H  
ATOM   1429  HD2 TYR A  81    -105.504  10.487   2.237  1.00  0.00           H  
ATOM   1430  HE1 TYR A  81    -109.269   9.834  -0.912  1.00  0.00           H  
ATOM   1431  HE2 TYR A  81    -107.295  12.184   2.086  1.00  0.00           H  
ATOM   1432  HH  TYR A  81    -110.029  11.779  -0.154  1.00  0.00           H  
ATOM   1433  N   TRP A  82    -103.998   5.223   0.761  1.00  0.00           N  
ATOM   1434  CA  TRP A  82    -102.813   4.376   0.682  1.00  0.00           C  
ATOM   1435  C   TRP A  82    -102.903   3.412  -0.493  1.00  0.00           C  
ATOM   1436  O   TRP A  82    -101.907   3.167  -1.182  1.00  0.00           O  
ATOM   1437  CB  TRP A  82    -102.632   3.587   1.980  1.00  0.00           C  
ATOM   1438  CG  TRP A  82    -102.184   4.431   3.135  1.00  0.00           C  
ATOM   1439  CD1 TRP A  82    -102.817   4.575   4.333  1.00  0.00           C  
ATOM   1440  CD2 TRP A  82    -100.995   5.254   3.208  1.00  0.00           C  
ATOM   1441  NE1 TRP A  82    -102.109   5.429   5.143  1.00  0.00           N  
ATOM   1442  CE2 TRP A  82    -100.990   5.853   4.471  1.00  0.00           C  
ATOM   1443  CE3 TRP A  82     -99.950   5.527   2.316  1.00  0.00           C  
ATOM   1444  CZ2 TRP A  82     -99.980   6.714   4.871  1.00  0.00           C  
ATOM   1445  CZ3 TRP A  82     -98.937   6.389   2.718  1.00  0.00           C  
ATOM   1446  CH2 TRP A  82     -98.952   6.967   3.963  1.00  0.00           C  
ATOM   1447  H   TRP A  82    -104.638   5.102   1.534  1.00  0.00           H  
ATOM   1448  HA  TRP A  82    -101.944   5.014   0.519  1.00  0.00           H  
ATOM   1449 1HB  TRP A  82    -103.574   3.110   2.250  1.00  0.00           H  
ATOM   1450 2HB  TRP A  82    -101.897   2.798   1.827  1.00  0.00           H  
ATOM   1451  HD1 TRP A  82    -103.749   4.085   4.608  1.00  0.00           H  
ATOM   1452  HE1 TRP A  82    -102.368   5.702   6.080  1.00  0.00           H  
ATOM   1453  HE3 TRP A  82     -99.931   5.069   1.328  1.00  0.00           H  
ATOM   1454  HZ2 TRP A  82     -99.975   7.182   5.855  1.00  0.00           H  
ATOM   1455  HZ3 TRP A  82     -98.127   6.597   2.018  1.00  0.00           H  
ATOM   1456  HH2 TRP A  82     -98.141   7.638   4.246  1.00  0.00           H  
ATOM   1457  N   ARG A  83    -104.093   2.863  -0.745  1.00  0.00           N  
ATOM   1458  CA  ARG A  83    -104.257   1.784  -1.711  1.00  0.00           C  
ATOM   1459  C   ARG A  83    -104.229   2.268  -3.152  1.00  0.00           C  
ATOM   1460  O   ARG A  83    -104.020   1.451  -4.055  1.00  0.00           O  
ATOM   1461  CB  ARG A  83    -105.568   1.053  -1.462  1.00  0.00           C  
ATOM   1462  CG  ARG A  83    -105.614   0.241  -0.178  1.00  0.00           C  
ATOM   1463  CD  ARG A  83    -106.935  -0.411   0.013  1.00  0.00           C  
ATOM   1464  NE  ARG A  83    -106.984  -1.189   1.241  1.00  0.00           N  
ATOM   1465  CZ  ARG A  83    -108.082  -1.819   1.704  1.00  0.00           C  
ATOM   1466  NH1 ARG A  83    -109.210  -1.754   1.032  1.00  0.00           N  
ATOM   1467  NH2 ARG A  83    -108.024  -2.502   2.834  1.00  0.00           N  
ATOM   1468  H   ARG A  83    -104.904   3.207  -0.250  1.00  0.00           H  
ATOM   1469  HA  ARG A  83    -103.426   1.088  -1.595  1.00  0.00           H  
ATOM   1470 1HB  ARG A  83    -106.384   1.773  -1.425  1.00  0.00           H  
ATOM   1471 2HB  ARG A  83    -105.769   0.373  -2.290  1.00  0.00           H  
ATOM   1472 1HG  ARG A  83    -104.850  -0.536  -0.211  1.00  0.00           H  
ATOM   1473 2HG  ARG A  83    -105.429   0.896   0.674  1.00  0.00           H  
ATOM   1474 1HD  ARG A  83    -107.713   0.350   0.060  1.00  0.00           H  
ATOM   1475 2HD  ARG A  83    -107.134  -1.081  -0.823  1.00  0.00           H  
ATOM   1476  HE  ARG A  83    -106.135  -1.262   1.785  1.00  0.00           H  
ATOM   1477 1HH1 ARG A  83    -109.254  -1.231   0.169  1.00  0.00           H  
ATOM   1478 2HH1 ARG A  83    -110.032  -2.226   1.379  1.00  0.00           H  
ATOM   1479 1HH2 ARG A  83    -107.156  -2.552   3.350  1.00  0.00           H  
ATOM   1480 2HH2 ARG A  83    -108.846  -2.974   3.181  1.00  0.00           H  
ATOM   1481  N   ASN A  84    -104.447   3.561  -3.388  1.00  0.00           N  
ATOM   1482  CA  ASN A  84    -104.433   4.086  -4.745  1.00  0.00           C  
ATOM   1483  C   ASN A  84    -103.002   4.151  -5.262  1.00  0.00           C  
ATOM   1484  O   ASN A  84    -102.122   4.729  -4.616  1.00  0.00           O  
ATOM   1485  CB  ASN A  84    -105.095   5.451  -4.806  1.00  0.00           C  
ATOM   1486  CG  ASN A  84    -106.571   5.390  -4.528  1.00  0.00           C  
ATOM   1487  OD1 ASN A  84    -107.206   4.344  -4.705  1.00  0.00           O  
ATOM   1488  ND2 ASN A  84    -107.130   6.492  -4.097  1.00  0.00           N  
ATOM   1489  H   ASN A  84    -104.624   4.190  -2.618  1.00  0.00           H  
ATOM   1490  HA  ASN A  84    -105.009   3.414  -5.382  1.00  0.00           H  
ATOM   1491 1HB  ASN A  84    -104.627   6.115  -4.077  1.00  0.00           H  
ATOM   1492 2HB  ASN A  84    -104.940   5.887  -5.793  1.00  0.00           H  
ATOM   1493 1HD2 ASN A  84    -108.110   6.510  -3.896  1.00  0.00           H  
ATOM   1494 2HD2 ASN A  84    -106.578   7.315  -3.968  1.00  0.00           H  
ATOM   1495  N   LEU A  85    -102.769   3.557  -6.432  1.00  0.00           N  
ATOM   1496  CA  LEU A  85    -101.424   3.460  -7.002  1.00  0.00           C  
ATOM   1497  C   LEU A  85    -101.109   4.733  -7.788  1.00  0.00           C  
ATOM   1498  O   LEU A  85    -101.054   4.744  -9.020  1.00  0.00           O  
ATOM   1499  CB  LEU A  85    -101.310   2.233  -7.915  1.00  0.00           C  
ATOM   1500  CG  LEU A  85    -101.571   0.878  -7.245  1.00  0.00           C  
ATOM   1501  CD1 LEU A  85    -101.485  -0.229  -8.287  1.00  0.00           C  
ATOM   1502  CD2 LEU A  85    -100.561   0.660  -6.129  1.00  0.00           C  
ATOM   1503  H   LEU A  85    -103.548   3.160  -6.940  1.00  0.00           H  
ATOM   1504  HA  LEU A  85    -100.707   3.384  -6.184  1.00  0.00           H  
ATOM   1505 1HB  LEU A  85    -102.020   2.341  -8.733  1.00  0.00           H  
ATOM   1506 2HB  LEU A  85    -100.305   2.206  -8.336  1.00  0.00           H  
ATOM   1507  HG  LEU A  85    -102.579   0.867  -6.829  1.00  0.00           H  
ATOM   1508 1HD1 LEU A  85    -101.671  -1.192  -7.811  1.00  0.00           H  
ATOM   1509 2HD1 LEU A  85    -102.231  -0.058  -9.063  1.00  0.00           H  
ATOM   1510 3HD1 LEU A  85    -100.491  -0.231  -8.733  1.00  0.00           H  
ATOM   1511 1HD2 LEU A  85    -100.747  -0.303  -5.653  1.00  0.00           H  
ATOM   1512 2HD2 LEU A  85     -99.553   0.670  -6.544  1.00  0.00           H  
ATOM   1513 3HD2 LEU A  85    -100.657   1.455  -5.390  1.00  0.00           H  
ATOM   1514  N   THR A  86    -100.900   5.819  -7.023  1.00  0.00           N  
ATOM   1515  CA  THR A  86    -100.456   7.133  -7.514  1.00  0.00           C  
ATOM   1516  C   THR A  86    -101.353   7.664  -8.634  1.00  0.00           C  
ATOM   1517  O   THR A  86    -100.880   8.031  -9.711  1.00  0.00           O  
ATOM   1518  CB  THR A  86     -99.001   7.070  -8.014  1.00  0.00           C  
ATOM   1519  OG1 THR A  86     -98.929   6.235  -9.177  1.00  0.00           O  
ATOM   1520  CG2 THR A  86     -98.089   6.509  -6.934  1.00  0.00           C  
ATOM   1521  H   THR A  86    -101.068   5.695  -6.034  1.00  0.00           H  
ATOM   1522  HA  THR A  86    -100.553   7.856  -6.703  1.00  0.00           H  
ATOM   1523  HB  THR A  86     -98.665   8.072  -8.281  1.00  0.00           H  
ATOM   1524  HG1 THR A  86     -99.801   5.885  -9.374  1.00  0.00           H  
ATOM   1525 1HG2 THR A  86     -97.065   6.473  -7.305  1.00  0.00           H  
ATOM   1526 2HG2 THR A  86     -98.134   7.148  -6.053  1.00  0.00           H  
ATOM   1527 3HG2 THR A  86     -98.415   5.504  -6.670  1.00  0.00           H  
ATOM   1528  N   GLY A  87    -102.659   7.702  -8.378  1.00  0.00           N  
ATOM   1529  CA  GLY A  87    -103.609   8.032  -9.419  1.00  0.00           C  
ATOM   1530  C   GLY A  87    -104.568   9.148  -9.066  1.00  0.00           C  
ATOM   1531  O   GLY A  87    -105.715   9.150  -9.524  1.00  0.00           O  
ATOM   1532  H   GLY A  87    -102.998   7.501  -7.448  1.00  0.00           H  
ATOM   1533 1HA  GLY A  87    -103.073   8.324 -10.323  1.00  0.00           H  
ATOM   1534 2HA  GLY A  87    -104.198   7.149  -9.666  1.00  0.00           H  
ATOM   1535  N   PHE A  88    -104.122  10.108  -8.255  1.00  0.00           N  
ATOM   1536  CA  PHE A  88    -104.965  11.264  -7.960  1.00  0.00           C  
ATOM   1537  C   PHE A  88    -104.933  12.271  -9.104  1.00  0.00           C  
ATOM   1538  O   PHE A  88    -105.980  12.618  -9.665  1.00  0.00           O  
ATOM   1539  CB  PHE A  88    -104.513  11.940  -6.665  1.00  0.00           C  
ATOM   1540  CG  PHE A  88    -104.835  11.155  -5.426  1.00  0.00           C  
ATOM   1541  CD1 PHE A  88    -103.893  10.311  -4.857  1.00  0.00           C  
ATOM   1542  CD2 PHE A  88    -106.082  11.256  -4.827  1.00  0.00           C  
ATOM   1543  CE1 PHE A  88    -104.189   9.588  -3.717  1.00  0.00           C  
ATOM   1544  CE2 PHE A  88    -106.380  10.535  -3.688  1.00  0.00           C  
ATOM   1545  CZ  PHE A  88    -105.432   9.700  -3.132  1.00  0.00           C  
ATOM   1546  H   PHE A  88    -103.204  10.050  -7.837  1.00  0.00           H  
ATOM   1547  HA  PHE A  88    -105.994  10.922  -7.848  1.00  0.00           H  
ATOM   1548 1HB  PHE A  88    -103.436  12.100  -6.695  1.00  0.00           H  
ATOM   1549 2HB  PHE A  88    -104.986  12.918  -6.581  1.00  0.00           H  
ATOM   1550  HD1 PHE A  88    -102.909  10.224  -5.319  1.00  0.00           H  
ATOM   1551  HD2 PHE A  88    -106.831  11.916  -5.267  1.00  0.00           H  
ATOM   1552  HE1 PHE A  88    -103.438   8.929  -3.281  1.00  0.00           H  
ATOM   1553  HE2 PHE A  88    -107.364  10.624  -3.227  1.00  0.00           H  
ATOM   1554  HZ  PHE A  88    -105.666   9.129  -2.235  1.00  0.00           H  
ATOM   1555  N   THR A  89    -103.733  12.766  -9.439  1.00  0.00           N  
ATOM   1556  CA  THR A  89    -103.448  13.705 -10.532  1.00  0.00           C  
ATOM   1557  C   THR A  89    -104.145  15.062 -10.390  1.00  0.00           C  
ATOM   1558  O   THR A  89    -104.211  15.818 -11.367  1.00  0.00           O  
ATOM   1559  CB  THR A  89    -103.838  13.085 -11.886  1.00  0.00           C  
ATOM   1560  OG1 THR A  89    -105.264  13.107 -12.032  1.00  0.00           O  
ATOM   1561  CG2 THR A  89    -103.345  11.649 -11.976  1.00  0.00           C  
ATOM   1562  H   THR A  89    -102.973  12.435  -8.862  1.00  0.00           H  
ATOM   1563  HA  THR A  89    -102.383  13.941 -10.515  1.00  0.00           H  
ATOM   1564  HB  THR A  89    -103.395  13.667 -12.694  1.00  0.00           H  
ATOM   1565  HG1 THR A  89    -105.665  12.601 -11.321  1.00  0.00           H  
ATOM   1566 1HG2 THR A  89    -103.629  11.227 -12.940  1.00  0.00           H  
ATOM   1567 2HG2 THR A  89    -102.260  11.630 -11.877  1.00  0.00           H  
ATOM   1568 3HG2 THR A  89    -103.792  11.060 -11.177  1.00  0.00           H  
ATOM   1569  N   ASP A  90    -104.732  15.348  -9.217  1.00  0.00           N  
ATOM   1570  CA  ASP A  90    -105.433  16.582  -8.848  1.00  0.00           C  
ATOM   1571  C   ASP A  90    -106.730  16.842  -9.619  1.00  0.00           C  
ATOM   1572  O   ASP A  90    -107.405  17.845  -9.368  1.00  0.00           O  
ATOM   1573  CB  ASP A  90    -104.498  17.779  -9.041  1.00  0.00           C  
ATOM   1574  CG  ASP A  90    -103.284  17.736  -8.123  1.00  0.00           C  
ATOM   1575  OD1 ASP A  90    -103.446  17.410  -6.971  1.00  0.00           O  
ATOM   1576  OD2 ASP A  90    -102.206  18.030  -8.582  1.00  0.00           O  
ATOM   1577  H   ASP A  90    -104.657  14.603  -8.539  1.00  0.00           H  
ATOM   1578  HA  ASP A  90    -105.755  16.501  -7.809  1.00  0.00           H  
ATOM   1579 1HB  ASP A  90    -104.153  17.808 -10.074  1.00  0.00           H  
ATOM   1580 2HB  ASP A  90    -105.046  18.703  -8.852  1.00  0.00           H  
ATOM   1581  N   GLU A  91    -107.089  15.970 -10.558  1.00  0.00           N  
ATOM   1582  CA  GLU A  91    -108.387  16.035 -11.220  1.00  0.00           C  
ATOM   1583  C   GLU A  91    -109.094  14.692 -11.327  1.00  0.00           C  
ATOM   1584  O   GLU A  91    -110.329  14.669 -11.286  1.00  0.00           O  
ATOM   1585  CB  GLU A  91    -108.221  16.628 -12.621  1.00  0.00           C  
ATOM   1586  CG  GLU A  91    -107.711  18.062 -12.641  1.00  0.00           C  
ATOM   1587  CD  GLU A  91    -107.534  18.601 -14.034  1.00  0.00           C  
ATOM   1588  OE1 GLU A  91    -107.726  17.858 -14.966  1.00  0.00           O  
ATOM   1589  OE2 GLU A  91    -107.206  19.756 -14.165  1.00  0.00           O  
ATOM   1590  H   GLU A  91    -106.441  15.241 -10.820  1.00  0.00           H  
ATOM   1591  HA  GLU A  91    -109.043  16.679 -10.632  1.00  0.00           H  
ATOM   1592 1HB  GLU A  91    -107.523  16.017 -13.194  1.00  0.00           H  
ATOM   1593 2HB  GLU A  91    -109.178  16.606 -13.142  1.00  0.00           H  
ATOM   1594 1HG  GLU A  91    -108.419  18.695 -12.107  1.00  0.00           H  
ATOM   1595 2HG  GLU A  91    -106.758  18.105 -12.116  1.00  0.00           H  
ATOM   1596  N   GLN A  92    -108.372  13.574 -11.429  1.00  0.00           N  
ATOM   1597  CA  GLN A  92    -109.018  12.279 -11.610  1.00  0.00           C  
ATOM   1598  C   GLN A  92    -109.694  11.801 -10.334  1.00  0.00           C  
ATOM   1599  O   GLN A  92    -110.629  10.996 -10.404  1.00  0.00           O  
ATOM   1600  CB  GLN A  92    -107.998  11.236 -12.077  1.00  0.00           C  
ATOM   1601  CG  GLN A  92    -107.460  11.475 -13.477  1.00  0.00           C  
ATOM   1602  CD  GLN A  92    -106.432  10.438 -13.887  1.00  0.00           C  
ATOM   1603  OE1 GLN A  92    -106.123   9.516 -13.127  1.00  0.00           O  
ATOM   1604  NE2 GLN A  92    -105.894  10.584 -15.092  1.00  0.00           N  
ATOM   1605  H   GLN A  92    -107.365  13.619 -11.380  1.00  0.00           H  
ATOM   1606  HA  GLN A  92    -109.793  12.382 -12.370  1.00  0.00           H  
ATOM   1607 1HB  GLN A  92    -107.152  11.222 -11.389  1.00  0.00           H  
ATOM   1608 2HB  GLN A  92    -108.454  10.247 -12.056  1.00  0.00           H  
ATOM   1609 1HG  GLN A  92    -108.288  11.434 -14.185  1.00  0.00           H  
ATOM   1610 2HG  GLN A  92    -106.988  12.457 -13.511  1.00  0.00           H  
ATOM   1611 1HE2 GLN A  92    -105.209   9.930 -15.418  1.00  0.00           H  
ATOM   1612 2HE2 GLN A  92    -106.173  11.346 -15.676  1.00  0.00           H  
ATOM   1613  N   LEU A  93    -109.235  12.274  -9.171  1.00  0.00           N  
ATOM   1614  CA  LEU A  93    -109.889  11.985  -7.904  1.00  0.00           C  
ATOM   1615  C   LEU A  93    -110.024  13.229  -7.034  1.00  0.00           C  
ATOM   1616  O   LEU A  93    -110.383  13.104  -5.856  1.00  0.00           O  
ATOM   1617  CB  LEU A  93    -109.103  10.909  -7.144  1.00  0.00           C  
ATOM   1618  CG  LEU A  93    -109.032   9.535  -7.822  1.00  0.00           C  
ATOM   1619  CD1 LEU A  93    -108.106   8.624  -7.026  1.00  0.00           C  
ATOM   1620  CD2 LEU A  93    -110.430   8.943  -7.919  1.00  0.00           C  
ATOM   1621  H   LEU A  93    -108.406  12.850  -9.179  1.00  0.00           H  
ATOM   1622  HA  LEU A  93    -110.897  11.628  -8.109  1.00  0.00           H  
ATOM   1623 1HB  LEU A  93    -108.083  11.261  -7.000  1.00  0.00           H  
ATOM   1624 2HB  LEU A  93    -109.560  10.772  -6.164  1.00  0.00           H  
ATOM   1625  HG  LEU A  93    -108.613   9.644  -8.822  1.00  0.00           H  
ATOM   1626 1HD1 LEU A  93    -108.055   7.647  -7.508  1.00  0.00           H  
ATOM   1627 2HD1 LEU A  93    -107.108   9.062  -6.989  1.00  0.00           H  
ATOM   1628 3HD1 LEU A  93    -108.491   8.509  -6.014  1.00  0.00           H  
ATOM   1629 1HD2 LEU A  93    -110.379   7.966  -8.401  1.00  0.00           H  
ATOM   1630 2HD2 LEU A  93    -110.849   8.832  -6.918  1.00  0.00           H  
ATOM   1631 3HD2 LEU A  93    -111.065   9.606  -8.507  1.00  0.00           H  
ATOM   1632  N   GLY A  94    -109.750  14.418  -7.568  1.00  0.00           N  
ATOM   1633  CA  GLY A  94    -109.746  15.626  -6.766  1.00  0.00           C  
ATOM   1634  C   GLY A  94    -110.947  16.526  -6.973  1.00  0.00           C  
ATOM   1635  O   GLY A  94    -111.384  17.206  -6.042  1.00  0.00           O  
ATOM   1636  H   GLY A  94    -109.540  14.482  -8.554  1.00  0.00           H  
ATOM   1637 1HA  GLY A  94    -109.704  15.361  -5.709  1.00  0.00           H  
ATOM   1638 2HA  GLY A  94    -108.851  16.207  -6.986  1.00  0.00           H  
ATOM   1639  N   ASP A  95    -111.481  16.553  -8.198  1.00  0.00           N  
ATOM   1640  CA  ASP A  95    -112.689  17.330  -8.448  1.00  0.00           C  
ATOM   1641  C   ASP A  95    -113.923  16.608  -7.925  1.00  0.00           C  
ATOM   1642  O   ASP A  95    -114.810  17.229  -7.328  1.00  0.00           O  
ATOM   1643  CB  ASP A  95    -112.849  17.608  -9.945  1.00  0.00           C  
ATOM   1644  CG  ASP A  95    -111.786  18.552 -10.490  1.00  0.00           C  
ATOM   1645  OD1 ASP A  95    -111.131  19.195  -9.703  1.00  0.00           O  
ATOM   1646  OD2 ASP A  95    -111.638  18.622 -11.686  1.00  0.00           O  
ATOM   1647  H   ASP A  95    -111.059  16.039  -8.958  1.00  0.00           H  
ATOM   1648  HA  ASP A  95    -112.609  18.277  -7.913  1.00  0.00           H  
ATOM   1649 1HB  ASP A  95    -112.798  16.669 -10.497  1.00  0.00           H  
ATOM   1650 2HB  ASP A  95    -113.831  18.044 -10.131  1.00  0.00           H  
ATOM   1651  N   LEU A  96    -113.995  15.299  -8.137  1.00  0.00           N  
ATOM   1652  CA  LEU A  96    -115.111  14.485  -7.680  1.00  0.00           C  
ATOM   1653  C   LEU A  96    -114.844  13.841  -6.328  1.00  0.00           C  
ATOM   1654  O   LEU A  96    -115.655  13.028  -5.871  1.00  0.00           O  
ATOM   1655  CB  LEU A  96    -115.417  13.394  -8.713  1.00  0.00           C  
ATOM   1656  CG  LEU A  96    -115.850  13.892 -10.098  1.00  0.00           C  
ATOM   1657  CD1 LEU A  96    -116.037  12.703 -11.030  1.00  0.00           C  
ATOM   1658  CD2 LEU A  96    -117.136  14.695  -9.970  1.00  0.00           C  
ATOM   1659  H   LEU A  96    -113.238  14.858  -8.640  1.00  0.00           H  
ATOM   1660  HA  LEU A  96    -115.983  15.128  -7.563  1.00  0.00           H  
ATOM   1661 1HB  LEU A  96    -114.527  12.781  -8.845  1.00  0.00           H  
ATOM   1662 2HB  LEU A  96    -116.215  12.761  -8.324  1.00  0.00           H  
ATOM   1663  HG  LEU A  96    -115.067  14.525 -10.518  1.00  0.00           H  
ATOM   1664 1HD1 LEU A  96    -116.344  13.057 -12.014  1.00  0.00           H  
ATOM   1665 2HD1 LEU A  96    -115.097  12.158 -11.119  1.00  0.00           H  
ATOM   1666 3HD1 LEU A  96    -116.803  12.042 -10.627  1.00  0.00           H  
ATOM   1667 1HD2 LEU A  96    -117.443  15.050 -10.955  1.00  0.00           H  
ATOM   1668 2HD2 LEU A  96    -117.919  14.063  -9.552  1.00  0.00           H  
ATOM   1669 3HD2 LEU A  96    -116.968  15.548  -9.313  1.00  0.00           H  
ATOM   1670  N   GLY A  97    -113.734  14.183  -5.682  1.00  0.00           N  
ATOM   1671  CA  GLY A  97    -113.291  13.472  -4.499  1.00  0.00           C  
ATOM   1672  C   GLY A  97    -113.704  14.117  -3.195  1.00  0.00           C  
ATOM   1673  O   GLY A  97    -112.966  14.037  -2.208  1.00  0.00           O  
ATOM   1674  H   GLY A  97    -113.186  14.959  -6.023  1.00  0.00           H  
ATOM   1675 1HA  GLY A  97    -113.687  12.457  -4.515  1.00  0.00           H  
ATOM   1676 2HA  GLY A  97    -112.205  13.394  -4.507  1.00  0.00           H  
ATOM   1677  N   LEU A  98    -114.879  14.759  -3.199  1.00  0.00           N  
ATOM   1678  CA  LEU A  98    -115.564  15.290  -2.014  1.00  0.00           C  
ATOM   1679  C   LEU A  98    -114.669  16.261  -1.234  1.00  0.00           C  
ATOM   1680  O   LEU A  98    -114.185  15.973  -0.138  1.00  0.00           O  
ATOM   1681  CB  LEU A  98    -115.999  14.141  -1.097  1.00  0.00           C  
ATOM   1682  CG  LEU A  98    -116.954  13.116  -1.722  1.00  0.00           C  
ATOM   1683  CD1 LEU A  98    -117.213  11.990  -0.730  1.00  0.00           C  
ATOM   1684  CD2 LEU A  98    -118.251  13.805  -2.117  1.00  0.00           C  
ATOM   1685  H   LEU A  98    -115.308  14.872  -4.106  1.00  0.00           H  
ATOM   1686  HA  LEU A  98    -116.421  15.876  -2.344  1.00  0.00           H  
ATOM   1687 1HB  LEU A  98    -115.111  13.606  -0.765  1.00  0.00           H  
ATOM   1688 2HB  LEU A  98    -116.493  14.562  -0.222  1.00  0.00           H  
ATOM   1689  HG  LEU A  98    -116.491  12.680  -2.608  1.00  0.00           H  
ATOM   1690 1HD1 LEU A  98    -117.891  11.262  -1.174  1.00  0.00           H  
ATOM   1691 2HD1 LEU A  98    -116.271  11.502  -0.480  1.00  0.00           H  
ATOM   1692 3HD1 LEU A  98    -117.662  12.399   0.174  1.00  0.00           H  
ATOM   1693 1HD2 LEU A  98    -118.930  13.077  -2.563  1.00  0.00           H  
ATOM   1694 2HD2 LEU A  98    -118.716  14.241  -1.233  1.00  0.00           H  
ATOM   1695 3HD2 LEU A  98    -118.039  14.593  -2.841  1.00  0.00           H  
ATOM   1696  N   GLU A  99    -114.445  17.420  -1.852  1.00  0.00           N  
ATOM   1697  CA  GLU A  99    -113.600  18.452  -1.259  1.00  0.00           C  
ATOM   1698  C   GLU A  99    -114.255  18.921   0.034  1.00  0.00           C  
ATOM   1699  O   GLU A  99    -115.235  19.669   0.019  1.00  0.00           O  
ATOM   1700  CB  GLU A  99    -113.403  19.628  -2.219  1.00  0.00           C  
ATOM   1701  CG  GLU A  99    -112.456  20.705  -1.708  1.00  0.00           C  
ATOM   1702  CD  GLU A  99    -112.264  21.828  -2.689  1.00  0.00           C  
ATOM   1703  OE1 GLU A  99    -112.837  21.769  -3.750  1.00  0.00           O  
ATOM   1704  OE2 GLU A  99    -111.543  22.746  -2.376  1.00  0.00           O  
ATOM   1705  H   GLU A  99    -114.869  17.590  -2.753  1.00  0.00           H  
ATOM   1706  HA  GLU A  99    -112.625  18.016  -1.037  1.00  0.00           H  
ATOM   1707 1HB  GLU A  99    -113.011  19.261  -3.168  1.00  0.00           H  
ATOM   1708 2HB  GLU A  99    -114.366  20.097  -2.421  1.00  0.00           H  
ATOM   1709 1HG  GLU A  99    -112.854  21.113  -0.779  1.00  0.00           H  
ATOM   1710 2HG  GLU A  99    -111.491  20.251  -1.489  1.00  0.00           H  
ATOM   1711  N   GLN A 100    -113.709  18.478   1.164  1.00  0.00           N  
ATOM   1712  CA  GLN A 100    -114.282  18.791   2.468  1.00  0.00           C  
ATOM   1713  C   GLN A 100    -113.784  20.151   2.941  1.00  0.00           C  
ATOM   1714  O   GLN A 100    -112.573  20.391   2.997  1.00  0.00           O  
ATOM   1715  CB  GLN A 100    -113.928  17.710   3.493  1.00  0.00           C  
ATOM   1716  CG  GLN A 100    -114.469  16.331   3.155  1.00  0.00           C  
ATOM   1717  CD  GLN A 100    -115.985  16.284   3.175  1.00  0.00           C  
ATOM   1718  OE1 GLN A 100    -116.617  16.602   4.187  1.00  0.00           O  
ATOM   1719  NE2 GLN A 100    -116.579  15.886   2.056  1.00  0.00           N  
ATOM   1720  H   GLN A 100    -112.876  17.909   1.116  1.00  0.00           H  
ATOM   1721  HA  GLN A 100    -115.366  18.833   2.370  1.00  0.00           H  
ATOM   1722 1HB  GLN A 100    -112.844  17.634   3.581  1.00  0.00           H  
ATOM   1723 2HB  GLN A 100    -114.316  17.994   4.470  1.00  0.00           H  
ATOM   1724 1HG  GLN A 100    -114.132  16.054   2.157  1.00  0.00           H  
ATOM   1725 2HG  GLN A 100    -114.095  15.616   3.888  1.00  0.00           H  
ATOM   1726 1HE2 GLN A 100    -117.577  15.834   2.010  1.00  0.00           H  
ATOM   1727 2HE2 GLN A 100    -116.028  15.637   1.259  1.00  0.00           H  
ATOM   1728  N   PHE A 101    -114.718  21.039   3.280  1.00  0.00           N  
ATOM   1729  CA  PHE A 101    -114.370  22.360   3.785  1.00  0.00           C  
ATOM   1730  C   PHE A 101    -114.189  22.376   5.297  1.00  0.00           C  
ATOM   1731  O   PHE A 101    -113.527  23.283   5.817  1.00  0.00           O  
ATOM   1732  CB  PHE A 101    -115.447  23.373   3.392  1.00  0.00           C  
ATOM   1733  CG  PHE A 101    -115.050  24.802   3.630  1.00  0.00           C  
ATOM   1734  CD1 PHE A 101    -114.107  25.419   2.822  1.00  0.00           C  
ATOM   1735  CD2 PHE A 101    -115.620  25.532   4.662  1.00  0.00           C  
ATOM   1736  CE1 PHE A 101    -113.741  26.734   3.041  1.00  0.00           C  
ATOM   1737  CE2 PHE A 101    -115.257  26.847   4.882  1.00  0.00           C  
ATOM   1738  CZ  PHE A 101    -114.316  27.448   4.070  1.00  0.00           C  
ATOM   1739  H   PHE A 101    -115.692  20.790   3.184  1.00  0.00           H  
ATOM   1740  HA  PHE A 101    -113.418  22.660   3.343  1.00  0.00           H  
ATOM   1741 1HB  PHE A 101    -115.686  23.258   2.336  1.00  0.00           H  
ATOM   1742 2HB  PHE A 101    -116.357  23.174   3.957  1.00  0.00           H  
ATOM   1743  HD1 PHE A 101    -113.653  24.854   2.007  1.00  0.00           H  
ATOM   1744  HD2 PHE A 101    -116.362  25.057   5.304  1.00  0.00           H  
ATOM   1745  HE1 PHE A 101    -112.998  27.206   2.398  1.00  0.00           H  
ATOM   1746  HE2 PHE A 101    -115.712  27.410   5.696  1.00  0.00           H  
ATOM   1747  HZ  PHE A 101    -114.028  28.484   4.243  1.00  0.00           H  
ATOM   1748  N   SER A 102    -114.796  21.412   5.996  1.00  0.00           N  
ATOM   1749  CA  SER A 102    -114.560  21.092   7.407  1.00  0.00           C  
ATOM   1750  C   SER A 102    -114.840  22.261   8.350  1.00  0.00           C  
ATOM   1751  O   SER A 102    -114.267  22.323   9.443  1.00  0.00           O  
ATOM   1752  CB  SER A 102    -113.126  20.635   7.590  1.00  0.00           C  
ATOM   1753  OG  SER A 102    -112.860  19.495   6.821  1.00  0.00           O  
ATOM   1754  H   SER A 102    -115.474  20.872   5.477  1.00  0.00           H  
ATOM   1755  HA  SER A 102    -115.262  20.314   7.708  1.00  0.00           H  
ATOM   1756 1HB  SER A 102    -112.448  21.438   7.301  1.00  0.00           H  
ATOM   1757 2HB  SER A 102    -112.946  20.418   8.642  1.00  0.00           H  
ATOM   1758  HG  SER A 102    -112.150  19.739   6.222  1.00  0.00           H  
ATOM   1759  N   VAL A 103    -115.708  23.193   7.957  1.00  0.00           N  
ATOM   1760  CA  VAL A 103    -116.095  24.293   8.833  1.00  0.00           C  
ATOM   1761  C   VAL A 103    -117.607  24.289   9.000  1.00  0.00           C  
ATOM   1762  O   VAL A 103    -118.123  24.102  10.108  1.00  0.00           O  
ATOM   1763  CB  VAL A 103    -115.637  25.645   8.255  1.00  0.00           C  
ATOM   1764  CG1 VAL A 103    -116.102  26.789   9.143  1.00  0.00           C  
ATOM   1765  CG2 VAL A 103    -114.124  25.658   8.105  1.00  0.00           C  
ATOM   1766  H   VAL A 103    -116.108  23.137   7.031  1.00  0.00           H  
ATOM   1767  HA  VAL A 103    -115.636  24.136   9.810  1.00  0.00           H  
ATOM   1768  HB  VAL A 103    -116.101  25.788   7.279  1.00  0.00           H  
ATOM   1769 1HG1 VAL A 103    -115.769  27.737   8.719  1.00  0.00           H  
ATOM   1770 2HG1 VAL A 103    -117.189  26.782   9.207  1.00  0.00           H  
ATOM   1771 3HG1 VAL A 103    -115.678  26.671  10.140  1.00  0.00           H  
ATOM   1772 1HG2 VAL A 103    -113.807  26.616   7.695  1.00  0.00           H  
ATOM   1773 2HG2 VAL A 103    -113.660  25.509   9.081  1.00  0.00           H  
ATOM   1774 3HG2 VAL A 103    -113.817  24.857   7.433  1.00  0.00           H  
ATOM   1775  N   SER A 104    -118.325  24.492   7.896  1.00  0.00           N  
ATOM   1776  CA  SER A 104    -119.779  24.584   7.911  1.00  0.00           C  
ATOM   1777  C   SER A 104    -120.456  23.784   6.812  1.00  0.00           C  
ATOM   1778  O   SER A 104    -121.647  23.479   6.947  1.00  0.00           O  
ATOM   1779  CB  SER A 104    -120.194  26.038   7.795  1.00  0.00           C  
ATOM   1780  OG  SER A 104    -119.797  26.576   6.564  1.00  0.00           O  
ATOM   1781  H   SER A 104    -117.836  24.586   7.018  1.00  0.00           H  
ATOM   1782  HA  SER A 104    -120.142  24.177   8.857  1.00  0.00           H  
ATOM   1783 1HB  SER A 104    -121.276  26.116   7.897  1.00  0.00           H  
ATOM   1784 2HB  SER A 104    -119.746  26.609   8.606  1.00  0.00           H  
ATOM   1785  HG  SER A 104    -120.578  26.564   6.005  1.00  0.00           H  
ATOM   1786  N   GLU A 105    -119.746  23.430   5.738  1.00  0.00           N  
ATOM   1787  CA  GLU A 105    -120.385  22.764   4.612  1.00  0.00           C  
ATOM   1788  C   GLU A 105    -120.819  21.352   4.971  1.00  0.00           C  
ATOM   1789  O   GLU A 105    -121.887  20.908   4.540  1.00  0.00           O  
ATOM   1790  CB  GLU A 105    -119.437  22.724   3.411  1.00  0.00           C  
ATOM   1791  CG  GLU A 105    -119.157  24.083   2.786  1.00  0.00           C  
ATOM   1792  CD  GLU A 105    -118.192  24.010   1.636  1.00  0.00           C  
ATOM   1793  OE1 GLU A 105    -117.678  22.947   1.383  1.00  0.00           O  
ATOM   1794  OE2 GLU A 105    -117.968  25.019   1.009  1.00  0.00           O  
ATOM   1795  H   GLU A 105    -118.755  23.621   5.699  1.00  0.00           H  
ATOM   1796  HA  GLU A 105    -121.281  23.323   4.341  1.00  0.00           H  
ATOM   1797 1HB  GLU A 105    -118.484  22.292   3.714  1.00  0.00           H  
ATOM   1798 2HB  GLU A 105    -119.857  22.080   2.638  1.00  0.00           H  
ATOM   1799 1HG  GLU A 105    -120.095  24.509   2.432  1.00  0.00           H  
ATOM   1800 2HG  GLU A 105    -118.754  24.746   3.551  1.00  0.00           H  
ATOM   1801  N   LEU A 106    -120.015  20.644   5.770  1.00  0.00           N  
ATOM   1802  CA  LEU A 106    -120.406  19.312   6.215  1.00  0.00           C  
ATOM   1803  C   LEU A 106    -121.554  19.375   7.212  1.00  0.00           C  
ATOM   1804  O   LEU A 106    -122.511  18.602   7.097  1.00  0.00           O  
ATOM   1805  CB  LEU A 106    -119.209  18.595   6.852  1.00  0.00           C  
ATOM   1806  CG  LEU A 106    -119.462  17.152   7.306  1.00  0.00           C  
ATOM   1807  CD1 LEU A 106    -119.905  16.314   6.114  1.00  0.00           C  
ATOM   1808  CD2 LEU A 106    -118.196  16.586   7.931  1.00  0.00           C  
ATOM   1809  H   LEU A 106    -119.131  21.025   6.073  1.00  0.00           H  
ATOM   1810  HA  LEU A 106    -120.747  18.744   5.351  1.00  0.00           H  
ATOM   1811 1HB  LEU A 106    -118.391  18.577   6.133  1.00  0.00           H  
ATOM   1812 2HB  LEU A 106    -118.886  19.164   7.724  1.00  0.00           H  
ATOM   1813  HG  LEU A 106    -120.267  17.137   8.041  1.00  0.00           H  
ATOM   1814 1HD1 LEU A 106    -120.085  15.289   6.436  1.00  0.00           H  
ATOM   1815 2HD1 LEU A 106    -120.823  16.730   5.698  1.00  0.00           H  
ATOM   1816 3HD1 LEU A 106    -119.125  16.323   5.353  1.00  0.00           H  
ATOM   1817 1HD2 LEU A 106    -118.376  15.560   8.255  1.00  0.00           H  
ATOM   1818 2HD2 LEU A 106    -117.390  16.599   7.197  1.00  0.00           H  
ATOM   1819 3HD2 LEU A 106    -117.912  17.193   8.791  1.00  0.00           H  
ATOM   1820  N   PHE A 107    -121.486  20.302   8.173  1.00  0.00           N  
ATOM   1821  CA  PHE A 107    -122.533  20.413   9.186  1.00  0.00           C  
ATOM   1822  C   PHE A 107    -123.833  20.925   8.580  1.00  0.00           C  
ATOM   1823  O   PHE A 107    -124.914  20.414   8.894  1.00  0.00           O  
ATOM   1824  CB  PHE A 107    -122.089  21.345  10.315  1.00  0.00           C  
ATOM   1825  CG  PHE A 107    -121.040  20.753  11.213  1.00  0.00           C  
ATOM   1826  CD1 PHE A 107    -119.695  21.011  10.996  1.00  0.00           C  
ATOM   1827  CD2 PHE A 107    -121.396  19.936  12.275  1.00  0.00           C  
ATOM   1828  CE1 PHE A 107    -118.729  20.467  11.821  1.00  0.00           C  
ATOM   1829  CE2 PHE A 107    -120.433  19.392  13.102  1.00  0.00           C  
ATOM   1830  CZ  PHE A 107    -119.098  19.657  12.874  1.00  0.00           C  
ATOM   1831  H   PHE A 107    -120.702  20.937   8.203  1.00  0.00           H  
ATOM   1832  HA  PHE A 107    -122.726  19.420   9.595  1.00  0.00           H  
ATOM   1833 1HB  PHE A 107    -121.693  22.267   9.891  1.00  0.00           H  
ATOM   1834 2HB  PHE A 107    -122.950  21.610  10.927  1.00  0.00           H  
ATOM   1835  HD1 PHE A 107    -119.403  21.652  10.163  1.00  0.00           H  
ATOM   1836  HD2 PHE A 107    -122.451  19.726  12.455  1.00  0.00           H  
ATOM   1837  HE1 PHE A 107    -117.676  20.678  11.639  1.00  0.00           H  
ATOM   1838  HE2 PHE A 107    -120.726  18.752  13.935  1.00  0.00           H  
ATOM   1839  HZ  PHE A 107    -118.337  19.227  13.524  1.00  0.00           H  
ATOM   1840  N   SER A 108    -123.744  21.915   7.689  1.00  0.00           N  
ATOM   1841  CA  SER A 108    -124.945  22.444   7.050  1.00  0.00           C  
ATOM   1842  C   SER A 108    -125.581  21.414   6.124  1.00  0.00           C  
ATOM   1843  O   SER A 108    -126.808  21.269   6.101  1.00  0.00           O  
ATOM   1844  CB  SER A 108    -124.610  23.699   6.269  1.00  0.00           C  
ATOM   1845  OG  SER A 108    -124.211  24.733   7.127  1.00  0.00           O  
ATOM   1846  H   SER A 108    -122.846  22.309   7.449  1.00  0.00           H  
ATOM   1847  HA  SER A 108    -125.675  22.679   7.826  1.00  0.00           H  
ATOM   1848 1HB  SER A 108    -123.813  23.484   5.559  1.00  0.00           H  
ATOM   1849 2HB  SER A 108    -125.481  24.015   5.697  1.00  0.00           H  
ATOM   1850  HG  SER A 108    -123.292  24.556   7.344  1.00  0.00           H  
ATOM   1851  N   SER A 109    -124.762  20.676   5.369  1.00  0.00           N  
ATOM   1852  CA  SER A 109    -125.295  19.782   4.346  1.00  0.00           C  
ATOM   1853  C   SER A 109    -126.004  18.573   4.940  1.00  0.00           C  
ATOM   1854  O   SER A 109    -126.838  17.966   4.257  1.00  0.00           O  
ATOM   1855  CB  SER A 109    -124.174  19.316   3.438  1.00  0.00           C  
ATOM   1856  OG  SER A 109    -123.638  20.387   2.711  1.00  0.00           O  
ATOM   1857  H   SER A 109    -123.762  20.732   5.502  1.00  0.00           H  
ATOM   1858  HA  SER A 109    -126.037  20.328   3.762  1.00  0.00           H  
ATOM   1859 1HB  SER A 109    -123.391  18.851   4.037  1.00  0.00           H  
ATOM   1860 2HB  SER A 109    -124.553  18.560   2.751  1.00  0.00           H  
ATOM   1861  HG  SER A 109    -122.832  20.640   3.168  1.00  0.00           H  
ATOM   1862  N   ILE A 110    -125.699  18.207   6.184  1.00  0.00           N  
ATOM   1863  CA  ILE A 110    -126.354  17.055   6.792  1.00  0.00           C  
ATOM   1864  C   ILE A 110    -127.585  17.466   7.594  1.00  0.00           C  
ATOM   1865  O   ILE A 110    -128.547  16.698   7.684  1.00  0.00           O  
ATOM   1866  CB  ILE A 110    -125.377  16.294   7.707  1.00  0.00           C  
ATOM   1867  CG1 ILE A 110    -124.230  15.698   6.885  1.00  0.00           C  
ATOM   1868  CG2 ILE A 110    -126.108  15.203   8.474  1.00  0.00           C  
ATOM   1869  CD1 ILE A 110    -123.104  15.140   7.725  1.00  0.00           C  
ATOM   1870  H   ILE A 110    -125.013  18.721   6.717  1.00  0.00           H  
ATOM   1871  HA  ILE A 110    -126.707  16.398   5.998  1.00  0.00           H  
ATOM   1872  HB  ILE A 110    -124.929  16.987   8.417  1.00  0.00           H  
ATOM   1873 1HG1 ILE A 110    -124.613  14.899   6.252  1.00  0.00           H  
ATOM   1874 2HG1 ILE A 110    -123.817  16.465   6.229  1.00  0.00           H  
ATOM   1875 1HG2 ILE A 110    -125.403  14.674   9.115  1.00  0.00           H  
ATOM   1876 2HG2 ILE A 110    -126.889  15.651   9.087  1.00  0.00           H  
ATOM   1877 3HG2 ILE A 110    -126.556  14.501   7.771  1.00  0.00           H  
ATOM   1878 1HD1 ILE A 110    -122.329  14.737   7.072  1.00  0.00           H  
ATOM   1879 2HD1 ILE A 110    -122.682  15.934   8.342  1.00  0.00           H  
ATOM   1880 3HD1 ILE A 110    -123.487  14.346   8.365  1.00  0.00           H  
ATOM   1881  N   LEU A 111    -127.583  18.667   8.181  1.00  0.00           N  
ATOM   1882  CA  LEU A 111    -128.674  19.077   9.053  1.00  0.00           C  
ATOM   1883  C   LEU A 111    -129.827  19.725   8.302  1.00  0.00           C  
ATOM   1884  O   LEU A 111    -130.962  19.685   8.790  1.00  0.00           O  
ATOM   1885  CB  LEU A 111    -128.148  20.052  10.114  1.00  0.00           C  
ATOM   1886  CG  LEU A 111    -127.101  19.483  11.079  1.00  0.00           C  
ATOM   1887  CD1 LEU A 111    -126.604  20.590  11.999  1.00  0.00           C  
ATOM   1888  CD2 LEU A 111    -127.712  18.342  11.878  1.00  0.00           C  
ATOM   1889  H   LEU A 111    -126.816  19.303   8.022  1.00  0.00           H  
ATOM   1890  HA  LEU A 111    -129.074  18.191   9.546  1.00  0.00           H  
ATOM   1891 1HB  LEU A 111    -127.703  20.908   9.608  1.00  0.00           H  
ATOM   1892 2HB  LEU A 111    -128.990  20.405  10.709  1.00  0.00           H  
ATOM   1893  HG  LEU A 111    -126.246  19.113  10.512  1.00  0.00           H  
ATOM   1894 1HD1 LEU A 111    -125.859  20.186  12.685  1.00  0.00           H  
ATOM   1895 2HD1 LEU A 111    -126.154  21.384  11.403  1.00  0.00           H  
ATOM   1896 3HD1 LEU A 111    -127.440  20.993  12.569  1.00  0.00           H  
ATOM   1897 1HD2 LEU A 111    -126.967  17.937  12.564  1.00  0.00           H  
ATOM   1898 2HD2 LEU A 111    -128.566  18.712  12.446  1.00  0.00           H  
ATOM   1899 3HD2 LEU A 111    -128.043  17.558  11.197  1.00  0.00           H  
ATOM   1900  N   ILE A 112    -129.563  20.326   7.144  1.00  0.00           N  
ATOM   1901  CA  ILE A 112    -130.601  20.953   6.329  1.00  0.00           C  
ATOM   1902  C   ILE A 112    -131.507  19.863   5.773  1.00  0.00           C  
ATOM   1903  O   ILE A 112    -132.719  19.870   6.035  1.00  0.00           O  
ATOM   1904  CB  ILE A 112    -129.998  21.778   5.177  1.00  0.00           C  
ATOM   1905  CG1 ILE A 112    -129.235  22.985   5.728  1.00  0.00           C  
ATOM   1906  CG2 ILE A 112    -131.089  22.227   4.217  1.00  0.00           C  
ATOM   1907  CD1 ILE A 112    -128.383  23.691   4.698  1.00  0.00           C  
ATOM   1908  H   ILE A 112    -128.606  20.346   6.822  1.00  0.00           H  
ATOM   1909  HA  ILE A 112    -131.190  21.611   6.966  1.00  0.00           H  
ATOM   1910  HB  ILE A 112    -129.276  21.170   4.633  1.00  0.00           H  
ATOM   1911 1HG1 ILE A 112    -129.942  23.706   6.138  1.00  0.00           H  
ATOM   1912 2HG1 ILE A 112    -128.586  22.665   6.544  1.00  0.00           H  
ATOM   1913 1HG2 ILE A 112    -130.646  22.809   3.410  1.00  0.00           H  
ATOM   1914 2HG2 ILE A 112    -131.590  21.353   3.802  1.00  0.00           H  
ATOM   1915 3HG2 ILE A 112    -131.815  22.840   4.751  1.00  0.00           H  
ATOM   1916 1HD1 ILE A 112    -127.873  24.535   5.163  1.00  0.00           H  
ATOM   1917 2HD1 ILE A 112    -127.644  22.996   4.299  1.00  0.00           H  
ATOM   1918 3HD1 ILE A 112    -129.016  24.052   3.888  1.00  0.00           H  
ATOM   1919  N   PRO A 113    -130.970  18.902   5.013  1.00  0.00           N  
ATOM   1920  CA  PRO A 113    -131.818  17.833   4.471  1.00  0.00           C  
ATOM   1921  C   PRO A 113    -132.319  16.860   5.526  1.00  0.00           C  
ATOM   1922  O   PRO A 113    -133.350  16.209   5.298  1.00  0.00           O  
ATOM   1923  CB  PRO A 113    -130.881  17.134   3.481  1.00  0.00           C  
ATOM   1924  CG  PRO A 113    -129.515  17.418   4.007  1.00  0.00           C  
ATOM   1925  CD  PRO A 113    -129.615  18.807   4.577  1.00  0.00           C  
ATOM   1926  HA  PRO A 113    -132.683  18.281   3.960  1.00  0.00           H  
ATOM   1927 1HB  PRO A 113    -131.109  16.059   3.442  1.00  0.00           H  
ATOM   1928 2HB  PRO A 113    -131.040  17.533   2.468  1.00  0.00           H  
ATOM   1929 1HG  PRO A 113    -129.237  16.669   4.763  1.00  0.00           H  
ATOM   1930 2HG  PRO A 113    -128.774  17.344   3.198  1.00  0.00           H  
ATOM   1931 1HD  PRO A 113    -128.921  18.907   5.425  1.00  0.00           H  
ATOM   1932 2HD  PRO A 113    -129.379  19.543   3.794  1.00  0.00           H  
ATOM   1933  N   GLY A 114    -131.629  16.746   6.665  1.00  0.00           N  
ATOM   1934  CA  GLY A 114    -132.088  15.873   7.730  1.00  0.00           C  
ATOM   1935  C   GLY A 114    -133.268  16.431   8.496  1.00  0.00           C  
ATOM   1936  O   GLY A 114    -134.180  15.685   8.863  1.00  0.00           O  
ATOM   1937  H   GLY A 114    -130.775  17.271   6.793  1.00  0.00           H  
ATOM   1938 1HA  GLY A 114    -132.371  14.907   7.311  1.00  0.00           H  
ATOM   1939 2HA  GLY A 114    -131.274  15.693   8.430  1.00  0.00           H  
ATOM   1940  N   PHE A 115    -133.270  17.737   8.755  1.00  0.00           N  
ATOM   1941  CA  PHE A 115    -134.400  18.345   9.444  1.00  0.00           C  
ATOM   1942  C   PHE A 115    -135.470  18.797   8.464  1.00  0.00           C  
ATOM   1943  O   PHE A 115    -136.664  18.666   8.753  1.00  0.00           O  
ATOM   1944  CB  PHE A 115    -133.935  19.537  10.282  1.00  0.00           C  
ATOM   1945  CG  PHE A 115    -135.032  20.178  11.084  1.00  0.00           C  
ATOM   1946  CD1 PHE A 115    -135.513  19.574  12.236  1.00  0.00           C  
ATOM   1947  CD2 PHE A 115    -135.586  21.386  10.688  1.00  0.00           C  
ATOM   1948  CE1 PHE A 115    -136.522  20.163  12.974  1.00  0.00           C  
ATOM   1949  CE2 PHE A 115    -136.594  21.977  11.424  1.00  0.00           C  
ATOM   1950  CZ  PHE A 115    -137.062  21.364  12.569  1.00  0.00           C  
ATOM   1951  H   PHE A 115    -132.492  18.320   8.479  1.00  0.00           H  
ATOM   1952  HA  PHE A 115    -134.849  17.596  10.098  1.00  0.00           H  
ATOM   1953 1HB  PHE A 115    -133.155  19.216  10.970  1.00  0.00           H  
ATOM   1954 2HB  PHE A 115    -133.504  20.295   9.629  1.00  0.00           H  
ATOM   1955  HD1 PHE A 115    -135.085  18.624  12.557  1.00  0.00           H  
ATOM   1956  HD2 PHE A 115    -135.216  21.870   9.783  1.00  0.00           H  
ATOM   1957  HE1 PHE A 115    -136.890  19.677  13.877  1.00  0.00           H  
ATOM   1958  HE2 PHE A 115    -137.020  22.927  11.102  1.00  0.00           H  
ATOM   1959  HZ  PHE A 115    -137.858  21.829  13.149  1.00  0.00           H  
ATOM   1960  N   PHE A 116    -135.060  19.315   7.302  1.00  0.00           N  
ATOM   1961  CA  PHE A 116    -136.013  19.896   6.363  1.00  0.00           C  
ATOM   1962  C   PHE A 116    -136.885  18.834   5.710  1.00  0.00           C  
ATOM   1963  O   PHE A 116    -138.083  19.063   5.511  1.00  0.00           O  
ATOM   1964  CB  PHE A 116    -135.275  20.687   5.281  1.00  0.00           C  
ATOM   1965  CG  PHE A 116    -136.186  21.434   4.350  1.00  0.00           C  
ATOM   1966  CD1 PHE A 116    -136.808  22.606   4.756  1.00  0.00           C  
ATOM   1967  CD2 PHE A 116    -136.424  20.968   3.066  1.00  0.00           C  
ATOM   1968  CE1 PHE A 116    -137.647  23.294   3.899  1.00  0.00           C  
ATOM   1969  CE2 PHE A 116    -137.261  21.654   2.207  1.00  0.00           C  
ATOM   1970  CZ  PHE A 116    -137.873  22.819   2.625  1.00  0.00           C  
ATOM   1971  H   PHE A 116    -134.079  19.306   7.065  1.00  0.00           H  
ATOM   1972  HA  PHE A 116    -136.673  20.569   6.912  1.00  0.00           H  
ATOM   1973 1HB  PHE A 116    -134.604  21.406   5.750  1.00  0.00           H  
ATOM   1974 2HB  PHE A 116    -134.664  20.009   4.688  1.00  0.00           H  
ATOM   1975  HD1 PHE A 116    -136.628  22.983   5.763  1.00  0.00           H  
ATOM   1976  HD2 PHE A 116    -135.941  20.047   2.736  1.00  0.00           H  
ATOM   1977  HE1 PHE A 116    -138.129  24.213   4.232  1.00  0.00           H  
ATOM   1978  HE2 PHE A 116    -137.439  21.276   1.201  1.00  0.00           H  
ATOM   1979  HZ  PHE A 116    -138.534  23.360   1.950  1.00  0.00           H  
ATOM   1980  N   LEU A 117    -136.314  17.673   5.383  1.00  0.00           N  
ATOM   1981  CA  LEU A 117    -137.107  16.605   4.780  1.00  0.00           C  
ATOM   1982  C   LEU A 117    -138.084  16.008   5.787  1.00  0.00           C  
ATOM   1983  O   LEU A 117    -139.244  15.737   5.448  1.00  0.00           O  
ATOM   1984  CB  LEU A 117    -136.189  15.504   4.236  1.00  0.00           C  
ATOM   1985  CG  LEU A 117    -135.327  15.894   3.028  1.00  0.00           C  
ATOM   1986  CD1 LEU A 117    -134.353  14.767   2.714  1.00  0.00           C  
ATOM   1987  CD2 LEU A 117    -136.227  16.186   1.836  1.00  0.00           C  
ATOM   1988  H   LEU A 117    -135.329  17.521   5.548  1.00  0.00           H  
ATOM   1989  HA  LEU A 117    -137.693  17.028   3.966  1.00  0.00           H  
ATOM   1990 1HB  LEU A 117    -135.518  15.187   5.032  1.00  0.00           H  
ATOM   1991 2HB  LEU A 117    -136.803  14.652   3.944  1.00  0.00           H  
ATOM   1992  HG  LEU A 117    -134.743  16.782   3.269  1.00  0.00           H  
ATOM   1993 1HD1 LEU A 117    -133.741  15.043   1.856  1.00  0.00           H  
ATOM   1994 2HD1 LEU A 117    -133.709  14.592   3.576  1.00  0.00           H  
ATOM   1995 3HD1 LEU A 117    -134.909  13.858   2.485  1.00  0.00           H  
ATOM   1996 1HD2 LEU A 117    -135.615  16.464   0.977  1.00  0.00           H  
ATOM   1997 2HD2 LEU A 117    -136.810  15.298   1.594  1.00  0.00           H  
ATOM   1998 3HD2 LEU A 117    -136.901  17.007   2.082  1.00  0.00           H  
ATOM   1999  N   LEU A 118    -137.636  15.808   7.027  1.00  0.00           N  
ATOM   2000  CA  LEU A 118    -138.538  15.341   8.077  1.00  0.00           C  
ATOM   2001  C   LEU A 118    -139.531  16.427   8.472  1.00  0.00           C  
ATOM   2002  O   LEU A 118    -140.713  16.143   8.700  1.00  0.00           O  
ATOM   2003  CB  LEU A 118    -137.737  14.900   9.308  1.00  0.00           C  
ATOM   2004  CG  LEU A 118    -138.560  14.318  10.464  1.00  0.00           C  
ATOM   2005  CD1 LEU A 118    -139.333  13.101   9.974  1.00  0.00           C  
ATOM   2006  CD2 LEU A 118    -137.633  13.950  11.613  1.00  0.00           C  
ATOM   2007  H   LEU A 118    -136.667  15.980   7.252  1.00  0.00           H  
ATOM   2008  HA  LEU A 118    -139.113  14.500   7.689  1.00  0.00           H  
ATOM   2009 1HB  LEU A 118    -137.016  14.144   9.001  1.00  0.00           H  
ATOM   2010 2HB  LEU A 118    -137.188  15.760   9.692  1.00  0.00           H  
ATOM   2011  HG  LEU A 118    -139.284  15.058  10.805  1.00  0.00           H  
ATOM   2012 1HD1 LEU A 118    -139.919  12.687  10.796  1.00  0.00           H  
ATOM   2013 2HD1 LEU A 118    -140.003  13.397   9.166  1.00  0.00           H  
ATOM   2014 3HD1 LEU A 118    -138.635  12.348   9.611  1.00  0.00           H  
ATOM   2015 1HD2 LEU A 118    -138.218  13.537  12.435  1.00  0.00           H  
ATOM   2016 2HD2 LEU A 118    -136.909  13.208  11.273  1.00  0.00           H  
ATOM   2017 3HD2 LEU A 118    -137.106  14.841  11.955  1.00  0.00           H  
ATOM   2018  N   ALA A 119    -139.071  17.682   8.544  1.00  0.00           N  
ATOM   2019  CA  ALA A 119    -139.972  18.782   8.869  1.00  0.00           C  
ATOM   2020  C   ALA A 119    -140.993  19.010   7.763  1.00  0.00           C  
ATOM   2021  O   ALA A 119    -142.119  19.442   8.040  1.00  0.00           O  
ATOM   2022  CB  ALA A 119    -139.176  20.057   9.132  1.00  0.00           C  
ATOM   2023  H   ALA A 119    -138.096  17.879   8.374  1.00  0.00           H  
ATOM   2024  HA  ALA A 119    -140.521  18.514   9.773  1.00  0.00           H  
ATOM   2025 1HB  ALA A 119    -139.860  20.870   9.373  1.00  0.00           H  
ATOM   2026 2HB  ALA A 119    -138.495  19.894   9.968  1.00  0.00           H  
ATOM   2027 3HB  ALA A 119    -138.603  20.316   8.243  1.00  0.00           H  
ATOM   2028  N   CYS A 120    -140.627  18.718   6.514  1.00  0.00           N  
ATOM   2029  CA  CYS A 120    -141.550  18.904   5.401  1.00  0.00           C  
ATOM   2030  C   CYS A 120    -142.744  17.967   5.519  1.00  0.00           C  
ATOM   2031  O   CYS A 120    -143.889  18.384   5.302  1.00  0.00           O  
ATOM   2032  CB  CYS A 120    -140.844  18.656   4.068  1.00  0.00           C  
ATOM   2033  SG  CYS A 120    -141.874  18.978   2.616  1.00  0.00           S  
ATOM   2034  H   CYS A 120    -139.699  18.361   6.330  1.00  0.00           H  
ATOM   2035  HA  CYS A 120    -141.924  19.926   5.430  1.00  0.00           H  
ATOM   2036 1HB  CYS A 120    -139.960  19.290   4.001  1.00  0.00           H  
ATOM   2037 2HB  CYS A 120    -140.508  17.621   4.020  1.00  0.00           H  
ATOM   2038  HG  CYS A 120    -142.813  18.085   2.911  1.00  0.00           H  
ATOM   2039  N   ILE A 121    -142.500  16.704   5.876  1.00  0.00           N  
ATOM   2040  CA  ILE A 121    -143.598  15.754   6.026  1.00  0.00           C  
ATOM   2041  C   ILE A 121    -144.415  16.059   7.279  1.00  0.00           C  
ATOM   2042  O   ILE A 121    -145.648  15.947   7.267  1.00  0.00           O  
ATOM   2043  CB  ILE A 121    -143.072  14.309   6.092  1.00  0.00           C  
ATOM   2044  CG1 ILE A 121    -142.349  13.944   4.793  1.00  0.00           C  
ATOM   2045  CG2 ILE A 121    -144.213  13.339   6.360  1.00  0.00           C  
ATOM   2046  CD1 ILE A 121    -143.215  14.059   3.559  1.00  0.00           C  
ATOM   2047  H   ILE A 121    -141.553  16.393   6.045  1.00  0.00           H  
ATOM   2048  HA  ILE A 121    -144.272  15.868   5.177  1.00  0.00           H  
ATOM   2049  HB  ILE A 121    -142.340  14.225   6.894  1.00  0.00           H  
ATOM   2050 1HG1 ILE A 121    -141.483  14.592   4.664  1.00  0.00           H  
ATOM   2051 2HG1 ILE A 121    -141.982  12.919   4.856  1.00  0.00           H  
ATOM   2052 1HG2 ILE A 121    -143.823  12.322   6.403  1.00  0.00           H  
ATOM   2053 2HG2 ILE A 121    -144.685  13.587   7.310  1.00  0.00           H  
ATOM   2054 3HG2 ILE A 121    -144.948  13.412   5.559  1.00  0.00           H  
ATOM   2055 1HD1 ILE A 121    -142.633  13.784   2.679  1.00  0.00           H  
ATOM   2056 2HD1 ILE A 121    -144.071  13.390   3.651  1.00  0.00           H  
ATOM   2057 3HD1 ILE A 121    -143.565  15.085   3.455  1.00  0.00           H  
ATOM   2058  N   LEU A 122    -143.751  16.461   8.368  1.00  0.00           N  
ATOM   2059  CA  LEU A 122    -144.467  16.760   9.603  1.00  0.00           C  
ATOM   2060  C   LEU A 122    -145.328  18.011   9.457  1.00  0.00           C  
ATOM   2061  O   LEU A 122    -146.465  18.050   9.941  1.00  0.00           O  
ATOM   2062  CB  LEU A 122    -143.475  16.948  10.758  1.00  0.00           C  
ATOM   2063  CG  LEU A 122    -142.692  15.695  11.172  1.00  0.00           C  
ATOM   2064  CD1 LEU A 122    -141.647  16.071  12.214  1.00  0.00           C  
ATOM   2065  CD2 LEU A 122    -143.656  14.652  11.717  1.00  0.00           C  
ATOM   2066  H   LEU A 122    -142.746  16.562   8.345  1.00  0.00           H  
ATOM   2067  HA  LEU A 122    -145.137  15.929   9.824  1.00  0.00           H  
ATOM   2068 1HB  LEU A 122    -142.752  17.711  10.474  1.00  0.00           H  
ATOM   2069 2HB  LEU A 122    -144.021  17.302  11.632  1.00  0.00           H  
ATOM   2070  HG  LEU A 122    -142.170  15.289  10.306  1.00  0.00           H  
ATOM   2071 1HD1 LEU A 122    -141.091  15.181  12.508  1.00  0.00           H  
ATOM   2072 2HD1 LEU A 122    -140.959  16.804  11.791  1.00  0.00           H  
ATOM   2073 3HD1 LEU A 122    -142.140  16.496  13.087  1.00  0.00           H  
ATOM   2074 1HD2 LEU A 122    -143.100  13.761  12.011  1.00  0.00           H  
ATOM   2075 2HD2 LEU A 122    -144.179  15.056  12.584  1.00  0.00           H  
ATOM   2076 3HD2 LEU A 122    -144.381  14.389  10.947  1.00  0.00           H  
ATOM   2077  N   GLN A 123    -144.802  19.038   8.785  1.00  0.00           N  
ATOM   2078  CA  GLN A 123    -145.566  20.265   8.595  1.00  0.00           C  
ATOM   2079  C   GLN A 123    -146.758  20.041   7.674  1.00  0.00           C  
ATOM   2080  O   GLN A 123    -147.794  20.693   7.839  1.00  0.00           O  
ATOM   2081  CB  GLN A 123    -144.671  21.370   8.029  1.00  0.00           C  
ATOM   2082  CG  GLN A 123    -143.632  21.892   9.007  1.00  0.00           C  
ATOM   2083  CD  GLN A 123    -142.722  22.933   8.383  1.00  0.00           C  
ATOM   2084  OE1 GLN A 123    -142.867  23.282   7.209  1.00  0.00           O  
ATOM   2085  NE2 GLN A 123    -141.776  23.436   9.168  1.00  0.00           N  
ATOM   2086  H   GLN A 123    -143.868  18.976   8.403  1.00  0.00           H  
ATOM   2087  HA  GLN A 123    -145.957  20.583   9.561  1.00  0.00           H  
ATOM   2088 1HB  GLN A 123    -144.146  20.998   7.148  1.00  0.00           H  
ATOM   2089 2HB  GLN A 123    -145.287  22.211   7.711  1.00  0.00           H  
ATOM   2090 1HG  GLN A 123    -144.144  22.349   9.854  1.00  0.00           H  
ATOM   2091 2HG  GLN A 123    -143.017  21.059   9.347  1.00  0.00           H  
ATOM   2092 1HE2 GLN A 123    -141.145  24.127   8.812  1.00  0.00           H  
ATOM   2093 2HE2 GLN A 123    -141.693  23.126  10.115  1.00  0.00           H  
ATOM   2094  N   LEU A 124    -146.635  19.128   6.708  1.00  0.00           N  
ATOM   2095  CA  LEU A 124    -147.772  18.812   5.854  1.00  0.00           C  
ATOM   2096  C   LEU A 124    -148.870  18.095   6.629  1.00  0.00           C  
ATOM   2097  O   LEU A 124    -150.053  18.233   6.299  1.00  0.00           O  
ATOM   2098  CB  LEU A 124    -147.320  17.942   4.674  1.00  0.00           C  
ATOM   2099  CG  LEU A 124    -146.414  18.633   3.647  1.00  0.00           C  
ATOM   2100  CD1 LEU A 124    -145.926  17.610   2.630  1.00  0.00           C  
ATOM   2101  CD2 LEU A 124    -147.181  19.757   2.967  1.00  0.00           C  
ATOM   2102  H   LEU A 124    -145.759  18.647   6.559  1.00  0.00           H  
ATOM   2103  HA  LEU A 124    -148.195  19.745   5.483  1.00  0.00           H  
ATOM   2104 1HB  LEU A 124    -146.781  17.081   5.065  1.00  0.00           H  
ATOM   2105 2HB  LEU A 124    -148.204  17.584   4.148  1.00  0.00           H  
ATOM   2106  HG  LEU A 124    -145.539  19.044   4.152  1.00  0.00           H  
ATOM   2107 1HD1 LEU A 124    -145.282  18.101   1.901  1.00  0.00           H  
ATOM   2108 2HD1 LEU A 124    -145.364  16.828   3.141  1.00  0.00           H  
ATOM   2109 3HD1 LEU A 124    -146.781  17.169   2.120  1.00  0.00           H  
ATOM   2110 1HD2 LEU A 124    -146.536  20.249   2.238  1.00  0.00           H  
ATOM   2111 2HD2 LEU A 124    -148.055  19.347   2.461  1.00  0.00           H  
ATOM   2112 3HD2 LEU A 124    -147.502  20.483   3.715  1.00  0.00           H  
ATOM   2113  N   HIS A 125    -148.500  17.330   7.658  1.00  0.00           N  
ATOM   2114  CA  HIS A 125    -149.495  16.626   8.456  1.00  0.00           C  
ATOM   2115  C   HIS A 125    -150.142  17.510   9.512  1.00  0.00           C  
ATOM   2116  O   HIS A 125    -151.223  17.168  10.007  1.00  0.00           O  
ATOM   2117  CB  HIS A 125    -148.861  15.408   9.135  1.00  0.00           C  
ATOM   2118  CG  HIS A 125    -148.430  14.341   8.177  1.00  0.00           C  
ATOM   2119  ND1 HIS A 125    -147.646  13.272   8.557  1.00  0.00           N  
ATOM   2120  CD2 HIS A 125    -148.673  14.178   6.855  1.00  0.00           C  
ATOM   2121  CE1 HIS A 125    -147.425  12.497   7.509  1.00  0.00           C  
ATOM   2122  NE2 HIS A 125    -148.038  13.025   6.465  1.00  0.00           N  
ATOM   2123  H   HIS A 125    -147.524  17.234   7.894  1.00  0.00           H  
ATOM   2124  HA  HIS A 125    -150.301  16.280   7.809  1.00  0.00           H  
ATOM   2125 1HB  HIS A 125    -147.989  15.723   9.709  1.00  0.00           H  
ATOM   2126 2HB  HIS A 125    -149.572  14.970   9.835  1.00  0.00           H  
ATOM   2127  HD2 HIS A 125    -149.263  14.839   6.219  1.00  0.00           H  
ATOM   2128  HE1 HIS A 125    -146.839  11.579   7.507  1.00  0.00           H  
ATOM   2129  HE2 HIS A 125    -148.041  12.647   5.528  1.00  0.00           H  
ATOM   2130  N   TYR A 126    -149.514  18.632   9.875  1.00  0.00           N  
ATOM   2131  CA  TYR A 126    -150.016  19.502  10.935  1.00  0.00           C  
ATOM   2132  C   TYR A 126    -150.434  20.876  10.421  1.00  0.00           C  
ATOM   2133  O   TYR A 126    -150.549  21.817  11.210  1.00  0.00           O  
ATOM   2134  CB  TYR A 126    -148.960  19.655  12.032  1.00  0.00           C  
ATOM   2135  CG  TYR A 126    -148.637  18.364  12.752  1.00  0.00           C  
ATOM   2136  CD1 TYR A 126    -147.349  17.850  12.710  1.00  0.00           C  
ATOM   2137  CD2 TYR A 126    -149.628  17.695  13.454  1.00  0.00           C  
ATOM   2138  CE1 TYR A 126    -147.054  16.672  13.368  1.00  0.00           C  
ATOM   2139  CE2 TYR A 126    -149.333  16.517  14.112  1.00  0.00           C  
ATOM   2140  CZ  TYR A 126    -148.052  16.006  14.070  1.00  0.00           C  
ATOM   2141  OH  TYR A 126    -147.759  14.832  14.726  1.00  0.00           O  
ATOM   2142  H   TYR A 126    -148.662  18.885   9.394  1.00  0.00           H  
ATOM   2143  HA  TYR A 126    -150.911  19.047  11.360  1.00  0.00           H  
ATOM   2144 1HB  TYR A 126    -148.037  20.042  11.597  1.00  0.00           H  
ATOM   2145 2HB  TYR A 126    -149.304  20.379  12.769  1.00  0.00           H  
ATOM   2146  HD1 TYR A 126    -146.570  18.376  12.158  1.00  0.00           H  
ATOM   2147  HD2 TYR A 126    -150.640  18.099  13.486  1.00  0.00           H  
ATOM   2148  HE1 TYR A 126    -146.043  16.268  13.335  1.00  0.00           H  
ATOM   2149  HE2 TYR A 126    -150.113  15.991  14.663  1.00  0.00           H  
ATOM   2150  HH  TYR A 126    -148.550  14.501  15.158  1.00  0.00           H  
ATOM   2151  N   PHE A 127    -150.670  21.015   9.115  1.00  0.00           N  
ATOM   2152  CA  PHE A 127    -151.244  22.248   8.591  1.00  0.00           C  
ATOM   2153  C   PHE A 127    -152.755  22.322   8.763  1.00  0.00           C  
ATOM   2154  O   PHE A 127    -153.307  23.426   8.795  1.00  0.00           O  
ATOM   2155  CB  PHE A 127    -150.899  22.395   7.109  1.00  0.00           C  
ATOM   2156  CG  PHE A 127    -149.489  22.848   6.857  1.00  0.00           C  
ATOM   2157  CD1 PHE A 127    -148.838  23.673   7.763  1.00  0.00           C  
ATOM   2158  CD2 PHE A 127    -148.810  22.452   5.714  1.00  0.00           C  
ATOM   2159  CE1 PHE A 127    -147.540  24.090   7.532  1.00  0.00           C  
ATOM   2160  CE2 PHE A 127    -147.514  22.867   5.482  1.00  0.00           C  
ATOM   2161  CZ  PHE A 127    -146.878  23.688   6.392  1.00  0.00           C  
ATOM   2162  H   PHE A 127    -150.452  20.264   8.477  1.00  0.00           H  
ATOM   2163  HA  PHE A 127    -150.821  23.089   9.142  1.00  0.00           H  
ATOM   2164 1HB  PHE A 127    -151.044  21.440   6.605  1.00  0.00           H  
ATOM   2165 2HB  PHE A 127    -151.574  23.114   6.647  1.00  0.00           H  
ATOM   2166  HD1 PHE A 127    -149.361  23.990   8.665  1.00  0.00           H  
ATOM   2167  HD2 PHE A 127    -149.313  21.805   4.995  1.00  0.00           H  
ATOM   2168  HE1 PHE A 127    -147.041  24.738   8.252  1.00  0.00           H  
ATOM   2169  HE2 PHE A 127    -146.992  22.548   4.580  1.00  0.00           H  
ATOM   2170  HZ  PHE A 127    -145.856  24.017   6.209  1.00  0.00           H  
ATOM   2171  N   HIS A 128    -153.433  21.181   8.869  1.00  0.00           N  
ATOM   2172  CA  HIS A 128    -154.879  21.180   9.051  1.00  0.00           C  
ATOM   2173  C   HIS A 128    -155.286  21.390  10.500  1.00  0.00           C  
ATOM   2174  O   HIS A 128    -156.379  21.909  10.760  1.00  0.00           O  
ATOM   2175  CB  HIS A 128    -155.477  19.864   8.542  1.00  0.00           C  
ATOM   2176  CG  HIS A 128    -155.372  19.688   7.059  1.00  0.00           C  
ATOM   2177  ND1 HIS A 128    -156.107  20.440   6.167  1.00  0.00           N  
ATOM   2178  CD2 HIS A 128    -154.618  18.847   6.312  1.00  0.00           C  
ATOM   2179  CE1 HIS A 128    -155.809  20.069   4.934  1.00  0.00           C  
ATOM   2180  NE2 HIS A 128    -154.909  19.105   4.995  1.00  0.00           N  
ATOM   2181  H   HIS A 128    -152.942  20.300   8.825  1.00  0.00           H  
ATOM   2182  HA  HIS A 128    -155.318  21.996   8.479  1.00  0.00           H  
ATOM   2183 1HB  HIS A 128    -154.972  19.025   9.022  1.00  0.00           H  
ATOM   2184 2HB  HIS A 128    -156.530  19.813   8.818  1.00  0.00           H  
ATOM   2185  HD1 HIS A 128    -156.709  21.206   6.394  1.00  0.00           H  
ATOM   2186  HD2 HIS A 128    -153.892  18.077   6.570  1.00  0.00           H  
ATOM   2187  HE1 HIS A 128    -156.287  20.548   4.079  1.00  0.00           H  
ATOM   2188  N   ARG A 129    -154.438  21.003  11.445  1.00  0.00           N  
ATOM   2189  CA  ARG A 129    -154.820  20.970  12.848  1.00  0.00           C  
ATOM   2190  C   ARG A 129    -154.934  22.393  13.378  1.00  0.00           C  
ATOM   2191  O   ARG A 129    -155.855  22.696  14.148  1.00  0.00           O  
ATOM   2192  CB  ARG A 129    -153.805  20.193  13.673  1.00  0.00           C  
ATOM   2193  CG  ARG A 129    -153.733  18.707  13.364  1.00  0.00           C  
ATOM   2194  CD  ARG A 129    -155.002  18.013  13.704  1.00  0.00           C  
ATOM   2195  NE  ARG A 129    -154.898  16.574  13.523  1.00  0.00           N  
ATOM   2196  CZ  ARG A 129    -155.933  15.715  13.613  1.00  0.00           C  
ATOM   2197  NH1 ARG A 129    -157.138  16.165  13.882  1.00  0.00           N  
ATOM   2198  NH2 ARG A 129    -155.735  14.421  13.432  1.00  0.00           N  
ATOM   2199  H   ARG A 129    -153.503  20.725  11.182  1.00  0.00           H  
ATOM   2200  HA  ARG A 129    -155.791  20.482  12.932  1.00  0.00           H  
ATOM   2201 1HB  ARG A 129    -152.812  20.611  13.515  1.00  0.00           H  
ATOM   2202 2HB  ARG A 129    -154.039  20.299  14.733  1.00  0.00           H  
ATOM   2203 1HG  ARG A 129    -153.538  18.565  12.301  1.00  0.00           H  
ATOM   2204 2HG  ARG A 129    -152.928  18.253  13.944  1.00  0.00           H  
ATOM   2205 1HD  ARG A 129    -155.255  18.208  14.745  1.00  0.00           H  
ATOM   2206 2HD  ARG A 129    -155.800  18.381  13.061  1.00  0.00           H  
ATOM   2207  HE  ARG A 129    -153.986  16.191  13.314  1.00  0.00           H  
ATOM   2208 1HH1 ARG A 129    -157.289  17.154  14.021  1.00  0.00           H  
ATOM   2209 2HH1 ARG A 129    -157.913  15.521  13.950  1.00  0.00           H  
ATOM   2210 1HH2 ARG A 129    -154.808  14.076  13.225  1.00  0.00           H  
ATOM   2211 2HH2 ARG A 129    -156.510  13.778  13.500  1.00  0.00           H  
ATOM   2212  N   PRO A 130    -154.021  23.289  12.994  1.00  0.00           N  
ATOM   2213  CA  PRO A 130    -154.005  24.619  13.620  1.00  0.00           C  
ATOM   2214  C   PRO A 130    -155.242  25.438  13.309  1.00  0.00           C  
ATOM   2215  O   PRO A 130    -155.626  26.291  14.119  1.00  0.00           O  
ATOM   2216  CB  PRO A 130    -152.753  25.264  13.015  1.00  0.00           C  
ATOM   2217  CG  PRO A 130    -151.906  24.106  12.610  1.00  0.00           C  
ATOM   2218  CD  PRO A 130    -152.891  23.057  12.168  1.00  0.00           C  
ATOM   2219  HA  PRO A 130    -153.925  24.505  14.711  1.00  0.00           H  
ATOM   2220 1HB  PRO A 130    -153.033  25.906  12.167  1.00  0.00           H  
ATOM   2221 2HB  PRO A 130    -152.265  25.909  13.761  1.00  0.00           H  
ATOM   2222 1HG  PRO A 130    -151.216  24.404  11.806  1.00  0.00           H  
ATOM   2223 2HG  PRO A 130    -151.285  23.775  13.455  1.00  0.00           H  
ATOM   2224 1HD  PRO A 130    -153.131  23.203  11.105  1.00  0.00           H  
ATOM   2225 2HD  PRO A 130    -152.464  22.058  12.336  1.00  0.00           H  
ATOM   2226  N   PHE A 131    -155.884  25.201  12.167  1.00  0.00           N  
ATOM   2227  CA  PHE A 131    -157.182  25.793  11.881  1.00  0.00           C  
ATOM   2228  C   PHE A 131    -158.336  24.987  12.461  1.00  0.00           C  
ATOM   2229  O   PHE A 131    -159.481  25.444  12.397  1.00  0.00           O  
ATOM   2230  CB  PHE A 131    -157.372  25.933  10.370  1.00  0.00           C  
ATOM   2231  CG  PHE A 131    -156.476  26.961   9.739  1.00  0.00           C  
ATOM   2232  CD1 PHE A 131    -155.268  26.591   9.166  1.00  0.00           C  
ATOM   2233  CD2 PHE A 131    -156.837  28.299   9.719  1.00  0.00           C  
ATOM   2234  CE1 PHE A 131    -154.443  27.535   8.586  1.00  0.00           C  
ATOM   2235  CE2 PHE A 131    -156.015  29.245   9.139  1.00  0.00           C  
ATOM   2236  CZ  PHE A 131    -154.816  28.862   8.572  1.00  0.00           C  
ATOM   2237  H   PHE A 131    -155.458  24.595  11.481  1.00  0.00           H  
ATOM   2238  HA  PHE A 131    -157.223  26.781  12.344  1.00  0.00           H  
ATOM   2239 1HB  PHE A 131    -157.181  24.975   9.889  1.00  0.00           H  
ATOM   2240 2HB  PHE A 131    -158.405  26.207  10.157  1.00  0.00           H  
ATOM   2241  HD1 PHE A 131    -154.974  25.541   9.176  1.00  0.00           H  
ATOM   2242  HD2 PHE A 131    -157.784  28.602  10.167  1.00  0.00           H  
ATOM   2243  HE1 PHE A 131    -153.497  27.230   8.139  1.00  0.00           H  
ATOM   2244  HE2 PHE A 131    -156.311  30.294   9.129  1.00  0.00           H  
ATOM   2245  HZ  PHE A 131    -154.165  29.607   8.116  1.00  0.00           H  
ATOM   2246  N   MET A 132    -158.071  23.795  12.996  1.00  0.00           N  
ATOM   2247  CA  MET A 132    -159.076  23.093  13.785  1.00  0.00           C  
ATOM   2248  C   MET A 132    -159.005  23.481  15.253  1.00  0.00           C  
ATOM   2249  O   MET A 132    -160.023  23.444  15.949  1.00  0.00           O  
ATOM   2250  CB  MET A 132    -158.909  21.583  13.627  1.00  0.00           C  
ATOM   2251  CG  MET A 132    -159.192  21.062  12.225  1.00  0.00           C  
ATOM   2252  SD  MET A 132    -160.867  21.437  11.669  1.00  0.00           S  
ATOM   2253  CE  MET A 132    -161.827  20.389  12.758  1.00  0.00           C  
ATOM   2254  H   MET A 132    -157.167  23.367  12.859  1.00  0.00           H  
ATOM   2255  HA  MET A 132    -160.062  23.374  13.416  1.00  0.00           H  
ATOM   2256 1HB  MET A 132    -157.890  21.301  13.888  1.00  0.00           H  
ATOM   2257 2HB  MET A 132    -159.578  21.069  14.317  1.00  0.00           H  
ATOM   2258 1HG  MET A 132    -158.488  21.505  11.523  1.00  0.00           H  
ATOM   2259 2HG  MET A 132    -159.057  19.980  12.206  1.00  0.00           H  
ATOM   2260 1HE  MET A 132    -162.888  20.510  12.536  1.00  0.00           H  
ATOM   2261 2HE  MET A 132    -161.540  19.348  12.607  1.00  0.00           H  
ATOM   2262 3HE  MET A 132    -161.639  20.671  13.794  1.00  0.00           H  
ATOM   2263  N   GLN A 133    -157.819  23.851  15.737  1.00  0.00           N  
ATOM   2264  CA  GLN A 133    -157.663  24.200  17.144  1.00  0.00           C  
ATOM   2265  C   GLN A 133    -158.183  25.604  17.430  1.00  0.00           C  
ATOM   2266  O   GLN A 133    -158.755  25.850  18.498  1.00  0.00           O  
ATOM   2267  CB  GLN A 133    -156.194  24.092  17.561  1.00  0.00           C  
ATOM   2268  CG  GLN A 133    -155.644  22.677  17.544  1.00  0.00           C  
ATOM   2269  CD  GLN A 133    -154.179  22.620  17.933  1.00  0.00           C  
ATOM   2270  OE1 GLN A 133    -153.429  23.576  17.721  1.00  0.00           O  
ATOM   2271  NE2 GLN A 133    -153.763  21.497  18.507  1.00  0.00           N  
ATOM   2272  H   GLN A 133    -157.013  23.893  15.128  1.00  0.00           H  
ATOM   2273  HA  GLN A 133    -158.253  23.503  17.740  1.00  0.00           H  
ATOM   2274 1HB  GLN A 133    -155.581  24.700  16.895  1.00  0.00           H  
ATOM   2275 2HB  GLN A 133    -156.073  24.488  18.570  1.00  0.00           H  
ATOM   2276 1HG  GLN A 133    -156.210  22.069  18.250  1.00  0.00           H  
ATOM   2277 2HG  GLN A 133    -155.746  22.271  16.537  1.00  0.00           H  
ATOM   2278 1HE2 GLN A 133    -152.807  21.401  18.786  1.00  0.00           H  
ATOM   2279 2HE2 GLN A 133    -154.406  20.745  18.660  1.00  0.00           H  
ATOM   2280  N   LEU A 134    -158.005  26.527  16.491  1.00  0.00           N  
ATOM   2281  CA  LEU A 134    -158.409  27.920  16.679  1.00  0.00           C  
ATOM   2282  C   LEU A 134    -159.886  28.135  16.357  1.00  0.00           C  
ATOM   2283  O   LEU A 134    -160.262  29.090  15.680  1.00  0.00           O  
ATOM   2284  CB  LEU A 134    -157.553  28.838  15.797  1.00  0.00           C  
ATOM   2285  CG  LEU A 134    -156.045  28.816  16.080  1.00  0.00           C  
ATOM   2286  CD1 LEU A 134    -155.327  29.708  15.076  1.00  0.00           C  
ATOM   2287  CD2 LEU A 134    -155.790  29.281  17.506  1.00  0.00           C  
ATOM   2288  H   LEU A 134    -157.575  26.253  15.620  1.00  0.00           H  
ATOM   2289  HA  LEU A 134    -158.279  28.180  17.730  1.00  0.00           H  
ATOM   2290 1HB  LEU A 134    -157.699  28.554  14.756  1.00  0.00           H  
ATOM   2291 2HB  LEU A 134    -157.899  29.863  15.924  1.00  0.00           H  
ATOM   2292  HG  LEU A 134    -155.666  27.802  15.955  1.00  0.00           H  
ATOM   2293 1HD1 LEU A 134    -154.256  29.693  15.277  1.00  0.00           H  
ATOM   2294 2HD1 LEU A 134    -155.512  29.342  14.066  1.00  0.00           H  
ATOM   2295 3HD1 LEU A 134    -155.698  30.729  15.166  1.00  0.00           H  
ATOM   2296 1HD2 LEU A 134    -154.718  29.265  17.707  1.00  0.00           H  
ATOM   2297 2HD2 LEU A 134    -156.167  30.296  17.631  1.00  0.00           H  
ATOM   2298 3HD2 LEU A 134    -156.300  28.615  18.202  1.00  0.00           H  
ATOM   2299  N   THR A 135    -160.729  27.236  16.857  1.00  0.00           N  
ATOM   2300  CA  THR A 135    -162.182  27.360  16.795  1.00  0.00           C  
ATOM   2301  C   THR A 135    -162.774  26.339  17.758  1.00  0.00           C  
ATOM   2302  O   THR A 135    -162.053  25.703  18.534  1.00  0.00           O  
ATOM   2303  CB  THR A 135    -162.722  27.136  15.371  1.00  0.00           C  
ATOM   2304  OG1 THR A 135    -164.117  27.466  15.329  1.00  0.00           O  
ATOM   2305  CG2 THR A 135    -162.536  25.686  14.952  1.00  0.00           C  
ATOM   2306  H   THR A 135    -160.323  26.426  17.304  1.00  0.00           H  
ATOM   2307  HA  THR A 135    -162.457  28.365  17.115  1.00  0.00           H  
ATOM   2308  HB  THR A 135    -162.189  27.781  14.674  1.00  0.00           H  
ATOM   2309  HG1 THR A 135    -164.522  27.045  14.567  1.00  0.00           H  
ATOM   2310 1HG2 THR A 135    -162.923  25.546  13.943  1.00  0.00           H  
ATOM   2311 2HG2 THR A 135    -161.475  25.435  14.971  1.00  0.00           H  
ATOM   2312 3HG2 THR A 135    -163.075  25.036  15.640  1.00  0.00           H  
ATOM   2313  N   ASP A 136    -164.095  26.175  17.702  1.00  0.00           N  
ATOM   2314  CA  ASP A 136    -164.780  25.113  18.441  1.00  0.00           C  
ATOM   2315  C   ASP A 136    -164.879  23.865  17.563  1.00  0.00           C  
ATOM   2316  O   ASP A 136    -165.964  23.363  17.252  1.00  0.00           O  
ATOM   2317  CB  ASP A 136    -166.177  25.562  18.877  1.00  0.00           C  
ATOM   2318  CG  ASP A 136    -166.144  26.658  19.934  1.00  0.00           C  
ATOM   2319  OD1 ASP A 136    -165.333  26.572  20.826  1.00  0.00           O  
ATOM   2320  OD2 ASP A 136    -166.929  27.571  19.839  1.00  0.00           O  
ATOM   2321  H   ASP A 136    -164.638  26.808  17.132  1.00  0.00           H  
ATOM   2322  HA  ASP A 136    -164.185  24.863  19.319  1.00  0.00           H  
ATOM   2323 1HB  ASP A 136    -166.729  25.929  18.012  1.00  0.00           H  
ATOM   2324 2HB  ASP A 136    -166.725  24.709  19.277  1.00  0.00           H  
ATOM   2325  N   LEU A 137    -163.698  23.367  17.183  1.00  0.00           N  
ATOM   2326  CA  LEU A 137    -163.489  22.294  16.199  1.00  0.00           C  
ATOM   2327  C   LEU A 137    -164.269  22.515  14.904  1.00  0.00           C  
ATOM   2328  O   LEU A 137    -164.454  23.651  14.469  1.00  0.00           O  
ATOM   2329  CB  LEU A 137    -163.893  20.944  16.806  1.00  0.00           C  
ATOM   2330  CG  LEU A 137    -163.046  20.468  17.993  1.00  0.00           C  
ATOM   2331  CD1 LEU A 137    -163.650  19.196  18.571  1.00  0.00           C  
ATOM   2332  CD2 LEU A 137    -161.614  20.235  17.535  1.00  0.00           C  
ATOM   2333  H   LEU A 137    -162.896  23.787  17.630  1.00  0.00           H  
ATOM   2334  HA  LEU A 137    -162.437  22.284  15.915  1.00  0.00           H  
ATOM   2335 1HB  LEU A 137    -164.926  21.009  17.141  1.00  0.00           H  
ATOM   2336 2HB  LEU A 137    -163.832  20.182  16.029  1.00  0.00           H  
ATOM   2337  HG  LEU A 137    -163.057  21.228  18.776  1.00  0.00           H  
ATOM   2338 1HD1 LEU A 137    -163.048  18.858  19.415  1.00  0.00           H  
ATOM   2339 2HD1 LEU A 137    -164.667  19.396  18.909  1.00  0.00           H  
ATOM   2340 3HD1 LEU A 137    -163.667  18.421  17.805  1.00  0.00           H  
ATOM   2341 1HD2 LEU A 137    -161.012  19.898  18.379  1.00  0.00           H  
ATOM   2342 2HD2 LEU A 137    -161.601  19.475  16.753  1.00  0.00           H  
ATOM   2343 3HD2 LEU A 137    -161.201  21.165  17.143  1.00  0.00           H  
ATOM   2344  N   ARG A 138    -132.974   2.958  18.195  1.00  0.00           N  
ATOM   2345  CA  ARG A 138    -133.262   3.684  19.425  1.00  0.00           C  
ATOM   2346  C   ARG A 138    -133.233   5.189  19.190  1.00  0.00           C  
ATOM   2347  O   ARG A 138    -132.556   5.926  19.905  1.00  0.00           O  
ATOM   2348  CB  ARG A 138    -132.257   3.322  20.509  1.00  0.00           C  
ATOM   2349  CG  ARG A 138    -132.349   1.891  21.013  1.00  0.00           C  
ATOM   2350  CD  ARG A 138    -131.328   1.609  22.054  1.00  0.00           C  
ATOM   2351  NE  ARG A 138    -131.407   0.239  22.535  1.00  0.00           N  
ATOM   2352  CZ  ARG A 138    -130.568  -0.304  23.438  1.00  0.00           C  
ATOM   2353  NH1 ARG A 138    -129.594   0.417  23.949  1.00  0.00           N  
ATOM   2354  NH2 ARG A 138    -130.724  -1.563  23.812  1.00  0.00           N  
ATOM   2355  H   ARG A 138    -132.147   2.382  18.146  1.00  0.00           H  
ATOM   2356  HA  ARG A 138    -134.262   3.412  19.762  1.00  0.00           H  
ATOM   2357 1HB  ARG A 138    -131.246   3.475  20.133  1.00  0.00           H  
ATOM   2358 2HB  ARG A 138    -132.392   3.983  21.365  1.00  0.00           H  
ATOM   2359 1HG  ARG A 138    -133.335   1.719  21.444  1.00  0.00           H  
ATOM   2360 2HG  ARG A 138    -132.191   1.201  20.183  1.00  0.00           H  
ATOM   2361 1HD  ARG A 138    -130.332   1.768  21.641  1.00  0.00           H  
ATOM   2362 2HD  ARG A 138    -131.479   2.277  22.902  1.00  0.00           H  
ATOM   2363  HE  ARG A 138    -132.144  -0.347  22.165  1.00  0.00           H  
ATOM   2364 1HH1 ARG A 138    -129.475   1.378  23.663  1.00  0.00           H  
ATOM   2365 2HH1 ARG A 138    -128.966   0.009  24.626  1.00  0.00           H  
ATOM   2366 1HH2 ARG A 138    -131.473  -2.117  23.419  1.00  0.00           H  
ATOM   2367 2HH2 ARG A 138    -130.096  -1.970  24.488  1.00  0.00           H  
ATOM   2368  N   LEU A 139    -133.968   5.642  18.181  1.00  0.00           N  
ATOM   2369  CA  LEU A 139    -134.097   7.065  17.895  1.00  0.00           C  
ATOM   2370  C   LEU A 139    -135.489   7.593  18.192  1.00  0.00           C  
ATOM   2371  O   LEU A 139    -135.635   8.524  18.993  1.00  0.00           O  
ATOM   2372  CB  LEU A 139    -133.755   7.335  16.424  1.00  0.00           C  
ATOM   2373  CG  LEU A 139    -133.840   8.801  15.980  1.00  0.00           C  
ATOM   2374  CD1 LEU A 139    -132.839   9.631  16.770  1.00  0.00           C  
ATOM   2375  CD2 LEU A 139    -133.570   8.895  14.485  1.00  0.00           C  
ATOM   2376  H   LEU A 139    -134.451   4.977  17.595  1.00  0.00           H  
ATOM   2377  HA  LEU A 139    -133.405   7.611  18.536  1.00  0.00           H  
ATOM   2378 1HB  LEU A 139    -132.739   6.990  16.235  1.00  0.00           H  
ATOM   2379 2HB  LEU A 139    -134.435   6.758  15.798  1.00  0.00           H  
ATOM   2380  HG  LEU A 139    -134.837   9.188  16.193  1.00  0.00           H  
ATOM   2381 1HD1 LEU A 139    -132.900  10.673  16.454  1.00  0.00           H  
ATOM   2382 2HD1 LEU A 139    -133.067   9.561  17.834  1.00  0.00           H  
ATOM   2383 3HD1 LEU A 139    -131.832   9.256  16.589  1.00  0.00           H  
ATOM   2384 1HD2 LEU A 139    -133.632   9.936  14.169  1.00  0.00           H  
ATOM   2385 2HD2 LEU A 139    -132.573   8.509  14.271  1.00  0.00           H  
ATOM   2386 3HD2 LEU A 139    -134.311   8.306  13.944  1.00  0.00           H  
ATOM   2387  N   LEU A 140    -136.522   7.002  17.582  1.00  0.00           N  
ATOM   2388  CA  LEU A 140    -137.896   7.425  17.840  1.00  0.00           C  
ATOM   2389  C   LEU A 140    -138.371   6.972  19.214  1.00  0.00           C  
ATOM   2390  O   LEU A 140    -139.184   7.658  19.846  1.00  0.00           O  
ATOM   2391  CB  LEU A 140    -138.834   6.866  16.763  1.00  0.00           C  
ATOM   2392  CG  LEU A 140    -138.632   7.427  15.349  1.00  0.00           C  
ATOM   2393  CD1 LEU A 140    -139.534   6.684  14.374  1.00  0.00           C  
ATOM   2394  CD2 LEU A 140    -138.935   8.918  15.346  1.00  0.00           C  
ATOM   2395  H   LEU A 140    -136.353   6.249  16.931  1.00  0.00           H  
ATOM   2396  HA  LEU A 140    -137.929   8.514  17.837  1.00  0.00           H  
ATOM   2397 1HB  LEU A 140    -138.701   5.787  16.713  1.00  0.00           H  
ATOM   2398 2HB  LEU A 140    -139.863   7.072  17.057  1.00  0.00           H  
ATOM   2399  HG  LEU A 140    -137.599   7.266  15.038  1.00  0.00           H  
ATOM   2400 1HD1 LEU A 140    -139.390   7.082  13.369  1.00  0.00           H  
ATOM   2401 2HD1 LEU A 140    -139.282   5.623  14.382  1.00  0.00           H  
ATOM   2402 3HD1 LEU A 140    -140.574   6.813  14.669  1.00  0.00           H  
ATOM   2403 1HD2 LEU A 140    -138.790   9.317  14.342  1.00  0.00           H  
ATOM   2404 2HD2 LEU A 140    -139.967   9.080  15.656  1.00  0.00           H  
ATOM   2405 3HD2 LEU A 140    -138.264   9.427  16.039  1.00  0.00           H  
ATOM   2406  N   ASP A 141    -137.877   5.827  19.692  1.00  0.00           N  
ATOM   2407  CA  ASP A 141    -138.289   5.319  20.995  1.00  0.00           C  
ATOM   2408  C   ASP A 141    -137.843   6.248  22.116  1.00  0.00           C  
ATOM   2409  O   ASP A 141    -138.563   6.424  23.107  1.00  0.00           O  
ATOM   2410  CB  ASP A 141    -137.719   3.918  21.230  1.00  0.00           C  
ATOM   2411  CG  ASP A 141    -138.369   2.859  20.349  1.00  0.00           C  
ATOM   2412  OD1 ASP A 141    -139.396   3.138  19.778  1.00  0.00           O  
ATOM   2413  OD2 ASP A 141    -137.831   1.781  20.257  1.00  0.00           O  
ATOM   2414  H   ASP A 141    -137.207   5.300  19.148  1.00  0.00           H  
ATOM   2415  HA  ASP A 141    -139.379   5.271  21.019  1.00  0.00           H  
ATOM   2416 1HB  ASP A 141    -136.646   3.924  21.034  1.00  0.00           H  
ATOM   2417 2HB  ASP A 141    -137.860   3.638  22.274  1.00  0.00           H  
ATOM   2418  N   LEU A 142    -136.669   6.865  21.966  1.00  0.00           N  
ATOM   2419  CA  LEU A 142    -136.152   7.730  23.018  1.00  0.00           C  
ATOM   2420  C   LEU A 142    -137.034   8.952  23.224  1.00  0.00           C  
ATOM   2421  O   LEU A 142    -137.199   9.404  24.362  1.00  0.00           O  
ATOM   2422  CB  LEU A 142    -134.724   8.176  22.679  1.00  0.00           C  
ATOM   2423  CG  LEU A 142    -133.657   7.074  22.710  1.00  0.00           C  
ATOM   2424  CD1 LEU A 142    -132.334   7.633  22.206  1.00  0.00           C  
ATOM   2425  CD2 LEU A 142    -133.521   6.539  24.128  1.00  0.00           C  
ATOM   2426  H   LEU A 142    -136.127   6.739  21.123  1.00  0.00           H  
ATOM   2427  HA  LEU A 142    -136.154   7.174  23.955  1.00  0.00           H  
ATOM   2428 1HB  LEU A 142    -134.724   8.609  21.680  1.00  0.00           H  
ATOM   2429 2HB  LEU A 142    -134.424   8.948  23.388  1.00  0.00           H  
ATOM   2430  HG  LEU A 142    -133.952   6.263  22.043  1.00  0.00           H  
ATOM   2431 1HD1 LEU A 142    -131.576   6.850  22.228  1.00  0.00           H  
ATOM   2432 2HD1 LEU A 142    -132.456   7.991  21.184  1.00  0.00           H  
ATOM   2433 3HD1 LEU A 142    -132.021   8.458  22.845  1.00  0.00           H  
ATOM   2434 1HD2 LEU A 142    -132.763   5.755  24.150  1.00  0.00           H  
ATOM   2435 2HD2 LEU A 142    -133.225   7.349  24.795  1.00  0.00           H  
ATOM   2436 3HD2 LEU A 142    -134.476   6.130  24.456  1.00  0.00           H  
ATOM   2437  N   ALA A 143    -137.626   9.482  22.146  1.00  0.00           N  
ATOM   2438  CA  ALA A 143    -138.553  10.602  22.282  1.00  0.00           C  
ATOM   2439  C   ALA A 143    -139.803  10.193  23.051  1.00  0.00           C  
ATOM   2440  O   ALA A 143    -140.217  10.883  23.989  1.00  0.00           O  
ATOM   2441  CB  ALA A 143    -138.929  11.149  20.906  1.00  0.00           C  
ATOM   2442  H   ALA A 143    -137.437   9.110  21.227  1.00  0.00           H  
ATOM   2443  HA  ALA A 143    -138.055  11.386  22.852  1.00  0.00           H  
ATOM   2444 1HB  ALA A 143    -139.621  11.983  21.023  1.00  0.00           H  
ATOM   2445 2HB  ALA A 143    -138.030  11.492  20.393  1.00  0.00           H  
ATOM   2446 3HB  ALA A 143    -139.404  10.364  20.320  1.00  0.00           H  
ATOM   2447  N   ALA A 144    -140.401   9.057  22.682  1.00  0.00           N  
ATOM   2448  CA  ALA A 144    -141.554   8.553  23.421  1.00  0.00           C  
ATOM   2449  C   ALA A 144    -141.149   8.000  24.782  1.00  0.00           C  
ATOM   2450  O   ALA A 144    -141.890   8.150  25.761  1.00  0.00           O  
ATOM   2451  CB  ALA A 144    -142.279   7.487  22.601  1.00  0.00           C  
ATOM   2452  H   ALA A 144    -140.059   8.534  21.888  1.00  0.00           H  
ATOM   2453  HA  ALA A 144    -142.233   9.387  23.599  1.00  0.00           H  
ATOM   2454 1HB  ALA A 144    -143.138   7.119  23.163  1.00  0.00           H  
ATOM   2455 2HB  ALA A 144    -142.619   7.920  21.661  1.00  0.00           H  
ATOM   2456 3HB  ALA A 144    -141.599   6.661  22.396  1.00  0.00           H  
ATOM   2457  N   SER A 145    -139.966   7.383  24.873  1.00  0.00           N  
ATOM   2458  CA  SER A 145    -139.568   6.737  26.122  1.00  0.00           C  
ATOM   2459  C   SER A 145    -139.332   7.759  27.229  1.00  0.00           C  
ATOM   2460  O   SER A 145    -139.703   7.520  28.385  1.00  0.00           O  
ATOM   2461  CB  SER A 145    -138.311   5.917  25.907  1.00  0.00           C  
ATOM   2462  OG  SER A 145    -138.558   4.837  25.049  1.00  0.00           O  
ATOM   2463  H   SER A 145    -139.338   7.355  24.084  1.00  0.00           H  
ATOM   2464  HA  SER A 145    -140.382   6.090  26.451  1.00  0.00           H  
ATOM   2465 1HB  SER A 145    -137.532   6.550  25.484  1.00  0.00           H  
ATOM   2466 2HB  SER A 145    -137.949   5.548  26.865  1.00  0.00           H  
ATOM   2467  HG  SER A 145    -138.856   5.220  24.220  1.00  0.00           H  
ATOM   2468  N   PHE A 146    -138.738   8.907  26.898  1.00  0.00           N  
ATOM   2469  CA  PHE A 146    -138.397   9.875  27.937  1.00  0.00           C  
ATOM   2470  C   PHE A 146    -139.644  10.463  28.584  1.00  0.00           C  
ATOM   2471  O   PHE A 146    -139.617  10.814  29.769  1.00  0.00           O  
ATOM   2472  CB  PHE A 146    -137.542  11.003  27.356  1.00  0.00           C  
ATOM   2473  CG  PHE A 146    -136.131  10.592  27.040  1.00  0.00           C  
ATOM   2474  CD1 PHE A 146    -135.517   9.569  27.747  1.00  0.00           C  
ATOM   2475  CD2 PHE A 146    -135.416  11.229  26.037  1.00  0.00           C  
ATOM   2476  CE1 PHE A 146    -134.219   9.191  27.458  1.00  0.00           C  
ATOM   2477  CE2 PHE A 146    -134.120  10.852  25.745  1.00  0.00           C  
ATOM   2478  CZ  PHE A 146    -133.521   9.832  26.457  1.00  0.00           C  
ATOM   2479  H   PHE A 146    -138.517   9.121  25.937  1.00  0.00           H  
ATOM   2480  HA  PHE A 146    -137.846   9.358  28.725  1.00  0.00           H  
ATOM   2481 1HB  PHE A 146    -138.001  11.372  26.440  1.00  0.00           H  
ATOM   2482 2HB  PHE A 146    -137.505  11.832  28.061  1.00  0.00           H  
ATOM   2483  HD1 PHE A 146    -136.070   9.062  28.538  1.00  0.00           H  
ATOM   2484  HD2 PHE A 146    -135.889  12.035  25.475  1.00  0.00           H  
ATOM   2485  HE1 PHE A 146    -133.748   8.386  28.021  1.00  0.00           H  
ATOM   2486  HE2 PHE A 146    -133.569  11.360  24.953  1.00  0.00           H  
ATOM   2487  HZ  PHE A 146    -132.498   9.535  26.229  1.00  0.00           H  
ATOM   2488  N   SER A 147    -140.749  10.557  27.838  1.00  0.00           N  
ATOM   2489  CA  SER A 147    -142.020  10.883  28.469  1.00  0.00           C  
ATOM   2490  C   SER A 147    -142.490   9.756  29.377  1.00  0.00           C  
ATOM   2491  O   SER A 147    -143.039  10.018  30.453  1.00  0.00           O  
ATOM   2492  CB  SER A 147    -143.071  11.164  27.413  1.00  0.00           C  
ATOM   2493  OG  SER A 147    -142.749  12.313  26.678  1.00  0.00           O  
ATOM   2494  H   SER A 147    -140.720  10.405  26.840  1.00  0.00           H  
ATOM   2495  HA  SER A 147    -141.882  11.771  29.089  1.00  0.00           H  
ATOM   2496 1HB  SER A 147    -143.149  10.310  26.741  1.00  0.00           H  
ATOM   2497 2HB  SER A 147    -144.041  11.295  27.891  1.00  0.00           H  
ATOM   2498  HG  SER A 147    -142.093  12.040  26.033  1.00  0.00           H  
ATOM   2499  N   ALA A 148    -142.274   8.502  28.969  1.00  0.00           N  
ATOM   2500  CA  ALA A 148    -142.596   7.373  29.838  1.00  0.00           C  
ATOM   2501  C   ALA A 148    -141.729   7.380  31.092  1.00  0.00           C  
ATOM   2502  O   ALA A 148    -142.195   6.999  32.174  1.00  0.00           O  
ATOM   2503  CB  ALA A 148    -142.431   6.058  29.079  1.00  0.00           C  
ATOM   2504  H   ALA A 148    -141.884   8.323  28.054  1.00  0.00           H  
ATOM   2505  HA  ALA A 148    -143.635   7.474  30.151  1.00  0.00           H  
ATOM   2506 1HB  ALA A 148    -142.675   5.225  29.737  1.00  0.00           H  
ATOM   2507 2HB  ALA A 148    -143.101   6.048  28.218  1.00  0.00           H  
ATOM   2508 3HB  ALA A 148    -141.402   5.961  28.737  1.00  0.00           H  
ATOM   2509  N   VAL A 149    -140.471   7.813  30.961  1.00  0.00           N  
ATOM   2510  CA  VAL A 149    -139.550   7.830  32.096  1.00  0.00           C  
ATOM   2511  C   VAL A 149    -140.121   8.675  33.232  1.00  0.00           C  
ATOM   2512  O   VAL A 149    -140.054   8.293  34.407  1.00  0.00           O  
ATOM   2513  CB  VAL A 149    -138.181   8.394  31.672  1.00  0.00           C  
ATOM   2514  CG1 VAL A 149    -137.313   8.662  32.893  1.00  0.00           C  
ATOM   2515  CG2 VAL A 149    -137.492   7.425  30.723  1.00  0.00           C  
ATOM   2516  H   VAL A 149    -140.148   8.136  30.061  1.00  0.00           H  
ATOM   2517  HA  VAL A 149    -139.452   6.813  32.477  1.00  0.00           H  
ATOM   2518  HB  VAL A 149    -138.332   9.350  31.169  1.00  0.00           H  
ATOM   2519 1HG1 VAL A 149    -136.350   9.060  32.575  1.00  0.00           H  
ATOM   2520 2HG1 VAL A 149    -137.809   9.385  33.540  1.00  0.00           H  
ATOM   2521 3HG1 VAL A 149    -137.158   7.732  33.439  1.00  0.00           H  
ATOM   2522 1HG2 VAL A 149    -136.525   7.830  30.427  1.00  0.00           H  
ATOM   2523 2HG2 VAL A 149    -137.347   6.467  31.224  1.00  0.00           H  
ATOM   2524 3HG2 VAL A 149    -138.112   7.280  29.838  1.00  0.00           H  
ATOM   2525  N   LEU A 150    -140.736   9.812  32.889  1.00  0.00           N  
ATOM   2526  CA  LEU A 150    -141.342  10.669  33.904  1.00  0.00           C  
ATOM   2527  C   LEU A 150    -142.495   9.970  34.617  1.00  0.00           C  
ATOM   2528  O   LEU A 150    -142.646  10.128  35.829  1.00  0.00           O  
ATOM   2529  CB  LEU A 150    -141.846  11.968  33.264  1.00  0.00           C  
ATOM   2530  CG  LEU A 150    -140.760  12.904  32.717  1.00  0.00           C  
ATOM   2531  CD1 LEU A 150    -141.415  14.069  31.985  1.00  0.00           C  
ATOM   2532  CD2 LEU A 150    -139.890  13.398  33.863  1.00  0.00           C  
ATOM   2533  H   LEU A 150    -140.786  10.088  31.919  1.00  0.00           H  
ATOM   2534  HA  LEU A 150    -140.594  10.885  34.665  1.00  0.00           H  
ATOM   2535 1HB  LEU A 150    -142.511  11.715  32.440  1.00  0.00           H  
ATOM   2536 2HB  LEU A 150    -142.418  12.523  34.008  1.00  0.00           H  
ATOM   2537  HG  LEU A 150    -140.143  12.364  31.998  1.00  0.00           H  
ATOM   2538 1HD1 LEU A 150    -140.643  14.733  31.596  1.00  0.00           H  
ATOM   2539 2HD1 LEU A 150    -142.015  13.688  31.159  1.00  0.00           H  
ATOM   2540 3HD1 LEU A 150    -142.053  14.619  32.676  1.00  0.00           H  
ATOM   2541 1HD2 LEU A 150    -139.118  14.063  33.474  1.00  0.00           H  
ATOM   2542 2HD2 LEU A 150    -140.507  13.939  34.581  1.00  0.00           H  
ATOM   2543 3HD2 LEU A 150    -139.421  12.547  34.356  1.00  0.00           H  
ATOM   2544  N   THR A 151    -143.305   9.187  33.895  1.00  0.00           N  
ATOM   2545  CA  THR A 151    -144.311   8.370  34.571  1.00  0.00           C  
ATOM   2546  C   THR A 151    -143.691   7.150  35.236  1.00  0.00           C  
ATOM   2547  O   THR A 151    -144.223   6.658  36.240  1.00  0.00           O  
ATOM   2548  CB  THR A 151    -145.405   7.916  33.588  1.00  0.00           C  
ATOM   2549  OG1 THR A 151    -144.813   7.152  32.529  1.00  0.00           O  
ATOM   2550  CG2 THR A 151    -146.125   9.119  32.998  1.00  0.00           C  
ATOM   2551  H   THR A 151    -143.235   9.150  32.889  1.00  0.00           H  
ATOM   2552  HA  THR A 151    -144.777   8.971  35.352  1.00  0.00           H  
ATOM   2553  HB  THR A 151    -146.127   7.288  34.111  1.00  0.00           H  
ATOM   2554  HG1 THR A 151    -143.865   7.093  32.669  1.00  0.00           H  
ATOM   2555 1HG2 THR A 151    -146.895   8.779  32.306  1.00  0.00           H  
ATOM   2556 2HG2 THR A 151    -146.586   9.696  33.800  1.00  0.00           H  
ATOM   2557 3HG2 THR A 151    -145.411   9.745  32.466  1.00  0.00           H  
ATOM   2558  N   ARG A 152    -142.584   6.638  34.685  1.00  0.00           N  
ATOM   2559  CA  ARG A 152    -141.916   5.483  35.283  1.00  0.00           C  
ATOM   2560  C   ARG A 152    -141.420   5.805  36.688  1.00  0.00           C  
ATOM   2561  O   ARG A 152    -141.504   4.965  37.594  1.00  0.00           O  
ATOM   2562  CB  ARG A 152    -140.742   5.037  34.425  1.00  0.00           C  
ATOM   2563  CG  ARG A 152    -140.030   3.786  34.916  1.00  0.00           C  
ATOM   2564  CD  ARG A 152    -138.925   3.390  34.005  1.00  0.00           C  
ATOM   2565  NE  ARG A 152    -139.417   3.003  32.692  1.00  0.00           N  
ATOM   2566  CZ  ARG A 152    -138.665   2.964  31.575  1.00  0.00           C  
ATOM   2567  NH1 ARG A 152    -137.393   3.290  31.627  1.00  0.00           N  
ATOM   2568  NH2 ARG A 152    -139.207   2.597  30.426  1.00  0.00           N  
ATOM   2569  H   ARG A 152    -142.201   7.048  33.845  1.00  0.00           H  
ATOM   2570  HA  ARG A 152    -142.637   4.668  35.363  1.00  0.00           H  
ATOM   2571 1HB  ARG A 152    -141.086   4.843  33.410  1.00  0.00           H  
ATOM   2572 2HB  ARG A 152    -140.004   5.838  34.373  1.00  0.00           H  
ATOM   2573 1HG  ARG A 152    -139.609   3.971  35.904  1.00  0.00           H  
ATOM   2574 2HG  ARG A 152    -140.740   2.961  34.972  1.00  0.00           H  
ATOM   2575 1HD  ARG A 152    -138.240   4.228  33.879  1.00  0.00           H  
ATOM   2576 2HD  ARG A 152    -138.388   2.543  34.431  1.00  0.00           H  
ATOM   2577  HE  ARG A 152    -140.391   2.745  32.613  1.00  0.00           H  
ATOM   2578 1HH1 ARG A 152    -136.978   3.570  32.504  1.00  0.00           H  
ATOM   2579 2HH1 ARG A 152    -136.829   3.260  30.789  1.00  0.00           H  
ATOM   2580 1HH2 ARG A 152    -140.186   2.347  30.387  1.00  0.00           H  
ATOM   2581 2HH2 ARG A 152    -138.644   2.568  29.589  1.00  0.00           H  
ATOM   2582  N   ILE A 153    -140.918   7.027  36.890  1.00  0.00           N  
ATOM   2583  CA  ILE A 153    -140.399   7.434  38.193  1.00  0.00           C  
ATOM   2584  C   ILE A 153    -141.505   7.395  39.246  1.00  0.00           C  
ATOM   2585  O   ILE A 153    -141.266   6.994  40.390  1.00  0.00           O  
ATOM   2586  CB  ILE A 153    -139.791   8.847  38.130  1.00  0.00           C  
ATOM   2587  CG1 ILE A 153    -138.519   8.843  37.279  1.00  0.00           C  
ATOM   2588  CG2 ILE A 153    -139.498   9.363  39.530  1.00  0.00           C  
ATOM   2589  CD1 ILE A 153    -138.005  10.225  36.943  1.00  0.00           C  
ATOM   2590  H   ILE A 153    -140.898   7.686  36.125  1.00  0.00           H  
ATOM   2591  HA  ILE A 153    -139.645   6.711  38.505  1.00  0.00           H  
ATOM   2592  HB  ILE A 153    -140.493   9.524  37.644  1.00  0.00           H  
ATOM   2593 1HG1 ILE A 153    -137.731   8.305  37.805  1.00  0.00           H  
ATOM   2594 2HG1 ILE A 153    -138.707   8.314  36.345  1.00  0.00           H  
ATOM   2595 1HG2 ILE A 153    -139.068  10.362  39.467  1.00  0.00           H  
ATOM   2596 2HG2 ILE A 153    -140.422   9.401  40.105  1.00  0.00           H  
ATOM   2597 3HG2 ILE A 153    -138.792   8.695  40.024  1.00  0.00           H  
ATOM   2598 1HD1 ILE A 153    -137.102  10.140  36.338  1.00  0.00           H  
ATOM   2599 2HD1 ILE A 153    -138.766  10.770  36.383  1.00  0.00           H  
ATOM   2600 3HD1 ILE A 153    -137.776  10.762  37.862  1.00  0.00           H  
ATOM   2601  N   GLN A 154    -142.732   7.762  38.866  1.00  0.00           N  
ATOM   2602  CA  GLN A 154    -143.883   7.623  39.754  1.00  0.00           C  
ATOM   2603  C   GLN A 154    -144.180   6.156  40.043  1.00  0.00           C  
ATOM   2604  O   GLN A 154    -144.421   5.781  41.194  1.00  0.00           O  
ATOM   2605  CB  GLN A 154    -145.117   8.296  39.146  1.00  0.00           C  
ATOM   2606  CG  GLN A 154    -145.034   9.811  39.088  1.00  0.00           C  
ATOM   2607  CD  GLN A 154    -146.234  10.430  38.397  1.00  0.00           C  
ATOM   2608  OE1 GLN A 154    -146.856   9.812  37.529  1.00  0.00           O  
ATOM   2609  NE2 GLN A 154    -146.568  11.658  38.779  1.00  0.00           N  
ATOM   2610  H   GLN A 154    -142.869   8.145  37.941  1.00  0.00           H  
ATOM   2611  HA  GLN A 154    -143.649   8.107  40.702  1.00  0.00           H  
ATOM   2612 1HB  GLN A 154    -145.268   7.928  38.131  1.00  0.00           H  
ATOM   2613 2HB  GLN A 154    -146.000   8.028  39.725  1.00  0.00           H  
ATOM   2614 1HG  GLN A 154    -144.987  10.201  40.105  1.00  0.00           H  
ATOM   2615 2HG  GLN A 154    -144.138  10.096  38.537  1.00  0.00           H  
ATOM   2616 1HE2 GLN A 154    -147.351  12.118  38.358  1.00  0.00           H  
ATOM   2617 2HE2 GLN A 154    -146.037  12.124  39.487  1.00  0.00           H  
ATOM   2618  N   VAL A 155    -144.125   5.307  39.014  1.00  0.00           N  
ATOM   2619  CA  VAL A 155    -144.343   3.874  39.206  1.00  0.00           C  
ATOM   2620  C   VAL A 155    -143.179   3.250  39.975  1.00  0.00           C  
ATOM   2621  O   VAL A 155    -143.374   2.296  40.740  1.00  0.00           O  
ATOM   2622  CB  VAL A 155    -144.500   3.167  37.847  1.00  0.00           C  
ATOM   2623  CG1 VAL A 155    -144.565   1.658  38.037  1.00  0.00           C  
ATOM   2624  CG2 VAL A 155    -145.747   3.676  37.140  1.00  0.00           C  
ATOM   2625  H   VAL A 155    -143.931   5.654  38.085  1.00  0.00           H  
ATOM   2626  HA  VAL A 155    -145.229   3.740  39.829  1.00  0.00           H  
ATOM   2627  HB  VAL A 155    -143.623   3.376  37.235  1.00  0.00           H  
ATOM   2628 1HG1 VAL A 155    -144.676   1.174  37.066  1.00  0.00           H  
ATOM   2629 2HG1 VAL A 155    -143.648   1.312  38.512  1.00  0.00           H  
ATOM   2630 3HG1 VAL A 155    -145.419   1.407  38.666  1.00  0.00           H  
ATOM   2631 1HG2 VAL A 155    -145.851   3.172  36.179  1.00  0.00           H  
ATOM   2632 2HG2 VAL A 155    -146.624   3.471  37.755  1.00  0.00           H  
ATOM   2633 3HG2 VAL A 155    -145.660   4.750  36.978  1.00  0.00           H  
ATOM   2634  N   PHE A 156    -141.968   3.803  39.825  1.00  0.00           N  
ATOM   2635  CA  PHE A 156    -140.792   3.289  40.531  1.00  0.00           C  
ATOM   2636  C   PHE A 156    -140.985   3.334  42.041  1.00  0.00           C  
ATOM   2637  O   PHE A 156    -140.731   2.345  42.744  1.00  0.00           O  
ATOM   2638  CB  PHE A 156    -139.546   4.090  40.151  1.00  0.00           C  
ATOM   2639  CG  PHE A 156    -138.304   3.659  40.877  1.00  0.00           C  
ATOM   2640  CD1 PHE A 156    -137.614   2.522  40.485  1.00  0.00           C  
ATOM   2641  CD2 PHE A 156    -137.822   4.389  41.953  1.00  0.00           C  
ATOM   2642  CE1 PHE A 156    -136.470   2.124  41.152  1.00  0.00           C  
ATOM   2643  CE2 PHE A 156    -136.680   3.995  42.621  1.00  0.00           C  
ATOM   2644  CZ  PHE A 156    -136.003   2.861  42.220  1.00  0.00           C  
ATOM   2645  H   PHE A 156    -141.864   4.596  39.208  1.00  0.00           H  
ATOM   2646  HA  PHE A 156    -140.646   2.246  40.245  1.00  0.00           H  
ATOM   2647 1HB  PHE A 156    -139.365   3.996  39.081  1.00  0.00           H  
ATOM   2648 2HB  PHE A 156    -139.714   5.146  40.362  1.00  0.00           H  
ATOM   2649  HD1 PHE A 156    -137.982   1.940  39.640  1.00  0.00           H  
ATOM   2650  HD2 PHE A 156    -138.357   5.285  42.270  1.00  0.00           H  
ATOM   2651  HE1 PHE A 156    -135.938   1.228  40.834  1.00  0.00           H  
ATOM   2652  HE2 PHE A 156    -136.312   4.578  43.465  1.00  0.00           H  
ATOM   2653  HZ  PHE A 156    -135.103   2.547  42.747  1.00  0.00           H  
ATOM   2654  N   VAL A 157    -141.437   4.481  42.554  1.00  0.00           N  
ATOM   2655  CA  VAL A 157    -141.645   4.644  43.987  1.00  0.00           C  
ATOM   2656  C   VAL A 157    -142.704   3.672  44.489  1.00  0.00           C  
ATOM   2657  O   VAL A 157    -142.500   2.999  45.501  1.00  0.00           O  
ATOM   2658  CB  VAL A 157    -142.079   6.087  44.307  1.00  0.00           C  
ATOM   2659  CG1 VAL A 157    -142.488   6.209  45.767  1.00  0.00           C  
ATOM   2660  CG2 VAL A 157    -140.948   7.051  43.982  1.00  0.00           C  
ATOM   2661  H   VAL A 157    -141.639   5.252  41.936  1.00  0.00           H  
ATOM   2662  HA  VAL A 157    -140.720   4.385  44.504  1.00  0.00           H  
ATOM   2663  HB  VAL A 157    -142.954   6.335  43.706  1.00  0.00           H  
ATOM   2664 1HG1 VAL A 157    -142.792   7.235  45.976  1.00  0.00           H  
ATOM   2665 2HG1 VAL A 157    -143.322   5.536  45.969  1.00  0.00           H  
ATOM   2666 3HG1 VAL A 157    -141.645   5.944  46.405  1.00  0.00           H  
ATOM   2667 1HG2 VAL A 157    -141.262   8.070  44.209  1.00  0.00           H  
ATOM   2668 2HG2 VAL A 157    -140.071   6.799  44.578  1.00  0.00           H  
ATOM   2669 3HG2 VAL A 157    -140.700   6.977  42.923  1.00  0.00           H  
ATOM   2670  N   ARG A 158    -143.811   3.524  43.755  1.00  0.00           N  
ATOM   2671  CA  ARG A 158    -144.846   2.566  44.146  1.00  0.00           C  
ATOM   2672  C   ARG A 158    -144.331   1.131  44.138  1.00  0.00           C  
ATOM   2673  O   ARG A 158    -144.639   0.353  45.045  1.00  0.00           O  
ATOM   2674  CB  ARG A 158    -146.045   2.669  43.214  1.00  0.00           C  
ATOM   2675  CG  ARG A 158    -147.234   1.806  43.603  1.00  0.00           C  
ATOM   2676  CD  ARG A 158    -147.233   0.510  42.877  1.00  0.00           C  
ATOM   2677  NE  ARG A 158    -147.442   0.689  41.449  1.00  0.00           N  
ATOM   2678  CZ  ARG A 158    -147.271  -0.276  40.524  1.00  0.00           C  
ATOM   2679  NH1 ARG A 158    -146.890  -1.479  40.892  1.00  0.00           N  
ATOM   2680  NH2 ARG A 158    -147.487  -0.012  39.247  1.00  0.00           N  
ATOM   2681  H   ARG A 158    -143.942   4.076  42.919  1.00  0.00           H  
ATOM   2682  HA  ARG A 158    -145.153   2.788  45.169  1.00  0.00           H  
ATOM   2683 1HB  ARG A 158    -146.387   3.702  43.174  1.00  0.00           H  
ATOM   2684 2HB  ARG A 158    -145.746   2.384  42.205  1.00  0.00           H  
ATOM   2685 1HG  ARG A 158    -147.199   1.599  44.673  1.00  0.00           H  
ATOM   2686 2HG  ARG A 158    -148.159   2.332  43.366  1.00  0.00           H  
ATOM   2687 1HD  ARG A 158    -146.275   0.012  43.022  1.00  0.00           H  
ATOM   2688 2HD  ARG A 158    -148.033  -0.123  43.261  1.00  0.00           H  
ATOM   2689  HE  ARG A 158    -147.735   1.602  41.127  1.00  0.00           H  
ATOM   2690 1HH1 ARG A 158    -146.726  -1.680  41.868  1.00  0.00           H  
ATOM   2691 2HH1 ARG A 158    -146.763  -2.202  40.199  1.00  0.00           H  
ATOM   2692 1HH2 ARG A 158    -147.780   0.913  38.964  1.00  0.00           H  
ATOM   2693 2HH2 ARG A 158    -147.359  -0.735  38.554  1.00  0.00           H  
ATOM   2694  N   ARG A 159    -143.536   0.762  43.130  1.00  0.00           N  
ATOM   2695  CA  ARG A 159    -142.988  -0.590  43.096  1.00  0.00           C  
ATOM   2696  C   ARG A 159    -141.981  -0.791  44.218  1.00  0.00           C  
ATOM   2697  O   ARG A 159    -141.867  -1.893  44.771  1.00  0.00           O  
ATOM   2698  CB  ARG A 159    -142.318  -0.868  41.758  1.00  0.00           C  
ATOM   2699  CG  ARG A 159    -143.271  -1.013  40.583  1.00  0.00           C  
ATOM   2700  CD  ARG A 159    -142.542  -1.231  39.308  1.00  0.00           C  
ATOM   2701  NE  ARG A 159    -143.450  -1.383  38.183  1.00  0.00           N  
ATOM   2702  CZ  ARG A 159    -143.065  -1.468  36.894  1.00  0.00           C  
ATOM   2703  NH1 ARG A 159    -141.788  -1.414  36.585  1.00  0.00           N  
ATOM   2704  NH2 ARG A 159    -143.970  -1.605  35.941  1.00  0.00           N  
ATOM   2705  H   ARG A 159    -143.305   1.405  42.387  1.00  0.00           H  
ATOM   2706  HA  ARG A 159    -143.804  -1.298  43.247  1.00  0.00           H  
ATOM   2707 1HB  ARG A 159    -141.626  -0.060  41.524  1.00  0.00           H  
ATOM   2708 2HB  ARG A 159    -141.736  -1.787  41.827  1.00  0.00           H  
ATOM   2709 1HG  ARG A 159    -143.930  -1.866  40.752  1.00  0.00           H  
ATOM   2710 2HG  ARG A 159    -143.870  -0.107  40.485  1.00  0.00           H  
ATOM   2711 1HD  ARG A 159    -141.893  -0.379  39.110  1.00  0.00           H  
ATOM   2712 2HD  ARG A 159    -141.939  -2.136  39.384  1.00  0.00           H  
ATOM   2713  HE  ARG A 159    -144.441  -1.428  38.381  1.00  0.00           H  
ATOM   2714 1HH1 ARG A 159    -141.096  -1.310  37.314  1.00  0.00           H  
ATOM   2715 2HH1 ARG A 159    -141.500  -1.478  35.620  1.00  0.00           H  
ATOM   2716 1HH2 ARG A 159    -144.952  -1.646  36.179  1.00  0.00           H  
ATOM   2717 2HH2 ARG A 159    -143.682  -1.668  34.977  1.00  0.00           H  
ATOM   2718  N   LEU A 160    -141.258   0.269  44.588  1.00  0.00           N  
ATOM   2719  CA  LEU A 160    -140.264   0.142  45.644  1.00  0.00           C  
ATOM   2720  C   LEU A 160    -140.907  -0.117  47.002  1.00  0.00           C  
ATOM   2721  O   LEU A 160    -140.261  -0.693  47.881  1.00  0.00           O  
ATOM   2722  CB  LEU A 160    -139.409   1.414  45.714  1.00  0.00           C  
ATOM   2723  CG  LEU A 160    -138.164   1.330  46.607  1.00  0.00           C  
ATOM   2724  CD1 LEU A 160    -137.257   0.212  46.111  1.00  0.00           C  
ATOM   2725  CD2 LEU A 160    -137.439   2.668  46.594  1.00  0.00           C  
ATOM   2726  H   LEU A 160    -141.392   1.165  44.142  1.00  0.00           H  
ATOM   2727  HA  LEU A 160    -139.643  -0.728  45.432  1.00  0.00           H  
ATOM   2728 1HB  LEU A 160    -139.078   1.666  44.708  1.00  0.00           H  
ATOM   2729 2HB  LEU A 160    -140.029   2.229  46.086  1.00  0.00           H  
ATOM   2730  HG  LEU A 160    -138.463   1.090  47.627  1.00  0.00           H  
ATOM   2731 1HD1 LEU A 160    -136.373   0.152  46.745  1.00  0.00           H  
ATOM   2732 2HD1 LEU A 160    -137.795  -0.736  46.149  1.00  0.00           H  
ATOM   2733 3HD1 LEU A 160    -136.955   0.417  45.085  1.00  0.00           H  
ATOM   2734 1HD2 LEU A 160    -136.555   2.609  47.229  1.00  0.00           H  
ATOM   2735 2HD2 LEU A 160    -137.138   2.909  45.574  1.00  0.00           H  
ATOM   2736 3HD2 LEU A 160    -138.104   3.446  46.969  1.00  0.00           H  
ATOM   2737  N   LEU A 161    -142.169   0.270  47.186  1.00  0.00           N  
ATOM   2738  CA  LEU A 161    -142.914  -0.032  48.397  1.00  0.00           C  
ATOM   2739  C   LEU A 161    -143.799  -1.256  48.218  1.00  0.00           C  
ATOM   2740  O   LEU A 161    -144.411  -1.714  49.184  1.00  0.00           O  
ATOM   2741  CB  LEU A 161    -143.775   1.173  48.800  1.00  0.00           C  
ATOM   2742  CG  LEU A 161    -143.007   2.461  49.123  1.00  0.00           C  
ATOM   2743  CD1 LEU A 161    -143.995   3.582  49.415  1.00  0.00           C  
ATOM   2744  CD2 LEU A 161    -142.088   2.219  50.311  1.00  0.00           C  
ATOM   2745  H   LEU A 161    -142.620   0.792  46.448  1.00  0.00           H  
ATOM   2746  HA  LEU A 161    -142.204  -0.239  49.197  1.00  0.00           H  
ATOM   2747 1HB  LEU A 161    -144.465   1.393  47.987  1.00  0.00           H  
ATOM   2748 2HB  LEU A 161    -144.358   0.904  49.681  1.00  0.00           H  
ATOM   2749  HG  LEU A 161    -142.413   2.757  48.258  1.00  0.00           H  
ATOM   2750 1HD1 LEU A 161    -143.450   4.497  49.644  1.00  0.00           H  
ATOM   2751 2HD1 LEU A 161    -144.627   3.746  48.541  1.00  0.00           H  
ATOM   2752 3HD1 LEU A 161    -144.617   3.307  50.266  1.00  0.00           H  
ATOM   2753 1HD2 LEU A 161    -141.542   3.135  50.541  1.00  0.00           H  
ATOM   2754 2HD2 LEU A 161    -142.682   1.925  51.177  1.00  0.00           H  
ATOM   2755 3HD2 LEU A 161    -141.381   1.426  50.069  1.00  0.00           H  
ATOM   2756  N   GLU A 162    -143.902  -1.775  46.992  1.00  0.00           N  
ATOM   2757  CA  GLU A 162    -144.557  -3.061  46.773  1.00  0.00           C  
ATOM   2758  C   GLU A 162    -143.763  -4.186  47.422  1.00  0.00           C  
ATOM   2759  O   GLU A 162    -144.292  -4.954  48.229  1.00  0.00           O  
ATOM   2760  CB  GLU A 162    -144.720  -3.334  45.276  1.00  0.00           C  
ATOM   2761  CG  GLU A 162    -145.432  -4.639  44.948  1.00  0.00           C  
ATOM   2762  CD  GLU A 162    -145.605  -4.856  43.471  1.00  0.00           C  
ATOM   2763  OE1 GLU A 162    -145.196  -4.010  42.713  1.00  0.00           O  
ATOM   2764  OE2 GLU A 162    -146.146  -5.871  43.099  1.00  0.00           O  
ATOM   2765  H   GLU A 162    -143.522  -1.275  46.201  1.00  0.00           H  
ATOM   2766  HA  GLU A 162    -145.541  -3.033  47.241  1.00  0.00           H  
ATOM   2767 1HB  GLU A 162    -145.283  -2.521  44.817  1.00  0.00           H  
ATOM   2768 2HB  GLU A 162    -143.739  -3.361  44.802  1.00  0.00           H  
ATOM   2769 1HG  GLU A 162    -144.858  -5.468  45.361  1.00  0.00           H  
ATOM   2770 2HG  GLU A 162    -146.410  -4.637  45.427  1.00  0.00           H  
ATOM   2771  N   LEU A 163    -142.486  -4.290  47.081  1.00  0.00           N  
ATOM   2772  CA  LEU A 163    -141.590  -5.180  47.795  1.00  0.00           C  
ATOM   2773  C   LEU A 163    -141.030  -4.412  48.990  1.00  0.00           C  
ATOM   2774  O   LEU A 163    -141.484  -3.308  49.300  1.00  0.00           O  
ATOM   2775  CB  LEU A 163    -140.456  -5.667  46.883  1.00  0.00           C  
ATOM   2776  CG  LEU A 163    -140.895  -6.431  45.627  1.00  0.00           C  
ATOM   2777  CD1 LEU A 163    -139.670  -6.784  44.794  1.00  0.00           C  
ATOM   2778  CD2 LEU A 163    -141.660  -7.681  46.034  1.00  0.00           C  
ATOM   2779  H   LEU A 163    -142.127  -3.743  46.311  1.00  0.00           H  
ATOM   2780  HA  LEU A 163    -142.168  -6.016  48.181  1.00  0.00           H  
ATOM   2781 1HB  LEU A 163    -139.875  -4.805  46.561  1.00  0.00           H  
ATOM   2782 2HB  LEU A 163    -139.805  -6.324  47.460  1.00  0.00           H  
ATOM   2783  HG  LEU A 163    -141.538  -5.793  45.020  1.00  0.00           H  
ATOM   2784 1HD1 LEU A 163    -139.982  -7.327  43.901  1.00  0.00           H  
ATOM   2785 2HD1 LEU A 163    -139.153  -5.871  44.501  1.00  0.00           H  
ATOM   2786 3HD1 LEU A 163    -138.999  -7.409  45.382  1.00  0.00           H  
ATOM   2787 1HD2 LEU A 163    -141.972  -8.224  45.141  1.00  0.00           H  
ATOM   2788 2HD2 LEU A 163    -141.017  -8.320  46.640  1.00  0.00           H  
ATOM   2789 3HD2 LEU A 163    -142.539  -7.398  46.612  1.00  0.00           H  
ATOM   2790  N   HIS A 164    -140.064  -5.013  49.690  1.00  0.00           N  
ATOM   2791  CA  HIS A 164    -139.441  -4.499  50.916  1.00  0.00           C  
ATOM   2792  C   HIS A 164    -140.446  -4.301  52.055  1.00  0.00           C  
ATOM   2793  O   HIS A 164    -140.164  -3.567  53.009  1.00  0.00           O  
ATOM   2794  CB  HIS A 164    -138.730  -3.172  50.633  1.00  0.00           C  
ATOM   2795  CG  HIS A 164    -137.668  -3.271  49.582  1.00  0.00           C  
ATOM   2796  ND1 HIS A 164    -136.478  -3.936  49.787  1.00  0.00           N  
ATOM   2797  CD2 HIS A 164    -137.618  -2.789  48.318  1.00  0.00           C  
ATOM   2798  CE1 HIS A 164    -135.740  -3.859  48.693  1.00  0.00           C  
ATOM   2799  NE2 HIS A 164    -136.409  -3.168  47.788  1.00  0.00           N  
ATOM   2800  H   HIS A 164    -139.757  -5.899  49.317  1.00  0.00           H  
ATOM   2801  HA  HIS A 164    -138.725  -5.228  51.293  1.00  0.00           H  
ATOM   2802 1HB  HIS A 164    -139.460  -2.429  50.312  1.00  0.00           H  
ATOM   2803 2HB  HIS A 164    -138.269  -2.804  51.549  1.00  0.00           H  
ATOM   2804  HD2 HIS A 164    -138.391  -2.207  47.815  1.00  0.00           H  
ATOM   2805  HE1 HIS A 164    -134.749  -4.292  48.560  1.00  0.00           H  
ATOM   2806  HE2 HIS A 164    -136.089  -2.951  46.855  1.00  0.00           H  
ATOM   2807  N   VAL A 165    -141.621  -4.931  51.978  1.00  0.00           N  
ATOM   2808  CA  VAL A 165    -142.568  -4.930  53.085  1.00  0.00           C  
ATOM   2809  C   VAL A 165    -142.840  -6.354  53.539  1.00  0.00           C  
ATOM   2810  O   VAL A 165    -143.186  -6.578  54.700  1.00  0.00           O  
ATOM   2811  CB  VAL A 165    -143.891  -4.260  52.669  1.00  0.00           C  
ATOM   2812  CG1 VAL A 165    -143.658  -2.800  52.311  1.00  0.00           C  
ATOM   2813  CG2 VAL A 165    -144.507  -5.011  51.499  1.00  0.00           C  
ATOM   2814  H   VAL A 165    -141.858  -5.422  51.127  1.00  0.00           H  
ATOM   2815  HA  VAL A 165    -142.116  -4.404  53.927  1.00  0.00           H  
ATOM   2816  HB  VAL A 165    -144.578  -4.277  53.515  1.00  0.00           H  
ATOM   2817 1HG1 VAL A 165    -144.603  -2.341  52.019  1.00  0.00           H  
ATOM   2818 2HG1 VAL A 165    -143.250  -2.273  53.174  1.00  0.00           H  
ATOM   2819 3HG1 VAL A 165    -142.954  -2.737  51.481  1.00  0.00           H  
ATOM   2820 1HG2 VAL A 165    -145.442  -4.532  51.211  1.00  0.00           H  
ATOM   2821 2HG2 VAL A 165    -143.817  -4.999  50.655  1.00  0.00           H  
ATOM   2822 3HG2 VAL A 165    -144.703  -6.043  51.792  1.00  0.00           H  
ATOM   2823  N   PHE A 166    -142.711  -7.324  52.628  1.00  0.00           N  
ATOM   2824  CA  PHE A 166    -142.819  -8.720  53.035  1.00  0.00           C  
ATOM   2825  C   PHE A 166    -141.736  -9.067  54.045  1.00  0.00           C  
ATOM   2826  O   PHE A 166    -141.960  -9.894  54.939  1.00  0.00           O  
ATOM   2827  CB  PHE A 166    -142.712  -9.646  51.821  1.00  0.00           C  
ATOM   2828  CG  PHE A 166    -141.316  -9.782  51.284  1.00  0.00           C  
ATOM   2829  CD1 PHE A 166    -140.478 -10.791  51.737  1.00  0.00           C  
ATOM   2830  CD2 PHE A 166    -140.837  -8.902  50.326  1.00  0.00           C  
ATOM   2831  CE1 PHE A 166    -139.194 -10.917  51.244  1.00  0.00           C  
ATOM   2832  CE2 PHE A 166    -139.553  -9.026  49.830  1.00  0.00           C  
ATOM   2833  CZ  PHE A 166    -138.731 -10.035  50.290  1.00  0.00           C  
ATOM   2834  H   PHE A 166    -142.539  -7.106  51.656  1.00  0.00           H  
ATOM   2835  HA  PHE A 166    -143.778  -8.862  53.534  1.00  0.00           H  
ATOM   2836 1HB  PHE A 166    -143.072 -10.638  52.089  1.00  0.00           H  
ATOM   2837 2HB  PHE A 166    -143.349  -9.271  51.021  1.00  0.00           H  
ATOM   2838  HD1 PHE A 166    -140.845 -11.488  52.491  1.00  0.00           H  
ATOM   2839  HD2 PHE A 166    -141.486  -8.105  49.963  1.00  0.00           H  
ATOM   2840  HE1 PHE A 166    -138.546 -11.714  51.609  1.00  0.00           H  
ATOM   2841  HE2 PHE A 166    -139.189  -8.328  49.076  1.00  0.00           H  
ATOM   2842  HZ  PHE A 166    -137.718 -10.133  49.902  1.00  0.00           H  
ATOM   2843  N   LYS A 167    -140.580  -8.410  53.942  1.00  0.00           N  
ATOM   2844  CA  LYS A 167    -139.497  -8.624  54.893  1.00  0.00           C  
ATOM   2845  C   LYS A 167    -139.923  -8.256  56.307  1.00  0.00           C  
ATOM   2846  O   LYS A 167    -139.537  -8.926  57.271  1.00  0.00           O  
ATOM   2847  CB  LYS A 167    -138.263  -7.815  54.489  1.00  0.00           C  
ATOM   2848  CG  LYS A 167    -138.423  -6.308  54.634  1.00  0.00           C  
ATOM   2849  CD  LYS A 167    -137.169  -5.573  54.185  1.00  0.00           C  
ATOM   2850  CE  LYS A 167    -137.307  -4.071  54.380  1.00  0.00           C  
ATOM   2851  NZ  LYS A 167    -136.099  -3.336  53.917  1.00  0.00           N  
ATOM   2852  H   LYS A 167    -140.451  -7.747  53.190  1.00  0.00           H  
ATOM   2853  HA  LYS A 167    -139.235  -9.683  54.886  1.00  0.00           H  
ATOM   2854 1HB  LYS A 167    -137.412  -8.121  55.098  1.00  0.00           H  
ATOM   2855 2HB  LYS A 167    -138.014  -8.027  53.449  1.00  0.00           H  
ATOM   2856 1HG  LYS A 167    -139.267  -5.972  54.029  1.00  0.00           H  
ATOM   2857 2HG  LYS A 167    -138.625  -6.062  55.676  1.00  0.00           H  
ATOM   2858 1HD  LYS A 167    -136.313  -5.929  54.760  1.00  0.00           H  
ATOM   2859 2HD  LYS A 167    -136.986  -5.777  53.130  1.00  0.00           H  
ATOM   2860 1HE  LYS A 167    -138.172  -3.710  53.826  1.00  0.00           H  
ATOM   2861 2HE  LYS A 167    -137.464  -3.854  55.437  1.00  0.00           H  
ATOM   2862 1HZ  LYS A 167    -136.229  -2.345  54.063  1.00  0.00           H  
ATOM   2863 2HZ  LYS A 167    -135.292  -3.650  54.438  1.00  0.00           H  
ATOM   2864 3HZ  LYS A 167    -135.953  -3.513  52.933  1.00  0.00           H  
ATOM   2865  N   LEU A 168    -140.734  -7.206  56.451  1.00  0.00           N  
ATOM   2866  CA  LEU A 168    -141.115  -6.751  57.782  1.00  0.00           C  
ATOM   2867  C   LEU A 168    -142.138  -7.685  58.414  1.00  0.00           C  
ATOM   2868  O   LEU A 168    -142.074  -7.955  59.620  1.00  0.00           O  
ATOM   2869  CB  LEU A 168    -141.687  -5.330  57.711  1.00  0.00           C  
ATOM   2870  CG  LEU A 168    -140.697  -4.234  57.294  1.00  0.00           C  
ATOM   2871  CD1 LEU A 168    -141.439  -2.915  57.130  1.00  0.00           C  
ATOM   2872  CD2 LEU A 168    -139.599  -4.118  58.340  1.00  0.00           C  
ATOM   2873  H   LEU A 168    -141.091  -6.718  55.642  1.00  0.00           H  
ATOM   2874  HA  LEU A 168    -140.233  -6.775  58.421  1.00  0.00           H  
ATOM   2875 1HB  LEU A 168    -142.510  -5.322  56.998  1.00  0.00           H  
ATOM   2876 2HB  LEU A 168    -142.081  -5.065  58.692  1.00  0.00           H  
ATOM   2877  HG  LEU A 168    -140.256  -4.491  56.331  1.00  0.00           H  
ATOM   2878 1HD1 LEU A 168    -140.736  -2.136  56.834  1.00  0.00           H  
ATOM   2879 2HD1 LEU A 168    -142.206  -3.021  56.363  1.00  0.00           H  
ATOM   2880 3HD1 LEU A 168    -141.907  -2.640  58.075  1.00  0.00           H  
ATOM   2881 1HD2 LEU A 168    -138.895  -3.340  58.044  1.00  0.00           H  
ATOM   2882 2HD2 LEU A 168    -140.039  -3.860  59.304  1.00  0.00           H  
ATOM   2883 3HD2 LEU A 168    -139.074  -5.069  58.424  1.00  0.00           H  
ATOM   2884  N   VAL A 169    -143.079  -8.188  57.614  1.00  0.00           N  
ATOM   2885  CA  VAL A 169    -144.040  -9.170  58.103  1.00  0.00           C  
ATOM   2886  C   VAL A 169    -143.328 -10.455  58.506  1.00  0.00           C  
ATOM   2887  O   VAL A 169    -143.637 -11.046  59.546  1.00  0.00           O  
ATOM   2888  CB  VAL A 169    -145.091  -9.480  57.021  1.00  0.00           C  
ATOM   2889  CG1 VAL A 169    -145.978 -10.636  57.456  1.00  0.00           C  
ATOM   2890  CG2 VAL A 169    -145.924  -8.239  56.738  1.00  0.00           C  
ATOM   2891  H   VAL A 169    -143.129  -7.887  56.651  1.00  0.00           H  
ATOM   2892  HA  VAL A 169    -144.507  -8.776  59.006  1.00  0.00           H  
ATOM   2893  HB  VAL A 169    -144.581  -9.791  56.109  1.00  0.00           H  
ATOM   2894 1HG1 VAL A 169    -146.716 -10.842  56.680  1.00  0.00           H  
ATOM   2895 2HG1 VAL A 169    -145.366 -11.523  57.618  1.00  0.00           H  
ATOM   2896 3HG1 VAL A 169    -146.491 -10.374  58.382  1.00  0.00           H  
ATOM   2897 1HG2 VAL A 169    -146.665  -8.465  55.971  1.00  0.00           H  
ATOM   2898 2HG2 VAL A 169    -146.430  -7.923  57.650  1.00  0.00           H  
ATOM   2899 3HG2 VAL A 169    -145.274  -7.436  56.388  1.00  0.00           H  
ATOM   2900  N   ALA A 170    -142.336 -10.880  57.713  1.00  0.00           N  
ATOM   2901  CA  ALA A 170    -141.542 -12.054  58.072  1.00  0.00           C  
ATOM   2902  C   ALA A 170    -140.817 -11.857  59.399  1.00  0.00           C  
ATOM   2903  O   ALA A 170    -140.760 -12.779  60.223  1.00  0.00           O  
ATOM   2904  CB  ALA A 170    -140.548 -12.368  56.958  1.00  0.00           C  
ATOM   2905  H   ALA A 170    -142.127 -10.389  56.856  1.00  0.00           H  
ATOM   2906  HA  ALA A 170    -142.221 -12.898  58.193  1.00  0.00           H  
ATOM   2907 1HB  ALA A 170    -139.960 -13.244  57.232  1.00  0.00           H  
ATOM   2908 2HB  ALA A 170    -141.089 -12.569  56.034  1.00  0.00           H  
ATOM   2909 3HB  ALA A 170    -139.885 -11.517  56.812  1.00  0.00           H  
ATOM   2910  N   LEU A 171    -140.292 -10.650  59.637  1.00  0.00           N  
ATOM   2911  CA  LEU A 171    -139.621 -10.362  60.902  1.00  0.00           C  
ATOM   2912  C   LEU A 171    -140.578 -10.434  62.081  1.00  0.00           C  
ATOM   2913  O   LEU A 171    -140.205 -10.925  63.152  1.00  0.00           O  
ATOM   2914  CB  LEU A 171    -138.975  -8.971  60.851  1.00  0.00           C  
ATOM   2915  CG  LEU A 171    -138.169  -8.567  62.092  1.00  0.00           C  
ATOM   2916  CD1 LEU A 171    -137.041  -9.566  62.312  1.00  0.00           C  
ATOM   2917  CD2 LEU A 171    -137.623  -7.159  61.906  1.00  0.00           C  
ATOM   2918  H   LEU A 171    -140.358  -9.924  58.938  1.00  0.00           H  
ATOM   2919  HA  LEU A 171    -138.850 -11.115  61.063  1.00  0.00           H  
ATOM   2920 1HB  LEU A 171    -138.306  -8.930  59.993  1.00  0.00           H  
ATOM   2921 2HB  LEU A 171    -139.761  -8.229  60.710  1.00  0.00           H  
ATOM   2922  HG  LEU A 171    -138.814  -8.593  62.970  1.00  0.00           H  
ATOM   2923 1HD1 LEU A 171    -136.468  -9.278  63.194  1.00  0.00           H  
ATOM   2924 2HD1 LEU A 171    -137.460 -10.561  62.462  1.00  0.00           H  
ATOM   2925 3HD1 LEU A 171    -136.386  -9.574  61.441  1.00  0.00           H  
ATOM   2926 1HD2 LEU A 171    -137.051  -6.871  62.788  1.00  0.00           H  
ATOM   2927 2HD2 LEU A 171    -136.977  -7.131  61.029  1.00  0.00           H  
ATOM   2928 3HD2 LEU A 171    -138.451  -6.463  61.768  1.00  0.00           H  
ATOM   2929  N   TYR A 172    -141.812  -9.960  61.912  1.00  0.00           N  
ATOM   2930  CA  TYR A 172    -142.736 -10.025  63.036  1.00  0.00           C  
ATOM   2931  C   TYR A 172    -143.183 -11.450  63.332  1.00  0.00           C  
ATOM   2932  O   TYR A 172    -143.398 -11.786  64.503  1.00  0.00           O  
ATOM   2933  CB  TYR A 172    -143.955  -9.138  62.769  1.00  0.00           C  
ATOM   2934  CG  TYR A 172    -143.657  -7.656  62.833  1.00  0.00           C  
ATOM   2935  CD1 TYR A 172    -143.835  -6.864  61.709  1.00  0.00           C  
ATOM   2936  CD2 TYR A 172    -143.206  -7.090  64.016  1.00  0.00           C  
ATOM   2937  CE1 TYR A 172    -143.564  -5.511  61.767  1.00  0.00           C  
ATOM   2938  CE2 TYR A 172    -142.934  -5.737  64.075  1.00  0.00           C  
ATOM   2939  CZ  TYR A 172    -143.112  -4.949  62.956  1.00  0.00           C  
ATOM   2940  OH  TYR A 172    -142.841  -3.601  63.015  1.00  0.00           O  
ATOM   2941  H   TYR A 172    -142.125  -9.561  61.039  1.00  0.00           H  
ATOM   2942  HA  TYR A 172    -142.222  -9.669  63.928  1.00  0.00           H  
ATOM   2943 1HB  TYR A 172    -144.359  -9.362  61.781  1.00  0.00           H  
ATOM   2944 2HB  TYR A 172    -144.733  -9.361  63.498  1.00  0.00           H  
ATOM   2945  HD1 TYR A 172    -144.190  -7.309  60.779  1.00  0.00           H  
ATOM   2946  HD2 TYR A 172    -143.065  -7.713  64.900  1.00  0.00           H  
ATOM   2947  HE1 TYR A 172    -143.703  -4.888  60.884  1.00  0.00           H  
ATOM   2948  HE2 TYR A 172    -142.579  -5.292  65.005  1.00  0.00           H  
ATOM   2949  HH  TYR A 172    -142.541  -3.374  63.898  1.00  0.00           H  
ATOM   2950  N   THR A 173    -143.323 -12.297  62.306  1.00  0.00           N  
ATOM   2951  CA  THR A 173    -143.690 -13.691  62.547  1.00  0.00           C  
ATOM   2952  C   THR A 173    -142.583 -14.438  63.277  1.00  0.00           C  
ATOM   2953  O   THR A 173    -142.854 -15.205  64.207  1.00  0.00           O  
ATOM   2954  CB  THR A 173    -144.015 -14.415  61.228  1.00  0.00           C  
ATOM   2955  OG1 THR A 173    -145.125 -13.772  60.588  1.00  0.00           O  
ATOM   2956  CG2 THR A 173    -144.361 -15.873  61.490  1.00  0.00           C  
ATOM   2957  H   THR A 173    -143.177 -11.984  61.357  1.00  0.00           H  
ATOM   2958  HA  THR A 173    -144.573 -13.710  63.186  1.00  0.00           H  
ATOM   2959  HB  THR A 173    -143.152 -14.366  60.564  1.00  0.00           H  
ATOM   2960  HG1 THR A 173    -145.943 -14.064  60.998  1.00  0.00           H  
ATOM   2961 1HG2 THR A 173    -144.588 -16.369  60.547  1.00  0.00           H  
ATOM   2962 2HG2 THR A 173    -143.515 -16.367  61.967  1.00  0.00           H  
ATOM   2963 3HG2 THR A 173    -145.229 -15.928  62.146  1.00  0.00           H  
ATOM   2964  N   VAL A 174    -141.329 -14.208  62.895  1.00  0.00           N  
ATOM   2965  CA  VAL A 174    -140.239 -14.896  63.571  1.00  0.00           C  
ATOM   2966  C   VAL A 174    -140.001 -14.316  64.973  1.00  0.00           C  
ATOM   2967  O   VAL A 174    -139.626 -15.056  65.896  1.00  0.00           O  
ATOM   2968  CB  VAL A 174    -138.947 -14.783  62.740  1.00  0.00           C  
ATOM   2969  CG1 VAL A 174    -137.768 -15.366  63.505  1.00  0.00           C  
ATOM   2970  CG2 VAL A 174    -139.126 -15.490  61.405  1.00  0.00           C  
ATOM   2971  H   VAL A 174    -141.116 -13.564  62.146  1.00  0.00           H  
ATOM   2972  HA  VAL A 174    -140.535 -15.931  63.742  1.00  0.00           H  
ATOM   2973  HB  VAL A 174    -138.728 -13.729  62.566  1.00  0.00           H  
ATOM   2974 1HG1 VAL A 174    -136.864 -15.277  62.903  1.00  0.00           H  
ATOM   2975 2HG1 VAL A 174    -137.636 -14.821  64.440  1.00  0.00           H  
ATOM   2976 3HG1 VAL A 174    -137.959 -16.417  63.721  1.00  0.00           H  
ATOM   2977 1HG2 VAL A 174    -138.209 -15.406  60.822  1.00  0.00           H  
ATOM   2978 2HG2 VAL A 174    -139.351 -16.543  61.579  1.00  0.00           H  
ATOM   2979 3HG2 VAL A 174    -139.948 -15.030  60.857  1.00  0.00           H  
ATOM   2980  N   TRP A 175    -140.266 -13.014  65.172  1.00  0.00           N  
ATOM   2981  CA  TRP A 175    -140.169 -12.408  66.503  1.00  0.00           C  
ATOM   2982  C   TRP A 175    -141.054 -13.131  67.507  1.00  0.00           C  
ATOM   2983  O   TRP A 175    -140.669 -13.316  68.667  1.00  0.00           O  
ATOM   2984  CB  TRP A 175    -140.562 -10.931  66.449  1.00  0.00           C  
ATOM   2985  CG  TRP A 175    -140.467 -10.237  67.775  1.00  0.00           C  
ATOM   2986  CD1 TRP A 175    -139.362  -9.644  68.307  1.00  0.00           C  
ATOM   2987  CD2 TRP A 175    -141.525 -10.060  68.747  1.00  0.00           C  
ATOM   2988  NE1 TRP A 175    -139.656  -9.114  69.539  1.00  0.00           N  
ATOM   2989  CE2 TRP A 175    -140.976  -9.357  69.823  1.00  0.00           C  
ATOM   2990  CE3 TRP A 175    -142.874 -10.435  68.789  1.00  0.00           C  
ATOM   2991  CZ2 TRP A 175    -141.727  -9.019  70.938  1.00  0.00           C  
ATOM   2992  CZ3 TRP A 175    -143.627 -10.095  69.907  1.00  0.00           C  
ATOM   2993  CH2 TRP A 175    -143.068  -9.405  70.953  1.00  0.00           C  
ATOM   2994  H   TRP A 175    -140.540 -12.439  64.389  1.00  0.00           H  
ATOM   2995  HA  TRP A 175    -139.136 -12.484  66.843  1.00  0.00           H  
ATOM   2996 1HB  TRP A 175    -139.917 -10.408  65.742  1.00  0.00           H  
ATOM   2997 2HB  TRP A 175    -141.585 -10.839  66.087  1.00  0.00           H  
ATOM   2998  HD1 TRP A 175    -138.386  -9.599  67.826  1.00  0.00           H  
ATOM   2999  HE1 TRP A 175    -139.008  -8.624  70.139  1.00  0.00           H  
ATOM   3000  HE3 TRP A 175    -143.324 -10.980  67.960  1.00  0.00           H  
ATOM   3001  HZ2 TRP A 175    -141.301  -8.472  71.779  1.00  0.00           H  
ATOM   3002  HZ3 TRP A 175    -144.676 -10.391  69.932  1.00  0.00           H  
ATOM   3003  HH2 TRP A 175    -143.688  -9.154  71.814  1.00  0.00           H  
ATOM   3004  N   VAL A 176    -142.251 -13.535  67.082  1.00  0.00           N  
ATOM   3005  CA  VAL A 176    -143.095 -14.384  67.916  1.00  0.00           C  
ATOM   3006  C   VAL A 176    -142.500 -15.778  68.036  1.00  0.00           C  
ATOM   3007  O   VAL A 176    -142.351 -16.315  69.140  1.00  0.00           O  
ATOM   3008  CB  VAL A 176    -144.515 -14.480  67.326  1.00  0.00           C  
ATOM   3009  CG1 VAL A 176    -145.349 -15.485  68.106  1.00  0.00           C  
ATOM   3010  CG2 VAL A 176    -145.174 -13.110  67.335  1.00  0.00           C  
ATOM   3011  H   VAL A 176    -142.584 -13.254  66.172  1.00  0.00           H  
ATOM   3012  HA  VAL A 176    -143.127 -13.959  68.921  1.00  0.00           H  
ATOM   3013  HB  VAL A 176    -144.448 -14.845  66.301  1.00  0.00           H  
ATOM   3014 1HG1 VAL A 176    -146.349 -15.541  67.675  1.00  0.00           H  
ATOM   3015 2HG1 VAL A 176    -144.877 -16.467  68.056  1.00  0.00           H  
ATOM   3016 3HG1 VAL A 176    -145.420 -15.169  69.147  1.00  0.00           H  
ATOM   3017 1HG2 VAL A 176    -146.176 -13.185  66.916  1.00  0.00           H  
ATOM   3018 2HG2 VAL A 176    -145.235 -12.742  68.360  1.00  0.00           H  
ATOM   3019 3HG2 VAL A 176    -144.582 -12.417  66.737  1.00  0.00           H  
ATOM   3020  N   ALA A 177    -142.113 -16.370  66.906  1.00  0.00           N  
ATOM   3021  CA  ALA A 177    -141.573 -17.723  66.894  1.00  0.00           C  
ATOM   3022  C   ALA A 177    -140.147 -17.820  67.417  1.00  0.00           C  
ATOM   3023  O   ALA A 177    -139.619 -18.933  67.483  1.00  0.00           O  
ATOM   3024  CB  ALA A 177    -141.639 -18.296  65.481  1.00  0.00           C  
ATOM   3025  H   ALA A 177    -142.196 -15.865  66.035  1.00  0.00           H  
ATOM   3026  HA  ALA A 177    -142.184 -18.337  67.557  1.00  0.00           H  
ATOM   3027 1HB  ALA A 177    -141.234 -19.309  65.480  1.00  0.00           H  
ATOM   3028 2HB  ALA A 177    -142.676 -18.320  65.145  1.00  0.00           H  
ATOM   3029 3HB  ALA A 177    -141.055 -17.671  64.808  1.00  0.00           H  
ATOM   3030  N   LEU A 178    -139.504 -16.714  67.781  1.00  0.00           N  
ATOM   3031  CA  LEU A 178    -138.213 -16.784  68.444  1.00  0.00           C  
ATOM   3032  C   LEU A 178    -138.242 -16.399  69.915  1.00  0.00           C  
ATOM   3033  O   LEU A 178    -137.426 -16.923  70.677  1.00  0.00           O  
ATOM   3034  CB  LEU A 178    -137.217 -15.877  67.711  1.00  0.00           C  
ATOM   3035  CG  LEU A 178    -135.784 -15.883  68.258  1.00  0.00           C  
ATOM   3036  CD1 LEU A 178    -135.206 -17.288  68.153  1.00  0.00           C  
ATOM   3037  CD2 LEU A 178    -134.938 -14.886  67.480  1.00  0.00           C  
ATOM   3038  H   LEU A 178    -139.914 -15.809  67.595  1.00  0.00           H  
ATOM   3039  HA  LEU A 178    -137.867 -17.816  68.417  1.00  0.00           H  
ATOM   3040 1HB  LEU A 178    -137.174 -16.181  66.666  1.00  0.00           H  
ATOM   3041 2HB  LEU A 178    -137.583 -14.851  67.754  1.00  0.00           H  
ATOM   3042  HG  LEU A 178    -135.795 -15.605  69.312  1.00  0.00           H  
ATOM   3043 1HD1 LEU A 178    -134.188 -17.293  68.542  1.00  0.00           H  
ATOM   3044 2HD1 LEU A 178    -135.819 -17.978  68.735  1.00  0.00           H  
ATOM   3045 3HD1 LEU A 178    -135.197 -17.601  67.110  1.00  0.00           H  
ATOM   3046 1HD2 LEU A 178    -133.920 -14.890  67.869  1.00  0.00           H  
ATOM   3047 2HD2 LEU A 178    -134.925 -15.164  66.426  1.00  0.00           H  
ATOM   3048 3HD2 LEU A 178    -135.364 -13.888  67.586  1.00  0.00           H  
ATOM   3049  N   LYS A 179    -139.129 -15.488  70.332  1.00  0.00           N  
ATOM   3050  CA  LYS A 179    -139.265 -15.193  71.755  1.00  0.00           C  
ATOM   3051  C   LYS A 179    -139.698 -16.434  72.520  1.00  0.00           C  
ATOM   3052  O   LYS A 179    -139.217 -16.693  73.630  1.00  0.00           O  
ATOM   3053  CB  LYS A 179    -140.267 -14.059  71.979  1.00  0.00           C  
ATOM   3054  CG  LYS A 179    -140.421 -13.633  73.433  1.00  0.00           C  
ATOM   3055  CD  LYS A 179    -141.366 -12.449  73.565  1.00  0.00           C  
ATOM   3056  CE  LYS A 179    -141.541 -12.039  75.020  1.00  0.00           C  
ATOM   3057  NZ  LYS A 179    -142.464 -10.880  75.165  1.00  0.00           N  
ATOM   3058  H   LYS A 179    -139.712 -14.996  69.669  1.00  0.00           H  
ATOM   3059  HA  LYS A 179    -138.292 -14.883  72.140  1.00  0.00           H  
ATOM   3060 1HB  LYS A 179    -139.960 -13.184  71.405  1.00  0.00           H  
ATOM   3061 2HB  LYS A 179    -141.248 -14.362  71.613  1.00  0.00           H  
ATOM   3062 1HG  LYS A 179    -140.812 -14.467  74.017  1.00  0.00           H  
ATOM   3063 2HG  LYS A 179    -139.447 -13.356  73.836  1.00  0.00           H  
ATOM   3064 1HD  LYS A 179    -140.970 -11.602  73.003  1.00  0.00           H  
ATOM   3065 2HD  LYS A 179    -142.340 -12.713  73.152  1.00  0.00           H  
ATOM   3066 1HE  LYS A 179    -141.939 -12.878  75.589  1.00  0.00           H  
ATOM   3067 2HE  LYS A 179    -140.573 -11.770  75.441  1.00  0.00           H  
ATOM   3068 1HZ  LYS A 179    -142.553 -10.640  76.142  1.00  0.00           H  
ATOM   3069 2HZ  LYS A 179    -142.095 -10.089  74.656  1.00  0.00           H  
ATOM   3070 3HZ  LYS A 179    -143.372 -11.124  74.795  1.00  0.00           H  
ATOM   3071  N   GLU A 180    -140.593 -17.214  71.929  1.00  0.00           N  
ATOM   3072  CA  GLU A 180    -141.002 -18.510  72.452  1.00  0.00           C  
ATOM   3073  C   GLU A 180    -140.642 -19.536  71.391  1.00  0.00           C  
ATOM   3074  O   GLU A 180    -141.144 -19.456  70.264  1.00  0.00           O  
ATOM   3075  CB  GLU A 180    -142.499 -18.548  72.766  1.00  0.00           C  
ATOM   3076  CG  GLU A 180    -142.934 -17.595  73.871  1.00  0.00           C  
ATOM   3077  CD  GLU A 180    -144.410 -17.657  74.150  1.00  0.00           C  
ATOM   3078  OE1 GLU A 180    -145.097 -18.365  73.454  1.00  0.00           O  
ATOM   3079  OE2 GLU A 180    -144.850 -16.995  75.060  1.00  0.00           O  
ATOM   3080  H   GLU A 180    -141.005 -16.879  71.070  1.00  0.00           H  
ATOM   3081  HA  GLU A 180    -140.458 -18.695  73.378  1.00  0.00           H  
ATOM   3082 1HB  GLU A 180    -143.066 -18.300  71.868  1.00  0.00           H  
ATOM   3083 2HB  GLU A 180    -142.783 -19.557  73.064  1.00  0.00           H  
ATOM   3084 1HG  GLU A 180    -142.392 -17.842  74.783  1.00  0.00           H  
ATOM   3085 2HG  GLU A 180    -142.665 -16.578  73.586  1.00  0.00           H  
ATOM   3086  N   VAL A 181    -139.749 -20.471  71.738  1.00  0.00           N  
ATOM   3087  CA  VAL A 181    -139.248 -21.434  70.757  1.00  0.00           C  
ATOM   3088  C   VAL A 181    -140.379 -22.328  70.273  1.00  0.00           C  
ATOM   3089  O   VAL A 181    -140.740 -22.289  69.095  1.00  0.00           O  
ATOM   3090  CB  VAL A 181    -138.133 -22.302  71.369  1.00  0.00           C  
ATOM   3091  CG1 VAL A 181    -137.740 -23.417  70.411  1.00  0.00           C  
ATOM   3092  CG2 VAL A 181    -136.930 -21.435  71.710  1.00  0.00           C  
ATOM   3093  H   VAL A 181    -139.412 -20.517  72.689  1.00  0.00           H  
ATOM   3094  HA  VAL A 181    -138.878 -20.884  69.890  1.00  0.00           H  
ATOM   3095  HB  VAL A 181    -138.509 -22.775  72.276  1.00  0.00           H  
ATOM   3096 1HG1 VAL A 181    -136.951 -24.021  70.860  1.00  0.00           H  
ATOM   3097 2HG1 VAL A 181    -138.607 -24.046  70.210  1.00  0.00           H  
ATOM   3098 3HG1 VAL A 181    -137.379 -22.984  69.478  1.00  0.00           H  
ATOM   3099 1HG2 VAL A 181    -136.146 -22.055  72.143  1.00  0.00           H  
ATOM   3100 2HG2 VAL A 181    -136.558 -20.957  70.804  1.00  0.00           H  
ATOM   3101 3HG2 VAL A 181    -137.225 -20.670  72.428  1.00  0.00           H  
ATOM   3102  N   SER A 182    -140.959 -23.116  71.188  1.00  0.00           N  
ATOM   3103  CA  SER A 182    -142.273 -23.765  71.062  1.00  0.00           C  
ATOM   3104  C   SER A 182    -142.436 -24.537  69.752  1.00  0.00           C  
ATOM   3105  O   SER A 182    -143.251 -24.176  68.905  1.00  0.00           O  
ATOM   3106  CB  SER A 182    -143.370 -22.724  71.169  1.00  0.00           C  
ATOM   3107  OG  SER A 182    -143.333 -22.082  72.414  1.00  0.00           O  
ATOM   3108  H   SER A 182    -140.419 -23.258  72.030  1.00  0.00           H  
ATOM   3109  HA  SER A 182    -142.371 -24.507  71.855  1.00  0.00           H  
ATOM   3110 1HB  SER A 182    -143.253 -21.989  70.374  1.00  0.00           H  
ATOM   3111 2HB  SER A 182    -144.339 -23.202  71.032  1.00  0.00           H  
ATOM   3112  HG  SER A 182    -143.514 -21.155  72.239  1.00  0.00           H  
ATOM   3113  N   VAL A 183    -141.638 -25.604  69.612  1.00  0.00           N  
ATOM   3114  CA  VAL A 183    -141.610 -26.426  68.393  1.00  0.00           C  
ATOM   3115  C   VAL A 183    -143.011 -26.992  68.110  1.00  0.00           C  
ATOM   3116  O   VAL A 183    -143.817 -27.184  69.029  1.00  0.00           O  
ATOM   3117  CB  VAL A 183    -140.603 -27.582  68.542  1.00  0.00           C  
ATOM   3118  CG1 VAL A 183    -139.197 -27.040  68.751  1.00  0.00           C  
ATOM   3119  CG2 VAL A 183    -141.013 -28.480  69.700  1.00  0.00           C  
ATOM   3120  H   VAL A 183    -141.033 -25.846  70.383  1.00  0.00           H  
ATOM   3121  HA  VAL A 183    -141.322 -25.792  67.554  1.00  0.00           H  
ATOM   3122  HB  VAL A 183    -140.591 -28.162  67.619  1.00  0.00           H  
ATOM   3123 1HG1 VAL A 183    -138.498 -27.871  68.854  1.00  0.00           H  
ATOM   3124 2HG1 VAL A 183    -138.911 -26.430  67.894  1.00  0.00           H  
ATOM   3125 3HG1 VAL A 183    -139.172 -26.432  69.655  1.00  0.00           H  
ATOM   3126 1HG2 VAL A 183    -140.297 -29.295  69.799  1.00  0.00           H  
ATOM   3127 2HG2 VAL A 183    -141.031 -27.898  70.622  1.00  0.00           H  
ATOM   3128 3HG2 VAL A 183    -142.005 -28.889  69.510  1.00  0.00           H  
ATOM   3129  N   MET A 184    -143.259 -27.332  66.830  1.00  0.00           N  
ATOM   3130  CA  MET A 184    -144.500 -27.533  66.033  1.00  0.00           C  
ATOM   3131  C   MET A 184    -145.016 -26.173  65.542  1.00  0.00           C  
ATOM   3132  O   MET A 184    -145.965 -26.135  64.749  1.00  0.00           O  
ATOM   3133  CB  MET A 184    -145.569 -28.248  66.856  1.00  0.00           C  
ATOM   3134  CG  MET A 184    -145.201 -29.665  67.272  1.00  0.00           C  
ATOM   3135  SD  MET A 184    -144.907 -30.750  65.861  1.00  0.00           S  
ATOM   3136  CE  MET A 184    -146.563 -30.901  65.200  1.00  0.00           C  
ATOM   3137  H   MET A 184    -142.362 -27.458  66.383  1.00  0.00           H  
ATOM   3138  HA  MET A 184    -144.251 -28.117  65.148  1.00  0.00           H  
ATOM   3139 1HB  MET A 184    -145.774 -27.677  67.761  1.00  0.00           H  
ATOM   3140 2HB  MET A 184    -146.496 -28.298  66.284  1.00  0.00           H  
ATOM   3141 1HG  MET A 184    -144.299 -29.642  67.883  1.00  0.00           H  
ATOM   3142 2HG  MET A 184    -146.006 -30.090  67.871  1.00  0.00           H  
ATOM   3143 1HE  MET A 184    -146.546 -31.544  64.320  1.00  0.00           H  
ATOM   3144 2HE  MET A 184    -147.219 -31.336  65.956  1.00  0.00           H  
ATOM   3145 3HE  MET A 184    -146.936 -29.915  64.921  1.00  0.00           H  
ATOM   3146  N   ASN A 185    -144.377 -25.062  65.901  1.00  0.00           N  
ATOM   3147  CA  ASN A 185    -144.594 -23.817  65.171  1.00  0.00           C  
ATOM   3148  C   ASN A 185    -143.466 -23.537  64.189  1.00  0.00           C  
ATOM   3149  O   ASN A 185    -143.436 -22.472  63.559  1.00  0.00           O  
ATOM   3150  CB  ASN A 185    -144.757 -22.657  66.135  1.00  0.00           C  
ATOM   3151  CG  ASN A 185    -146.027 -22.745  66.935  1.00  0.00           C  
ATOM   3152  OD1 ASN A 185    -147.115 -22.440  66.432  1.00  0.00           O  
ATOM   3153  ND2 ASN A 185    -145.911 -23.156  68.172  1.00  0.00           N  
ATOM   3154  H   ASN A 185    -143.736 -25.070  66.681  1.00  0.00           H  
ATOM   3155  HA  ASN A 185    -145.494 -23.924  64.563  1.00  0.00           H  
ATOM   3156 1HB  ASN A 185    -143.910 -22.632  66.822  1.00  0.00           H  
ATOM   3157 2HB  ASN A 185    -144.756 -21.719  65.580  1.00  0.00           H  
ATOM   3158 1HD2 ASN A 185    -146.723 -23.234  68.752  1.00  0.00           H  
ATOM   3159 2HD2 ASN A 185    -145.011 -23.393  68.538  1.00  0.00           H  
ATOM   3160  N   LEU A 186    -142.521 -24.468  64.076  1.00  0.00           N  
ATOM   3161  CA  LEU A 186    -141.469 -24.348  63.080  1.00  0.00           C  
ATOM   3162  C   LEU A 186    -142.018 -24.564  61.679  1.00  0.00           C  
ATOM   3163  O   LEU A 186    -141.510 -23.975  60.722  1.00  0.00           O  
ATOM   3164  CB  LEU A 186    -140.353 -25.362  63.362  1.00  0.00           C  
ATOM   3165  CG  LEU A 186    -139.545 -25.122  64.644  1.00  0.00           C  
ATOM   3166  CD1 LEU A 186    -138.579 -26.280  64.860  1.00  0.00           C  
ATOM   3167  CD2 LEU A 186    -138.798 -23.801  64.533  1.00  0.00           C  
ATOM   3168  H   LEU A 186    -142.529 -25.272  64.688  1.00  0.00           H  
ATOM   3169  HA  LEU A 186    -141.071 -23.336  63.118  1.00  0.00           H  
ATOM   3170 1HB  LEU A 186    -140.795 -26.355  63.430  1.00  0.00           H  
ATOM   3171 2HB  LEU A 186    -139.656 -25.354  62.524  1.00  0.00           H  
ATOM   3172  HG  LEU A 186    -140.220 -25.087  65.499  1.00  0.00           H  
ATOM   3173 1HD1 LEU A 186    -138.005 -26.109  65.770  1.00  0.00           H  
ATOM   3174 2HD1 LEU A 186    -139.141 -27.209  64.954  1.00  0.00           H  
ATOM   3175 3HD1 LEU A 186    -137.900 -26.350  64.011  1.00  0.00           H  
ATOM   3176 1HD2 LEU A 186    -138.224 -23.630  65.445  1.00  0.00           H  
ATOM   3177 2HD2 LEU A 186    -138.122 -23.835  63.679  1.00  0.00           H  
ATOM   3178 3HD2 LEU A 186    -139.513 -22.989  64.397  1.00  0.00           H  
ATOM   3179  N   LEU A 187    -143.051 -25.401  61.541  1.00  0.00           N  
ATOM   3180  CA  LEU A 187    -143.705 -25.567  60.250  1.00  0.00           C  
ATOM   3181  C   LEU A 187    -144.355 -24.272  59.779  1.00  0.00           C  
ATOM   3182  O   LEU A 187    -144.288 -23.953  58.592  1.00  0.00           O  
ATOM   3183  CB  LEU A 187    -144.765 -26.673  60.336  1.00  0.00           C  
ATOM   3184  CG  LEU A 187    -144.226 -28.098  60.521  1.00  0.00           C  
ATOM   3185  CD1 LEU A 187    -145.386 -29.053  60.763  1.00  0.00           C  
ATOM   3186  CD2 LEU A 187    -143.431 -28.504  59.289  1.00  0.00           C  
ATOM   3187  H   LEU A 187    -143.387 -25.928  62.334  1.00  0.00           H  
ATOM   3188  HA  LEU A 187    -142.952 -25.841  59.512  1.00  0.00           H  
ATOM   3189 1HB  LEU A 187    -145.425 -26.458  61.174  1.00  0.00           H  
ATOM   3190 2HB  LEU A 187    -145.357 -26.659  59.421  1.00  0.00           H  
ATOM   3191  HG  LEU A 187    -143.578 -28.131  61.397  1.00  0.00           H  
ATOM   3192 1HD1 LEU A 187    -145.003 -30.065  60.894  1.00  0.00           H  
ATOM   3193 2HD1 LEU A 187    -145.926 -28.750  61.661  1.00  0.00           H  
ATOM   3194 3HD1 LEU A 187    -146.061 -29.029  59.908  1.00  0.00           H  
ATOM   3195 1HD2 LEU A 187    -143.047 -29.516  59.420  1.00  0.00           H  
ATOM   3196 2HD2 LEU A 187    -144.078 -28.472  58.412  1.00  0.00           H  
ATOM   3197 3HD2 LEU A 187    -142.598 -27.815  59.150  1.00  0.00           H  
ATOM   3198  N   LEU A 188    -144.963 -23.505  60.690  1.00  0.00           N  
ATOM   3199  CA  LEU A 188    -145.593 -22.247  60.288  1.00  0.00           C  
ATOM   3200  C   LEU A 188    -144.558 -21.239  59.819  1.00  0.00           C  
ATOM   3201  O   LEU A 188    -144.803 -20.492  58.862  1.00  0.00           O  
ATOM   3202  CB  LEU A 188    -146.395 -21.655  61.454  1.00  0.00           C  
ATOM   3203  CG  LEU A 188    -147.622 -22.464  61.896  1.00  0.00           C  
ATOM   3204  CD1 LEU A 188    -148.205 -21.852  63.162  1.00  0.00           C  
ATOM   3205  CD2 LEU A 188    -148.649 -22.482  60.774  1.00  0.00           C  
ATOM   3206  H   LEU A 188    -144.995 -23.782  61.662  1.00  0.00           H  
ATOM   3207  HA  LEU A 188    -146.268 -22.449  59.457  1.00  0.00           H  
ATOM   3208 1HB  LEU A 188    -145.736 -21.557  62.315  1.00  0.00           H  
ATOM   3209 2HB  LEU A 188    -146.739 -20.661  61.170  1.00  0.00           H  
ATOM   3210  HG  LEU A 188    -147.320 -23.486  62.128  1.00  0.00           H  
ATOM   3211 1HD1 LEU A 188    -149.076 -22.426  63.476  1.00  0.00           H  
ATOM   3212 2HD1 LEU A 188    -147.456 -21.869  63.953  1.00  0.00           H  
ATOM   3213 3HD1 LEU A 188    -148.502 -20.822  62.965  1.00  0.00           H  
ATOM   3214 1HD2 LEU A 188    -149.521 -23.058  61.088  1.00  0.00           H  
ATOM   3215 2HD2 LEU A 188    -148.953 -21.461  60.542  1.00  0.00           H  
ATOM   3216 3HD2 LEU A 188    -148.212 -22.941  59.887  1.00  0.00           H  
ATOM   3217  N   VAL A 189    -143.400 -21.213  60.481  1.00  0.00           N  
ATOM   3218  CA  VAL A 189    -142.335 -20.291  60.093  1.00  0.00           C  
ATOM   3219  C   VAL A 189    -141.813 -20.628  58.701  1.00  0.00           C  
ATOM   3220  O   VAL A 189    -141.661 -19.740  57.858  1.00  0.00           O  
ATOM   3221  CB  VAL A 189    -141.175 -20.352  61.105  1.00  0.00           C  
ATOM   3222  CG1 VAL A 189    -139.991 -19.536  60.609  1.00  0.00           C  
ATOM   3223  CG2 VAL A 189    -141.645 -19.850  62.462  1.00  0.00           C  
ATOM   3224  H   VAL A 189    -143.251 -21.836  61.261  1.00  0.00           H  
ATOM   3225  HA  VAL A 189    -142.752 -19.285  60.037  1.00  0.00           H  
ATOM   3226  HB  VAL A 189    -140.838 -21.385  61.196  1.00  0.00           H  
ATOM   3227 1HG1 VAL A 189    -139.181 -19.590  61.336  1.00  0.00           H  
ATOM   3228 2HG1 VAL A 189    -139.649 -19.935  59.654  1.00  0.00           H  
ATOM   3229 3HG1 VAL A 189    -140.294 -18.496  60.481  1.00  0.00           H  
ATOM   3230 1HG2 VAL A 189    -140.820 -19.897  63.173  1.00  0.00           H  
ATOM   3231 2HG2 VAL A 189    -141.988 -18.820  62.370  1.00  0.00           H  
ATOM   3232 3HG2 VAL A 189    -142.465 -20.475  62.817  1.00  0.00           H  
ATOM   3233  N   VAL A 190    -141.608 -21.921  58.420  1.00  0.00           N  
ATOM   3234  CA  VAL A 190    -141.067 -22.347  57.129  1.00  0.00           C  
ATOM   3235  C   VAL A 190    -142.026 -21.999  55.994  1.00  0.00           C  
ATOM   3236  O   VAL A 190    -141.615 -21.415  54.981  1.00  0.00           O  
ATOM   3237  CB  VAL A 190    -140.807 -23.865  57.131  1.00  0.00           C  
ATOM   3238  CG1 VAL A 190    -140.461 -24.348  55.731  1.00  0.00           C  
ATOM   3239  CG2 VAL A 190    -139.690 -24.198  58.109  1.00  0.00           C  
ATOM   3240  H   VAL A 190    -141.832 -22.618  59.115  1.00  0.00           H  
ATOM   3241  HA  VAL A 190    -140.149 -21.792  56.938  1.00  0.00           H  
ATOM   3242  HB  VAL A 190    -141.720 -24.381  57.432  1.00  0.00           H  
ATOM   3243 1HG1 VAL A 190    -140.280 -25.423  55.751  1.00  0.00           H  
ATOM   3244 2HG1 VAL A 190    -141.289 -24.133  55.056  1.00  0.00           H  
ATOM   3245 3HG1 VAL A 190    -139.564 -23.837  55.382  1.00  0.00           H  
ATOM   3246 1HG2 VAL A 190    -139.512 -25.273  58.106  1.00  0.00           H  
ATOM   3247 2HG2 VAL A 190    -138.779 -23.678  57.811  1.00  0.00           H  
ATOM   3248 3HG2 VAL A 190    -139.977 -23.881  59.111  1.00  0.00           H  
ATOM   3249  N   LEU A 191    -143.316 -22.321  56.160  1.00  0.00           N  
ATOM   3250  CA  LEU A 191    -144.303 -22.021  55.122  1.00  0.00           C  
ATOM   3251  C   LEU A 191    -144.420 -20.528  54.858  1.00  0.00           C  
ATOM   3252  O   LEU A 191    -144.472 -20.110  53.699  1.00  0.00           O  
ATOM   3253  CB  LEU A 191    -145.675 -22.576  55.525  1.00  0.00           C  
ATOM   3254  CG  LEU A 191    -145.975 -24.009  55.064  1.00  0.00           C  
ATOM   3255  CD1 LEU A 191    -145.928 -24.073  53.543  1.00  0.00           C  
ATOM   3256  CD2 LEU A 191    -144.965 -24.963  55.683  1.00  0.00           C  
ATOM   3257  H   LEU A 191    -143.619 -22.775  57.009  1.00  0.00           H  
ATOM   3258  HA  LEU A 191    -143.975 -22.480  54.190  1.00  0.00           H  
ATOM   3259 1HB  LEU A 191    -145.754 -22.555  56.610  1.00  0.00           H  
ATOM   3260 2HB  LEU A 191    -146.447 -21.927  55.112  1.00  0.00           H  
ATOM   3261  HG  LEU A 191    -146.980 -24.289  55.379  1.00  0.00           H  
ATOM   3262 1HD1 LEU A 191    -146.141 -25.091  53.216  1.00  0.00           H  
ATOM   3263 2HD1 LEU A 191    -146.673 -23.396  53.127  1.00  0.00           H  
ATOM   3264 3HD1 LEU A 191    -144.937 -23.781  53.197  1.00  0.00           H  
ATOM   3265 1HD2 LEU A 191    -145.178 -25.981  55.356  1.00  0.00           H  
ATOM   3266 2HD2 LEU A 191    -143.959 -24.684  55.368  1.00  0.00           H  
ATOM   3267 3HD2 LEU A 191    -145.032 -24.909  56.770  1.00  0.00           H  
ATOM   3268  N   TRP A 192    -144.422 -19.701  55.906  1.00  0.00           N  
ATOM   3269  CA  TRP A 192    -144.502 -18.268  55.651  1.00  0.00           C  
ATOM   3270  C   TRP A 192    -143.171 -17.683  55.197  1.00  0.00           C  
ATOM   3271  O   TRP A 192    -143.162 -16.703  54.438  1.00  0.00           O  
ATOM   3272  CB  TRP A 192    -144.972 -17.537  56.909  1.00  0.00           C  
ATOM   3273  CG  TRP A 192    -146.412 -17.787  57.244  1.00  0.00           C  
ATOM   3274  CD1 TRP A 192    -146.900 -18.307  58.405  1.00  0.00           C  
ATOM   3275  CD2 TRP A 192    -147.563 -17.526  56.406  1.00  0.00           C  
ATOM   3276  NE1 TRP A 192    -148.269 -18.389  58.347  1.00  0.00           N  
ATOM   3277  CE2 TRP A 192    -148.692 -17.914  57.132  1.00  0.00           C  
ATOM   3278  CE3 TRP A 192    -147.723 -17.001  55.117  1.00  0.00           C  
ATOM   3279  CZ2 TRP A 192    -149.973 -17.798  56.614  1.00  0.00           C  
ATOM   3280  CZ3 TRP A 192    -149.008 -16.884  54.599  1.00  0.00           C  
ATOM   3281  CH2 TRP A 192    -150.103 -17.272  55.329  1.00  0.00           C  
ATOM   3282  H   TRP A 192    -144.370 -20.028  56.860  1.00  0.00           H  
ATOM   3283  HA  TRP A 192    -145.190 -18.101  54.822  1.00  0.00           H  
ATOM   3284 1HB  TRP A 192    -144.364 -17.847  57.759  1.00  0.00           H  
ATOM   3285 2HB  TRP A 192    -144.832 -16.463  56.781  1.00  0.00           H  
ATOM   3286  HD1 TRP A 192    -146.292 -18.613  59.255  1.00  0.00           H  
ATOM   3287  HE1 TRP A 192    -148.869 -18.742  59.079  1.00  0.00           H  
ATOM   3288  HE3 TRP A 192    -146.858 -16.689  54.534  1.00  0.00           H  
ATOM   3289  HZ2 TRP A 192    -150.855 -18.101  57.178  1.00  0.00           H  
ATOM   3290  HZ3 TRP A 192    -149.124 -16.475  53.594  1.00  0.00           H  
ATOM   3291  HH2 TRP A 192    -151.096 -17.165  54.892  1.00  0.00           H  
ATOM   3292  N   ALA A 193    -142.041 -18.283  55.602  1.00  0.00           N  
ATOM   3293  CA  ALA A 193    -140.752 -17.751  55.174  1.00  0.00           C  
ATOM   3294  C   ALA A 193    -140.500 -17.935  53.686  1.00  0.00           C  
ATOM   3295  O   ALA A 193    -139.649 -17.232  53.136  1.00  0.00           O  
ATOM   3296  CB  ALA A 193    -139.605 -18.389  55.956  1.00  0.00           C  
ATOM   3297  H   ALA A 193    -142.064 -19.099  56.197  1.00  0.00           H  
ATOM   3298  HA  ALA A 193    -140.747 -16.678  55.368  1.00  0.00           H  
ATOM   3299 1HB  ALA A 193    -138.657 -17.972  55.616  1.00  0.00           H  
ATOM   3300 2HB  ALA A 193    -139.731 -18.184  57.020  1.00  0.00           H  
ATOM   3301 3HB  ALA A 193    -139.609 -19.465  55.792  1.00  0.00           H  
ATOM   3302  N   PHE A 194    -141.192 -18.862  53.023  1.00  0.00           N  
ATOM   3303  CA  PHE A 194    -141.162 -18.902  51.570  1.00  0.00           C  
ATOM   3304  C   PHE A 194    -142.442 -18.381  50.931  1.00  0.00           C  
ATOM   3305  O   PHE A 194    -142.405 -17.948  49.774  1.00  0.00           O  
ATOM   3306  CB  PHE A 194    -140.908 -20.334  51.094  1.00  0.00           C  
ATOM   3307  CG  PHE A 194    -139.570 -20.880  51.505  1.00  0.00           C  
ATOM   3308  CD1 PHE A 194    -139.446 -21.669  52.639  1.00  0.00           C  
ATOM   3309  CD2 PHE A 194    -138.434 -20.606  50.759  1.00  0.00           C  
ATOM   3310  CE1 PHE A 194    -138.215 -22.172  53.018  1.00  0.00           C  
ATOM   3311  CE2 PHE A 194    -137.203 -21.108  51.135  1.00  0.00           C  
ATOM   3312  CZ  PHE A 194    -137.094 -21.892  52.266  1.00  0.00           C  
ATOM   3313  H   PHE A 194    -141.743 -19.545  53.524  1.00  0.00           H  
ATOM   3314  HA  PHE A 194    -140.358 -18.252  51.222  1.00  0.00           H  
ATOM   3315 1HB  PHE A 194    -141.680 -20.991  51.492  1.00  0.00           H  
ATOM   3316 2HB  PHE A 194    -140.972 -20.373  50.008  1.00  0.00           H  
ATOM   3317  HD1 PHE A 194    -140.333 -21.891  53.233  1.00  0.00           H  
ATOM   3318  HD2 PHE A 194    -138.520 -19.987  49.866  1.00  0.00           H  
ATOM   3319  HE1 PHE A 194    -138.132 -22.790  53.912  1.00  0.00           H  
ATOM   3320  HE2 PHE A 194    -136.318 -20.886  50.540  1.00  0.00           H  
ATOM   3321  HZ  PHE A 194    -136.124 -22.287  52.565  1.00  0.00           H  
ATOM   3322  N   ALA A 195    -143.568 -18.417  51.646  1.00  0.00           N  
ATOM   3323  CA  ALA A 195    -144.821 -17.946  51.070  1.00  0.00           C  
ATOM   3324  C   ALA A 195    -144.830 -16.434  50.937  1.00  0.00           C  
ATOM   3325  O   ALA A 195    -145.361 -15.896  49.958  1.00  0.00           O  
ATOM   3326  CB  ALA A 195    -146.007 -18.402  51.916  1.00  0.00           C  
ATOM   3327  H   ALA A 195    -143.563 -18.770  52.593  1.00  0.00           H  
ATOM   3328  HA  ALA A 195    -144.916 -18.374  50.071  1.00  0.00           H  
ATOM   3329 1HB  ALA A 195    -146.933 -18.041  51.468  1.00  0.00           H  
ATOM   3330 2HB  ALA A 195    -146.026 -19.492  51.958  1.00  0.00           H  
ATOM   3331 3HB  ALA A 195    -145.911 -18.001  52.923  1.00  0.00           H  
ATOM   3332  N   LEU A 196    -144.255 -15.730  51.917  1.00  0.00           N  
ATOM   3333  CA  LEU A 196    -144.214 -14.271  51.819  1.00  0.00           C  
ATOM   3334  C   LEU A 196    -143.253 -13.740  50.755  1.00  0.00           C  
ATOM   3335  O   LEU A 196    -143.685 -12.888  49.959  1.00  0.00           O  
ATOM   3336  CB  LEU A 196    -143.827 -13.680  53.180  1.00  0.00           C  
ATOM   3337  CG  LEU A 196    -144.849 -13.877  54.306  1.00  0.00           C  
ATOM   3338  CD1 LEU A 196    -144.237 -13.443  55.631  1.00  0.00           C  
ATOM   3339  CD2 LEU A 196    -146.106 -13.077  53.997  1.00  0.00           C  
ATOM   3340  H   LEU A 196    -143.849 -16.180  52.725  1.00  0.00           H  
ATOM   3341  HA  LEU A 196    -145.179 -13.922  51.452  1.00  0.00           H  
ATOM   3342 1HB  LEU A 196    -142.890 -14.132  53.501  1.00  0.00           H  
ATOM   3343 2HB  LEU A 196    -143.667 -12.608  53.061  1.00  0.00           H  
ATOM   3344  HG  LEU A 196    -145.103 -14.934  54.387  1.00  0.00           H  
ATOM   3345 1HD1 LEU A 196    -144.963 -13.583  56.431  1.00  0.00           H  
ATOM   3346 2HD1 LEU A 196    -143.351 -14.044  55.837  1.00  0.00           H  
ATOM   3347 3HD1 LEU A 196    -143.957 -12.391  55.575  1.00  0.00           H  
ATOM   3348 1HD2 LEU A 196    -146.833 -13.217  54.797  1.00  0.00           H  
ATOM   3349 2HD2 LEU A 196    -145.854 -12.019  53.917  1.00  0.00           H  
ATOM   3350 3HD2 LEU A 196    -146.533 -13.420  53.054  1.00  0.00           H  
ATOM   3351  N   PRO A 197    -141.972 -14.153  50.675  1.00  0.00           N  
ATOM   3352  CA  PRO A 197    -141.137 -13.569  49.612  1.00  0.00           C  
ATOM   3353  C   PRO A 197    -141.570 -13.984  48.222  1.00  0.00           C  
ATOM   3354  O   PRO A 197    -141.588 -13.150  47.308  1.00  0.00           O  
ATOM   3355  CB  PRO A 197    -139.732 -14.092  49.930  1.00  0.00           C  
ATOM   3356  CG  PRO A 197    -139.786 -14.533  51.322  1.00  0.00           C  
ATOM   3357  CD  PRO A 197    -141.154 -15.084  51.474  1.00  0.00           C  
ATOM   3358  HA  PRO A 197    -141.172 -12.473  49.685  1.00  0.00           H  
ATOM   3359 1HB  PRO A 197    -139.469 -14.911  49.244  1.00  0.00           H  
ATOM   3360 2HB  PRO A 197    -138.990 -13.294  49.775  1.00  0.00           H  
ATOM   3361 1HG  PRO A 197    -139.001 -15.281  51.514  1.00  0.00           H  
ATOM   3362 2HG  PRO A 197    -139.590 -13.687  51.996  1.00  0.00           H  
ATOM   3363 1HD  PRO A 197    -141.187 -16.104  51.063  1.00  0.00           H  
ATOM   3364 2HD  PRO A 197    -141.434 -15.085  52.538  1.00  0.00           H  
ATOM   3365  N   TYR A 198    -141.951 -15.233  48.042  1.00  0.00           N  
ATOM   3366  CA  TYR A 198    -142.269 -15.724  46.711  1.00  0.00           C  
ATOM   3367  C   TYR A 198    -143.733 -15.459  46.370  1.00  0.00           C  
ATOM   3368  O   TYR A 198    -144.616 -15.738  47.185  1.00  0.00           O  
ATOM   3369  CB  TYR A 198    -141.957 -17.218  46.602  1.00  0.00           C  
ATOM   3370  CG  TYR A 198    -140.478 -17.537  46.639  1.00  0.00           C  
ATOM   3371  CD1 TYR A 198    -139.753 -17.333  47.804  1.00  0.00           C  
ATOM   3372  CD2 TYR A 198    -139.848 -18.033  45.507  1.00  0.00           C  
ATOM   3373  CE1 TYR A 198    -138.403 -17.624  47.837  1.00  0.00           C  
ATOM   3374  CE2 TYR A 198    -138.498 -18.324  45.541  1.00  0.00           C  
ATOM   3375  CZ  TYR A 198    -137.777 -18.121  46.700  1.00  0.00           C  
ATOM   3376  OH  TYR A 198    -136.432 -18.411  46.733  1.00  0.00           O  
ATOM   3377  H   TYR A 198    -142.025 -15.863  48.828  1.00  0.00           H  
ATOM   3378  HA  TYR A 198    -141.658 -15.183  45.988  1.00  0.00           H  
ATOM   3379 1HB  TYR A 198    -142.440 -17.752  47.422  1.00  0.00           H  
ATOM   3380 2HB  TYR A 198    -142.366 -17.609  45.671  1.00  0.00           H  
ATOM   3381  HD1 TYR A 198    -140.249 -16.943  48.693  1.00  0.00           H  
ATOM   3382  HD2 TYR A 198    -140.417 -18.192  44.592  1.00  0.00           H  
ATOM   3383  HE1 TYR A 198    -137.834 -17.464  48.752  1.00  0.00           H  
ATOM   3384  HE2 TYR A 198    -138.002 -18.713  44.651  1.00  0.00           H  
ATOM   3385  HH  TYR A 198    -136.085 -18.214  47.606  1.00  0.00           H  
ATOM   3386  N   PRO A 199    -144.019 -14.922  45.184  1.00  0.00           N  
ATOM   3387  CA  PRO A 199    -145.408 -14.606  44.821  1.00  0.00           C  
ATOM   3388  C   PRO A 199    -146.277 -15.825  44.550  1.00  0.00           C  
ATOM   3389  O   PRO A 199    -147.455 -15.842  44.916  1.00  0.00           O  
ATOM   3390  CB  PRO A 199    -145.244 -13.743  43.560  1.00  0.00           C  
ATOM   3391  CG  PRO A 199    -143.916 -14.130  42.997  1.00  0.00           C  
ATOM   3392  CD  PRO A 199    -143.049 -14.457  44.178  1.00  0.00           C  
ATOM   3393  HA  PRO A 199    -145.873 -14.031  45.635  1.00  0.00           H  
ATOM   3394 1HB  PRO A 199    -146.070 -13.939  42.859  1.00  0.00           H  
ATOM   3395 2HB  PRO A 199    -145.293 -12.676  43.824  1.00  0.00           H  
ATOM   3396 1HG  PRO A 199    -144.026 -14.989  42.319  1.00  0.00           H  
ATOM   3397 2HG  PRO A 199    -143.500 -13.306  42.400  1.00  0.00           H  
ATOM   3398 1HD  PRO A 199    -142.334 -15.246  43.902  1.00  0.00           H  
ATOM   3399 2HD  PRO A 199    -142.520 -13.551  44.507  1.00  0.00           H  
ATOM   3400  N   ARG A 200    -145.713 -16.853  43.914  1.00  0.00           N  
ATOM   3401  CA  ARG A 200    -146.505 -17.996  43.486  1.00  0.00           C  
ATOM   3402  C   ARG A 200    -146.901 -18.892  44.644  1.00  0.00           C  
ATOM   3403  O   ARG A 200    -147.866 -19.655  44.524  1.00  0.00           O  
ATOM   3404  CB  ARG A 200    -145.735 -18.819  42.463  1.00  0.00           C  
ATOM   3405  CG  ARG A 200    -144.510 -19.534  43.010  1.00  0.00           C  
ATOM   3406  CD  ARG A 200    -143.762 -20.240  41.938  1.00  0.00           C  
ATOM   3407  NE  ARG A 200    -142.586 -20.921  42.456  1.00  0.00           N  
ATOM   3408  CZ  ARG A 200    -141.730 -21.645  41.708  1.00  0.00           C  
ATOM   3409  NH1 ARG A 200    -141.931 -21.771  40.415  1.00  0.00           N  
ATOM   3410  NH2 ARG A 200    -140.687 -22.227  42.274  1.00  0.00           N  
ATOM   3411  H   ARG A 200    -144.720 -16.844  43.727  1.00  0.00           H  
ATOM   3412  HA  ARG A 200    -147.424 -17.628  43.031  1.00  0.00           H  
ATOM   3413 1HB  ARG A 200    -146.392 -19.573  42.033  1.00  0.00           H  
ATOM   3414 2HB  ARG A 200    -145.403 -18.172  41.651  1.00  0.00           H  
ATOM   3415 1HG  ARG A 200    -143.841 -18.808  43.474  1.00  0.00           H  
ATOM   3416 2HG  ARG A 200    -144.819 -20.270  43.754  1.00  0.00           H  
ATOM   3417 1HD  ARG A 200    -144.408 -20.983  41.472  1.00  0.00           H  
ATOM   3418 2HD  ARG A 200    -143.436 -19.521  41.188  1.00  0.00           H  
ATOM   3419  HE  ARG A 200    -142.397 -20.847  43.447  1.00  0.00           H  
ATOM   3420 1HH1 ARG A 200    -142.728 -21.326  39.982  1.00  0.00           H  
ATOM   3421 2HH1 ARG A 200    -141.290 -22.313  39.855  1.00  0.00           H  
ATOM   3422 1HH2 ARG A 200    -140.532 -22.129  43.268  1.00  0.00           H  
ATOM   3423 2HH2 ARG A 200    -140.046 -22.769  41.714  1.00  0.00           H  
ATOM   3424  N   PHE A 201    -146.189 -18.806  45.761  1.00  0.00           N  
ATOM   3425  CA  PHE A 201    -146.437 -19.636  46.929  1.00  0.00           C  
ATOM   3426  C   PHE A 201    -147.444 -19.002  47.887  1.00  0.00           C  
ATOM   3427  O   PHE A 201    -147.894 -19.666  48.827  1.00  0.00           O  
ATOM   3428  CB  PHE A 201    -145.125 -19.904  47.668  1.00  0.00           C  
ATOM   3429  CG  PHE A 201    -144.167 -20.774  46.906  1.00  0.00           C  
ATOM   3430  CD1 PHE A 201    -144.631 -21.700  45.984  1.00  0.00           C  
ATOM   3431  CD2 PHE A 201    -142.799 -20.670  47.111  1.00  0.00           C  
ATOM   3432  CE1 PHE A 201    -143.750 -22.501  45.282  1.00  0.00           C  
ATOM   3433  CE2 PHE A 201    -141.916 -21.469  46.411  1.00  0.00           C  
ATOM   3434  CZ  PHE A 201    -142.393 -22.386  45.496  1.00  0.00           C  
ATOM   3435  H   PHE A 201    -145.442 -18.127  45.790  1.00  0.00           H  
ATOM   3436  HA  PHE A 201    -146.885 -20.575  46.597  1.00  0.00           H  
ATOM   3437 1HB  PHE A 201    -144.629 -18.958  47.882  1.00  0.00           H  
ATOM   3438 2HB  PHE A 201    -145.337 -20.385  48.622  1.00  0.00           H  
ATOM   3439  HD1 PHE A 201    -145.704 -21.790  45.814  1.00  0.00           H  
ATOM   3440  HD2 PHE A 201    -142.423 -19.946  47.834  1.00  0.00           H  
ATOM   3441  HE1 PHE A 201    -144.129 -23.225  44.561  1.00  0.00           H  
ATOM   3442  HE2 PHE A 201    -140.844 -21.377  46.581  1.00  0.00           H  
ATOM   3443  HZ  PHE A 201    -141.698 -23.018  44.944  1.00  0.00           H  
ATOM   3444  N   ARG A 202    -147.837 -17.740  47.653  1.00  0.00           N  
ATOM   3445  CA  ARG A 202    -148.826 -17.105  48.526  1.00  0.00           C  
ATOM   3446  C   ARG A 202    -150.230 -17.714  48.421  1.00  0.00           C  
ATOM   3447  O   ARG A 202    -150.776 -18.093  49.471  1.00  0.00           O  
ATOM   3448  CB  ARG A 202    -148.913 -15.619  48.209  1.00  0.00           C  
ATOM   3449  CG  ARG A 202    -147.696 -14.806  48.620  1.00  0.00           C  
ATOM   3450  CD  ARG A 202    -147.827 -13.381  48.220  1.00  0.00           C  
ATOM   3451  NE  ARG A 202    -146.665 -12.599  48.609  1.00  0.00           N  
ATOM   3452  CZ  ARG A 202    -146.457 -11.314  48.263  1.00  0.00           C  
ATOM   3453  NH1 ARG A 202    -147.339 -10.681  47.522  1.00  0.00           N  
ATOM   3454  NH2 ARG A 202    -145.365 -10.689  48.668  1.00  0.00           N  
ATOM   3455  H   ARG A 202    -147.457 -17.217  46.877  1.00  0.00           H  
ATOM   3456  HA  ARG A 202    -148.547 -17.296  49.562  1.00  0.00           H  
ATOM   3457 1HB  ARG A 202    -149.054 -15.484  47.137  1.00  0.00           H  
ATOM   3458 2HB  ARG A 202    -149.781 -15.191  48.710  1.00  0.00           H  
ATOM   3459 1HG  ARG A 202    -147.579 -14.848  49.703  1.00  0.00           H  
ATOM   3460 2HG  ARG A 202    -146.806 -15.215  48.141  1.00  0.00           H  
ATOM   3461 1HD  ARG A 202    -147.935 -13.316  47.138  1.00  0.00           H  
ATOM   3462 2HD  ARG A 202    -148.705 -12.948  48.699  1.00  0.00           H  
ATOM   3463  HE  ARG A 202    -145.964 -13.052  49.180  1.00  0.00           H  
ATOM   3464 1HH1 ARG A 202    -148.174 -11.159  47.212  1.00  0.00           H  
ATOM   3465 2HH1 ARG A 202    -147.183  -9.718  47.262  1.00  0.00           H  
ATOM   3466 1HH2 ARG A 202    -144.686 -11.175  49.238  1.00  0.00           H  
ATOM   3467 2HH2 ARG A 202    -145.209  -9.726  48.409  1.00  0.00           H  
ATOM   3468  N   PRO A 203    -150.879 -17.836  47.242  1.00  0.00           N  
ATOM   3469  CA  PRO A 203    -152.192 -18.505  47.247  1.00  0.00           C  
ATOM   3470  C   PRO A 203    -152.113 -19.994  47.516  1.00  0.00           C  
ATOM   3471  O   PRO A 203    -153.139 -20.602  47.845  1.00  0.00           O  
ATOM   3472  CB  PRO A 203    -152.737 -18.234  45.839  1.00  0.00           C  
ATOM   3473  CG  PRO A 203    -151.554 -18.103  45.020  1.00  0.00           C  
ATOM   3474  CD  PRO A 203    -150.535 -17.410  45.866  1.00  0.00           C  
ATOM   3475  HA  PRO A 203    -152.833 -18.037  48.009  1.00  0.00           H  
ATOM   3476 1HB  PRO A 203    -153.387 -19.064  45.521  1.00  0.00           H  
ATOM   3477 2HB  PRO A 203    -153.357 -17.325  45.843  1.00  0.00           H  
ATOM   3478 1HG  PRO A 203    -151.206 -19.093  44.694  1.00  0.00           H  
ATOM   3479 2HG  PRO A 203    -151.785 -17.531  44.109  1.00  0.00           H  
ATOM   3480 1HD  PRO A 203    -149.529 -17.750  45.581  1.00  0.00           H  
ATOM   3481 2HD  PRO A 203    -150.628 -16.322  45.735  1.00  0.00           H  
ATOM   3482  N   MET A 204    -150.931 -20.597  47.394  1.00  0.00           N  
ATOM   3483  CA  MET A 204    -150.787 -22.021  47.649  1.00  0.00           C  
ATOM   3484  C   MET A 204    -150.931 -22.339  49.132  1.00  0.00           C  
ATOM   3485  O   MET A 204    -151.511 -23.367  49.496  1.00  0.00           O  
ATOM   3486  CB  MET A 204    -149.439 -22.513  47.126  1.00  0.00           C  
ATOM   3487  CG  MET A 204    -149.288 -22.447  45.613  1.00  0.00           C  
ATOM   3488  SD  MET A 204    -150.518 -23.442  44.748  1.00  0.00           S  
ATOM   3489  CE  MET A 204    -151.729 -22.193  44.326  1.00  0.00           C  
ATOM   3490  H   MET A 204    -150.120 -20.060  47.120  1.00  0.00           H  
ATOM   3491  HA  MET A 204    -151.583 -22.550  47.123  1.00  0.00           H  
ATOM   3492 1HB  MET A 204    -148.639 -21.919  47.568  1.00  0.00           H  
ATOM   3493 2HB  MET A 204    -149.285 -23.548  47.433  1.00  0.00           H  
ATOM   3494 1HG  MET A 204    -149.386 -21.413  45.283  1.00  0.00           H  
ATOM   3495 2HG  MET A 204    -148.297 -22.802  45.331  1.00  0.00           H  
ATOM   3496 1HE  MET A 204    -152.555 -22.654  43.785  1.00  0.00           H  
ATOM   3497 2HE  MET A 204    -152.106 -21.729  45.239  1.00  0.00           H  
ATOM   3498 3HE  MET A 204    -151.264 -21.432  43.699  1.00  0.00           H  
ATOM   3499  N   ALA A 205    -150.416 -21.467  49.999  1.00  0.00           N  
ATOM   3500  CA  ALA A 205    -150.572 -21.662  51.436  1.00  0.00           C  
ATOM   3501  C   ALA A 205    -151.984 -21.367  51.907  1.00  0.00           C  
ATOM   3502  O   ALA A 205    -152.449 -21.986  52.867  1.00  0.00           O  
ATOM   3503  CB  ALA A 205    -149.590 -20.785  52.202  1.00  0.00           C  
ATOM   3504  H   ALA A 205    -149.909 -20.659  49.665  1.00  0.00           H  
ATOM   3505  HA  ALA A 205    -150.361 -22.708  51.661  1.00  0.00           H  
ATOM   3506 1HB  ALA A 205    -149.720 -20.943  53.274  1.00  0.00           H  
ATOM   3507 2HB  ALA A 205    -148.570 -21.046  51.919  1.00  0.00           H  
ATOM   3508 3HB  ALA A 205    -149.775 -19.738  51.965  1.00  0.00           H  
ATOM   3509  N   SER A 206    -152.668 -20.418  51.265  1.00  0.00           N  
ATOM   3510  CA  SER A 206    -154.073 -20.189  51.577  1.00  0.00           C  
ATOM   3511  C   SER A 206    -154.932 -21.353  51.106  1.00  0.00           C  
ATOM   3512  O   SER A 206    -155.830 -21.801  51.830  1.00  0.00           O  
ATOM   3513  CB  SER A 206    -154.549 -18.902  50.932  1.00  0.00           C  
ATOM   3514  OG  SER A 206    -153.902 -17.791  51.489  1.00  0.00           O  
ATOM   3515  H   SER A 206    -152.221 -19.851  50.559  1.00  0.00           H  
ATOM   3516  HA  SER A 206    -154.180 -20.122  52.660  1.00  0.00           H  
ATOM   3517 1HB  SER A 206    -154.356 -18.939  49.860  1.00  0.00           H  
ATOM   3518 2HB  SER A 206    -155.626 -18.805  51.066  1.00  0.00           H  
ATOM   3519  HG  SER A 206    -153.041 -17.748  51.068  1.00  0.00           H  
ATOM   3520  N   CYS A 207    -154.646 -21.879  49.911  1.00  0.00           N  
ATOM   3521  CA  CYS A 207    -155.458 -22.955  49.347  1.00  0.00           C  
ATOM   3522  C   CYS A 207    -155.325 -24.236  50.163  1.00  0.00           C  
ATOM   3523  O   CYS A 207    -156.331 -24.898  50.459  1.00  0.00           O  
ATOM   3524  CB  CYS A 207    -155.048 -23.236  47.901  1.00  0.00           C  
ATOM   3525  SG  CYS A 207    -155.413 -21.885  46.754  1.00  0.00           S  
ATOM   3526  H   CYS A 207    -153.857 -21.530  49.386  1.00  0.00           H  
ATOM   3527  HA  CYS A 207    -156.504 -22.653  49.378  1.00  0.00           H  
ATOM   3528 1HB  CYS A 207    -153.977 -23.434  47.858  1.00  0.00           H  
ATOM   3529 2HB  CYS A 207    -155.561 -24.129  47.544  1.00  0.00           H  
ATOM   3530  HG  CYS A 207    -154.642 -20.983  47.352  1.00  0.00           H  
ATOM   3531  N   LEU A 208    -154.098 -24.588  50.552  1.00  0.00           N  
ATOM   3532  CA  LEU A 208    -153.895 -25.803  51.333  1.00  0.00           C  
ATOM   3533  C   LEU A 208    -154.518 -25.695  52.719  1.00  0.00           C  
ATOM   3534  O   LEU A 208    -154.930 -26.708  53.284  1.00  0.00           O  
ATOM   3535  CB  LEU A 208    -152.396 -26.098  51.466  1.00  0.00           C  
ATOM   3536  CG  LEU A 208    -151.607 -25.145  52.372  1.00  0.00           C  
ATOM   3537  CD1 LEU A 208    -151.746 -25.589  53.821  1.00  0.00           C  
ATOM   3538  CD2 LEU A 208    -150.147 -25.127  51.943  1.00  0.00           C  
ATOM   3539  H   LEU A 208    -153.300 -24.020  50.310  1.00  0.00           H  
ATOM   3540  HA  LEU A 208    -154.389 -26.629  50.823  1.00  0.00           H  
ATOM   3541 1HB  LEU A 208    -152.274 -27.106  51.860  1.00  0.00           H  
ATOM   3542 2HB  LEU A 208    -151.945 -26.062  50.474  1.00  0.00           H  
ATOM   3543  HG  LEU A 208    -152.021 -24.139  52.290  1.00  0.00           H  
ATOM   3544 1HD1 LEU A 208    -151.186 -24.911  54.465  1.00  0.00           H  
ATOM   3545 2HD1 LEU A 208    -152.798 -25.574  54.107  1.00  0.00           H  
ATOM   3546 3HD1 LEU A 208    -151.355 -26.600  53.931  1.00  0.00           H  
ATOM   3547 1HD2 LEU A 208    -149.587 -24.449  52.587  1.00  0.00           H  
ATOM   3548 2HD2 LEU A 208    -149.732 -26.132  52.026  1.00  0.00           H  
ATOM   3549 3HD2 LEU A 208    -150.076 -24.789  50.909  1.00  0.00           H  
ATOM   3550  N   SER A 209    -154.610 -24.486  53.275  1.00  0.00           N  
ATOM   3551  CA  SER A 209    -155.289 -24.334  54.556  1.00  0.00           C  
ATOM   3552  C   SER A 209    -156.783 -24.597  54.421  1.00  0.00           C  
ATOM   3553  O   SER A 209    -157.375 -25.258  55.280  1.00  0.00           O  
ATOM   3554  CB  SER A 209    -155.059 -22.941  55.107  1.00  0.00           C  
ATOM   3555  OG  SER A 209    -155.698 -22.777  56.343  1.00  0.00           O  
ATOM   3556  H   SER A 209    -154.219 -23.671  52.825  1.00  0.00           H  
ATOM   3557  HA  SER A 209    -154.890 -25.076  55.249  1.00  0.00           H  
ATOM   3558 1HB  SER A 209    -153.989 -22.767  55.222  1.00  0.00           H  
ATOM   3559 2HB  SER A 209    -155.435 -22.203  54.399  1.00  0.00           H  
ATOM   3560  HG  SER A 209    -156.069 -21.891  56.334  1.00  0.00           H  
ATOM   3561  N   THR A 210    -157.406 -24.115  53.336  1.00  0.00           N  
ATOM   3562  CA  THR A 210    -158.822 -24.405  53.115  1.00  0.00           C  
ATOM   3563  C   THR A 210    -159.056 -25.876  52.798  1.00  0.00           C  
ATOM   3564  O   THR A 210    -160.106 -26.423  53.149  1.00  0.00           O  
ATOM   3565  CB  THR A 210    -159.391 -23.539  51.974  1.00  0.00           C  
ATOM   3566  OG1 THR A 210    -159.256 -22.153  52.311  1.00  0.00           O  
ATOM   3567  CG2 THR A 210    -160.859 -23.861  51.742  1.00  0.00           C  
ATOM   3568  H   THR A 210    -156.908 -23.550  52.663  1.00  0.00           H  
ATOM   3569  HA  THR A 210    -159.371 -24.172  54.026  1.00  0.00           H  
ATOM   3570  HB  THR A 210    -158.833 -23.733  51.058  1.00  0.00           H  
ATOM   3571  HG1 THR A 210    -160.124 -21.743  52.334  1.00  0.00           H  
ATOM   3572 1HG2 THR A 210    -161.244 -23.240  50.933  1.00  0.00           H  
ATOM   3573 2HG2 THR A 210    -160.964 -24.912  51.475  1.00  0.00           H  
ATOM   3574 3HG2 THR A 210    -161.423 -23.660  52.652  1.00  0.00           H  
ATOM   3575  N   VAL A 211    -158.098 -26.531  52.145  1.00  0.00           N  
ATOM   3576  CA  VAL A 211    -158.249 -27.957  51.862  1.00  0.00           C  
ATOM   3577  C   VAL A 211    -158.026 -28.784  53.125  1.00  0.00           C  
ATOM   3578  O   VAL A 211    -158.825 -29.671  53.456  1.00  0.00           O  
ATOM   3579  CB  VAL A 211    -157.251 -28.398  50.776  1.00  0.00           C  
ATOM   3580  CG1 VAL A 211    -157.311 -29.906  50.579  1.00  0.00           C  
ATOM   3581  CG2 VAL A 211    -157.548 -27.672  49.473  1.00  0.00           C  
ATOM   3582  H   VAL A 211    -157.261 -26.055  51.838  1.00  0.00           H  
ATOM   3583  HA  VAL A 211    -159.276 -28.139  51.544  1.00  0.00           H  
ATOM   3584  HB  VAL A 211    -156.240 -28.157  51.105  1.00  0.00           H  
ATOM   3585 1HG1 VAL A 211    -156.599 -30.201  49.808  1.00  0.00           H  
ATOM   3586 2HG1 VAL A 211    -157.059 -30.405  51.514  1.00  0.00           H  
ATOM   3587 3HG1 VAL A 211    -158.316 -30.193  50.272  1.00  0.00           H  
ATOM   3588 1HG2 VAL A 211    -156.838 -27.988  48.710  1.00  0.00           H  
ATOM   3589 2HG2 VAL A 211    -158.561 -27.908  49.147  1.00  0.00           H  
ATOM   3590 3HG2 VAL A 211    -157.459 -26.596  49.628  1.00  0.00           H  
ATOM   3591  N   TRP A 212    -156.944 -28.498  53.857  1.00  0.00           N  
ATOM   3592  CA  TRP A 212    -156.546 -29.371  54.957  1.00  0.00           C  
ATOM   3593  C   TRP A 212    -157.569 -29.396  56.088  1.00  0.00           C  
ATOM   3594  O   TRP A 212    -157.710 -30.430  56.751  1.00  0.00           O  
ATOM   3595  CB  TRP A 212    -155.191 -28.926  55.512  1.00  0.00           C  
ATOM   3596  CG  TRP A 212    -154.647 -29.841  56.567  1.00  0.00           C  
ATOM   3597  CD1 TRP A 212    -155.276 -30.919  57.114  1.00  0.00           C  
ATOM   3598  CD2 TRP A 212    -153.352 -29.763  57.210  1.00  0.00           C  
ATOM   3599  NE1 TRP A 212    -154.466 -31.514  58.050  1.00  0.00           N  
ATOM   3600  CE2 TRP A 212    -153.284 -30.821  58.120  1.00  0.00           C  
ATOM   3601  CE3 TRP A 212    -152.261 -28.894  57.087  1.00  0.00           C  
ATOM   3602  CZ2 TRP A 212    -152.167 -31.038  58.912  1.00  0.00           C  
ATOM   3603  CZ3 TRP A 212    -151.140 -29.112  57.880  1.00  0.00           C  
ATOM   3604  CH2 TRP A 212    -151.095 -30.157  58.768  1.00  0.00           C  
ATOM   3605  H   TRP A 212    -156.392 -27.677  53.656  1.00  0.00           H  
ATOM   3606  HA  TRP A 212    -156.492 -30.393  54.585  1.00  0.00           H  
ATOM   3607 1HB  TRP A 212    -154.466 -28.869  54.700  1.00  0.00           H  
ATOM   3608 2HB  TRP A 212    -155.283 -27.928  55.939  1.00  0.00           H  
ATOM   3609  HD1 TRP A 212    -156.275 -31.259  56.847  1.00  0.00           H  
ATOM   3610  HE1 TRP A 212    -154.701 -32.329  58.598  1.00  0.00           H  
ATOM   3611  HE3 TRP A 212    -152.290 -28.064  56.381  1.00  0.00           H  
ATOM   3612  HZ2 TRP A 212    -152.113 -31.862  59.623  1.00  0.00           H  
ATOM   3613  HZ3 TRP A 212    -150.295 -28.430  57.778  1.00  0.00           H  
ATOM   3614  HH2 TRP A 212    -150.200 -30.299  59.374  1.00  0.00           H  
ATOM   3615  N   THR A 213    -158.303 -28.299  56.318  1.00  0.00           N  
ATOM   3616  CA  THR A 213    -159.314 -28.324  57.373  1.00  0.00           C  
ATOM   3617  C   THR A 213    -160.430 -29.303  57.056  1.00  0.00           C  
ATOM   3618  O   THR A 213    -160.903 -30.011  57.948  1.00  0.00           O  
ATOM   3619  CB  THR A 213    -159.912 -26.923  57.601  1.00  0.00           C  
ATOM   3620  OG1 THR A 213    -160.484 -26.440  56.379  1.00  0.00           O  
ATOM   3621  CG2 THR A 213    -158.838 -25.954  58.071  1.00  0.00           C  
ATOM   3622  H   THR A 213    -158.175 -27.455  55.779  1.00  0.00           H  
ATOM   3623  HA  THR A 213    -158.841 -28.654  58.299  1.00  0.00           H  
ATOM   3624  HB  THR A 213    -160.697 -26.981  58.356  1.00  0.00           H  
ATOM   3625  HG1 THR A 213    -159.914 -26.678  55.644  1.00  0.00           H  
ATOM   3626 1HG2 THR A 213    -159.279 -24.970  58.228  1.00  0.00           H  
ATOM   3627 2HG2 THR A 213    -158.409 -26.313  59.007  1.00  0.00           H  
ATOM   3628 3HG2 THR A 213    -158.055 -25.885  57.317  1.00  0.00           H  
ATOM   3629  N   CYS A 214    -160.864 -29.365  55.797  1.00  0.00           N  
ATOM   3630  CA  CYS A 214    -161.929 -30.297  55.445  1.00  0.00           C  
ATOM   3631  C   CYS A 214    -161.456 -31.740  55.533  1.00  0.00           C  
ATOM   3632  O   CYS A 214    -162.264 -32.640  55.797  1.00  0.00           O  
ATOM   3633  CB  CYS A 214    -162.438 -30.021  54.030  1.00  0.00           C  
ATOM   3634  SG  CYS A 214    -163.343 -28.464  53.861  1.00  0.00           S  
ATOM   3635  H   CYS A 214    -160.467 -28.778  55.078  1.00  0.00           H  
ATOM   3636  HA  CYS A 214    -162.741 -30.182  56.161  1.00  0.00           H  
ATOM   3637 1HB  CYS A 214    -161.596 -29.998  53.338  1.00  0.00           H  
ATOM   3638 2HB  CYS A 214    -163.098 -30.830  53.716  1.00  0.00           H  
ATOM   3639  HG  CYS A 214    -162.341 -27.679  54.244  1.00  0.00           H  
ATOM   3640  N   ILE A 215    -160.157 -31.974  55.327  1.00  0.00           N  
ATOM   3641  CA  ILE A 215    -159.585 -33.291  55.598  1.00  0.00           C  
ATOM   3642  C   ILE A 215    -159.709 -33.628  57.082  1.00  0.00           C  
ATOM   3643  O   ILE A 215    -160.052 -34.758  57.450  1.00  0.00           O  
ATOM   3644  CB  ILE A 215    -158.107 -33.352  55.172  1.00  0.00           C  
ATOM   3645  CG1 ILE A 215    -157.994 -33.665  53.677  1.00  0.00           C  
ATOM   3646  CG2 ILE A 215    -157.359 -34.390  55.994  1.00  0.00           C  
ATOM   3647  CD1 ILE A 215    -158.821 -32.754  52.799  1.00  0.00           C  
ATOM   3648  H   ILE A 215    -159.557 -31.238  54.982  1.00  0.00           H  
ATOM   3649  HA  ILE A 215    -160.166 -34.037  55.057  1.00  0.00           H  
ATOM   3650  HB  ILE A 215    -157.644 -32.378  55.325  1.00  0.00           H  
ATOM   3651 1HG1 ILE A 215    -156.953 -33.586  53.367  1.00  0.00           H  
ATOM   3652 2HG1 ILE A 215    -158.311 -34.692  53.496  1.00  0.00           H  
ATOM   3653 1HG2 ILE A 215    -156.316 -34.420  55.680  1.00  0.00           H  
ATOM   3654 2HG2 ILE A 215    -157.412 -34.124  57.049  1.00  0.00           H  
ATOM   3655 3HG2 ILE A 215    -157.812 -35.369  55.843  1.00  0.00           H  
ATOM   3656 1HD1 ILE A 215    -158.690 -33.039  51.754  1.00  0.00           H  
ATOM   3657 2HD1 ILE A 215    -159.874 -32.845  53.069  1.00  0.00           H  
ATOM   3658 3HD1 ILE A 215    -158.498 -31.724  52.937  1.00  0.00           H  
ATOM   3659  N   ILE A 216    -159.481 -32.637  57.952  1.00  0.00           N  
ATOM   3660  CA  ILE A 216    -159.614 -32.856  59.393  1.00  0.00           C  
ATOM   3661  C   ILE A 216    -161.053 -33.215  59.765  1.00  0.00           C  
ATOM   3662  O   ILE A 216    -161.282 -34.068  60.630  1.00  0.00           O  
ATOM   3663  CB  ILE A 216    -159.174 -31.608  60.181  1.00  0.00           C  
ATOM   3664  CG1 ILE A 216    -157.667 -31.386  60.031  1.00  0.00           C  
ATOM   3665  CG2 ILE A 216    -159.552 -31.745  61.647  1.00  0.00           C  
ATOM   3666  CD1 ILE A 216    -157.193 -30.048  60.550  1.00  0.00           C  
ATOM   3667  H   ILE A 216    -159.214 -31.724  57.615  1.00  0.00           H  
ATOM   3668  HA  ILE A 216    -159.009 -33.719  59.669  1.00  0.00           H  
ATOM   3669  HB  ILE A 216    -159.665 -30.727  59.769  1.00  0.00           H  
ATOM   3670 1HG1 ILE A 216    -157.129 -32.169  60.564  1.00  0.00           H  
ATOM   3671 2HG1 ILE A 216    -157.391 -31.459  58.978  1.00  0.00           H  
ATOM   3672 1HG2 ILE A 216    -159.234 -30.855  62.190  1.00  0.00           H  
ATOM   3673 2HG2 ILE A 216    -160.632 -31.856  61.736  1.00  0.00           H  
ATOM   3674 3HG2 ILE A 216    -159.061 -32.622  62.069  1.00  0.00           H  
ATOM   3675 1HD1 ILE A 216    -156.115 -29.964  60.408  1.00  0.00           H  
ATOM   3676 2HD1 ILE A 216    -157.693 -29.247  60.004  1.00  0.00           H  
ATOM   3677 3HD1 ILE A 216    -157.426 -29.966  61.610  1.00  0.00           H  
ATOM   3678  N   ILE A 217    -162.039 -32.616  59.091  1.00  0.00           N  
ATOM   3679  CA  ILE A 217    -163.442 -32.975  59.307  1.00  0.00           C  
ATOM   3680  C   ILE A 217    -163.701 -34.423  58.901  1.00  0.00           C  
ATOM   3681  O   ILE A 217    -164.374 -35.172  59.622  1.00  0.00           O  
ATOM   3682  CB  ILE A 217    -164.380 -32.044  58.516  1.00  0.00           C  
ATOM   3683  CG1 ILE A 217    -164.257 -30.605  59.026  1.00  0.00           C  
ATOM   3684  CG2 ILE A 217    -165.818 -32.527  58.617  1.00  0.00           C  
ATOM   3685  CD1 ILE A 217    -164.637 -30.438  60.479  1.00  0.00           C  
ATOM   3686  H   ILE A 217    -161.812 -31.898  58.416  1.00  0.00           H  
ATOM   3687  HA  ILE A 217    -163.655 -32.913  60.373  1.00  0.00           H  
ATOM   3688  HB  ILE A 217    -164.082 -32.033  57.468  1.00  0.00           H  
ATOM   3689 1HG1 ILE A 217    -163.231 -30.261  58.899  1.00  0.00           H  
ATOM   3690 2HG1 ILE A 217    -164.896 -29.953  58.430  1.00  0.00           H  
ATOM   3691 1HG2 ILE A 217    -166.467 -31.857  58.053  1.00  0.00           H  
ATOM   3692 2HG2 ILE A 217    -165.893 -33.534  58.208  1.00  0.00           H  
ATOM   3693 3HG2 ILE A 217    -166.127 -32.536  59.663  1.00  0.00           H  
ATOM   3694 1HD1 ILE A 217    -164.525 -29.392  60.767  1.00  0.00           H  
ATOM   3695 2HD1 ILE A 217    -165.673 -30.745  60.623  1.00  0.00           H  
ATOM   3696 3HD1 ILE A 217    -163.987 -31.055  61.098  1.00  0.00           H  
ATOM   3697  N   VAL A 218    -163.142 -34.852  57.768  1.00  0.00           N  
ATOM   3698  CA  VAL A 218    -163.422 -36.192  57.257  1.00  0.00           C  
ATOM   3699  C   VAL A 218    -162.878 -37.256  58.209  1.00  0.00           C  
ATOM   3700  O   VAL A 218    -163.534 -38.274  58.467  1.00  0.00           O  
ATOM   3701  CB  VAL A 218    -162.792 -36.378  55.864  1.00  0.00           C  
ATOM   3702  CG1 VAL A 218    -162.920 -37.825  55.411  1.00  0.00           C  
ATOM   3703  CG2 VAL A 218    -163.456 -35.440  54.866  1.00  0.00           C  
ATOM   3704  H   VAL A 218    -162.517 -34.249  57.252  1.00  0.00           H  
ATOM   3705  HA  VAL A 218    -164.503 -36.328  57.217  1.00  0.00           H  
ATOM   3706  HB  VAL A 218    -161.728 -36.153  55.923  1.00  0.00           H  
ATOM   3707 1HG1 VAL A 218    -162.470 -37.939  54.424  1.00  0.00           H  
ATOM   3708 2HG1 VAL A 218    -162.408 -38.475  56.120  1.00  0.00           H  
ATOM   3709 3HG1 VAL A 218    -163.974 -38.099  55.361  1.00  0.00           H  
ATOM   3710 1HG2 VAL A 218    -163.005 -35.577  53.884  1.00  0.00           H  
ATOM   3711 2HG2 VAL A 218    -164.522 -35.662  54.811  1.00  0.00           H  
ATOM   3712 3HG2 VAL A 218    -163.316 -34.409  55.189  1.00  0.00           H  
ATOM   3713  N   CYS A 219    -161.702 -37.009  58.792  1.00  0.00           N  
ATOM   3714  CA  CYS A 219    -161.030 -38.014  59.606  1.00  0.00           C  
ATOM   3715  C   CYS A 219    -161.782 -38.352  60.887  1.00  0.00           C  
ATOM   3716  O   CYS A 219    -161.339 -39.235  61.623  1.00  0.00           O  
ATOM   3717  CB  CYS A 219    -159.624 -37.536  59.971  1.00  0.00           C  
ATOM   3718  SG  CYS A 219    -159.595 -36.132  61.111  1.00  0.00           S  
ATOM   3719  H   CYS A 219    -161.267 -36.106  58.667  1.00  0.00           H  
ATOM   3720  HA  CYS A 219    -160.970 -38.939  59.034  1.00  0.00           H  
ATOM   3721 1HB  CYS A 219    -159.069 -38.355  60.430  1.00  0.00           H  
ATOM   3722 2HB  CYS A 219    -159.091 -37.247  59.066  1.00  0.00           H  
ATOM   3723  HG  CYS A 219    -160.268 -35.300  60.323  1.00  0.00           H  
ATOM   3724  N   LYS A 220    -162.867 -37.652  61.203  1.00  0.00           N  
ATOM   3725  CA  LYS A 220    -163.732 -38.048  62.305  1.00  0.00           C  
ATOM   3726  C   LYS A 220    -165.017 -38.705  61.830  1.00  0.00           C  
ATOM   3727  O   LYS A 220    -165.798 -39.178  62.659  1.00  0.00           O  
ATOM   3728  CB  LYS A 220    -164.064 -36.835  63.176  1.00  0.00           C  
ATOM   3729  CG  LYS A 220    -163.081 -36.589  64.313  1.00  0.00           C  
ATOM   3730  CD  LYS A 220    -161.715 -36.181  63.784  1.00  0.00           C  
ATOM   3731  CE  LYS A 220    -160.742 -35.899  64.919  1.00  0.00           C  
ATOM   3732  NZ  LYS A 220    -159.388 -35.542  64.416  1.00  0.00           N  
ATOM   3733  H   LYS A 220    -163.098 -36.827  60.669  1.00  0.00           H  
ATOM   3734  HA  LYS A 220    -163.210 -38.795  62.903  1.00  0.00           H  
ATOM   3735 1HB  LYS A 220    -164.090 -35.938  62.557  1.00  0.00           H  
ATOM   3736 2HB  LYS A 220    -165.056 -36.961  63.612  1.00  0.00           H  
ATOM   3737 1HG  LYS A 220    -163.463 -35.798  64.960  1.00  0.00           H  
ATOM   3738 2HG  LYS A 220    -162.976 -37.498  64.905  1.00  0.00           H  
ATOM   3739 1HD  LYS A 220    -161.311 -36.981  63.161  1.00  0.00           H  
ATOM   3740 2HD  LYS A 220    -161.814 -35.284  63.173  1.00  0.00           H  
ATOM   3741 1HE  LYS A 220    -161.119 -35.076  65.525  1.00  0.00           H  
ATOM   3742 2HE  LYS A 220    -160.659 -36.781  65.555  1.00  0.00           H  
ATOM   3743 1HZ  LYS A 220    -158.774 -35.363  65.198  1.00  0.00           H  
ATOM   3744 2HZ  LYS A 220    -159.019 -36.307  63.868  1.00  0.00           H  
ATOM   3745 3HZ  LYS A 220    -159.449 -34.715  63.841  1.00  0.00           H  
ATOM   3746  N   MET A 221    -165.248 -38.747  60.520  1.00  0.00           N  
ATOM   3747  CA  MET A 221    -166.372 -39.497  59.977  1.00  0.00           C  
ATOM   3748  C   MET A 221    -165.989 -40.930  59.642  1.00  0.00           C  
ATOM   3749  O   MET A 221    -166.803 -41.842  59.825  1.00  0.00           O  
ATOM   3750  CB  MET A 221    -166.919 -38.793  58.737  1.00  0.00           C  
ATOM   3751  CG  MET A 221    -167.587 -37.454  59.017  1.00  0.00           C  
ATOM   3752  SD  MET A 221    -168.190 -36.651  57.518  1.00  0.00           S  
ATOM   3753  CE  MET A 221    -168.816 -35.112  58.187  1.00  0.00           C  
ATOM   3754  H   MET A 221    -164.635 -38.252  59.889  1.00  0.00           H  
ATOM   3755  HA  MET A 221    -167.162 -39.527  60.725  1.00  0.00           H  
ATOM   3756 1HB  MET A 221    -166.110 -38.621  58.029  1.00  0.00           H  
ATOM   3757 2HB  MET A 221    -167.652 -39.435  58.247  1.00  0.00           H  
ATOM   3758 1HG  MET A 221    -168.429 -37.601  59.692  1.00  0.00           H  
ATOM   3759 2HG  MET A 221    -166.875 -36.786  59.502  1.00  0.00           H  
ATOM   3760 1HE  MET A 221    -169.224 -34.504  57.379  1.00  0.00           H  
ATOM   3761 2HE  MET A 221    -169.601 -35.324  58.915  1.00  0.00           H  
ATOM   3762 3HE  MET A 221    -168.005 -34.571  58.675  1.00  0.00           H  
ATOM   3763  N   LEU A 222    -164.760 -41.157  59.178  1.00  0.00           N  
ATOM   3764  CA  LEU A 222    -164.395 -42.434  58.562  1.00  0.00           C  
ATOM   3765  C   LEU A 222    -164.052 -43.507  59.600  1.00  0.00           C  
ATOM   3766  O   LEU A 222    -162.934 -44.020  59.662  1.00  0.00           O  
ATOM   3767  CB  LEU A 222    -163.202 -42.235  57.619  1.00  0.00           C  
ATOM   3768  CG  LEU A 222    -162.793 -43.462  56.795  1.00  0.00           C  
ATOM   3769  CD1 LEU A 222    -163.944 -43.869  55.884  1.00  0.00           C  
ATOM   3770  CD2 LEU A 222    -161.545 -43.139  55.988  1.00  0.00           C  
ATOM   3771  H   LEU A 222    -164.062 -40.431  59.254  1.00  0.00           H  
ATOM   3772  HA  LEU A 222    -165.259 -42.813  58.015  1.00  0.00           H  
ATOM   3773 1HB  LEU A 222    -163.440 -41.433  56.923  1.00  0.00           H  
ATOM   3774 2HB  LEU A 222    -162.339 -41.931  58.211  1.00  0.00           H  
ATOM   3775  HG  LEU A 222    -162.587 -44.298  57.464  1.00  0.00           H  
ATOM   3776 1HD1 LEU A 222    -163.654 -44.741  55.298  1.00  0.00           H  
ATOM   3777 2HD1 LEU A 222    -164.818 -44.113  56.488  1.00  0.00           H  
ATOM   3778 3HD1 LEU A 222    -164.184 -43.045  55.213  1.00  0.00           H  
ATOM   3779 1HD2 LEU A 222    -161.254 -44.012  55.402  1.00  0.00           H  
ATOM   3780 2HD2 LEU A 222    -161.750 -42.305  55.317  1.00  0.00           H  
ATOM   3781 3HD2 LEU A 222    -160.734 -42.870  56.665  1.00  0.00           H  
ATOM   3782  N   TYR A 223    -165.051 -43.872  60.407  1.00  0.00           N  
ATOM   3783  CA  TYR A 223    -164.929 -44.983  61.357  1.00  0.00           C  
ATOM   3784  C   TYR A 223    -166.188 -45.840  61.241  1.00  0.00           C  
ATOM   3785  O   TYR A 223    -167.184 -45.607  61.930  1.00  0.00           O  
ATOM   3786  CB  TYR A 223    -164.739 -44.479  62.789  1.00  0.00           C  
ATOM   3787  CG  TYR A 223    -163.477 -43.669  62.988  1.00  0.00           C  
ATOM   3788  CD1 TYR A 223    -163.560 -42.327  63.327  1.00  0.00           C  
ATOM   3789  CD2 TYR A 223    -162.236 -44.269  62.832  1.00  0.00           C  
ATOM   3790  CE1 TYR A 223    -162.408 -41.587  63.509  1.00  0.00           C  
ATOM   3791  CE2 TYR A 223    -161.084 -43.530  63.014  1.00  0.00           C  
ATOM   3792  CZ  TYR A 223    -161.167 -42.194  63.351  1.00  0.00           C  
ATOM   3793  OH  TYR A 223    -160.019 -41.457  63.532  1.00  0.00           O  
ATOM   3794  H   TYR A 223    -165.920 -43.361  60.357  1.00  0.00           H  
ATOM   3795  HA  TYR A 223    -164.074 -45.594  61.068  1.00  0.00           H  
ATOM   3796 1HB  TYR A 223    -165.590 -43.859  63.073  1.00  0.00           H  
ATOM   3797 2HB  TYR A 223    -164.710 -45.327  63.473  1.00  0.00           H  
ATOM   3798  HD1 TYR A 223    -164.536 -41.855  63.450  1.00  0.00           H  
ATOM   3799  HD2 TYR A 223    -162.170 -45.324  62.565  1.00  0.00           H  
ATOM   3800  HE1 TYR A 223    -162.473 -40.533  63.775  1.00  0.00           H  
ATOM   3801  HE2 TYR A 223    -160.108 -44.001  62.891  1.00  0.00           H  
ATOM   3802  HH  TYR A 223    -160.252 -40.554  63.760  1.00  0.00           H  
ATOM   3803  N   GLN A 224    -166.126 -46.831  60.360  1.00  0.00           N  
ATOM   3804  CA  GLN A 224    -167.237 -47.731  60.074  1.00  0.00           C  
ATOM   3805  C   GLN A 224    -166.861 -49.203  60.152  1.00  0.00           C  
ATOM   3806  O   GLN A 224    -167.686 -50.019  60.567  1.00  0.00           O  
ATOM   3807  CB  GLN A 224    -167.809 -47.427  58.686  1.00  0.00           C  
ATOM   3808  CG  GLN A 224    -169.033 -48.251  58.323  1.00  0.00           C  
ATOM   3809  CD  GLN A 224    -169.603 -47.873  56.969  1.00  0.00           C  
ATOM   3810  OE1 GLN A 224    -169.765 -46.691  56.656  1.00  0.00           O  
ATOM   3811  NE2 GLN A 224    -169.912 -48.878  56.157  1.00  0.00           N  
ATOM   3812  H   GLN A 224    -165.254 -46.956  59.867  1.00  0.00           H  
ATOM   3813  HA  GLN A 224    -168.018 -47.563  60.817  1.00  0.00           H  
ATOM   3814 1HB  GLN A 224    -168.084 -46.373  58.629  1.00  0.00           H  
ATOM   3815 2HB  GLN A 224    -167.045 -47.607  57.930  1.00  0.00           H  
ATOM   3816 1HG  GLN A 224    -168.753 -49.304  58.295  1.00  0.00           H  
ATOM   3817 2HG  GLN A 224    -169.804 -48.089  59.076  1.00  0.00           H  
ATOM   3818 1HE2 GLN A 224    -170.292 -48.691  55.251  1.00  0.00           H  
ATOM   3819 2HE2 GLN A 224    -169.765 -49.823  56.451  1.00  0.00           H  
ATOM   3820  N   LEU A 225    -165.635 -49.565  59.767  1.00  0.00           N  
ATOM   3821  CA  LEU A 225    -165.296 -50.968  59.557  1.00  0.00           C  
ATOM   3822  C   LEU A 225    -164.177 -51.457  60.470  1.00  0.00           C  
ATOM   3823  O   LEU A 225    -164.153 -52.635  60.840  1.00  0.00           O  
ATOM   3824  CB  LEU A 225    -164.888 -51.187  58.095  1.00  0.00           C  
ATOM   3825  CG  LEU A 225    -165.971 -50.891  57.050  1.00  0.00           C  
ATOM   3826  CD1 LEU A 225    -165.387 -51.051  55.653  1.00  0.00           C  
ATOM   3827  CD2 LEU A 225    -167.150 -51.830  57.261  1.00  0.00           C  
ATOM   3828  H   LEU A 225    -164.928 -48.860  59.617  1.00  0.00           H  
ATOM   3829  HA  LEU A 225    -166.171 -51.574  59.786  1.00  0.00           H  
ATOM   3830 1HB  LEU A 225    -164.032 -50.550  57.874  1.00  0.00           H  
ATOM   3831 2HB  LEU A 225    -164.582 -52.226  57.971  1.00  0.00           H  
ATOM   3832  HG  LEU A 225    -166.306 -49.859  57.155  1.00  0.00           H  
ATOM   3833 1HD1 LEU A 225    -166.157 -50.841  54.910  1.00  0.00           H  
ATOM   3834 2HD1 LEU A 225    -164.559 -50.355  55.522  1.00  0.00           H  
ATOM   3835 3HD1 LEU A 225    -165.028 -52.072  55.523  1.00  0.00           H  
ATOM   3836 1HD2 LEU A 225    -167.920 -51.620  56.518  1.00  0.00           H  
ATOM   3837 2HD2 LEU A 225    -166.816 -52.863  57.154  1.00  0.00           H  
ATOM   3838 3HD2 LEU A 225    -167.559 -51.682  58.260  1.00  0.00           H  
ATOM   3839  N   LYS A 226    -163.246 -50.573  60.823  1.00  0.00           N  
ATOM   3840  CA  LYS A 226    -162.131 -50.941  61.693  1.00  0.00           C  
ATOM   3841  C   LYS A 226    -162.638 -51.090  63.122  1.00  0.00           C  
ATOM   3842  O   LYS A 226    -163.016 -50.106  63.763  1.00  0.00           O  
ATOM   3843  CB  LYS A 226    -161.013 -49.900  61.625  1.00  0.00           C  
ATOM   3844  CG  LYS A 226    -160.306 -49.824  60.278  1.00  0.00           C  
ATOM   3845  CD  LYS A 226    -159.195 -48.785  60.295  1.00  0.00           C  
ATOM   3846  CE  LYS A 226    -158.493 -48.701  58.948  1.00  0.00           C  
ATOM   3847  NZ  LYS A 226    -157.416 -47.674  58.944  1.00  0.00           N  
ATOM   3848  H   LYS A 226    -163.311 -49.624  60.482  1.00  0.00           H  
ATOM   3849  HA  LYS A 226    -161.735 -51.902  61.359  1.00  0.00           H  
ATOM   3850 1HB  LYS A 226    -161.420 -48.913  61.845  1.00  0.00           H  
ATOM   3851 2HB  LYS A 226    -160.263 -50.122  62.384  1.00  0.00           H  
ATOM   3852 1HG  LYS A 226    -159.877 -50.797  60.036  1.00  0.00           H  
ATOM   3853 2HG  LYS A 226    -161.025 -49.562  59.503  1.00  0.00           H  
ATOM   3854 1HD  LYS A 226    -159.615 -47.807  60.538  1.00  0.00           H  
ATOM   3855 2HD  LYS A 226    -158.463 -49.046  61.060  1.00  0.00           H  
ATOM   3856 1HE  LYS A 226    -158.055 -49.669  58.706  1.00  0.00           H  
ATOM   3857 2HE  LYS A 226    -159.218 -48.452  58.174  1.00  0.00           H  
ATOM   3858 1HZ  LYS A 226    -156.976 -47.650  58.035  1.00  0.00           H  
ATOM   3859 2HZ  LYS A 226    -157.814 -46.768  59.149  1.00  0.00           H  
ATOM   3860 3HZ  LYS A 226    -156.727 -47.905  59.645  1.00  0.00           H  
ATOM   3861  N   ILE A 227    -162.649 -52.327  63.619  1.00  0.00           N  
ATOM   3862  CA  ILE A 227    -163.294 -52.656  64.886  1.00  0.00           C  
ATOM   3863  C   ILE A 227    -162.440 -52.232  66.074  1.00  0.00           C  
ATOM   3864  O   ILE A 227    -161.234 -51.988  65.943  1.00  0.00           O  
ATOM   3865  CB  ILE A 227    -163.583 -54.165  64.976  1.00  0.00           C  
ATOM   3866  CG1 ILE A 227    -164.462 -54.611  63.805  1.00  0.00           C  
ATOM   3867  CG2 ILE A 227    -164.247 -54.500  66.303  1.00  0.00           C  
ATOM   3868  CD1 ILE A 227    -165.803 -53.915  63.748  1.00  0.00           C  
ATOM   3869  H   ILE A 227    -162.192 -53.060  63.094  1.00  0.00           H  
ATOM   3870  HA  ILE A 227    -164.222 -52.090  64.958  1.00  0.00           H  
ATOM   3871  HB  ILE A 227    -162.649 -54.720  64.898  1.00  0.00           H  
ATOM   3872 1HG1 ILE A 227    -163.941 -54.426  62.867  1.00  0.00           H  
ATOM   3873 2HG1 ILE A 227    -164.640 -55.685  63.872  1.00  0.00           H  
ATOM   3874 1HG2 ILE A 227    -164.446 -55.571  66.350  1.00  0.00           H  
ATOM   3875 2HG2 ILE A 227    -163.587 -54.217  67.122  1.00  0.00           H  
ATOM   3876 3HG2 ILE A 227    -165.187 -53.953  66.388  1.00  0.00           H  
ATOM   3877 1HD1 ILE A 227    -166.369 -54.284  62.892  1.00  0.00           H  
ATOM   3878 2HD1 ILE A 227    -166.358 -54.117  64.664  1.00  0.00           H  
ATOM   3879 3HD1 ILE A 227    -165.650 -52.841  63.645  1.00  0.00           H  
ATOM   3880  N   VAL A 228    -163.077 -52.141  67.241  1.00  0.00           N  
ATOM   3881  CA  VAL A 228    -162.434 -51.641  68.450  1.00  0.00           C  
ATOM   3882  C   VAL A 228    -161.449 -52.661  69.027  1.00  0.00           C  
ATOM   3883  O   VAL A 228    -160.432 -52.278  69.619  1.00  0.00           O  
ATOM   3884  CB  VAL A 228    -163.497 -51.300  69.512  1.00  0.00           C  
ATOM   3885  CG1 VAL A 228    -164.443 -50.227  68.994  1.00  0.00           C  
ATOM   3886  CG2 VAL A 228    -164.265 -52.556  69.897  1.00  0.00           C  
ATOM   3887  H   VAL A 228    -164.043 -52.432  67.282  1.00  0.00           H  
ATOM   3888  HA  VAL A 228    -161.849 -50.758  68.192  1.00  0.00           H  
ATOM   3889  HB  VAL A 228    -163.000 -50.893  70.393  1.00  0.00           H  
ATOM   3890 1HG1 VAL A 228    -165.187 -49.998  69.757  1.00  0.00           H  
ATOM   3891 2HG1 VAL A 228    -163.876 -49.326  68.759  1.00  0.00           H  
ATOM   3892 3HG1 VAL A 228    -164.944 -50.586  68.095  1.00  0.00           H  
ATOM   3893 1HG2 VAL A 228    -165.015 -52.308  70.648  1.00  0.00           H  
ATOM   3894 2HG2 VAL A 228    -164.757 -52.966  69.015  1.00  0.00           H  
ATOM   3895 3HG2 VAL A 228    -163.575 -53.295  70.304  1.00  0.00           H  
ATOM   3896  N   ASN A 229    -161.704 -53.957  68.815  1.00  0.00           N  
ATOM   3897  CA  ASN A 229    -160.951 -55.008  69.504  1.00  0.00           C  
ATOM   3898  C   ASN A 229    -159.444 -55.056  69.229  1.00  0.00           C  
ATOM   3899  O   ASN A 229    -158.702 -55.380  70.173  1.00  0.00           O  
ATOM   3900  CB  ASN A 229    -161.565 -56.356  69.171  1.00  0.00           C  
ATOM   3901  CG  ASN A 229    -162.892 -56.568  69.845  1.00  0.00           C  
ATOM   3902  OD1 ASN A 229    -163.208 -55.911  70.843  1.00  0.00           O  
ATOM   3903  ND2 ASN A 229    -163.675 -57.475  69.319  1.00  0.00           N  
ATOM   3904  H   ASN A 229    -162.431 -54.218  68.166  1.00  0.00           H  
ATOM   3905  HA  ASN A 229    -160.997 -54.820  70.578  1.00  0.00           H  
ATOM   3906 1HB  ASN A 229    -161.702 -56.437  68.092  1.00  0.00           H  
ATOM   3907 2HB  ASN A 229    -160.884 -57.151  69.476  1.00  0.00           H  
ATOM   3908 1HD2 ASN A 229    -164.571 -57.659  69.726  1.00  0.00           H  
ATOM   3909 2HD2 ASN A 229    -163.379 -57.984  68.511  1.00  0.00           H  
ATOM   3910  N   PRO A 230    -158.916 -54.784  68.022  1.00  0.00           N  
ATOM   3911  CA  PRO A 230    -157.449 -54.733  67.909  1.00  0.00           C  
ATOM   3912  C   PRO A 230    -156.823 -53.600  68.701  1.00  0.00           C  
ATOM   3913  O   PRO A 230    -155.644 -53.689  69.061  1.00  0.00           O  
ATOM   3914  CB  PRO A 230    -157.232 -54.535  66.405  1.00  0.00           C  
ATOM   3915  CG  PRO A 230    -158.467 -53.838  65.947  1.00  0.00           C  
ATOM   3916  CD  PRO A 230    -159.572 -54.458  66.761  1.00  0.00           C  
ATOM   3917  HA  PRO A 230    -157.025 -55.684  68.266  1.00  0.00           H  
ATOM   3918 1HB  PRO A 230    -156.320 -53.947  66.230  1.00  0.00           H  
ATOM   3919 2HB  PRO A 230    -157.086 -55.509  65.915  1.00  0.00           H  
ATOM   3920 1HG  PRO A 230    -158.376 -52.754  66.113  1.00  0.00           H  
ATOM   3921 2HG  PRO A 230    -158.606 -53.982  64.865  1.00  0.00           H  
ATOM   3922 1HD  PRO A 230    -160.375 -53.722  66.911  1.00  0.00           H  
ATOM   3923 2HD  PRO A 230    -159.954 -55.349  66.242  1.00  0.00           H  
ATOM   3924  N   HIS A 231    -157.574 -52.543  68.989  1.00  0.00           N  
ATOM   3925  CA  HIS A 231    -157.033 -51.407  69.717  1.00  0.00           C  
ATOM   3926  C   HIS A 231    -157.309 -51.537  71.211  1.00  0.00           C  
ATOM   3927  O   HIS A 231    -157.466 -52.641  71.730  1.00  0.00           O  
ATOM   3928  CB  HIS A 231    -157.626 -50.095  69.191  1.00  0.00           C  
ATOM   3929  CG  HIS A 231    -157.266 -49.801  67.768  1.00  0.00           C  
ATOM   3930  ND1 HIS A 231    -155.993 -49.435  67.383  1.00  0.00           N  
ATOM   3931  CD2 HIS A 231    -158.011 -49.816  66.638  1.00  0.00           C  
ATOM   3932  CE1 HIS A 231    -155.971 -49.239  66.076  1.00  0.00           C  
ATOM   3933  NE2 HIS A 231    -157.182 -49.464  65.601  1.00  0.00           N  
ATOM   3934  H   HIS A 231    -158.541 -52.527  68.697  1.00  0.00           H  
ATOM   3935  HA  HIS A 231    -155.952 -51.371  69.586  1.00  0.00           H  
ATOM   3936 1HB  HIS A 231    -158.713 -50.131  69.268  1.00  0.00           H  
ATOM   3937 2HB  HIS A 231    -157.281 -49.267  69.809  1.00  0.00           H  
ATOM   3938  HD2 HIS A 231    -159.070 -50.062  66.564  1.00  0.00           H  
ATOM   3939  HE1 HIS A 231    -155.101 -48.944  65.490  1.00  0.00           H  
ATOM   3940  HE2 HIS A 231    -157.460 -49.390  64.633  1.00  0.00           H  
ATOM   3941  N   ASN A 232    -156.226 -56.078  78.624  1.00  0.00           N  
ATOM   3942  CA  ASN A 232    -156.452 -54.785  79.262  1.00  0.00           C  
ATOM   3943  C   ASN A 232    -156.710 -54.906  80.757  1.00  0.00           C  
ATOM   3944  O   ASN A 232    -157.679 -55.547  81.172  1.00  0.00           O  
ATOM   3945  CB  ASN A 232    -157.604 -54.063  78.587  1.00  0.00           C  
ATOM   3946  CG  ASN A 232    -157.765 -52.650  79.076  1.00  0.00           C  
ATOM   3947  OD1 ASN A 232    -156.784 -51.988  79.431  1.00  0.00           O  
ATOM   3948  ND2 ASN A 232    -158.985 -52.176  79.100  1.00  0.00           N  
ATOM   3949  H   ASN A 232    -156.056 -56.888  79.203  1.00  0.00           H  
ATOM   3950  HA  ASN A 232    -155.557 -54.176  79.132  1.00  0.00           H  
ATOM   3951 1HB  ASN A 232    -157.442 -54.046  77.509  1.00  0.00           H  
ATOM   3952 2HB  ASN A 232    -158.531 -54.606  78.771  1.00  0.00           H  
ATOM   3953 1HD2 ASN A 232    -159.152 -51.242  79.415  1.00  0.00           H  
ATOM   3954 2HD2 ASN A 232    -159.749 -52.748  78.803  1.00  0.00           H  
ATOM   3955  N   CYS A 233    -155.824 -54.282  81.543  1.00  0.00           N  
ATOM   3956  CA  CYS A 233    -155.971 -54.075  82.988  1.00  0.00           C  
ATOM   3957  C   CYS A 233    -156.068 -55.399  83.759  1.00  0.00           C  
ATOM   3958  O   CYS A 233    -157.063 -55.700  84.418  1.00  0.00           O  
ATOM   3959  CB  CYS A 233    -157.178 -53.177  83.287  1.00  0.00           C  
ATOM   3960  SG  CYS A 233    -157.096 -51.493  82.611  1.00  0.00           S  
ATOM   3961  H   CYS A 233    -154.997 -53.936  81.077  1.00  0.00           H  
ATOM   3962  HA  CYS A 233    -155.072 -53.581  83.360  1.00  0.00           H  
ATOM   3963 1HB  CYS A 233    -158.081 -53.640  82.890  1.00  0.00           H  
ATOM   3964 2HB  CYS A 233    -157.304 -53.085  84.365  1.00  0.00           H  
ATOM   3965  N   THR A 234    -155.010 -56.198  83.636  1.00  0.00           N  
ATOM   3966  CA  THR A 234    -154.874 -57.375  84.485  1.00  0.00           C  
ATOM   3967  C   THR A 234    -154.546 -56.950  85.911  1.00  0.00           C  
ATOM   3968  O   THR A 234    -153.694 -56.086  86.136  1.00  0.00           O  
ATOM   3969  CB  THR A 234    -153.786 -58.328  83.957  1.00  0.00           C  
ATOM   3970  OG1 THR A 234    -154.131 -58.766  82.636  1.00  0.00           O  
ATOM   3971  CG2 THR A 234    -153.648 -59.538  84.868  1.00  0.00           C  
ATOM   3972  H   THR A 234    -154.292 -55.996  82.955  1.00  0.00           H  
ATOM   3973  HA  THR A 234    -155.822 -57.914  84.483  1.00  0.00           H  
ATOM   3974  HB  THR A 234    -152.832 -57.803  83.913  1.00  0.00           H  
ATOM   3975  HG1 THR A 234    -153.649 -59.572  82.430  1.00  0.00           H  
ATOM   3976 1HG2 THR A 234    -152.875 -60.200  84.479  1.00  0.00           H  
ATOM   3977 2HG2 THR A 234    -153.375 -59.209  85.870  1.00  0.00           H  
ATOM   3978 3HG2 THR A 234    -154.596 -60.073  84.908  1.00  0.00           H  
ATOM   3979  N   GLU A 235    -155.222 -57.578  86.882  1.00  0.00           N  
ATOM   3980  CA  GLU A 235    -155.119 -57.143  88.272  1.00  0.00           C  
ATOM   3981  C   GLU A 235    -153.769 -57.514  88.885  1.00  0.00           C  
ATOM   3982  O   GLU A 235    -153.234 -58.597  88.624  1.00  0.00           O  
ATOM   3983  CB  GLU A 235    -156.250 -57.755  89.101  1.00  0.00           C  
ATOM   3984  CG  GLU A 235    -157.641 -57.262  88.729  1.00  0.00           C  
ATOM   3985  CD  GLU A 235    -158.723 -57.863  89.583  1.00  0.00           C  
ATOM   3986  OE1 GLU A 235    -158.426 -58.281  90.676  1.00  0.00           O  
ATOM   3987  OE2 GLU A 235    -159.847 -57.903  89.142  1.00  0.00           O  
ATOM   3988  H   GLU A 235    -155.813 -58.365  86.655  1.00  0.00           H  
ATOM   3989  HA  GLU A 235    -155.202 -56.055  88.300  1.00  0.00           H  
ATOM   3990 1HB  GLU A 235    -156.238 -58.839  88.988  1.00  0.00           H  
ATOM   3991 2HB  GLU A 235    -156.088 -57.535  90.156  1.00  0.00           H  
ATOM   3992 1HG  GLU A 235    -157.671 -56.178  88.835  1.00  0.00           H  
ATOM   3993 2HG  GLU A 235    -157.833 -57.503  87.685  1.00  0.00           H  
ATOM   3994  N   PRO A 236    -153.159 -56.595  89.637  1.00  0.00           N  
ATOM   3995  CA  PRO A 236    -151.936 -56.939  90.371  1.00  0.00           C  
ATOM   3996  C   PRO A 236    -152.258 -57.700  91.651  1.00  0.00           C  
ATOM   3997  O   PRO A 236    -152.842 -57.148  92.591  1.00  0.00           O  
ATOM   3998  CB  PRO A 236    -151.313 -55.572  90.671  1.00  0.00           C  
ATOM   3999  CG  PRO A 236    -152.482 -54.691  90.952  1.00  0.00           C  
ATOM   4000  CD  PRO A 236    -153.578 -55.232  90.073  1.00  0.00           C  
ATOM   4001  HA  PRO A 236    -151.287 -57.551  89.726  1.00  0.00           H  
ATOM   4002 1HB  PRO A 236    -150.624 -55.652  91.525  1.00  0.00           H  
ATOM   4003 2HB  PRO A 236    -150.720 -55.232  89.810  1.00  0.00           H  
ATOM   4004 1HG  PRO A 236    -152.739 -54.731  92.021  1.00  0.00           H  
ATOM   4005 2HG  PRO A 236    -152.233 -53.645  90.723  1.00  0.00           H  
ATOM   4006 1HD  PRO A 236    -154.507 -55.321  90.655  1.00  0.00           H  
ATOM   4007 2HD  PRO A 236    -153.722 -54.562  89.212  1.00  0.00           H  
ATOM   4008  N   PHE A 237    -151.899 -58.975  91.692  1.00  0.00           N  
ATOM   4009  CA  PHE A 237    -152.051 -59.769  92.910  1.00  0.00           C  
ATOM   4010  C   PHE A 237    -150.961 -59.563  93.971  1.00  0.00           C  
ATOM   4011  O   PHE A 237    -151.252 -59.813  95.149  1.00  0.00           O  
ATOM   4012  CB  PHE A 237    -152.101 -61.252  92.538  1.00  0.00           C  
ATOM   4013  CG  PHE A 237    -153.362 -61.657  91.829  1.00  0.00           C  
ATOM   4014  CD1 PHE A 237    -153.409 -61.715  90.444  1.00  0.00           C  
ATOM   4015  CD2 PHE A 237    -154.505 -61.980  92.546  1.00  0.00           C  
ATOM   4016  CE1 PHE A 237    -154.569 -62.088  89.791  1.00  0.00           C  
ATOM   4017  CE2 PHE A 237    -155.665 -62.353  91.896  1.00  0.00           C  
ATOM   4018  CZ  PHE A 237    -155.697 -62.407  90.517  1.00  0.00           C  
ATOM   4019  H   PHE A 237    -151.511 -59.410  90.866  1.00  0.00           H  
ATOM   4020  HA  PHE A 237    -152.949 -59.434  93.431  1.00  0.00           H  
ATOM   4021 1HB  PHE A 237    -151.257 -61.494  91.894  1.00  0.00           H  
ATOM   4022 2HB  PHE A 237    -152.009 -61.856  93.439  1.00  0.00           H  
ATOM   4023  HD1 PHE A 237    -152.516 -61.464  89.871  1.00  0.00           H  
ATOM   4024  HD2 PHE A 237    -154.480 -61.937  93.635  1.00  0.00           H  
ATOM   4025  HE1 PHE A 237    -154.591 -62.129  88.703  1.00  0.00           H  
ATOM   4026  HE2 PHE A 237    -156.556 -62.605  92.471  1.00  0.00           H  
ATOM   4027  HZ  PHE A 237    -156.611 -62.699  90.003  1.00  0.00           H  
ATOM   4028  N   PRO A 238    -149.705 -59.146  93.646  1.00  0.00           N  
ATOM   4029  CA  PRO A 238    -148.832 -59.142  94.830  1.00  0.00           C  
ATOM   4030  C   PRO A 238    -149.128 -57.982  95.775  1.00  0.00           C  
ATOM   4031  O   PRO A 238    -149.742 -57.008  95.344  1.00  0.00           O  
ATOM   4032  CB  PRO A 238    -147.433 -59.015  94.218  1.00  0.00           C  
ATOM   4033  CG  PRO A 238    -147.654 -58.264  92.950  1.00  0.00           C  
ATOM   4034  CD  PRO A 238    -148.988 -58.754  92.453  1.00  0.00           C  
ATOM   4035  HA  PRO A 238    -148.939 -60.099  95.361  1.00  0.00           H  
ATOM   4036 1HB  PRO A 238    -146.764 -58.489  94.915  1.00  0.00           H  
ATOM   4037 2HB  PRO A 238    -147.003 -60.014  94.053  1.00  0.00           H  
ATOM   4038 1HG  PRO A 238    -147.646 -57.181  93.144  1.00  0.00           H  
ATOM   4039 2HG  PRO A 238    -146.838 -58.466  92.242  1.00  0.00           H  
ATOM   4040 1HD  PRO A 238    -149.527 -57.925  91.970  1.00  0.00           H  
ATOM   4041 2HD  PRO A 238    -148.834 -59.582  91.745  1.00  0.00           H  
ATOM   4042  N   GLN A 239    -152.308 -56.182 100.340  1.00  0.00           N  
ATOM   4043  CA  GLN A 239    -151.559 -57.165 101.121  1.00  0.00           C  
ATOM   4044  C   GLN A 239    -152.431 -58.294 101.748  1.00  0.00           C  
ATOM   4045  O   GLN A 239    -152.067 -59.463 101.615  1.00  0.00           O  
ATOM   4046  CB  GLN A 239    -150.784 -56.440 102.225  1.00  0.00           C  
ATOM   4047  CG  GLN A 239    -149.716 -55.489 101.714  1.00  0.00           C  
ATOM   4048  CD  GLN A 239    -148.993 -54.772 102.838  1.00  0.00           C  
ATOM   4049  OE1 GLN A 239    -149.558 -54.544 103.912  1.00  0.00           O  
ATOM   4050  NE2 GLN A 239    -147.737 -54.412 102.599  1.00  0.00           N  
ATOM   4051  H   GLN A 239    -153.009 -55.620 100.800  1.00  0.00           H  
ATOM   4052  HA  GLN A 239    -150.896 -57.709 100.447  1.00  0.00           H  
ATOM   4053 1HB  GLN A 239    -151.478 -55.867 102.840  1.00  0.00           H  
ATOM   4054 2HB  GLN A 239    -150.302 -57.172 102.872  1.00  0.00           H  
ATOM   4055 1HG  GLN A 239    -148.981 -56.057 101.143  1.00  0.00           H  
ATOM   4056 2HG  GLN A 239    -150.185 -54.739 101.076  1.00  0.00           H  
ATOM   4057 1HE2 GLN A 239    -147.210 -53.936 103.304  1.00  0.00           H  
ATOM   4058 2HE2 GLN A 239    -147.318 -54.617 101.714  1.00  0.00           H  
ATOM   4059  N   PRO A 240    -153.596 -57.991 102.416  1.00  0.00           N  
ATOM   4060  CA  PRO A 240    -154.408 -59.108 102.930  1.00  0.00           C  
ATOM   4061  C   PRO A 240    -155.224 -59.821 101.862  1.00  0.00           C  
ATOM   4062  O   PRO A 240    -155.199 -59.448 100.686  1.00  0.00           O  
ATOM   4063  CB  PRO A 240    -155.323 -58.414 103.944  1.00  0.00           C  
ATOM   4064  CG  PRO A 240    -155.493 -57.037 103.401  1.00  0.00           C  
ATOM   4065  CD  PRO A 240    -154.148 -56.697 102.815  1.00  0.00           C  
ATOM   4066  HA  PRO A 240    -153.749 -59.840 103.419  1.00  0.00           H  
ATOM   4067 1HB  PRO A 240    -156.274 -58.961 104.028  1.00  0.00           H  
ATOM   4068 2HB  PRO A 240    -154.857 -58.426 104.940  1.00  0.00           H  
ATOM   4069 1HG  PRO A 240    -156.298 -57.021 102.651  1.00  0.00           H  
ATOM   4070 2HG  PRO A 240    -155.792 -56.346 104.203  1.00  0.00           H  
ATOM   4071 1HD  PRO A 240    -154.282 -56.024 101.954  1.00  0.00           H  
ATOM   4072 2HD  PRO A 240    -153.522 -56.222 103.584  1.00  0.00           H  
ATOM   4073  N   LEU A 241    -155.960 -60.856 102.272  1.00  0.00           N  
ATOM   4074  CA  LEU A 241    -156.755 -61.617 101.317  1.00  0.00           C  
ATOM   4075  C   LEU A 241    -158.021 -60.860 100.932  1.00  0.00           C  
ATOM   4076  O   LEU A 241    -158.464 -60.933  99.780  1.00  0.00           O  
ATOM   4077  CB  LEU A 241    -157.127 -62.984 101.905  1.00  0.00           C  
ATOM   4078  CG  LEU A 241    -155.954 -63.940 102.159  1.00  0.00           C  
ATOM   4079  CD1 LEU A 241    -156.462 -65.192 102.860  1.00  0.00           C  
ATOM   4080  CD2 LEU A 241    -155.286 -64.286 100.836  1.00  0.00           C  
ATOM   4081  H   LEU A 241    -155.974 -61.122 103.246  1.00  0.00           H  
ATOM   4082  HA  LEU A 241    -156.172 -61.744 100.406  1.00  0.00           H  
ATOM   4083 1HB  LEU A 241    -157.637 -62.827 102.854  1.00  0.00           H  
ATOM   4084 2HB  LEU A 241    -157.817 -63.480 101.222  1.00  0.00           H  
ATOM   4085  HG  LEU A 241    -155.229 -63.460 102.817  1.00  0.00           H  
ATOM   4086 1HD1 LEU A 241    -155.628 -65.871 103.040  1.00  0.00           H  
ATOM   4087 2HD1 LEU A 241    -156.917 -64.917 103.811  1.00  0.00           H  
ATOM   4088 3HD1 LEU A 241    -157.202 -65.686 102.232  1.00  0.00           H  
ATOM   4089 1HD2 LEU A 241    -154.452 -64.965 101.017  1.00  0.00           H  
ATOM   4090 2HD2 LEU A 241    -156.009 -64.767 100.178  1.00  0.00           H  
ATOM   4091 3HD2 LEU A 241    -154.917 -63.375 100.365  1.00  0.00           H  
ATOM   4092  N   GLU A 242    -158.615 -60.134 101.878  1.00  0.00           N  
ATOM   4093  CA  GLU A 242    -159.892 -59.455 101.669  1.00  0.00           C  
ATOM   4094  C   GLU A 242    -159.691 -57.993 101.301  1.00  0.00           C  
ATOM   4095  O   GLU A 242    -160.512 -57.136 101.641  1.00  0.00           O  
ATOM   4096  CB  GLU A 242    -160.762 -59.557 102.923  1.00  0.00           C  
ATOM   4097  CG  GLU A 242    -161.174 -60.976 103.289  1.00  0.00           C  
ATOM   4098  CD  GLU A 242    -162.096 -61.030 104.475  1.00  0.00           C  
ATOM   4099  OE1 GLU A 242    -162.356 -59.999 105.049  1.00  0.00           O  
ATOM   4100  OE2 GLU A 242    -162.542 -62.103 104.808  1.00  0.00           O  
ATOM   4101  H   GLU A 242    -158.156 -60.055 102.774  1.00  0.00           H  
ATOM   4102  HA  GLU A 242    -160.400 -59.926 100.826  1.00  0.00           H  
ATOM   4103 1HB  GLU A 242    -160.225 -59.135 103.773  1.00  0.00           H  
ATOM   4104 2HB  GLU A 242    -161.670 -58.970 102.785  1.00  0.00           H  
ATOM   4105 1HG  GLU A 242    -161.673 -61.430 102.434  1.00  0.00           H  
ATOM   4106 2HG  GLU A 242    -160.279 -61.559 103.504  1.00  0.00           H  
ATOM   4107  N   ILE A 243    -158.595 -57.698 100.596  1.00  0.00           N  
ATOM   4108  CA  ILE A 243    -158.316 -56.350 100.117  1.00  0.00           C  
ATOM   4109  C   ILE A 243    -159.376 -55.873  99.125  1.00  0.00           C  
ATOM   4110  O   ILE A 243    -159.662 -54.671  99.050  1.00  0.00           O  
ATOM   4111  CB  ILE A 243    -156.928 -56.284  99.456  1.00  0.00           C  
ATOM   4112  CG1 ILE A 243    -156.483 -54.829  99.290  1.00  0.00           C  
ATOM   4113  CG2 ILE A 243    -156.944 -56.995  98.112  1.00  0.00           C  
ATOM   4114  CD1 ILE A 243    -156.287 -54.098 100.599  1.00  0.00           C  
ATOM   4115  H   ILE A 243    -157.940 -58.439 100.389  1.00  0.00           H  
ATOM   4116  HA  ILE A 243    -158.373 -55.665 100.962  1.00  0.00           H  
ATOM   4117  HB  ILE A 243    -156.194 -56.766 100.102  1.00  0.00           H  
ATOM   4118 1HG1 ILE A 243    -155.546 -54.795  98.736  1.00  0.00           H  
ATOM   4119 2HG1 ILE A 243    -157.227 -54.285  98.706  1.00  0.00           H  
ATOM   4120 1HG2 ILE A 243    -155.955 -56.939  97.658  1.00  0.00           H  
ATOM   4121 2HG2 ILE A 243    -157.218 -58.040  98.256  1.00  0.00           H  
ATOM   4122 3HG2 ILE A 243    -157.672 -56.517  97.456  1.00  0.00           H  
ATOM   4123 1HD1 ILE A 243    -155.973 -53.073 100.400  1.00  0.00           H  
ATOM   4124 2HD1 ILE A 243    -157.225 -54.088 101.155  1.00  0.00           H  
ATOM   4125 3HD1 ILE A 243    -155.521 -54.603 101.186  1.00  0.00           H  
ATOM   4126  N   ASN A 244    -160.028 -56.792  98.412  1.00  0.00           N  
ATOM   4127  CA  ASN A 244    -161.059 -56.450  97.443  1.00  0.00           C  
ATOM   4128  C   ASN A 244    -162.461 -56.587  98.019  1.00  0.00           C  
ATOM   4129  O   ASN A 244    -163.420 -56.827  97.275  1.00  0.00           O  
ATOM   4130  CB  ASN A 244    -160.913 -57.304  96.197  1.00  0.00           C  
ATOM   4131  CG  ASN A 244    -161.153 -58.764  96.466  1.00  0.00           C  
ATOM   4132  OD1 ASN A 244    -161.113 -59.210  97.619  1.00  0.00           O  
ATOM   4133  ND2 ASN A 244    -161.402 -59.517  95.425  1.00  0.00           N  
ATOM   4134  H   ASN A 244    -159.791 -57.764  98.555  1.00  0.00           H  
ATOM   4135  HA  ASN A 244    -160.940 -55.401  97.167  1.00  0.00           H  
ATOM   4136 1HB  ASN A 244    -161.621 -56.965  95.439  1.00  0.00           H  
ATOM   4137 2HB  ASN A 244    -159.911 -57.182  95.787  1.00  0.00           H  
ATOM   4138 1HD2 ASN A 244    -161.569 -60.496  95.544  1.00  0.00           H  
ATOM   4139 2HD2 ASN A 244    -161.425 -59.113  94.511  1.00  0.00           H  
ATOM   4140  N   GLN A 245    -162.593 -56.444  99.338  1.00  0.00           N  
ATOM   4141  CA  GLN A 245    -163.864 -56.548 100.034  1.00  0.00           C  
ATOM   4142  C   GLN A 245    -164.237 -55.282 100.797  1.00  0.00           C  
ATOM   4143  O   GLN A 245    -165.432 -55.007 100.960  1.00  0.00           O  
ATOM   4144  CB  GLN A 245    -163.832 -57.737 100.999  1.00  0.00           C  
ATOM   4145  CG  GLN A 245    -163.580 -59.076 100.328  1.00  0.00           C  
ATOM   4146  CD  GLN A 245    -164.685 -59.457  99.362  1.00  0.00           C  
ATOM   4147  OE1 GLN A 245    -165.862 -59.503  99.730  1.00  0.00           O  
ATOM   4148  NE2 GLN A 245    -164.313 -59.732  98.117  1.00  0.00           N  
ATOM   4149  H   GLN A 245    -161.755 -56.254  99.870  1.00  0.00           H  
ATOM   4150  HA  GLN A 245    -164.650 -56.713  99.297  1.00  0.00           H  
ATOM   4151 1HB  GLN A 245    -163.051 -57.581 101.743  1.00  0.00           H  
ATOM   4152 2HB  GLN A 245    -164.782 -57.800 101.530  1.00  0.00           H  
ATOM   4153 1HG  GLN A 245    -162.644 -59.022  99.773  1.00  0.00           H  
ATOM   4154 2HG  GLN A 245    -163.515 -59.848 101.095  1.00  0.00           H  
ATOM   4155 1HE2 GLN A 245    -164.998 -59.990  97.434  1.00  0.00           H  
ATOM   4156 2HE2 GLN A 245    -163.347 -59.683  97.861  1.00  0.00           H  
ATOM   4157  N   SER A 246    -163.266 -54.471 101.216  1.00  0.00           N  
ATOM   4158  CA  SER A 246    -163.572 -53.373 102.136  1.00  0.00           C  
ATOM   4159  C   SER A 246    -163.771 -52.024 101.450  1.00  0.00           C  
ATOM   4160  O   SER A 246    -164.905 -51.550 101.329  1.00  0.00           O  
ATOM   4161  CB  SER A 246    -162.460 -53.248 103.160  1.00  0.00           C  
ATOM   4162  OG  SER A 246    -161.256 -52.872 102.550  1.00  0.00           O  
ATOM   4163  H   SER A 246    -162.314 -54.602 100.905  1.00  0.00           H  
ATOM   4164  HA  SER A 246    -164.515 -53.595 102.638  1.00  0.00           H  
ATOM   4165 1HB  SER A 246    -162.738 -52.508 103.910  1.00  0.00           H  
ATOM   4166 2HB  SER A 246    -162.329 -54.200 103.672  1.00  0.00           H  
ATOM   4167  HG  SER A 246    -160.569 -53.383 102.983  1.00  0.00           H  
ATOM   4168  N   LEU A 247    -162.687 -51.390 100.990  1.00  0.00           N  
ATOM   4169  CA  LEU A 247    -162.875 -50.052 100.438  1.00  0.00           C  
ATOM   4170  C   LEU A 247    -162.285 -49.860  99.047  1.00  0.00           C  
ATOM   4171  O   LEU A 247    -162.984 -49.424  98.129  1.00  0.00           O  
ATOM   4172  CB  LEU A 247    -162.256 -49.019 101.388  1.00  0.00           C  
ATOM   4173  CG  LEU A 247    -162.493 -47.549 101.017  1.00  0.00           C  
ATOM   4174  CD1 LEU A 247    -162.394 -46.687 102.268  1.00  0.00           C  
ATOM   4175  CD2 LEU A 247    -161.473 -47.118  99.974  1.00  0.00           C  
ATOM   4176  H   LEU A 247    -161.760 -51.790 101.008  1.00  0.00           H  
ATOM   4177  HA  LEU A 247    -163.944 -49.874 100.322  1.00  0.00           H  
ATOM   4178 1HB  LEU A 247    -162.662 -49.178 102.386  1.00  0.00           H  
ATOM   4179 2HB  LEU A 247    -161.180 -49.182 101.426  1.00  0.00           H  
ATOM   4180  HG  LEU A 247    -163.498 -47.433 100.611  1.00  0.00           H  
ATOM   4181 1HD1 LEU A 247    -162.562 -45.643 102.005  1.00  0.00           H  
ATOM   4182 2HD1 LEU A 247    -163.147 -47.004 102.990  1.00  0.00           H  
ATOM   4183 3HD1 LEU A 247    -161.402 -46.795 102.707  1.00  0.00           H  
ATOM   4184 1HD2 LEU A 247    -161.641 -46.074  99.710  1.00  0.00           H  
ATOM   4185 2HD2 LEU A 247    -160.467 -47.232 100.379  1.00  0.00           H  
ATOM   4186 3HD2 LEU A 247    -161.578 -47.739  99.084  1.00  0.00           H  
ATOM   4187  N   LEU A 248    -160.997 -50.172  98.885  1.00  0.00           N  
ATOM   4188  CA  LEU A 248    -160.267 -49.686  97.717  1.00  0.00           C  
ATOM   4189  C   LEU A 248    -160.615 -50.469  96.463  1.00  0.00           C  
ATOM   4190  O   LEU A 248    -161.039 -49.898  95.454  1.00  0.00           O  
ATOM   4191  CB  LEU A 248    -158.756 -49.769  97.967  1.00  0.00           C  
ATOM   4192  CG  LEU A 248    -157.863 -49.315  96.806  1.00  0.00           C  
ATOM   4193  CD1 LEU A 248    -158.131 -47.848  96.502  1.00  0.00           C  
ATOM   4194  CD2 LEU A 248    -156.403 -49.541  97.169  1.00  0.00           C  
ATOM   4195  H   LEU A 248    -160.515 -50.742  99.564  1.00  0.00           H  
ATOM   4196  HA  LEU A 248    -160.535 -48.643  97.549  1.00  0.00           H  
ATOM   4197 1HB  LEU A 248    -158.512 -49.154  98.832  1.00  0.00           H  
ATOM   4198 2HB  LEU A 248    -158.498 -50.803  98.199  1.00  0.00           H  
ATOM   4199  HG  LEU A 248    -158.107 -49.891  95.912  1.00  0.00           H  
ATOM   4200 1HD1 LEU A 248    -157.496 -47.525  95.676  1.00  0.00           H  
ATOM   4201 2HD1 LEU A 248    -159.177 -47.719  96.226  1.00  0.00           H  
ATOM   4202 3HD1 LEU A 248    -157.911 -47.248  97.384  1.00  0.00           H  
ATOM   4203 1HD2 LEU A 248    -155.768 -49.219  96.343  1.00  0.00           H  
ATOM   4204 2HD2 LEU A 248    -156.157 -48.965  98.062  1.00  0.00           H  
ATOM   4205 3HD2 LEU A 248    -156.235 -50.600  97.364  1.00  0.00           H  
ATOM   4206  N   TYR A 249    -160.427 -51.785  96.512  1.00  0.00           N  
ATOM   4207  CA  TYR A 249    -160.527 -52.619  95.326  1.00  0.00           C  
ATOM   4208  C   TYR A 249    -161.893 -53.272  95.192  1.00  0.00           C  
ATOM   4209  O   TYR A 249    -162.011 -54.342  94.583  1.00  0.00           O  
ATOM   4210  CB  TYR A 249    -159.434 -53.689  95.342  1.00  0.00           C  
ATOM   4211  CG  TYR A 249    -158.031 -53.131  95.256  1.00  0.00           C  
ATOM   4212  CD1 TYR A 249    -156.986 -53.781  95.896  1.00  0.00           C  
ATOM   4213  CD2 TYR A 249    -157.790 -51.969  94.539  1.00  0.00           C  
ATOM   4214  CE1 TYR A 249    -155.704 -53.271  95.818  1.00  0.00           C  
ATOM   4215  CE2 TYR A 249    -156.509 -51.458  94.461  1.00  0.00           C  
ATOM   4216  CZ  TYR A 249    -155.469 -52.105  95.097  1.00  0.00           C  
ATOM   4217  OH  TYR A 249    -154.192 -51.597  95.019  1.00  0.00           O  
ATOM   4218  H   TYR A 249    -160.209 -52.215  97.399  1.00  0.00           H  
ATOM   4219  HA  TYR A 249    -160.410 -51.986  94.446  1.00  0.00           H  
ATOM   4220 1HB  TYR A 249    -159.512 -54.276  96.259  1.00  0.00           H  
ATOM   4221 2HB  TYR A 249    -159.581 -54.371  94.504  1.00  0.00           H  
ATOM   4222  HD1 TYR A 249    -157.175 -54.695  96.460  1.00  0.00           H  
ATOM   4223  HD2 TYR A 249    -158.612 -51.457  94.038  1.00  0.00           H  
ATOM   4224  HE1 TYR A 249    -154.883 -53.781  96.320  1.00  0.00           H  
ATOM   4225  HE2 TYR A 249    -156.319 -50.544  93.898  1.00  0.00           H  
ATOM   4226  HH  TYR A 249    -154.200 -50.796  94.490  1.00  0.00           H  
ATOM   4227  N   ARG A 250    -162.932 -52.650  95.745  1.00  0.00           N  
ATOM   4228  CA  ARG A 250    -164.301 -53.116  95.595  1.00  0.00           C  
ATOM   4229  C   ARG A 250    -165.124 -52.168  94.733  1.00  0.00           C  
ATOM   4230  O   ARG A 250    -165.689 -52.585  93.718  1.00  0.00           O  
ATOM   4231  CB  ARG A 250    -164.964 -53.264  96.956  1.00  0.00           C  
ATOM   4232  CG  ARG A 250    -166.389 -53.795  96.919  1.00  0.00           C  
ATOM   4233  CD  ARG A 250    -166.928 -54.016  98.285  1.00  0.00           C  
ATOM   4234  NE  ARG A 250    -168.306 -54.478  98.256  1.00  0.00           N  
ATOM   4235  CZ  ARG A 250    -169.052 -54.730  99.349  1.00  0.00           C  
ATOM   4236  NH1 ARG A 250    -168.541 -54.559 100.548  1.00  0.00           N  
ATOM   4237  NH2 ARG A 250    -170.299 -55.148  99.216  1.00  0.00           N  
ATOM   4238  H   ARG A 250    -162.753 -51.819  96.291  1.00  0.00           H  
ATOM   4239  HA  ARG A 250    -164.284 -54.078  95.081  1.00  0.00           H  
ATOM   4240 1HB  ARG A 250    -164.377 -53.940  97.575  1.00  0.00           H  
ATOM   4241 2HB  ARG A 250    -164.986 -52.296  97.457  1.00  0.00           H  
ATOM   4242 1HG  ARG A 250    -167.031 -53.077  96.409  1.00  0.00           H  
ATOM   4243 2HG  ARG A 250    -166.409 -54.745  96.384  1.00  0.00           H  
ATOM   4244 1HD  ARG A 250    -166.327 -54.768  98.796  1.00  0.00           H  
ATOM   4245 2HD  ARG A 250    -166.894 -53.082  98.845  1.00  0.00           H  
ATOM   4246  HE  ARG A 250    -168.735 -54.622  97.351  1.00  0.00           H  
ATOM   4247 1HH1 ARG A 250    -167.588 -54.239 100.649  1.00  0.00           H  
ATOM   4248 2HH1 ARG A 250    -169.100 -54.747 101.367  1.00  0.00           H  
ATOM   4249 1HH2 ARG A 250    -170.693 -55.280  98.294  1.00  0.00           H  
ATOM   4250 2HH2 ARG A 250    -170.858 -55.336 100.035  1.00  0.00           H  
ATOM   4251  N   GLY A 251    -165.205 -50.896  95.110  1.00  0.00           N  
ATOM   4252  CA  GLY A 251    -165.917 -49.917  94.324  1.00  0.00           C  
ATOM   4253  C   GLY A 251    -164.996 -48.870  93.735  1.00  0.00           C  
ATOM   4254  O   GLY A 251    -163.876 -48.662  94.211  1.00  0.00           O  
ATOM   4255  H   GLY A 251    -164.757 -50.607  95.967  1.00  0.00           H  
ATOM   4256 1HA  GLY A 251    -166.451 -50.419  93.516  1.00  0.00           H  
ATOM   4257 2HA  GLY A 251    -166.665 -49.426  94.946  1.00  0.00           H  
ATOM   4258  N   PRO A 252    -165.445 -48.202  92.669  1.00  0.00           N  
ATOM   4259  CA  PRO A 252    -164.657 -47.102  92.094  1.00  0.00           C  
ATOM   4260  C   PRO A 252    -164.624 -45.916  93.048  1.00  0.00           C  
ATOM   4261  O   PRO A 252    -165.634 -45.247  93.270  1.00  0.00           O  
ATOM   4262  CB  PRO A 252    -165.398 -46.775  90.792  1.00  0.00           C  
ATOM   4263  CG  PRO A 252    -166.805 -47.208  91.031  1.00  0.00           C  
ATOM   4264  CD  PRO A 252    -166.722 -48.411  91.926  1.00  0.00           C  
ATOM   4265  HA  PRO A 252    -163.638 -47.459  91.884  1.00  0.00           H  
ATOM   4266 1HB  PRO A 252    -165.321 -45.699  90.575  1.00  0.00           H  
ATOM   4267 2HB  PRO A 252    -164.932 -47.307  89.949  1.00  0.00           H  
ATOM   4268 1HG  PRO A 252    -167.381 -46.393  91.495  1.00  0.00           H  
ATOM   4269 2HG  PRO A 252    -167.299 -47.441  90.076  1.00  0.00           H  
ATOM   4270 1HD  PRO A 252    -167.582 -48.419  92.611  1.00  0.00           H  
ATOM   4271 2HD  PRO A 252    -166.707 -49.324  91.312  1.00  0.00           H  
ATOM   4272  N   VAL A 253    -163.453 -45.677  93.628  1.00  0.00           N  
ATOM   4273  CA  VAL A 253    -163.294 -44.642  94.645  1.00  0.00           C  
ATOM   4274  C   VAL A 253    -163.096 -43.296  93.963  1.00  0.00           C  
ATOM   4275  O   VAL A 253    -162.180 -43.127  93.151  1.00  0.00           O  
ATOM   4276  CB  VAL A 253    -162.090 -44.948  95.555  1.00  0.00           C  
ATOM   4277  CG1 VAL A 253    -161.879 -43.821  96.556  1.00  0.00           C  
ATOM   4278  CG2 VAL A 253    -162.306 -46.272  96.272  1.00  0.00           C  
ATOM   4279  H   VAL A 253    -162.651 -46.227  93.356  1.00  0.00           H  
ATOM   4280  HA  VAL A 253    -164.206 -44.600  95.242  1.00  0.00           H  
ATOM   4281  HB  VAL A 253    -161.189 -45.008  94.944  1.00  0.00           H  
ATOM   4282 1HG1 VAL A 253    -161.024 -44.054  97.191  1.00  0.00           H  
ATOM   4283 2HG1 VAL A 253    -161.690 -42.890  96.021  1.00  0.00           H  
ATOM   4284 3HG1 VAL A 253    -162.770 -43.712  97.174  1.00  0.00           H  
ATOM   4285 1HG2 VAL A 253    -161.450 -46.482  96.914  1.00  0.00           H  
ATOM   4286 2HG2 VAL A 253    -163.209 -46.214  96.879  1.00  0.00           H  
ATOM   4287 3HG2 VAL A 253    -162.413 -47.070  95.538  1.00  0.00           H  
ATOM   4288  N   ASP A 254    -163.964 -42.350  94.279  1.00  0.00           N  
ATOM   4289  CA  ASP A 254    -163.773 -40.967  93.871  1.00  0.00           C  
ATOM   4290  C   ASP A 254    -162.639 -40.382  94.703  1.00  0.00           C  
ATOM   4291  O   ASP A 254    -162.721 -40.404  95.938  1.00  0.00           O  
ATOM   4292  CB  ASP A 254    -165.053 -40.149  94.056  1.00  0.00           C  
ATOM   4293  CG  ASP A 254    -164.931 -38.728  93.523  1.00  0.00           C  
ATOM   4294  OD1 ASP A 254    -163.862 -38.171  93.613  1.00  0.00           O  
ATOM   4295  OD2 ASP A 254    -165.906 -38.213  93.032  1.00  0.00           O  
ATOM   4296  H   ASP A 254    -164.782 -42.595  94.819  1.00  0.00           H  
ATOM   4297  HA  ASP A 254    -163.516 -40.952  92.811  1.00  0.00           H  
ATOM   4298 1HB  ASP A 254    -165.879 -40.644  93.543  1.00  0.00           H  
ATOM   4299 2HB  ASP A 254    -165.306 -40.104  95.116  1.00  0.00           H  
ATOM   4300  N   PRO A 255    -161.554 -39.894  94.090  1.00  0.00           N  
ATOM   4301  CA  PRO A 255    -160.441 -39.373  94.897  1.00  0.00           C  
ATOM   4302  C   PRO A 255    -160.821 -38.203  95.782  1.00  0.00           C  
ATOM   4303  O   PRO A 255    -160.107 -37.919  96.750  1.00  0.00           O  
ATOM   4304  CB  PRO A 255    -159.426 -38.946  93.832  1.00  0.00           C  
ATOM   4305  CG  PRO A 255    -159.798 -39.746  92.631  1.00  0.00           C  
ATOM   4306  CD  PRO A 255    -161.297 -39.862  92.707  1.00  0.00           C  
ATOM   4307  HA  PRO A 255    -160.052 -40.177  95.540  1.00  0.00           H  
ATOM   4308 1HB  PRO A 255    -159.495 -37.861  93.661  1.00  0.00           H  
ATOM   4309 2HB  PRO A 255    -158.404 -39.151  94.183  1.00  0.00           H  
ATOM   4310 1HG  PRO A 255    -159.458 -39.238  91.716  1.00  0.00           H  
ATOM   4311 2HG  PRO A 255    -159.295 -40.724  92.656  1.00  0.00           H  
ATOM   4312 1HD  PRO A 255    -161.758 -38.987  92.225  1.00  0.00           H  
ATOM   4313 2HD  PRO A 255    -161.619 -40.791  92.215  1.00  0.00           H  
ATOM   4314  N   ALA A 256    -161.913 -37.516  95.481  1.00  0.00           N  
ATOM   4315  CA  ALA A 256    -162.412 -36.456  96.341  1.00  0.00           C  
ATOM   4316  C   ALA A 256    -163.353 -36.971  97.420  1.00  0.00           C  
ATOM   4317  O   ALA A 256    -163.808 -36.182  98.255  1.00  0.00           O  
ATOM   4318  CB  ALA A 256    -163.109 -35.387  95.498  1.00  0.00           C  
ATOM   4319  H   ALA A 256    -162.412 -37.734  94.631  1.00  0.00           H  
ATOM   4320  HA  ALA A 256    -161.562 -36.008  96.855  1.00  0.00           H  
ATOM   4321 1HB  ALA A 256    -163.481 -34.595  96.148  1.00  0.00           H  
ATOM   4322 2HB  ALA A 256    -162.399 -34.967  94.784  1.00  0.00           H  
ATOM   4323 3HB  ALA A 256    -163.942 -35.835  94.958  1.00  0.00           H  
ATOM   4324  N   ASN A 257    -163.656 -38.271  97.421  1.00  0.00           N  
ATOM   4325  CA  ASN A 257    -164.506 -38.837  98.464  1.00  0.00           C  
ATOM   4326  C   ASN A 257    -163.782 -38.862  99.804  1.00  0.00           C  
ATOM   4327  O   ASN A 257    -164.420 -38.755 100.856  1.00  0.00           O  
ATOM   4328  CB  ASN A 257    -164.970 -40.230  98.080  1.00  0.00           C  
ATOM   4329  CG  ASN A 257    -166.016 -40.769  99.016  1.00  0.00           C  
ATOM   4330  OD1 ASN A 257    -166.890 -40.029  99.482  1.00  0.00           O  
ATOM   4331  ND2 ASN A 257    -165.943 -42.044  99.301  1.00  0.00           N  
ATOM   4332  H   ASN A 257    -163.296 -38.877  96.697  1.00  0.00           H  
ATOM   4333  HA  ASN A 257    -165.392 -38.208  98.568  1.00  0.00           H  
ATOM   4334 1HB  ASN A 257    -165.378 -40.212  97.069  1.00  0.00           H  
ATOM   4335 2HB  ASN A 257    -164.117 -40.909  98.077  1.00  0.00           H  
ATOM   4336 1HD2 ASN A 257    -166.613 -42.458  99.919  1.00  0.00           H  
ATOM   4337 2HD2 ASN A 257    -165.219 -42.605  98.902  1.00  0.00           H  
ATOM   4338  N   TRP A 258    -162.455 -38.989  99.782  1.00  0.00           N  
ATOM   4339  CA  TRP A 258    -161.689 -39.069 101.021  1.00  0.00           C  
ATOM   4340  C   TRP A 258    -161.883 -37.817 101.869  1.00  0.00           C  
ATOM   4341  O   TRP A 258    -161.767 -37.876 103.099  1.00  0.00           O  
ATOM   4342  CB  TRP A 258    -160.201 -39.259 100.718  1.00  0.00           C  
ATOM   4343  CG  TRP A 258    -159.875 -40.602 100.138  1.00  0.00           C  
ATOM   4344  CD1 TRP A 258    -160.399 -41.802 100.516  1.00  0.00           C  
ATOM   4345  CD2 TRP A 258    -158.944 -40.889  99.067  1.00  0.00           C  
ATOM   4346  NE1 TRP A 258    -159.860 -42.812  99.758  1.00  0.00           N  
ATOM   4347  CE2 TRP A 258    -158.970 -42.272  98.865  1.00  0.00           C  
ATOM   4348  CE3 TRP A 258    -158.105 -40.096  98.274  1.00  0.00           C  
ATOM   4349  CZ2 TRP A 258    -158.185 -42.888  97.903  1.00  0.00           C  
ATOM   4350  CZ3 TRP A 258    -157.320 -40.714  97.308  1.00  0.00           C  
ATOM   4351  CH2 TRP A 258    -157.360 -42.073  97.127  1.00  0.00           C  
ATOM   4352  H   TRP A 258    -161.966 -39.031  98.898  1.00  0.00           H  
ATOM   4353  HA  TRP A 258    -162.054 -39.919 101.598  1.00  0.00           H  
ATOM   4354 1HB  TRP A 258    -159.872 -38.493 100.016  1.00  0.00           H  
ATOM   4355 2HB  TRP A 258    -159.625 -39.132 101.634  1.00  0.00           H  
ATOM   4356  HD1 TRP A 258    -161.137 -41.939 101.304  1.00  0.00           H  
ATOM   4357  HE1 TRP A 258    -160.082 -43.794  99.844  1.00  0.00           H  
ATOM   4358  HE3 TRP A 258    -158.072 -39.016  98.411  1.00  0.00           H  
ATOM   4359  HZ2 TRP A 258    -158.203 -43.966  97.744  1.00  0.00           H  
ATOM   4360  HZ3 TRP A 258    -156.669 -40.089  96.695  1.00  0.00           H  
ATOM   4361  HH2 TRP A 258    -156.731 -42.525  96.360  1.00  0.00           H  
ATOM   4362  N   PHE A 259    -162.181 -36.685 101.235  1.00  0.00           N  
ATOM   4363  CA  PHE A 259    -162.514 -35.455 101.933  1.00  0.00           C  
ATOM   4364  C   PHE A 259    -164.016 -35.235 102.045  1.00  0.00           C  
ATOM   4365  O   PHE A 259    -164.444 -34.194 102.552  1.00  0.00           O  
ATOM   4366  CB  PHE A 259    -161.878 -34.260 101.219  1.00  0.00           C  
ATOM   4367  CG  PHE A 259    -160.377 -34.247 101.279  1.00  0.00           C  
ATOM   4368  CD1 PHE A 259    -159.623 -34.780 100.244  1.00  0.00           C  
ATOM   4369  CD2 PHE A 259    -159.717 -33.704 102.370  1.00  0.00           C  
ATOM   4370  CE1 PHE A 259    -158.242 -34.769 100.298  1.00  0.00           C  
ATOM   4371  CE2 PHE A 259    -158.337 -33.690 102.426  1.00  0.00           C  
ATOM   4372  CZ  PHE A 259    -157.599 -34.224 101.389  1.00  0.00           C  
ATOM   4373  H   PHE A 259    -162.172 -36.692 100.225  1.00  0.00           H  
ATOM   4374  HA  PHE A 259    -162.126 -35.517 102.951  1.00  0.00           H  
ATOM   4375 1HB  PHE A 259    -162.177 -34.262 100.171  1.00  0.00           H  
ATOM   4376 2HB  PHE A 259    -162.244 -33.335 101.662  1.00  0.00           H  
ATOM   4377  HD1 PHE A 259    -160.132 -35.210  99.381  1.00  0.00           H  
ATOM   4378  HD2 PHE A 259    -160.300 -33.282 103.190  1.00  0.00           H  
ATOM   4379  HE1 PHE A 259    -157.661 -35.191  99.478  1.00  0.00           H  
ATOM   4380  HE2 PHE A 259    -157.830 -33.259 103.289  1.00  0.00           H  
ATOM   4381  HZ  PHE A 259    -156.510 -34.215 101.433  1.00  0.00           H  
ATOM   4382  N   GLY A 260    -164.825 -36.186 101.582  1.00  0.00           N  
ATOM   4383  CA  GLY A 260    -166.260 -36.120 101.778  1.00  0.00           C  
ATOM   4384  C   GLY A 260    -166.989 -35.221 100.802  1.00  0.00           C  
ATOM   4385  O   GLY A 260    -167.905 -34.491 101.190  1.00  0.00           O  
ATOM   4386  H   GLY A 260    -164.431 -36.971 101.084  1.00  0.00           H  
ATOM   4387 1HA  GLY A 260    -166.685 -37.120 101.693  1.00  0.00           H  
ATOM   4388 2HA  GLY A 260    -166.475 -35.764 102.784  1.00  0.00           H  
ATOM   4389  N   VAL A 261    -166.595 -35.261  99.533  1.00  0.00           N  
ATOM   4390  CA  VAL A 261    -167.176 -34.414  98.498  1.00  0.00           C  
ATOM   4391  C   VAL A 261    -167.712 -35.312  97.394  1.00  0.00           C  
ATOM   4392  O   VAL A 261    -166.942 -35.999  96.711  1.00  0.00           O  
ATOM   4393  CB  VAL A 261    -166.130 -33.440  97.924  1.00  0.00           C  
ATOM   4394  CG1 VAL A 261    -166.752 -32.565  96.846  1.00  0.00           C  
ATOM   4395  CG2 VAL A 261    -165.548 -32.588  99.042  1.00  0.00           C  
ATOM   4396  H   VAL A 261    -165.860 -35.907  99.284  1.00  0.00           H  
ATOM   4397  HA  VAL A 261    -168.002 -33.850  98.936  1.00  0.00           H  
ATOM   4398  HB  VAL A 261    -165.333 -34.015  97.452  1.00  0.00           H  
ATOM   4399 1HG1 VAL A 261    -165.998 -31.883  96.452  1.00  0.00           H  
ATOM   4400 2HG1 VAL A 261    -167.129 -33.194  96.040  1.00  0.00           H  
ATOM   4401 3HG1 VAL A 261    -167.573 -31.990  97.274  1.00  0.00           H  
ATOM   4402 1HG2 VAL A 261    -164.809 -31.902  98.630  1.00  0.00           H  
ATOM   4403 2HG2 VAL A 261    -166.347 -32.018  99.518  1.00  0.00           H  
ATOM   4404 3HG2 VAL A 261    -165.072 -33.233  99.781  1.00  0.00           H  
ATOM   4405  N   ARG A 262    -169.031 -35.311  97.226  1.00  0.00           N  
ATOM   4406  CA  ARG A 262    -169.694 -35.980  96.110  1.00  0.00           C  
ATOM   4407  C   ARG A 262    -170.817 -35.062  95.657  1.00  0.00           C  
ATOM   4408  O   ARG A 262    -171.784 -34.864  96.397  1.00  0.00           O  
ATOM   4409  CB  ARG A 262    -170.249 -37.339  96.509  1.00  0.00           C  
ATOM   4410  CG  ARG A 262    -170.903 -38.120  95.380  1.00  0.00           C  
ATOM   4411  CD  ARG A 262    -171.452 -39.416  95.855  1.00  0.00           C  
ATOM   4412  NE  ARG A 262    -170.403 -40.321  96.296  1.00  0.00           N  
ATOM   4413  CZ  ARG A 262    -169.725 -41.159  95.486  1.00  0.00           C  
ATOM   4414  NH1 ARG A 262    -169.998 -41.194  94.201  1.00  0.00           N  
ATOM   4415  NH2 ARG A 262    -168.786 -41.944  95.985  1.00  0.00           N  
ATOM   4416  H   ARG A 262    -169.591 -34.822  97.909  1.00  0.00           H  
ATOM   4417  HA  ARG A 262    -168.960 -36.145  95.321  1.00  0.00           H  
ATOM   4418 1HB  ARG A 262    -169.447 -37.954  96.915  1.00  0.00           H  
ATOM   4419 2HB  ARG A 262    -170.993 -37.211  97.296  1.00  0.00           H  
ATOM   4420 1HG  ARG A 262    -171.720 -37.535  94.959  1.00  0.00           H  
ATOM   4421 2HG  ARG A 262    -170.164 -38.325  94.604  1.00  0.00           H  
ATOM   4422 1HD  ARG A 262    -172.125 -39.240  96.694  1.00  0.00           H  
ATOM   4423 2HD  ARG A 262    -172.000 -39.897  95.046  1.00  0.00           H  
ATOM   4424  HE  ARG A 262    -170.165 -40.323  97.279  1.00  0.00           H  
ATOM   4425 1HH1 ARG A 262    -170.715 -40.594  93.820  1.00  0.00           H  
ATOM   4426 2HH1 ARG A 262    -169.490 -41.822  93.594  1.00  0.00           H  
ATOM   4427 1HH2 ARG A 262    -168.577 -41.917  96.973  1.00  0.00           H  
ATOM   4428 2HH2 ARG A 262    -168.279 -42.571  95.378  1.00  0.00           H  
ATOM   4429  N   LYS A 263    -170.703 -34.499  94.461  1.00  0.00           N  
ATOM   4430  CA  LYS A 263    -171.777 -33.649  93.955  1.00  0.00           C  
ATOM   4431  C   LYS A 263    -172.870 -34.546  93.372  1.00  0.00           C  
ATOM   4432  O   LYS A 263    -172.671 -35.256  92.383  1.00  0.00           O  
ATOM   4433  CB  LYS A 263    -171.257 -32.669  92.902  1.00  0.00           C  
ATOM   4434  CG  LYS A 263    -172.291 -31.664  92.413  1.00  0.00           C  
ATOM   4435  CD  LYS A 263    -171.679 -30.672  91.436  1.00  0.00           C  
ATOM   4436  CE  LYS A 263    -172.711 -29.668  90.945  1.00  0.00           C  
ATOM   4437  NZ  LYS A 263    -172.124 -28.685  89.995  1.00  0.00           N  
ATOM   4438  H   LYS A 263    -169.883 -34.648  93.891  1.00  0.00           H  
ATOM   4439  HA  LYS A 263    -172.234 -33.131  94.798  1.00  0.00           H  
ATOM   4440 1HB  LYS A 263    -170.414 -32.111  93.310  1.00  0.00           H  
ATOM   4441 2HB  LYS A 263    -170.894 -33.224  92.036  1.00  0.00           H  
ATOM   4442 1HG  LYS A 263    -173.107 -32.193  91.917  1.00  0.00           H  
ATOM   4443 2HG  LYS A 263    -172.699 -31.119  93.263  1.00  0.00           H  
ATOM   4444 1HD  LYS A 263    -170.865 -30.135  91.924  1.00  0.00           H  
ATOM   4445 2HD  LYS A 263    -171.273 -31.209  90.578  1.00  0.00           H  
ATOM   4446 1HE  LYS A 263    -173.523 -30.195  90.447  1.00  0.00           H  
ATOM   4447 2HE  LYS A 263    -173.126 -29.128  91.796  1.00  0.00           H  
ATOM   4448 1HZ  LYS A 263    -172.839 -28.038  89.694  1.00  0.00           H  
ATOM   4449 2HZ  LYS A 263    -171.380 -28.176  90.452  1.00  0.00           H  
ATOM   4450 3HZ  LYS A 263    -171.753 -29.172  89.192  1.00  0.00           H  
ATOM   4451  N   GLY A 264    -174.021 -34.569  94.046  1.00  0.00           N  
ATOM   4452  CA  GLY A 264    -175.122 -35.407  93.629  1.00  0.00           C  
ATOM   4453  C   GLY A 264    -176.025 -34.723  92.626  1.00  0.00           C  
ATOM   4454  O   GLY A 264    -175.988 -33.512  92.430  1.00  0.00           O  
ATOM   4455  H   GLY A 264    -174.128 -33.987  94.864  1.00  0.00           H  
ATOM   4456 1HA  GLY A 264    -174.733 -36.326  93.188  1.00  0.00           H  
ATOM   4457 2HA  GLY A 264    -175.710 -35.694  94.499  1.00  0.00           H  
ATOM   4458  N   TYR A 265    -176.854 -35.529  91.975  1.00  0.00           N  
ATOM   4459  CA  TYR A 265    -177.834 -35.015  91.022  1.00  0.00           C  
ATOM   4460  C   TYR A 265    -179.115 -34.435  91.642  1.00  0.00           C  
ATOM   4461  O   TYR A 265    -179.582 -33.409  91.126  1.00  0.00           O  
ATOM   4462  CB  TYR A 265    -178.204 -36.126  90.036  1.00  0.00           C  
ATOM   4463  CG  TYR A 265    -177.083 -36.506  89.095  1.00  0.00           C  
ATOM   4464  CD1 TYR A 265    -176.984 -37.807  88.624  1.00  0.00           C  
ATOM   4465  CD2 TYR A 265    -176.155 -35.553  88.702  1.00  0.00           C  
ATOM   4466  CE1 TYR A 265    -175.959 -38.153  87.764  1.00  0.00           C  
ATOM   4467  CE2 TYR A 265    -175.131 -35.900  87.842  1.00  0.00           C  
ATOM   4468  CZ  TYR A 265    -175.032 -37.194  87.374  1.00  0.00           C  
ATOM   4469  OH  TYR A 265    -174.012 -37.539  86.517  1.00  0.00           O  
ATOM   4470  H   TYR A 265    -176.806 -36.524  92.141  1.00  0.00           H  
ATOM   4471  HA  TYR A 265    -177.396 -34.162  90.501  1.00  0.00           H  
ATOM   4472 1HB  TYR A 265    -178.502 -37.018  90.589  1.00  0.00           H  
ATOM   4473 2HB  TYR A 265    -179.059 -35.812  89.438  1.00  0.00           H  
ATOM   4474  HD1 TYR A 265    -177.713 -38.555  88.933  1.00  0.00           H  
ATOM   4475  HD2 TYR A 265    -176.233 -34.531  89.073  1.00  0.00           H  
ATOM   4476  HE1 TYR A 265    -175.881 -39.175  87.394  1.00  0.00           H  
ATOM   4477  HE2 TYR A 265    -174.401 -35.151  87.534  1.00  0.00           H  
ATOM   4478  HH  TYR A 265    -174.088 -38.469  86.289  1.00  0.00           H  
ATOM   4479  N   PRO A 266    -179.748 -35.016  92.684  1.00  0.00           N  
ATOM   4480  CA  PRO A 266    -181.021 -34.426  93.145  1.00  0.00           C  
ATOM   4481  C   PRO A 266    -180.902 -33.005  93.664  1.00  0.00           C  
ATOM   4482  O   PRO A 266    -181.938 -32.356  93.850  1.00  0.00           O  
ATOM   4483  CB  PRO A 266    -181.441 -35.380  94.268  1.00  0.00           C  
ATOM   4484  CG  PRO A 266    -180.168 -36.027  94.694  1.00  0.00           C  
ATOM   4485  CD  PRO A 266    -179.374 -36.164  93.422  1.00  0.00           C  
ATOM   4486  HA  PRO A 266    -181.743 -34.431  92.315  1.00  0.00           H  
ATOM   4487 1HB  PRO A 266    -181.925 -34.815  95.079  1.00  0.00           H  
ATOM   4488 2HB  PRO A 266    -182.181 -36.101  93.892  1.00  0.00           H  
ATOM   4489 1HG  PRO A 266    -179.659 -35.405  95.446  1.00  0.00           H  
ATOM   4490 2HG  PRO A 266    -180.375 -36.996  95.171  1.00  0.00           H  
ATOM   4491 1HD  PRO A 266    -178.299 -36.124  93.654  1.00  0.00           H  
ATOM   4492 2HD  PRO A 266    -179.629 -37.115  92.931  1.00  0.00           H  
ATOM   4493  N   ASN A 267    -179.685 -32.526  93.952  1.00  0.00           N  
ATOM   4494  CA  ASN A 267    -179.371 -31.205  94.500  1.00  0.00           C  
ATOM   4495  C   ASN A 267    -179.859 -30.998  95.934  1.00  0.00           C  
ATOM   4496  O   ASN A 267    -179.956 -29.854  96.388  1.00  0.00           O  
ATOM   4497  CB  ASN A 267    -179.942 -30.125  93.600  1.00  0.00           C  
ATOM   4498  CG  ASN A 267    -179.305 -30.111  92.238  1.00  0.00           C  
ATOM   4499  OD1 ASN A 267    -178.074 -30.110  92.115  1.00  0.00           O  
ATOM   4500  ND2 ASN A 267    -180.118 -30.101  91.213  1.00  0.00           N  
ATOM   4501  H   ASN A 267    -178.931 -33.171  93.760  1.00  0.00           H  
ATOM   4502  HA  ASN A 267    -178.285 -31.102  94.556  1.00  0.00           H  
ATOM   4503 1HB  ASN A 267    -181.016 -30.277  93.484  1.00  0.00           H  
ATOM   4504 2HB  ASN A 267    -179.798 -29.150  94.065  1.00  0.00           H  
ATOM   4505 1HD2 ASN A 267    -179.750 -30.092  90.283  1.00  0.00           H  
ATOM   4506 2HD2 ASN A 267    -181.106 -30.103  91.359  1.00  0.00           H  
ATOM   4507  N   LEU A 268    -180.203 -32.067  96.652  1.00  0.00           N  
ATOM   4508  CA  LEU A 268    -180.580 -31.969  98.051  1.00  0.00           C  
ATOM   4509  C   LEU A 268    -179.683 -32.882  98.872  1.00  0.00           C  
ATOM   4510  O   LEU A 268    -179.359 -32.569 100.021  1.00  0.00           O  
ATOM   4511  CB  LEU A 268    -182.052 -32.352  98.248  1.00  0.00           C  
ATOM   4512  CG  LEU A 268    -182.581 -32.248  99.684  1.00  0.00           C  
ATOM   4513  CD1 LEU A 268    -182.471 -30.807 100.163  1.00  0.00           C  
ATOM   4514  CD2 LEU A 268    -184.022 -32.731  99.730  1.00  0.00           C  
ATOM   4515  H   LEU A 268    -180.201 -32.973  96.205  1.00  0.00           H  
ATOM   4516  HA  LEU A 268    -180.411 -30.945  98.384  1.00  0.00           H  
ATOM   4517 1HB  LEU A 268    -182.665 -31.706  97.621  1.00  0.00           H  
ATOM   4518 2HB  LEU A 268    -182.190 -33.382  97.917  1.00  0.00           H  
ATOM   4519  HG  LEU A 268    -181.969 -32.866 100.342  1.00  0.00           H  
ATOM   4520 1HD1 LEU A 268    -182.846 -30.733 101.183  1.00  0.00           H  
ATOM   4521 2HD1 LEU A 268    -181.427 -30.494 100.138  1.00  0.00           H  
ATOM   4522 3HD1 LEU A 268    -183.060 -30.162  99.512  1.00  0.00           H  
ATOM   4523 1HD2 LEU A 268    -184.398 -32.658 100.751  1.00  0.00           H  
ATOM   4524 2HD2 LEU A 268    -184.635 -32.113  99.073  1.00  0.00           H  
ATOM   4525 3HD2 LEU A 268    -184.069 -33.769  99.400  1.00  0.00           H  
ATOM   4526  N   GLY A 269    -179.255 -33.997  98.270  1.00  0.00           N  
ATOM   4527  CA  GLY A 269    -178.413 -34.950  98.972  1.00  0.00           C  
ATOM   4528  C   GLY A 269    -177.088 -34.364  99.410  1.00  0.00           C  
ATOM   4529  O   GLY A 269    -176.412 -34.928 100.274  1.00  0.00           O  
ATOM   4530  H   GLY A 269    -179.517 -34.184  97.313  1.00  0.00           H  
ATOM   4531 1HA  GLY A 269    -178.939 -35.321  99.852  1.00  0.00           H  
ATOM   4532 2HA  GLY A 269    -178.220 -35.807  98.328  1.00  0.00           H  
ATOM   4533  N   TYR A 270    -176.703 -33.228  98.831  1.00  0.00           N  
ATOM   4534  CA  TYR A 270    -175.392 -32.651  99.092  1.00  0.00           C  
ATOM   4535  C   TYR A 270    -175.225 -32.258 100.553  1.00  0.00           C  
ATOM   4536  O   TYR A 270    -174.091 -32.085 101.013  1.00  0.00           O  
ATOM   4537  CB  TYR A 270    -175.158 -31.437  98.190  1.00  0.00           C  
ATOM   4538  CG  TYR A 270    -173.745 -30.902  98.241  1.00  0.00           C  
ATOM   4539  CD1 TYR A 270    -172.730 -31.554  97.556  1.00  0.00           C  
ATOM   4540  CD2 TYR A 270    -173.462 -29.758  98.974  1.00  0.00           C  
ATOM   4541  CE1 TYR A 270    -171.439 -31.065  97.602  1.00  0.00           C  
ATOM   4542  CE2 TYR A 270    -172.171 -29.269  99.020  1.00  0.00           C  
ATOM   4543  CZ  TYR A 270    -171.162 -29.919  98.338  1.00  0.00           C  
ATOM   4544  OH  TYR A 270    -169.876 -29.432  98.385  1.00  0.00           O  
ATOM   4545  H   TYR A 270    -177.332 -32.755  98.198  1.00  0.00           H  
ATOM   4546  HA  TYR A 270    -174.633 -33.402  98.866  1.00  0.00           H  
ATOM   4547 1HB  TYR A 270    -175.385 -31.702  97.156  1.00  0.00           H  
ATOM   4548 2HB  TYR A 270    -175.837 -30.634  98.478  1.00  0.00           H  
ATOM   4549  HD1 TYR A 270    -172.953 -32.453  96.980  1.00  0.00           H  
ATOM   4550  HD2 TYR A 270    -174.259 -29.246  99.513  1.00  0.00           H  
ATOM   4551  HE1 TYR A 270    -170.643 -31.578  97.064  1.00  0.00           H  
ATOM   4552  HE2 TYR A 270    -171.949 -28.371  99.597  1.00  0.00           H  
ATOM   4553  HH  TYR A 270    -169.302 -29.996  97.861  1.00  0.00           H  
ATOM   4554  N   ILE A 271    -176.325 -32.137 101.297  1.00  0.00           N  
ATOM   4555  CA  ILE A 271    -176.310 -31.646 102.668  1.00  0.00           C  
ATOM   4556  C   ILE A 271    -176.537 -32.768 103.677  1.00  0.00           C  
ATOM   4557  O   ILE A 271    -176.514 -32.513 104.894  1.00  0.00           O  
ATOM   4558  CB  ILE A 271    -177.380 -30.556 102.865  1.00  0.00           C  
ATOM   4559  CG1 ILE A 271    -178.781 -31.143 102.672  1.00  0.00           C  
ATOM   4560  CG2 ILE A 271    -177.146 -29.401 101.904  1.00  0.00           C  
ATOM   4561  CD1 ILE A 271    -179.896 -30.211 103.089  1.00  0.00           C  
ATOM   4562  H   ILE A 271    -177.204 -32.401 100.878  1.00  0.00           H  
ATOM   4563  HA  ILE A 271    -175.323 -31.235 102.877  1.00  0.00           H  
ATOM   4564  HB  ILE A 271    -177.334 -30.182 103.887  1.00  0.00           H  
ATOM   4565 1HG1 ILE A 271    -178.926 -31.401 101.623  1.00  0.00           H  
ATOM   4566 2HG1 ILE A 271    -178.873 -32.063 103.250  1.00  0.00           H  
ATOM   4567 1HG2 ILE A 271    -177.912 -28.640 102.057  1.00  0.00           H  
ATOM   4568 2HG2 ILE A 271    -176.164 -28.968 102.088  1.00  0.00           H  
ATOM   4569 3HG2 ILE A 271    -177.196 -29.765 100.878  1.00  0.00           H  
ATOM   4570 1HD1 ILE A 271    -180.858 -30.697 102.923  1.00  0.00           H  
ATOM   4571 2HD1 ILE A 271    -179.791 -29.968 104.147  1.00  0.00           H  
ATOM   4572 3HD1 ILE A 271    -179.846 -29.297 102.499  1.00  0.00           H  
ATOM   4573  N   GLN A 272    -176.734 -34.014 103.207  1.00  0.00           N  
ATOM   4574  CA  GLN A 272    -176.928 -35.153 104.109  1.00  0.00           C  
ATOM   4575  C   GLN A 272    -175.743 -35.366 105.036  1.00  0.00           C  
ATOM   4576  O   GLN A 272    -175.918 -35.874 106.148  1.00  0.00           O  
ATOM   4577  CB  GLN A 272    -177.182 -36.431 103.305  1.00  0.00           C  
ATOM   4578  CG  GLN A 272    -175.985 -36.911 102.503  1.00  0.00           C  
ATOM   4579  CD  GLN A 272    -176.305 -38.128 101.656  1.00  0.00           C  
ATOM   4580  OE1 GLN A 272    -177.245 -38.873 101.946  1.00  0.00           O  
ATOM   4581  NE2 GLN A 272    -175.524 -38.337 100.602  1.00  0.00           N  
ATOM   4582  H   GLN A 272    -176.749 -34.167 102.210  1.00  0.00           H  
ATOM   4583  HA  GLN A 272    -177.802 -34.959 104.729  1.00  0.00           H  
ATOM   4584 1HB  GLN A 272    -177.479 -37.233 103.980  1.00  0.00           H  
ATOM   4585 2HB  GLN A 272    -178.007 -36.265 102.611  1.00  0.00           H  
ATOM   4586 1HG  GLN A 272    -175.659 -36.109 101.840  1.00  0.00           H  
ATOM   4587 2HG  GLN A 272    -175.182 -37.175 103.192  1.00  0.00           H  
ATOM   4588 1HE2 GLN A 272    -175.687 -39.124 100.006  1.00  0.00           H  
ATOM   4589 2HE2 GLN A 272    -174.773 -37.707 100.404  1.00  0.00           H  
ATOM   4590  N   ASN A 273    -174.543 -34.969 104.609  1.00  0.00           N  
ATOM   4591  CA  ASN A 273    -173.343 -35.157 105.416  1.00  0.00           C  
ATOM   4592  C   ASN A 273    -173.372 -34.278 106.662  1.00  0.00           C  
ATOM   4593  O   ASN A 273    -173.279 -34.773 107.790  1.00  0.00           O  
ATOM   4594  CB  ASN A 273    -172.098 -34.877 104.593  1.00  0.00           C  
ATOM   4595  CG  ASN A 273    -172.039 -33.458 104.099  1.00  0.00           C  
ATOM   4596  OD1 ASN A 273    -173.014 -32.941 103.540  1.00  0.00           O  
ATOM   4597  ND2 ASN A 273    -170.914 -32.818 104.293  1.00  0.00           N  
ATOM   4598  H   ASN A 273    -174.462 -34.528 103.703  1.00  0.00           H  
ATOM   4599  HA  ASN A 273    -173.307 -36.196 105.747  1.00  0.00           H  
ATOM   4600 1HB  ASN A 273    -171.211 -35.076 105.196  1.00  0.00           H  
ATOM   4601 2HB  ASN A 273    -172.070 -35.549 103.736  1.00  0.00           H  
ATOM   4602 1HD2 ASN A 273    -170.818 -31.872 103.984  1.00  0.00           H  
ATOM   4603 2HD2 ASN A 273    -170.151 -33.276 104.749  1.00  0.00           H  
ATOM   4604  N   HIS A 274    -173.538 -32.971 106.477  1.00  0.00           N  
ATOM   4605  CA  HIS A 274    -173.639 -32.065 107.613  1.00  0.00           C  
ATOM   4606  C   HIS A 274    -174.986 -32.160 108.313  1.00  0.00           C  
ATOM   4607  O   HIS A 274    -175.068 -31.852 109.509  1.00  0.00           O  
ATOM   4608  CB  HIS A 274    -173.400 -30.620 107.164  1.00  0.00           C  
ATOM   4609  CG  HIS A 274    -171.992 -30.348 106.732  1.00  0.00           C  
ATOM   4610  ND1 HIS A 274    -170.936 -30.315 107.619  1.00  0.00           N  
ATOM   4611  CD2 HIS A 274    -171.467 -30.097 105.510  1.00  0.00           C  
ATOM   4612  CE1 HIS A 274    -169.821 -30.055 106.959  1.00  0.00           C  
ATOM   4613  NE2 HIS A 274    -170.116 -29.919 105.679  1.00  0.00           N  
ATOM   4614  H   HIS A 274    -173.597 -32.596 105.541  1.00  0.00           H  
ATOM   4615  HA  HIS A 274    -172.892 -32.333 108.359  1.00  0.00           H  
ATOM   4616 1HB  HIS A 274    -174.064 -30.383 106.331  1.00  0.00           H  
ATOM   4617 2HB  HIS A 274    -173.644 -29.940 107.980  1.00  0.00           H  
ATOM   4618  HD1 HIS A 274    -170.976 -30.535 108.594  1.00  0.00           H  
ATOM   4619  HD2 HIS A 274    -171.907 -30.022 104.516  1.00  0.00           H  
ATOM   4620  HE1 HIS A 274    -168.868 -29.988 107.485  1.00  0.00           H  
ATOM   4621  N   LEU A 275    -176.039 -32.591 107.606  1.00  0.00           N  
ATOM   4622  CA  LEU A 275    -177.313 -32.846 108.270  1.00  0.00           C  
ATOM   4623  C   LEU A 275    -177.174 -33.959 109.298  1.00  0.00           C  
ATOM   4624  O   LEU A 275    -177.732 -33.866 110.395  1.00  0.00           O  
ATOM   4625  CB  LEU A 275    -178.386 -33.221 107.240  1.00  0.00           C  
ATOM   4626  CG  LEU A 275    -179.789 -33.477 107.805  1.00  0.00           C  
ATOM   4627  CD1 LEU A 275    -180.290 -32.224 108.511  1.00  0.00           C  
ATOM   4628  CD2 LEU A 275    -180.725 -33.880 106.675  1.00  0.00           C  
ATOM   4629  H   LEU A 275    -175.963 -32.743 106.610  1.00  0.00           H  
ATOM   4630  HA  LEU A 275    -177.609 -31.946 108.807  1.00  0.00           H  
ATOM   4631 1HB  LEU A 275    -178.464 -32.416 106.511  1.00  0.00           H  
ATOM   4632 2HB  LEU A 275    -178.068 -34.125 106.720  1.00  0.00           H  
ATOM   4633  HG  LEU A 275    -179.744 -34.280 108.542  1.00  0.00           H  
ATOM   4634 1HD1 LEU A 275    -181.287 -32.407 108.912  1.00  0.00           H  
ATOM   4635 2HD1 LEU A 275    -179.612 -31.971 109.326  1.00  0.00           H  
ATOM   4636 3HD1 LEU A 275    -180.330 -31.399 107.801  1.00  0.00           H  
ATOM   4637 1HD2 LEU A 275    -181.722 -34.063 107.077  1.00  0.00           H  
ATOM   4638 2HD2 LEU A 275    -180.772 -33.078 105.938  1.00  0.00           H  
ATOM   4639 3HD2 LEU A 275    -180.353 -34.788 106.200  1.00  0.00           H  
ATOM   4640  N   GLN A 276    -176.412 -35.007 108.968  1.00  0.00           N  
ATOM   4641  CA  GLN A 276    -176.185 -36.088 109.922  1.00  0.00           C  
ATOM   4642  C   GLN A 276    -175.383 -35.623 111.131  1.00  0.00           C  
ATOM   4643  O   GLN A 276    -175.591 -36.135 112.235  1.00  0.00           O  
ATOM   4644  CB  GLN A 276    -175.463 -37.255 109.242  1.00  0.00           C  
ATOM   4645  CG  GLN A 276    -175.353 -38.504 110.099  1.00  0.00           C  
ATOM   4646  CD  GLN A 276    -174.160 -38.461 111.035  1.00  0.00           C  
ATOM   4647  OE1 GLN A 276    -173.305 -37.577 110.932  1.00  0.00           O  
ATOM   4648  NE2 GLN A 276    -174.097 -39.416 111.955  1.00  0.00           N  
ATOM   4649  H   GLN A 276    -175.986 -35.060 108.054  1.00  0.00           H  
ATOM   4650  HA  GLN A 276    -177.150 -36.428 110.297  1.00  0.00           H  
ATOM   4651 1HB  GLN A 276    -175.988 -37.521 108.324  1.00  0.00           H  
ATOM   4652 2HB  GLN A 276    -174.455 -36.947 108.965  1.00  0.00           H  
ATOM   4653 1HG  GLN A 276    -176.257 -38.600 110.701  1.00  0.00           H  
ATOM   4654 2HG  GLN A 276    -175.245 -39.371 109.447  1.00  0.00           H  
ATOM   4655 1HE2 GLN A 276    -173.332 -39.439 112.601  1.00  0.00           H  
ATOM   4656 2HE2 GLN A 276    -174.812 -40.113 112.003  1.00  0.00           H  
ATOM   4657  N   ILE A 277    -174.474 -34.659 110.945  1.00  0.00           N  
ATOM   4658  CA  ILE A 277    -173.830 -34.005 112.087  1.00  0.00           C  
ATOM   4659  C   ILE A 277    -174.861 -33.270 112.933  1.00  0.00           C  
ATOM   4660  O   ILE A 277    -174.866 -33.368 114.167  1.00  0.00           O  
ATOM   4661  CB  ILE A 277    -172.745 -33.017 111.622  1.00  0.00           C  
ATOM   4662  CG1 ILE A 277    -171.619 -33.761 110.900  1.00  0.00           C  
ATOM   4663  CG2 ILE A 277    -172.196 -32.234 112.806  1.00  0.00           C  
ATOM   4664  CD1 ILE A 277    -170.903 -34.774 111.764  1.00  0.00           C  
ATOM   4665  H   ILE A 277    -174.222 -34.372 110.009  1.00  0.00           H  
ATOM   4666  HA  ILE A 277    -173.383 -34.772 112.718  1.00  0.00           H  
ATOM   4667  HB  ILE A 277    -173.172 -32.318 110.904  1.00  0.00           H  
ATOM   4668 1HG1 ILE A 277    -172.024 -34.279 110.031  1.00  0.00           H  
ATOM   4669 2HG1 ILE A 277    -170.882 -33.043 110.537  1.00  0.00           H  
ATOM   4670 1HG2 ILE A 277    -171.430 -31.541 112.460  1.00  0.00           H  
ATOM   4671 2HG2 ILE A 277    -173.004 -31.676 113.278  1.00  0.00           H  
ATOM   4672 3HG2 ILE A 277    -171.761 -32.925 113.528  1.00  0.00           H  
ATOM   4673 1HD1 ILE A 277    -170.119 -35.259 111.183  1.00  0.00           H  
ATOM   4674 2HD1 ILE A 277    -170.459 -34.270 112.623  1.00  0.00           H  
ATOM   4675 3HD1 ILE A 277    -171.614 -35.523 112.110  1.00  0.00           H  
ATOM   4676  N   LEU A 278    -175.764 -32.540 112.276  1.00  0.00           N  
ATOM   4677  CA  LEU A 278    -176.805 -31.829 113.005  1.00  0.00           C  
ATOM   4678  C   LEU A 278    -177.757 -32.798 113.695  1.00  0.00           C  
ATOM   4679  O   LEU A 278    -178.246 -32.501 114.789  1.00  0.00           O  
ATOM   4680  CB  LEU A 278    -177.592 -30.920 112.052  1.00  0.00           C  
ATOM   4681  CG  LEU A 278    -178.645 -30.019 112.710  1.00  0.00           C  
ATOM   4682  CD1 LEU A 278    -177.972 -29.116 113.734  1.00  0.00           C  
ATOM   4683  CD2 LEU A 278    -179.353 -29.201 111.640  1.00  0.00           C  
ATOM   4684  H   LEU A 278    -175.736 -32.473 111.268  1.00  0.00           H  
ATOM   4685  HA  LEU A 278    -176.335 -31.242 113.794  1.00  0.00           H  
ATOM   4686 1HB  LEU A 278    -176.889 -30.278 111.525  1.00  0.00           H  
ATOM   4687 2HB  LEU A 278    -178.102 -31.545 111.318  1.00  0.00           H  
ATOM   4688  HG  LEU A 278    -179.374 -30.636 113.237  1.00  0.00           H  
ATOM   4689 1HD1 LEU A 278    -178.721 -28.475 114.202  1.00  0.00           H  
ATOM   4690 2HD1 LEU A 278    -177.491 -29.727 114.498  1.00  0.00           H  
ATOM   4691 3HD1 LEU A 278    -177.225 -28.497 113.239  1.00  0.00           H  
ATOM   4692 1HD2 LEU A 278    -180.102 -28.561 112.107  1.00  0.00           H  
ATOM   4693 2HD2 LEU A 278    -178.625 -28.583 111.114  1.00  0.00           H  
ATOM   4694 3HD2 LEU A 278    -179.840 -29.871 110.932  1.00  0.00           H  
ATOM   4695  N   LEU A 279    -178.000 -33.969 113.094  1.00  0.00           N  
ATOM   4696  CA  LEU A 279    -178.855 -34.962 113.737  1.00  0.00           C  
ATOM   4697  C   LEU A 279    -178.273 -35.421 115.066  1.00  0.00           C  
ATOM   4698  O   LEU A 279    -179.012 -35.594 116.038  1.00  0.00           O  
ATOM   4699  CB  LEU A 279    -179.047 -36.171 112.814  1.00  0.00           C  
ATOM   4700  CG  LEU A 279    -179.951 -37.286 113.357  1.00  0.00           C  
ATOM   4701  CD1 LEU A 279    -181.342 -36.727 113.624  1.00  0.00           C  
ATOM   4702  CD2 LEU A 279    -180.004 -38.430 112.355  1.00  0.00           C  
ATOM   4703  H   LEU A 279    -177.596 -34.177 112.192  1.00  0.00           H  
ATOM   4704  HA  LEU A 279    -179.822 -34.505 113.944  1.00  0.00           H  
ATOM   4705 1HB  LEU A 279    -179.475 -35.826 111.874  1.00  0.00           H  
ATOM   4706 2HB  LEU A 279    -178.070 -36.608 112.606  1.00  0.00           H  
ATOM   4707  HG  LEU A 279    -179.550 -37.650 114.303  1.00  0.00           H  
ATOM   4708 1HD1 LEU A 279    -181.984 -37.519 114.010  1.00  0.00           H  
ATOM   4709 2HD1 LEU A 279    -181.276 -35.924 114.358  1.00  0.00           H  
ATOM   4710 3HD1 LEU A 279    -181.762 -36.339 112.697  1.00  0.00           H  
ATOM   4711 1HD2 LEU A 279    -180.646 -39.222 112.742  1.00  0.00           H  
ATOM   4712 2HD2 LEU A 279    -180.406 -38.066 111.409  1.00  0.00           H  
ATOM   4713 3HD2 LEU A 279    -178.999 -38.821 112.197  1.00  0.00           H  
ATOM   4714  N   LEU A 280    -176.951 -35.617 115.130  1.00  0.00           N  
ATOM   4715  CA  LEU A 280    -176.331 -35.979 116.403  1.00  0.00           C  
ATOM   4716  C   LEU A 280    -176.364 -34.833 117.399  1.00  0.00           C  
ATOM   4717  O   LEU A 280    -176.493 -35.073 118.602  1.00  0.00           O  
ATOM   4718  CB  LEU A 280    -174.878 -36.416 116.177  1.00  0.00           C  
ATOM   4719  CG  LEU A 280    -174.664 -37.915 115.934  1.00  0.00           C  
ATOM   4720  CD1 LEU A 280    -175.087 -38.696 117.171  1.00  0.00           C  
ATOM   4721  CD2 LEU A 280    -175.461 -38.351 114.714  1.00  0.00           C  
ATOM   4722  H   LEU A 280    -176.369 -35.520 114.310  1.00  0.00           H  
ATOM   4723  HA  LEU A 280    -176.900 -36.797 116.844  1.00  0.00           H  
ATOM   4724 1HB  LEU A 280    -174.486 -35.881 115.313  1.00  0.00           H  
ATOM   4725 2HB  LEU A 280    -174.290 -36.134 117.050  1.00  0.00           H  
ATOM   4726  HG  LEU A 280    -173.604 -38.109 115.764  1.00  0.00           H  
ATOM   4727 1HD1 LEU A 280    -174.934 -39.761 116.999  1.00  0.00           H  
ATOM   4728 2HD1 LEU A 280    -174.488 -38.378 118.025  1.00  0.00           H  
ATOM   4729 3HD1 LEU A 280    -176.140 -38.509 117.377  1.00  0.00           H  
ATOM   4730 1HD2 LEU A 280    -175.308 -39.417 114.541  1.00  0.00           H  
ATOM   4731 2HD2 LEU A 280    -176.520 -38.159 114.884  1.00  0.00           H  
ATOM   4732 3HD2 LEU A 280    -175.126 -37.790 113.841  1.00  0.00           H  
ATOM   4733  N   LEU A 281    -176.272 -33.588 116.928  1.00  0.00           N  
ATOM   4734  CA  LEU A 281    -176.436 -32.447 117.824  1.00  0.00           C  
ATOM   4735  C   LEU A 281    -177.847 -32.379 118.394  1.00  0.00           C  
ATOM   4736  O   LEU A 281    -178.030 -32.066 119.579  1.00  0.00           O  
ATOM   4737  CB  LEU A 281    -176.118 -31.143 117.082  1.00  0.00           C  
ATOM   4738  CG  LEU A 281    -176.198 -29.862 117.922  1.00  0.00           C  
ATOM   4739  CD1 LEU A 281    -175.222 -29.957 119.087  1.00  0.00           C  
ATOM   4740  CD2 LEU A 281    -175.888 -28.658 117.045  1.00  0.00           C  
ATOM   4741  H   LEU A 281    -176.088 -33.424 115.949  1.00  0.00           H  
ATOM   4742  HA  LEU A 281    -175.751 -32.564 118.663  1.00  0.00           H  
ATOM   4743 1HB  LEU A 281    -175.110 -31.210 116.677  1.00  0.00           H  
ATOM   4744 2HB  LEU A 281    -176.815 -31.037 116.250  1.00  0.00           H  
ATOM   4745  HG  LEU A 281    -177.202 -29.760 118.336  1.00  0.00           H  
ATOM   4746 1HD1 LEU A 281    -175.279 -29.047 119.684  1.00  0.00           H  
ATOM   4747 2HD1 LEU A 281    -175.479 -30.814 119.708  1.00  0.00           H  
ATOM   4748 3HD1 LEU A 281    -174.209 -30.076 118.704  1.00  0.00           H  
ATOM   4749 1HD2 LEU A 281    -175.946 -27.748 117.642  1.00  0.00           H  
ATOM   4750 2HD2 LEU A 281    -174.884 -28.758 116.632  1.00  0.00           H  
ATOM   4751 3HD2 LEU A 281    -176.612 -28.605 116.231  1.00  0.00           H  
ATOM   4752  N   VAL A 282    -178.856 -32.667 117.566  1.00  0.00           N  
ATOM   4753  CA  VAL A 282    -180.226 -32.760 118.060  1.00  0.00           C  
ATOM   4754  C   VAL A 282    -180.370 -33.939 119.016  1.00  0.00           C  
ATOM   4755  O   VAL A 282    -180.994 -33.817 120.073  1.00  0.00           O  
ATOM   4756  CB  VAL A 282    -181.212 -32.924 116.888  1.00  0.00           C  
ATOM   4757  CG1 VAL A 282    -182.609 -33.231 117.407  1.00  0.00           C  
ATOM   4758  CG2 VAL A 282    -181.217 -31.664 116.036  1.00  0.00           C  
ATOM   4759  H   VAL A 282    -178.674 -32.824 116.585  1.00  0.00           H  
ATOM   4760  HA  VAL A 282    -180.444 -31.865 118.643  1.00  0.00           H  
ATOM   4761  HB  VAL A 282    -180.901 -33.774 116.280  1.00  0.00           H  
ATOM   4762 1HG1 VAL A 282    -183.293 -33.344 116.565  1.00  0.00           H  
ATOM   4763 2HG1 VAL A 282    -182.588 -34.155 117.983  1.00  0.00           H  
ATOM   4764 3HG1 VAL A 282    -182.949 -32.413 118.042  1.00  0.00           H  
ATOM   4765 1HG2 VAL A 282    -181.916 -31.787 115.209  1.00  0.00           H  
ATOM   4766 2HG2 VAL A 282    -181.523 -30.814 116.646  1.00  0.00           H  
ATOM   4767 3HG2 VAL A 282    -180.217 -31.487 115.642  1.00  0.00           H  
ATOM   4768  N   PHE A 283    -179.740 -35.076 118.694  1.00  0.00           N  
ATOM   4769  CA  PHE A 283    -179.790 -36.242 119.575  1.00  0.00           C  
ATOM   4770  C   PHE A 283    -179.152 -35.956 120.930  1.00  0.00           C  
ATOM   4771  O   PHE A 283    -179.650 -36.435 121.958  1.00  0.00           O  
ATOM   4772  CB  PHE A 283    -179.087 -37.432 118.920  1.00  0.00           C  
ATOM   4773  CG  PHE A 283    -179.171 -38.701 119.720  1.00  0.00           C  
ATOM   4774  CD1 PHE A 283    -180.337 -39.450 119.737  1.00  0.00           C  
ATOM   4775  CD2 PHE A 283    -178.084 -39.146 120.457  1.00  0.00           C  
ATOM   4776  CE1 PHE A 283    -180.416 -40.618 120.473  1.00  0.00           C  
ATOM   4777  CE2 PHE A 283    -178.159 -40.313 121.192  1.00  0.00           C  
ATOM   4778  CZ  PHE A 283    -179.327 -41.049 121.200  1.00  0.00           C  
ATOM   4779  H   PHE A 283    -179.221 -35.134 117.830  1.00  0.00           H  
ATOM   4780  HA  PHE A 283    -180.836 -36.495 119.754  1.00  0.00           H  
ATOM   4781 1HB  PHE A 283    -179.524 -37.618 117.940  1.00  0.00           H  
ATOM   4782 2HB  PHE A 283    -178.035 -37.194 118.769  1.00  0.00           H  
ATOM   4783  HD1 PHE A 283    -181.198 -39.110 119.161  1.00  0.00           H  
ATOM   4784  HD2 PHE A 283    -177.162 -38.565 120.451  1.00  0.00           H  
ATOM   4785  HE1 PHE A 283    -181.339 -41.197 120.478  1.00  0.00           H  
ATOM   4786  HE2 PHE A 283    -177.298 -40.653 121.767  1.00  0.00           H  
ATOM   4787  HZ  PHE A 283    -179.388 -41.969 121.781  1.00  0.00           H  
ATOM   4788  N   GLU A 284    -178.071 -35.173 120.949  1.00  0.00           N  
ATOM   4789  CA  GLU A 284    -177.497 -34.701 122.206  1.00  0.00           C  
ATOM   4790  C   GLU A 284    -178.493 -33.863 122.994  1.00  0.00           C  
ATOM   4791  O   GLU A 284    -178.540 -33.952 124.224  1.00  0.00           O  
ATOM   4792  CB  GLU A 284    -176.231 -33.884 121.939  1.00  0.00           C  
ATOM   4793  CG  GLU A 284    -175.511 -33.413 123.194  1.00  0.00           C  
ATOM   4794  CD  GLU A 284    -174.225 -32.693 122.896  1.00  0.00           C  
ATOM   4795  OE1 GLU A 284    -173.888 -32.572 121.743  1.00  0.00           O  
ATOM   4796  OE2 GLU A 284    -173.579 -32.264 123.822  1.00  0.00           O  
ATOM   4797  H   GLU A 284    -177.640 -34.900 120.078  1.00  0.00           H  
ATOM   4798  HA  GLU A 284    -177.253 -35.568 122.821  1.00  0.00           H  
ATOM   4799 1HB  GLU A 284    -175.530 -34.480 121.355  1.00  0.00           H  
ATOM   4800 2HB  GLU A 284    -176.484 -33.004 121.348  1.00  0.00           H  
ATOM   4801 1HG  GLU A 284    -176.169 -32.743 123.748  1.00  0.00           H  
ATOM   4802 2HG  GLU A 284    -175.301 -34.275 123.826  1.00  0.00           H  
ATOM   4803  N   ALA A 285    -179.299 -33.051 122.311  1.00  0.00           N  
ATOM   4804  CA  ALA A 285    -180.331 -32.309 123.022  1.00  0.00           C  
ATOM   4805  C   ALA A 285    -181.351 -33.250 123.649  1.00  0.00           C  
ATOM   4806  O   ALA A 285    -181.831 -32.993 124.761  1.00  0.00           O  
ATOM   4807  CB  ALA A 285    -181.011 -31.317 122.083  1.00  0.00           C  
ATOM   4808  H   ALA A 285    -179.211 -32.938 121.312  1.00  0.00           H  
ATOM   4809  HA  ALA A 285    -179.854 -31.758 123.833  1.00  0.00           H  
ATOM   4810 1HB  ALA A 285    -181.780 -30.768 122.627  1.00  0.00           H  
ATOM   4811 2HB  ALA A 285    -180.270 -30.616 121.697  1.00  0.00           H  
ATOM   4812 3HB  ALA A 285    -181.467 -31.855 121.254  1.00  0.00           H  
ATOM   4813  N   VAL A 286    -181.663 -34.358 122.963  1.00  0.00           N  
ATOM   4814  CA  VAL A 286    -182.564 -35.386 123.489  1.00  0.00           C  
ATOM   4815  C   VAL A 286    -182.013 -35.999 124.770  1.00  0.00           C  
ATOM   4816  O   VAL A 286    -182.756 -36.223 125.735  1.00  0.00           O  
ATOM   4817  CB  VAL A 286    -182.777 -36.497 122.444  1.00  0.00           C  
ATOM   4818  CG1 VAL A 286    -183.522 -37.672 123.061  1.00  0.00           C  
ATOM   4819  CG2 VAL A 286    -183.538 -35.945 121.248  1.00  0.00           C  
ATOM   4820  H   VAL A 286    -181.257 -34.482 122.047  1.00  0.00           H  
ATOM   4821  HA  VAL A 286    -183.508 -34.911 123.760  1.00  0.00           H  
ATOM   4822  HB  VAL A 286    -181.806 -36.868 122.118  1.00  0.00           H  
ATOM   4823 1HG1 VAL A 286    -183.664 -38.449 122.309  1.00  0.00           H  
ATOM   4824 2HG1 VAL A 286    -182.943 -38.074 123.892  1.00  0.00           H  
ATOM   4825 3HG1 VAL A 286    -184.494 -37.337 123.423  1.00  0.00           H  
ATOM   4826 1HG2 VAL A 286    -183.684 -36.736 120.513  1.00  0.00           H  
ATOM   4827 2HG2 VAL A 286    -184.507 -35.569 121.575  1.00  0.00           H  
ATOM   4828 3HG2 VAL A 286    -182.967 -35.133 120.797  1.00  0.00           H  
ATOM   4829  N   VAL A 287    -180.696 -36.228 124.822  1.00  0.00           N  
ATOM   4830  CA  VAL A 287    -180.087 -36.819 126.014  1.00  0.00           C  
ATOM   4831  C   VAL A 287    -180.241 -35.903 127.227  1.00  0.00           C  
ATOM   4832  O   VAL A 287    -180.573 -36.367 128.327  1.00  0.00           O  
ATOM   4833  CB  VAL A 287    -178.591 -37.094 125.770  1.00  0.00           C  
ATOM   4834  CG1 VAL A 287    -177.914 -37.536 127.058  1.00  0.00           C  
ATOM   4835  CG2 VAL A 287    -178.429 -38.149 124.686  1.00  0.00           C  
ATOM   4836  H   VAL A 287    -180.109 -35.991 124.035  1.00  0.00           H  
ATOM   4837  HA  VAL A 287    -180.629 -37.732 126.263  1.00  0.00           H  
ATOM   4838  HB  VAL A 287    -178.108 -36.170 125.454  1.00  0.00           H  
ATOM   4839 1HG1 VAL A 287    -176.857 -37.726 126.867  1.00  0.00           H  
ATOM   4840 2HG1 VAL A 287    -178.011 -36.752 127.808  1.00  0.00           H  
ATOM   4841 3HG1 VAL A 287    -178.385 -38.449 127.423  1.00  0.00           H  
ATOM   4842 1HG2 VAL A 287    -177.369 -38.338 124.518  1.00  0.00           H  
ATOM   4843 2HG2 VAL A 287    -178.918 -39.072 125.000  1.00  0.00           H  
ATOM   4844 3HG2 VAL A 287    -178.885 -37.793 123.762  1.00  0.00           H  
ATOM   4845  N   TYR A 288    -180.052 -34.594 127.040  1.00  0.00           N  
ATOM   4846  CA  TYR A 288    -180.235 -33.652 128.145  1.00  0.00           C  
ATOM   4847  C   TYR A 288    -181.678 -33.622 128.640  1.00  0.00           C  
ATOM   4848  O   TYR A 288    -181.917 -33.500 129.850  1.00  0.00           O  
ATOM   4849  CB  TYR A 288    -179.796 -32.248 127.722  1.00  0.00           C  
ATOM   4850  CG  TYR A 288    -178.295 -32.072 127.654  1.00  0.00           C  
ATOM   4851  CD1 TYR A 288    -177.692 -31.722 126.455  1.00  0.00           C  
ATOM   4852  CD2 TYR A 288    -177.522 -32.261 128.790  1.00  0.00           C  
ATOM   4853  CE1 TYR A 288    -176.321 -31.561 126.392  1.00  0.00           C  
ATOM   4854  CE2 TYR A 288    -176.152 -32.100 128.727  1.00  0.00           C  
ATOM   4855  CZ  TYR A 288    -175.552 -31.752 127.535  1.00  0.00           C  
ATOM   4856  OH  TYR A 288    -174.186 -31.591 127.472  1.00  0.00           O  
ATOM   4857  H   TYR A 288    -179.779 -34.242 126.134  1.00  0.00           H  
ATOM   4858  HA  TYR A 288    -179.628 -33.985 128.988  1.00  0.00           H  
ATOM   4859 1HB  TYR A 288    -180.211 -32.017 126.740  1.00  0.00           H  
ATOM   4860 2HB  TYR A 288    -180.193 -31.516 128.425  1.00  0.00           H  
ATOM   4861  HD1 TYR A 288    -178.299 -31.573 125.562  1.00  0.00           H  
ATOM   4862  HD2 TYR A 288    -177.996 -32.537 129.731  1.00  0.00           H  
ATOM   4863  HE1 TYR A 288    -175.847 -31.285 125.451  1.00  0.00           H  
ATOM   4864  HE2 TYR A 288    -175.544 -32.250 129.620  1.00  0.00           H  
ATOM   4865  HH  TYR A 288    -173.934 -31.352 126.578  1.00  0.00           H  
ATOM   4866  N   ARG A 289    -182.653 -33.755 127.729  1.00  0.00           N  
ATOM   4867  CA  ARG A 289    -184.050 -33.827 128.155  1.00  0.00           C  
ATOM   4868  C   ARG A 289    -184.306 -35.069 129.002  1.00  0.00           C  
ATOM   4869  O   ARG A 289    -185.040 -35.014 129.996  1.00  0.00           O  
ATOM   4870  CB  ARG A 289    -184.978 -33.841 126.949  1.00  0.00           C  
ATOM   4871  CG  ARG A 289    -185.065 -32.524 126.194  1.00  0.00           C  
ATOM   4872  CD  ARG A 289    -185.942 -32.633 125.000  1.00  0.00           C  
ATOM   4873  NE  ARG A 289    -186.028 -31.376 124.274  1.00  0.00           N  
ATOM   4874  CZ  ARG A 289    -186.635 -31.221 123.082  1.00  0.00           C  
ATOM   4875  NH1 ARG A 289    -187.203 -32.251 122.494  1.00  0.00           N  
ATOM   4876  NH2 ARG A 289    -186.660 -30.034 122.502  1.00  0.00           N  
ATOM   4877  H   ARG A 289    -182.435 -33.807 126.744  1.00  0.00           H  
ATOM   4878  HA  ARG A 289    -184.271 -32.951 128.766  1.00  0.00           H  
ATOM   4879 1HB  ARG A 289    -184.648 -34.603 126.245  1.00  0.00           H  
ATOM   4880 2HB  ARG A 289    -185.986 -34.106 127.269  1.00  0.00           H  
ATOM   4881 1HG  ARG A 289    -185.474 -31.755 126.850  1.00  0.00           H  
ATOM   4882 2HG  ARG A 289    -184.070 -32.228 125.863  1.00  0.00           H  
ATOM   4883 1HD  ARG A 289    -185.544 -33.390 124.325  1.00  0.00           H  
ATOM   4884 2HD  ARG A 289    -186.947 -32.917 125.311  1.00  0.00           H  
ATOM   4885  HE  ARG A 289    -185.603 -30.560 124.695  1.00  0.00           H  
ATOM   4886 1HH1 ARG A 289    -187.184 -33.159 122.938  1.00  0.00           H  
ATOM   4887 2HH1 ARG A 289    -187.658 -32.135 121.601  1.00  0.00           H  
ATOM   4888 1HH2 ARG A 289    -186.223 -29.242 122.953  1.00  0.00           H  
ATOM   4889 2HH2 ARG A 289    -187.115 -29.918 121.608  1.00  0.00           H  
ATOM   4890  N   ARG A 290    -183.707 -36.199 128.619  1.00  0.00           N  
ATOM   4891  CA  ARG A 290    -183.802 -37.417 129.416  1.00  0.00           C  
ATOM   4892  C   ARG A 290    -183.051 -37.275 130.738  1.00  0.00           C  
ATOM   4893  O   ARG A 290    -183.536 -37.738 131.782  1.00  0.00           O  
ATOM   4894  CB  ARG A 290    -183.245 -38.604 128.644  1.00  0.00           C  
ATOM   4895  CG  ARG A 290    -184.084 -39.043 127.454  1.00  0.00           C  
ATOM   4896  CD  ARG A 290    -183.423 -40.130 126.688  1.00  0.00           C  
ATOM   4897  NE  ARG A 290    -184.205 -40.531 125.530  1.00  0.00           N  
ATOM   4898  CZ  ARG A 290    -183.782 -41.387 124.579  1.00  0.00           C  
ATOM   4899  NH1 ARG A 290    -182.585 -41.922 124.663  1.00  0.00           N  
ATOM   4900  NH2 ARG A 290    -184.571 -41.688 123.562  1.00  0.00           N  
ATOM   4901  H   ARG A 290    -183.175 -36.213 127.761  1.00  0.00           H  
ATOM   4902  HA  ARG A 290    -184.850 -37.586 129.666  1.00  0.00           H  
ATOM   4903 1HB  ARG A 290    -182.250 -38.362 128.274  1.00  0.00           H  
ATOM   4904 2HB  ARG A 290    -183.147 -39.459 129.312  1.00  0.00           H  
ATOM   4905 1HG  ARG A 290    -185.049 -39.409 127.805  1.00  0.00           H  
ATOM   4906 2HG  ARG A 290    -184.238 -38.196 126.785  1.00  0.00           H  
ATOM   4907 1HD  ARG A 290    -182.449 -39.789 126.339  1.00  0.00           H  
ATOM   4908 2HD  ARG A 290    -183.294 -41.001 127.329  1.00  0.00           H  
ATOM   4909  HE  ARG A 290    -185.133 -40.139 125.431  1.00  0.00           H  
ATOM   4910 1HH1 ARG A 290    -181.982 -41.692 125.440  1.00  0.00           H  
ATOM   4911 2HH1 ARG A 290    -182.267 -42.564 123.950  1.00  0.00           H  
ATOM   4912 1HH2 ARG A 290    -185.492 -41.276 123.498  1.00  0.00           H  
ATOM   4913 2HH2 ARG A 290    -184.254 -42.329 122.850  1.00  0.00           H  
ATOM   4914  N   GLN A 291    -181.895 -36.597 130.720  1.00  0.00           N  
ATOM   4915  CA  GLN A 291    -181.162 -36.343 131.957  1.00  0.00           C  
ATOM   4916  C   GLN A 291    -181.940 -35.413 132.879  1.00  0.00           C  
ATOM   4917  O   GLN A 291    -181.944 -35.613 134.098  1.00  0.00           O  
ATOM   4918  CB  GLN A 291    -179.786 -35.744 131.652  1.00  0.00           C  
ATOM   4919  CG  GLN A 291    -178.816 -36.714 130.999  1.00  0.00           C  
ATOM   4920  CD  GLN A 291    -177.494 -36.060 130.647  1.00  0.00           C  
ATOM   4921  OE1 GLN A 291    -177.290 -34.868 130.892  1.00  0.00           O  
ATOM   4922  NE2 GLN A 291    -176.585 -36.839 130.069  1.00  0.00           N  
ATOM   4923  H   GLN A 291    -181.520 -36.254 129.846  1.00  0.00           H  
ATOM   4924  HA  GLN A 291    -181.020 -37.290 132.475  1.00  0.00           H  
ATOM   4925 1HB  GLN A 291    -179.901 -34.886 130.990  1.00  0.00           H  
ATOM   4926 2HB  GLN A 291    -179.333 -35.386 132.576  1.00  0.00           H
[truncated: 6,284,956 more chars]
