# Supplementary material for: Modeling membrane geometries implicitly in Rosetta
Source: Protein Sci. 2024 Feb 15;33(3):e4908. doi: 10.1002/pro.4908 (PMC10868433; doi:10.1002/pro.4908)
Supplement: Supplementary file 2 — Data S2. Supporting Information [file PRO-33-e4908-s001.gz › mp_geo_demos/refinement_in_curved_membrane/6b3r_center120.span]

Rosetta-generated spanfile from SpanningTopology object
48 4506
antiparallel
n2c
	321	327
	647	671
	714	743
	801	810
	832	841
	853	862
	871	879
	933	946
	955	966
	977	993
	1004	1023
	1026	1041
	1055	1071
	1091	1101
	1161	1176
	1423	1440
	1823	1829
	2149	2173
	2216	2245
	2303	2312
	2334	2343
	2355	2364
	2373	2381
	2434	2448
	2457	2468
	2479	2495
	2506	2525
	2528	2543
	2557	2573
	2593	2603
	2663	2678
	2925	2942
	3325	3331
	3651	3674
	3718	3747
	3806	3814
	3836	3845
	3857	3866
	3875	3884
	3936	3950
	3959	3970
	3981	3997
	4007	4027
	4030	4045
	4058	4075
	4095	4105
	4165	4180
	4427	4444
