# Supplementary material for: Modeling membrane geometries implicitly in Rosetta
Source: Protein Sci. 2024 Feb 15;33(3):e4908. doi: 10.1002/pro.4908 (PMC10868433; doi:10.1002/pro.4908)
Supplement: Supplementary file 2 — Data S2. Supporting Information [file PRO-33-e4908-s001.gz › mp_geo_demos/refinement_in_curved_membrane/6b3r_opm_ignorechain.pdb]

ATOM      1  N   LEU A   1     -88.572 -33.416 -99.567  1.00169.59           N  
ATOM      2  CA  LEU A   1     -87.749 -33.498 -98.366  1.00169.59           C  
ATOM      3  C   LEU A   1     -86.440 -34.233 -98.649  1.00169.59           C  
ATOM      4  O   LEU A   1     -85.858 -34.091 -99.724  1.00169.59           O  
ATOM      5  CB  LEU A   1     -88.514 -34.193 -97.237  1.00169.59           C  
ATOM      6  N   VAL A   2     -85.979 -35.015 -97.674  1.00176.97           N  
ATOM      7  CA  VAL A   2     -84.749 -35.791 -97.785  1.00176.97           C  
ATOM      8  C   VAL A   2     -85.004 -37.274 -97.549  1.00176.97           C  
ATOM      9  O   VAL A   2     -84.515 -38.123 -98.305  1.00176.97           O  
ATOM     10  CB  VAL A   2     -83.663 -35.265 -96.821  1.00176.97           C  
ATOM     11  N   THR A   3     -85.763 -37.599 -96.491  1.00170.93           N  
ATOM     12  CA  THR A   3     -86.147 -38.966 -96.098  1.00170.93           C  
ATOM     13  C   THR A   3     -84.931 -39.862 -95.861  1.00170.93           C  
ATOM     14  O   THR A   3     -84.927 -41.041 -96.218  1.00170.93           O  
ATOM     15  CB  THR A   3     -87.105 -39.604 -97.113  1.00170.93           C  
ATOM     16  N   GLY A   4     -83.897 -39.299 -95.241  1.00150.82           N  
ATOM     17  CA  GLY A   4     -82.689 -40.046 -94.954  1.00150.82           C  
ATOM     18  C   GLY A   4     -82.633 -40.544 -93.525  1.00150.82           C  
ATOM     19  O   GLY A   4     -81.575 -40.514 -92.890  1.00150.82           O  
ATOM     20  N   ILE A   5     -83.776 -41.009 -93.007  1.00142.94           N  
ATOM     21  CA  ILE A   5     -83.857 -41.474 -91.627  1.00142.94           C  
ATOM     22  C   ILE A   5     -83.484 -42.939 -91.478  1.00142.94           C  
ATOM     23  O   ILE A   5     -83.605 -43.490 -90.375  1.00142.94           O  
ATOM     24  CB  ILE A   5     -85.271 -41.248 -91.053  1.00142.94           C  
ATOM     25  N   TYR A   6     -83.038 -43.594 -92.552  1.00149.22           N  
ATOM     26  CA  TYR A   6     -82.638 -44.992 -92.461  1.00149.22           C  
ATOM     27  C   TYR A   6     -81.289 -45.165 -91.776  1.00149.22           C  
ATOM     28  O   TYR A   6     -80.990 -46.260 -91.291  1.00149.22           O  
ATOM     29  CB  TYR A   6     -82.601 -45.621 -93.855  1.00149.22           C  
ATOM     30  N   VAL A   7     -80.469 -44.115 -91.730  1.00144.99           N  
ATOM     31  CA  VAL A   7     -79.204 -44.208 -91.014  1.00144.99           C  
ATOM     32  C   VAL A   7     -79.412 -44.005 -89.520  1.00144.99           C  
ATOM     33  O   VAL A   7     -78.626 -44.504 -88.708  1.00144.99           O  
ATOM     34  CB  VAL A   7     -78.192 -43.198 -91.578  1.00144.99           C  
ATOM     35  N   LYS A   8     -80.458 -43.283 -89.132  1.00143.07           N  
ATOM     36  CA  LYS A   8     -80.750 -43.040 -87.720  1.00143.07           C  
ATOM     37  C   LYS A   8     -81.714 -44.081 -87.159  1.00143.07           C  
ATOM     38  O   LYS A   8     -82.741 -43.757 -86.567  1.00143.07           O  
ATOM     39  CB  LYS A   8     -81.301 -41.630 -87.543  1.00143.07           C  
ATOM     40  N   TYR A   9     -81.378 -45.359 -87.344  1.00135.64           N  
ATOM     41  CA  TYR A   9     -82.173 -46.456 -86.807  1.00135.64           C  
ATOM     42  C   TYR A   9     -81.295 -47.507 -86.135  1.00135.64           C  
ATOM     43  O   TYR A   9     -81.754 -48.629 -85.896  1.00135.64           O  
ATOM     44  CB  TYR A   9     -83.027 -47.099 -87.903  1.00135.64           C  
ATOM     45  N   TRP A  10     -80.049 -47.165 -85.822  1.00129.02           N  
ATOM     46  CA  TRP A  10     -79.116 -48.100 -85.213  1.00129.02           C  
ATOM     47  C   TRP A  10     -79.180 -48.016 -83.692  1.00129.02           C  
ATOM     48  O   TRP A  10     -79.410 -46.948 -83.115  1.00129.02           O  
ATOM     49  CB  TRP A  10     -77.690 -47.824 -85.691  1.00129.02           C  
ATOM     50  N   ILE A  11     -78.961 -49.161 -83.046  1.00124.38           N  
ATOM     51  CA  ILE A  11     -79.030 -49.268 -81.594  1.00124.38           C  
ATOM     52  C   ILE A  11     -77.661 -49.100 -80.944  1.00124.38           C  
ATOM     53  O   ILE A  11     -77.511 -49.370 -79.747  1.00124.38           O  
ATOM     54  CB  ILE A  11     -79.669 -50.600 -81.170  1.00124.38           C  
ATOM     55  N   TYR A  12     -76.655 -48.658 -81.703  1.00126.08           N  
ATOM     56  CA  TYR A  12     -75.309 -48.528 -81.153  1.00126.08           C  
ATOM     57  C   TYR A  12     -75.208 -47.340 -80.204  1.00126.08           C  
ATOM     58  O   TYR A  12     -74.472 -47.396 -79.212  1.00126.08           O  
ATOM     59  CB  TYR A  12     -74.289 -48.402 -82.284  1.00126.08           C  
ATOM     60  N   VAL A  13     -75.942 -46.260 -80.486  1.00130.88           N  
ATOM     61  CA  VAL A  13     -75.955 -45.118 -79.577  1.00130.88           C  
ATOM     62  C   VAL A  13     -76.707 -45.466 -78.301  1.00130.88           C  
ATOM     63  O   VAL A  13     -76.335 -45.028 -77.204  1.00130.88           O  
ATOM     64  CB  VAL A  13     -76.557 -43.885 -80.271  1.00130.88           C  
ATOM     65  N   CYS A  14     -77.768 -46.272 -78.421  1.00127.52           N  
ATOM     66  CA  CYS A  14     -78.487 -46.745 -77.244  1.00127.52           C  
ATOM     67  C   CYS A  14     -77.637 -47.699 -76.416  1.00127.52           C  
ATOM     68  O   CYS A  14     -77.777 -47.746 -75.189  1.00127.52           O  
ATOM     69  CB  CYS A  14     -79.790 -47.426 -77.662  1.00127.52           C  
ATOM     70  N   ALA A  15     -76.750 -48.457 -77.065  1.00122.85           N  
ATOM     71  CA  ALA A  15     -75.836 -49.317 -76.325  1.00122.85           C  
ATOM     72  C   ALA A  15     -74.742 -48.503 -75.647  1.00122.85           C  
ATOM     73  O   ALA A  15     -74.339 -48.811 -74.520  1.00122.85           O  
ATOM     74  CB  ALA A  15     -75.228 -50.364 -77.257  1.00122.85           C  
ATOM     75  N   GLY A  16     -74.252 -47.459 -76.319  1.00119.91           N  
ATOM     76  CA  GLY A  16     -73.195 -46.646 -75.745  1.00119.91           C  
ATOM     77  C   GLY A  16     -73.658 -45.768 -74.600  1.00119.91           C  
ATOM     78  O   GLY A  16     -72.862 -45.424 -73.720  1.00119.91           O  
ATOM     79  N   MET A  17     -74.942 -45.394 -74.593  1.00118.93           N  
ATOM     80  CA  MET A  17     -75.478 -44.600 -73.490  1.00118.93           C  
ATOM     81  C   MET A  17     -75.516 -45.393 -72.188  1.00118.93           C  
ATOM     82  O   MET A  17     -75.405 -44.805 -71.106  1.00118.93           O  
ATOM     83  CB  MET A  17     -76.877 -44.089 -73.839  1.00118.93           C  
ATOM     84  N   PHE A  18     -75.646 -46.721 -72.276  1.00109.37           N  
ATOM     85  CA  PHE A  18     -75.631 -47.552 -71.077  1.00109.37           C  
ATOM     86  C   PHE A  18     -74.252 -47.565 -70.429  1.00109.37           C  
ATOM     87  O   PHE A  18     -74.138 -47.470 -69.203  1.00109.37           O  
ATOM     88  CB  PHE A  18     -76.077 -48.973 -71.424  1.00109.37           C  
ATOM     89  N   ILE A  19     -73.192 -47.656 -71.237  1.00111.90           N  
ATOM     90  CA  ILE A  19     -71.840 -47.623 -70.685  1.00111.90           C  
ATOM     91  C   ILE A  19     -71.471 -46.213 -70.240  1.00111.90           C  
ATOM     92  O   ILE A  19     -70.709 -46.038 -69.278  1.00111.90           O  
ATOM     93  CB  ILE A  19     -70.828 -48.171 -71.706  1.00111.90           C  
ATOM     94  N   VAL A  20     -72.005 -45.192 -70.920  1.00121.36           N  
ATOM     95  CA  VAL A  20     -71.747 -43.809 -70.527  1.00121.36           C  
ATOM     96  C   VAL A  20     -72.424 -43.488 -69.203  1.00121.36           C  
ATOM     97  O   VAL A  20     -71.923 -42.664 -68.427  1.00121.36           O  
ATOM     98  CB  VAL A  20     -72.203 -42.845 -71.636  1.00121.36           C  
ATOM     99  N   VAL A  21     -73.564 -44.123 -68.923  1.00120.21           N  
ATOM    100  CA  VAL A  21     -74.177 -43.999 -67.605  1.00120.21           C  
ATOM    101  C   VAL A  21     -73.558 -44.963 -66.606  1.00120.21           C  
ATOM    102  O   VAL A  21     -73.692 -44.758 -65.395  1.00120.21           O  
ATOM    103  CB  VAL A  21     -75.695 -44.227 -67.682  1.00120.21           C  
ATOM    104  N   SER A  22     -72.886 -46.013 -67.085  1.00116.65           N  
ATOM    105  CA  SER A  22     -72.215 -46.938 -66.180  1.00116.65           C  
ATOM    106  C   SER A  22     -70.964 -46.314 -65.578  1.00116.65           C  
ATOM    107  O   SER A  22     -70.632 -46.571 -64.416  1.00116.65           O  
ATOM    108  CB  SER A  22     -71.867 -48.231 -66.915  1.00116.65           C  
ATOM    109  N   PHE A  23     -70.260 -45.492 -66.350  1.00125.35           N  
ATOM    110  CA  PHE A  23     -69.096 -44.782 -65.845  1.00125.35           C  
ATOM    111  C   PHE A  23     -69.539 -43.472 -65.191  1.00125.35           C  
ATOM    112  O   PHE A  23     -70.727 -43.237 -64.959  1.00125.35           O  
ATOM    113  CB  PHE A  23     -68.091 -44.553 -66.970  1.00125.35           C  
ATOM    114  N   ALA A  24     -68.582 -42.603 -64.883  1.00133.17           N  
ATOM    115  CA  ALA A  24     -68.887 -41.311 -64.276  1.00133.17           C  
ATOM    116  C   ALA A  24     -68.238 -40.169 -65.052  1.00133.17           C  
ATOM    117  O   ALA A  24     -68.007 -39.090 -64.509  1.00133.17           O  
ATOM    118  CB  ALA A  24     -68.438 -41.286 -62.824  1.00133.17           C  
ATOM    119  N   VAL A  25     -72.133 -44.006 -60.572  1.00135.69           N  
ATOM    120  CA  VAL A  25     -70.696 -43.788 -60.477  1.00135.69           C  
ATOM    121  C   VAL A  25     -70.022 -44.994 -59.836  1.00135.69           C  
ATOM    122  O   VAL A  25     -69.388 -45.800 -60.514  1.00135.69           O  
ATOM    123  CB  VAL A  25     -70.378 -42.505 -59.691  1.00135.69           C  
ATOM    124  N   TYR A  26     -70.164 -45.111 -58.519  1.00139.70           N  
ATOM    125  CA  TYR A  26     -69.579 -46.198 -57.742  1.00139.70           C  
ATOM    126  C   TYR A  26     -70.639 -46.846 -56.864  1.00139.70           C  
ATOM    127  O   TYR A  26     -70.449 -47.064 -55.667  1.00139.70           O  
ATOM    128  CB  TYR A  26     -68.410 -45.698 -56.900  1.00139.70           C  
ATOM    129  N   LYS A  27     -71.786 -47.155 -57.460  1.00128.74           N  
ATOM    130  CA  LYS A  27     -72.901 -47.757 -56.752  1.00128.74           C  
ATOM    131  C   LYS A  27     -73.141 -49.169 -57.268  1.00128.74           C  
ATOM    132  O   LYS A  27     -72.645 -49.559 -58.329  1.00128.74           O  
ATOM    133  CB  LYS A  27     -74.176 -46.919 -56.909  1.00128.74           C  
ATOM    134  N   ILE A  28     -73.916 -49.938 -56.497  1.00120.10           N  
ATOM    135  CA  ILE A  28     -74.273 -51.297 -56.896  1.00120.10           C  
ATOM    136  C   ILE A  28     -75.378 -51.328 -57.936  1.00120.10           C  
ATOM    137  O   ILE A  28     -75.623 -52.383 -58.533  1.00120.10           O  
ATOM    138  CB  ILE A  28     -74.707 -52.139 -55.683  1.00120.10           C  
ATOM    139  N   VAL A  29     -76.056 -50.201 -58.166  1.00109.55           N  
ATOM    140  CA  VAL A  29     -77.022 -50.120 -59.255  1.00109.55           C  
ATOM    141  C   VAL A  29     -76.336 -50.029 -60.608  1.00109.55           C  
ATOM    142  O   VAL A  29     -76.937 -50.395 -61.625  1.00109.55           O  
ATOM    143  CB  VAL A  29     -77.962 -48.917 -59.071  1.00109.55           C  
ATOM    144  N   TYR A  30     -75.089 -49.551 -60.646  1.00111.93           N  
ATOM    145  CA  TYR A  30     -74.357 -49.448 -61.902  1.00111.93           C  
ATOM    146  C   TYR A  30     -73.951 -50.809 -62.450  1.00111.93           C  
ATOM    147  O   TYR A  30     -73.718 -50.931 -63.657  1.00111.93           O  
ATOM    148  CB  TYR A  30     -73.118 -48.570 -61.719  1.00111.93           C  
ATOM    149  N   MET A  31     -73.866 -51.830 -61.595  1.00113.32           N  
ATOM    150  CA  MET A  31     -73.557 -53.172 -62.071  1.00113.32           C  
ATOM    151  C   MET A  31     -74.725 -53.795 -62.821  1.00113.32           C  
ATOM    152  O   MET A  31     -74.508 -54.699 -63.635  1.00113.32           O  
ATOM    153  CB  MET A  31     -73.152 -54.068 -60.900  1.00113.32           C  
ATOM    154  N   PHE A  32     -75.952 -53.331 -62.569  1.00107.29           N  
ATOM    155  CA  PHE A  32     -77.108 -53.852 -63.289  1.00107.29           C  
ATOM    156  C   PHE A  32     -77.096 -53.429 -64.751  1.00107.29           C  
ATOM    157  O   PHE A  32     -77.519 -54.201 -65.620  1.00107.29           O  
ATOM    158  CB  PHE A  32     -78.399 -53.389 -62.614  1.00107.29           C  
ATOM    159  N   LEU A  33     -76.605 -52.222 -65.042  1.00110.49           N  
ATOM    160  CA  LEU A  33     -76.504 -51.774 -66.428  1.00110.49           C  
ATOM    161  C   LEU A  33     -75.438 -52.556 -67.184  1.00110.49           C  
ATOM    162  O   LEU A  33     -75.634 -52.916 -68.352  1.00110.49           O  
ATOM    163  CB  LEU A  33     -76.204 -50.276 -66.472  1.00110.49           C  
ATOM    164  N   PHE A  34     -74.311 -52.842 -66.528  1.00108.17           N  
ATOM    165  CA  PHE A  34     -73.266 -53.639 -67.159  1.00108.17           C  
ATOM    166  C   PHE A  34     -73.691 -55.092 -67.315  1.00108.17           C  
ATOM    167  O   PHE A  34     -73.312 -55.742 -68.295  1.00108.17           O  
ATOM    168  CB  PHE A  34     -71.971 -53.544 -66.352  1.00108.17           C  
ATOM    169  N   LEU A  35     -74.486 -55.611 -66.376  1.00101.69           N  
ATOM    170  CA  LEU A  35     -75.034 -56.951 -66.534  1.00101.69           C  
ATOM    171  C   LEU A  35     -76.073 -57.002 -67.645  1.00101.69           C  
ATOM    172  O   LEU A  35     -76.210 -58.030 -68.317  1.00101.69           O  
ATOM    173  CB  LEU A  35     -75.639 -57.433 -65.216  1.00101.69           C  
ATOM    174  N   LEU A  36     -76.795 -55.900 -67.864  1.00 99.31           N  
ATOM    175  CA  LEU A  36     -77.744 -55.845 -68.970  1.00 99.31           C  
ATOM    176  C   LEU A  36     -77.026 -55.797 -70.313  1.00 99.31           C  
ATOM    177  O   LEU A  36     -77.451 -56.450 -71.274  1.00 99.31           O  
ATOM    178  CB  LEU A  36     -78.662 -54.634 -68.808  1.00 99.31           C  
ATOM    179  N   CYS A  37     -75.932 -55.035 -70.395  1.00 99.04           N  
ATOM    180  CA  CYS A  37     -75.156 -54.985 -71.631  1.00 99.04           C  
ATOM    181  C   CYS A  37     -74.451 -56.312 -71.894  1.00 99.04           C  
ATOM    182  O   CYS A  37     -74.333 -56.738 -73.050  1.00 99.04           O  
ATOM    183  CB  CYS A  37     -74.142 -53.844 -71.570  1.00 99.04           C  
ATOM    184  N   LEU A  38     -73.998 -56.987 -70.835  1.00104.92           N  
ATOM    185  CA  LEU A  38     -73.373 -58.295 -70.997  1.00104.92           C  
ATOM    186  C   LEU A  38     -74.392 -59.353 -71.406  1.00104.92           C  
ATOM    187  O   LEU A  38     -74.082 -60.241 -72.211  1.00104.92           O  
ATOM    188  CB  LEU A  38     -72.669 -58.699 -69.703  1.00104.92           C  
ATOM    189  N   THR A  39     -75.615 -59.270 -70.873  1.00102.84           N  
ATOM    190  CA  THR A  39     -76.653 -60.222 -71.253  1.00102.84           C  
ATOM    191  C   THR A  39     -77.128 -59.983 -72.681  1.00102.84           C  
ATOM    192  O   THR A  39     -77.443 -60.936 -73.401  1.00102.84           O  
ATOM    193  CB  THR A  39     -77.828 -60.142 -70.282  1.00102.84           C  
ATOM    194  N   LEU A  40     -77.174 -58.718 -73.110  1.00104.62           N  
ATOM    195  CA  LEU A  40     -77.508 -58.424 -74.499  1.00104.62           C  
ATOM    196  C   LEU A  40     -76.396 -58.856 -75.446  1.00104.62           C  
ATOM    197  O   LEU A  40     -76.674 -59.287 -76.572  1.00104.62           O  
ATOM    198  CB  LEU A  40     -77.796 -56.933 -74.665  1.00104.62           C  
ATOM    199  N   PHE A  41     -75.138 -58.764 -75.006  1.00108.27           N  
ATOM    200  CA  PHE A  41     -74.024 -59.237 -75.821  1.00108.27           C  
ATOM    201  C   PHE A  41     -74.045 -60.754 -75.961  1.00108.27           C  
ATOM    202  O   PHE A  41     -73.824 -61.287 -77.056  1.00108.27           O  
ATOM    203  CB  PHE A  41     -72.704 -58.774 -75.211  1.00108.27           C  
ATOM    204  N   GLN A  42     -74.320 -61.467 -74.865  1.00108.46           N  
ATOM    205  CA  GLN A  42     -74.427 -62.920 -74.933  1.00108.46           C  
ATOM    206  C   GLN A  42     -75.657 -63.355 -75.717  1.00108.46           C  
ATOM    207  O   GLN A  42     -75.637 -64.414 -76.354  1.00108.46           O  
ATOM    208  CB  GLN A  42     -74.453 -63.512 -73.525  1.00108.46           C  
ATOM    209  N   VAL A  43     -76.727 -62.553 -75.695  1.00109.25           N  
ATOM    210  CA  VAL A  43     -77.883 -62.830 -76.541  1.00109.25           C  
ATOM    211  C   VAL A  43     -77.538 -62.611 -78.007  1.00109.25           C  
ATOM    212  O   VAL A  43     -78.061 -63.307 -78.886  1.00109.25           O  
ATOM    213  CB  VAL A  43     -79.085 -61.966 -76.115  1.00109.25           C  
ATOM    214  N   TYR A  44     -76.653 -61.652 -78.297  1.00105.69           N  
ATOM    215  CA  TYR A  44     -76.126 -61.516 -79.649  1.00105.69           C  
ATOM    216  C   TYR A  44     -75.220 -62.680 -80.026  1.00105.69           C  
ATOM    217  O   TYR A  44     -75.025 -62.936 -81.219  1.00105.69           O  
ATOM    218  CB  TYR A  44     -75.369 -60.196 -79.796  1.00105.69           C  
ATOM    219  N   TYR A  45     -74.664 -63.387 -79.043  1.00104.73           N  
ATOM    220  CA  TYR A  45     -73.873 -64.584 -79.294  1.00104.73           C  
ATOM    221  C   TYR A  45     -74.671 -65.877 -79.161  1.00104.73           C  
ATOM    222  O   TYR A  45     -74.108 -66.954 -79.377  1.00104.73           O  
ATOM    223  CB  TYR A  45     -72.670 -64.627 -78.348  1.00104.73           C  
ATOM    224  N   THR A  46     -75.957 -65.810 -78.807  1.00106.88           N  
ATOM    225  CA  THR A  46     -76.775 -67.010 -78.666  1.00106.88           C  
ATOM    226  C   THR A  46     -77.901 -67.081 -79.689  1.00106.88           C  
ATOM    227  O   THR A  46     -77.950 -68.025 -80.482  1.00106.88           O  
ATOM    228  CB  THR A  46     -77.356 -67.095 -77.249  1.00106.88           C  
ATOM    229  N   LEU A  47     -78.795 -66.091 -79.709  1.00107.15           N  
ATOM    230  CA  LEU A  47     -79.983 -66.140 -80.556  1.00107.15           C  
ATOM    231  C   LEU A  47     -80.593 -64.751 -80.642  1.00107.15           C  
ATOM    232  O   LEU A  47     -80.774 -64.087 -79.618  1.00107.15           O  
ATOM    233  CB  LEU A  47     -81.022 -67.130 -80.011  1.00107.15           C  
ATOM    234  N   TRP A  48     -80.935 -64.334 -81.854  1.00110.64           N  
ATOM    235  CA  TRP A  48     -81.552 -63.038 -82.095  1.00110.64           C  
ATOM    236  C   TRP A  48     -83.068 -63.152 -81.911  1.00110.64           C  
ATOM    237  O   TRP A  48     -83.560 -64.103 -81.298  1.00110.64           O  
ATOM    238  CB  TRP A  48     -81.164 -62.529 -83.487  1.00110.64           C  
ATOM    239  N   ARG A  49     -83.804 -62.141 -82.388  1.00120.27           N  
ATOM    240  CA  ARG A  49     -85.269 -62.102 -82.486  1.00120.27           C  
ATOM    241  C   ARG A  49     -85.962 -62.145 -81.128  1.00120.27           C  
ATOM    242  O   ARG A  49     -87.130 -62.536 -81.036  1.00120.27           O  
ATOM    243  CB  ARG A  49     -85.809 -63.221 -83.391  1.00120.27           C  
ATOM    244  N   LYS A  50     -85.264 -61.748 -80.064  1.00113.45           N  
ATOM    245  CA  LYS A  50     -85.900 -61.576 -78.765  1.00113.45           C  
ATOM    246  C   LYS A  50     -85.379 -60.339 -78.043  1.00113.45           C  
ATOM    247  O   LYS A  50     -85.662 -60.174 -76.850  1.00113.45           O  
ATOM    248  CB  LYS A  50     -85.702 -62.819 -77.887  1.00113.45           C  
ATOM    249  N   LEU A  51     -84.634 -59.472 -78.727  1.00116.02           N  
ATOM    250  CA  LEU A  51     -84.034 -58.304 -78.100  1.00116.02           C  
ATOM    251  C   LEU A  51     -84.983 -57.121 -78.010  1.00116.02           C  
ATOM    252  O   LEU A  51     -84.646 -56.132 -77.351  1.00116.02           O  
ATOM    253  CB  LEU A  51     -82.778 -57.884 -78.864  1.00116.02           C  
ATOM    254  N   LEU A  52     -86.148 -57.189 -78.657  1.00118.57           N  
ATOM    255  CA  LEU A  52     -87.121 -56.108 -78.540  1.00118.57           C  
ATOM    256  C   LEU A  52     -87.776 -56.116 -77.164  1.00118.57           C  
ATOM    257  O   LEU A  52     -87.878 -55.074 -76.505  1.00118.57           O  
ATOM    258  CB  LEU A  52     -88.172 -56.227 -79.645  1.00118.57           C  
ATOM    259  N   ARG A  53     -88.211 -57.294 -76.706  1.00123.89           N  
ATOM    260  CA  ARG A  53     -88.734 -57.418 -75.350  1.00123.89           C  
ATOM    261  C   ARG A  53     -87.636 -57.249 -74.310  1.00123.89           C  
ATOM    262  O   ARG A  53     -87.909 -56.805 -73.189  1.00123.89           O  
ATOM    263  CB  ARG A  53     -89.425 -58.768 -75.175  1.00123.89           C  
ATOM    264  N   VAL A  54     -86.395 -57.589 -74.664  1.00122.94           N  
ATOM    265  CA  VAL A  54     -85.268 -57.357 -73.767  1.00122.94           C  
ATOM    266  C   VAL A  54     -84.994 -55.866 -73.629  1.00122.94           C  
ATOM    267  O   VAL A  54     -84.660 -55.380 -72.543  1.00122.94           O  
ATOM    268  CB  VAL A  54     -84.025 -58.117 -74.264  1.00122.94           C  
ATOM    269  N   PHE A  55     -85.140 -55.114 -74.723  1.00115.25           N  
ATOM    270  CA  PHE A  55     -84.996 -53.665 -74.646  1.00115.25           C  
ATOM    271  C   PHE A  55     -86.167 -53.029 -73.912  1.00115.25           C  
ATOM    272  O   PHE A  55     -85.998 -51.989 -73.266  1.00115.25           O  
ATOM    273  CB  PHE A  55     -84.863 -53.072 -76.048  1.00115.25           C  
ATOM    274  N   TRP A  56     -87.355 -53.636 -73.999  1.00121.42           N  
ATOM    275  CA  TRP A  56     -88.494 -53.163 -73.217  1.00121.42           C  
ATOM    276  C   TRP A  56     -88.274 -53.401 -71.728  1.00121.42           C  
ATOM    277  O   TRP A  56     -88.605 -52.544 -70.900  1.00121.42           O  
ATOM    278  CB  TRP A  56     -89.776 -53.849 -73.687  1.00121.42           C  
ATOM    279  N   TRP A  57     -87.699 -54.551 -71.372  1.00131.08           N  
ATOM    280  CA  TRP A  57     -87.358 -54.805 -69.977  1.00131.08           C  
ATOM    281  C   TRP A  57     -86.188 -53.943 -69.520  1.00131.08           C  
ATOM    282  O   TRP A  57     -86.097 -53.605 -68.336  1.00131.08           O  
ATOM    283  CB  TRP A  57     -87.039 -56.285 -69.773  1.00131.08           C  
ATOM    284  N   LEU A  58     -85.288 -53.578 -70.439  1.00130.28           N  
ATOM    285  CA  LEU A  58     -84.211 -52.653 -70.098  1.00130.28           C  
ATOM    286  C   LEU A  58     -84.739 -51.243 -69.876  1.00130.28           C  
ATOM    287  O   LEU A  58     -84.227 -50.517 -69.017  1.00130.28           O  
ATOM    288  CB  LEU A  58     -83.149 -52.654 -71.196  1.00130.28           C  
ATOM    289  N   VAL A  59     -85.760 -50.845 -70.639  1.00131.66           N  
ATOM    290  CA  VAL A  59     -86.438 -49.578 -70.388  1.00131.66           C  
ATOM    291  C   VAL A  59     -87.192 -49.629 -69.068  1.00131.66           C  
ATOM    292  O   VAL A  59     -87.280 -48.620 -68.358  1.00131.66           O  
ATOM    293  CB  VAL A  59     -87.380 -49.239 -71.558  1.00131.66           C  
ATOM    294  N   VAL A  60     -87.738 -50.796 -68.713  1.00139.59           N  
ATOM    295  CA  VAL A  60     -88.413 -50.948 -67.428  1.00139.59           C  
ATOM    296  C   VAL A  60     -87.408 -50.889 -66.283  1.00139.59           C  
ATOM    297  O   VAL A  60     -87.695 -50.331 -65.217  1.00139.59           O  
ATOM    298  CB  VAL A  60     -89.219 -52.259 -67.402  1.00139.59           C  
ATOM    299  N   ALA A  61     -86.214 -51.449 -66.486  1.00139.73           N  
ATOM    300  CA  ALA A  61     -85.194 -51.415 -65.444  1.00139.73           C  
ATOM    301  C   ALA A  61     -84.610 -50.017 -65.290  1.00139.73           C  
ATOM    302  O   ALA A  61     -84.285 -49.595 -64.173  1.00139.73           O  
ATOM    303  CB  ALA A  61     -84.095 -52.430 -65.752  1.00139.73           C  
ATOM    304  N   TYR A  62     -84.472 -49.283 -66.398  1.00135.64           N  
ATOM    305  CA  TYR A  62     -84.048 -47.890 -66.311  1.00135.64           C  
ATOM    306  C   TYR A  62     -85.129 -47.020 -65.687  1.00135.64           C  
ATOM    307  O   TYR A  62     -84.815 -46.035 -65.007  1.00135.64           O  
ATOM    308  CB  TYR A  62     -83.676 -47.363 -67.697  1.00135.64           C  
ATOM    309  N   THR A  63     -86.401 -47.375 -65.895  1.00142.71           N  
ATOM    310  CA  THR A  63     -87.490 -46.677 -65.220  1.00142.71           C  
ATOM    311  C   THR A  63     -87.482 -46.965 -63.724  1.00142.71           C  
ATOM    312  O   THR A  63     -87.766 -46.074 -62.914  1.00142.71           O  
ATOM    313  CB  THR A  63     -88.831 -47.078 -65.833  1.00142.71           C  
ATOM    314  N   MET A  64     -87.149 -48.199 -63.341  1.00144.16           N  
ATOM    315  CA  MET A  64     -87.031 -48.534 -61.926  1.00144.16           C  
ATOM    316  C   MET A  64     -85.829 -47.852 -61.287  1.00144.16           C  
ATOM    317  O   MET A  64     -85.891 -47.463 -60.116  1.00144.16           O  
ATOM    318  CB  MET A  64     -86.938 -50.050 -61.750  1.00144.16           C  
ATOM    319  N   LEU A  65     -84.736 -47.692 -62.039  1.00145.58           N  
ATOM    320  CA  LEU A  65     -83.572 -46.974 -61.527  1.00145.58           C  
ATOM    321  C   LEU A  65     -83.867 -45.488 -61.365  1.00145.58           C  
ATOM    322  O   LEU A  65     -83.419 -44.862 -60.396  1.00145.58           O  
ATOM    323  CB  LEU A  65     -82.377 -47.185 -62.455  1.00145.58           C  
ATOM    324  N   VAL A  66     -84.627 -44.910 -62.300  1.00150.02           N  
ATOM    325  CA  VAL A  66     -85.042 -43.518 -62.165  1.00150.02           C  
ATOM    326  C   VAL A  66     -86.036 -43.358 -61.022  1.00150.02           C  
ATOM    327  O   VAL A  66     -86.057 -42.320 -60.350  1.00150.02           O  
ATOM    328  CB  VAL A  66     -85.625 -43.003 -63.494  1.00150.02           C  
ATOM    329  N   LEU A  67     -86.857 -44.380 -60.767  1.00154.48           N  
ATOM    330  CA  LEU A  67     -87.775 -44.325 -59.633  1.00154.48           C  
ATOM    331  C   LEU A  67     -87.028 -44.451 -58.310  1.00154.48           C  
ATOM    332  O   LEU A  67     -87.408 -43.823 -57.314  1.00154.48           O  
ATOM    333  CB  LEU A  67     -88.831 -45.422 -59.760  1.00154.48           C  
ATOM    334  N   ILE A  68     -85.962 -45.255 -58.284  1.00158.27           N  
ATOM    335  CA  ILE A  68     -85.147 -45.382 -57.080  1.00158.27           C  
ATOM    336  C   ILE A  68     -84.368 -44.100 -56.821  1.00158.27           C  
ATOM    337  O   ILE A  68     -84.142 -43.727 -55.663  1.00158.27           O  
ATOM    338  CB  ILE A  68     -84.207 -46.595 -57.195  1.00158.27           C  
ATOM    339  N   ALA A  69     -83.943 -43.410 -57.881  1.00156.28           N  
ATOM    340  CA  ALA A  69     -83.312 -42.108 -57.704  1.00156.28           C  
ATOM    341  C   ALA A  69     -84.322 -41.051 -57.279  1.00156.28           C  
ATOM    342  O   ALA A  69     -83.971 -40.114 -56.553  1.00156.28           O  
ATOM    343  CB  ALA A  69     -82.607 -41.685 -58.992  1.00156.28           C  
ATOM    344  N   VAL A  70     -85.577 -41.187 -57.711  1.00161.31           N  
ATOM    345  CA  VAL A  70     -86.593 -40.196 -57.373  1.00161.31           C  
ATOM    346  C   VAL A  70     -87.084 -40.368 -55.940  1.00161.31           C  
ATOM    347  O   VAL A  70     -87.452 -39.384 -55.287  1.00161.31           O  
ATOM    348  CB  VAL A  70     -87.761 -40.270 -58.370  1.00161.31           C  
ATOM    349  N   TYR A  71     -87.102 -41.600 -55.426  1.00164.37           N  
ATOM    350  CA  TYR A  71     -87.615 -41.833 -54.080  1.00164.37           C  
ATOM    351  C   TYR A  71     -86.646 -41.382 -52.997  1.00164.37           C  
ATOM    352  O   TYR A  71     -87.063 -41.204 -51.847  1.00164.37           O  
ATOM    353  CB  TYR A  71     -87.946 -43.313 -53.891  1.00164.37           C  
ATOM    354  N   THR A  72     -85.370 -41.189 -53.331  1.00162.84           N  
ATOM    355  CA  THR A  72     -84.356 -40.792 -52.363  1.00162.84           C  
ATOM    356  C   THR A  72     -84.045 -39.301 -52.421  1.00162.84           C  
ATOM    357  O   THR A  72     -83.003 -38.872 -51.915  1.00162.84           O  
ATOM    358  CB  THR A  72     -83.077 -41.604 -52.573  1.00162.84           C  
ATOM    359  N   PHE A  73     -84.925 -38.505 -53.031  1.00161.35           N  
ATOM    360  CA  PHE A  73     -84.721 -37.061 -53.048  1.00161.35           C  
ATOM    361  C   PHE A  73     -84.999 -36.451 -51.680  1.00161.35           C  
ATOM    362  O   PHE A  73     -84.302 -35.525 -51.251  1.00161.35           O  
ATOM    363  CB  PHE A  73     -85.606 -36.418 -54.115  1.00161.35           C  
ATOM    364  N   GLN A  74     -86.010 -36.961 -50.981  1.00149.01           N  
ATOM    365  CA  GLN A  74     -86.341 -36.506 -49.641  1.00149.01           C  
ATOM    366  C   GLN A  74     -85.601 -37.367 -48.619  1.00149.01           C  
ATOM    367  O   GLN A  74     -84.730 -38.171 -48.963  1.00149.01           O  
ATOM    368  CB  GLN A  74     -87.854 -36.539 -49.430  1.00149.01           C  
ATOM    369  N   PHE A  75     -85.945 -37.210 -47.341  1.00135.12           N  
ATOM    370  CA  PHE A  75     -85.307 -37.974 -46.268  1.00135.12           C  
ATOM    371  C   PHE A  75     -86.069 -39.283 -46.049  1.00135.12           C  
ATOM    372  O   PHE A  75     -86.693 -39.525 -45.014  1.00135.12           O  
ATOM    373  CB  PHE A  75     -85.234 -37.141 -44.995  1.00135.12           C  
ATOM    374  N   GLN A  76     -86.008 -40.137 -47.069  1.00140.15           N  
ATOM    375  CA  GLN A  76     -86.632 -41.451 -47.028  1.00140.15           C  
ATOM    376  C   GLN A  76     -85.624 -42.576 -46.867  1.00140.15           C  
ATOM    377  O   GLN A  76     -86.023 -43.743 -46.807  1.00140.15           O  
ATOM    378  CB  GLN A  76     -87.467 -41.684 -48.292  1.00140.15           C  
ATOM    379  N   ASP A  77     -84.329 -42.260 -46.803  1.00140.25           N  
ATOM    380  CA  ASP A  77     -83.321 -43.291 -46.594  1.00140.25           C  
ATOM    381  C   ASP A  77     -83.329 -43.820 -45.168  1.00140.25           C  
ATOM    382  O   ASP A  77     -82.888 -44.950 -44.940  1.00140.25           O  
ATOM    383  CB  ASP A  77     -81.933 -42.752 -46.943  1.00140.25           C  
ATOM    384  N   PHE A  78     -83.809 -43.031 -44.209  1.00142.49           N  
ATOM    385  CA  PHE A  78     -84.005 -43.505 -42.847  1.00142.49           C  
ATOM    386  C   PHE A  78     -85.156 -44.505 -42.844  1.00142.49           C  
ATOM    387  O   PHE A  78     -85.085 -45.540 -42.166  1.00142.49           O  
ATOM    388  CB  PHE A  78     -84.290 -42.341 -41.900  1.00142.49           C  
ATOM    389  N   PRO A  79     -86.225 -44.233 -43.597  1.00146.63           N  
ATOM    390  CA  PRO A  79     -87.266 -45.257 -43.764  1.00146.63           C  
ATOM    391  C   PRO A  79     -86.793 -46.448 -44.575  1.00146.63           C  
ATOM    392  O   PRO A  79     -87.297 -47.558 -44.370  1.00146.63           O  
ATOM    393  CB  PRO A  79     -88.396 -44.499 -44.472  1.00146.63           C  
ATOM    394  N   THR A  80     -85.829 -46.257 -45.479  1.00150.77           N  
ATOM    395  CA  THR A  80     -85.264 -47.388 -46.208  1.00150.77           C  
ATOM    396  C   THR A  80     -84.398 -48.247 -45.297  1.00150.77           C  
ATOM    397  O   THR A  80     -84.360 -49.474 -45.443  1.00150.77           O  
ATOM    398  CB  THR A  80     -84.454 -46.893 -47.406  1.00150.77           C  
ATOM    399  N   TYR A  81     -83.695 -47.618 -44.351  1.00141.33           N  
ATOM    400  CA  TYR A  81     -82.931 -48.374 -43.366  1.00141.33           C  
ATOM    401  C   TYR A  81     -83.846 -49.078 -42.375  1.00141.33           C  
ATOM    402  O   TYR A  81     -83.501 -50.151 -41.867  1.00141.33           O  
ATOM    403  CB  TYR A  81     -81.958 -47.450 -42.633  1.00141.33           C  
ATOM    404  N   TRP A  82     -85.009 -48.490 -42.088  1.00141.30           N  
ATOM    405  CA  TRP A  82     -85.990 -49.170 -41.250  1.00141.30           C  
ATOM    406  C   TRP A  82     -86.630 -50.337 -41.990  1.00141.30           C  
ATOM    407  O   TRP A  82     -86.866 -51.399 -41.403  1.00141.30           O  
ATOM    408  CB  TRP A  82     -87.055 -48.179 -40.782  1.00141.30           C  
ATOM    409  N   ARG A  83     -86.908 -50.164 -43.284  1.00154.32           N  
ATOM    410  CA  ARG A  83     -87.515 -51.215 -44.090  1.00154.32           C  
ATOM    411  C   ARG A  83     -86.525 -52.291 -44.506  1.00154.32           C  
ATOM    412  O   ARG A  83     -86.953 -53.363 -44.945  1.00154.32           O  
ATOM    413  CB  ARG A  83     -88.165 -50.613 -45.337  1.00154.32           C  
ATOM    414  N   ASN A  84     -85.224 -52.030 -44.393  1.00155.36           N  
ATOM    415  CA  ASN A  84     -84.227 -53.046 -44.696  1.00155.36           C  
ATOM    416  C   ASN A  84     -84.239 -54.122 -43.618  1.00155.36           C  
ATOM    417  O   ASN A  84     -84.223 -53.818 -42.421  1.00155.36           O  
ATOM    418  CB  ASN A  84     -82.840 -52.414 -44.803  1.00155.36           C  
ATOM    419  N   LEU A  85     -84.267 -55.385 -44.045  1.00171.38           N  
ATOM    420  CA  LEU A  85     -84.367 -56.516 -43.121  1.00171.38           C  
ATOM    421  C   LEU A  85     -82.990 -56.810 -42.521  1.00171.38           C  
ATOM    422  O   LEU A  85     -82.313 -57.776 -42.881  1.00171.38           O  
ATOM    423  CB  LEU A  85     -84.942 -57.734 -43.830  1.00171.38           C  
ATOM    424  N   THR A  86     -82.598 -55.932 -41.581  1.00177.03           N  
ATOM    425  CA  THR A  86     -81.334 -55.998 -40.832  1.00177.03           C  
ATOM    426  C   THR A  86     -80.115 -56.035 -41.755  1.00177.03           C  
ATOM    427  O   THR A  86     -79.144 -56.752 -41.504  1.00177.03           O  
ATOM    428  CB  THR A  86     -81.315 -57.181 -39.858  1.00177.03           C  
ATOM    429  N   GLY A  87     -80.167 -55.256 -42.834  1.00165.43           N  
ATOM    430  CA  GLY A  87     -79.080 -55.240 -43.790  1.00165.43           C  
ATOM    431  C   GLY A  87     -78.731 -53.867 -44.323  1.00165.43           C  
ATOM    432  O   GLY A  87     -78.246 -53.745 -45.453  1.00165.43           O  
ATOM    433  N   PHE A  88     -78.967 -52.821 -43.530  1.00155.49           N  
ATOM    434  CA  PHE A  88     -78.624 -51.475 -43.978  1.00155.49           C  
ATOM    435  C   PHE A  88     -77.146 -51.180 -43.750  1.00155.49           C  
ATOM    436  O   PHE A  88     -76.388 -50.989 -44.709  1.00155.49           O  
ATOM    437  CB  PHE A  88     -79.496 -50.446 -43.256  1.00155.49           C  
ATOM    438  N   THR A  89     -76.733 -51.119 -42.477  1.00152.33           N  
ATOM    439  CA  THR A  89     -75.343 -51.034 -42.010  1.00152.33           C  
ATOM    440  C   THR A  89     -74.575 -49.820 -42.542  1.00152.33           C  
ATOM    441  O   THR A  89     -73.338 -49.831 -42.537  1.00152.33           O  
ATOM    442  CB  THR A  89     -74.566 -52.318 -42.333  1.00152.33           C  
ATOM    443  N   ASP A  90     -75.285 -48.809 -43.068  1.00152.07           N  
ATOM    444  CA  ASP A  90     -74.777 -47.522 -43.558  1.00152.07           C  
ATOM    445  C   ASP A  90     -73.853 -47.615 -44.774  1.00152.07           C  
ATOM    446  O   ASP A  90     -73.398 -46.585 -45.281  1.00152.07           O  
ATOM    447  CB  ASP A  90     -74.074 -46.746 -42.435  1.00152.07           C  
ATOM    448  N   GLU A  91     -73.554 -48.823 -45.248  1.00161.92           N  
ATOM    449  CA  GLU A  91     -72.859 -49.006 -46.517  1.00161.92           C  
ATOM    450  C   GLU A  91     -73.444 -50.109 -47.387  1.00161.92           C  
ATOM    451  O   GLU A  91     -73.306 -50.032 -48.612  1.00161.92           O  
ATOM    452  CB  GLU A  91     -71.373 -49.299 -46.275  1.00161.92           C  
ATOM    453  N   GLN A  92     -74.117 -51.111 -46.817  1.00170.95           N  
ATOM    454  CA  GLN A  92     -74.758 -52.140 -47.627  1.00170.95           C  
ATOM    455  C   GLN A  92     -76.008 -51.618 -48.319  1.00170.95           C  
ATOM    456  O   GLN A  92     -76.473 -52.233 -49.284  1.00170.95           O  
ATOM    457  CB  GLN A  92     -75.105 -53.353 -46.764  1.00170.95           C  
ATOM    458  N   LEU A  93     -76.564 -50.502 -47.839  1.00168.32           N  
ATOM    459  CA  LEU A  93     -77.661 -49.828 -48.517  1.00168.32           C  
ATOM    460  C   LEU A  93     -77.508 -48.312 -48.488  1.00168.32           C  
ATOM    461  O   LEU A  93     -78.421 -47.605 -48.933  1.00168.32           O  
ATOM    462  CB  LEU A  93     -79.005 -50.231 -47.896  1.00168.32           C  
ATOM    463  N   GLY A  94     -76.391 -47.790 -47.982  1.00158.74           N  
ATOM    464  CA  GLY A  94     -76.235 -46.359 -47.808  1.00158.74           C  
ATOM    465  C   GLY A  94     -75.210 -45.720 -48.722  1.00158.74           C  
ATOM    466  O   GLY A  94     -75.352 -44.554 -49.099  1.00158.74           O  
ATOM    467  N   ASP A  95     -74.161 -46.468 -49.075  1.00155.79           N  
ATOM    468  CA  ASP A  95     -73.176 -45.945 -50.016  1.00155.79           C  
ATOM    469  C   ASP A  95     -73.723 -45.949 -51.437  1.00155.79           C  
ATOM    470  O   ASP A  95     -73.539 -44.981 -52.184  1.00155.79           O  
ATOM    471  CB  ASP A  95     -71.884 -46.758 -49.934  1.00155.79           C  
ATOM    472  N   LEU A  96     -74.396 -47.025 -51.826  1.00152.67           N  
ATOM    473  CA  LEU A  96     -75.074 -47.112 -53.109  1.00152.67           C  
ATOM    474  C   LEU A  96     -76.523 -46.658 -53.033  1.00152.67           C  
ATOM    475  O   LEU A  96     -77.264 -46.822 -54.008  1.00152.67           O  
ATOM    476  CB  LEU A  96     -75.010 -48.544 -53.638  1.00152.67           C  
ATOM    477  N   GLY A  97     -76.942 -46.094 -51.905  1.00170.95           N  
ATOM    478  CA  GLY A  97     -78.331 -45.735 -51.702  1.00170.95           C  
ATOM    479  C   GLY A  97     -78.655 -44.294 -52.026  1.00170.95           C  
ATOM    480  O   GLY A  97     -79.485 -43.682 -51.347  1.00170.95           O  
ATOM    481  N   LEU A  98     -77.992 -43.757 -53.058  1.00183.06           N  
ATOM    482  CA  LEU A  98     -78.245 -42.432 -53.636  1.00183.06           C  
ATOM    483  C   LEU A  98     -78.074 -41.320 -52.594  1.00183.06           C  
ATOM    484  O   LEU A  98     -79.022 -40.643 -52.193  1.00183.06           O  
ATOM    485  CB  LEU A  98     -79.631 -42.371 -54.292  1.00183.06           C  
ATOM    486  N   GLU A  99     -76.827 -41.171 -52.149  1.00168.08           N  
ATOM    487  CA  GLU A  99     -76.456 -40.066 -51.269  1.00168.08           C  
ATOM    488  C   GLU A  99     -76.528 -38.772 -52.070  1.00168.08           C  
ATOM    489  O   GLU A  99     -75.631 -38.456 -52.854  1.00168.08           O  
ATOM    490  CB  GLU A  99     -75.060 -40.286 -50.695  1.00168.08           C  
ATOM    491  N   GLN A 100     -77.606 -38.017 -51.872  1.00160.40           N  
ATOM    492  CA  GLN A 100     -77.877 -36.836 -52.683  1.00160.40           C  
ATOM    493  C   GLN A 100     -77.084 -35.649 -52.153  1.00160.40           C  
ATOM    494  O   GLN A 100     -77.198 -35.294 -50.974  1.00160.40           O  
ATOM    495  CB  GLN A 100     -79.372 -36.528 -52.686  1.00160.40           C  
ATOM    496  N   PHE A 101     -76.281 -35.036 -53.022  1.00152.88           N  
ATOM    497  CA  PHE A 101     -75.542 -33.833 -52.664  1.00152.88           C  
ATOM    498  C   PHE A 101     -76.339 -32.562 -52.921  1.00152.88           C  
ATOM    499  O   PHE A 101     -76.045 -31.528 -52.307  1.00152.88           O  
ATOM    500  CB  PHE A 101     -74.221 -33.771 -53.435  1.00152.88           C  
ATOM    501  N   SER A 102     -77.309 -32.624 -53.840  1.00162.48           N  
ATOM    502  CA  SER A 102     -78.290 -31.573 -54.127  1.00162.48           C  
ATOM    503  C   SER A 102     -77.659 -30.264 -54.596  1.00162.48           C  
ATOM    504  O   SER A 102     -78.268 -29.198 -54.454  1.00162.48           O  
ATOM    505  CB  SER A 102     -79.203 -31.315 -52.920  1.00162.48           C  
ATOM    506  N   VAL A 103     -76.449 -30.312 -55.153  1.00159.85           N  
ATOM    507  CA  VAL A 103     -75.819 -29.122 -55.714  1.00159.85           C  
ATOM    508  C   VAL A 103     -75.479 -29.380 -57.174  1.00159.85           C  
ATOM    509  O   VAL A 103     -76.013 -28.724 -58.076  1.00159.85           O  
ATOM    510  CB  VAL A 103     -74.562 -28.726 -54.918  1.00159.85           C  
ATOM    511  N   SER A 104     -74.588 -30.341 -57.414  1.00157.09           N  
ATOM    512  CA  SER A 104     -74.215 -30.747 -58.763  1.00157.09           C  
ATOM    513  C   SER A 104     -74.107 -32.251 -58.943  1.00157.09           C  
ATOM    514  O   SER A 104     -74.217 -32.723 -60.081  1.00157.09           O  
ATOM    515  CB  SER A 104     -72.880 -30.106 -59.172  1.00157.09           C  
ATOM    516  N   GLU A 105     -73.903 -33.019 -57.870  1.00155.21           N  
ATOM    517  CA  GLU A 105     -73.861 -34.469 -57.991  1.00155.21           C  
ATOM    518  C   GLU A 105     -75.251 -35.054 -58.181  1.00155.21           C  
ATOM    519  O   GLU A 105     -75.409 -36.043 -58.903  1.00155.21           O  
ATOM    520  CB  GLU A 105     -73.194 -35.083 -56.760  1.00155.21           C  
ATOM    521  N   LEU A 106     -76.266 -34.448 -57.559  1.00155.07           N  
ATOM    522  CA  LEU A 106     -77.642 -34.842 -57.834  1.00155.07           C  
ATOM    523  C   LEU A 106     -78.056 -34.459 -59.248  1.00155.07           C  
ATOM    524  O   LEU A 106     -78.811 -35.197 -59.889  1.00155.07           O  
ATOM    525  CB  LEU A 106     -78.586 -34.205 -56.817  1.00155.07           C  
ATOM    526  N   PHE A 107     -77.552 -33.328 -59.752  1.00158.98           N  
ATOM    527  CA  PHE A 107     -77.828 -32.931 -61.131  1.00158.98           C  
ATOM    528  C   PHE A 107     -77.173 -33.887 -62.120  1.00158.98           C  
ATOM    529  O   PHE A 107     -77.774 -34.237 -63.142  1.00158.98           O  
ATOM    530  CB  PHE A 107     -77.346 -31.500 -61.372  1.00158.98           C  
ATOM    531  N   SER A 108     -75.954 -34.339 -61.818  1.00156.91           N  
ATOM    532  CA  SER A 108     -75.282 -35.293 -62.695  1.00156.91           C  
ATOM    533  C   SER A 108     -75.937 -36.667 -62.627  1.00156.91           C  
ATOM    534  O   SER A 108     -76.105 -37.329 -63.657  1.00156.91           O  
ATOM    535  CB  SER A 108     -73.800 -35.385 -62.328  1.00156.91           C  
ATOM    536  N   SER A 109     -76.332 -37.103 -61.428  1.00151.07           N  
ATOM    537  CA  SER A 109     -76.967 -38.408 -61.281  1.00151.07           C  
ATOM    538  C   SER A 109     -78.395 -38.425 -61.813  1.00151.07           C  
ATOM    539  O   SER A 109     -78.920 -39.508 -62.097  1.00151.07           O  
ATOM    540  CB  SER A 109     -76.953 -38.841 -59.815  1.00151.07           C  
ATOM    541  N   ILE A 110     -79.033 -37.265 -61.953  1.00152.20           N  
ATOM    542  CA  ILE A 110     -80.350 -37.221 -62.574  1.00152.20           C  
ATOM    543  C   ILE A 110     -80.254 -37.035 -64.086  1.00152.20           C  
ATOM    544  O   ILE A 110     -81.150 -37.466 -64.818  1.00152.20           O  
ATOM    545  CB  ILE A 110     -81.208 -36.114 -61.939  1.00152.20           C  
ATOM    546  N   LEU A 111     -79.184 -36.404 -64.577  1.00152.73           N  
ATOM    547  CA  LEU A 111     -79.011 -36.226 -66.011  1.00152.73           C  
ATOM    548  C   LEU A 111     -78.346 -37.416 -66.684  1.00152.73           C  
ATOM    549  O   LEU A 111     -78.417 -37.530 -67.914  1.00152.73           O  
ATOM    550  CB  LEU A 111     -78.187 -34.966 -66.300  1.00152.73           C  
ATOM    551  N   ILE A 112     -77.698 -38.290 -65.918  1.00153.00           N  
ATOM    552  CA  ILE A 112     -77.068 -39.493 -66.457  1.00153.00           C  
ATOM    553  C   ILE A 112     -78.159 -40.432 -66.955  1.00153.00           C  
ATOM    554  O   ILE A 112     -78.133 -40.849 -68.123  1.00153.00           O  
ATOM    555  CB  ILE A 112     -76.183 -40.180 -65.407  1.00153.00           C  
ATOM    556  N   PRO A 113     -79.140 -40.783 -66.117  1.00145.70           N  
ATOM    557  CA  PRO A 113     -80.279 -41.570 -66.607  1.00145.70           C  
ATOM    558  C   PRO A 113     -81.293 -40.751 -67.388  1.00145.70           C  
ATOM    559  O   PRO A 113     -82.189 -41.342 -68.009  1.00145.70           O  
ATOM    560  CB  PRO A 113     -80.896 -42.126 -65.318  1.00145.70           C  
ATOM    561  N   GLY A 114     -81.178 -39.419 -67.378  1.00148.00           N  
ATOM    562  CA  GLY A 114     -82.118 -38.585 -68.105  1.00148.00           C  
ATOM    563  C   GLY A 114     -81.985 -38.701 -69.609  1.00148.00           C  
ATOM    564  O   GLY A 114     -82.970 -38.541 -70.335  1.00148.00           O  
ATOM    565  N   PHE A 115     -80.776 -38.972 -70.099  1.00150.33           N  
ATOM    566  CA  PHE A 115     -80.611 -39.263 -71.516  1.00150.33           C  
ATOM    567  C   PHE A 115     -80.916 -40.720 -71.823  1.00150.33           C  
ATOM    568  O   PHE A 115     -81.391 -41.032 -72.921  1.00150.33           O  
ATOM    569  CB  PHE A 115     -79.193 -38.913 -71.970  1.00150.33           C  
ATOM    570  N   PHE A 116     -80.664 -41.617 -70.864  1.00154.60           N  
ATOM    571  CA  PHE A 116     -80.893 -43.039 -71.089  1.00154.60           C  
ATOM    572  C   PHE A 116     -82.377 -43.370 -71.160  1.00154.60           C  
ATOM    573  O   PHE A 116     -82.769 -44.268 -71.912  1.00154.60           O  
ATOM    574  CB  PHE A 116     -80.225 -43.861 -69.987  1.00154.60           C  
ATOM    575  N   LEU A 117     -83.212 -42.656 -70.401  1.00152.22           N  
ATOM    576  CA  LEU A 117     -84.649 -42.908 -70.449  1.00152.22           C  
ATOM    577  C   LEU A 117     -85.252 -42.423 -71.762  1.00152.22           C  
ATOM    578  O   LEU A 117     -86.127 -43.087 -72.333  1.00152.22           O  
ATOM    579  CB  LEU A 117     -85.335 -42.237 -69.260  1.00152.22           C  
ATOM    580  N   LEU A 118     -84.787 -41.275 -72.260  1.00150.00           N  
ATOM    581  CA  LEU A 118     -85.251 -40.784 -73.554  1.00150.00           C  
ATOM    582  C   LEU A 118     -84.741 -41.663 -74.690  1.00150.00           C  
ATOM    583  O   LEU A 118     -85.450 -41.882 -75.680  1.00150.00           O  
ATOM    584  CB  LEU A 118     -84.813 -39.334 -73.750  1.00150.00           C  
ATOM    585  N   ALA A 119     -83.518 -42.189 -74.558  1.00149.64           N  
ATOM    586  CA  ALA A 119     -83.014 -43.145 -75.537  1.00149.64           C  
ATOM    587  C   ALA A 119     -83.754 -44.473 -75.450  1.00149.64           C  
ATOM    588  O   ALA A 119     -83.889 -45.173 -76.460  1.00149.64           O  
ATOM    589  CB  ALA A 119     -81.515 -43.356 -75.346  1.00149.64           C  
ATOM    590  N   CYS A 120     -84.248 -44.828 -74.262  1.00152.58           N  
ATOM    591  CA  CYS A 120     -85.062 -46.029 -74.120  1.00152.58           C  
ATOM    592  C   CYS A 120     -86.411 -45.860 -74.805  1.00152.58           C  
ATOM    593  O   CYS A 120     -86.910 -46.795 -75.442  1.00152.58           O  
ATOM    594  CB  CYS A 120     -85.252 -46.363 -72.641  1.00152.58           C  
ATOM    595  N   ILE A 121     -87.007 -44.670 -74.697  1.00149.10           N  
ATOM    596  CA  ILE A 121     -88.275 -44.417 -75.376  1.00149.10           C  
ATOM    597  C   ILE A 121     -88.076 -44.330 -76.886  1.00149.10           C  
ATOM    598  O   ILE A 121     -88.943 -44.760 -77.659  1.00149.10           O  
ATOM    599  CB  ILE A 121     -88.933 -43.142 -74.818  1.00149.10           C  
ATOM    600  N   LEU A 122     -86.936 -43.791 -77.331  1.00142.88           N  
ATOM    601  CA  LEU A 122     -86.652 -43.735 -78.761  1.00142.88           C  
ATOM    602  C   LEU A 122     -86.391 -45.126 -79.330  1.00142.88           C  
ATOM    603  O   LEU A 122     -86.817 -45.437 -80.449  1.00142.88           O  
ATOM    604  CB  LEU A 122     -85.462 -42.814 -79.023  1.00142.88           C  
ATOM    605  N   GLN A 123     -85.699 -45.977 -78.568  1.00145.00           N  
ATOM    606  CA  GLN A 123     -85.486 -47.352 -79.003  1.00145.00           C  
ATOM    607  C   GLN A 123     -86.771 -48.165 -78.932  1.00145.00           C  
ATOM    608  O   GLN A 123     -86.945 -49.110 -79.708  1.00145.00           O  
ATOM    609  CB  GLN A 123     -84.393 -48.009 -78.161  1.00145.00           C  
ATOM    610  N   LEU A 124     -87.679 -47.815 -78.018  1.00144.62           N  
ATOM    611  CA  LEU A 124     -88.968 -48.492 -77.974  1.00144.62           C  
ATOM    612  C   LEU A 124     -89.856 -48.075 -79.138  1.00144.62           C  
ATOM    613  O   LEU A 124     -90.690 -48.865 -79.595  1.00144.62           O  
ATOM    614  CB  LEU A 124     -89.663 -48.211 -76.642  1.00144.62           C  
ATOM    615  N   HIS A 125     -89.693 -46.846 -79.631  1.00135.43           N  
ATOM    616  CA  HIS A 125     -90.469 -46.395 -80.778  1.00135.43           C  
ATOM    617  C   HIS A 125     -89.854 -46.808 -82.109  1.00135.43           C  
ATOM    618  O   HIS A 125     -90.558 -46.806 -83.125  1.00135.43           O  
ATOM    619  CB  HIS A 125     -90.630 -44.874 -80.739  1.00135.43           C  
ATOM    620  N   TYR A 126     -88.565 -47.159 -82.132  1.00130.44           N  
ATOM    621  CA  TYR A 126     -87.875 -47.516 -83.368  1.00130.44           C  
ATOM    622  C   TYR A 126     -87.386 -48.961 -83.373  1.00130.44           C  
ATOM    623  O   TYR A 126     -86.459 -49.292 -84.117  1.00130.44           O  
ATOM    624  CB  TYR A 126     -86.702 -46.566 -83.618  1.00130.44           C  
ATOM    625  N   PHE A 127     -87.990 -49.833 -82.564  1.00135.29           N  
ATOM    626  CA  PHE A 127     -87.554 -51.223 -82.511  1.00135.29           C  
ATOM    627  C   PHE A 127     -88.113 -52.067 -83.648  1.00135.29           C  
ATOM    628  O   PHE A 127     -87.554 -53.128 -83.946  1.00135.29           O  
ATOM    629  CB  PHE A 127     -87.951 -51.854 -81.175  1.00135.29           C  
ATOM    630  N   HIS A 128     -89.197 -51.628 -84.284  1.00129.61           N  
ATOM    631  CA  HIS A 128     -89.794 -52.394 -85.370  1.00129.61           C  
ATOM    632  C   HIS A 128     -89.113 -52.141 -86.705  1.00129.61           C  
ATOM    633  O   HIS A 128     -89.027 -53.058 -87.532  1.00129.61           O  
ATOM    634  CB  HIS A 128     -91.286 -52.066 -85.487  1.00129.61           C  
ATOM    635  N   ARG A 129     -88.630 -50.927 -86.935  1.00130.06           N  
ATOM    636  CA  ARG A 129     -87.942 -50.599 -88.175  1.00130.06           C  
ATOM    637  C   ARG A 129     -86.537 -51.184 -88.147  1.00130.06           C  
ATOM    638  O   ARG A 129     -86.044 -51.663 -89.176  1.00130.06           O  
ATOM    639  CB  ARG A 129     -87.891 -49.084 -88.378  1.00130.06           C  
ATOM    640  N   PRO A 130     -85.863 -51.161 -86.993  1.00135.55           N  
ATOM    641  CA  PRO A 130     -84.498 -51.708 -86.943  1.00135.55           C  
ATOM    642  C   PRO A 130     -84.460 -53.221 -87.018  1.00135.55           C  
ATOM    643  O   PRO A 130     -83.471 -53.781 -87.506  1.00135.55           O  
ATOM    644  CB  PRO A 130     -83.960 -51.193 -85.602  1.00135.55           C  
ATOM    645  N   PHE A 131     -85.509 -53.901 -86.560  1.00135.70           N  
ATOM    646  CA  PHE A 131     -85.610 -55.346 -86.709  1.00135.70           C  
ATOM    647  C   PHE A 131     -86.110 -55.761 -88.085  1.00135.70           C  
ATOM    648  O   PHE A 131     -86.251 -56.961 -88.337  1.00135.70           O  
ATOM    649  CB  PHE A 131     -86.529 -55.925 -85.632  1.00135.70           C  
ATOM    650  N   MET A 132     -86.406 -54.806 -88.967  1.00139.72           N  
ATOM    651  CA  MET A 132     -86.738 -55.143 -90.345  1.00139.72           C  
ATOM    652  C   MET A 132     -85.489 -55.358 -91.184  1.00139.72           C  
ATOM    653  O   MET A 132     -85.486 -56.210 -92.078  1.00139.72           O  
ATOM    654  CB  MET A 132     -87.604 -54.046 -90.965  1.00139.72           C  
ATOM    655  N   GLN A 133     -84.426 -54.598 -90.915  1.00137.92           N  
ATOM    656  CA  GLN A 133     -83.175 -54.783 -91.640  1.00137.92           C  
ATOM    657  C   GLN A 133     -82.363 -55.936 -91.062  1.00137.92           C  
ATOM    658  O   GLN A 133     -81.749 -56.702 -91.813  1.00137.92           O  
ATOM    659  CB  GLN A 133     -82.359 -53.492 -91.616  1.00137.92           C  
ATOM    660  N   LEU A 134     -82.354 -56.080 -89.741  1.00142.40           N  
ATOM    661  CA  LEU A 134     -81.580 -57.126 -89.073  1.00142.40           C  
ATOM    662  C   LEU A 134     -82.398 -58.399 -88.872  1.00142.40           C  
ATOM    663  O   LEU A 134     -82.467 -58.950 -87.774  1.00142.40           O  
ATOM    664  CB  LEU A 134     -81.049 -56.604 -87.745  1.00142.40           C  
ATOM    665  N   THR A 135     -83.015 -58.874 -89.950  1.00149.24           N  
ATOM    666  CA  THR A 135     -83.782 -60.115 -89.969  1.00149.24           C  
ATOM    667  C   THR A 135     -83.877 -60.578 -91.417  1.00149.24           C  
ATOM    668  O   THR A 135     -83.151 -60.091 -92.290  1.00149.24           O  
ATOM    669  CB  THR A 135     -85.173 -59.933 -89.351  1.00149.24           C  
ATOM    670  N   ASP A 136     -84.783 -61.520 -91.675  1.00152.45           N  
ATOM    671  CA  ASP A 136     -85.055 -61.988 -93.035  1.00152.45           C  
ATOM    672  C   ASP A 136     -86.123 -61.100 -93.675  1.00152.45           C  
ATOM    673  O   ASP A 136     -87.240 -61.531 -93.980  1.00152.45           O  
ATOM    674  CB  ASP A 136     -85.477 -63.452 -93.021  1.00152.45           C  
ATOM    675  N   LEU A 137     -85.735 -59.838 -93.884  1.00154.24           N  
ATOM    676  CA  LEU A 137     -86.583 -58.745 -94.384  1.00154.24           C  
ATOM    677  C   LEU A 137     -87.875 -58.583 -93.584  1.00154.24           C  
ATOM    678  O   LEU A 137     -87.883 -58.747 -92.365  1.00154.24           O  
ATOM    679  CB  LEU A 137     -86.908 -58.937 -95.871  1.00154.24           C  
ATOM    680  N   ARG A 138     -71.681 -32.290-114.057  1.00210.89           N  
ATOM    681  CA  ARG A 138     -70.723 -33.326-113.695  1.00210.89           C  
ATOM    682  C   ARG A 138     -70.657 -33.505-112.184  1.00210.89           C  
ATOM    683  O   ARG A 138     -69.576 -33.603-111.607  1.00210.89           O  
ATOM    684  CB  ARG A 138     -69.336 -32.986-114.241  1.00210.89           C  
ATOM    685  CG  ARG A 138     -69.242 -33.007-115.755  1.00210.89           C  
ATOM    686  CD  ARG A 138     -67.840 -32.656-116.215  1.00210.89           C  
ATOM    687  NE  ARG A 138     -67.735 -32.627-117.670  1.00210.89           N  
ATOM    688  CZ  ARG A 138     -66.632 -32.297-118.330  1.00210.89           C  
ATOM    689  NH1 ARG A 138     -65.533 -31.969-117.665  1.00210.89           N  
ATOM    690  NH2 ARG A 138     -66.625 -32.298-119.654  1.00210.89           N  
ATOM    691  N   LEU A 139     -71.820 -33.541-111.543  1.00219.87           N  
ATOM    692  CA  LEU A 139     -71.903 -33.699-110.097  1.00219.87           C  
ATOM    693  C   LEU A 139     -72.572 -35.001-109.693  1.00219.87           C  
ATOM    694  O   LEU A 139     -71.978 -35.793-108.952  1.00219.87           O  
ATOM    695  CB  LEU A 139     -72.658 -32.508-109.484  1.00219.87           C  
ATOM    696  CG  LEU A 139     -72.007 -31.131-109.633  1.00219.87           C  
ATOM    697  CD1 LEU A 139     -72.938 -30.035-109.138  1.00219.87           C  
ATOM    698  CD2 LEU A 139     -70.679 -31.081-108.895  1.00219.87           C  
ATOM    699  N   LEU A 140     -73.790 -35.253-110.185  1.00222.79           N  
ATOM    700  CA  LEU A 140     -74.560 -36.413-109.742  1.00222.79           C  
ATOM    701  C   LEU A 140     -73.992 -37.708-110.307  1.00222.79           C  
ATOM    702  O   LEU A 140     -74.025 -38.745-109.633  1.00222.79           O  
ATOM    703  CB  LEU A 140     -76.031 -36.231-110.136  1.00222.79           C  
ATOM    704  CG  LEU A 140     -77.161 -37.111-109.577  1.00222.79           C  
ATOM    705  CD1 LEU A 140     -77.362 -38.438-110.313  1.00222.79           C  
ATOM    706  CD2 LEU A 140     -76.929 -37.360-108.093  1.00222.79           C  
ATOM    707  N   ASP A 141     -73.468 -37.668-111.536  1.00226.71           N  
ATOM    708  CA  ASP A 141     -72.896 -38.864-112.145  1.00226.71           C  
ATOM    709  C   ASP A 141     -71.618 -39.288-111.434  1.00226.71           C  
ATOM    710  O   ASP A 141     -71.420 -40.477-111.159  1.00226.71           O  
ATOM    711  CB  ASP A 141     -72.626 -38.617-113.626  1.00226.71           C  
ATOM    712  CG  ASP A 141     -73.896 -38.432-114.422  1.00226.71           C  
ATOM    713  OD1 ASP A 141     -74.931 -39.011-114.030  1.00226.71           O  
ATOM    714  OD2 ASP A 141     -73.863 -37.701-115.435  1.00226.71           O  
ATOM    715  N   LEU A 142     -70.750 -38.325-111.113  1.00219.10           N  
ATOM    716  CA  LEU A 142     -69.540 -38.643-110.367  1.00219.10           C  
ATOM    717  C   LEU A 142     -69.855 -39.045-108.933  1.00219.10           C  
ATOM    718  O   LEU A 142     -69.147 -39.881-108.363  1.00219.10           O  
ATOM    719  CB  LEU A 142     -68.570 -37.461-110.389  1.00219.10           C  
ATOM    720  CG  LEU A 142     -67.941 -37.125-111.744  1.00219.10           C  
ATOM    721  CD1 LEU A 142     -67.096 -35.866-111.648  1.00219.10           C  
ATOM    722  CD2 LEU A 142     -67.108 -38.293-112.248  1.00219.10           C  
ATOM    723  N   ALA A 143     -70.921 -38.485-108.348  1.00216.09           N  
ATOM    724  CA  ALA A 143     -71.305 -38.858-106.990  1.00216.09           C  
ATOM    725  C   ALA A 143     -71.798 -40.298-106.932  1.00216.09           C  
ATOM    726  O   ALA A 143     -71.396 -41.064-106.048  1.00216.09           O  
ATOM    727  CB  ALA A 143     -72.377 -37.906-106.462  1.00216.09           C  
ATOM    728  N   ALA A 144     -72.649 -40.690-107.884  1.00213.38           N  
ATOM    729  CA  ALA A 144     -73.172 -42.052-107.894  1.00213.38           C  
ATOM    730  C   ALA A 144     -72.097 -43.062-108.278  1.00213.38           C  
ATOM    731  O   ALA A 144     -72.068 -44.176-107.741  1.00213.38           O  
ATOM    732  CB  ALA A 144     -74.366 -42.150-108.843  1.00213.38           C  
ATOM    733  N   SER A 145     -71.188 -42.685-109.184  1.00211.53           N  
ATOM    734  CA  SER A 145     -70.131 -43.607-109.592  1.00211.53           C  
ATOM    735  C   SER A 145     -69.106 -43.809-108.482  1.00211.53           C  
ATOM    736  O   SER A 145     -68.664 -44.939-108.241  1.00211.53           O  
ATOM    737  CB  SER A 145     -69.452 -43.105-110.865  1.00211.53           C  
ATOM    738  OG  SER A 145     -68.751 -41.899-110.626  1.00211.53           O  
ATOM    739  N   PHE A 146     -68.728 -42.736-107.782  1.00205.38           N  
ATOM    740  CA  PHE A 146     -67.767 -42.880-106.693  1.00205.38           C  
ATOM    741  C   PHE A 146     -68.403 -43.521-105.467  1.00205.38           C  
ATOM    742  O   PHE A 146     -67.706 -44.166-104.676  1.00205.38           O  
ATOM    743  CB  PHE A 146     -67.159 -41.521-106.346  1.00205.38           C  
ATOM    744  CG  PHE A 146     -66.246 -40.973-107.411  1.00205.38           C  
ATOM    745  CD1 PHE A 146     -65.676 -41.813-108.361  1.00205.38           C  
ATOM    746  CD2 PHE A 146     -65.979 -39.614-107.480  1.00205.38           C  
ATOM    747  CE1 PHE A 146     -64.841 -41.310-109.350  1.00205.38           C  
ATOM    748  CE2 PHE A 146     -65.147 -39.102-108.468  1.00205.38           C  
ATOM    749  CZ  PHE A 146     -64.578 -39.954-109.403  1.00205.38           C  
ATOM    750  N   SER A 147     -69.722 -43.379-105.301  1.00194.58           N  
ATOM    751  CA  SER A 147     -70.409 -44.153-104.276  1.00194.58           C  
ATOM    752  C   SER A 147     -70.445 -45.631-104.635  1.00194.58           C  
ATOM    753  O   SER A 147     -70.367 -46.484-103.744  1.00194.58           O  
ATOM    754  CB  SER A 147     -71.827 -43.623-104.068  1.00194.58           C  
ATOM    755  OG  SER A 147     -71.805 -42.294-103.578  1.00194.58           O  
ATOM    756  N   ALA A 148     -70.551 -45.952-105.928  1.00184.78           N  
ATOM    757  CA  ALA A 148     -70.470 -47.346-106.355  1.00184.78           C  
ATOM    758  C   ALA A 148     -69.071 -47.910-106.130  1.00184.78           C  
ATOM    759  O   ALA A 148     -68.922 -49.088-105.780  1.00184.78           O  
ATOM    760  CB  ALA A 148     -70.870 -47.473-107.824  1.00184.78           C  
ATOM    761  N   VAL A 149     -68.041 -47.079-106.323  1.00176.12           N  
ATOM    762  CA  VAL A 149     -66.674 -47.471-105.985  1.00176.12           C  
ATOM    763  C   VAL A 149     -66.546 -47.710-104.483  1.00176.12           C  
ATOM    764  O   VAL A 149     -65.884 -48.659-104.043  1.00176.12           O  
ATOM    765  CB  VAL A 149     -65.679 -46.406-106.489  1.00176.12           C  
ATOM    766  CG1 VAL A 149     -64.260 -46.693-106.016  1.00176.12           C  
ATOM    767  CG2 VAL A 149     -65.704 -46.341-108.003  1.00176.12           C  
ATOM    768  N   LEU A 150     -67.220 -46.882-103.678  1.00166.74           N  
ATOM    769  CA  LEU A 150     -67.209 -47.072-102.231  1.00166.74           C  
ATOM    770  C   LEU A 150     -67.935 -48.350-101.825  1.00166.74           C  
ATOM    771  O   LEU A 150     -67.553 -48.979-100.837  1.00166.74           O  
ATOM    772  CB  LEU A 150     -67.817 -45.843-101.541  1.00166.74           C  
ATOM    773  CG  LEU A 150     -67.695 -45.592-100.027  1.00166.74           C  
ATOM    774  CD1 LEU A 150     -68.739 -46.316 -99.163  1.00166.74           C  
ATOM    775  CD2 LEU A 150     -66.289 -45.937 -99.556  1.00166.74           C  
ATOM    776  N   THR A 151     -68.966 -48.758-102.572  1.00162.72           N  
ATOM    777  CA  THR A 151     -69.608 -50.038-102.281  1.00162.72           C  
ATOM    778  C   THR A 151     -68.734 -51.214-102.692  1.00162.72           C  
ATOM    779  O   THR A 151     -68.783 -52.272-102.052  1.00162.72           O  
ATOM    780  CB  THR A 151     -70.961 -50.145-102.980  1.00162.72           C  
ATOM    781  OG1 THR A 151     -70.782 -50.002-104.394  1.00162.72           O  
ATOM    782  CG2 THR A 151     -71.922 -49.088-102.467  1.00162.72           C  
ATOM    783  N   ARG A 152     -67.946 -51.057-103.762  1.00162.07           N  
ATOM    784  CA  ARG A 152     -66.965 -52.079-104.125  1.00162.07           C  
ATOM    785  C   ARG A 152     -65.903 -52.228-103.042  1.00162.07           C  
ATOM    786  O   ARG A 152     -65.531 -53.350-102.676  1.00162.07           O  
ATOM    787  CB  ARG A 152     -66.314 -51.734-105.466  1.00162.07           C  
ATOM    788  CG  ARG A 152     -67.255 -51.779-106.656  1.00162.07           C  
ATOM    789  CD  ARG A 152     -67.679 -53.203-106.979  1.00162.07           C  
ATOM    790  NE  ARG A 152     -66.538 -54.047-107.325  1.00162.07           N  
ATOM    791  CZ  ARG A 152     -66.024 -54.153-108.546  1.00162.07           C  
ATOM    792  NH1 ARG A 152     -66.545 -53.466-109.553  1.00162.07           N  
ATOM    793  NH2 ARG A 152     -64.985 -54.947-108.761  1.00162.07           N  
ATOM    794  N   ILE A 153     -65.420 -51.103-102.506  1.00152.01           N  
ATOM    795  CA  ILE A 153     -64.485 -51.132-101.385  1.00152.01           C  
ATOM    796  C   ILE A 153     -65.172 -51.665-100.129  1.00152.01           C  
ATOM    797  O   ILE A 153     -64.540 -52.338 -99.308  1.00152.01           O  
ATOM    798  CB  ILE A 153     -63.885 -49.724-101.178  1.00152.01           C  
ATOM    799  CG1 ILE A 153     -63.124 -49.288-102.427  1.00152.01           C  
ATOM    800  CG2 ILE A 153     -62.911 -49.677-100.009  1.00152.01           C  
ATOM    801  CD1 ILE A 153     -62.735 -47.824-102.423  1.00152.01           C  
ATOM    802  N   GLN A 154     -66.478 -51.417 -99.987  1.00144.44           N  
ATOM    803  CA  GLN A 154     -67.230 -51.909 -98.836  1.00144.44           C  
ATOM    804  C   GLN A 154     -67.295 -53.432 -98.832  1.00144.44           C  
ATOM    805  O   GLN A 154     -67.046 -54.066 -97.803  1.00144.44           O  
ATOM    806  CB  GLN A 154     -68.636 -51.307 -98.848  1.00144.44           C  
ATOM    807  CG  GLN A 154     -69.490 -51.565 -97.620  1.00144.44           C  
ATOM    808  CD  GLN A 154     -70.853 -50.889 -97.725  1.00144.44           C  
ATOM    809  OE1 GLN A 154     -71.192 -50.310 -98.757  1.00144.44           O  
ATOM    810  NE2 GLN A 154     -71.628 -50.944 -96.648  1.00144.44           N  
ATOM    811  N   VAL A 155     -67.589 -54.034 -99.988  1.00136.51           N  
ATOM    812  CA  VAL A 155     -67.602 -55.492-100.095  1.00136.51           C  
ATOM    813  C   VAL A 155     -66.184 -56.053 -99.993  1.00136.51           C  
ATOM    814  O   VAL A 155     -65.978 -57.131 -99.419  1.00136.51           O  
ATOM    815  CB  VAL A 155     -68.311 -55.908-101.402  1.00136.51           C  
ATOM    816  CG1 VAL A 155     -68.304 -57.423-101.605  1.00136.51           C  
ATOM    817  CG2 VAL A 155     -69.743 -55.395-101.410  1.00136.51           C  
ATOM    818  N   PHE A 156     -65.187 -55.316-100.499  1.00142.19           N  
ATOM    819  CA  PHE A 156     -63.790 -55.751-100.419  1.00142.19           C  
ATOM    820  C   PHE A 156     -63.303 -55.803 -98.977  1.00142.19           C  
ATOM    821  O   PHE A 156     -62.707 -56.800 -98.544  1.00142.19           O  
ATOM    822  CB  PHE A 156     -62.913 -54.806-101.243  1.00142.19           C  
ATOM    823  CG  PHE A 156     -61.447 -55.130-101.196  1.00142.19           C  
ATOM    824  CD1 PHE A 156     -60.934 -56.202-101.905  1.00142.19           C  
ATOM    825  CD2 PHE A 156     -60.574 -54.339-100.465  1.00142.19           C  
ATOM    826  CE1 PHE A 156     -59.577 -56.494-101.872  1.00142.19           C  
ATOM    827  CE2 PHE A 156     -59.221 -54.626-100.427  1.00142.19           C  
ATOM    828  CZ  PHE A 156     -58.723 -55.706-101.132  1.00142.19           C  
ATOM    829  N   VAL A 157     -63.555 -54.733 -98.220  1.00139.80           N  
ATOM    830  CA  VAL A 157     -63.184 -54.692 -96.811  1.00139.80           C  
ATOM    831  C   VAL A 157     -63.977 -55.722 -96.018  1.00139.80           C  
ATOM    832  O   VAL A 157     -63.416 -56.420 -95.171  1.00139.80           O  
ATOM    833  CB  VAL A 157     -63.362 -53.264 -96.258  1.00139.80           C  
ATOM    834  CG1 VAL A 157     -63.211 -53.227 -94.747  1.00139.80           C  
ATOM    835  CG2 VAL A 157     -62.334 -52.335 -96.882  1.00139.80           C  
ATOM    836  N   ARG A 158     -65.266 -55.890 -96.329  1.00139.00           N  
ATOM    837  CA  ARG A 158     -66.101 -56.829 -95.580  1.00139.00           C  
ATOM    838  C   ARG A 158     -65.701 -58.279 -95.834  1.00139.00           C  
ATOM    839  O   ARG A 158     -65.722 -59.101 -94.913  1.00139.00           O  
ATOM    840  CB  ARG A 158     -67.572 -56.612 -95.931  1.00139.00           C  
ATOM    841  CG  ARG A 158     -68.538 -57.468 -95.154  1.00139.00           C  
ATOM    842  CD  ARG A 158     -69.964 -57.213 -95.568  1.00139.00           C  
ATOM    843  NE  ARG A 158     -70.419 -55.888 -95.166  1.00139.00           N  
ATOM    844  CZ  ARG A 158     -70.704 -54.905 -96.009  1.00139.00           C  
ATOM    845  NH1 ARG A 158     -70.575 -55.086 -97.316  1.00139.00           N  
ATOM    846  NH2 ARG A 158     -71.116 -53.738 -95.541  1.00139.00           N  
ATOM    847  N   ARG A 159     -65.323 -58.612 -97.070  1.00139.75           N  
ATOM    848  CA  ARG A 159     -64.887 -59.975 -97.353  1.00139.75           C  
ATOM    849  C   ARG A 159     -63.528 -60.247 -96.726  1.00139.75           C  
ATOM    850  O   ARG A 159     -63.272 -61.354 -96.236  1.00139.75           O  
ATOM    851  CB  ARG A 159     -64.839 -60.216 -98.860  1.00139.75           C  
ATOM    852  CG  ARG A 159     -64.478 -61.641 -99.253  1.00139.75           C  
ATOM    853  CD  ARG A 159     -65.588 -62.594 -98.860  1.00139.75           C  
ATOM    854  NE  ARG A 159     -65.307 -63.974 -99.239  1.00139.75           N  
ATOM    855  CZ  ARG A 159     -64.662 -64.841 -98.468  1.00139.75           C  
ATOM    856  NH1 ARG A 159     -64.235 -64.471 -97.270  1.00139.75           N  
ATOM    857  NH2 ARG A 159     -64.452 -66.080 -98.889  1.00139.75           N  
ATOM    858  N   LEU A 160     -62.652 -59.240 -96.706  1.00137.81           N  
ATOM    859  CA  LEU A 160     -61.374 -59.397 -96.026  1.00137.81           C  
ATOM    860  C   LEU A 160     -61.531 -59.376 -94.509  1.00137.81           C  
ATOM    861  O   LEU A 160     -60.663 -59.894 -93.801  1.00137.81           O  
ATOM    862  CB  LEU A 160     -60.405 -58.311 -96.512  1.00137.81           C  
ATOM    863  CG  LEU A 160     -58.919 -58.356 -96.150  1.00137.81           C  
ATOM    864  CD1 LEU A 160     -58.104 -57.845 -97.317  1.00137.81           C  
ATOM    865  CD2 LEU A 160     -58.625 -57.508 -94.918  1.00137.81           C  
ATOM    866  N   LEU A 161     -62.625 -58.814 -93.997  1.00136.06           N  
ATOM    867  CA  LEU A 161     -62.883 -58.759 -92.567  1.00136.06           C  
ATOM    868  C   LEU A 161     -63.822 -59.873 -92.127  1.00136.06           C  
ATOM    869  O   LEU A 161     -64.142 -59.968 -90.941  1.00136.06           O  
ATOM    870  CB  LEU A 161     -63.484 -57.397 -92.194  1.00136.06           C  
ATOM    871  CG  LEU A 161     -63.400 -56.783 -90.800  1.00136.06           C  
ATOM    872  CD1 LEU A 161     -62.000 -56.248 -90.568  1.00136.06           C  
ATOM    873  CD2 LEU A 161     -64.443 -55.709 -90.596  1.00136.06           C  
ATOM    874  N   GLU A 162     -64.294 -60.696 -93.066  1.00140.37           N  
ATOM    875  CA  GLU A 162     -65.050 -61.892 -92.707  1.00140.37           C  
ATOM    876  C   GLU A 162     -64.176 -62.867 -91.932  1.00140.37           C  
ATOM    877  O   GLU A 162     -64.442 -63.173 -90.766  1.00140.37           O  
ATOM    878  CB  GLU A 162     -65.616 -62.549 -93.964  1.00140.37           C  
ATOM    879  CG  GLU A 162     -66.400 -63.811 -93.683  1.00140.37           C  
ATOM    880  CD  GLU A 162     -66.996 -64.424 -94.935  1.00140.37           C  
ATOM    881  OE1 GLU A 162     -66.808 -63.854 -96.028  1.00140.37           O  
ATOM    882  OE2 GLU A 162     -67.644 -65.486 -94.829  1.00140.37           O  
ATOM    883  N   LEU A 163     -63.122 -63.360 -92.568  1.00122.89           N  
ATOM    884  CA  LEU A 163     -62.032 -63.984 -91.842  1.00122.89           C  
ATOM    885  C   LEU A 163     -61.026 -62.892 -91.486  1.00122.89           C  
ATOM    886  O   LEU A 163     -61.320 -61.700 -91.609  1.00122.89           O  
ATOM    887  CB  LEU A 163     -61.417 -65.134 -92.642  1.00122.89           C  
ATOM    888  CG  LEU A 163     -60.607 -64.883 -93.914  1.00122.89           C  
ATOM    889  CD1 LEU A 163     -59.628 -66.015 -94.101  1.00122.89           C  
ATOM    890  CD2 LEU A 163     -61.512 -64.788 -95.133  1.00122.89           C  
ATOM    891  N   HIS A 164     -59.847 -63.295 -91.006  1.00125.09           N  
ATOM    892  CA  HIS A 164     -58.770 -62.423 -90.524  1.00125.09           C  
ATOM    893  C   HIS A 164     -59.208 -61.522 -89.365  1.00125.09           C  
ATOM    894  O   HIS A 164     -58.594 -60.476 -89.128  1.00125.09           O  
ATOM    895  CB  HIS A 164     -58.169 -61.559 -91.647  1.00125.09           C  
ATOM    896  CG  HIS A 164     -57.519 -62.342 -92.745  1.00125.09           C  
ATOM    897  ND1 HIS A 164     -57.045 -61.749 -93.894  1.00125.09           N  
ATOM    898  CD2 HIS A 164     -57.282 -63.667 -92.881  1.00125.09           C  
ATOM    899  CE1 HIS A 164     -56.535 -62.673 -94.686  1.00125.09           C  
ATOM    900  NE2 HIS A 164     -56.665 -63.846 -94.094  1.00125.09           N  
ATOM    901  N   VAL A 165     -60.264 -61.896 -88.639  1.00117.45           N  
ATOM    902  CA  VAL A 165     -60.687 -61.154 -87.458  1.00117.45           C  
ATOM    903  C   VAL A 165     -60.659 -62.057 -86.238  1.00117.45           C  
ATOM    904  O   VAL A 165     -60.502 -61.574 -85.115  1.00117.45           O  
ATOM    905  CB  VAL A 165     -62.076 -60.519 -87.634  1.00117.45           C  
ATOM    906  CG1 VAL A 165     -61.969 -59.358 -88.563  1.00117.45           C  
ATOM    907  CG2 VAL A 165     -63.057 -61.532 -88.186  1.00117.45           C  
ATOM    908  N   PHE A 166     -60.833 -63.367 -86.439  1.00112.74           N  
ATOM    909  CA  PHE A 166     -60.614 -64.304 -85.344  1.00112.74           C  
ATOM    910  C   PHE A 166     -59.152 -64.302 -84.922  1.00112.74           C  
ATOM    911  O   PHE A 166     -58.847 -64.429 -83.729  1.00112.74           O  
ATOM    912  CB  PHE A 166     -61.084 -65.711 -85.738  1.00112.74           C  
ATOM    913  CG  PHE A 166     -60.335 -66.316 -86.897  1.00112.74           C  
ATOM    914  CD1 PHE A 166     -60.720 -66.053 -88.204  1.00112.74           C  
ATOM    915  CD2 PHE A 166     -59.283 -67.194 -86.678  1.00112.74           C  
ATOM    916  CE1 PHE A 166     -60.044 -66.613 -89.268  1.00112.74           C  
ATOM    917  CE2 PHE A 166     -58.607 -67.762 -87.740  1.00112.74           C  
ATOM    918  CZ  PHE A 166     -58.988 -67.469 -89.037  1.00112.74           C  
ATOM    919  N   LYS A 167     -58.247 -64.111 -85.883  1.00117.13           N  
ATOM    920  CA  LYS A 167     -56.839 -63.905 -85.570  1.00117.13           C  
ATOM    921  C   LYS A 167     -56.626 -62.595 -84.825  1.00117.13           C  
ATOM    922  O   LYS A 167     -55.808 -62.526 -83.902  1.00117.13           O  
ATOM    923  CB  LYS A 167     -56.019 -63.926 -86.857  1.00117.13           C  
ATOM    924  CG  LYS A 167     -56.019 -65.266 -87.557  1.00117.13           C  
ATOM    925  CD  LYS A 167     -55.079 -65.270 -88.741  1.00117.13           C  
ATOM    926  CE  LYS A 167     -55.649 -64.501 -89.907  1.00117.13           C  
ATOM    927  NZ  LYS A 167     -54.767 -64.612 -91.105  1.00117.13           N  
ATOM    928  N   LEU A 168     -57.365 -61.549 -85.198  1.00115.94           N  
ATOM    929  CA  LEU A 168     -57.141 -60.240 -84.597  1.00115.94           C  
ATOM    930  C   LEU A 168     -57.718 -60.172 -83.190  1.00115.94           C  
ATOM    931  O   LEU A 168     -57.133 -59.532 -82.306  1.00115.94           O  
ATOM    932  CB  LEU A 168     -57.729 -59.151 -85.501  1.00115.94           C  
ATOM    933  CG  LEU A 168     -57.396 -57.679 -85.251  1.00115.94           C  
ATOM    934  CD1 LEU A 168     -57.287 -56.955 -86.579  1.00115.94           C  
ATOM    935  CD2 LEU A 168     -58.456 -57.004 -84.397  1.00115.94           C  
ATOM    936  N   VAL A 169     -58.856 -60.831 -82.966  1.00119.02           N  
ATOM    937  CA  VAL A 169     -59.409 -60.948 -81.622  1.00119.02           C  
ATOM    938  C   VAL A 169     -58.491 -61.788 -80.742  1.00119.02           C  
ATOM    939  O   VAL A 169     -58.254 -61.449 -79.577  1.00119.02           O  
ATOM    940  CB  VAL A 169     -60.839 -61.518 -81.689  1.00119.02           C  
ATOM    941  CG1 VAL A 169     -61.357 -61.864 -80.314  1.00119.02           C  
ATOM    942  CG2 VAL A 169     -61.771 -60.505 -82.318  1.00119.02           C  
ATOM    943  N   ALA A 170     -57.925 -62.866 -81.299  1.00116.74           N  
ATOM    944  CA  ALA A 170     -56.981 -63.689 -80.546  1.00116.74           C  
ATOM    945  C   ALA A 170     -55.719 -62.911 -80.189  1.00116.74           C  
ATOM    946  O   ALA A 170     -55.206 -63.033 -79.069  1.00116.74           O  
ATOM    947  CB  ALA A 170     -56.632 -64.940 -81.345  1.00116.74           C  
ATOM    948  N   LEU A 171     -55.230 -62.079 -81.115  1.00123.38           N  
ATOM    949  CA  LEU A 171     -54.070 -61.238 -80.828  1.00123.38           C  
ATOM    950  C   LEU A 171     -54.372 -60.202 -79.756  1.00123.38           C  
ATOM    951  O   LEU A 171     -53.516 -59.919 -78.911  1.00123.38           O  
ATOM    952  CB  LEU A 171     -53.578 -60.541 -82.093  1.00123.38           C  
ATOM    953  CG  LEU A 171     -52.785 -61.394 -83.074  1.00123.38           C  
ATOM    954  CD1 LEU A 171     -52.470 -60.601 -84.327  1.00123.38           C  
ATOM    955  CD2 LEU A 171     -51.513 -61.843 -82.390  1.00123.38           C  
ATOM    956  N   TYR A 172     -55.575 -59.630 -79.764  1.00128.07           N  
ATOM    957  CA  TYR A 172     -55.868 -58.624 -78.752  1.00128.07           C  
ATOM    958  C   TYR A 172     -56.116 -59.240 -77.382  1.00128.07           C  
ATOM    959  O   TYR A 172     -55.751 -58.632 -76.369  1.00128.07           O  
ATOM    960  CB  TYR A 172     -57.062 -57.764 -79.160  1.00128.07           C  
ATOM    961  CG  TYR A 172     -57.287 -56.639 -78.184  1.00128.07           C  
ATOM    962  CD1 TYR A 172     -56.418 -55.560 -78.141  1.00128.07           C  
ATOM    963  CD2 TYR A 172     -58.346 -56.668 -77.290  1.00128.07           C  
ATOM    964  CE1 TYR A 172     -56.598 -54.535 -77.244  1.00128.07           C  
ATOM    965  CE2 TYR A 172     -58.538 -55.646 -76.387  1.00128.07           C  
ATOM    966  CZ  TYR A 172     -57.659 -54.582 -76.369  1.00128.07           C  
ATOM    967  OH  TYR A 172     -57.842 -53.555 -75.473  1.00128.07           O  
ATOM    968  N   THR A 173     -56.721 -60.432 -77.323  1.00117.81           N  
ATOM    969  CA  THR A 173     -56.916 -61.096 -76.036  1.00117.81           C  
ATOM    970  C   THR A 173     -55.588 -61.513 -75.420  1.00117.81           C  
ATOM    971  O   THR A 173     -55.409 -61.425 -74.201  1.00117.81           O  
ATOM    972  CB  THR A 173     -57.830 -62.309 -76.184  1.00117.81           C  
ATOM    973  OG1 THR A 173     -57.319 -63.176 -77.203  1.00117.81           O  
ATOM    974  CG2 THR A 173     -59.246 -61.888 -76.513  1.00117.81           C  
ATOM    975  N   VAL A 174     -54.634 -61.939 -76.244  1.00123.05           N  
ATOM    976  CA  VAL A 174     -53.327 -62.286 -75.705  1.00123.05           C  
ATOM    977  C   VAL A 174     -52.507 -61.028 -75.384  1.00123.05           C  
ATOM    978  O   VAL A 174     -51.735 -61.020 -74.414  1.00123.05           O  
ATOM    979  CB  VAL A 174     -52.640 -63.250 -76.688  1.00123.05           C  
ATOM    980  CG1 VAL A 174     -51.229 -63.569 -76.287  1.00123.05           C  
ATOM    981  CG2 VAL A 174     -53.427 -64.536 -76.735  1.00123.05           C  
ATOM    982  N   TRP A 175     -52.699 -59.938 -76.146  1.00121.82           N  
ATOM    983  CA  TRP A 175     -52.097 -58.647 -75.800  1.00121.82           C  
ATOM    984  C   TRP A 175     -52.604 -58.142 -74.457  1.00121.82           C  
ATOM    985  O   TRP A 175     -51.855 -57.522 -73.695  1.00121.82           O  
ATOM    986  CB  TRP A 175     -52.395 -57.608 -76.882  1.00121.82           C  
ATOM    987  CG  TRP A 175     -51.821 -56.234 -76.603  1.00121.82           C  
ATOM    988  CD1 TRP A 175     -52.446 -55.199 -75.963  1.00121.82           C  
ATOM    989  CD2 TRP A 175     -50.542 -55.729 -77.012  1.00121.82           C  
ATOM    990  NE1 TRP A 175     -51.622 -54.104 -75.911  1.00121.82           N  
ATOM    991  CE2 TRP A 175     -50.450 -54.399 -76.554  1.00121.82           C  
ATOM    992  CE3 TRP A 175     -49.464 -56.272 -77.716  1.00121.82           C  
ATOM    993  CZ2 TRP A 175     -49.320 -53.609 -76.771  1.00121.82           C  
ATOM    994  CZ3 TRP A 175     -48.337 -55.490 -77.926  1.00121.82           C  
ATOM    995  CH2 TRP A 175     -48.276 -54.172 -77.457  1.00121.82           C  
ATOM    996  N   VAL A 176     -53.880 -58.386 -74.158  1.00121.05           N  
ATOM    997  CA  VAL A 176     -54.422 -58.039 -72.849  1.00121.05           C  
ATOM    998  C   VAL A 176     -53.861 -58.960 -71.777  1.00121.05           C  
ATOM    999  O   VAL A 176     -53.343 -58.503 -70.751  1.00121.05           O  
ATOM   1000  CB  VAL A 176     -55.959 -58.085 -72.882  1.00121.05           C  
ATOM   1001  CG1 VAL A 176     -56.518 -58.064 -71.476  1.00121.05           C  
ATOM   1002  CG2 VAL A 176     -56.487 -56.899 -73.657  1.00121.05           C  
ATOM   1003  N   ALA A 177     -53.919 -60.270 -72.013  1.00126.80           N  
ATOM   1004  CA  ALA A 177     -53.545 -61.250 -71.002  1.00126.80           C  
ATOM   1005  C   ALA A 177     -52.043 -61.359 -70.780  1.00126.80           C  
ATOM   1006  O   ALA A 177     -51.631 -62.144 -69.922  1.00126.80           O  
ATOM   1007  CB  ALA A 177     -54.107 -62.620 -71.373  1.00126.80           C  
ATOM   1008  N   LEU A 178     -51.215 -60.620 -71.513  1.00134.50           N  
ATOM   1009  CA  LEU A 178     -49.786 -60.614 -71.248  1.00134.50           C  
ATOM   1010  C   LEU A 178     -49.230 -59.260 -70.835  1.00134.50           C  
ATOM   1011  O   LEU A 178     -48.244 -59.229 -70.096  1.00134.50           O  
ATOM   1012  CB  LEU A 178     -49.008 -61.118 -72.468  1.00134.50           C  
ATOM   1013  CG  LEU A 178     -49.205 -62.605 -72.748  1.00134.50           C  
ATOM   1014  CD1 LEU A 178     -48.438 -63.002 -73.976  1.00134.50           C  
ATOM   1015  CD2 LEU A 178     -48.756 -63.428 -71.563  1.00134.50           C  
ATOM   1016  N   LYS A 179     -49.808 -58.149 -71.305  1.00131.39           N  
ATOM   1017  CA  LYS A 179     -49.401 -56.840 -70.802  1.00131.39           C  
ATOM   1018  C   LYS A 179     -49.755 -56.699 -69.330  1.00131.39           C  
ATOM   1019  O   LYS A 179     -48.947 -56.215 -68.529  1.00131.39           O  
ATOM   1020  CB  LYS A 179     -50.055 -55.728 -71.622  1.00131.39           C  
ATOM   1021  CG  LYS A 179     -49.685 -54.317 -71.186  1.00131.39           C  
ATOM   1022  CD  LYS A 179     -48.208 -54.035 -71.395  1.00131.39           C  
ATOM   1023  CE  LYS A 179     -47.880 -53.939 -72.875  1.00131.39           C  
ATOM   1024  NZ  LYS A 179     -46.449 -53.605 -73.125  1.00131.39           N  
ATOM   1025  N   GLU A 180     -50.953 -57.133 -68.962  1.00140.08           N  
ATOM   1026  CA  GLU A 180     -51.337 -57.358 -67.577  1.00140.08           C  
ATOM   1027  C   GLU A 180     -51.600 -58.849 -67.438  1.00140.08           C  
ATOM   1028  O   GLU A 180     -52.479 -59.383 -68.123  1.00140.08           O  
ATOM   1029  CB  GLU A 180     -52.574 -56.540 -67.211  1.00140.08           C  
ATOM   1030  CG  GLU A 180     -52.983 -56.642 -65.757  1.00140.08           C  
ATOM   1031  CD  GLU A 180     -52.000 -55.972 -64.817  1.00140.08           C  
ATOM   1032  OE1 GLU A 180     -51.319 -55.015 -65.243  1.00140.08           O  
ATOM   1033  OE2 GLU A 180     -51.910 -56.402 -63.649  1.00140.08           O  
ATOM   1034  N   VAL A 181     -50.815 -59.520 -66.587  1.00140.11           N  
ATOM   1035  CA  VAL A 181     -50.862 -60.980 -66.512  1.00140.11           C  
ATOM   1036  C   VAL A 181     -52.201 -61.435 -65.952  1.00140.11           C  
ATOM   1037  O   VAL A 181     -52.993 -62.055 -66.665  1.00140.11           O  
ATOM   1038  CB  VAL A 181     -49.690 -61.520 -65.678  1.00140.11           C  
ATOM   1039  CG1 VAL A 181     -49.782 -63.030 -65.560  1.00140.11           C  
ATOM   1040  CG2 VAL A 181     -48.375 -61.116 -66.309  1.00140.11           C  
ATOM   1041  N   SER A 182     -52.468 -61.104 -64.682  1.00150.53           N  
ATOM   1042  CA  SER A 182     -53.806 -60.992 -64.081  1.00150.53           C  
ATOM   1043  C   SER A 182     -54.644 -62.259 -64.244  1.00150.53           C  
ATOM   1044  O   SER A 182     -55.660 -62.259 -64.937  1.00150.53           O  
ATOM   1045  CB  SER A 182     -54.558 -59.787 -64.655  1.00150.53           C  
ATOM   1046  OG  SER A 182     -54.928 -59.992 -66.011  1.00150.53           O  
ATOM   1047  N   VAL A 183     -54.189 -63.336 -63.589  1.00143.26           N  
ATOM   1048  CA  VAL A 183     -54.764 -64.678 -63.760  1.00143.26           C  
ATOM   1049  C   VAL A 183     -56.244 -64.671 -63.342  1.00143.26           C  
ATOM   1050  O   VAL A 183     -56.671 -63.843 -62.529  1.00143.26           O  
ATOM   1051  CB  VAL A 183     -53.929 -65.667 -62.928  1.00143.26           C  
ATOM   1052  CG1 VAL A 183     -54.174 -67.137 -63.306  1.00143.26           C  
ATOM   1053  CG2 VAL A 183     -52.454 -65.317 -63.023  1.00143.26           C  
ATOM   1054  N   MET A 184     -57.002 -65.662 -63.852  1.00153.35           N  
ATOM   1055  CA  MET A 184     -58.447 -65.796 -64.180  1.00153.35           C  
ATOM   1056  C   MET A 184     -58.692 -65.308 -65.615  1.00153.35           C  
ATOM   1057  O   MET A 184     -59.805 -65.468 -66.129  1.00153.35           O  
ATOM   1058  CB  MET A 184     -59.404 -65.077 -63.195  1.00153.35           C  
ATOM   1059  CG  MET A 184     -60.891 -65.446 -63.190  1.00153.35           C  
ATOM   1060  SD  MET A 184     -61.785 -64.508 -61.939  1.00153.35           S  
ATOM   1061  CE  MET A 184     -61.716 -62.864 -62.641  1.00153.35           C  
ATOM   1062  N   ASN A 185     -57.678 -64.805 -66.316  1.00145.34           N  
ATOM   1063  CA  ASN A 185     -57.746 -64.746 -67.773  1.00145.34           C  
ATOM   1064  C   ASN A 185     -56.918 -65.847 -68.419  1.00145.34           C  
ATOM   1065  O   ASN A 185     -56.706 -65.836 -69.638  1.00145.34           O  
ATOM   1066  CB  ASN A 185     -57.334 -63.363 -68.292  1.00145.34           C  
ATOM   1067  CG  ASN A 185     -55.923 -62.960 -67.896  1.00145.34           C  
ATOM   1068  OD1 ASN A 185     -55.154 -63.740 -67.333  1.00145.34           O  
ATOM   1069  ND2 ASN A 185     -55.586 -61.705 -68.166  1.00145.34           N  
ATOM   1070  N   LEU A 186     -56.421 -66.781 -67.609  1.00143.98           N  
ATOM   1071  CA  LEU A 186     -55.759 -67.959 -68.145  1.00143.98           C  
ATOM   1072  C   LEU A 186     -56.738 -68.833 -68.911  1.00143.98           C  
ATOM   1073  O   LEU A 186     -56.328 -69.582 -69.800  1.00143.98           O  
ATOM   1074  CB  LEU A 186     -55.095 -68.730 -67.003  1.00143.98           C  
ATOM   1075  CG  LEU A 186     -54.117 -69.877 -67.251  1.00143.98           C  
ATOM   1076  CD1 LEU A 186     -53.085 -69.871 -66.142  1.00143.98           C  
ATOM   1077  CD2 LEU A 186     -54.826 -71.224 -67.275  1.00143.98           C  
ATOM   1078  N   LEU A 187     -58.031 -68.750 -68.582  1.00137.56           N  
ATOM   1079  CA  LEU A 187     -59.052 -69.366 -69.419  1.00137.56           C  
ATOM   1080  C   LEU A 187     -59.078 -68.756 -70.814  1.00137.56           C  
ATOM   1081  O   LEU A 187     -59.288 -69.476 -71.791  1.00137.56           O  
ATOM   1082  CB  LEU A 187     -60.422 -69.235 -68.761  1.00137.56           C  
ATOM   1083  CG  LEU A 187     -60.597 -70.020 -67.464  1.00137.56           C  
ATOM   1084  CD1 LEU A 187     -61.950 -69.725 -66.847  1.00137.56           C  
ATOM   1085  CD2 LEU A 187     -60.428 -71.506 -67.728  1.00137.56           C  
ATOM   1086  N   LEU A 188     -58.845 -67.444 -70.933  1.00147.37           N  
ATOM   1087  CA  LEU A 188     -58.766 -66.830 -72.258  1.00147.37           C  
ATOM   1088  C   LEU A 188     -57.531 -67.299 -73.008  1.00147.37           C  
ATOM   1089  O   LEU A 188     -57.594 -67.550 -74.219  1.00147.37           O  
ATOM   1090  CB  LEU A 188     -58.756 -65.309 -72.152  1.00147.37           C  
ATOM   1091  CG  LEU A 188     -60.057 -64.650 -71.729  1.00147.37           C  
ATOM   1092  CD1 LEU A 188     -59.852 -63.152 -71.613  1.00147.37           C  
ATOM   1093  CD2 LEU A 188     -61.125 -64.991 -72.747  1.00147.37           C  
ATOM   1094  N   VAL A 189     -56.407 -67.422 -72.300  1.00145.39           N  
ATOM   1095  CA  VAL A 189     -55.181 -67.919 -72.919  1.00145.39           C  
ATOM   1096  C   VAL A 189     -55.359 -69.362 -73.380  1.00145.39           C  
ATOM   1097  O   VAL A 189     -54.968 -69.715 -74.497  1.00145.39           O  
ATOM   1098  CB  VAL A 189     -54.003 -67.765 -71.942  1.00145.39           C  
ATOM   1099  CG1 VAL A 189     -52.730 -68.335 -72.533  1.00145.39           C  
ATOM   1100  CG2 VAL A 189     -53.815 -66.313 -71.589  1.00145.39           C  
ATOM   1101  N   VAL A 190     -56.019 -70.189 -72.562  1.00142.74           N  
ATOM   1102  CA  VAL A 190     -56.265 -71.586 -72.920  1.00142.74           C  
ATOM   1103  C   VAL A 190     -57.227 -71.686 -74.100  1.00142.74           C  
ATOM   1104  O   VAL A 190     -56.955 -72.403 -75.074  1.00142.74           O  
ATOM   1105  CB  VAL A 190     -56.778 -72.370 -71.697  1.00142.74           C  
ATOM   1106  CG1 VAL A 190     -57.360 -73.709 -72.112  1.00142.74           C  
ATOM   1107  CG2 VAL A 190     -55.644 -72.618 -70.725  1.00142.74           C  
ATOM   1108  N   LEU A 191     -58.343 -70.946 -74.047  1.00141.93           N  
ATOM   1109  CA  LEU A 191     -59.363 -71.052 -75.090  1.00141.93           C  
ATOM   1110  C   LEU A 191     -58.851 -70.578 -76.442  1.00141.93           C  
ATOM   1111  O   LEU A 191     -59.110 -71.225 -77.459  1.00141.93           O  
ATOM   1112  CB  LEU A 191     -60.623 -70.274 -74.711  1.00141.93           C  
ATOM   1113  CG  LEU A 191     -61.563 -70.843 -73.647  1.00141.93           C  
ATOM   1114  CD1 LEU A 191     -62.675 -69.846 -73.357  1.00141.93           C  
ATOM   1115  CD2 LEU A 191     -62.132 -72.187 -74.072  1.00141.93           C  
ATOM   1116  N   TRP A 192     -58.090 -69.482 -76.478  1.00139.30           N  
ATOM   1117  CA  TRP A 192     -57.607 -69.023 -77.775  1.00139.30           C  
ATOM   1118  C   TRP A 192     -56.428 -69.843 -78.280  1.00139.30           C  
ATOM   1119  O   TRP A 192     -56.302 -70.044 -79.497  1.00139.30           O  
ATOM   1120  CB  TRP A 192     -57.257 -67.539 -77.722  1.00139.30           C  
ATOM   1121  CG  TRP A 192     -58.478 -66.683 -77.634  1.00139.30           C  
ATOM   1122  CD1 TRP A 192     -58.944 -66.024 -76.538  1.00139.30           C  
ATOM   1123  CD2 TRP A 192     -59.428 -66.447 -78.676  1.00139.30           C  
ATOM   1124  NE1 TRP A 192     -60.106 -65.363 -76.840  1.00139.30           N  
ATOM   1125  CE2 TRP A 192     -60.427 -65.610 -78.148  1.00139.30           C  
ATOM   1126  CE3 TRP A 192     -59.522 -66.850 -80.011  1.00139.30           C  
ATOM   1127  CZ2 TRP A 192     -61.506 -65.169 -78.904  1.00139.30           C  
ATOM   1128  CZ3 TRP A 192     -60.594 -66.410 -80.763  1.00139.30           C  
ATOM   1129  CH2 TRP A 192     -61.571 -65.576 -80.207  1.00139.30           C  
ATOM   1130  N   ALA A 193     -55.583 -70.365 -77.379  1.00138.45           N  
ATOM   1131  CA  ALA A 193     -54.496 -71.228 -77.828  1.00138.45           C  
ATOM   1132  C   ALA A 193     -54.980 -72.589 -78.305  1.00138.45           C  
ATOM   1133  O   ALA A 193     -54.204 -73.305 -78.942  1.00138.45           O  
ATOM   1134  CB  ALA A 193     -53.458 -71.427 -76.725  1.00138.45           C  
ATOM   1135  N   PHE A 194     -56.220 -72.975 -78.005  1.00142.42           N  
ATOM   1136  CA  PHE A 194     -56.819 -74.114 -78.683  1.00142.42           C  
ATOM   1137  C   PHE A 194     -57.782 -73.711 -79.792  1.00142.42           C  
ATOM   1138  O   PHE A 194     -58.151 -74.562 -80.607  1.00142.42           O  
ATOM   1139  CB  PHE A 194     -57.549 -75.028 -77.694  1.00142.42           C  
ATOM   1140  CG  PHE A 194     -56.633 -75.771 -76.769  1.00142.42           C  
ATOM   1141  CD1 PHE A 194     -55.827 -76.790 -77.250  1.00142.42           C  
ATOM   1142  CD2 PHE A 194     -56.611 -75.489 -75.418  1.00142.42           C  
ATOM   1143  CE1 PHE A 194     -54.983 -77.483 -76.407  1.00142.42           C  
ATOM   1144  CE2 PHE A 194     -55.779 -76.179 -74.567  1.00142.42           C  
ATOM   1145  CZ  PHE A 194     -54.960 -77.178 -75.062  1.00142.42           C  
ATOM   1146  N   ALA A 195     -58.199 -72.444 -79.840  1.00142.90           N  
ATOM   1147  CA  ALA A 195     -59.062 -71.995 -80.926  1.00142.90           C  
ATOM   1148  C   ALA A 195     -58.297 -71.904 -82.233  1.00142.90           C  
ATOM   1149  O   ALA A 195     -58.849 -72.192 -83.302  1.00142.90           O  
ATOM   1150  CB  ALA A 195     -59.686 -70.642 -80.592  1.00142.90           C  
ATOM   1151  N   LEU A 196     -57.025 -71.496 -82.171  1.00147.34           N  
ATOM   1152  CA  LEU A 196     -56.274 -71.309 -83.413  1.00147.34           C  
ATOM   1153  C   LEU A 196     -55.905 -72.610 -84.125  1.00147.34           C  
ATOM   1154  O   LEU A 196     -56.139 -72.689 -85.345  1.00147.34           O  
ATOM   1155  CB  LEU A 196     -55.057 -70.414 -83.167  1.00147.34           C  
ATOM   1156  CG  LEU A 196     -55.397 -68.969 -82.850  1.00147.34           C  
ATOM   1157  CD1 LEU A 196     -54.117 -68.230 -82.639  1.00147.34           C  
ATOM   1158  CD2 LEU A 196     -56.198 -68.349 -83.981  1.00147.34           C  
ATOM   1159  N   PRO A 197     -55.327 -73.644 -83.480  1.00138.27           N  
ATOM   1160  CA  PRO A 197     -55.036 -74.855 -84.265  1.00138.27           C  
ATOM   1161  C   PRO A 197     -56.278 -75.634 -84.640  1.00138.27           C  
ATOM   1162  O   PRO A 197     -56.389 -76.106 -85.778  1.00138.27           O  
ATOM   1163  CB  PRO A 197     -54.129 -75.674 -83.339  1.00138.27           C  
ATOM   1164  CG  PRO A 197     -53.613 -74.723 -82.357  1.00138.27           C  
ATOM   1165  CD  PRO A 197     -54.741 -73.786 -82.133  1.00138.27           C  
ATOM   1166  N   TYR A 198     -57.227 -75.754 -83.732  1.00138.22           N  
ATOM   1167  CA  TYR A 198     -58.356 -76.641 -83.958  1.00138.22           C  
ATOM   1168  C   TYR A 198     -59.421 -75.959 -84.811  1.00138.22           C  
ATOM   1169  O   TYR A 198     -59.810 -74.824 -84.521  1.00138.22           O  
ATOM   1170  CB  TYR A 198     -58.939 -77.095 -82.639  1.00138.22           C  
ATOM   1171  CG  TYR A 198     -58.023 -78.053 -81.935  1.00138.22           C  
ATOM   1172  CD1 TYR A 198     -57.934 -79.375 -82.348  1.00138.22           C  
ATOM   1173  CD2 TYR A 198     -57.238 -77.642 -80.869  1.00138.22           C  
ATOM   1174  CE1 TYR A 198     -57.094 -80.265 -81.717  1.00138.22           C  
ATOM   1175  CE2 TYR A 198     -56.392 -78.526 -80.229  1.00138.22           C  
ATOM   1176  CZ  TYR A 198     -56.326 -79.837 -80.659  1.00138.22           C  
ATOM   1177  OH  TYR A 198     -55.498 -80.737 -80.036  1.00138.22           O  
ATOM   1178  N   PRO A 199     -59.905 -76.616 -85.865  1.00131.75           N  
ATOM   1179  CA  PRO A 199     -60.910 -75.995 -86.739  1.00131.75           C  
ATOM   1180  C   PRO A 199     -62.307 -75.930 -86.139  1.00131.75           C  
ATOM   1181  O   PRO A 199     -62.979 -74.900 -86.240  1.00131.75           O  
ATOM   1182  CB  PRO A 199     -60.878 -76.891 -87.988  1.00131.75           C  
ATOM   1183  CG  PRO A 199     -60.392 -78.216 -87.500  1.00131.75           C  
ATOM   1184  CD  PRO A 199     -59.437 -77.917 -86.382  1.00131.75           C  
ATOM   1185  N   ARG A 200     -62.756 -77.016 -85.509  1.00144.30           N  
ATOM   1186  CA  ARG A 200     -64.119 -77.080 -85.004  1.00144.30           C  
ATOM   1187  C   ARG A 200     -64.296 -76.293 -83.718  1.00144.30           C  
ATOM   1188  O   ARG A 200     -65.427 -75.936 -83.371  1.00144.30           O  
ATOM   1189  CB  ARG A 200     -64.528 -78.534 -84.776  1.00144.30           C  
ATOM   1190  CG  ARG A 200     -64.591 -79.361 -86.046  1.00144.30           C  
ATOM   1191  CD  ARG A 200     -65.030 -80.779 -85.746  1.00144.30           C  
ATOM   1192  NE  ARG A 200     -65.046 -81.605 -86.947  1.00144.30           N  
ATOM   1193  CZ  ARG A 200     -65.377 -82.891 -86.959  1.00144.30           C  
ATOM   1194  NH1 ARG A 200     -65.730 -83.498 -85.834  1.00144.30           N  
ATOM   1195  NH2 ARG A 200     -65.362 -83.568 -88.099  1.00144.30           N  
ATOM   1196  N   PHE A 201     -63.206 -76.005 -83.017  1.00147.17           N  
ATOM   1197  CA  PHE A 201     -63.241 -75.296 -81.748  1.00147.17           C  
ATOM   1198  C   PHE A 201     -63.269 -73.779 -81.933  1.00147.17           C  
ATOM   1199  O   PHE A 201     -63.326 -73.045 -80.941  1.00147.17           O  
ATOM   1200  CB  PHE A 201     -62.037 -75.749 -80.911  1.00147.17           C  
ATOM   1201  CG  PHE A 201     -62.098 -75.352 -79.466  1.00147.17           C  
ATOM   1202  CD1 PHE A 201     -63.002 -75.958 -78.616  1.00147.17           C  
ATOM   1203  CD2 PHE A 201     -61.231 -74.400 -78.953  1.00147.17           C  
ATOM   1204  CE1 PHE A 201     -63.062 -75.606 -77.283  1.00147.17           C  
ATOM   1205  CE2 PHE A 201     -61.281 -74.047 -77.616  1.00147.17           C  
ATOM   1206  CZ  PHE A 201     -62.201 -74.649 -76.783  1.00147.17           C  
ATOM   1207  N   ARG A 202     -63.265 -73.291 -83.183  1.00134.88           N  
ATOM   1208  CA  ARG A 202     -63.316 -71.845 -83.407  1.00134.88           C  
ATOM   1209  C   ARG A 202     -64.640 -71.197 -82.986  1.00134.88           C  
ATOM   1210  O   ARG A 202     -64.587 -70.194 -82.254  1.00134.88           O  
ATOM   1211  CB  ARG A 202     -62.960 -71.520 -84.864  1.00134.88           C  
ATOM   1212  CG  ARG A 202     -61.519 -71.742 -85.274  1.00134.88           C  
ATOM   1213  CD  ARG A 202     -61.307 -71.119 -86.647  1.00134.88           C  
ATOM   1214  NE  ARG A 202     -62.130 -71.769 -87.665  1.00134.88           N  
ATOM   1215  CZ  ARG A 202     -61.703 -72.725 -88.486  1.00134.88           C  
ATOM   1216  NH1 ARG A 202     -60.439 -73.122 -88.447  1.00134.88           N  
ATOM   1217  NH2 ARG A 202     -62.533 -73.260 -89.370  1.00134.88           N  
ATOM   1218  N   PRO A 203     -65.839 -71.672 -83.392  1.00134.48           N  
ATOM   1219  CA  PRO A 203     -67.050 -70.995 -82.896  1.00134.48           C  
ATOM   1220  C   PRO A 203     -67.381 -71.323 -81.454  1.00134.48           C  
ATOM   1221  O   PRO A 203     -68.126 -70.567 -80.819  1.00134.48           O  
ATOM   1222  CB  PRO A 203     -68.153 -71.498 -83.836  1.00134.48           C  
ATOM   1223  CG  PRO A 203     -67.716 -72.821 -84.217  1.00134.48           C  
ATOM   1224  CD  PRO A 203     -66.227 -72.755 -84.328  1.00134.48           C  
ATOM   1225  N   MET A 204     -66.848 -72.419 -80.917  1.00139.47           N  
ATOM   1226  CA  MET A 204     -67.119 -72.785 -79.535  1.00139.47           C  
ATOM   1227  C   MET A 204     -66.314 -71.929 -78.565  1.00139.47           C  
ATOM   1228  O   MET A 204     -66.801 -71.591 -77.481  1.00139.47           O  
ATOM   1229  CB  MET A 204     -66.814 -74.268 -79.328  1.00139.47           C  
ATOM   1230  CG  MET A 204     -67.702 -75.196 -80.144  1.00139.47           C  
ATOM   1231  SD  MET A 204     -67.230 -76.930 -80.015  1.00139.47           S  
ATOM   1232  CE  MET A 204     -67.699 -77.289 -78.326  1.00139.47           C  
ATOM   1233  N   ALA A 205     -65.087 -71.565 -78.939  1.00137.71           N  
ATOM   1234  CA  ALA A 205     -64.243 -70.769 -78.056  1.00137.71           C  
ATOM   1235  C   ALA A 205     -64.635 -69.303 -78.052  1.00137.71           C  
ATOM   1236  O   ALA A 205     -64.409 -68.613 -77.054  1.00137.71           O  
ATOM   1237  CB  ALA A 205     -62.779 -70.899 -78.459  1.00137.71           C  
ATOM   1238  N   SER A 206     -65.199 -68.807 -79.154  1.00140.01           N  
ATOM   1239  CA  SER A 206     -65.648 -67.421 -79.188  1.00140.01           C  
ATOM   1240  C   SER A 206     -66.853 -67.216 -78.282  1.00140.01           C  
ATOM   1241  O   SER A 206     -66.944 -66.199 -77.583  1.00140.01           O  
ATOM   1242  CB  SER A 206     -65.968 -67.007 -80.622  1.00140.01           C  
ATOM   1243  OG  SER A 206     -67.056 -67.754 -81.136  1.00140.01           O  
ATOM   1244  N   CYS A 207     -67.768 -68.189 -78.254  1.00147.29           N  
ATOM   1245  CA  CYS A 207     -68.943 -68.095 -77.390  1.00147.29           C  
ATOM   1246  C   CYS A 207     -68.560 -68.199 -75.919  1.00147.29           C  
ATOM   1247  O   CYS A 207     -69.068 -67.439 -75.082  1.00147.29           O  
ATOM   1248  CB  CYS A 207     -69.948 -69.183 -77.761  1.00147.29           C  
ATOM   1249  SG  CYS A 207     -70.663 -69.013 -79.414  1.00147.29           S  
ATOM   1250  N   LEU A 208     -67.650 -69.118 -75.588  1.00141.35           N  
ATOM   1251  CA  LEU A 208     -67.179 -69.225 -74.212  1.00141.35           C  
ATOM   1252  C   LEU A 208     -66.350 -68.015 -73.802  1.00141.35           C  
ATOM   1253  O   LEU A 208     -66.355 -67.640 -72.629  1.00141.35           O  
ATOM   1254  CB  LEU A 208     -66.370 -70.506 -74.024  1.00141.35           C  
ATOM   1255  CG  LEU A 208     -67.164 -71.805 -74.112  1.00141.35           C  
ATOM   1256  CD1 LEU A 208     -66.238 -73.005 -74.030  1.00141.35           C  
ATOM   1257  CD2 LEU A 208     -68.205 -71.858 -73.013  1.00141.35           C  
ATOM   1258  N   SER A 209     -65.649 -67.384 -74.744  1.00137.20           N  
ATOM   1259  CA  SER A 209     -64.941 -66.154 -74.411  1.00137.20           C  
ATOM   1260  C   SER A 209     -65.915 -65.017 -74.132  1.00137.20           C  
ATOM   1261  O   SER A 209     -65.675 -64.204 -73.234  1.00137.20           O  
ATOM   1262  CB  SER A 209     -63.978 -65.773 -75.529  1.00137.20           C  
ATOM   1263  OG  SER A 209     -64.691 -65.471 -76.707  1.00137.20           O  
ATOM   1264  N   THR A 210     -67.035 -64.960 -74.866  1.00143.43           N  
ATOM   1265  CA  THR A 210     -68.070 -63.976 -74.551  1.00143.43           C  
ATOM   1266  C   THR A 210     -68.694 -64.229 -73.185  1.00143.43           C  
ATOM   1267  O   THR A 210     -69.127 -63.283 -72.520  1.00143.43           O  
ATOM   1268  CB  THR A 210     -69.168 -63.972 -75.615  1.00143.43           C  
ATOM   1269  OG1 THR A 210     -69.712 -65.289 -75.750  1.00143.43           O  
ATOM   1270  CG2 THR A 210     -68.648 -63.483 -76.949  1.00143.43           C  
ATOM   1271  N   VAL A 211     -68.747 -65.486 -72.749  1.00142.70           N  
ATOM   1272  CA  VAL A 211     -69.260 -65.775 -71.412  1.00142.70           C  
ATOM   1273  C   VAL A 211     -68.242 -65.381 -70.345  1.00142.70           C  
ATOM   1274  O   VAL A 211     -68.551 -64.619 -69.419  1.00142.70           O  
ATOM   1275  CB  VAL A 211     -69.657 -67.258 -71.297  1.00142.70           C  
ATOM   1276  CG1 VAL A 211     -70.021 -67.597 -69.867  1.00142.70           C  
ATOM   1277  CG2 VAL A 211     -70.824 -67.567 -72.219  1.00142.70           C  
ATOM   1278  N   TRP A 212     -67.008 -65.882 -70.467  1.00150.56           N  
ATOM   1279  CA  TRP A 212     -66.048 -65.752 -69.376  1.00150.56           C  
ATOM   1280  C   TRP A 212     -65.500 -64.335 -69.240  1.00150.56           C  
ATOM   1281  O   TRP A 212     -65.177 -63.917 -68.123  1.00150.56           O  
ATOM   1282  CB  TRP A 212     -64.903 -66.757 -69.539  1.00150.56           C  
ATOM   1283  CG  TRP A 212     -65.297 -68.188 -69.241  1.00150.56           C  
ATOM   1284  CD1 TRP A 212     -65.573 -69.169 -70.145  1.00150.56           C  
ATOM   1285  CD2 TRP A 212     -65.468 -68.783 -67.949  1.00150.56           C  
ATOM   1286  NE1 TRP A 212     -65.901 -70.335 -69.505  1.00150.56           N  
ATOM   1287  CE2 TRP A 212     -65.845 -70.126 -68.153  1.00150.56           C  
ATOM   1288  CE3 TRP A 212     -65.339 -68.312 -66.639  1.00150.56           C  
ATOM   1289  CZ2 TRP A 212     -66.092 -71.003 -67.099  1.00150.56           C  
ATOM   1290  CZ3 TRP A 212     -65.586 -69.184 -65.592  1.00150.56           C  
ATOM   1291  CH2 TRP A 212     -65.958 -70.515 -65.829  1.00150.56           C  
ATOM   1292  N   THR A 213     -65.403 -63.573 -70.338  1.00139.10           N  
ATOM   1293  CA  THR A 213     -64.969 -62.183 -70.208  1.00139.10           C  
ATOM   1294  C   THR A 213     -66.010 -61.336 -69.497  1.00139.10           C  
ATOM   1295  O   THR A 213     -65.656 -60.435 -68.734  1.00139.10           O  
ATOM   1296  CB  THR A 213     -64.656 -61.569 -71.569  1.00139.10           C  
ATOM   1297  OG1 THR A 213     -65.760 -61.780 -72.460  1.00139.10           O  
ATOM   1298  CG2 THR A 213     -63.396 -62.148 -72.143  1.00139.10           C  
ATOM   1299  N   CYS A 214     -67.295 -61.607 -69.727  1.00142.19           N  
ATOM   1300  CA  CYS A 214     -68.329 -60.869 -69.011  1.00142.19           C  
ATOM   1301  C   CYS A 214     -68.378 -61.266 -67.543  1.00142.19           C  
ATOM   1302  O   CYS A 214     -68.753 -60.447 -66.694  1.00142.19           O  
ATOM   1303  CB  CYS A 214     -69.686 -61.083 -69.674  1.00142.19           C  
ATOM   1304  SG  CYS A 214     -69.811 -60.348 -71.312  1.00142.19           S  
ATOM   1305  N   ILE A 215     -67.993 -62.506 -67.230  1.00141.77           N  
ATOM   1306  CA  ILE A 215     -67.782 -62.890 -65.836  1.00141.77           C  
ATOM   1307  C   ILE A 215     -66.648 -62.071 -65.226  1.00141.77           C  
ATOM   1308  O   ILE A 215     -66.753 -61.586 -64.093  1.00141.77           O  
ATOM   1309  CB  ILE A 215     -67.523 -64.407 -65.738  1.00141.77           C  
ATOM   1310  CG1 ILE A 215     -68.776 -65.179 -66.154  1.00141.77           C  
ATOM   1311  CG2 ILE A 215     -67.097 -64.814 -64.334  1.00141.77           C  
ATOM   1312  CD1 ILE A 215     -68.558 -66.661 -66.317  1.00141.77           C  
ATOM   1313  N   ILE A 216     -65.569 -61.862 -65.989  1.00144.73           N  
ATOM   1314  CA  ILE A 216     -64.453 -61.047 -65.509  1.00144.73           C  
ATOM   1315  C   ILE A 216     -64.850 -59.573 -65.411  1.00144.73           C  
ATOM   1316  O   ILE A 216     -64.384 -58.857 -64.517  1.00144.73           O  
ATOM   1317  CB  ILE A 216     -63.225 -61.271 -66.417  1.00144.73           C  
ATOM   1318  CG1 ILE A 216     -62.766 -62.724 -66.342  1.00144.73           C  
ATOM   1319  CG2 ILE A 216     -62.038 -60.415 -66.013  1.00144.73           C  
ATOM   1320  CD1 ILE A 216     -61.757 -63.090 -67.403  1.00144.73           C  
ATOM   1321  N   ILE A 217     -65.747 -59.110 -66.286  1.00146.05           N  
ATOM   1322  CA  ILE A 217     -66.238 -57.732 -66.222  1.00146.05           C  
ATOM   1323  C   ILE A 217     -67.037 -57.499 -64.943  1.00146.05           C  
ATOM   1324  O   ILE A 217     -66.853 -56.483 -64.259  1.00146.05           O  
ATOM   1325  CB  ILE A 217     -67.057 -57.403 -67.487  1.00146.05           C  
ATOM   1326  CG1 ILE A 217     -66.139 -57.247 -68.699  1.00146.05           C  
ATOM   1327  CG2 ILE A 217     -67.911 -56.155 -67.310  1.00146.05           C  
ATOM   1328  CD1 ILE A 217     -66.879 -57.198 -70.011  1.00146.05           C  
ATOM   1329  N   VAL A 218     -67.903 -58.446 -64.580  1.00143.71           N  
ATOM   1330  CA  VAL A 218     -68.644 -58.340 -63.325  1.00143.71           C  
ATOM   1331  C   VAL A 218     -67.699 -58.455 -62.130  1.00143.71           C  
ATOM   1332  O   VAL A 218     -67.808 -57.697 -61.156  1.00143.71           O  
ATOM   1333  CB  VAL A 218     -69.758 -59.402 -63.287  1.00143.71           C  
ATOM   1334  CG1 VAL A 218     -70.464 -59.415 -61.947  1.00143.71           C  
ATOM   1335  CG2 VAL A 218     -70.756 -59.145 -64.395  1.00143.71           C  
ATOM   1336  N   CYS A 219     -66.720 -59.361 -62.211  1.00149.01           N  
ATOM   1337  CA  CYS A 219     -65.747 -59.529 -61.139  1.00149.01           C  
ATOM   1338  C   CYS A 219     -64.715 -58.410 -61.083  1.00149.01           C  
ATOM   1339  O   CYS A 219     -63.905 -58.393 -60.155  1.00149.01           O  
ATOM   1340  CB  CYS A 219     -65.035 -60.875 -61.275  1.00149.01           C  
ATOM   1341  SG  CYS A 219     -66.087 -62.316 -60.980  1.00149.01           S  
ATOM   1342  N   LYS A 220     -64.683 -57.510 -62.061  1.00145.25           N  
ATOM   1343  CA  LYS A 220     -63.883 -56.299 -61.953  1.00145.25           C  
ATOM   1344  C   LYS A 220     -64.731 -55.057 -61.739  1.00145.25           C  
ATOM   1345  O   LYS A 220     -64.179 -53.968 -61.562  1.00145.25           O  
ATOM   1346  CB  LYS A 220     -62.999 -56.127 -63.190  1.00145.25           C  
ATOM   1347  CG  LYS A 220     -61.860 -57.126 -63.241  1.00145.25           C  
ATOM   1348  CD  LYS A 220     -60.946 -56.883 -64.422  1.00145.25           C  
ATOM   1349  CE  LYS A 220     -59.796 -57.871 -64.411  1.00145.25           C  
ATOM   1350  NZ  LYS A 220     -58.833 -57.616 -65.517  1.00145.25           N  
ATOM   1351  N   MET A 221     -66.055 -55.197 -61.747  1.00148.98           N  
ATOM   1352  CA  MET A 221     -66.930 -54.127 -61.290  1.00148.98           C  
ATOM   1353  C   MET A 221     -67.214 -54.224 -59.800  1.00148.98           C  
ATOM   1354  O   MET A 221     -67.305 -53.194 -59.123  1.00148.98           O  
ATOM   1355  CB  MET A 221     -68.257 -54.146 -62.057  1.00148.98           C  
ATOM   1356  CG  MET A 221     -68.194 -53.615 -63.477  1.00148.98           C  
ATOM   1357  SD  MET A 221     -67.795 -51.861 -63.541  1.00148.98           S  
ATOM   1358  CE  MET A 221     -69.285 -51.151 -62.850  1.00148.98           C  
ATOM   1359  N   LEU A 222     -67.332 -55.439 -59.263  1.00150.14           N  
ATOM   1360  CA  LEU A 222     -67.831 -55.631 -57.900  1.00150.14           C  
ATOM   1361  C   LEU A 222     -66.727 -55.490 -56.848  1.00150.14           C  
ATOM   1362  O   LEU A 222     -66.491 -56.376 -56.027  1.00150.14           O  
ATOM   1363  CB  LEU A 222     -68.524 -56.982 -57.777  1.00150.14           C  
ATOM   1364  CG  LEU A 222     -69.850 -57.179 -58.507  1.00150.14           C  
ATOM   1365  CD1 LEU A 222     -70.348 -58.599 -58.301  1.00150.14           C  
ATOM   1366  CD2 LEU A 222     -70.883 -56.169 -58.038  1.00150.14           C  
ATOM   1367  N   TYR A 223     -66.062 -54.332 -56.860  1.00157.49           N  
ATOM   1368  CA  TYR A 223     -65.110 -53.960 -55.807  1.00157.49           C  
ATOM   1369  C   TYR A 223     -65.275 -52.468 -55.532  1.00157.49           C  
ATOM   1370  O   TYR A 223     -64.656 -51.626 -56.189  1.00157.49           O  
ATOM   1371  CB  TYR A 223     -63.681 -54.326 -56.186  1.00157.49           C  
ATOM   1372  CG  TYR A 223     -63.438 -55.810 -56.082  1.00157.49           C  
ATOM   1373  CD1 TYR A 223     -63.172 -56.400 -54.852  1.00157.49           C  
ATOM   1374  CD2 TYR A 223     -63.518 -56.628 -57.199  1.00157.49           C  
ATOM   1375  CE1 TYR A 223     -62.968 -57.766 -54.741  1.00157.49           C  
ATOM   1376  CE2 TYR A 223     -63.326 -57.992 -57.094  1.00157.49           C  
ATOM   1377  CZ  TYR A 223     -63.046 -58.555 -55.868  1.00157.49           C  
ATOM   1378  OH  TYR A 223     -62.844 -59.912 -55.772  1.00157.49           O  
ATOM   1379  N   GLN A 224     -66.117 -52.154 -54.555  1.00154.24           N  
ATOM   1380  CA  GLN A 224     -66.434 -50.785 -54.167  1.00154.24           C  
ATOM   1381  C   GLN A 224     -66.231 -50.513 -52.684  1.00154.24           C  
ATOM   1382  O   GLN A 224     -65.756 -49.433 -52.325  1.00154.24           O  
ATOM   1383  CB  GLN A 224     -67.893 -50.464 -54.544  1.00154.24           C  
ATOM   1384  CG  GLN A 224     -68.169 -50.445 -56.038  1.00154.24           C  
ATOM   1385  CD  GLN A 224     -69.622 -50.142 -56.357  1.00154.24           C  
ATOM   1386  OE1 GLN A 224     -70.453 -50.018 -55.459  1.00154.24           O  
ATOM   1387  NE2 GLN A 224     -69.932 -50.016 -57.643  1.00154.24           N  
ATOM   1388  N   LEU A 225     -66.574 -51.463 -51.812  1.00141.70           N  
ATOM   1389  CA  LEU A 225     -66.636 -51.186 -50.381  1.00141.70           C  
ATOM   1390  C   LEU A 225     -65.824 -52.169 -49.545  1.00141.70           C  
ATOM   1391  O   LEU A 225     -65.270 -51.788 -48.509  1.00141.70           O  
ATOM   1392  CB  LEU A 225     -68.092 -51.191 -49.914  1.00141.70           C  
ATOM   1393  CG  LEU A 225     -68.947 -50.047 -50.459  1.00141.70           C  
ATOM   1394  CD1 LEU A 225     -70.402 -50.267 -50.120  1.00141.70           C  
ATOM   1395  CD2 LEU A 225     -68.460 -48.716 -49.909  1.00141.70           C  
ATOM   1396  N   LYS A 226     -65.762 -53.429 -49.972  1.00145.09           N  
ATOM   1397  CA  LYS A 226     -65.028 -54.453 -49.232  1.00145.09           C  
ATOM   1398  C   LYS A 226     -63.533 -54.188 -49.360  1.00145.09           C  
ATOM   1399  O   LYS A 226     -62.935 -54.439 -50.410  1.00145.09           O  
ATOM   1400  CB  LYS A 226     -65.395 -55.841 -49.751  1.00145.09           C  
ATOM   1401  CG  LYS A 226     -66.836 -56.243 -49.448  1.00145.09           C  
ATOM   1402  CD  LYS A 226     -67.164 -57.632 -49.977  1.00145.09           C  
ATOM   1403  CE  LYS A 226     -68.617 -57.997 -49.707  1.00145.09           C  
ATOM   1404  NZ  LYS A 226     -68.965 -59.344 -50.237  1.00145.09           N  
ATOM   1405  N   ILE A 227     -62.930 -53.676 -48.287  1.00144.28           N  
ATOM   1406  CA  ILE A 227     -61.570 -53.149 -48.331  1.00144.28           C  
ATOM   1407  C   ILE A 227     -60.536 -54.267 -48.290  1.00144.28           C  
ATOM   1408  O   ILE A 227     -60.861 -55.433 -48.041  1.00144.28           O  
ATOM   1409  CB  ILE A 227     -61.332 -52.139 -47.193  1.00144.28           C  
ATOM   1410  CG1 ILE A 227     -61.579 -52.791 -45.834  1.00144.28           C  
ATOM   1411  CG2 ILE A 227     -62.210 -50.909 -47.374  1.00144.28           C  
ATOM   1412  CD1 ILE A 227     -61.120 -51.954 -44.666  1.00144.28           C  
ATOM   1413  N   VAL A 228     -59.279 -53.901 -48.542  1.00136.57           N  
ATOM   1414  CA  VAL A 228     -58.196 -54.865 -48.696  1.00136.57           C  
ATOM   1415  C   VAL A 228     -57.764 -55.446 -47.348  1.00136.57           C  
ATOM   1416  O   VAL A 228     -57.325 -56.601 -47.280  1.00136.57           O  
ATOM   1417  CB  VAL A 228     -57.035 -54.167 -49.433  1.00136.57           C  
ATOM   1418  CG1 VAL A 228     -55.874 -55.116 -49.726  1.00136.57           C  
ATOM   1419  CG2 VAL A 228     -57.541 -53.520 -50.713  1.00136.57           C  
ATOM   1420  N   ASN A 229     -57.932 -54.683 -46.262  1.00142.24           N  
ATOM   1421  CA  ASN A 229     -57.323 -55.035 -44.977  1.00142.24           C  
ATOM   1422  C   ASN A 229     -57.811 -56.334 -44.327  1.00142.24           C  
ATOM   1423  O   ASN A 229     -56.978 -57.001 -43.688  1.00142.24           O  
ATOM   1424  CB  ASN A 229     -57.480 -53.863 -43.999  1.00142.24           C  
ATOM   1425  CG  ASN A 229     -56.616 -52.679 -44.366  1.00142.24           C  
ATOM   1426  OD1 ASN A 229     -55.465 -52.839 -44.772  1.00142.24           O  
ATOM   1427  ND2 ASN A 229     -57.163 -51.480 -44.219  1.00142.24           N  
ATOM   1428  N   PRO A 230     -59.087 -56.754 -44.409  1.00146.73           N  
ATOM   1429  CA  PRO A 230     -59.389 -58.127 -43.971  1.00146.73           C  
ATOM   1430  C   PRO A 230     -58.801 -59.191 -44.881  1.00146.73           C  
ATOM   1431  O   PRO A 230     -58.393 -60.251 -44.392  1.00146.73           O  
ATOM   1432  CB  PRO A 230     -60.924 -58.175 -43.967  1.00146.73           C  
ATOM   1433  CG  PRO A 230     -61.337 -56.789 -43.791  1.00146.73           C  
ATOM   1434  CD  PRO A 230     -60.341 -55.986 -44.559  1.00146.73           C  
ATOM   1435  N   HIS A 231     -58.739 -58.942 -46.183  1.00140.78           N  
ATOM   1436  CA  HIS A 231     -58.187 -59.913 -47.114  1.00140.78           C  
ATOM   1437  C   HIS A 231     -56.689 -59.698 -47.299  1.00140.78           C  
ATOM   1438  O   HIS A 231     -56.028 -59.098 -46.453  1.00140.78           O  
ATOM   1439  CB  HIS A 231     -58.908 -59.828 -48.461  1.00140.78           C  
ATOM   1440  CG  HIS A 231     -60.348 -60.227 -48.400  1.00140.78           C  
ATOM   1441  ND1 HIS A 231     -61.359 -59.328 -48.137  1.00140.78           N  
ATOM   1442  CD2 HIS A 231     -60.947 -61.431 -48.562  1.00140.78           C  
ATOM   1443  CE1 HIS A 231     -62.520 -59.959 -48.145  1.00140.78           C  
ATOM   1444  NE2 HIS A 231     -62.298 -61.236 -48.400  1.00140.78           N  
ATOM   1445  N   ASN A 232     -48.737 -59.090 -43.673  1.00172.79           N  
ATOM   1446  CA  ASN A 232     -48.351 -59.991 -44.753  1.00172.79           C  
ATOM   1447  C   ASN A 232     -46.851 -59.978 -45.020  1.00172.79           C  
ATOM   1448  O   ASN A 232     -46.283 -58.925 -45.321  1.00172.79           O  
ATOM   1449  CB  ASN A 232     -49.091 -59.631 -46.045  1.00172.79           C  
ATOM   1450  CG  ASN A 232     -50.551 -60.032 -46.019  1.00172.79           C  
ATOM   1451  OD1 ASN A 232     -50.902 -61.120 -45.566  1.00172.79           O  
ATOM   1452  ND2 ASN A 232     -51.413 -59.153 -46.517  1.00172.79           N  
ATOM   1453  N   CYS A 233     -46.238 -61.161 -44.899  1.00188.51           N  
ATOM   1454  CA  CYS A 233     -44.901 -61.480 -45.413  1.00188.51           C  
ATOM   1455  C   CYS A 233     -43.813 -60.589 -44.797  1.00188.51           C  
ATOM   1456  O   CYS A 233     -43.206 -59.746 -45.459  1.00188.51           O  
ATOM   1457  CB  CYS A 233     -44.876 -61.396 -46.944  1.00188.51           C  
ATOM   1458  SG  CYS A 233     -45.896 -62.619 -47.818  1.00188.51           S  
ATOM   1459  N   THR A 234     -43.601 -60.780 -43.497  1.00174.53           N  
ATOM   1460  CA  THR A 234     -42.444 -60.181 -42.843  1.00174.53           C  
ATOM   1461  C   THR A 234     -41.169 -60.870 -43.316  1.00174.53           C  
ATOM   1462  O   THR A 234     -41.113 -62.098 -43.422  1.00174.53           O  
ATOM   1463  CB  THR A 234     -42.566 -60.285 -41.324  1.00174.53           C  
ATOM   1464  OG1 THR A 234     -42.604 -61.666 -40.938  1.00174.53           O  
ATOM   1465  CG2 THR A 234     -43.834 -59.590 -40.846  1.00174.53           C  
ATOM   1466  N   GLU A 235     -40.133 -60.066 -43.588  1.00161.51           N  
ATOM   1467  CA  GLU A 235     -38.983 -60.552 -44.344  1.00161.51           C  
ATOM   1468  C   GLU A 235     -38.074 -61.438 -43.491  1.00161.51           C  
ATOM   1469  O   GLU A 235     -37.943 -61.225 -42.281  1.00161.51           O  
ATOM   1470  CB  GLU A 235     -38.177 -59.381 -44.918  1.00161.51           C  
ATOM   1471  CG  GLU A 235     -37.470 -58.491 -43.912  1.00161.51           C  
ATOM   1472  CD  GLU A 235     -38.322 -57.329 -43.459  1.00161.51           C  
ATOM   1473  OE1 GLU A 235     -39.533 -57.319 -43.763  1.00161.51           O  
ATOM   1474  OE2 GLU A 235     -37.783 -56.428 -42.786  1.00161.51           O  
ATOM   1475  N   PRO A 236     -37.503 -62.489 -44.082  1.00161.00           N  
ATOM   1476  CA  PRO A 236     -36.274 -63.067 -43.528  1.00161.00           C  
ATOM   1477  C   PRO A 236     -35.040 -62.360 -44.075  1.00161.00           C  
ATOM   1478  O   PRO A 236     -34.765 -62.397 -45.279  1.00161.00           O  
ATOM   1479  CB  PRO A 236     -36.347 -64.536 -43.967  1.00161.00           C  
ATOM   1480  CG  PRO A 236     -37.183 -64.518 -45.206  1.00161.00           C  
ATOM   1481  CD  PRO A 236     -38.168 -63.393 -45.037  1.00161.00           C  
ATOM   1482  N   PHE A 237     -34.297 -61.697 -43.199  1.00147.07           N  
ATOM   1483  CA  PHE A 237     -33.114 -60.949 -43.618  1.00147.07           C  
ATOM   1484  C   PHE A 237     -31.909 -61.803 -44.038  1.00147.07           C  
ATOM   1485  O   PHE A 237     -31.115 -61.313 -44.853  1.00147.07           O  
ATOM   1486  CB  PHE A 237     -32.720 -59.926 -42.538  1.00147.07           C  
ATOM   1487  CG  PHE A 237     -32.297 -60.522 -41.223  1.00147.07           C  
ATOM   1488  CD1 PHE A 237     -33.237 -60.858 -40.260  1.00147.07           C  
ATOM   1489  CD2 PHE A 237     -30.951 -60.679 -40.922  1.00147.07           C  
ATOM   1490  CE1 PHE A 237     -32.848 -61.388 -39.045  1.00147.07           C  
ATOM   1491  CE2 PHE A 237     -30.555 -61.205 -39.707  1.00147.07           C  
ATOM   1492  CZ  PHE A 237     -31.504 -61.558 -38.768  1.00147.07           C  
ATOM   1493  N   PRO A 238     -31.690 -63.046 -43.525  1.00145.56           N  
ATOM   1494  CA  PRO A 238     -30.609 -63.729 -44.252  1.00145.56           C  
ATOM   1495  C   PRO A 238     -31.090 -64.382 -45.544  1.00145.56           C  
ATOM   1496  O   PRO A 238     -32.267 -64.726 -45.632  1.00145.56           O  
ATOM   1497  CB  PRO A 238     -30.132 -64.790 -43.260  1.00145.56           C  
ATOM   1498  CG  PRO A 238     -31.315 -65.094 -42.454  1.00145.56           C  
ATOM   1499  CD  PRO A 238     -32.056 -63.802 -42.306  1.00145.56           C  
ATOM   1500  N   GLN A 239     -32.397 -63.523 -51.178  1.00160.56           N  
ATOM   1501  CA  GLN A 239     -30.994 -63.831 -51.446  1.00160.56           C  
ATOM   1502  C   GLN A 239     -30.140 -62.613 -51.911  1.00160.56           C  
ATOM   1503  O   GLN A 239     -28.999 -62.488 -51.466  1.00160.56           O  
ATOM   1504  CB  GLN A 239     -30.901 -65.004 -52.445  1.00160.56           C  
ATOM   1505  CG  GLN A 239     -29.490 -65.462 -52.756  1.00160.56           C  
ATOM   1506  CD  GLN A 239     -28.791 -66.035 -51.544  1.00160.56           C  
ATOM   1507  OE1 GLN A 239     -29.385 -66.782 -50.768  1.00160.56           O  
ATOM   1508  NE2 GLN A 239     -27.526 -65.677 -51.367  1.00160.56           N  
ATOM   1509  N   PRO A 240     -30.662 -61.682 -52.781  1.00164.95           N  
ATOM   1510  CA  PRO A 240     -29.917 -60.426 -52.978  1.00164.95           C  
ATOM   1511  C   PRO A 240     -29.975 -59.481 -51.788  1.00164.95           C  
ATOM   1512  O   PRO A 240     -30.569 -59.794 -50.753  1.00164.95           O  
ATOM   1513  CB  PRO A 240     -30.598 -59.799 -54.201  1.00164.95           C  
ATOM   1514  CG  PRO A 240     -31.188 -60.917 -54.915  1.00164.95           C  
ATOM   1515  CD  PRO A 240     -31.666 -61.839 -53.852  1.00164.95           C  
ATOM   1516  N   LEU A 241     -29.356 -58.307 -51.933  1.00163.31           N  
ATOM   1517  CA  LEU A 241     -29.351 -57.339 -50.844  1.00163.31           C  
ATOM   1518  C   LEU A 241     -30.671 -56.581 -50.779  1.00163.31           C  
ATOM   1519  O   LEU A 241     -31.212 -56.363 -49.688  1.00163.31           O  
ATOM   1520  CB  LEU A 241     -28.164 -56.381 -51.002  1.00163.31           C  
ATOM   1521  CG  LEU A 241     -27.701 -55.468 -49.852  1.00163.31           C  
ATOM   1522  CD1 LEU A 241     -28.473 -54.151 -49.713  1.00163.31           C  
ATOM   1523  CD2 LEU A 241     -27.743 -56.236 -48.538  1.00163.31           C  
ATOM   1524  N   GLU A 242     -31.203 -56.172 -51.929  1.00162.16           N  
ATOM   1525  CA  GLU A 242     -32.465 -55.439 -52.001  1.00162.16           C  
ATOM   1526  C   GLU A 242     -33.623 -56.357 -52.362  1.00162.16           C  
ATOM   1527  O   GLU A 242     -34.555 -55.956 -53.064  1.00162.16           O  
ATOM   1528  CB  GLU A 242     -32.364 -54.287 -52.996  1.00162.16           C  
ATOM   1529  CG  GLU A 242     -31.417 -53.169 -52.576  1.00162.16           C  
ATOM   1530  CD  GLU A 242     -29.976 -53.424 -52.984  1.00162.16           C  
ATOM   1531  OE1 GLU A 242     -29.715 -54.443 -53.658  1.00162.16           O  
ATOM   1532  OE2 GLU A 242     -29.106 -52.601 -52.632  1.00162.16           O  
ATOM   1533  N   ILE A 243     -33.573 -57.601 -51.877  1.00178.85           N  
ATOM   1534  CA  ILE A 243     -34.640 -58.568 -52.103  1.00178.85           C  
ATOM   1535  C   ILE A 243     -35.919 -58.181 -51.362  1.00178.85           C  
ATOM   1536  O   ILE A 243     -37.018 -58.581 -51.768  1.00178.85           O  
ATOM   1537  CB  ILE A 243     -34.123 -59.970 -51.709  1.00178.85           C  
ATOM   1538  CG1 ILE A 243     -35.072 -61.083 -52.164  1.00178.85           C  
ATOM   1539  CG2 ILE A 243     -33.873 -60.062 -50.206  1.00178.85           C  
ATOM   1540  CD1 ILE A 243     -35.268 -61.178 -53.643  1.00178.85           C  
ATOM   1541  N   ASN A 244     -35.817 -57.347 -50.326  1.00172.36           N  
ATOM   1542  CA  ASN A 244     -36.967 -56.926 -49.540  1.00172.36           C  
ATOM   1543  C   ASN A 244     -37.572 -55.627 -50.053  1.00172.36           C  
ATOM   1544  O   ASN A 244     -38.097 -54.830 -49.265  1.00172.36           O  
ATOM   1545  CB  ASN A 244     -36.569 -56.794 -48.072  1.00172.36           C  
ATOM   1546  CG  ASN A 244     -36.126 -58.114 -47.480  1.00172.36           C  
ATOM   1547  OD1 ASN A 244     -36.672 -59.166 -47.811  1.00172.36           O  
ATOM   1548  ND2 ASN A 244     -35.141 -58.068 -46.591  1.00172.36           N  
ATOM   1549  N   GLN A 245     -37.502 -55.400 -51.365  1.00163.28           N  
ATOM   1550  CA  GLN A 245     -37.970 -54.177 -51.994  1.00163.28           C  
ATOM   1551  C   GLN A 245     -39.017 -54.420 -53.076  1.00163.28           C  
ATOM   1552  O   GLN A 245     -39.831 -53.526 -53.337  1.00163.28           O  
ATOM   1553  CB  GLN A 245     -36.771 -53.416 -52.594  1.00163.28           C  
ATOM   1554  CG  GLN A 245     -37.041 -52.019 -53.142  1.00163.28           C  
ATOM   1555  CD  GLN A 245     -37.451 -51.034 -52.064  1.00163.28           C  
ATOM   1556  OE1 GLN A 245     -36.895 -51.030 -50.965  1.00163.28           O  
ATOM   1557  NE2 GLN A 245     -38.427 -50.189 -52.376  1.00163.28           N  
ATOM   1558  N   SER A 246     -39.067 -55.612 -53.669  1.00156.96           N  
ATOM   1559  CA  SER A 246     -39.777 -55.770 -54.941  1.00156.96           C  
ATOM   1560  C   SER A 246     -41.237 -56.191 -54.789  1.00156.96           C  
ATOM   1561  O   SER A 246     -42.143 -55.388 -55.032  1.00156.96           O  
ATOM   1562  CB  SER A 246     -39.023 -56.783 -55.800  1.00156.96           C  
ATOM   1563  OG  SER A 246     -39.040 -58.054 -55.177  1.00156.96           O  
ATOM   1564  N   LEU A 247     -41.488 -57.440 -54.386  1.00154.76           N  
ATOM   1565  CA  LEU A 247     -42.880 -57.880 -54.389  1.00154.76           C  
ATOM   1566  C   LEU A 247     -43.358 -58.456 -53.062  1.00154.76           C  
ATOM   1567  O   LEU A 247     -44.335 -57.969 -52.488  1.00154.76           O  
ATOM   1568  CB  LEU A 247     -43.100 -58.901 -55.511  1.00154.76           C  
ATOM   1569  CG  LEU A 247     -44.528 -59.141 -56.033  1.00154.76           C  
ATOM   1570  CD1 LEU A 247     -44.450 -59.520 -57.503  1.00154.76           C  
ATOM   1571  CD2 LEU A 247     -45.333 -60.198 -55.279  1.00154.76           C  
ATOM   1572  N   LEU A 248     -42.683 -59.499 -52.574  1.00163.71           N  
ATOM   1573  CA  LEU A 248     -43.267 -60.320 -51.516  1.00163.71           C  
ATOM   1574  C   LEU A 248     -43.084 -59.694 -50.145  1.00163.71           C  
ATOM   1575  O   LEU A 248     -44.059 -59.355 -49.466  1.00163.71           O  
ATOM   1576  CB  LEU A 248     -42.646 -61.715 -51.510  1.00163.71           C  
ATOM   1577  CG  LEU A 248     -42.935 -62.689 -52.639  1.00163.71           C  
ATOM   1578  CD1 LEU A 248     -42.133 -63.929 -52.378  1.00163.71           C  
ATOM   1579  CD2 LEU A 248     -44.399 -63.018 -52.675  1.00163.71           C  
ATOM   1580  N   TYR A 249     -41.834 -59.545 -49.719  1.00181.12           N  
ATOM   1581  CA  TYR A 249     -41.529 -59.138 -48.358  1.00181.12           C  
ATOM   1582  C   TYR A 249     -41.329 -57.636 -48.234  1.00181.12           C  
ATOM   1583  O   TYR A 249     -40.610 -57.179 -47.337  1.00181.12           O  
ATOM   1584  CB  TYR A 249     -40.305 -59.902 -47.859  1.00181.12           C  
ATOM   1585  CG  TYR A 249     -40.525 -61.399 -47.774  1.00181.12           C  
ATOM   1586  CD1 TYR A 249     -41.251 -61.960 -46.729  1.00181.12           C  
ATOM   1587  CD2 TYR A 249     -40.003 -62.251 -48.736  1.00181.12           C  
ATOM   1588  CE1 TYR A 249     -41.451 -63.325 -46.645  1.00181.12           C  
ATOM   1589  CE2 TYR A 249     -40.197 -63.619 -48.662  1.00181.12           C  
ATOM   1590  CZ  TYR A 249     -40.922 -64.148 -47.615  1.00181.12           C  
ATOM   1591  OH  TYR A 249     -41.117 -65.507 -47.538  1.00181.12           O  
ATOM   1592  N   ARG A 250     -41.953 -56.856 -49.114  1.00174.37           N  
ATOM   1593  CA  ARG A 250     -41.929 -55.404 -49.034  1.00174.37           C  
ATOM   1594  C   ARG A 250     -43.302 -54.840 -48.696  1.00174.37           C  
ATOM   1595  O   ARG A 250     -43.445 -54.100 -47.718  1.00174.37           O  
ATOM   1596  CB  ARG A 250     -41.403 -54.823 -50.356  1.00174.37           C  
ATOM   1597  CG  ARG A 250     -41.189 -53.314 -50.357  1.00174.37           C  
ATOM   1598  CD  ARG A 250     -42.301 -52.555 -51.073  1.00174.37           C  
ATOM   1599  NE  ARG A 250     -42.031 -51.124 -51.108  1.00174.37           N  
ATOM   1600  CZ  ARG A 250     -42.336 -50.281 -50.127  1.00174.37           C  
ATOM   1601  NH1 ARG A 250     -42.931 -50.724 -49.027  1.00174.37           N  
ATOM   1602  NH2 ARG A 250     -42.047 -48.994 -50.248  1.00174.37           N  
ATOM   1603  N   GLY A 251     -44.323 -55.172 -49.480  1.00168.29           N  
ATOM   1604  CA  GLY A 251     -45.653 -54.662 -49.249  1.00168.29           C  
ATOM   1605  C   GLY A 251     -46.624 -55.749 -48.839  1.00168.29           C  
ATOM   1606  O   GLY A 251     -46.387 -56.940 -49.068  1.00168.29           O  
ATOM   1607  N   PRO A 252     -47.732 -55.361 -48.203  1.00161.80           N  
ATOM   1608  CA  PRO A 252     -48.786 -56.334 -47.883  1.00161.80           C  
ATOM   1609  C   PRO A 252     -49.460 -56.827 -49.156  1.00161.80           C  
ATOM   1610  O   PRO A 252     -50.060 -56.051 -49.902  1.00161.80           O  
ATOM   1611  CB  PRO A 252     -49.748 -55.538 -46.992  1.00161.80           C  
ATOM   1612  CG  PRO A 252     -49.505 -54.109 -47.344  1.00161.80           C  
ATOM   1613  CD  PRO A 252     -48.049 -54.012 -47.699  1.00161.80           C  
ATOM   1614  N   VAL A 253     -49.335 -58.125 -49.408  1.00163.24           N  
ATOM   1615  CA  VAL A 253     -49.762 -58.709 -50.675  1.00163.24           C  
ATOM   1616  C   VAL A 253     -51.281 -58.799 -50.699  1.00163.24           C  
ATOM   1617  O   VAL A 253     -51.892 -59.405 -49.813  1.00163.24           O  
ATOM   1618  CB  VAL A 253     -49.127 -60.090 -50.888  1.00163.24           C  
ATOM   1619  CG1 VAL A 253     -49.635 -60.706 -52.179  1.00163.24           C  
ATOM   1620  CG2 VAL A 253     -47.613 -59.981 -50.891  1.00163.24           C  
ATOM   1621  N   ASP A 254     -51.886 -58.181 -51.699  1.00159.65           N  
ATOM   1622  CA  ASP A 254     -53.310 -58.337 -51.947  1.00159.65           C  
ATOM   1623  C   ASP A 254     -53.552 -59.764 -52.422  1.00159.65           C  
ATOM   1624  O   ASP A 254     -52.976 -60.169 -53.440  1.00159.65           O  
ATOM   1625  CB  ASP A 254     -53.757 -57.322 -52.997  1.00159.65           C  
ATOM   1626  CG  ASP A 254     -55.261 -57.156 -53.065  1.00159.65           C  
ATOM   1627  OD1 ASP A 254     -55.983 -57.777 -52.264  1.00159.65           O  
ATOM   1628  OD2 ASP A 254     -55.727 -56.400 -53.942  1.00159.65           O  
ATOM   1629  N   PRO A 255     -54.349 -60.571 -51.711  1.00159.05           N  
ATOM   1630  CA  PRO A 255     -54.512 -61.973 -52.124  1.00159.05           C  
ATOM   1631  C   PRO A 255     -55.318 -62.147 -53.394  1.00159.05           C  
ATOM   1632  O   PRO A 255     -55.133 -63.146 -54.098  1.00159.05           O  
ATOM   1633  CB  PRO A 255     -55.216 -62.612 -50.921  1.00159.05           C  
ATOM   1634  CG  PRO A 255     -55.926 -61.489 -50.267  1.00159.05           C  
ATOM   1635  CD  PRO A 255     -55.048 -60.288 -50.446  1.00159.05           C  
ATOM   1636  N   ALA A 256     -56.207 -61.215 -53.708  1.00145.17           N  
ATOM   1637  CA  ALA A 256     -56.983 -61.279 -54.935  1.00145.17           C  
ATOM   1638  C   ALA A 256     -56.297 -60.580 -56.100  1.00145.17           C  
ATOM   1639  O   ALA A 256     -56.841 -60.574 -57.209  1.00145.17           O  
ATOM   1640  CB  ALA A 256     -58.372 -60.682 -54.703  1.00145.17           C  
ATOM   1641  N   ASN A 257     -55.120 -59.992 -55.874  1.00148.57           N  
ATOM   1642  CA  ASN A 257     -54.349 -59.423 -56.975  1.00148.57           C  
ATOM   1643  C   ASN A 257     -53.792 -60.519 -57.873  1.00148.57           C  
ATOM   1644  O   ASN A 257     -53.645 -60.315 -59.082  1.00148.57           O  
ATOM   1645  CB  ASN A 257     -53.215 -58.560 -56.424  1.00148.57           C  
ATOM   1646  CG  ASN A 257     -52.636 -57.617 -57.456  1.00148.57           C  
ATOM   1647  OD1 ASN A 257     -53.117 -57.534 -58.587  1.00148.57           O  
ATOM   1648  ND2 ASN A 257     -51.584 -56.903 -57.073  1.00148.57           N  
ATOM   1649  N   TRP A 258     -53.489 -61.686 -57.302  1.00155.11           N  
ATOM   1650  CA  TRP A 258     -53.123 -62.843 -58.112  1.00155.11           C  
ATOM   1651  C   TRP A 258     -54.315 -63.352 -58.914  1.00155.11           C  
ATOM   1652  O   TRP A 258     -54.135 -63.981 -59.963  1.00155.11           O  
ATOM   1653  CB  TRP A 258     -52.565 -63.949 -57.216  1.00155.11           C  
ATOM   1654  CG  TRP A 258     -52.041 -65.137 -57.954  1.00155.11           C  
ATOM   1655  CD1 TRP A 258     -50.976 -65.167 -58.798  1.00155.11           C  
ATOM   1656  CD2 TRP A 258     -52.553 -66.474 -57.906  1.00155.11           C  
ATOM   1657  NE1 TRP A 258     -50.789 -66.437 -59.285  1.00155.11           N  
ATOM   1658  CE2 TRP A 258     -51.746 -67.259 -58.752  1.00155.11           C  
ATOM   1659  CE3 TRP A 258     -53.614 -67.084 -57.232  1.00155.11           C  
ATOM   1660  CZ2 TRP A 258     -51.967 -68.620 -58.942  1.00155.11           C  
ATOM   1661  CZ3 TRP A 258     -53.833 -68.439 -57.425  1.00155.11           C  
ATOM   1662  CH2 TRP A 258     -53.011 -69.191 -58.272  1.00155.11           C  
ATOM   1663  N   PHE A 259     -55.531 -63.088 -58.443  1.00146.82           N  
ATOM   1664  CA  PHE A 259     -56.746 -63.381 -59.185  1.00146.82           C  
ATOM   1665  C   PHE A 259     -57.227 -62.195 -60.010  1.00146.82           C  
ATOM   1666  O   PHE A 259     -58.294 -62.275 -60.625  1.00146.82           O  
ATOM   1667  CB  PHE A 259     -57.850 -63.830 -58.228  1.00146.82           C  
ATOM   1668  CG  PHE A 259     -57.569 -65.142 -57.559  1.00146.82           C  
ATOM   1669  CD1 PHE A 259     -57.832 -66.336 -58.209  1.00146.82           C  
ATOM   1670  CD2 PHE A 259     -57.033 -65.179 -56.280  1.00146.82           C  
ATOM   1671  CE1 PHE A 259     -57.572 -67.547 -57.593  1.00146.82           C  
ATOM   1672  CE2 PHE A 259     -56.770 -66.385 -55.658  1.00146.82           C  
ATOM   1673  CZ  PHE A 259     -57.041 -67.570 -56.316  1.00146.82           C  
ATOM   1674  N   GLY A 260     -56.471 -61.101 -60.033  1.00151.44           N  
ATOM   1675  CA  GLY A 260     -56.760 -60.000 -60.933  1.00151.44           C  
ATOM   1676  C   GLY A 260     -57.728 -58.974 -60.385  1.00151.44           C  
ATOM   1677  O   GLY A 260     -58.679 -58.585 -61.068  1.00151.44           O  
ATOM   1678  N   VAL A 261     -57.503 -58.528 -59.153  1.00148.24           N  
ATOM   1679  CA  VAL A 261     -58.356 -57.541 -58.502  1.00148.24           C  
ATOM   1680  C   VAL A 261     -57.487 -56.370 -58.073  1.00148.24           C  
ATOM   1681  O   VAL A 261     -56.657 -56.500 -57.163  1.00148.24           O  
ATOM   1682  CB  VAL A 261     -59.108 -58.128 -57.303  1.00148.24           C  
ATOM   1683  CG1 VAL A 261     -59.885 -57.036 -56.579  1.00148.24           C  
ATOM   1684  CG2 VAL A 261     -60.028 -59.252 -57.751  1.00148.24           C  
ATOM   1685  N   ARG A 262     -57.672 -55.230 -58.731  1.00135.97           N  
ATOM   1686  CA  ARG A 262     -57.103 -53.956 -58.298  1.00135.97           C  
ATOM   1687  C   ARG A 262     -58.160 -52.896 -58.558  1.00135.97           C  
ATOM   1688  O   ARG A 262     -58.470 -52.610 -59.717  1.00135.97           O  
ATOM   1689  CB  ARG A 262     -55.825 -53.611 -59.058  1.00135.97           C  
ATOM   1690  CG  ARG A 262     -54.617 -54.481 -58.797  1.00135.97           C  
ATOM   1691  CD  ARG A 262     -53.435 -53.941 -59.583  1.00135.97           C  
ATOM   1692  NE  ARG A 262     -53.617 -54.112 -61.023  1.00135.97           N  
ATOM   1693  CZ  ARG A 262     -53.843 -53.115 -61.873  1.00135.97           C  
ATOM   1694  NH1 ARG A 262     -53.938 -51.869 -61.429  1.00135.97           N  
ATOM   1695  NH2 ARG A 262     -53.994 -53.366 -63.165  1.00135.97           N  
ATOM   1696  N   LYS A 263     -58.717 -52.316 -57.503  1.00139.84           N  
ATOM   1697  CA  LYS A 263     -59.704 -51.258 -57.695  1.00139.84           C  
ATOM   1698  C   LYS A 263     -58.968 -49.969 -58.064  1.00139.84           C  
ATOM   1699  O   LYS A 263     -58.236 -49.385 -57.261  1.00139.84           O  
ATOM   1700  CB  LYS A 263     -60.618 -51.137 -56.474  1.00139.84           C  
ATOM   1701  CG  LYS A 263     -59.974 -50.938 -55.104  1.00139.84           C  
ATOM   1702  CD  LYS A 263     -61.033 -50.995 -54.011  1.00139.84           C  
ATOM   1703  CE  LYS A 263     -61.955 -49.786 -54.072  1.00139.84           C  
ATOM   1704  NZ  LYS A 263     -62.955 -49.776 -52.967  1.00139.84           N  
ATOM   1705  N   GLY A 264     -59.107 -49.563 -59.327  1.00145.41           N  
ATOM   1706  CA  GLY A 264     -58.466 -48.360 -59.807  1.00145.41           C  
ATOM   1707  C   GLY A 264     -59.323 -47.129 -59.610  1.00145.41           C  
ATOM   1708  O   GLY A 264     -60.515 -47.199 -59.323  1.00145.41           O  
ATOM   1709  N   TYR A 265     -58.691 -45.973 -59.766  1.00158.31           N  
ATOM   1710  CA  TYR A 265     -59.378 -44.694 -59.604  1.00158.31           C  
ATOM   1711  C   TYR A 265     -60.239 -44.252 -60.797  1.00158.31           C  
ATOM   1712  O   TYR A 265     -61.336 -43.733 -60.546  1.00158.31           O  
ATOM   1713  CB  TYR A 265     -58.372 -43.593 -59.243  1.00158.31           C  
ATOM   1714  CG  TYR A 265     -59.011 -42.237 -59.027  1.00158.31           C  
ATOM   1715  CD1 TYR A 265     -59.732 -41.964 -57.872  1.00158.31           C  
ATOM   1716  CD2 TYR A 265     -58.890 -41.229 -59.981  1.00158.31           C  
ATOM   1717  CE1 TYR A 265     -60.319 -40.724 -57.671  1.00158.31           C  
ATOM   1718  CE2 TYR A 265     -59.474 -39.987 -59.788  1.00158.31           C  
ATOM   1719  CZ  TYR A 265     -60.184 -39.742 -58.633  1.00158.31           C  
ATOM   1720  OH  TYR A 265     -60.763 -38.509 -58.441  1.00158.31           O  
ATOM   1721  N   PRO A 266     -59.829 -44.379 -62.079  1.00150.06           N  
ATOM   1722  CA  PRO A 266     -60.758 -43.973 -63.152  1.00150.06           C  
ATOM   1723  C   PRO A 266     -61.968 -44.876 -63.309  1.00150.06           C  
ATOM   1724  O   PRO A 266     -62.940 -44.453 -63.947  1.00150.06           O  
ATOM   1725  CB  PRO A 266     -59.889 -44.009 -64.416  1.00150.06           C  
ATOM   1726  CG  PRO A 266     -58.525 -43.878 -63.940  1.00150.06           C  
ATOM   1727  CD  PRO A 266     -58.493 -44.635 -62.662  1.00150.06           C  
ATOM   1728  N   ASN A 267     -61.916 -46.113 -62.801  1.00152.62           N  
ATOM   1729  CA  ASN A 267     -63.003 -47.095 -62.774  1.00152.62           C  
ATOM   1730  C   ASN A 267     -63.493 -47.513 -64.160  1.00152.62           C  
ATOM   1731  O   ASN A 267     -64.529 -48.176 -64.268  1.00152.62           O  
ATOM   1732  CB  ASN A 267     -64.194 -46.604 -61.937  1.00152.62           C  
ATOM   1733  CG  ASN A 267     -63.894 -46.572 -60.454  1.00152.62           C  
ATOM   1734  OD1 ASN A 267     -63.325 -47.512 -59.904  1.00152.62           O  
ATOM   1735  ND2 ASN A 267     -64.270 -45.482 -59.797  1.00152.62           N  
ATOM   1736  N   LEU A 268     -62.801 -47.118 -65.228  1.00136.15           N  
ATOM   1737  CA  LEU A 268     -63.069 -47.639 -66.558  1.00136.15           C  
ATOM   1738  C   LEU A 268     -61.755 -48.048 -67.205  1.00136.15           C  
ATOM   1739  O   LEU A 268     -61.713 -49.011 -67.975  1.00136.15           O  
ATOM   1740  CB  LEU A 268     -63.829 -46.606 -67.398  1.00136.15           C  
ATOM   1741  CG  LEU A 268     -63.261 -45.203 -67.657  1.00136.15           C  
ATOM   1742  CD1 LEU A 268     -62.419 -45.106 -68.929  1.00136.15           C  
ATOM   1743  CD2 LEU A 268     -64.385 -44.183 -67.687  1.00136.15           C  
ATOM   1744  N   GLY A 269     -60.675 -47.336 -66.865  1.00134.18           N  
ATOM   1745  CA  GLY A 269     -59.375 -47.625 -67.446  1.00134.18           C  
ATOM   1746  C   GLY A 269     -58.799 -48.947 -66.986  1.00134.18           C  
ATOM   1747  O   GLY A 269     -58.036 -49.583 -67.717  1.00134.18           O  
ATOM   1748  N   TYR A 270     -59.157 -49.380 -65.778  1.00138.02           N  
ATOM   1749  CA  TYR A 270     -58.856 -50.736 -65.340  1.00138.02           C  
ATOM   1750  C   TYR A 270     -59.664 -51.773 -66.109  1.00138.02           C  
ATOM   1751  O   TYR A 270     -59.240 -52.931 -66.200  1.00138.02           O  
ATOM   1752  CB  TYR A 270     -59.126 -50.854 -63.835  1.00138.02           C  
ATOM   1753  CG  TYR A 270     -58.845 -52.209 -63.221  1.00138.02           C  
ATOM   1754  CD1 TYR A 270     -57.542 -52.636 -62.997  1.00138.02           C  
ATOM   1755  CD2 TYR A 270     -59.884 -53.052 -62.844  1.00138.02           C  
ATOM   1756  CE1 TYR A 270     -57.282 -53.875 -62.428  1.00138.02           C  
ATOM   1757  CE2 TYR A 270     -59.634 -54.289 -62.273  1.00138.02           C  
ATOM   1758  CZ  TYR A 270     -58.333 -54.695 -62.068  1.00138.02           C  
ATOM   1759  OH  TYR A 270     -58.079 -55.922 -61.501  1.00138.02           O  
ATOM   1760  N   ILE A 271     -60.802 -51.380 -66.680  1.00133.84           N  
ATOM   1761  CA  ILE A 271     -61.739 -52.302 -67.308  1.00133.84           C  
ATOM   1762  C   ILE A 271     -61.791 -52.116 -68.822  1.00133.84           C  
ATOM   1763  O   ILE A 271     -62.527 -52.849 -69.506  1.00133.84           O  
ATOM   1764  CB  ILE A 271     -63.144 -52.144 -66.689  1.00133.84           C  
ATOM   1765  CG1 ILE A 271     -63.026 -51.875 -65.195  1.00133.84           C  
ATOM   1766  CG2 ILE A 271     -63.929 -53.455 -66.732  1.00133.84           C  
ATOM   1767  CD1 ILE A 271     -64.315 -51.465 -64.557  1.00133.84           C  
ATOM   1768  N   GLN A 272     -61.012 -51.167 -69.373  1.00134.68           N  
ATOM   1769  CA  GLN A 272     -60.983 -50.941 -70.821  1.00134.68           C  
ATOM   1770  C   GLN A 272     -60.495 -52.158 -71.588  1.00134.68           C  
ATOM   1771  O   GLN A 272     -60.902 -52.363 -72.736  1.00134.68           O  
ATOM   1772  CB  GLN A 272     -60.089 -49.749 -71.184  1.00134.68           C  
ATOM   1773  CG  GLN A 272     -60.668 -48.367 -70.960  1.00134.68           C  
ATOM   1774  CD  GLN A 272     -59.732 -47.269 -71.438  1.00134.68           C  
ATOM   1775  OE1 GLN A 272     -58.604 -47.536 -71.857  1.00134.68           O  
ATOM   1776  NE2 GLN A 272     -60.202 -46.031 -71.393  1.00134.68           N  
ATOM   1777  N   ASN A 273     -59.647 -52.981 -70.968  1.00137.44           N  
ATOM   1778  CA  ASN A 273     -59.067 -54.134 -71.648  1.00137.44           C  
ATOM   1779  C   ASN A 273     -60.133 -55.172 -71.983  1.00137.44           C  
ATOM   1780  O   ASN A 273     -60.331 -55.523 -73.151  1.00137.44           O  
ATOM   1781  CB  ASN A 273     -57.971 -54.742 -70.775  1.00137.44           C  
ATOM   1782  CG  ASN A 273     -56.777 -53.821 -70.618  1.00137.44           C  
ATOM   1783  OD1 ASN A 273     -56.340 -53.182 -71.574  1.00137.44           O  
ATOM   1784  ND2 ASN A 273     -56.244 -53.746 -69.403  1.00137.44           N  
ATOM   1785  N   HIS A 274     -60.855 -55.646 -70.972  1.00140.73           N  
ATOM   1786  CA  HIS A 274     -61.910 -56.624 -71.204  1.00140.73           C  
ATOM   1787  C   HIS A 274     -63.131 -56.011 -71.874  1.00140.73           C  
ATOM   1788  O   HIS A 274     -63.894 -56.740 -72.521  1.00140.73           O  
ATOM   1789  CB  HIS A 274     -62.301 -57.288 -69.891  1.00140.73           C  
ATOM   1790  CG  HIS A 274     -61.221 -58.150 -69.320  1.00140.73           C  
ATOM   1791  ND1 HIS A 274     -60.967 -59.424 -69.776  1.00140.73           N  
ATOM   1792  CD2 HIS A 274     -60.305 -57.908 -68.355  1.00140.73           C  
ATOM   1793  CE1 HIS A 274     -59.956 -59.939 -69.101  1.00140.73           C  
ATOM   1794  NE2 HIS A 274     -59.534 -59.038 -68.233  1.00140.73           N  
ATOM   1795  N   LEU A 275     -63.328 -54.693 -71.748  1.00134.71           N  
ATOM   1796  CA  LEU A 275     -64.403 -54.038 -72.487  1.00134.71           C  
ATOM   1797  C   LEU A 275     -64.127 -54.069 -73.983  1.00134.71           C  
ATOM   1798  O   LEU A 275     -65.022 -54.380 -74.774  1.00134.71           O  
ATOM   1799  CB  LEU A 275     -64.582 -52.605 -71.979  1.00134.71           C  
ATOM   1800  CG  LEU A 275     -65.790 -51.728 -72.339  1.00134.71           C  
ATOM   1801  CD1 LEU A 275     -65.630 -50.966 -73.648  1.00134.71           C  
ATOM   1802  CD2 LEU A 275     -67.046 -52.587 -72.375  1.00134.71           C  
ATOM   1803  N   GLN A 276     -62.887 -53.774 -74.385  1.00134.21           N  
ATOM   1804  CA  GLN A 276     -62.530 -53.835 -75.799  1.00134.21           C  
ATOM   1805  C   GLN A 276     -62.470 -55.269 -76.309  1.00134.21           C  
ATOM   1806  O   GLN A 276     -62.718 -55.506 -77.496  1.00134.21           O  
ATOM   1807  CB  GLN A 276     -61.199 -53.123 -76.029  1.00134.21           C  
ATOM   1808  CG  GLN A 276     -61.289 -51.618 -75.867  1.00134.21           C  
ATOM   1809  CD  GLN A 276     -59.946 -50.937 -75.954  1.00134.21           C  
ATOM   1810  OE1 GLN A 276     -58.913 -51.592 -76.071  1.00134.21           O  
ATOM   1811  NE2 GLN A 276     -59.949 -49.611 -75.889  1.00134.21           N  
ATOM   1812  N   ILE A 277     -62.149 -56.232 -75.436  1.00131.33           N  
ATOM   1813  CA  ILE A 277     -62.249 -57.645 -75.807  1.00131.33           C  
ATOM   1814  C   ILE A 277     -63.694 -58.016 -76.113  1.00131.33           C  
ATOM   1815  O   ILE A 277     -63.988 -58.667 -77.124  1.00131.33           O  
ATOM   1816  CB  ILE A 277     -61.665 -58.540 -74.698  1.00131.33           C  
ATOM   1817  CG1 ILE A 277     -60.149 -58.402 -74.627  1.00131.33           C  
ATOM   1818  CG2 ILE A 277     -62.040 -59.995 -74.909  1.00131.33           C  
ATOM   1819  CD1 ILE A 277     -59.551 -59.087 -73.434  1.00131.33           C  
ATOM   1820  N   LEU A 278     -64.618 -57.585 -75.252  1.00131.18           N  
ATOM   1821  CA  LEU A 278     -66.025 -57.895 -75.469  1.00131.18           C  
ATOM   1822  C   LEU A 278     -66.573 -57.152 -76.681  1.00131.18           C  
ATOM   1823  O   LEU A 278     -67.429 -57.689 -77.391  1.00131.18           O  
ATOM   1824  CB  LEU A 278     -66.820 -57.577 -74.198  1.00131.18           C  
ATOM   1825  CG  LEU A 278     -68.249 -58.093 -73.995  1.00131.18           C  
ATOM   1826  CD1 LEU A 278     -69.320 -57.187 -74.592  1.00131.18           C  
ATOM   1827  CD2 LEU A 278     -68.361 -59.497 -74.574  1.00131.18           C  
ATOM   1828  N   LEU A 279     -66.070 -55.943 -76.953  1.00128.91           N  
ATOM   1829  CA  LEU A 279     -66.473 -55.234 -78.164  1.00128.91           C  
ATOM   1830  C   LEU A 279     -65.979 -55.944 -79.415  1.00128.91           C  
ATOM   1831  O   LEU A 279     -66.709 -56.031 -80.406  1.00128.91           O  
ATOM   1832  CB  LEU A 279     -65.964 -53.791 -78.151  1.00128.91           C  
ATOM   1833  CG  LEU A 279     -66.599 -52.787 -77.192  1.00128.91           C  
ATOM   1834  CD1 LEU A 279     -65.924 -51.429 -77.338  1.00128.91           C  
ATOM   1835  CD2 LEU A 279     -68.095 -52.687 -77.430  1.00128.91           C  
ATOM   1836  N   LEU A 280     -64.746 -56.463 -79.390  1.00130.64           N  
ATOM   1837  CA  LEU A 280     -64.235 -57.181 -80.555  1.00130.64           C  
ATOM   1838  C   LEU A 280     -64.932 -58.517 -80.751  1.00130.64           C  
ATOM   1839  O   LEU A 280     -65.098 -58.956 -81.891  1.00130.64           O  
ATOM   1840  CB  LEU A 280     -62.726 -57.386 -80.445  1.00130.64           C  
ATOM   1841  CG  LEU A 280     -61.865 -56.145 -80.673  1.00130.64           C  
ATOM   1842  CD1 LEU A 280     -60.402 -56.451 -80.407  1.00130.64           C  
ATOM   1843  CD2 LEU A 280     -62.055 -55.637 -82.091  1.00130.64           C  
ATOM   1844  N   LEU A 281     -65.361 -59.166 -79.668  1.00128.39           N  
ATOM   1845  CA  LEU A 281     -66.113 -60.411 -79.804  1.00128.39           C  
ATOM   1846  C   LEU A 281     -67.497 -60.169 -80.393  1.00128.39           C  
ATOM   1847  O   LEU A 281     -67.946 -60.922 -81.268  1.00128.39           O  
ATOM   1848  CB  LEU A 281     -66.226 -61.103 -78.450  1.00128.39           C  
ATOM   1849  CG  LEU A 281     -64.943 -61.747 -77.941  1.00128.39           C  
ATOM   1850  CD1 LEU A 281     -65.097 -62.184 -76.498  1.00128.39           C  
ATOM   1851  CD2 LEU A 281     -64.617 -62.931 -78.825  1.00128.39           C  
ATOM   1852  N   VAL A 282     -68.187 -59.125 -79.924  1.00135.05           N  
ATOM   1853  CA  VAL A 282     -69.498 -58.789 -80.469  1.00135.05           C  
ATOM   1854  C   VAL A 282     -69.371 -58.320 -81.914  1.00135.05           C  
ATOM   1855  O   VAL A 282     -70.180 -58.694 -82.769  1.00135.05           O  
ATOM   1856  CB  VAL A 282     -70.192 -57.748 -79.568  1.00135.05           C  
ATOM   1857  CG1 VAL A 282     -71.472 -57.227 -80.193  1.00135.05           C  
ATOM   1858  CG2 VAL A 282     -70.514 -58.371 -78.227  1.00135.05           C  
ATOM   1859  N   PHE A 283     -68.319 -57.553 -82.225  1.00129.83           N  
ATOM   1860  CA  PHE A 283     -68.072 -57.133 -83.603  1.00129.83           C  
ATOM   1861  C   PHE A 283     -67.719 -58.313 -84.502  1.00129.83           C  
ATOM   1862  O   PHE A 283     -68.089 -58.320 -85.683  1.00129.83           O  
ATOM   1863  CB  PHE A 283     -66.954 -56.091 -83.632  1.00129.83           C  
ATOM   1864  CG  PHE A 283     -66.671 -55.532 -84.992  1.00129.83           C  
ATOM   1865  CD1 PHE A 283     -67.516 -54.593 -85.561  1.00129.83           C  
ATOM   1866  CD2 PHE A 283     -65.546 -55.927 -85.692  1.00129.83           C  
ATOM   1867  CE1 PHE A 283     -67.251 -54.070 -86.810  1.00129.83           C  
ATOM   1868  CE2 PHE A 283     -65.275 -55.410 -86.940  1.00129.83           C  
ATOM   1869  CZ  PHE A 283     -66.128 -54.480 -87.501  1.00129.83           C  
ATOM   1870  N   GLU A 284     -67.025 -59.316 -83.958  1.00139.46           N  
ATOM   1871  CA  GLU A 284     -66.788 -60.558 -84.685  1.00139.46           C  
ATOM   1872  C   GLU A 284     -68.089 -61.296 -84.968  1.00139.46           C  
ATOM   1873  O   GLU A 284     -68.225 -61.932 -86.017  1.00139.46           O  
ATOM   1874  CB  GLU A 284     -65.815 -61.430 -83.888  1.00139.46           C  
ATOM   1875  CG  GLU A 284     -65.361 -62.719 -84.559  1.00139.46           C  
ATOM   1876  CD  GLU A 284     -66.249 -63.906 -84.213  1.00139.46           C  
ATOM   1877  OE1 GLU A 284     -66.839 -63.892 -83.110  1.00139.46           O  
ATOM   1878  OE2 GLU A 284     -66.358 -64.844 -85.025  1.00139.46           O  
ATOM   1879  N   ALA A 285     -69.056 -61.221 -84.055  1.00132.34           N  
ATOM   1880  CA  ALA A 285     -70.354 -61.818 -84.341  1.00132.34           C  
ATOM   1881  C   ALA A 285     -71.115 -61.005 -85.380  1.00132.34           C  
ATOM   1882  O   ALA A 285     -71.770 -61.579 -86.259  1.00132.34           O  
ATOM   1883  CB  ALA A 285     -71.166 -61.958 -83.057  1.00132.34           C  
ATOM   1884  N   VAL A 286     -71.009 -59.671 -85.309  1.00136.95           N  
ATOM   1885  CA  VAL A 286     -71.736 -58.772 -86.208  1.00136.95           C  
ATOM   1886  C   VAL A 286     -71.309 -58.977 -87.657  1.00136.95           C  
ATOM   1887  O   VAL A 286     -72.147 -58.983 -88.568  1.00136.95           O  
ATOM   1888  CB  VAL A 286     -71.549 -57.307 -85.752  1.00136.95           C  
ATOM   1889  CG1 VAL A 286     -71.992 -56.314 -86.821  1.00136.95           C  
ATOM   1890  CG2 VAL A 286     -72.356 -57.045 -84.501  1.00136.95           C  
ATOM   1891  N   VAL A 287     -70.011 -59.204 -87.886  1.00140.79           N  
ATOM   1892  CA  VAL A 287     -69.503 -59.322 -89.254  1.00140.79           C  
ATOM   1893  C   VAL A 287     -70.003 -60.603 -89.920  1.00140.79           C  
ATOM   1894  O   VAL A 287     -70.453 -60.575 -91.075  1.00140.79           O  
ATOM   1895  CB  VAL A 287     -67.967 -59.222 -89.257  1.00140.79           C  
ATOM   1896  CG1 VAL A 287     -67.403 -59.556 -90.617  1.00140.79           C  
ATOM   1897  CG2 VAL A 287     -67.539 -57.820 -88.877  1.00140.79           C  
ATOM   1898  N   TYR A 288     -69.978 -61.726 -89.198  1.00144.31           N  
ATOM   1899  CA  TYR A 288     -70.496 -62.977 -89.752  1.00144.31           C  
ATOM   1900  C   TYR A 288     -72.006 -62.926 -89.971  1.00144.31           C  
ATOM   1901  O   TYR A 288     -72.506 -63.459 -90.972  1.00144.31           O  
ATOM   1902  CB  TYR A 288     -70.124 -64.157 -88.856  1.00144.31           C  
ATOM   1903  CG  TYR A 288     -68.691 -64.607 -89.015  1.00144.31           C  
ATOM   1904  CD1 TYR A 288     -68.312 -65.411 -90.083  1.00144.31           C  
ATOM   1905  CD2 TYR A 288     -67.718 -64.239 -88.098  1.00144.31           C  
ATOM   1906  CE1 TYR A 288     -67.002 -65.829 -90.236  1.00144.31           C  
ATOM   1907  CE2 TYR A 288     -66.406 -64.645 -88.247  1.00144.31           C  
ATOM   1908  CZ  TYR A 288     -66.058 -65.446 -89.315  1.00144.31           C  
ATOM   1909  OH  TYR A 288     -64.757 -65.862 -89.467  1.00144.31           O  
ATOM   1910  N   ARG A 289     -72.745 -62.272 -89.064  1.00142.30           N  
ATOM   1911  CA  ARG A 289     -74.177 -62.077 -89.289  1.00142.30           C  
ATOM   1912  C   ARG A 289     -74.431 -61.189 -90.501  1.00142.30           C  
ATOM   1913  O   ARG A 289     -75.408 -61.385 -91.234  1.00142.30           O  
ATOM   1914  CB  ARG A 289     -74.839 -61.467 -88.054  1.00142.30           C  
ATOM   1915  CG  ARG A 289     -74.844 -62.333 -86.814  1.00142.30           C  
ATOM   1916  CD  ARG A 289     -75.698 -63.573 -86.959  1.00142.30           C  
ATOM   1917  NE  ARG A 289     -75.796 -64.273 -85.684  1.00142.30           N  
ATOM   1918  CZ  ARG A 289     -74.924 -65.183 -85.262  1.00142.30           C  
ATOM   1919  NH1 ARG A 289     -73.881 -65.507 -86.015  1.00142.30           N  
ATOM   1920  NH2 ARG A 289     -75.090 -65.764 -84.082  1.00142.30           N  
ATOM   1921  N   ARG A 290     -73.557 -60.204 -90.726  1.00143.19           N  
ATOM   1922  CA  ARG A 290     -73.649 -59.362 -91.913  1.00143.19           C  
ATOM   1923  C   ARG A 290     -73.357 -60.159 -93.182  1.00143.19           C  
ATOM   1924  O   ARG A 290     -73.917 -59.860 -94.248  1.00143.19           O  
ATOM   1925  CB  ARG A 290     -72.697 -58.171 -91.754  1.00143.19           C  
ATOM   1926  CG  ARG A 290     -72.652 -57.183 -92.904  1.00143.19           C  
ATOM   1927  CD  ARG A 290     -73.977 -56.473 -93.092  1.00143.19           C  
ATOM   1928  NE  ARG A 290     -73.911 -55.463 -94.145  1.00143.19           N  
ATOM   1929  CZ  ARG A 290     -74.077 -55.713 -95.440  1.00143.19           C  
ATOM   1930  NH1 ARG A 290     -74.314 -56.950 -95.860  1.00143.19           N  
ATOM   1931  NH2 ARG A 290     -74.003 -54.723 -96.320  1.00143.19           N  
ATOM   1932  N   GLN A 291     -72.524 -61.204 -93.075  1.00143.36           N  
ATOM   1933  CA  GLN A 291     -72.308 -62.102 -94.206  1.00143.36           C  
ATOM   1934  C   GLN A 291     -73.579 -62.862 -94.559  1.00143.36           C  
ATOM   1935  O   GLN A 291     -73.890 -63.028 -95.743  1.00143.36           O  
ATOM   1936  CB  GLN A 291     -71.187 -63.099 -93.916  1.00143.36           C  
ATOM   1937  CG  GLN A 291     -69.834 -62.505 -93.609  1.00143.36           C  
ATOM   1938  CD  GLN A 291     -69.226 -61.740 -94.762  1.00143.36           C  
ATOM   1939  OE1 GLN A 291     -69.386 -62.100 -95.926  1.00143.36           O  
ATOM   1940  NE2 GLN A 291     -68.494 -60.691 -94.438  1.00143.36           N  
ATOM   1941  N   GLU A 292     -74.333 -63.334 -93.559  1.00144.43           N  
ATOM   1942  CA  GLU A 292     -75.599 -63.973 -93.915  1.00144.43           C  
ATOM   1943  C   GLU A 292     -76.672 -62.970 -94.332  1.00144.43           C  
ATOM   1944  O   GLU A 292     -77.605 -63.354 -95.049  1.00144.43           O  
ATOM   1945  CB  GLU A 292     -76.149 -64.860 -92.792  1.00144.43           C  
ATOM   1946  CG  GLU A 292     -75.417 -66.189 -92.622  1.00144.43           C  
ATOM   1947  CD  GLU A 292     -74.481 -66.195 -91.439  1.00144.43           C  
ATOM   1948  OE1 GLU A 292     -74.604 -65.289 -90.592  1.00144.43           O  
ATOM   1949  OE2 GLU A 292     -73.617 -67.100 -91.375  1.00144.43           O  
ATOM   1950  N   HIS A 293     -76.552 -61.703 -93.920  1.00152.89           N  
ATOM   1951  CA  HIS A 293     -77.423 -60.667 -94.468  1.00152.89           C  
ATOM   1952  C   HIS A 293     -77.180 -60.462 -95.953  1.00152.89           C  
ATOM   1953  O   HIS A 293     -78.109 -60.114 -96.689  1.00152.89           O  
ATOM   1954  CB  HIS A 293     -77.234 -59.339 -93.738  1.00152.89           C  
ATOM   1955  CG  HIS A 293     -77.838 -59.305 -92.372  1.00152.89           C  
ATOM   1956  ND1 HIS A 293     -77.141 -59.655 -91.237  1.00152.89           N  
ATOM   1957  CD2 HIS A 293     -79.080 -58.963 -91.959  1.00152.89           C  
ATOM   1958  CE1 HIS A 293     -77.925 -59.526 -90.183  1.00152.89           C  
ATOM   1959  NE2 HIS A 293     -79.109 -59.109 -90.593  1.00152.89           N  
ATOM   1960  N   TYR A 294     -75.944 -60.652 -96.413  1.00152.07           N  
ATOM   1961  CA  TYR A 294     -75.731 -60.630 -97.854  1.00152.07           C  
ATOM   1962  C   TYR A 294     -76.012 -61.990 -98.486  1.00152.07           C  
ATOM   1963  O   TYR A 294     -76.350 -62.059 -99.673  1.00152.07           O  
ATOM   1964  CB  TYR A 294     -74.311 -60.157 -98.176  1.00152.07           C  
ATOM   1965  CG  TYR A 294     -74.064 -60.010 -99.658  1.00152.07           C  
ATOM   1966  CD1 TYR A 294     -74.666 -58.984-100.378  1.00152.07           C  
ATOM   1967  CD2 TYR A 294     -73.246 -60.900-100.337  1.00152.07           C  
ATOM   1968  CE1 TYR A 294     -74.454 -58.852-101.737  1.00152.07           C  
ATOM   1969  CE2 TYR A 294     -73.021 -60.771-101.692  1.00152.07           C  
ATOM   1970  CZ  TYR A 294     -73.629 -59.747-102.388  1.00152.07           C  
ATOM   1971  OH  TYR A 294     -73.404 -59.621-103.743  1.00152.07           O  
ATOM   1972  N   ARG A 295     -75.906 -63.075 -97.713  1.00156.81           N  
ATOM   1973  CA  ARG A 295     -76.157 -64.406 -98.256  1.00156.81           C  
ATOM   1974  C   ARG A 295     -77.646 -64.652 -98.499  1.00156.81           C  
ATOM   1975  O   ARG A 295     -77.994 -65.487 -99.343  1.00156.81           O  
ATOM   1976  CB  ARG A 295     -75.560 -65.475 -97.325  1.00156.81           C  
ATOM   1977  CG  ARG A 295     -75.577 -66.914 -97.866  1.00156.81           C  
ATOM   1978  CD  ARG A 295     -74.905 -67.914 -96.937  1.00156.81           C  
ATOM   1979  NE  ARG A 295     -73.459 -67.739 -96.912  1.00156.81           N  
ATOM   1980  CZ  ARG A 295     -72.636 -68.374 -96.084  1.00156.81           C  
ATOM   1981  NH1 ARG A 295     -73.106 -69.239 -95.195  1.00156.81           N  
ATOM   1982  NH2 ARG A 295     -71.334 -68.139 -96.147  1.00156.81           N  
ATOM   1983  N   ARG A 296     -78.530 -63.926 -97.805  1.00144.25           N  
ATOM   1984  CA  ARG A 296     -79.959 -64.027 -98.097  1.00144.25           C  
ATOM   1985  C   ARG A 296     -80.282 -63.526 -99.501  1.00144.25           C  
ATOM   1986  O   ARG A 296     -81.175 -64.065-100.165  1.00144.25           O  
ATOM   1987  CB  ARG A 296     -80.766 -63.248 -97.056  1.00144.25           C  
ATOM   1988  CG  ARG A 296     -82.277 -63.368 -97.215  1.00144.25           C  
ATOM   1989  CD  ARG A 296     -83.022 -62.602 -96.145  1.00144.25           C  
ATOM   1990  NE  ARG A 296     -84.467 -62.730 -96.302  1.00144.25           N  
ATOM   1991  CZ  ARG A 296     -85.219 -61.899 -97.015  1.00144.25           C  
ATOM   1992  NH1 ARG A 296     -84.667 -60.869 -97.641  1.00144.25           N  
ATOM   1993  NH2 ARG A 296     -86.526 -62.096 -97.101  1.00144.25           N  
ATOM   1994  N   GLN A 297     -79.543 -62.532 -99.986  1.00145.17           N  
ATOM   1995  CA  GLN A 297     -79.793 -61.994-101.314  1.00145.17           C  
ATOM   1996  C   GLN A 297     -78.947 -62.660-102.394  1.00145.17           C  
ATOM   1997  O   GLN A 297     -79.457 -62.944-103.483  1.00145.17           O  
ATOM   1998  CB  GLN A 297     -79.544 -60.485-101.317  1.00145.17           C  
ATOM   1999  CG  GLN A 297     -80.505 -59.712-100.438  1.00145.17           C  
ATOM   2000  CD  GLN A 297     -80.212 -58.230-100.423  1.00145.17           C  
ATOM   2001  OE1 GLN A 297     -79.256 -57.770-101.046  1.00145.17           O  
ATOM   2002  NE2 GLN A 297     -81.026 -57.473 -99.698  1.00145.17           N  
ATOM   2003  N   HIS A 298     -77.672 -62.917-102.124  1.00149.23           N  
ATOM   2004  CA  HIS A 298     -76.731 -63.368-103.150  1.00149.23           C  
ATOM   2005  C   HIS A 298     -75.843 -64.454-102.549  1.00149.23           C  
ATOM   2006  O   HIS A 298     -76.150 -65.030-101.501  1.00149.23           O  
ATOM   2007  CB  HIS A 298     -75.931 -62.180-103.704  1.00149.23           C  
ATOM   2008  CG  HIS A 298     -76.774 -61.168-104.413  1.00149.23           C  
ATOM   2009  ND1 HIS A 298     -77.318 -61.396-105.658  1.00149.23           N  
ATOM   2010  CD2 HIS A 298     -77.172 -59.927-104.050  1.00149.23           C  
ATOM   2011  CE1 HIS A 298     -78.013 -60.337-106.033  1.00149.23           C  
ATOM   2012  NE2 HIS A 298     -77.939 -59.431-105.075  1.00149.23           N  
ATOM   2013  N   GLN A 299     -74.734 -64.758-103.223  1.00167.26           N  
ATOM   2014  CA  GLN A 299     -73.844 -65.841-102.823  1.00167.26           C  
ATOM   2015  C   GLN A 299     -72.715 -65.328-101.940  1.00167.26           C  
ATOM   2016  O   GLN A 299     -72.235 -64.204-102.113  1.00167.26           O  
ATOM   2017  CB  GLN A 299     -73.238 -66.540-104.042  1.00167.26           C  
ATOM   2018  CG  GLN A 299     -74.224 -67.295-104.899  1.00167.26           C  
ATOM   2019  CD  GLN A 299     -73.555 -67.986-106.067  1.00167.26           C  
ATOM   2020  OE1 GLN A 299     -72.345 -67.871-106.261  1.00167.26           O  
ATOM   2021  NE2 GLN A 299     -74.340 -68.707-106.856  1.00167.26           N  
ATOM   2022  N   GLN A 300     -72.299 -66.165-100.994  1.00167.37           N  
ATOM   2023  CA  GLN A 300     -71.098 -65.966-100.192  1.00167.37           C  
ATOM   2024  C   GLN A 300     -70.172 -67.179-100.275  1.00167.37           C  
ATOM   2025  O   GLN A 300     -69.548 -67.587 -99.292  1.00167.37           O  
ATOM   2026  CB  GLN A 300     -71.452 -65.637 -98.745  1.00167.37           C  
ATOM   2027  CG  GLN A 300     -71.725 -64.180 -98.487  1.00167.37           C  
ATOM   2028  CD  GLN A 300     -70.447 -63.378 -98.580  1.00167.37           C  
ATOM   2029  OE1 GLN A 300     -69.369 -63.856 -98.243  1.00167.37           O  
ATOM   2030  NE2 GLN A 300     -70.572 -62.141 -99.009  1.00167.37           N  
ATOM   2031  N   ALA A 301     -70.064 -67.762-101.466  1.00151.42           N  
ATOM   2032  CA  ALA A 301     -69.048 -68.766-101.774  1.00151.42           C  
ATOM   2033  C   ALA A 301     -68.318 -68.292-103.021  1.00151.42           C  
ATOM   2034  O   ALA A 301     -68.639 -68.725-104.137  1.00151.42           O  
ATOM   2035  CB  ALA A 301     -69.665 -70.150-101.975  1.00151.42           C  
ATOM   2036  N   PRO A 302     -67.347 -67.362-102.875  1.00153.74           N  
ATOM   2037  CA  PRO A 302     -66.626 -66.855-104.050  1.00153.74           C  
ATOM   2038  C   PRO A 302     -65.756 -67.926-104.675  1.00153.74           C  
ATOM   2039  O   PRO A 302     -65.836 -68.195-105.876  1.00153.74           O  
ATOM   2040  CB  PRO A 302     -65.774 -65.712-103.478  1.00153.74           C  
ATOM   2041  CG  PRO A 302     -66.420 -65.358-102.174  1.00153.74           C  
ATOM   2042  CD  PRO A 302     -66.924 -66.666-101.647  1.00153.74           C  
ATOM   2043  N   LEU A 303     -64.936 -68.554-103.849  1.00154.36           N  
ATOM   2044  CA  LEU A 303     -64.070 -69.648-104.249  1.00154.36           C  
ATOM   2045  C   LEU A 303     -64.224 -70.791-103.261  1.00154.36           C  
ATOM   2046  O   LEU A 303     -64.771 -70.602-102.168  1.00154.36           O  
ATOM   2047  CB  LEU A 303     -62.604 -69.188-104.315  1.00154.36           C  
ATOM   2048  CG  LEU A 303     -62.288 -68.204-105.441  1.00154.36           C  
ATOM   2049  CD1 LEU A 303     -60.816 -67.827-105.456  1.00154.36           C  
ATOM   2050  CD2 LEU A 303     -62.734 -68.765-106.783  1.00154.36           C  
ATOM   2051  N   PRO A 304     -63.801 -72.017-103.642  1.00161.46           N  
ATOM   2052  CA  PRO A 304     -63.681 -73.104-102.656  1.00161.46           C  
ATOM   2053  C   PRO A 304     -62.812 -72.764-101.455  1.00161.46           C  
ATOM   2054  O   PRO A 304     -63.289 -72.819-100.316  1.00161.46           O  
ATOM   2055  CB  PRO A 304     -63.068 -74.236-103.479  1.00161.46           C  
ATOM   2056  CG  PRO A 304     -63.610 -74.008-104.839  1.00161.46           C  
ATOM   2057  CD  PRO A 304     -63.671 -72.524-105.021  1.00161.46           C  
ATOM   2058  N   ALA A 305     -61.553 -72.406-101.683  1.00146.38           N  
ATOM   2059  CA  ALA A 305     -60.758 -71.841-100.607  1.00146.38           C  
ATOM   2060  C   ALA A 305     -61.264 -70.444-100.285  1.00146.38           C  
ATOM   2061  O   ALA A 305     -61.819 -69.751-101.141  1.00146.38           O  
ATOM   2062  CB  ALA A 305     -59.281 -71.793-100.987  1.00146.38           C  
ATOM   2063  N   GLN A 306     -61.106 -70.047 -99.026  1.00143.95           N  
ATOM   2064  CA  GLN A 306     -61.520 -68.711 -98.620  1.00143.95           C  
ATOM   2065  C   GLN A 306     -60.619 -67.668 -99.272  1.00143.95           C  
ATOM   2066  O   GLN A 306     -59.390 -67.799 -99.278  1.00143.95           O  
ATOM   2067  CB  GLN A 306     -61.531 -68.596 -97.092  1.00143.95           C  
ATOM   2068  CG  GLN A 306     -60.201 -68.794 -96.376  1.00143.95           C  
ATOM   2069  CD  GLN A 306     -59.908 -70.240 -96.039  1.00143.95           C  
ATOM   2070  OE1 GLN A 306     -60.499 -71.156 -96.605  1.00143.95           O  
ATOM   2071  NE2 GLN A 306     -58.996 -70.452 -95.095  1.00143.95           N  
ATOM   2072  N   ALA A 307     -61.239 -66.662 -99.883  1.00142.10           N  
ATOM   2073  CA  ALA A 307     -60.494 -65.778-100.764  1.00142.10           C  
ATOM   2074  C   ALA A 307     -61.240 -64.469-100.948  1.00142.10           C  
ATOM   2075  O   ALA A 307     -62.450 -64.377-100.732  1.00142.10           O  
ATOM   2076  CB  ALA A 307     -60.252 -66.433-102.123  1.00142.10           C  
ATOM   2077  N   VAL A 308     -60.483 -63.455-101.354  1.00153.35           N  
ATOM   2078  CA  VAL A 308     -61.001 -62.138-101.695  1.00153.35           C  
ATOM   2079  C   VAL A 308     -60.642 -61.878-103.152  1.00153.35           C  
ATOM   2080  O   VAL A 308     -59.538 -62.234-103.583  1.00153.35           O  
ATOM   2081  CB  VAL A 308     -60.405 -61.050-100.773  1.00153.35           C  
ATOM   2082  CG1 VAL A 308     -61.029 -59.697-101.041  1.00153.35           C  
ATOM   2083  CG2 VAL A 308     -60.558 -61.431 -99.311  1.00153.35           C  
ATOM   2084  N   CYS A 309     -61.574 -61.271-103.903  1.00154.41           N  
ATOM   2085  CA  CYS A 309     -61.410 -60.923-105.320  1.00154.41           C  
ATOM   2086  C   CYS A 309     -61.138 -62.176-106.159  1.00154.41           C  
ATOM   2087  O   CYS A 309     -60.028 -62.432-106.625  1.00154.41           O  
ATOM   2088  CB  CYS A 309     -60.322 -59.858-105.528  1.00154.41           C  
ATOM   2089  SG  CYS A 309     -60.715 -58.236-104.843  1.00154.41           S  
ATOM   2090  N   ALA A 310     -62.200 -62.971-106.301  1.00154.14           N  
ATOM   2091  CA  ALA A 310     -62.162 -64.314-106.876  1.00154.14           C  
ATOM   2092  C   ALA A 310     -61.742 -64.418-108.341  1.00154.14           C  
ATOM   2093  O   ALA A 310     -61.654 -65.531-108.870  1.00154.14           O  
ATOM   2094  CB  ALA A 310     -63.541 -64.958-106.725  1.00154.14           C  
ATOM   2095  N   ASP A 311     -61.484 -63.290-109.011  1.00155.68           N  
ATOM   2096  CA  ASP A 311     -61.134 -63.331-110.428  1.00155.68           C  
ATOM   2097  C   ASP A 311     -59.735 -63.897-110.673  1.00155.68           C  
ATOM   2098  O   ASP A 311     -59.524 -64.600-111.667  1.00155.68           O  
ATOM   2099  CB  ASP A 311     -61.271 -61.934-111.042  1.00155.68           C  
ATOM   2100  CG  ASP A 311     -60.470 -60.879-110.299  1.00155.68           C  
ATOM   2101  OD1 ASP A 311     -59.897 -61.184-109.234  1.00155.68           O  
ATOM   2102  OD2 ASP A 311     -60.408 -59.734-110.790  1.00155.68           O  
ATOM   2103  N   GLY A 312     -58.779 -63.619-109.789  1.00154.63           N  
ATOM   2104  CA  GLY A 312     -57.411 -64.055-109.996  1.00154.63           C  
ATOM   2105  C   GLY A 312     -57.187 -65.541-109.807  1.00154.63           C  
ATOM   2106  O   GLY A 312     -57.275 -66.050-108.686  1.00154.63           O  
ATOM   2107  N   THR A 313     -56.891 -66.250-110.895  1.00143.27           N  
ATOM   2108  CA  THR A 313     -56.701 -67.689-110.859  1.00143.27           C  
ATOM   2109  C   THR A 313     -55.214 -68.007-110.775  1.00143.27           C  
ATOM   2110  O   THR A 313     -54.367 -67.119-110.662  1.00143.27           O  
ATOM   2111  CB  THR A 313     -57.317 -68.355-112.091  1.00143.27           C  
ATOM   2112  OG1 THR A 313     -56.474 -68.137-113.225  1.00143.27           O  
ATOM   2113  CG2 THR A 313     -58.676 -67.757-112.399  1.00143.27           C  
ATOM   2114  N   ARG A 314     -54.888 -69.298-110.837  1.00137.21           N  
ATOM   2115  CA  ARG A 314     -53.507 -69.699-111.074  1.00137.21           C  
ATOM   2116  C   ARG A 314     -53.106 -69.418-112.518  1.00137.21           C  
ATOM   2117  O   ARG A 314     -51.940 -69.112-112.794  1.00137.21           O  
ATOM   2118  CB  ARG A 314     -53.336 -71.181-110.725  1.00137.21           C  
ATOM   2119  CG  ARG A 314     -51.939 -71.743-110.916  1.00137.21           C  
ATOM   2120  CD  ARG A 314     -50.958 -71.115-109.948  1.00137.21           C  
ATOM   2121  NE  ARG A 314     -49.606 -71.635-110.121  1.00137.21           N  
ATOM   2122  CZ  ARG A 314     -48.722 -71.141-110.981  1.00137.21           C  
ATOM   2123  NH1 ARG A 314     -49.044 -70.110-111.749  1.00137.21           N  
ATOM   2124  NH2 ARG A 314     -47.514 -71.677-111.072  1.00137.21           N  
ATOM   2125  N   GLN A 315     -54.067 -69.472-113.441  1.00142.55           N  
ATOM   2126  CA  GLN A 315     -53.819 -69.240-114.859  1.00142.55           C  
ATOM   2127  C   GLN A 315     -53.882 -67.762-115.217  1.00142.55           C  
ATOM   2128  O   GLN A 315     -53.105 -67.297-116.055  1.00142.55           O  
ATOM   2129  CB  GLN A 315     -54.824 -70.020-115.711  1.00142.55           C  
ATOM   2130  CG  GLN A 315     -54.662 -71.531-115.658  1.00142.55           C  
ATOM   2131  CD  GLN A 315     -55.361 -72.157-114.469  1.00142.55           C  
ATOM   2132  OE1 GLN A 315     -56.221 -71.537-113.845  1.00142.55           O  
ATOM   2133  NE2 GLN A 315     -54.990 -73.389-114.145  1.00142.55           N  
ATOM   2134  N   ARG A 316     -54.784 -67.007-114.584  1.00154.48           N  
ATOM   2135  CA  ARG A 316     -54.844 -65.564-114.787  1.00154.48           C  
ATOM   2136  C   ARG A 316     -53.700 -64.844-114.074  1.00154.48           C  
ATOM   2137  O   ARG A 316     -53.464 -63.661-114.345  1.00154.48           O  
ATOM   2138  CB  ARG A 316     -56.215 -65.041-114.325  1.00154.48           C  
ATOM   2139  CG  ARG A 316     -56.598 -63.631-114.788  1.00154.48           C  
ATOM   2140  CD  ARG A 316     -57.963 -63.202-114.274  1.00154.48           C  
ATOM   2141  NE  ARG A 316     -59.050 -63.926-114.924  1.00154.48           N  
ATOM   2142  CZ  ARG A 316     -59.608 -63.552-116.070  1.00154.48           C  
ATOM   2143  NH1 ARG A 316     -59.190 -62.457-116.689  1.00154.48           N  
ATOM   2144  NH2 ARG A 316     -60.592 -64.268-116.595  1.00154.48           N  
ATOM   2145  N   LEU A 317     -52.978 -65.548-113.190  1.00150.69           N  
ATOM   2146  CA  LEU A 317     -51.742 -65.036-112.598  1.00150.69           C  
ATOM   2147  C   LEU A 317     -50.726 -64.632-113.661  1.00150.69           C  
ATOM   2148  O   LEU A 317     -50.041 -63.612-113.518  1.00150.69           O  
ATOM   2149  CB  LEU A 317     -51.145 -66.096-111.672  1.00150.69           C  
ATOM   2150  CG  LEU A 317     -49.783 -65.832-111.032  1.00150.69           C  
ATOM   2151  CD1 LEU A 317     -49.834 -64.604-110.156  1.00150.69           C  
ATOM   2152  CD2 LEU A 317     -49.328 -67.042-110.234  1.00150.69           C  
ATOM   2153  N   ASP A 318     -50.629 -65.400-114.740  1.00148.64           N  
ATOM   2154  CA  ASP A 318     -49.724 -65.057-115.834  1.00148.64           C  
ATOM   2155  C   ASP A 318     -50.422 -64.223-116.904  1.00148.64           C  
ATOM   2156  O   ASP A 318     -50.352 -64.528-118.093  1.00148.64           O  
ATOM   2157  CB  ASP A 318     -49.139 -66.330-116.430  1.00148.64           C  
ATOM   2158  CG  ASP A 318     -48.204 -67.041-115.475  1.00148.64           C  
ATOM   2159  OD1 ASP A 318     -47.567 -66.361-114.643  1.00148.64           O  
ATOM   2160  OD2 ASP A 318     -48.109 -68.282-115.555  1.00148.64           O  
ATOM   2161  N   GLN A 319     -51.120 -63.165-116.492  1.00144.93           N  
ATOM   2162  CA  GLN A 319     -51.717 -62.228-117.435  1.00144.93           C  
ATOM   2163  C   GLN A 319     -51.243 -60.797-117.242  1.00144.93           C  
ATOM   2164  O   GLN A 319     -50.774 -60.172-118.200  1.00144.93           O  
ATOM   2165  CB  GLN A 319     -53.249 -62.279-117.346  1.00144.93           C  
ATOM   2166  CG  GLN A 319     -53.831 -63.603-117.779  1.00144.93           C  
ATOM   2167  CD  GLN A 319     -53.570 -63.902-119.239  1.00144.93           C  
ATOM   2168  OE1 GLN A 319     -53.645 -63.017-120.090  1.00144.93           O  
ATOM   2169  NE2 GLN A 319     -53.249 -65.154-119.535  1.00144.93           N  
ATOM   2170  N   ASP A 320     -51.346 -60.259-116.031  1.00146.85           N  
ATOM   2171  CA  ASP A 320     -51.186 -58.826-115.836  1.00146.85           C  
ATOM   2172  C   ASP A 320     -50.780 -58.588-114.386  1.00146.85           C  
ATOM   2173  O   ASP A 320     -50.852 -59.490-113.548  1.00146.85           O  
ATOM   2174  CB  ASP A 320     -52.486 -58.094-116.209  1.00146.85           C  
ATOM   2175  CG  ASP A 320     -52.306 -56.596-116.375  1.00146.85           C  
ATOM   2176  OD1 ASP A 320     -51.695 -56.177-117.379  1.00146.85           O  
ATOM   2177  OD2 ASP A 320     -52.788 -55.841-115.506  1.00146.85           O  
ATOM   2178  N   LEU A 321     -50.317 -57.362-114.115  1.00154.49           N  
ATOM   2179  CA  LEU A 321     -49.977 -56.944-112.757  1.00154.49           C  
ATOM   2180  C   LEU A 321     -51.175 -57.028-111.822  1.00154.49           C  
ATOM   2181  O   LEU A 321     -51.028 -57.388-110.649  1.00154.49           O  
ATOM   2182  CB  LEU A 321     -49.448 -55.512-112.771  1.00154.49           C  
ATOM   2183  CG  LEU A 321     -48.082 -55.208-113.371  1.00154.49           C  
ATOM   2184  CD1 LEU A 321     -47.920 -53.708-113.516  1.00154.49           C  
ATOM   2185  CD2 LEU A 321     -47.007 -55.758-112.465  1.00154.49           C  
ATOM   2186  N   LEU A 322     -52.365 -56.689-112.325  1.00157.73           N  
ATOM   2187  CA  LEU A 322     -53.539 -56.578-111.466  1.00157.73           C  
ATOM   2188  C   LEU A 322     -53.989 -57.946-110.970  1.00157.73           C  
ATOM   2189  O   LEU A 322     -54.292 -58.109-109.784  1.00157.73           O  
ATOM   2190  CB  LEU A 322     -54.659 -55.856-112.223  1.00157.73           C  
ATOM   2191  CG  LEU A 322     -55.905 -55.293-111.522  1.00157.73           C  
ATOM   2192  CD1 LEU A 322     -57.018 -56.318-111.283  1.00157.73           C  
ATOM   2193  CD2 LEU A 322     -55.499 -54.642-110.211  1.00157.73           C  
ATOM   2194  N   SER A 323     -54.015 -58.946-111.855  1.00158.07           N  
ATOM   2195  CA  SER A 323     -54.397 -60.287-111.427  1.00158.07           C  
ATOM   2196  C   SER A 323     -53.326 -60.931-110.560  1.00158.07           C  
ATOM   2197  O   SER A 323     -53.647 -61.752-109.695  1.00158.07           O  
ATOM   2198  CB  SER A 323     -54.685 -61.168-112.634  1.00158.07           C  
ATOM   2199  OG  SER A 323     -54.935 -62.498-112.214  1.00158.07           O  
ATOM   2200  N   CYS A 324     -52.060 -60.568-110.768  1.00167.40           N  
ATOM   2201  CA  CYS A 324     -50.999 -61.048-109.889  1.00167.40           C  
ATOM   2202  C   CYS A 324     -51.130 -60.441-108.502  1.00167.40           C  
ATOM   2203  O   CYS A 324     -50.873 -61.112-107.495  1.00167.40           O  
ATOM   2204  CB  CYS A 324     -49.634 -60.723-110.490  1.00167.40           C  
ATOM   2205  SG  CYS A 324     -48.237 -61.317-109.526  1.00167.40           S  
ATOM   2206  N   LEU A 325     -51.553 -59.180-108.435  1.00166.30           N  
ATOM   2207  CA  LEU A 325     -51.770 -58.532-107.150  1.00166.30           C  
ATOM   2208  C   LEU A 325     -52.954 -59.153-106.422  1.00166.30           C  
ATOM   2209  O   LEU A 325     -52.884 -59.385-105.212  1.00166.30           O  
ATOM   2210  CB  LEU A 325     -51.965 -57.031-107.365  1.00166.30           C  
ATOM   2211  CG  LEU A 325     -51.943 -56.035-106.205  1.00166.30           C  
ATOM   2212  CD1 LEU A 325     -51.339 -54.739-106.703  1.00166.30           C  
ATOM   2213  CD2 LEU A 325     -53.336 -55.759-105.663  1.00166.30           C  
ATOM   2214  N   LYS A 326     -54.033 -59.463-107.148  1.00162.69           N  
ATOM   2215  CA  LYS A 326     -55.185 -60.113-106.523  1.00162.69           C  
ATOM   2216  C   LYS A 326     -54.848 -61.532-106.075  1.00162.69           C  
ATOM   2217  O   LYS A 326     -55.308 -61.979-105.015  1.00162.69           O  
ATOM   2218  CB  LYS A 326     -56.376 -60.133-107.482  1.00162.69           C  
ATOM   2219  CG  LYS A 326     -56.865 -58.765-107.939  1.00162.69           C  
ATOM   2220  CD  LYS A 326     -57.432 -57.945-106.800  1.00162.69           C  
ATOM   2221  CE  LYS A 326     -58.002 -56.630-107.302  1.00162.69           C  
ATOM   2222  NZ  LYS A 326     -58.522 -55.784-106.195  1.00162.69           N  
ATOM   2223  N   TYR A 327     -54.031 -62.245-106.860  1.00152.39           N  
ATOM   2224  CA  TYR A 327     -53.673 -63.615-106.509  1.00152.39           C  
ATOM   2225  C   TYR A 327     -52.775 -63.659-105.284  1.00152.39           C  
ATOM   2226  O   TYR A 327     -52.903 -64.562-104.449  1.00152.39           O  
ATOM   2227  CB  TYR A 327     -52.996 -64.307-107.687  1.00152.39           C  
ATOM   2228  CG  TYR A 327     -52.593 -65.734-107.396  1.00152.39           C  
ATOM   2229  CD1 TYR A 327     -53.536 -66.748-107.354  1.00152.39           C  
ATOM   2230  CD2 TYR A 327     -51.266 -66.066-107.162  1.00152.39           C  
ATOM   2231  CE1 TYR A 327     -53.166 -68.053-107.088  1.00152.39           C  
ATOM   2232  CE2 TYR A 327     -50.890 -67.364-106.894  1.00152.39           C  
ATOM   2233  CZ  TYR A 327     -51.842 -68.351-106.858  1.00152.39           C  
ATOM   2234  OH  TYR A 327     -51.459 -69.643-106.593  1.00152.39           O  
ATOM   2235  N   PHE A 328     -51.865 -62.702-105.147  1.00154.76           N  
ATOM   2236  CA  PHE A 328     -51.057 -62.639-103.940  1.00154.76           C  
ATOM   2237  C   PHE A 328     -51.679 -61.763-102.864  1.00154.76           C  
ATOM   2238  O   PHE A 328     -50.990 -61.392-101.908  1.00154.76           O  
ATOM   2239  CB  PHE A 328     -49.636 -62.176-104.266  1.00154.76           C  
ATOM   2240  CG  PHE A 328     -48.848 -63.185-105.047  1.00154.76           C  
ATOM   2241  CD1 PHE A 328     -48.433 -64.363-104.446  1.00154.76           C  
ATOM   2242  CD2 PHE A 328     -48.503 -62.953-106.365  1.00154.76           C  
ATOM   2243  CE1 PHE A 328     -47.711 -65.302-105.153  1.00154.76           C  
ATOM   2244  CE2 PHE A 328     -47.777 -63.886-107.076  1.00154.76           C  
ATOM   2245  CZ  PHE A 328     -47.380 -65.062-106.468  1.00154.76           C  
ATOM   2246  N   ILE A 329     -52.949 -61.398-103.013  1.00156.98           N  
ATOM   2247  CA  ILE A 329     -53.773 -61.042-101.862  1.00156.98           C  
ATOM   2248  C   ILE A 329     -54.454 -62.271-101.277  1.00156.98           C  
ATOM   2249  O   ILE A 329     -54.349 -62.540-100.078  1.00156.98           O  
ATOM   2250  CB  ILE A 329     -54.807 -59.954-102.231  1.00156.98           C  
ATOM   2251  CG1 ILE A 329     -54.141 -58.590-102.359  1.00156.98           C  
ATOM   2252  CG2 ILE A 329     -55.913 -59.873-101.199  1.00156.98           C  
ATOM   2253  CD1 ILE A 329     -55.071 -57.528-102.871  1.00156.98           C  
ATOM   2254  N   ASN A 330     -55.138 -63.062-102.106  1.00156.54           N  
ATOM   2255  CA  ASN A 330     -55.962 -64.127-101.550  1.00156.54           C  
ATOM   2256  C   ASN A 330     -55.245 -65.466-101.395  1.00156.54           C  
ATOM   2257  O   ASN A 330     -55.805 -66.373-100.771  1.00156.54           O  
ATOM   2258  CB  ASN A 330     -57.243 -64.304-102.380  1.00156.54           C  
ATOM   2259  CG  ASN A 330     -56.981 -64.595-103.846  1.00156.54           C  
ATOM   2260  OD1 ASN A 330     -55.846 -64.747-104.283  1.00156.54           O  
ATOM   2261  ND2 ASN A 330     -58.055 -64.673-104.619  1.00156.54           N  
ATOM   2262  N   PHE A 331     -54.038 -65.627-101.931  1.00153.45           N  
ATOM   2263  CA  PHE A 331     -53.302 -66.873-101.743  1.00153.45           C  
ATOM   2264  C   PHE A 331     -51.834 -66.606-101.466  1.00153.45           C  
ATOM   2265  O   PHE A 331     -50.955 -67.305-101.979  1.00153.45           O  
ATOM   2266  CB  PHE A 331     -53.445 -67.797-102.950  1.00153.45           C  
ATOM   2267  CG  PHE A 331     -54.820 -68.355-103.129  1.00153.45           C  
ATOM   2268  CD1 PHE A 331     -55.278 -69.368-102.314  1.00153.45           C  
ATOM   2269  CD2 PHE A 331     -55.639 -67.891-104.143  1.00153.45           C  
ATOM   2270  CE1 PHE A 331     -56.541 -69.890-102.483  1.00153.45           C  
ATOM   2271  CE2 PHE A 331     -56.904 -68.406-104.317  1.00153.45           C  
ATOM   2272  CZ  PHE A 331     -57.354 -69.407-103.489  1.00153.45           C  
ATOM   2273  N   PHE A 332     -51.538 -65.600-100.647  1.00145.12           N  
ATOM   2274  CA  PHE A 332     -50.141 -65.332-100.325  1.00145.12           C  
ATOM   2275  C   PHE A 332     -49.631 -66.273 -99.241  1.00145.12           C  
ATOM   2276  O   PHE A 332     -48.562 -66.875 -99.386  1.00145.12           O  
ATOM   2277  CB  PHE A 332     -49.959 -63.881 -99.894  1.00145.12           C  
ATOM   2278  CG  PHE A 332     -48.538 -63.520 -99.592  1.00145.12           C  
ATOM   2279  CD1 PHE A 332     -47.615 -63.391-100.617  1.00145.12           C  
ATOM   2280  CD2 PHE A 332     -48.123 -63.303 -98.289  1.00145.12           C  
ATOM   2281  CE1 PHE A 332     -46.301 -63.059-100.351  1.00145.12           C  
ATOM   2282  CE2 PHE A 332     -46.808 -62.968 -98.014  1.00145.12           C  
ATOM   2283  CZ  PHE A 332     -45.896 -62.844 -99.049  1.00145.12           C  
ATOM   2284  N   PHE A 333     -50.382 -66.413 -98.149  1.00145.32           N  
ATOM   2285  CA  PHE A 333     -50.007 -67.358 -97.106  1.00145.32           C  
ATOM   2286  C   PHE A 333     -50.226 -68.797 -97.551  1.00145.32           C  
ATOM   2287  O   PHE A 333     -49.641 -69.716 -96.969  1.00145.32           O  
ATOM   2288  CB  PHE A 333     -50.797 -67.065 -95.830  1.00145.32           C  
ATOM   2289  CG  PHE A 333     -50.371 -67.885 -94.648  1.00145.32           C  
ATOM   2290  CD1 PHE A 333     -49.213 -67.575 -93.958  1.00145.32           C  
ATOM   2291  CD2 PHE A 333     -51.124 -68.970 -94.235  1.00145.32           C  
ATOM   2292  CE1 PHE A 333     -48.818 -68.325 -92.875  1.00145.32           C  
ATOM   2293  CE2 PHE A 333     -50.729 -69.728 -93.155  1.00145.32           C  
ATOM   2294  CZ  PHE A 333     -49.578 -69.403 -92.473  1.00145.32           C  
ATOM   2295  N   TYR A 334     -51.057 -68.999 -98.572  1.00148.06           N  
ATOM   2296  CA  TYR A 334     -51.199 -70.310 -99.193  1.00148.06           C  
ATOM   2297  C   TYR A 334     -49.884 -70.778 -99.805  1.00148.06           C  
ATOM   2298  O   TYR A 334     -49.481 -71.935 -99.636  1.00148.06           O  
ATOM   2299  CB  TYR A 334     -52.291 -70.240-100.256  1.00148.06           C  
ATOM   2300  CG  TYR A 334     -52.512 -71.532-100.978  1.00148.06           C  
ATOM   2301  CD1 TYR A 334     -53.209 -72.563-100.380  1.00148.06           C  
ATOM   2302  CD2 TYR A 334     -52.019 -71.724-102.259  1.00148.06           C  
ATOM   2303  CE1 TYR A 334     -53.416 -73.746-101.036  1.00148.06           C  
ATOM   2304  CE2 TYR A 334     -52.215 -72.908-102.917  1.00148.06           C  
ATOM   2305  CZ  TYR A 334     -52.916 -73.918-102.302  1.00148.06           C  
ATOM   2306  OH  TYR A 334     -53.124 -75.109-102.954  1.00148.06           O  
ATOM   2307  N   LYS A 335     -49.199 -69.888-100.520  1.00141.44           N  
ATOM   2308  CA  LYS A 335     -47.972 -70.264-101.211  1.00141.44           C  
ATOM   2309  C   LYS A 335     -46.763 -70.192-100.291  1.00141.44           C  
ATOM   2310  O   LYS A 335     -45.921 -71.098-100.294  1.00141.44           O  
ATOM   2311  CB  LYS A 335     -47.765 -69.355-102.419  1.00141.44           C  
ATOM   2312  CG  LYS A 335     -48.840 -69.475-103.476  1.00141.44           C  
ATOM   2313  CD  LYS A 335     -48.755 -70.799-104.202  1.00141.44           C  
ATOM   2314  CE  LYS A 335     -47.548 -70.812-105.118  1.00141.44           C  
ATOM   2315  NZ  LYS A 335     -47.498 -72.042-105.948  1.00141.44           N  
ATOM   2316  N   PHE A 336     -46.668 -69.137 -99.491  1.00135.90           N  
ATOM   2317  CA  PHE A 336     -45.467 -68.814 -98.732  1.00135.90           C  
ATOM   2318  C   PHE A 336     -45.705 -68.940 -97.235  1.00135.90           C  
ATOM   2319  O   PHE A 336     -45.293 -68.087 -96.452  1.00135.90           O  
ATOM   2320  CB  PHE A 336     -44.986 -67.409 -99.074  1.00135.90           C  
ATOM   2321  CG  PHE A 336     -44.585 -67.244-100.504  1.00135.90           C  
ATOM   2322  CD1 PHE A 336     -43.330 -67.636-100.932  1.00135.90           C  
ATOM   2323  CD2 PHE A 336     -45.471 -66.714-101.425  1.00135.90           C  
ATOM   2324  CE1 PHE A 336     -42.961 -67.490-102.251  1.00135.90           C  
ATOM   2325  CE2 PHE A 336     -45.110 -66.568-102.746  1.00135.90           C  
ATOM   2326  CZ  PHE A 336     -43.852 -66.957-103.159  1.00135.90           C  
ATOM   2327  N   GLY A 337     -46.383 -70.004 -96.821  1.00126.08           N  
ATOM   2328  CA  GLY A 337     -46.714 -70.173 -95.424  1.00126.08           C  
ATOM   2329  C   GLY A 337     -45.557 -70.637 -94.567  1.00126.08           C  
ATOM   2330  O   GLY A 337     -45.290 -70.043 -93.517  1.00126.08           O  
ATOM   2331  N   LEU A 338     -44.870 -71.700 -95.003  1.00119.44           N  
ATOM   2332  CA  LEU A 338     -43.773 -72.270 -94.223  1.00119.44           C  
ATOM   2333  C   LEU A 338     -42.604 -71.307 -94.086  1.00119.44           C  
ATOM   2334  O   LEU A 338     -41.921 -71.313 -93.057  1.00119.44           O  
ATOM   2335  CB  LEU A 338     -43.288 -73.571 -94.855  1.00119.44           C  
ATOM   2336  CG  LEU A 338     -44.193 -74.791 -94.755  1.00119.44           C  
ATOM   2337  CD1 LEU A 338     -43.627 -75.913 -95.599  1.00119.44           C  
ATOM   2338  CD2 LEU A 338     -44.306 -75.224 -93.308  1.00119.44           C  
ATOM   2339  N   GLU A 339     -42.370 -70.474 -95.100  1.00124.38           N  
ATOM   2340  CA  GLU A 339     -41.330 -69.459 -95.007  1.00124.38           C  
ATOM   2341  C   GLU A 339     -41.655 -68.433 -93.930  1.00124.38           C  
ATOM   2342  O   GLU A 339     -40.779 -68.060 -93.141  1.00124.38           O  
ATOM   2343  CB  GLU A 339     -41.142 -68.784 -96.366  1.00124.38           C  
ATOM   2344  CG  GLU A 339     -40.472 -69.661 -97.417  1.00124.38           C  
ATOM   2345  CD  GLU A 339     -41.420 -70.589 -98.143  1.00124.38           C  
ATOM   2346  OE1 GLU A 339     -42.641 -70.516 -97.901  1.00124.38           O  
ATOM   2347  OE2 GLU A 339     -40.936 -71.400 -98.960  1.00124.38           O  
ATOM   2348  N   ILE A 340     -42.916 -68.000 -93.856  1.00123.41           N  
ATOM   2349  CA  ILE A 340     -43.319 -67.035 -92.838  1.00123.41           C  
ATOM   2350  C   ILE A 340     -43.282 -67.671 -91.452  1.00123.41           C  
ATOM   2351  O   ILE A 340     -42.878 -67.029 -90.475  1.00123.41           O  
ATOM   2352  CB  ILE A 340     -44.704 -66.451 -93.182  1.00123.41           C  
ATOM   2353  CG1 ILE A 340     -44.609 -65.590 -94.440  1.00123.41           C  
ATOM   2354  CG2 ILE A 340     -45.279 -65.610 -92.049  1.00123.41           C  
ATOM   2355  CD1 ILE A 340     -45.946 -65.142 -94.974  1.00123.41           C  
ATOM   2356  N   CYS A 341     -43.639 -68.956 -91.354  1.00118.70           N  
ATOM   2357  CA  CYS A 341     -43.588 -69.643 -90.065  1.00118.70           C  
ATOM   2358  C   CYS A 341     -42.153 -69.804 -89.576  1.00118.70           C  
ATOM   2359  O   CYS A 341     -41.880 -69.674 -88.376  1.00118.70           O  
ATOM   2360  CB  CYS A 341     -44.273 -71.003 -90.167  1.00118.70           C  
ATOM   2361  SG  CYS A 341     -46.047 -70.914 -90.457  1.00118.70           S  
ATOM   2362  N   PHE A 342     -41.218 -70.046 -90.496  1.00115.81           N  
ATOM   2363  CA  PHE A 342     -39.812 -70.134 -90.117  1.00115.81           C  
ATOM   2364  C   PHE A 342     -39.276 -68.770 -89.698  1.00115.81           C  
ATOM   2365  O   PHE A 342     -38.485 -68.670 -88.751  1.00115.81           O  
ATOM   2366  CB  PHE A 342     -38.996 -70.703 -91.276  1.00115.81           C  
ATOM   2367  CG  PHE A 342     -39.312 -72.139 -91.609  1.00115.81           C  
ATOM   2368  CD1 PHE A 342     -39.907 -72.978 -90.680  1.00115.81           C  
ATOM   2369  CD2 PHE A 342     -39.043 -72.636 -92.874  1.00115.81           C  
ATOM   2370  CE1 PHE A 342     -40.207 -74.286 -90.998  1.00115.81           C  
ATOM   2371  CE2 PHE A 342     -39.345 -73.942 -93.198  1.00115.81           C  
ATOM   2372  CZ  PHE A 342     -39.924 -74.767 -92.259  1.00115.81           C  
ATOM   2373  N   LEU A 343     -39.727 -67.705 -90.374  1.00116.29           N  
ATOM   2374  CA  LEU A 343     -39.317 -66.350 -90.010  1.00116.29           C  
ATOM   2375  C   LEU A 343     -39.849 -65.943 -88.646  1.00116.29           C  
ATOM   2376  O   LEU A 343     -39.150 -65.270 -87.882  1.00116.29           O  
ATOM   2377  CB  LEU A 343     -39.792 -65.346 -91.051  1.00116.29           C  
ATOM   2378  CG  LEU A 343     -39.102 -65.317 -92.400  1.00116.29           C  
ATOM   2379  CD1 LEU A 343     -39.875 -64.378 -93.290  1.00116.29           C  
ATOM   2380  CD2 LEU A 343     -37.679 -64.845 -92.226  1.00116.29           C  
ATOM   2381  N   MET A 344     -41.088 -66.321 -88.326  1.00117.90           N  
ATOM   2382  CA  MET A 344     -41.632 -65.938 -87.030  1.00117.90           C  
ATOM   2383  C   MET A 344     -41.009 -66.755 -85.909  1.00117.90           C  
ATOM   2384  O   MET A 344     -40.955 -66.290 -84.765  1.00117.90           O  
ATOM   2385  CB  MET A 344     -43.152 -66.074 -87.023  1.00117.90           C  
ATOM   2386  CG  MET A 344     -43.860 -65.171 -88.027  1.00117.90           C  
ATOM   2387  SD  MET A 344     -43.501 -63.416 -87.861  1.00117.90           S  
ATOM   2388  CE  MET A 344     -44.350 -63.049 -86.336  1.00117.90           C  
ATOM   2389  N   ALA A 345     -40.521 -67.961 -86.217  1.00112.97           N  
ATOM   2390  CA  ALA A 345     -39.697 -68.684 -85.253  1.00112.97           C  
ATOM   2391  C   ALA A 345     -38.409 -67.926 -84.967  1.00112.97           C  
ATOM   2392  O   ALA A 345     -37.990 -67.812 -83.807  1.00112.97           O  
ATOM   2393  CB  ALA A 345     -39.391 -70.090 -85.764  1.00112.97           C  
ATOM   2394  N   VAL A 346     -37.792 -67.364 -86.012  1.00118.30           N  
ATOM   2395  CA  VAL A 346     -36.620 -66.511 -85.823  1.00118.30           C  
ATOM   2396  C   VAL A 346     -37.003 -65.224 -85.091  1.00118.30           C  
ATOM   2397  O   VAL A 346     -36.197 -64.667 -84.336  1.00118.30           O  
ATOM   2398  CB  VAL A 346     -35.959 -66.243 -87.192  1.00118.30           C  
ATOM   2399  CG1 VAL A 346     -34.760 -65.326 -87.083  1.00118.30           C  
ATOM   2400  CG2 VAL A 346     -35.527 -67.547 -87.824  1.00118.30           C  
ATOM   2401  N   ASN A 347     -38.249 -64.766 -85.250  1.00122.91           N  
ATOM   2402  CA  ASN A 347     -38.718 -63.586 -84.527  1.00122.91           C  
ATOM   2403  C   ASN A 347     -38.795 -63.847 -83.028  1.00122.91           C  
ATOM   2404  O   ASN A 347     -38.443 -62.971 -82.224  1.00122.91           O  
ATOM   2405  CB  ASN A 347     -40.089 -63.168 -85.048  1.00122.91           C  
ATOM   2406  CG  ASN A 347     -40.482 -61.786 -84.603  1.00122.91           C  
ATOM   2407  OD1 ASN A 347     -39.670 -61.047 -84.050  1.00122.91           O  
ATOM   2408  ND2 ASN A 347     -41.745 -61.438 -84.803  1.00122.91           N  
ATOM   2409  N   VAL A 348     -39.258 -65.042 -82.640  1.00122.54           N  
ATOM   2410  CA  VAL A 348     -39.289 -65.431 -81.230  1.00122.54           C  
ATOM   2411  C   VAL A 348     -37.877 -65.481 -80.666  1.00122.54           C  
ATOM   2412  O   VAL A 348     -37.604 -64.952 -79.578  1.00122.54           O  
ATOM   2413  CB  VAL A 348     -40.009 -66.778 -81.064  1.00122.54           C  
ATOM   2414  CG1 VAL A 348     -39.978 -67.221 -79.618  1.00122.54           C  
ATOM   2415  CG2 VAL A 348     -41.427 -66.666 -81.542  1.00122.54           C  
ATOM   2416  N   ILE A 349     -36.946 -66.058 -81.433  1.00123.74           N  
ATOM   2417  CA  ILE A 349     -35.537 -66.034 -81.056  1.00123.74           C  
ATOM   2418  C   ILE A 349     -34.986 -64.607 -81.079  1.00123.74           C  
ATOM   2419  O   ILE A 349     -34.048 -64.291 -80.341  1.00123.74           O  
ATOM   2420  CB  ILE A 349     -34.755 -66.990 -81.983  1.00123.74           C  
ATOM   2421  CG1 ILE A 349     -35.366 -68.387 -81.938  1.00123.74           C  
ATOM   2422  CG2 ILE A 349     -33.316 -67.155 -81.546  1.00123.74           C  
ATOM   2423  CD1 ILE A 349     -34.866 -69.295 -83.026  1.00123.74           C  
ATOM   2424  N   GLY A 350     -35.599 -63.714 -81.855  1.00129.97           N  
ATOM   2425  CA  GLY A 350     -35.087 -62.358 -81.966  1.00129.97           C  
ATOM   2426  C   GLY A 350     -35.333 -61.526 -80.723  1.00129.97           C  
ATOM   2427  O   GLY A 350     -34.409 -60.902 -80.193  1.00129.97           O  
ATOM   2428  N   GLN A 351     -36.575 -61.499 -80.239  1.00137.45           N  
ATOM   2429  CA  GLN A 351     -36.837 -60.680 -79.059  1.00137.45           C  
ATOM   2430  C   GLN A 351     -36.545 -61.384 -77.744  1.00137.45           C  
ATOM   2431  O   GLN A 351     -36.247 -60.705 -76.755  1.00137.45           O  
ATOM   2432  CB  GLN A 351     -38.282 -60.172 -79.013  1.00137.45           C  
ATOM   2433  CG  GLN A 351     -38.600 -59.072 -79.999  1.00137.45           C  
ATOM   2434  CD  GLN A 351     -39.222 -59.599 -81.256  1.00137.45           C  
ATOM   2435  OE1 GLN A 351     -39.809 -60.677 -81.248  1.00137.45           O  
ATOM   2436  NE2 GLN A 351     -39.098 -58.857 -82.348  1.00137.45           N  
ATOM   2437  N   ARG A 352     -36.626 -62.712 -77.680  1.00136.50           N  
ATOM   2438  CA  ARG A 352     -36.502 -63.339 -76.369  1.00136.50           C  
ATOM   2439  C   ARG A 352     -35.048 -63.609 -75.987  1.00136.50           C  
ATOM   2440  O   ARG A 352     -34.535 -62.996 -75.046  1.00136.50           O  
ATOM   2441  CB  ARG A 352     -37.301 -64.639 -76.335  1.00136.50           C  
ATOM   2442  CG  ARG A 352     -38.789 -64.469 -76.499  1.00136.50           C  
ATOM   2443  CD  ARG A 352     -39.409 -63.804 -75.288  1.00136.50           C  
ATOM   2444  NE  ARG A 352     -39.209 -64.564 -74.058  1.00136.50           N  
ATOM   2445  CZ  ARG A 352     -39.998 -65.554 -73.658  1.00136.50           C  
ATOM   2446  NH1 ARG A 352     -41.040 -65.911 -74.392  1.00136.50           N  
ATOM   2447  NH2 ARG A 352     -39.744 -66.193 -72.524  1.00136.50           N  
ATOM   2448  N   MET A 353     -34.375 -64.484 -76.743  1.00146.99           N  
ATOM   2449  CA  MET A 353     -33.032 -65.000 -76.440  1.00146.99           C  
ATOM   2450  C   MET A 353     -32.927 -65.548 -75.016  1.00146.99           C  
ATOM   2451  O   MET A 353     -32.009 -65.221 -74.265  1.00146.99           O  
ATOM   2452  CB  MET A 353     -31.962 -63.939 -76.698  1.00146.99           C  
ATOM   2453  CG  MET A 353     -31.768 -63.650 -78.157  1.00146.99           C  
ATOM   2454  SD  MET A 353     -30.563 -62.380 -78.553  1.00146.99           S  
ATOM   2455  CE  MET A 353     -30.756 -62.363 -80.328  1.00146.99           C  
ATOM   2456  N   ASN A 354     -33.879 -66.400 -74.647  1.00143.35           N  
ATOM   2457  CA  ASN A 354     -33.911 -67.011 -73.326  1.00143.35           C  
ATOM   2458  C   ASN A 354     -33.628 -68.506 -73.425  1.00143.35           C  
ATOM   2459  O   ASN A 354     -33.379 -69.049 -74.505  1.00143.35           O  
ATOM   2460  CB  ASN A 354     -35.253 -66.761 -72.640  1.00143.35           C  
ATOM   2461  CG  ASN A 354     -35.507 -65.297 -72.380  1.00143.35           C  
ATOM   2462  OD1 ASN A 354     -36.479 -64.728 -72.872  1.00143.35           O  
ATOM   2463  ND2 ASN A 354     -34.618 -64.669 -71.624  1.00143.35           N  
ATOM   2464  N   PHE A 355     -33.678 -69.173 -72.269  1.00143.38           N  
ATOM   2465  CA  PHE A 355     -33.402 -70.604 -72.226  1.00143.38           C  
ATOM   2466  C   PHE A 355     -34.546 -71.421 -72.810  1.00143.38           C  
ATOM   2467  O   PHE A 355     -34.315 -72.506 -73.353  1.00143.38           O  
ATOM   2468  CB  PHE A 355     -33.121 -71.047 -70.789  1.00143.38           C  
ATOM   2469  CG  PHE A 355     -32.792 -72.511 -70.656  1.00143.38           C  
ATOM   2470  CD1 PHE A 355     -31.551 -72.992 -71.038  1.00143.38           C  
ATOM   2471  CD2 PHE A 355     -33.727 -73.403 -70.155  1.00143.38           C  
ATOM   2472  CE1 PHE A 355     -31.248 -74.336 -70.921  1.00143.38           C  
ATOM   2473  CE2 PHE A 355     -33.430 -74.747 -70.038  1.00143.38           C  
ATOM   2474  CZ  PHE A 355     -32.190 -75.212 -70.421  1.00143.38           C  
ATOM   2475  N   MET A 356     -35.780 -70.938 -72.705  1.00141.60           N  
ATOM   2476  CA  MET A 356     -36.900 -71.706 -73.229  1.00141.60           C  
ATOM   2477  C   MET A 356     -37.105 -71.504 -74.724  1.00141.60           C  
ATOM   2478  O   MET A 356     -37.854 -72.266 -75.339  1.00141.60           O  
ATOM   2479  CB  MET A 356     -38.172 -71.359 -72.460  1.00141.60           C  
ATOM   2480  CG  MET A 356     -38.125 -71.850 -71.026  1.00141.60           C  
ATOM   2481  SD  MET A 356     -39.590 -71.482 -70.062  1.00141.60           S  
ATOM   2482  CE  MET A 356     -40.785 -72.548 -70.831  1.00141.60           C  
ATOM   2483  N   VAL A 357     -36.439 -70.521 -75.324  1.00131.81           N  
ATOM   2484  CA  VAL A 357     -36.504 -70.321 -76.768  1.00131.81           C  
ATOM   2485  C   VAL A 357     -35.402 -71.109 -77.471  1.00131.81           C  
ATOM   2486  O   VAL A 357     -35.448 -71.290 -78.702  1.00131.81           O  
ATOM   2487  CB  VAL A 357     -36.512 -68.792 -76.965  1.00131.81           C  
ATOM   2488  CG1 VAL A 357     -36.645 -68.381 -78.410  1.00131.81           C  
ATOM   2489  CG2 VAL A 357     -37.659 -68.225 -76.163  1.00131.81           C  
ATOM   2490  N   ILE A 358     -34.444 -71.643 -76.705  1.00140.02           N  
ATOM   2491  CA  ILE A 358     -33.543 -72.686 -77.192  1.00140.02           C  
ATOM   2492  C   ILE A 358     -34.338 -73.889 -77.689  1.00140.02           C  
ATOM   2493  O   ILE A 358     -33.967 -74.534 -78.680  1.00140.02           O  
ATOM   2494  CB  ILE A 358     -32.555 -73.066 -76.072  1.00140.02           C  
ATOM   2495  CG1 ILE A 358     -31.651 -71.882 -75.751  1.00140.02           C  
ATOM   2496  CG2 ILE A 358     -31.741 -74.311 -76.394  1.00140.02           C  
ATOM   2497  CD1 ILE A 358     -30.780 -72.119 -74.564  1.00140.02           C  
ATOM   2498  N   LEU A 359     -35.464 -74.182 -77.027  1.00127.79           N  
ATOM   2499  CA  LEU A 359     -36.400 -75.189 -77.516  1.00127.79           C  
ATOM   2500  C   LEU A 359     -36.933 -74.837 -78.898  1.00127.79           C  
ATOM   2501  O   LEU A 359     -37.073 -75.717 -79.755  1.00127.79           O  
ATOM   2502  CB  LEU A 359     -37.560 -75.357 -76.534  1.00127.79           C  
ATOM   2503  CG  LEU A 359     -37.441 -76.342 -75.366  1.00127.79           C  
ATOM   2504  CD1 LEU A 359     -37.237 -77.751 -75.897  1.00127.79           C  
ATOM   2505  CD2 LEU A 359     -36.357 -75.973 -74.358  1.00127.79           C  
ATOM   2506  N   HIS A 360     -37.203 -73.551 -79.149  1.00135.61           N  
ATOM   2507  CA  HIS A 360     -37.723 -73.156 -80.456  1.00135.61           C  
ATOM   2508  C   HIS A 360     -36.672 -73.309 -81.544  1.00135.61           C  
ATOM   2509  O   HIS A 360     -36.990 -73.729 -82.661  1.00135.61           O  
ATOM   2510  CB  HIS A 360     -38.242 -71.723 -80.424  1.00135.61           C  
ATOM   2511  CG  HIS A 360     -39.485 -71.554 -79.616  1.00135.61           C  
ATOM   2512  ND1 HIS A 360     -40.699 -72.068 -80.015  1.00135.61           N  
ATOM   2513  CD2 HIS A 360     -39.713 -70.909 -78.450  1.00135.61           C  
ATOM   2514  CE1 HIS A 360     -41.616 -71.769 -79.115  1.00135.61           C  
ATOM   2515  NE2 HIS A 360     -41.046 -71.057 -78.160  1.00135.61           N  
ATOM   2516  N   GLY A 361     -35.415 -73.002 -81.225  1.00135.33           N  
ATOM   2517  CA  GLY A 361     -34.349 -73.206 -82.196  1.00135.33           C  
ATOM   2518  C   GLY A 361     -34.085 -74.674 -82.478  1.00135.33           C  
ATOM   2519  O   GLY A 361     -33.858 -75.065 -83.630  1.00135.33           O  
ATOM   2520  N   CYS A 362     -34.136 -75.510 -81.436  1.00143.03           N  
ATOM   2521  CA  CYS A 362     -33.850 -76.930 -81.607  1.00143.03           C  
ATOM   2522  C   CYS A 362     -34.963 -77.636 -82.374  1.00143.03           C  
ATOM   2523  O   CYS A 362     -34.686 -78.460 -83.256  1.00143.03           O  
ATOM   2524  CB  CYS A 362     -33.623 -77.588 -80.247  1.00143.03           C  
ATOM   2525  SG  CYS A 362     -32.103 -77.062 -79.404  1.00143.03           S  
ATOM   2526  N   TRP A 363     -36.226 -77.310 -82.087  1.00140.43           N  
ATOM   2527  CA  TRP A 363     -37.295 -77.888 -82.891  1.00140.43           C  
ATOM   2528  C   TRP A 363     -37.362 -77.278 -84.284  1.00140.43           C  
ATOM   2529  O   TRP A 363     -37.883 -77.924 -85.198  1.00140.43           O  
ATOM   2530  CB  TRP A 363     -38.643 -77.753 -82.181  1.00140.43           C  
ATOM   2531  CG  TRP A 363     -38.798 -78.653 -80.976  1.00140.43           C  
ATOM   2532  CD1 TRP A 363     -38.648 -78.303 -79.669  1.00140.43           C  
ATOM   2533  CD2 TRP A 363     -39.102 -80.057 -80.975  1.00140.43           C  
ATOM   2534  NE1 TRP A 363     -38.845 -79.387 -78.855  1.00140.43           N  
ATOM   2535  CE2 TRP A 363     -39.124 -80.478 -79.630  1.00140.43           C  
ATOM   2536  CE3 TRP A 363     -39.360 -80.998 -81.979  1.00140.43           C  
ATOM   2537  CZ2 TRP A 363     -39.396 -81.795 -79.262  1.00140.43           C  
ATOM   2538  CZ3 TRP A 363     -39.628 -82.306 -81.611  1.00140.43           C  
ATOM   2539  CH2 TRP A 363     -39.644 -82.692 -80.263  1.00140.43           C  
ATOM   2540  N   LEU A 364     -36.808 -76.074 -84.480  1.00126.52           N  
ATOM   2541  CA  LEU A 364     -36.706 -75.514 -85.825  1.00126.52           C  
ATOM   2542  C   LEU A 364     -35.736 -76.308 -86.687  1.00126.52           C  
ATOM   2543  O   LEU A 364     -36.014 -76.563 -87.865  1.00126.52           O  
ATOM   2544  CB  LEU A 364     -36.269 -74.054 -85.765  1.00126.52           C  
ATOM   2545  CG  LEU A 364     -36.137 -73.344 -87.110  1.00126.52           C  
ATOM   2546  CD1 LEU A 364     -37.481 -73.287 -87.808  1.00126.52           C  
ATOM   2547  CD2 LEU A 364     -35.555 -71.955 -86.930  1.00126.52           C  
ATOM   2548  N   VAL A 365     -34.587 -76.689 -86.124  1.00128.56           N  
ATOM   2549  CA  VAL A 365     -33.665 -77.567 -86.839  1.00128.56           C  
ATOM   2550  C   VAL A 365     -34.301 -78.933 -87.060  1.00128.56           C  
ATOM   2551  O   VAL A 365     -34.141 -79.543 -88.124  1.00128.56           O  
ATOM   2552  CB  VAL A 365     -32.331 -77.662 -86.079  1.00128.56           C  
ATOM   2553  CG1 VAL A 365     -31.391 -78.683 -86.708  1.00128.56           C  
ATOM   2554  CG2 VAL A 365     -31.670 -76.328 -86.083  1.00128.56           C  
ATOM   2555  N   ALA A 366     -35.096 -79.401 -86.091  1.00133.61           N  
ATOM   2556  CA  ALA A 366     -35.830 -80.653 -86.253  1.00133.61           C  
ATOM   2557  C   ALA A 366     -36.878 -80.587 -87.360  1.00133.61           C  
ATOM   2558  O   ALA A 366     -37.301 -81.635 -87.855  1.00133.61           O  
ATOM   2559  CB  ALA A 366     -36.489 -81.046 -84.931  1.00133.61           C  
ATOM   2560  N   ILE A 367     -37.308 -79.391 -87.754  1.00123.28           N  
ATOM   2561  CA  ILE A 367     -38.125 -79.229 -88.955  1.00123.28           C  
ATOM   2562  C   ILE A 367     -37.257 -79.078 -90.198  1.00123.28           C  
ATOM   2563  O   ILE A 367     -37.486 -79.736 -91.217  1.00123.28           O  
ATOM   2564  CB  ILE A 367     -39.073 -78.024 -88.788  1.00123.28           C  
ATOM   2565  CG1 ILE A 367     -40.031 -78.261 -87.626  1.00123.28           C  
ATOM   2566  CG2 ILE A 367     -39.868 -77.785 -90.058  1.00123.28           C  
ATOM   2567  CD1 ILE A 367     -40.730 -77.014 -87.175  1.00123.28           C  
ATOM   2568  N   LEU A 368     -36.236 -78.222 -90.127  1.00120.76           N  
ATOM   2569  CA  LEU A 368     -35.477 -77.831 -91.309  1.00120.76           C  
ATOM   2570  C   LEU A 368     -34.520 -78.899 -91.816  1.00120.76           C  
ATOM   2571  O   LEU A 368     -34.114 -78.828 -92.980  1.00120.76           O  
ATOM   2572  CB  LEU A 368     -34.703 -76.542 -91.038  1.00120.76           C  
ATOM   2573  CG  LEU A 368     -35.570 -75.289 -91.089  1.00120.76           C  
ATOM   2574  CD1 LEU A 368     -34.824 -74.088 -90.572  1.00120.76           C  
ATOM   2575  CD2 LEU A 368     -35.979 -75.057 -92.526  1.00120.76           C  
ATOM   2576  N   THR A 369     -34.132 -79.872 -90.988  1.00123.91           N  
ATOM   2577  CA  THR A 369     -33.369 -80.993 -91.526  1.00123.91           C  
ATOM   2578  C   THR A 369     -34.233 -81.860 -92.426  1.00123.91           C  
ATOM   2579  O   THR A 369     -33.739 -82.410 -93.416  1.00123.91           O  
ATOM   2580  CB  THR A 369     -32.767 -81.832 -90.402  1.00123.91           C  
ATOM   2581  OG1 THR A 369     -33.799 -82.238 -89.497  1.00123.91           O  
ATOM   2582  CG2 THR A 369     -31.695 -81.055 -89.664  1.00123.91           C  
ATOM   2583  N   ARG A 370     -35.515 -81.984 -92.110  1.00125.19           N  
ATOM   2584  CA  ARG A 370     -36.463 -82.612 -93.020  1.00125.19           C  
ATOM   2585  C   ARG A 370     -36.723 -81.631 -94.152  1.00125.19           C  
ATOM   2586  O   ARG A 370     -37.491 -80.678 -94.006  1.00125.19           O  
ATOM   2587  CB  ARG A 370     -37.743 -83.000 -92.290  1.00125.19           C  
ATOM   2588  CG  ARG A 370     -37.634 -84.297 -91.497  1.00125.19           C  
ATOM   2589  CD  ARG A 370     -37.150 -84.056 -90.082  1.00125.19           C  
ATOM   2590  NE  ARG A 370     -37.217 -85.255 -89.256  1.00125.19           N  
ATOM   2591  CZ  ARG A 370     -36.188 -86.066 -89.037  1.00125.19           C  
ATOM   2592  NH1 ARG A 370     -35.008 -85.801 -89.577  1.00125.19           N  
ATOM   2593  NH2 ARG A 370     -36.338 -87.137 -88.269  1.00125.19           N  
ATOM   2594  N   ARG A 371     -36.068 -81.865 -95.287  1.00127.12           N  
ATOM   2595  CA  ARG A 371     -36.001 -80.872 -96.351  1.00127.12           C  
ATOM   2596  C   ARG A 371     -37.313 -80.751 -97.115  1.00127.12           C  
ATOM   2597  O   ARG A 371     -37.767 -79.635 -97.391  1.00127.12           O  
ATOM   2598  CB  ARG A 371     -34.860 -81.222 -97.303  1.00127.12           C  
ATOM   2599  CG  ARG A 371     -33.483 -81.096 -96.675  1.00127.12           C  
ATOM   2600  CD  ARG A 371     -32.393 -81.497 -97.653  1.00127.12           C  
ATOM   2601  NE  ARG A 371     -31.059 -81.333 -97.086  1.00127.12           N  
ATOM   2602  CZ  ARG A 371     -29.936 -81.642 -97.726  1.00127.12           C  
ATOM   2603  NH1 ARG A 371     -29.989 -82.133 -98.956  1.00127.12           N  
ATOM   2604  NH2 ARG A 371     -28.760 -81.460 -97.139  1.00127.12           N  
ATOM   2605  N   ARG A 372     -37.935 -81.872 -97.465  1.00134.01           N  
ATOM   2606  CA  ARG A 372     -39.132 -81.824 -98.286  1.00134.01           C  
ATOM   2607  C   ARG A 372     -40.345 -81.413 -97.456  1.00134.01           C  
ATOM   2608  O   ARG A 372     -40.288 -81.301 -96.230  1.00134.01           O  
ATOM   2609  CB  ARG A 372     -39.381 -83.173 -98.954  1.00134.01           C  
ATOM   2610  CG  ARG A 372     -38.366 -83.533-100.016  1.00134.01           C  
ATOM   2611  CD  ARG A 372     -38.807 -84.770-100.771  1.00134.01           C  
ATOM   2612  NE  ARG A 372     -38.886 -85.934 -99.896  1.00134.01           N  
ATOM   2613  CZ  ARG A 372     -37.869 -86.752 -99.644  1.00134.01           C  
ATOM   2614  NH1 ARG A 372     -36.687 -86.536-100.205  1.00134.01           N  
ATOM   2615  NH2 ARG A 372     -38.033 -87.788 -98.833  1.00134.01           N  
ATOM   2616  N   ARG A 373     -41.461 -81.186 -98.149  1.00132.29           N  
ATOM   2617  CA  ARG A 373     -42.679 -80.774 -97.461  1.00132.29           C  
ATOM   2618  C   ARG A 373     -43.354 -81.946 -96.763  1.00132.29           C  
ATOM   2619  O   ARG A 373     -43.927 -81.777 -95.681  1.00132.29           O  
ATOM   2620  CB  ARG A 373     -43.655 -80.133 -98.441  1.00132.29           C  
ATOM   2621  CG  ARG A 373     -43.192 -78.835 -99.058  1.00132.29           C  
ATOM   2622  CD  ARG A 373     -44.308 -78.289 -99.910  1.00132.29           C  
ATOM   2623  NE  ARG A 373     -45.431 -77.886 -99.074  1.00132.29           N  
ATOM   2624  CZ  ARG A 373     -46.657 -77.658 -99.526  1.00132.29           C  
ATOM   2625  NH1 ARG A 373     -46.926 -77.823-100.810  1.00132.29           N  
ATOM   2626  NH2 ARG A 373     -47.619 -77.294 -98.691  1.00132.29           N  
ATOM   2627  N   GLU A 374     -43.316 -83.131 -97.378  1.00135.94           N  
ATOM   2628  CA  GLU A 374     -43.976 -84.293 -96.794  1.00135.94           C  
ATOM   2629  C   GLU A 374     -43.263 -84.760 -95.535  1.00135.94           C  
ATOM   2630  O   GLU A 374     -43.908 -85.197 -94.575  1.00135.94           O  
ATOM   2631  CB  GLU A 374     -44.046 -85.422 -97.818  1.00135.94           C  
ATOM   2632  CG  GLU A 374     -44.977 -85.137 -98.975  1.00135.94           C  
ATOM   2633  CD  GLU A 374     -44.995 -86.257 -99.988  1.00135.94           C  
ATOM   2634  OE1 GLU A 374     -44.153 -87.171 -99.876  1.00135.94           O  
ATOM   2635  OE2 GLU A 374     -45.859 -86.232-100.889  1.00135.94           O  
ATOM   2636  N   ALA A 375     -41.934 -84.650 -95.511  1.00137.62           N  
ATOM   2637  CA  ALA A 375     -41.177 -84.992 -94.316  1.00137.62           C  
ATOM   2638  C   ALA A 375     -41.419 -84.008 -93.179  1.00137.62           C  
ATOM   2639  O   ALA A 375     -41.222 -84.365 -92.015  1.00137.62           O  
ATOM   2640  CB  ALA A 375     -39.687 -85.068 -94.649  1.00137.62           C  
ATOM   2641  N   ILE A 376     -41.846 -82.783 -93.488  1.00136.59           N  
ATOM   2642  CA  ILE A 376     -42.296 -81.873 -92.441  1.00136.59           C  
ATOM   2643  C   ILE A 376     -43.717 -82.217 -92.014  1.00136.59           C  
ATOM   2644  O   ILE A 376     -44.019 -82.268 -90.817  1.00136.59           O  
ATOM   2645  CB  ILE A 376     -42.173 -80.413 -92.917  1.00136.59           C  
ATOM   2646  CG1 ILE A 376     -40.708 -80.051 -93.154  1.00136.59           C  
ATOM   2647  CG2 ILE A 376     -42.766 -79.453 -91.907  1.00136.59           C  
ATOM   2648  CD1 ILE A 376     -40.518 -78.717 -93.833  1.00136.59           C  
ATOM   2649  N   ALA A 377     -44.591 -82.507 -92.985  1.00129.14           N  
ATOM   2650  CA  ALA A 377     -46.002 -82.784 -92.726  1.00129.14           C  
ATOM   2651  C   ALA A 377     -46.227 -84.049 -91.909  1.00129.14           C  
ATOM   2652  O   ALA A 377     -47.270 -84.174 -91.261  1.00129.14           O  
ATOM   2653  CB  ALA A 377     -46.760 -82.899 -94.047  1.00129.14           C  
ATOM   2654  N   ARG A 378     -45.276 -84.984 -91.918  1.00139.21           N  
ATOM   2655  CA  ARG A 378     -45.378 -86.165 -91.070  1.00139.21           C  
ATOM   2656  C   ARG A 378     -45.179 -85.857 -89.591  1.00139.21           C  
ATOM   2657  O   ARG A 378     -45.481 -86.716 -88.754  1.00139.21           O  
ATOM   2658  CB  ARG A 378     -44.364 -87.220 -91.515  1.00139.21           C  
ATOM   2659  CG  ARG A 378     -44.692 -87.866 -92.848  1.00139.21           C  
ATOM   2660  CD  ARG A 378     -43.627 -88.871 -93.250  1.00139.21           C  
ATOM   2661  NE  ARG A 378     -43.922 -89.502 -94.534  1.00139.21           N  
ATOM   2662  CZ  ARG A 378     -43.125 -90.379 -95.136  1.00139.21           C  
ATOM   2663  NH1 ARG A 378     -41.977 -90.731 -94.575  1.00139.21           N  
ATOM   2664  NH2 ARG A 378     -43.474 -90.902 -96.303  1.00139.21           N  
ATOM   2665  N   LEU A 379     -44.684 -84.667 -89.249  1.00134.02           N  
ATOM   2666  CA  LEU A 379     -44.406 -84.312 -87.867  1.00134.02           C  
ATOM   2667  C   LEU A 379     -44.917 -82.931 -87.484  1.00134.02           C  
ATOM   2668  O   LEU A 379     -44.766 -82.535 -86.323  1.00134.02           O  
ATOM   2669  CB  LEU A 379     -42.893 -84.408 -87.598  1.00134.02           C  
ATOM   2670  CG  LEU A 379     -41.904 -83.569 -88.425  1.00134.02           C  
ATOM   2671  CD1 LEU A 379     -41.544 -82.230 -87.773  1.00134.02           C  
ATOM   2672  CD2 LEU A 379     -40.651 -84.371 -88.731  1.00134.02           C  
ATOM   2673  N   TRP A 380     -45.499 -82.193 -88.415  1.00134.06           N  
ATOM   2674  CA  TRP A 380     -45.967 -80.833 -88.173  1.00134.06           C  
ATOM   2675  C   TRP A 380     -47.160 -80.715 -87.214  1.00134.06           C  
ATOM   2676  O   TRP A 380     -47.146 -79.784 -86.399  1.00134.06           O  
ATOM   2677  CB  TRP A 380     -46.288 -80.152 -89.508  1.00134.06           C  
ATOM   2678  CG  TRP A 380     -46.626 -78.712 -89.379  1.00134.06           C  
ATOM   2679  CD1 TRP A 380     -47.867 -78.162 -89.379  1.00134.06           C  
ATOM   2680  CD2 TRP A 380     -45.705 -77.624 -89.262  1.00134.06           C  
ATOM   2681  NE1 TRP A 380     -47.783 -76.796 -89.247  1.00134.06           N  
ATOM   2682  CE2 TRP A 380     -46.462 -76.441 -89.177  1.00134.06           C  
ATOM   2683  CE3 TRP A 380     -44.311 -77.535 -89.211  1.00134.06           C  
ATOM   2684  CZ2 TRP A 380     -45.873 -75.186 -89.043  1.00134.06           C  
ATOM   2685  CZ3 TRP A 380     -43.731 -76.290 -89.083  1.00134.06           C  
ATOM   2686  CH2 TRP A 380     -44.509 -75.133 -89.002  1.00134.06           C  
ATOM   2687  N   PRO A 381     -48.206 -81.571 -87.253  1.00132.67           N  
ATOM   2688  CA  PRO A 381     -49.244 -81.445 -86.212  1.00132.67           C  
ATOM   2689  C   PRO A 381     -48.757 -81.788 -84.820  1.00132.67           C  
ATOM   2690  O   PRO A 381     -49.233 -81.182 -83.853  1.00132.67           O  
ATOM   2691  CB  PRO A 381     -50.334 -82.421 -86.671  1.00132.67           C  
ATOM   2692  CG  PRO A 381     -50.144 -82.548 -88.100  1.00132.67           C  
ATOM   2693  CD  PRO A 381     -48.675 -82.511 -88.297  1.00132.67           C  
ATOM   2694  N   ASN A 382     -47.820 -82.730 -84.699  1.00146.10           N  
ATOM   2695  CA  ASN A 382     -47.239 -83.049 -83.399  1.00146.10           C  
ATOM   2696  C   ASN A 382     -46.483 -81.853 -82.837  1.00146.10           C  
ATOM   2697  O   ASN A 382     -46.585 -81.547 -81.642  1.00146.10           O  
ATOM   2698  CB  ASN A 382     -46.313 -84.258 -83.535  1.00146.10           C  
ATOM   2699  CG  ASN A 382     -45.963 -84.889 -82.201  1.00146.10           C  
ATOM   2700  OD1 ASN A 382     -46.425 -84.454 -81.146  1.00146.10           O  
ATOM   2701  ND2 ASN A 382     -45.138 -85.926 -82.245  1.00146.10           N  
ATOM   2702  N   TYR A 383     -45.759 -81.138 -83.700  1.00135.39           N  
ATOM   2703  CA  TYR A 383     -45.021 -79.962 -83.259  1.00135.39           C  
ATOM   2704  C   TYR A 383     -45.945 -78.800 -82.918  1.00135.39           C  
ATOM   2705  O   TYR A 383     -45.684 -78.070 -81.958  1.00135.39           O  
ATOM   2706  CB  TYR A 383     -44.011 -79.540 -84.319  1.00135.39           C  
ATOM   2707  CG  TYR A 383     -43.389 -78.199 -84.027  1.00135.39           C  
ATOM   2708  CD1 TYR A 383     -42.580 -78.011 -82.912  1.00135.39           C  
ATOM   2709  CD2 TYR A 383     -43.596 -77.123 -84.879  1.00135.39           C  
ATOM   2710  CE1 TYR A 383     -42.012 -76.776 -82.645  1.00135.39           C  
ATOM   2711  CE2 TYR A 383     -43.024 -75.891 -84.626  1.00135.39           C  
ATOM   2712  CZ  TYR A 383     -42.232 -75.722 -83.510  1.00135.39           C  
ATOM   2713  OH  TYR A 383     -41.666 -74.496 -83.249  1.00135.39           O  
ATOM   2714  N   CYS A 384     -47.029 -78.612 -83.680  1.00138.07           N  
ATOM   2715  CA  CYS A 384     -47.966 -77.536 -83.358  1.00138.07           C  
ATOM   2716  C   CYS A 384     -48.694 -77.798 -82.043  1.00138.07           C  
ATOM   2717  O   CYS A 384     -48.947 -76.861 -81.273  1.00138.07           O  
ATOM   2718  CB  CYS A 384     -48.974 -77.351 -84.487  1.00138.07           C  
ATOM   2719  SG  CYS A 384     -48.298 -76.786 -86.059  1.00138.07           S  
ATOM   2720  N   LEU A 385     -49.028 -79.061 -81.763  1.00144.74           N  
ATOM   2721  CA  LEU A 385     -49.650 -79.379 -80.481  1.00144.74           C  
ATOM   2722  C   LEU A 385     -48.659 -79.225 -79.338  1.00144.74           C  
ATOM   2723  O   LEU A 385     -49.024 -78.764 -78.251  1.00144.74           O  
ATOM   2724  CB  LEU A 385     -50.241 -80.787 -80.509  1.00144.74           C  
ATOM   2725  CG  LEU A 385     -51.438 -80.907 -81.455  1.00144.74           C  
ATOM   2726  CD1 LEU A 385     -51.985 -82.329 -81.485  1.00144.74           C  
ATOM   2727  CD2 LEU A 385     -52.521 -79.894 -81.102  1.00144.74           C  
ATOM   2728  N   PHE A 386     -47.389 -79.561 -79.581  1.00145.16           N  
ATOM   2729  CA  PHE A 386     -46.360 -79.262 -78.595  1.00145.16           C  
ATOM   2730  C   PHE A 386     -46.148 -77.764 -78.451  1.00145.16           C  
ATOM   2731  O   PHE A 386     -45.788 -77.290 -77.372  1.00145.16           O  
ATOM   2732  CB  PHE A 386     -45.044 -79.940 -78.969  1.00145.16           C  
ATOM   2733  CG  PHE A 386     -43.952 -79.720 -77.967  1.00145.16           C  
ATOM   2734  CD1 PHE A 386     -43.957 -80.408 -76.761  1.00145.16           C  
ATOM   2735  CD2 PHE A 386     -42.927 -78.815 -78.218  1.00145.16           C  
ATOM   2736  CE1 PHE A 386     -42.960 -80.207 -75.827  1.00145.16           C  
ATOM   2737  CE2 PHE A 386     -41.926 -78.607 -77.288  1.00145.16           C  
ATOM   2738  CZ  PHE A 386     -41.942 -79.307 -76.091  1.00145.16           C  
ATOM   2739  N   LEU A 387     -46.400 -77.006 -79.510  1.00127.33           N  
ATOM   2740  CA  LEU A 387     -46.175 -75.570 -79.466  1.00127.33           C  
ATOM   2741  C   LEU A 387     -47.225 -74.880 -78.605  1.00127.33           C  
ATOM   2742  O   LEU A 387     -46.901 -74.011 -77.787  1.00127.33           O  
ATOM   2743  CB  LEU A 387     -46.203 -75.024 -80.887  1.00127.33           C  
ATOM   2744  CG  LEU A 387     -45.476 -73.749 -81.287  1.00127.33           C  
ATOM   2745  CD1 LEU A 387     -45.309 -73.823 -82.779  1.00127.33           C  
ATOM   2746  CD2 LEU A 387     -46.182 -72.466 -80.907  1.00127.33           C  
ATOM   2747  N   THR A 388     -48.497 -75.246 -78.786  1.00135.63           N  
ATOM   2748  CA  THR A 388     -49.539 -74.652 -77.954  1.00135.63           C  
ATOM   2749  C   THR A 388     -49.479 -75.169 -76.520  1.00135.63           C  
ATOM   2750  O   THR A 388     -49.828 -74.432 -75.591  1.00135.63           O  
ATOM   2751  CB  THR A 388     -50.921 -74.876 -78.570  1.00135.63           C  
ATOM   2752  OG1 THR A 388     -51.921 -74.291 -77.726  1.00135.63           O  
ATOM   2753  CG2 THR A 388     -51.220 -76.350 -78.796  1.00135.63           C  
ATOM   2754  N   LEU A 389     -48.997 -76.401 -76.309  1.00140.64           N  
ATOM   2755  CA  LEU A 389     -48.709 -76.837 -74.946  1.00140.64           C  
ATOM   2756  C   LEU A 389     -47.525 -76.083 -74.358  1.00140.64           C  
ATOM   2757  O   LEU A 389     -47.484 -75.850 -73.147  1.00140.64           O  
ATOM   2758  CB  LEU A 389     -48.453 -78.341 -74.903  1.00140.64           C  
ATOM   2759  CG  LEU A 389     -49.676 -79.236 -75.065  1.00140.64           C  
ATOM   2760  CD1 LEU A 389     -49.244 -80.684 -75.147  1.00140.64           C  
ATOM   2761  CD2 LEU A 389     -50.627 -79.026 -73.903  1.00140.64           C  
ATOM   2762  N   PHE A 390     -46.573 -75.672 -75.198  1.00136.51           N  
ATOM   2763  CA  PHE A 390     -45.436 -74.903 -74.705  1.00136.51           C  
ATOM   2764  C   PHE A 390     -45.845 -73.481 -74.355  1.00136.51           C  
ATOM   2765  O   PHE A 390     -45.320 -72.899 -73.400  1.00136.51           O  
ATOM   2766  CB  PHE A 390     -44.319 -74.890 -75.744  1.00136.51           C  
ATOM   2767  CG  PHE A 390     -43.062 -74.237 -75.266  1.00136.51           C  
ATOM   2768  CD1 PHE A 390     -42.202 -74.913 -74.418  1.00136.51           C  
ATOM   2769  CD2 PHE A 390     -42.738 -72.948 -75.655  1.00136.51           C  
ATOM   2770  CE1 PHE A 390     -41.044 -74.323 -73.975  1.00136.51           C  
ATOM   2771  CE2 PHE A 390     -41.582 -72.352 -75.205  1.00136.51           C  
ATOM   2772  CZ  PHE A 390     -40.739 -73.042 -74.371  1.00136.51           C  
ATOM   2773  N   LEU A 391     -46.775 -72.907 -75.120  1.00137.10           N  
ATOM   2774  CA  LEU A 391     -47.288 -71.579 -74.795  1.00137.10           C  
ATOM   2775  C   LEU A 391     -48.113 -71.602 -73.515  1.00137.10           C  
ATOM   2776  O   LEU A 391     -48.010 -70.688 -72.687  1.00137.10           O  
ATOM   2777  CB  LEU A 391     -48.116 -71.035 -75.957  1.00137.10           C  
ATOM   2778  CG  LEU A 391     -48.799 -69.683 -75.745  1.00137.10           C  
ATOM   2779  CD1 LEU A 391     -47.782 -68.601 -75.467  1.00137.10           C  
ATOM   2780  CD2 LEU A 391     -49.651 -69.324 -76.950  1.00137.10           C  
ATOM   2781  N   LEU A 392     -48.924 -72.645 -73.324  1.00140.14           N  
ATOM   2782  CA  LEU A 392     -49.683 -72.744 -72.085  1.00140.14           C  
ATOM   2783  C   LEU A 392     -48.785 -73.057 -70.897  1.00140.14           C  
ATOM   2784  O   LEU A 392     -49.055 -72.593 -69.787  1.00140.14           O  
ATOM   2785  CB  LEU A 392     -50.779 -73.793 -72.222  1.00140.14           C  
ATOM   2786  CG  LEU A 392     -51.874 -73.385 -73.202  1.00140.14           C  
ATOM   2787  CD1 LEU A 392     -52.884 -74.496 -73.342  1.00140.14           C  
ATOM   2788  CD2 LEU A 392     -52.538 -72.092 -72.756  1.00140.14           C  
ATOM   2789  N   TYR A 393     -47.715 -73.826 -71.113  1.00136.57           N  
ATOM   2790  CA  TYR A 393     -46.705 -74.012 -70.077  1.00136.57           C  
ATOM   2791  C   TYR A 393     -46.027 -72.696 -69.741  1.00136.57           C  
ATOM   2792  O   TYR A 393     -45.765 -72.404 -68.569  1.00136.57           O  
ATOM   2793  CB  TYR A 393     -45.673 -75.034 -70.544  1.00136.57           C  
ATOM   2794  CG  TYR A 393     -44.581 -75.341 -69.549  1.00136.57           C  
ATOM   2795  CD1 TYR A 393     -44.826 -76.155 -68.454  1.00136.57           C  
ATOM   2796  CD2 TYR A 393     -43.300 -74.834 -69.714  1.00136.57           C  
ATOM   2797  CE1 TYR A 393     -43.827 -76.447 -67.545  1.00136.57           C  
ATOM   2798  CE2 TYR A 393     -42.295 -75.121 -68.812  1.00136.57           C  
ATOM   2799  CZ  TYR A 393     -42.563 -75.925 -67.731  1.00136.57           C  
ATOM   2800  OH  TYR A 393     -41.562 -76.210 -66.834  1.00136.57           O  
ATOM   2801  N   GLN A 394     -45.775 -71.873 -70.761  1.00135.57           N  
ATOM   2802  CA  GLN A 394     -45.093 -70.602 -70.559  1.00135.57           C  
ATOM   2803  C   GLN A 394     -45.962 -69.634 -69.767  1.00135.57           C  
ATOM   2804  O   GLN A 394     -45.453 -68.854 -68.955  1.00135.57           O  
ATOM   2805  CB  GLN A 394     -44.735 -70.000 -71.913  1.00135.57           C  
ATOM   2806  CG  GLN A 394     -43.750 -68.872 -71.871  1.00135.57           C  
ATOM   2807  CD  GLN A 394     -42.348 -69.343 -71.670  1.00135.57           C  
ATOM   2808  OE1 GLN A 394     -41.816 -69.265 -70.576  1.00135.57           O  
ATOM   2809  NE2 GLN A 394     -41.721 -69.821 -72.744  1.00135.57           N  
ATOM   2810  N   TYR A 395     -47.277 -69.673 -69.986  1.00139.19           N  
ATOM   2811  CA  TYR A 395     -48.175 -68.795 -69.249  1.00139.19           C  
ATOM   2812  C   TYR A 395     -48.573 -69.360 -67.889  1.00139.19           C  
ATOM   2813  O   TYR A 395     -48.933 -68.584 -66.995  1.00139.19           O  
ATOM   2814  CB  TYR A 395     -49.429 -68.493 -70.076  1.00139.19           C  
ATOM   2815  CG  TYR A 395     -50.300 -67.430 -69.452  1.00139.19           C  
ATOM   2816  CD1 TYR A 395     -49.890 -66.107 -69.435  1.00139.19           C  
ATOM   2817  CD2 TYR A 395     -51.518 -67.746 -68.868  1.00139.19           C  
ATOM   2818  CE1 TYR A 395     -50.667 -65.122 -68.861  1.00139.19           C  
ATOM   2819  CE2 TYR A 395     -52.306 -66.764 -68.290  1.00139.19           C  
ATOM   2820  CZ  TYR A 395     -51.874 -65.454 -68.293  1.00139.19           C  
ATOM   2821  OH  TYR A 395     -52.650 -64.473 -67.723  1.00139.19           O  
ATOM   2822  N   LEU A 396     -48.527 -70.684 -67.708  1.00140.06           N  
ATOM   2823  CA  LEU A 396     -48.627 -71.239 -66.361  1.00140.06           C  
ATOM   2824  C   LEU A 396     -47.431 -70.830 -65.519  1.00140.06           C  
ATOM   2825  O   LEU A 396     -47.569 -70.572 -64.319  1.00140.06           O  
ATOM   2826  CB  LEU A 396     -48.754 -72.760 -66.411  1.00140.06           C  
ATOM   2827  CG  LEU A 396     -50.118 -73.326 -66.794  1.00140.06           C  
ATOM   2828  CD1 LEU A 396     -50.029 -74.824 -67.014  1.00140.06           C  
ATOM   2829  CD2 LEU A 396     -51.115 -73.019 -65.701  1.00140.06           C  
ATOM   2830  N   LEU A 397     -46.254 -70.753 -66.129  1.00142.79           N  
ATOM   2831  CA  LEU A 397     -45.146 -70.083 -65.475  1.00142.79           C  
ATOM   2832  C   LEU A 397     -45.399 -68.573 -65.461  1.00142.79           C  
ATOM   2833  O   LEU A 397     -46.246 -68.060 -66.198  1.00142.79           O  
ATOM   2834  CB  LEU A 397     -43.824 -70.441 -66.155  1.00142.79           C  
ATOM   2835  CG  LEU A 397     -43.111 -71.707 -65.648  1.00142.79           C  
ATOM   2836  CD1 LEU A 397     -43.794 -73.013 -66.028  1.00142.79           C  
ATOM   2837  CD2 LEU A 397     -41.660 -71.716 -66.110  1.00142.79           C  
ATOM   2838  N   CYS A 398     -44.603 -67.873 -64.637  1.00152.96           N  
ATOM   2839  CA  CYS A 398     -44.836 -66.582 -63.967  1.00152.96           C  
ATOM   2840  C   CYS A 398     -45.845 -66.681 -62.832  1.00152.96           C  
ATOM   2841  O   CYS A 398     -46.233 -65.648 -62.275  1.00152.96           O  
ATOM   2842  CB  CYS A 398     -45.290 -65.430 -64.880  1.00152.96           C  
ATOM   2843  SG  CYS A 398     -44.080 -64.805 -66.032  1.00152.96           S  
ATOM   2844  N   LEU A 399     -46.298 -67.882 -62.475  1.00152.85           N  
ATOM   2845  CA  LEU A 399     -47.197 -68.033 -61.336  1.00152.85           C  
ATOM   2846  C   LEU A 399     -46.564 -68.847 -60.216  1.00152.85           C  
ATOM   2847  O   LEU A 399     -46.354 -68.308 -59.124  1.00152.85           O  
ATOM   2848  CB  LEU A 399     -48.517 -68.675 -61.779  1.00152.85           C  
ATOM   2849  CG  LEU A 399     -49.637 -67.826 -62.383  1.00152.85           C  
ATOM   2850  CD1 LEU A 399     -49.318 -67.308 -63.778  1.00152.85           C  
ATOM   2851  CD2 LEU A 399     -50.891 -68.667 -62.419  1.00152.85           C  
ATOM   2852  N   GLY A 400     -46.198 -70.104 -60.474  1.00172.15           N  
ATOM   2853  CA  GLY A 400     -45.650 -70.983 -59.458  1.00172.15           C  
ATOM   2854  C   GLY A 400     -46.596 -71.217 -58.298  1.00172.15           C  
ATOM   2855  O   GLY A 400     -47.602 -71.924 -58.416  1.00172.15           O  
ATOM   2856  N   MET A 401     -46.265 -70.615 -57.167  1.00173.42           N  
ATOM   2857  CA  MET A 401     -47.100 -70.487 -55.992  1.00173.42           C  
ATOM   2858  C   MET A 401     -47.581 -69.044 -55.864  1.00173.42           C  
ATOM   2859  O   MET A 401     -46.879 -68.121 -56.290  1.00173.42           O  
ATOM   2860  CB  MET A 401     -46.333 -70.898 -54.729  1.00173.42           C  
ATOM   2861  CG  MET A 401     -45.989 -72.378 -54.672  1.00173.42           C  
ATOM   2862  SD  MET A 401     -47.461 -73.426 -54.718  1.00173.42           S  
ATOM   2863  CE  MET A 401     -48.204 -73.060 -53.129  1.00173.42           C  
ATOM   2864  N   PRO A 402     -48.783 -68.817 -55.321  1.00163.22           N  
ATOM   2865  CA  PRO A 402     -49.320 -67.456 -55.286  1.00163.22           C  
ATOM   2866  C   PRO A 402     -48.547 -66.579 -54.324  1.00163.22           C  
ATOM   2867  O   PRO A 402     -47.969 -67.067 -53.335  1.00163.22           O  
ATOM   2868  CB  PRO A 402     -50.771 -67.665 -54.811  1.00163.22           C  
ATOM   2869  CG  PRO A 402     -51.085 -69.066 -55.165  1.00163.22           C  
ATOM   2870  CD  PRO A 402     -49.808 -69.818 -54.978  1.00163.22           C  
ATOM   2871  N   PRO A 403     -48.486 -65.267 -54.579  1.00159.83           N  
ATOM   2872  CA  PRO A 403     -47.792 -64.361 -53.654  1.00159.83           C  
ATOM   2873  C   PRO A 403     -48.556 -64.092 -52.372  1.00159.83           C  
ATOM   2874  O   PRO A 403     -47.965 -63.534 -51.437  1.00159.83           O  
ATOM   2875  CB  PRO A 403     -47.638 -63.077 -54.474  1.00159.83           C  
ATOM   2876  CG  PRO A 403     -48.774 -63.114 -55.420  1.00159.83           C  
ATOM   2877  CD  PRO A 403     -48.978 -64.561 -55.773  1.00159.83           C  
ATOM   2878  N   ALA A 404     -49.847 -64.439 -52.313  1.00169.84           N  
ATOM   2879  CA  ALA A 404     -50.596 -64.338 -51.064  1.00169.84           C  
ATOM   2880  C   ALA A 404     -50.029 -65.280 -50.017  1.00169.84           C  
ATOM   2881  O   ALA A 404     -49.943 -64.931 -48.834  1.00169.84           O  
ATOM   2882  CB  ALA A 404     -52.070 -64.649 -51.309  1.00169.84           C  
ATOM   2883  N   LEU A 405     -49.644 -66.478 -50.435  1.00174.17           N  
ATOM   2884  CA  LEU A 405     -48.853 -67.356 -49.592  1.00174.17           C  
ATOM   2885  C   LEU A 405     -47.442 -66.793 -49.497  1.00174.17           C  
ATOM   2886  O   LEU A 405     -46.785 -66.574 -50.520  1.00174.17           O  
ATOM   2887  CB  LEU A 405     -48.827 -68.773 -50.163  1.00174.17           C  
ATOM   2888  CG  LEU A 405     -49.974 -69.758 -49.894  1.00174.17           C  
ATOM   2889  CD1 LEU A 405     -50.164 -69.979 -48.398  1.00174.17           C  
ATOM   2890  CD2 LEU A 405     -51.293 -69.375 -50.564  1.00174.17           C  
ATOM   2891  N   CYS A 406     -46.968 -66.560 -48.274  1.00190.19           N  
ATOM   2892  CA  CYS A 406     -45.619 -66.048 -48.071  1.00190.19           C  
ATOM   2893  C   CYS A 406     -44.542 -67.113 -48.246  1.00190.19           C  
ATOM   2894  O   CYS A 406     -43.359 -66.800 -48.067  1.00190.19           O  
ATOM   2895  CB  CYS A 406     -45.492 -65.419 -46.680  1.00190.19           C  
ATOM   2896  SG  CYS A 406     -46.493 -63.934 -46.393  1.00190.19           S  
ATOM   2897  N   ILE A 407     -44.920 -68.359 -48.558  1.00192.38           N  
ATOM   2898  CA  ILE A 407     -43.946 -69.371 -48.943  1.00192.38           C  
ATOM   2899  C   ILE A 407     -43.287 -68.943 -50.252  1.00192.38           C  
ATOM   2900  O   ILE A 407     -43.910 -68.311 -51.117  1.00192.38           O  
ATOM   2901  CB  ILE A 407     -44.624 -70.753 -49.028  1.00192.38           C  
ATOM   2902  CG1 ILE A 407     -43.597 -71.887 -49.120  1.00192.38           C  
ATOM   2903  CG2 ILE A 407     -45.659 -70.831 -50.153  1.00192.38           C  
ATOM   2904  CD1 ILE A 407     -42.803 -72.103 -47.849  1.00192.38           C  
ATOM   2905  N   ASP A 408     -41.998 -69.219 -50.373  1.00199.30           N  
ATOM   2906  CA  ASP A 408     -41.182 -68.563 -51.378  1.00199.30           C  
ATOM   2907  C   ASP A 408     -40.741 -69.571 -52.433  1.00199.30           C  
ATOM   2908  O   ASP A 408     -40.903 -70.784 -52.274  1.00199.30           O  
ATOM   2909  CB  ASP A 408     -39.975 -67.891 -50.711  1.00199.30           C  
ATOM   2910  CG  ASP A 408     -39.422 -66.741 -51.523  1.00199.30           C  
ATOM   2911  OD1 ASP A 408     -40.010 -66.429 -52.571  1.00199.30           O  
ATOM   2912  OD2 ASP A 408     -38.403 -66.154 -51.114  1.00199.30           O  
ATOM   2913  N   TYR A 409     -40.202 -69.051 -53.533  1.00180.87           N  
ATOM   2914  CA  TYR A 409     -39.642 -69.917 -54.560  1.00180.87           C  
ATOM   2915  C   TYR A 409     -38.337 -70.531 -54.059  1.00180.87           C  
ATOM   2916  O   TYR A 409     -37.563 -69.866 -53.363  1.00180.87           O  
ATOM   2917  CB  TYR A 409     -39.416 -69.141 -55.865  1.00180.87           C  
ATOM   2918  CG  TYR A 409     -38.500 -67.934 -55.770  1.00180.87           C  
ATOM   2919  CD1 TYR A 409     -39.010 -66.669 -55.514  1.00180.87           C  
ATOM   2920  CD2 TYR A 409     -37.127 -68.057 -55.965  1.00180.87           C  
ATOM   2921  CE1 TYR A 409     -38.178 -65.562 -55.429  1.00180.87           C  
ATOM   2922  CE2 TYR A 409     -36.287 -66.963 -55.881  1.00180.87           C  
ATOM   2923  CZ  TYR A 409     -36.817 -65.718 -55.617  1.00180.87           C  
ATOM   2924  OH  TYR A 409     -35.975 -64.632 -55.538  1.00180.87           O  
ATOM   2925  N   PRO A 410     -38.059 -71.802 -54.388  1.00184.66           N  
ATOM   2926  CA  PRO A 410     -36.853 -72.475 -53.886  1.00184.66           C  
ATOM   2927  C   PRO A 410     -35.571 -72.125 -54.639  1.00184.66           C  
ATOM   2928  O   PRO A 410     -34.844 -73.002 -55.105  1.00184.66           O  
ATOM   2929  CB  PRO A 410     -37.204 -73.957 -54.046  1.00184.66           C  
ATOM   2930  CG  PRO A 410     -38.134 -73.994 -55.189  1.00184.66           C  
ATOM   2931  CD  PRO A 410     -38.949 -72.735 -55.101  1.00184.66           C  
ATOM   2932  N   TRP A 411     -35.286 -70.824 -54.757  1.00187.52           N  
ATOM   2933  CA  TRP A 411     -34.025 -70.386 -55.342  1.00187.52           C  
ATOM   2934  C   TRP A 411     -33.362 -69.291 -54.514  1.00187.52           C  
ATOM   2935  O   TRP A 411     -32.469 -68.598 -55.011  1.00187.52           O  
ATOM   2936  CB  TRP A 411     -34.209 -69.947 -56.799  1.00187.52           C  
ATOM   2937  CG  TRP A 411     -34.518 -71.119 -57.689  1.00187.52           C  
ATOM   2938  CD1 TRP A 411     -33.619 -71.993 -58.231  1.00187.52           C  
ATOM   2939  CD2 TRP A 411     -35.811 -71.551 -58.133  1.00187.52           C  
ATOM   2940  NE1 TRP A 411     -34.271 -72.943 -58.976  1.00187.52           N  
ATOM   2941  CE2 TRP A 411     -35.617 -72.693 -58.936  1.00187.52           C  
ATOM   2942  CE3 TRP A 411     -37.113 -71.083 -57.930  1.00187.52           C  
ATOM   2943  CZ2 TRP A 411     -36.676 -73.377 -59.530  1.00187.52           C  
ATOM   2944  CZ3 TRP A 411     -38.162 -71.760 -58.527  1.00187.52           C  
ATOM   2945  CH2 TRP A 411     -37.937 -72.893 -59.318  1.00187.52           C  
ATOM   2946  N   ARG A 412     -33.785 -69.120 -53.262  1.00184.67           N  
ATOM   2947  CA  ARG A 412     -32.928 -68.513 -52.254  1.00184.67           C  
ATOM   2948  C   ARG A 412     -32.047 -69.543 -51.560  1.00184.67           C  
ATOM   2949  O   ARG A 412     -31.103 -69.161 -50.858  1.00184.67           O  
ATOM   2950  CB  ARG A 412     -33.754 -67.773 -51.201  1.00184.67           C  
ATOM   2951  CG  ARG A 412     -34.472 -66.531 -51.689  1.00184.67           C  
ATOM   2952  CD  ARG A 412     -35.138 -65.852 -50.508  1.00184.67           C  
ATOM   2953  NE  ARG A 412     -35.915 -64.674 -50.876  1.00184.67           N  
ATOM   2954  CZ  ARG A 412     -36.570 -63.919 -50.000  1.00184.67           C  
ATOM   2955  NH1 ARG A 412     -36.533 -64.219 -48.710  1.00184.67           N  
ATOM   2956  NH2 ARG A 412     -37.265 -62.869 -50.410  1.00184.67           N  
ATOM   2957  N   TRP A 413     -32.346 -70.835 -51.728  1.00195.30           N  
ATOM   2958  CA  TRP A 413     -31.472 -71.896 -51.245  1.00195.30           C  
ATOM   2959  C   TRP A 413     -30.224 -72.033 -52.105  1.00195.30           C  
ATOM   2960  O   TRP A 413     -29.224 -72.596 -51.642  1.00195.30           O  
ATOM   2961  CB  TRP A 413     -32.236 -73.223 -51.204  1.00195.30           C  
ATOM   2962  CG  TRP A 413     -33.330 -73.261 -50.176  1.00195.30           C  
ATOM   2963  CD1 TRP A 413     -33.547 -72.358 -49.176  1.00195.30           C  
ATOM   2964  CD2 TRP A 413     -34.373 -74.239 -50.064  1.00195.30           C  
ATOM   2965  NE1 TRP A 413     -34.649 -72.721 -48.439  1.00195.30           N  
ATOM   2966  CE2 TRP A 413     -35.176 -73.871 -48.966  1.00195.30           C  
ATOM   2967  CE3 TRP A 413     -34.701 -75.393 -50.782  1.00195.30           C  
ATOM   2968  CZ2 TRP A 413     -36.287 -74.615 -48.568  1.00195.30           C  
ATOM   2969  CZ3 TRP A 413     -35.804 -76.131 -50.386  1.00195.30           C  
ATOM   2970  CH2 TRP A 413     -36.584 -75.738 -49.290  1.00195.30           C  
ATOM   2971  N   SER A 414     -30.296 -71.582 -53.364  1.00200.47           N  
ATOM   2972  CA  SER A 414     -29.189 -71.263 -54.272  1.00200.47           C  
ATOM   2973  C   SER A 414     -28.426 -72.466 -54.823  1.00200.47           C  
ATOM   2974  O   SER A 414     -27.558 -72.279 -55.685  1.00200.47           O  
ATOM   2975  CB  SER A 414     -28.195 -70.296 -53.607  1.00200.47           C  
ATOM   2976  OG  SER A 414     -27.430 -70.921 -52.586  1.00200.47           O  
ATOM   2977  N   LYS A 415     -28.745 -73.685 -54.353  1.00200.57           N  
ATOM   2978  CA  LYS A 415     -28.088 -74.945 -54.753  1.00200.57           C  
ATOM   2979  C   LYS A 415     -26.568 -74.871 -54.525  1.00200.57           C  
ATOM   2980  O   LYS A 415     -25.763 -75.341 -55.336  1.00200.57           O  
ATOM   2981  CB  LYS A 415     -28.465 -75.315 -56.206  1.00200.57           C  
ATOM   2982  CG  LYS A 415     -28.186 -76.756 -56.706  1.00200.57           C  
ATOM   2983  CD  LYS A 415     -28.941 -77.818 -55.926  1.00200.57           C  
ATOM   2984  CE  LYS A 415     -30.428 -77.805 -56.234  1.00200.57           C  
ATOM   2985  NZ  LYS A 415     -31.138 -78.911 -55.531  1.00200.57           N  
ATOM   2986  N   ALA A 416     -26.172 -74.170 -53.451  1.00203.04           N  
ATOM   2987  CA  ALA A 416     -24.800 -73.960 -52.976  1.00203.04           C  
ATOM   2988  C   ALA A 416     -23.879 -73.230 -53.958  1.00203.04           C  
ATOM   2989  O   ALA A 416     -22.697 -73.028 -53.657  1.00203.04           O  
ATOM   2990  CB  ALA A 416     -24.165 -75.294 -52.557  1.00203.04           C  
ATOM   2991  N   ILE A 417     -24.393 -72.831 -55.120  1.00197.91           N  
ATOM   2992  CA  ILE A 417     -23.692 -71.992 -56.090  1.00197.91           C  
ATOM   2993  C   ILE A 417     -24.686 -70.903 -56.473  1.00197.91           C  
ATOM   2994  O   ILE A 417     -25.497 -71.103 -57.389  1.00197.91           O  
ATOM   2995  CB  ILE A 417     -23.224 -72.780 -57.327  1.00197.91           C  
ATOM   2996  CG1 ILE A 417     -22.319 -73.956 -56.948  1.00197.91           C  
ATOM   2997  CG2 ILE A 417     -22.438 -71.874 -58.263  1.00197.91           C  
ATOM   2998  CD1 ILE A 417     -22.063 -74.914 -58.092  1.00197.91           C  
ATOM   2999  N   PRO A 418     -24.695 -69.763 -55.780  1.00195.98           N  
ATOM   3000  CA  PRO A 418     -25.752 -68.767 -56.006  1.00195.98           C  
ATOM   3001  C   PRO A 418     -25.568 -68.048 -57.334  1.00195.98           C  
ATOM   3002  O   PRO A 418     -24.467 -67.607 -57.674  1.00195.98           O  
ATOM   3003  CB  PRO A 418     -25.592 -67.804 -54.823  1.00195.98           C  
ATOM   3004  CG  PRO A 418     -24.830 -68.583 -53.789  1.00195.98           C  
ATOM   3005  CD  PRO A 418     -23.903 -69.456 -54.578  1.00195.98           C  
ATOM   3006  N   MET A 419     -26.658 -67.935 -58.083  1.00176.61           N  
ATOM   3007  CA  MET A 419     -26.674 -67.194 -59.332  1.00176.61           C  
ATOM   3008  C   MET A 419     -27.245 -65.802 -59.095  1.00176.61           C  
ATOM   3009  O   MET A 419     -27.950 -65.549 -58.117  1.00176.61           O  
ATOM   3010  CB  MET A 419     -27.485 -67.929 -60.404  1.00176.61           C  
ATOM   3011  CG  MET A 419     -28.990 -67.890 -60.202  1.00176.61           C  
ATOM   3012  SD  MET A 419     -29.558 -68.889 -58.813  1.00176.61           S  
ATOM   3013  CE  MET A 419     -29.248 -70.541 -59.432  1.00176.61           C  
ATOM   3014  N   ASN A 420     -26.921 -64.895 -60.007  1.00157.97           N  
ATOM   3015  CA  ASN A 420     -27.282 -63.495 -59.848  1.00157.97           C  
ATOM   3016  C   ASN A 420     -28.715 -63.271 -60.322  1.00157.97           C  
ATOM   3017  O   ASN A 420     -29.468 -64.210 -60.594  1.00157.97           O  
ATOM   3018  CB  ASN A 420     -26.284 -62.610 -60.587  1.00157.97           C  
ATOM   3019  CG  ASN A 420     -24.929 -62.577 -59.912  1.00157.97           C  
ATOM   3020  OD1 ASN A 420     -24.834 -62.485 -58.689  1.00157.97           O  
ATOM   3021  ND2 ASN A 420     -23.870 -62.659 -60.708  1.00157.97           N  
ATOM   3022  N   SER A 421     -29.103 -62.005 -60.433  1.00154.05           N  
ATOM   3023  CA  SER A 421     -30.459 -61.640 -60.811  1.00154.05           C  
ATOM   3024  C   SER A 421     -30.714 -61.735 -62.311  1.00154.05           C  
ATOM   3025  O   SER A 421     -31.838 -61.470 -62.747  1.00154.05           O  
ATOM   3026  CB  SER A 421     -30.762 -60.224 -60.320  1.00154.05           C  
ATOM   3027  OG  SER A 421     -29.934 -59.275 -60.963  1.00154.05           O  
ATOM   3028  N   ALA A 422     -29.715 -62.109 -63.108  1.00153.70           N  
ATOM   3029  CA  ALA A 422     -29.884 -62.204 -64.550  1.00153.70           C  
ATOM   3030  C   ALA A 422     -29.915 -63.630 -65.073  1.00153.70           C  
ATOM   3031  O   ALA A 422     -30.520 -63.870 -66.119  1.00153.70           O  
ATOM   3032  CB  ALA A 422     -28.770 -61.432 -65.266  1.00153.70           C  
ATOM   3033  N   LEU A 423     -29.274 -64.580 -64.386  1.00154.28           N  
ATOM   3034  CA  LEU A 423     -29.391 -65.976 -64.793  1.00154.28           C  
ATOM   3035  C   LEU A 423     -30.776 -66.520 -64.471  1.00154.28           C  
ATOM   3036  O   LEU A 423     -31.285 -67.389 -65.188  1.00154.28           O  
ATOM   3037  CB  LEU A 423     -28.290 -66.810 -64.130  1.00154.28           C  
ATOM   3038  CG  LEU A 423     -28.037 -68.257 -64.572  1.00154.28           C  
ATOM   3039  CD1 LEU A 423     -26.555 -68.562 -64.501  1.00154.28           C  
ATOM   3040  CD2 LEU A 423     -28.781 -69.250 -63.698  1.00154.28           C  
ATOM   3041  N   ILE A 424     -31.411 -65.996 -63.417  1.00154.79           N  
ATOM   3042  CA  ILE A 424     -32.830 -66.245 -63.179  1.00154.79           C  
ATOM   3043  C   ILE A 424     -33.726 -65.446 -64.109  1.00154.79           C  
ATOM   3044  O   ILE A 424     -34.948 -65.644 -64.099  1.00154.79           O  
ATOM   3045  CB  ILE A 424     -33.213 -65.925 -61.722  1.00154.79           C  
ATOM   3046  CG1 ILE A 424     -32.878 -64.470 -61.395  1.00154.79           C  
ATOM   3047  CG2 ILE A 424     -32.523 -66.878 -60.770  1.00154.79           C  
ATOM   3048  CD1 ILE A 424     -33.412 -64.007 -60.058  1.00154.79           C  
ATOM   3049  N   LYS A 425     -33.161 -64.532 -64.895  1.00153.99           N  
ATOM   3050  CA  LYS A 425     -33.882 -63.865 -65.967  1.00153.99           C  
ATOM   3051  C   LYS A 425     -33.586 -64.472 -67.330  1.00153.99           C  
ATOM   3052  O   LYS A 425     -34.506 -64.611 -68.143  1.00153.99           O  
ATOM   3053  CB  LYS A 425     -33.555 -62.366 -65.973  1.00153.99           C  
ATOM   3054  CG  LYS A 425     -34.291 -61.573 -67.039  1.00153.99           C  
ATOM   3055  CD  LYS A 425     -35.789 -61.661 -66.839  1.00153.99           C  
ATOM   3056  CE  LYS A 425     -36.526 -60.870 -67.894  1.00153.99           C  
ATOM   3057  NZ  LYS A 425     -36.272 -59.414 -67.737  1.00153.99           N  
ATOM   3058  N   TRP A 426     -32.333 -64.866 -67.592  1.00149.87           N  
ATOM   3059  CA  TRP A 426     -32.018 -65.519 -68.861  1.00149.87           C  
ATOM   3060  C   TRP A 426     -32.669 -66.893 -68.938  1.00149.87           C  
ATOM   3061  O   TRP A 426     -33.341 -67.216 -69.924  1.00149.87           O  
ATOM   3062  CB  TRP A 426     -30.510 -65.641 -69.069  1.00149.87           C  
ATOM   3063  CG  TRP A 426     -30.193 -66.178 -70.427  1.00149.87           C  
ATOM   3064  CD1 TRP A 426     -30.165 -65.479 -71.595  1.00149.87           C  
ATOM   3065  CD2 TRP A 426     -29.987 -67.550 -70.780  1.00149.87           C  
ATOM   3066  NE1 TRP A 426     -29.882 -66.316 -72.643  1.00149.87           N  
ATOM   3067  CE2 TRP A 426     -29.782 -67.595 -72.169  1.00149.87           C  
ATOM   3068  CE3 TRP A 426     -29.932 -68.739 -70.053  1.00149.87           C  
ATOM   3069  CZ2 TRP A 426     -29.531 -68.775 -72.841  1.00149.87           C  
ATOM   3070  CZ3 TRP A 426     -29.679 -69.911 -70.724  1.00149.87           C  
ATOM   3071  CH2 TRP A 426     -29.475 -69.919 -72.101  1.00149.87           C  
ATOM   3072  N   LEU A 427     -32.473 -67.724 -67.919  1.00150.04           N  
ATOM   3073  CA  LEU A 427     -33.397 -68.827 -67.732  1.00150.04           C  
ATOM   3074  C   LEU A 427     -34.711 -68.241 -67.248  1.00150.04           C  
ATOM   3075  O   LEU A 427     -34.727 -67.284 -66.474  1.00150.04           O  
ATOM   3076  CB  LEU A 427     -32.874 -69.847 -66.722  1.00150.04           C  
ATOM   3077  CG  LEU A 427     -31.801 -70.880 -67.063  1.00150.04           C  
ATOM   3078  CD1 LEU A 427     -30.414 -70.312 -66.920  1.00150.04           C  
ATOM   3079  CD2 LEU A 427     -31.964 -72.105 -66.193  1.00150.04           C  
ATOM   3080  N   TYR A 428     -35.819 -68.803 -67.718  1.00159.33           N  
ATOM   3081  CA  TYR A 428     -37.132 -68.246 -67.405  1.00159.33           C  
ATOM   3082  C   TYR A 428     -37.560 -68.770 -66.037  1.00159.33           C  
ATOM   3083  O   TYR A 428     -38.318 -69.732 -65.906  1.00159.33           O  
ATOM   3084  CB  TYR A 428     -38.131 -68.611 -68.488  1.00159.33           C  
ATOM   3085  CG  TYR A 428     -39.460 -67.900 -68.399  1.00159.33           C  
ATOM   3086  CD1 TYR A 428     -39.629 -66.636 -68.954  1.00159.33           C  
ATOM   3087  CD2 TYR A 428     -40.542 -68.484 -67.753  1.00159.33           C  
ATOM   3088  CE1 TYR A 428     -40.843 -65.985 -68.882  1.00159.33           C  
ATOM   3089  CE2 TYR A 428     -41.755 -67.839 -67.670  1.00159.33           C  
ATOM   3090  CZ  TYR A 428     -41.898 -66.592 -68.236  1.00159.33           C  
ATOM   3091  OH  TYR A 428     -43.110 -65.956 -68.152  1.00159.33           O  
ATOM   3092  N   LEU A 429     -37.038 -68.133 -64.997  1.00165.15           N  
ATOM   3093  CA  LEU A 429     -37.465 -68.538 -63.663  1.00165.15           C  
ATOM   3094  C   LEU A 429     -38.626 -67.674 -63.201  1.00165.15           C  
ATOM   3095  O   LEU A 429     -38.524 -66.442 -63.245  1.00165.15           O  
ATOM   3096  CB  LEU A 429     -36.330 -68.437 -62.655  1.00165.15           C  
ATOM   3097  CG  LEU A 429     -35.518 -69.707 -62.405  1.00165.15           C  
ATOM   3098  CD1 LEU A 429     -36.458 -70.784 -61.934  1.00165.15           C  
ATOM   3099  CD2 LEU A 429     -34.759 -70.180 -63.611  1.00165.15           C  
ATOM   3100  N   PRO A 430     -39.738 -68.273 -62.766  1.00159.79           N  
ATOM   3101  CA  PRO A 430     -40.809 -67.474 -62.162  1.00159.79           C  
ATOM   3102  C   PRO A 430     -40.407 -67.001 -60.781  1.00159.79           C  
ATOM   3103  O   PRO A 430     -40.441 -67.776 -59.821  1.00159.79           O  
ATOM   3104  CB  PRO A 430     -41.985 -68.457 -62.087  1.00159.79           C  
ATOM   3105  CG  PRO A 430     -41.652 -69.532 -63.046  1.00159.79           C  
ATOM   3106  CD  PRO A 430     -40.165 -69.660 -63.003  1.00159.79           C  
ATOM   3107  N   ASP A 431     -40.038 -65.734 -60.665  1.00166.47           N  
ATOM   3108  CA  ASP A 431     -39.590 -65.177 -59.403  1.00166.47           C  
ATOM   3109  C   ASP A 431     -40.394 -63.922 -59.107  1.00166.47           C  
ATOM   3110  O   ASP A 431     -41.355 -63.591 -59.807  1.00166.47           O  
ATOM   3111  CB  ASP A 431     -38.086 -64.873 -59.420  1.00166.47           C  
ATOM   3112  CG  ASP A 431     -37.236 -66.129 -59.467  1.00166.47           C  
ATOM   3113  OD1 ASP A 431     -37.704 -67.193 -59.014  1.00166.47           O  
ATOM   3114  OD2 ASP A 431     -36.084 -66.046 -59.938  1.00166.47           O  
ATOM   3115  N   PHE A 432     -39.988 -63.222 -58.053  1.00158.06           N  
ATOM   3116  CA  PHE A 432     -40.709 -62.059 -57.571  1.00158.06           C  
ATOM   3117  C   PHE A 432     -39.861 -60.800 -57.521  1.00158.06           C  
ATOM   3118  O   PHE A 432     -40.420 -59.709 -57.367  1.00158.06           O  
ATOM   3119  CB  PHE A 432     -41.287 -62.346 -56.177  1.00158.06           C  
ATOM   3120  CG  PHE A 432     -42.322 -63.434 -56.174  1.00158.06           C  
ATOM   3121  CD1 PHE A 432     -43.639 -63.153 -56.496  1.00158.06           C  
ATOM   3122  CD2 PHE A 432     -41.973 -64.741 -55.881  1.00158.06           C  
ATOM   3123  CE1 PHE A 432     -44.593 -64.149 -56.501  1.00158.06           C  
ATOM   3124  CE2 PHE A 432     -42.922 -65.745 -55.886  1.00158.06           C  
ATOM   3125  CZ  PHE A 432     -44.233 -65.447 -56.198  1.00158.06           C  
ATOM   3126  N   PHE A 433     -38.540 -60.916 -57.653  1.00162.28           N  
ATOM   3127  CA  PHE A 433     -37.657 -59.756 -57.692  1.00162.28           C  
ATOM   3128  C   PHE A 433     -37.422 -59.293 -59.125  1.00162.28           C  
ATOM   3129  O   PHE A 433     -37.736 -58.154 -59.481  1.00162.28           O  
ATOM   3130  CB  PHE A 433     -36.329 -60.090 -57.007  1.00162.28           C  
ATOM   3131  CG  PHE A 433     -35.350 -58.957 -56.998  1.00162.28           C  
ATOM   3132  CD1 PHE A 433     -35.559 -57.851 -56.191  1.00162.28           C  
ATOM   3133  CD2 PHE A 433     -34.209 -59.008 -57.780  1.00162.28           C  
ATOM   3134  CE1 PHE A 433     -34.654 -56.802 -56.178  1.00162.28           C  
ATOM   3135  CE2 PHE A 433     -33.298 -57.963 -57.770  1.00162.28           C  
ATOM   3136  CZ  PHE A 433     -33.523 -56.861 -56.967  1.00162.28           C  
ATOM   3137  N   ARG A 434     -36.863 -60.171 -59.950  1.00160.64           N  
ATOM   3138  CA  ARG A 434     -36.767 -59.955 -61.390  1.00160.64           C  
ATOM   3139  C   ARG A 434     -37.938 -60.710 -62.004  1.00160.64           C  
ATOM   3140  O   ARG A 434     -37.834 -61.895 -62.323  1.00160.64           O  
ATOM   3141  CB  ARG A 434     -35.430 -60.434 -61.931  1.00160.64           C  
ATOM   3142  CG  ARG A 434     -34.250 -59.694 -61.347  1.00160.64           C  
ATOM   3143  CD  ARG A 434     -34.199 -58.255 -61.824  1.00160.64           C  
ATOM   3144  NE  ARG A 434     -34.069 -58.175 -63.275  1.00160.64           N  
ATOM   3145  CZ  ARG A 434     -32.912 -58.228 -63.927  1.00160.64           C  
ATOM   3146  NH1 ARG A 434     -31.774 -58.363 -63.259  1.00160.64           N  
ATOM   3147  NH2 ARG A 434     -32.892 -58.149 -65.250  1.00160.64           N  
ATOM   3148  N   ALA A 435     -39.064 -60.017 -62.130  1.00154.72           N  
ATOM   3149  CA  ALA A 435     -40.278 -60.609 -62.675  1.00154.72           C  
ATOM   3150  C   ALA A 435     -40.063 -60.943 -64.144  1.00154.72           C  
ATOM   3151  O   ALA A 435     -39.737 -60.043 -64.929  1.00154.72           O  
ATOM   3152  CB  ALA A 435     -41.456 -59.657 -62.510  1.00154.72           C  
ATOM   3153  N   PRO A 436     -40.193 -62.207 -64.547  1.00150.97           N  
ATOM   3154  CA  PRO A 436     -39.893 -62.582 -65.935  1.00150.97           C  
ATOM   3155  C   PRO A 436     -40.944 -62.041 -66.891  1.00150.97           C  
ATOM   3156  O   PRO A 436     -42.146 -62.141 -66.641  1.00150.97           O  
ATOM   3157  CB  PRO A 436     -39.890 -64.113 -65.895  1.00150.97           C  
ATOM   3158  CG  PRO A 436     -40.734 -64.458 -64.734  1.00150.97           C  
ATOM   3159  CD  PRO A 436     -40.541 -63.375 -63.723  1.00150.97           C  
ATOM   3160  N   ASN A 437     -40.468 -61.454 -67.985  1.00136.41           N  
ATOM   3161  CA  ASN A 437     -41.328 -60.676 -68.861  1.00136.41           C  
ATOM   3162  C   ASN A 437     -42.211 -61.598 -69.688  1.00136.41           C  
ATOM   3163  O   ASN A 437     -41.747 -62.601 -70.237  1.00136.41           O  
ATOM   3164  CB  ASN A 437     -40.484 -59.789 -69.773  1.00136.41           C  
ATOM   3165  CG  ASN A 437     -41.293 -58.694 -70.437  1.00136.41           C  
ATOM   3166  OD1 ASN A 437     -42.496 -58.564 -70.213  1.00136.41           O  
ATOM   3167  ND2 ASN A 437     -40.631 -57.892 -71.261  1.00136.41           N  
ATOM   3168  N   SER A 438     -43.492 -61.256 -69.761  1.00130.95           N  
ATOM   3169  CA  SER A 438     -44.453 -61.974 -70.578  1.00130.95           C  
ATOM   3170  C   SER A 438     -44.991 -61.122 -71.716  1.00130.95           C  
ATOM   3171  O   SER A 438     -45.727 -61.634 -72.563  1.00130.95           O  
ATOM   3172  CB  SER A 438     -45.604 -62.487 -69.706  1.00130.95           C  
ATOM   3173  OG  SER A 438     -46.333 -61.416 -69.135  1.00130.95           O  
ATOM   3174  N   THR A 439     -44.631 -59.841 -71.769  1.00138.81           N  
ATOM   3175  CA  THR A 439     -45.023 -58.999 -72.889  1.00138.81           C  
ATOM   3176  C   THR A 439     -44.237 -59.308 -74.155  1.00138.81           C  
ATOM   3177  O   THR A 439     -44.634 -58.862 -75.234  1.00138.81           O  
ATOM   3178  CB  THR A 439     -44.843 -57.525 -72.527  1.00138.81           C  
ATOM   3179  OG1 THR A 439     -43.455 -57.255 -72.297  1.00138.81           O  
ATOM   3180  CG2 THR A 439     -45.622 -57.193 -71.268  1.00138.81           C  
ATOM   3181  N   ASN A 440     -43.128 -60.036 -74.047  1.00137.60           N  
ATOM   3182  CA  ASN A 440     -42.359 -60.468 -75.203  1.00137.60           C  
ATOM   3183  C   ASN A 440     -42.802 -61.828 -75.716  1.00137.60           C  
ATOM   3184  O   ASN A 440     -42.179 -62.363 -76.637  1.00137.60           O  
ATOM   3185  CB  ASN A 440     -40.874 -60.506 -74.857  1.00137.60           C  
ATOM   3186  CG  ASN A 440     -40.331 -59.152 -74.494  1.00137.60           C  
ATOM   3187  OD1 ASN A 440     -39.957 -58.910 -73.350  1.00137.60           O  
ATOM   3188  ND2 ASN A 440     -40.275 -58.256 -75.472  1.00137.60           N  
ATOM   3189  N   LEU A 441     -43.858 -62.391 -75.139  1.00124.17           N  
ATOM   3190  CA  LEU A 441     -44.399 -63.684 -75.527  1.00124.17           C  
ATOM   3191  C   LEU A 441     -45.434 -63.570 -76.642  1.00124.17           C  
ATOM   3192  O   LEU A 441     -45.854 -64.590 -77.203  1.00124.17           O  
ATOM   3193  CB  LEU A 441     -44.988 -64.353 -74.277  1.00124.17           C  
ATOM   3194  CG  LEU A 441     -45.582 -65.755 -74.225  1.00124.17           C  
ATOM   3195  CD1 LEU A 441     -44.556 -66.740 -74.697  1.00124.17           C  
ATOM   3196  CD2 LEU A 441     -46.015 -66.066 -72.810  1.00124.17           C  
ATOM   3197  N   ILE A 442     -45.812 -62.343 -77.009  1.00128.99           N  
ATOM   3198  CA  ILE A 442     -46.806 -62.122 -78.051  1.00128.99           C  
ATOM   3199  C   ILE A 442     -46.250 -62.494 -79.421  1.00128.99           C  
ATOM   3200  O   ILE A 442     -47.007 -62.867 -80.326  1.00128.99           O  
ATOM   3201  CB  ILE A 442     -47.271 -60.659 -77.954  1.00128.99           C  
ATOM   3202  CG1 ILE A 442     -47.682 -60.391 -76.511  1.00128.99           C  
ATOM   3203  CG2 ILE A 442     -48.486 -60.405 -78.820  1.00128.99           C  
ATOM   3204  CD1 ILE A 442     -47.829 -58.964 -76.157  1.00128.99           C  
ATOM   3205  N   SER A 443     -44.925 -62.457 -79.579  1.00138.08           N  
ATOM   3206  CA  SER A 443     -44.303 -62.990 -80.785  1.00138.08           C  
ATOM   3207  C   SER A 443     -44.447 -64.505 -80.858  1.00138.08           C  
ATOM   3208  O   SER A 443     -44.624 -65.068 -81.946  1.00138.08           O  
ATOM   3209  CB  SER A 443     -42.833 -62.590 -80.828  1.00138.08           C  
ATOM   3210  OG  SER A 443     -42.122 -63.180 -79.755  1.00138.08           O  
ATOM   3211  N   ASP A 444     -44.389 -65.181 -79.708  1.00135.73           N  
ATOM   3212  CA  ASP A 444     -44.620 -66.621 -79.693  1.00135.73           C  
ATOM   3213  C   ASP A 444     -46.072 -66.961 -79.978  1.00135.73           C  
ATOM   3214  O   ASP A 444     -46.357 -67.990 -80.603  1.00135.73           O  
ATOM   3215  CB  ASP A 444     -44.196 -67.212 -78.355  1.00135.73           C  
ATOM   3216  CG  ASP A 444     -44.367 -68.709 -78.310  1.00135.73           C  
ATOM   3217  OD1 ASP A 444     -43.578 -69.414 -78.961  1.00135.73           O  
ATOM   3218  OD2 ASP A 444     -45.298 -69.184 -77.634  1.00135.73           O  
ATOM   3219  N   PHE A 445     -47.000 -66.112 -79.539  1.00133.72           N  
ATOM   3220  CA  PHE A 445     -48.393 -66.329 -79.902  1.00133.72           C  
ATOM   3221  C   PHE A 445     -48.634 -66.072 -81.385  1.00133.72           C  
ATOM   3222  O   PHE A 445     -49.480 -66.738 -81.995  1.00133.72           O  
ATOM   3223  CB  PHE A 445     -49.310 -65.458 -79.058  1.00133.72           C  
ATOM   3224  CG  PHE A 445     -50.755 -65.638 -79.385  1.00133.72           C  
ATOM   3225  CD1 PHE A 445     -51.404 -66.815 -79.056  1.00133.72           C  
ATOM   3226  CD2 PHE A 445     -51.462 -64.642 -80.032  1.00133.72           C  
ATOM   3227  CE1 PHE A 445     -52.733 -66.993 -79.363  1.00133.72           C  
ATOM   3228  CE2 PHE A 445     -52.794 -64.813 -80.339  1.00133.72           C  
ATOM   3229  CZ  PHE A 445     -53.429 -65.988 -80.000  1.00133.72           C  
ATOM   3230  N   LEU A 446     -47.908 -65.116 -81.976  1.00128.26           N  
ATOM   3231  CA  LEU A 446     -47.923 -64.942 -83.427  1.00128.26           C  
ATOM   3232  C   LEU A 446     -47.421 -66.185 -84.142  1.00128.26           C  
ATOM   3233  O   LEU A 446     -47.972 -66.585 -85.173  1.00128.26           O  
ATOM   3234  CB  LEU A 446     -47.070 -63.738 -83.818  1.00128.26           C  
ATOM   3235  CG  LEU A 446     -47.654 -62.348 -83.609  1.00128.26           C  
ATOM   3236  CD1 LEU A 446     -46.568 -61.303 -83.665  1.00128.26           C  
ATOM   3237  CD2 LEU A 446     -48.631 -62.102 -84.726  1.00128.26           C  
ATOM   3238  N   LEU A 447     -46.374 -66.808 -83.604  1.00130.56           N  
ATOM   3239  CA  LEU A 447     -45.827 -68.016 -84.207  1.00130.56           C  
ATOM   3240  C   LEU A 447     -46.791 -69.193 -84.069  1.00130.56           C  
ATOM   3241  O   LEU A 447     -46.884 -70.030 -84.980  1.00130.56           O  
ATOM   3242  CB  LEU A 447     -44.456 -68.282 -83.575  1.00130.56           C  
ATOM   3243  CG  LEU A 447     -43.455 -69.320 -84.072  1.00130.56           C  
ATOM   3244  CD1 LEU A 447     -43.671 -70.635 -83.406  1.00130.56           C  
ATOM   3245  CD2 LEU A 447     -43.587 -69.488 -85.567  1.00130.56           C  
ATOM   3246  N   LEU A 448     -47.546 -69.243 -82.967  1.00125.15           N  
ATOM   3247  CA  LEU A 448     -48.604 -70.240 -82.830  1.00125.15           C  
ATOM   3248  C   LEU A 448     -49.719 -69.993 -83.834  1.00125.15           C  
ATOM   3249  O   LEU A 448     -50.304 -70.944 -84.368  1.00125.15           O  
ATOM   3250  CB  LEU A 448     -49.140 -70.232 -81.394  1.00125.15           C  
ATOM   3251  CG  LEU A 448     -50.164 -71.262 -80.881  1.00125.15           C  
ATOM   3252  CD1 LEU A 448     -51.624 -70.874 -81.105  1.00125.15           C  
ATOM   3253  CD2 LEU A 448     -49.908 -72.635 -81.497  1.00125.15           C  
ATOM   3254  N   LEU A 449     -50.021 -68.720 -84.095  1.00126.35           N  
ATOM   3255  CA  LEU A 449     -51.049 -68.367 -85.064  1.00126.35           C  
ATOM   3256  C   LEU A 449     -50.644 -68.786 -86.469  1.00126.35           C  
ATOM   3257  O   LEU A 449     -51.449 -69.373 -87.203  1.00126.35           O  
ATOM   3258  CB  LEU A 449     -51.321 -66.864 -84.979  1.00126.35           C  
ATOM   3259  CG  LEU A 449     -52.407 -66.153 -85.776  1.00126.35           C  
ATOM   3260  CD1 LEU A 449     -52.964 -65.063 -84.897  1.00126.35           C  
ATOM   3261  CD2 LEU A 449     -51.800 -65.535 -87.023  1.00126.35           C  
ATOM   3262  N   CYS A 450     -49.383 -68.546 -86.835  1.00130.80           N  
ATOM   3263  CA  CYS A 450     -48.922 -68.851 -88.187  1.00130.80           C  
ATOM   3264  C   CYS A 450     -48.872 -70.354 -88.436  1.00130.80           C  
ATOM   3265  O   CYS A 450     -49.253 -70.821 -89.516  1.00130.80           O  
ATOM   3266  CB  CYS A 450     -47.554 -68.215 -88.423  1.00130.80           C  
ATOM   3267  SG  CYS A 450     -47.574 -66.412 -88.414  1.00130.80           S  
ATOM   3268  N   ALA A 451     -48.443 -71.131 -87.439  1.00125.39           N  
ATOM   3269  CA  ALA A 451     -48.463 -72.582 -87.593  1.00125.39           C  
ATOM   3270  C   ALA A 451     -49.887 -73.135 -87.569  1.00125.39           C  
ATOM   3271  O   ALA A 451     -50.153 -74.190 -88.168  1.00125.39           O  
ATOM   3272  CB  ALA A 451     -47.609 -73.224 -86.504  1.00125.39           C  
ATOM   3273  N   SER A 452     -50.810 -72.422 -86.913  1.00125.79           N  
ATOM   3274  CA  SER A 452     -52.206 -72.845 -86.867  1.00125.79           C  
ATOM   3275  C   SER A 452     -52.841 -72.822 -88.249  1.00125.79           C  
ATOM   3276  O   SER A 452     -53.437 -73.815 -88.684  1.00125.79           O  
ATOM   3277  CB  SER A 452     -52.986 -71.946 -85.916  1.00125.79           C  
ATOM   3278  OG  SER A 452     -52.480 -72.041 -84.601  1.00125.79           O  
ATOM   3279  N   GLN A 453     -52.716 -71.702 -88.966  1.00128.12           N  
ATOM   3280  CA  GLN A 453     -53.214 -71.714 -90.341  1.00128.12           C  
ATOM   3281  C   GLN A 453     -52.313 -72.485 -91.299  1.00128.12           C  
ATOM   3282  O   GLN A 453     -52.754 -72.817 -92.410  1.00128.12           O  
ATOM   3283  CB  GLN A 453     -53.435 -70.300 -90.876  1.00128.12           C  
ATOM   3284  CG  GLN A 453     -54.652 -69.629 -90.291  1.00128.12           C  
ATOM   3285  CD  GLN A 453     -54.316 -68.754 -89.119  1.00128.12           C  
ATOM   3286  OE1 GLN A 453     -53.215 -68.223 -89.043  1.00128.12           O  
ATOM   3287  NE2 GLN A 453     -55.244 -68.618 -88.183  1.00128.12           N  
ATOM   3288  N   GLN A 454     -51.079 -72.795 -90.899  1.00130.96           N  
ATOM   3289  CA  GLN A 454     -50.264 -73.705 -91.690  1.00130.96           C  
ATOM   3290  C   GLN A 454     -50.833 -75.123 -91.707  1.00130.96           C  
ATOM   3291  O   GLN A 454     -50.582 -75.861 -92.665  1.00130.96           O  
ATOM   3292  CB  GLN A 454     -48.826 -73.669 -91.165  1.00130.96           C  
ATOM   3293  CG  GLN A 454     -47.818 -74.484 -91.939  1.00130.96           C  
ATOM   3294  CD  GLN A 454     -47.876 -74.227 -93.423  1.00130.96           C  
ATOM   3295  OE1 GLN A 454     -48.248 -75.098 -94.205  1.00130.96           O  
ATOM   3296  NE2 GLN A 454     -47.554 -73.009 -93.820  1.00130.96           N  
ATOM   3297  N   TRP A 455     -51.619 -75.509 -90.693  1.00132.81           N  
ATOM   3298  CA  TRP A 455     -52.353 -76.774 -90.779  1.00132.81           C  
ATOM   3299  C   TRP A 455     -53.317 -76.805 -91.961  1.00132.81           C  
ATOM   3300  O   TRP A 455     -53.444 -77.833 -92.635  1.00132.81           O  
ATOM   3301  CB  TRP A 455     -53.138 -77.056 -89.508  1.00132.81           C  
ATOM   3302  CG  TRP A 455     -52.349 -77.626 -88.411  1.00132.81           C  
ATOM   3303  CD1 TRP A 455     -51.012 -77.860 -88.391  1.00132.81           C  
ATOM   3304  CD2 TRP A 455     -52.868 -78.137 -87.185  1.00132.81           C  
ATOM   3305  NE1 TRP A 455     -50.654 -78.439 -87.198  1.00132.81           N  
ATOM   3306  CE2 TRP A 455     -51.781 -78.622 -86.441  1.00132.81           C  
ATOM   3307  CE3 TRP A 455     -54.149 -78.208 -86.633  1.00132.81           C  
ATOM   3308  CZ2 TRP A 455     -51.935 -79.174 -85.180  1.00132.81           C  
ATOM   3309  CZ3 TRP A 455     -54.300 -78.748 -85.385  1.00132.81           C  
ATOM   3310  CH2 TRP A 455     -53.200 -79.224 -84.669  1.00132.81           C  
ATOM   3311  N   GLN A 456     -54.019 -75.702 -92.219  1.00135.85           N  
ATOM   3312  CA  GLN A 456     -54.913 -75.669 -93.371  1.00135.85           C  
ATOM   3313  C   GLN A 456     -54.133 -75.643 -94.679  1.00135.85           C  
ATOM   3314  O   GLN A 456     -54.580 -76.215 -95.684  1.00135.85           O  
ATOM   3315  CB  GLN A 456     -55.842 -74.466 -93.267  1.00135.85           C  
ATOM   3316  CG  GLN A 456     -56.786 -74.547 -92.092  1.00135.85           C  
ATOM   3317  CD  GLN A 456     -57.668 -73.332 -91.981  1.00135.85           C  
ATOM   3318  OE1 GLN A 456     -57.534 -72.383 -92.752  1.00135.85           O  
ATOM   3319  NE2 GLN A 456     -58.580 -73.350 -91.018  1.00135.85           N  
ATOM   3320  N   VAL A 457     -52.959 -75.008 -94.673  1.00137.84           N  
ATOM   3321  CA  VAL A 457     -52.100 -75.032 -95.854  1.00137.84           C  
ATOM   3322  C   VAL A 457     -51.574 -76.445 -96.108  1.00137.84           C  
ATOM   3323  O   VAL A 457     -51.461 -76.883 -97.259  1.00137.84           O  
ATOM   3324  CB  VAL A 457     -50.968 -73.999 -95.692  1.00137.84           C  
ATOM   3325  CG1 VAL A 457     -49.998 -74.027 -96.872  1.00137.84           C  
ATOM   3326  CG2 VAL A 457     -51.554 -72.608 -95.522  1.00137.84           C  
ATOM   3327  N   PHE A 458     -51.291 -77.201 -95.042  1.00136.64           N  
ATOM   3328  CA  PHE A 458     -50.957 -78.610 -95.222  1.00136.64           C  
ATOM   3329  C   PHE A 458     -52.164 -79.460 -95.588  1.00136.64           C  
ATOM   3330  O   PHE A 458     -51.990 -80.530 -96.180  1.00136.64           O  
ATOM   3331  CB  PHE A 458     -50.299 -79.206 -93.974  1.00136.64           C  
ATOM   3332  CG  PHE A 458     -48.830 -78.920 -93.859  1.00136.64           C  
ATOM   3333  CD1 PHE A 458     -47.939 -79.551 -94.708  1.00136.64           C  
ATOM   3334  CD2 PHE A 458     -48.335 -78.094 -92.870  1.00136.64           C  
ATOM   3335  CE1 PHE A 458     -46.592 -79.319 -94.608  1.00136.64           C  
ATOM   3336  CE2 PHE A 458     -46.982 -77.862 -92.761  1.00136.64           C  
ATOM   3337  CZ  PHE A 458     -46.111 -78.473 -93.630  1.00136.64           C  
ATOM   3338  N   SER A 459     -53.378 -79.024 -95.254  1.00130.81           N  
ATOM   3339  CA  SER A 459     -54.554 -79.772 -95.675  1.00130.81           C  
ATOM   3340  C   SER A 459     -54.872 -79.555 -97.145  1.00130.81           C  
ATOM   3341  O   SER A 459     -55.644 -80.330 -97.721  1.00130.81           O  
ATOM   3342  CB  SER A 459     -55.772 -79.385 -94.839  1.00130.81           C  
ATOM   3343  OG  SER A 459     -56.215 -78.089 -95.186  1.00130.81           O  
ATOM   3344  N   ALA A 460     -54.309 -78.504 -97.747  1.00132.00           N  
ATOM   3345  CA  ALA A 460     -54.482 -78.270 -99.178  1.00132.00           C  
ATOM   3346  C   ALA A 460     -53.865 -79.374-100.025  1.00132.00           C  
ATOM   3347  O   ALA A 460     -54.363 -79.661-101.119  1.00132.00           O  
ATOM   3348  CB  ALA A 460     -53.868 -76.934 -99.566  1.00132.00           C  
ATOM   3349  N   GLU A 461     -52.773 -79.982 -99.556  1.00153.41           N  
ATOM   3350  CA  GLU A 461     -52.195 -81.124-100.259  1.00153.41           C  
ATOM   3351  C   GLU A 461     -53.126 -82.329-100.208  1.00153.41           C  
ATOM   3352  O   GLU A 461     -53.162 -83.130-101.150  1.00153.41           O  
ATOM   3353  CB  GLU A 461     -50.830 -81.465 -99.653  1.00153.41           C  
ATOM   3354  CG  GLU A 461     -50.036 -82.535-100.392  1.00153.41           C  
ATOM   3355  CD  GLU A 461     -48.690 -82.809 -99.749  1.00153.41           C  
ATOM   3356  OE1 GLU A 461     -48.397 -82.201 -98.698  1.00153.41           O  
ATOM   3357  OE2 GLU A 461     -47.923 -83.627-100.298  1.00153.41           O  
ATOM   3358  N   ARG A 462     -53.897 -82.460 -99.130  1.00150.70           N  
ATOM   3359  CA  ARG A 462     -54.872 -83.535 -99.033  1.00150.70           C  
ATOM   3360  C   ARG A 462     -56.086 -83.271 -99.915  1.00150.70           C  
ATOM   3361  O   ARG A 462     -56.553 -84.173-100.619  1.00150.70           O  
ATOM   3362  CB  ARG A 462     -55.310 -83.707 -97.579  1.00150.70           C  
ATOM   3363  CG  ARG A 462     -54.198 -84.126 -96.640  1.00150.70           C  
ATOM   3364  CD  ARG A 462     -54.704 -84.193 -95.210  1.00150.70           C  
ATOM   3365  NE  ARG A 462     -55.696 -85.248 -95.027  1.00150.70           N  
ATOM   3366  CZ  ARG A 462     -55.400 -86.498 -94.686  1.00150.70           C  
ATOM   3367  NH1 ARG A 462     -54.138 -86.849 -94.482  1.00150.70           N  
ATOM   3368  NH2 ARG A 462     -56.366 -87.396 -94.544  1.00150.70           N  
ATOM   3369  N   THR A 463     -56.597 -82.043 -99.901  1.00142.45           N  
ATOM   3370  CA  THR A 463     -57.882 -81.738-100.513  1.00142.45           C  
ATOM   3371  C   THR A 463     -57.716 -81.328-101.968  1.00142.45           C  
ATOM   3372  O   THR A 463     -56.970 -80.396-102.278  1.00142.45           O  
ATOM   3373  CB  THR A 463     -58.597 -80.622 -99.752  1.00142.45           C  
ATOM   3374  OG1 THR A 463     -57.793 -79.435 -99.779  1.00142.45           O  
ATOM   3375  CG2 THR A 463     -58.855 -81.037 -98.311  1.00142.45           C  
ATOM   3376  N   GLU A 464     -58.439 -82.020-102.849  1.00148.83           N  
ATOM   3377  CA  GLU A 464     -58.631 -81.617-104.237  1.00148.83           C  
ATOM   3378  C   GLU A 464     -59.619 -80.455-104.358  1.00148.83           C  
ATOM   3379  O   GLU A 464     -59.722 -79.850-105.433  1.00148.83           O  
ATOM   3380  CB  GLU A 464     -59.084 -82.859-105.032  1.00148.83           C  
ATOM   3381  CG  GLU A 464     -59.250 -82.741-106.551  1.00148.83           C  
ATOM   3382  CD  GLU A 464     -57.958 -82.432-107.278  1.00148.83           C  
ATOM   3383  OE1 GLU A 464     -56.877 -82.803-106.776  1.00148.83           O  
ATOM   3384  OE2 GLU A 464     -58.028 -81.814-108.360  1.00148.83           O  
ATOM   3385  N   GLU A 465     -60.277 -80.087-103.250  1.00157.72           N  
ATOM   3386  CA  GLU A 465     -61.441 -79.206-103.282  1.00157.72           C  
ATOM   3387  C   GLU A 465     -61.082 -77.795-103.728  1.00157.72           C  
ATOM   3388  O   GLU A 465     -61.904 -77.127-104.358  1.00157.72           O  
ATOM   3389  CB  GLU A 465     -62.106 -79.189-101.898  1.00157.72           C  
ATOM   3390  CG  GLU A 465     -63.567 -78.721-101.851  1.00157.72           C  
ATOM   3391  CD  GLU A 465     -63.728 -77.224-101.669  1.00157.72           C  
ATOM   3392  OE1 GLU A 465     -62.822 -76.586-101.094  1.00157.72           O  
ATOM   3393  OE2 GLU A 465     -64.782 -76.697-102.087  1.00157.72           O  
ATOM   3394  N   TRP A 466     -59.861 -77.338-103.460  1.00147.04           N  
ATOM   3395  CA  TRP A 466     -59.429 -76.042-103.974  1.00147.04           C  
ATOM   3396  C   TRP A 466     -58.091 -76.151-104.698  1.00147.04           C  
ATOM   3397  O   TRP A 466     -57.236 -75.273-104.600  1.00147.04           O  
ATOM   3398  CB  TRP A 466     -59.389 -74.984-102.867  1.00147.04           C  
ATOM   3399  CG  TRP A 466     -58.431 -75.205-101.711  1.00147.04           C  
ATOM   3400  CD1 TRP A 466     -57.133 -74.790-101.630  1.00147.04           C  
ATOM   3401  CD2 TRP A 466     -58.720 -75.841-100.458  1.00147.04           C  
ATOM   3402  NE1 TRP A 466     -56.592 -75.148-100.427  1.00147.04           N  
ATOM   3403  CE2 TRP A 466     -57.543 -75.796 -99.687  1.00147.04           C  
ATOM   3404  CE3 TRP A 466     -59.853 -76.456 -99.921  1.00147.04           C  
ATOM   3405  CZ2 TRP A 466     -57.466 -76.340 -98.408  1.00147.04           C  
ATOM   3406  CZ3 TRP A 466     -59.776 -76.997 -98.650  1.00147.04           C  
ATOM   3407  CH2 TRP A 466     -58.589 -76.934 -97.908  1.00147.04           C  
ATOM   3408  N   GLN A 467     -57.896 -77.215-105.472  1.00145.35           N  
ATOM   3409  CA  GLN A 467     -56.714 -77.302-106.319  1.00145.35           C  
ATOM   3410  C   GLN A 467     -56.931 -76.693-107.696  1.00145.35           C  
ATOM   3411  O   GLN A 467     -55.988 -76.646-108.490  1.00145.35           O  
ATOM   3412  CB  GLN A 467     -56.263 -78.753-106.473  1.00145.35           C  
ATOM   3413  CG  GLN A 467     -55.845 -79.383-105.175  1.00145.35           C  
ATOM   3414  CD  GLN A 467     -54.761 -78.603-104.478  1.00145.35           C  
ATOM   3415  OE1 GLN A 467     -55.008 -77.951-103.464  1.00145.35           O  
ATOM   3416  NE2 GLN A 467     -53.552 -78.666-105.011  1.00145.35           N  
ATOM   3417  N   ARG A 468     -58.146 -76.239-108.003  1.00158.01           N  
ATOM   3418  CA  ARG A 468     -58.375 -75.532-109.259  1.00158.01           C  
ATOM   3419  C   ARG A 468     -57.808 -74.120-109.187  1.00158.01           C  
ATOM   3420  O   ARG A 468     -56.936 -73.740-109.978  1.00158.01           O  
ATOM   3421  CB  ARG A 468     -59.871 -75.500-109.578  1.00158.01           C  
ATOM   3422  CG  ARG A 468     -60.479 -76.870-109.800  1.00158.01           C  
ATOM   3423  CD  ARG A 468     -59.914 -77.519-111.053  1.00158.01           C  
ATOM   3424  NE  ARG A 468     -60.199 -76.746-112.258  1.00158.01           N  
ATOM   3425  CZ  ARG A 468     -61.309 -76.868-112.978  1.00158.01           C  
ATOM   3426  NH1 ARG A 468     -62.245 -77.735-112.617  1.00158.01           N  
ATOM   3427  NH2 ARG A 468     -61.484 -76.126-114.062  1.00158.01           N  
ATOM   3428  N   MET A 469     -58.304 -73.327-108.246  1.00158.84           N  
ATOM   3429  CA  MET A 469     -57.735 -72.024-107.948  1.00158.84           C  
ATOM   3430  C   MET A 469     -56.551 -72.247-107.022  1.00158.84           C  
ATOM   3431  O   MET A 469     -56.725 -72.852-105.960  1.00158.84           O  
ATOM   3432  CB  MET A 469     -58.778 -71.145-107.268  1.00158.84           C  
ATOM   3433  CG  MET A 469     -60.065 -70.994-108.047  1.00158.84           C  
ATOM   3434  SD  MET A 469     -59.899 -70.079-109.581  1.00158.84           S  
ATOM   3435  CE  MET A 469     -59.705 -68.432-108.919  1.00158.84           C  
ATOM   3436  N   ALA A 470     -55.364 -71.770-107.423  1.00156.30           N  
ATOM   3437  CA  ALA A 470     -54.116 -71.892-106.656  1.00156.30           C  
ATOM   3438  C   ALA A 470     -53.777 -73.364-106.389  1.00156.30           C  
ATOM   3439  O   ALA A 470     -53.988 -73.898-105.303  1.00156.30           O  
ATOM   3440  CB  ALA A 470     -54.168 -71.074-105.357  1.00156.30           C  
ATOM   3441  N   GLY A 471     -53.331 -74.028-107.454  1.00156.70           N  
ATOM   3442  CA  GLY A 471     -53.099 -75.463-107.459  1.00156.70           C  
ATOM   3443  C   GLY A 471     -51.958 -76.003-106.613  1.00156.70           C  
ATOM   3444  O   GLY A 471     -51.637 -75.441-105.562  1.00156.70           O  
ATOM   3445  N   ILE A 472     -51.367 -77.122-107.054  1.00152.68           N  
ATOM   3446  CA  ILE A 472     -50.420 -77.879-106.237  1.00152.68           C  
ATOM   3447  C   ILE A 472     -49.159 -77.064-105.970  1.00152.68           C  
ATOM   3448  O   ILE A 472     -48.784 -76.173-106.745  1.00152.68           O  
ATOM   3449  CB  ILE A 472     -50.062 -79.222-106.904  1.00152.68           C  
ATOM   3450  CG1 ILE A 472     -49.363 -79.005-108.244  1.00152.68           C  
ATOM   3451  CG2 ILE A 472     -51.294 -80.066-107.118  1.00152.68           C  
ATOM   3452  CD1 ILE A 472     -48.783 -80.266-108.831  1.00152.68           C  
ATOM   3453  N   ASN A 473     -48.517 -77.349-104.842  1.00151.16           N  
ATOM   3454  CA  ASN A 473     -47.278 -76.690-104.453  1.00151.16           C  
ATOM   3455  C   ASN A 473     -46.242 -77.717-104.040  1.00151.16           C  
ATOM   3456  O   ASN A 473     -45.516 -77.534-103.060  1.00151.16           O  
ATOM   3457  CB  ASN A 473     -47.504 -75.691-103.320  1.00151.16           C  
ATOM   3458  CG  ASN A 473     -48.343 -74.517-103.742  1.00151.16           C  
ATOM   3459  OD1 ASN A 473     -48.234 -74.036-104.864  1.00151.16           O  
ATOM   3460  ND2 ASN A 473     -49.182 -74.035-102.832  1.00151.16           N  
ATOM   3461  N   THR A 474     -46.171 -78.825-104.768  1.00149.93           N  
ATOM   3462  CA  THR A 474     -45.170 -79.832-104.459  1.00149.93           C  
ATOM   3463  C   THR A 474     -43.787 -79.372-104.914  1.00149.93           C  
ATOM   3464  O   THR A 474     -43.634 -78.643-105.899  1.00149.93           O  
ATOM   3465  CB  THR A 474     -45.544 -81.178-105.092  1.00149.93           C  
ATOM   3466  OG1 THR A 474     -44.570 -82.166-104.731  1.00149.93           O  
ATOM   3467  CG2 THR A 474     -45.650 -81.087-106.610  1.00149.93           C  
ATOM   3468  N   ASP A 475     -42.778 -79.765-104.148  1.00147.81           N  
ATOM   3469  CA  ASP A 475     -41.395 -79.375-104.411  1.00147.81           C  
ATOM   3470  C   ASP A 475     -40.659 -80.415-105.254  1.00147.81           C  
ATOM   3471  O   ASP A 475     -39.578 -80.888-104.905  1.00147.81           O  
ATOM   3472  CB  ASP A 475     -40.683 -79.119-103.089  1.00147.81           C  
ATOM   3473  CG  ASP A 475     -40.848 -80.261-102.103  1.00147.81           C  
ATOM   3474  OD1 ASP A 475     -41.608 -81.208-102.397  1.00147.81           O  
ATOM   3475  OD2 ASP A 475     -40.215 -80.214-101.031  1.00147.81           O  
ATOM   3476  N   HIS A 476     -41.253 -80.770-106.390  1.00147.24           N  
ATOM   3477  CA  HIS A 476     -40.663 -81.741-107.304  1.00147.24           C  
ATOM   3478  C   HIS A 476     -40.832 -81.227-108.723  1.00147.24           C  
ATOM   3479  O   HIS A 476     -41.960 -81.107-109.209  1.00147.24           O  
ATOM   3480  CB  HIS A 476     -41.312 -83.117-107.148  1.00147.24           C  
ATOM   3481  CG  HIS A 476     -41.067 -83.749-105.816  1.00147.24           C  
ATOM   3482  ND1 HIS A 476     -41.889 -83.537-104.731  1.00147.24           N  
ATOM   3483  CD2 HIS A 476     -40.088 -84.580-105.390  1.00147.24           C  
ATOM   3484  CE1 HIS A 476     -41.429 -84.213-103.695  1.00147.24           C  
ATOM   3485  NE2 HIS A 476     -40.337 -84.855-104.067  1.00147.24           N  
ATOM   3486  N   LEU A 477     -39.718 -80.928-109.378  1.00149.86           N  
ATOM   3487  CA  LEU A 477     -39.737 -80.431-110.744  1.00149.86           C  
ATOM   3488  C   LEU A 477     -39.736 -81.614-111.712  1.00149.86           C  
ATOM   3489  O   LEU A 477     -39.962 -82.763-111.322  1.00149.86           O  
ATOM   3490  CB  LEU A 477     -38.568 -79.477-110.974  1.00149.86           C  
ATOM   3491  CG  LEU A 477     -38.641 -78.206-110.126  1.00149.86           C  
ATOM   3492  CD1 LEU A 477     -37.426 -77.331-110.348  1.00149.86           C  
ATOM   3493  CD2 LEU A 477     -39.920 -77.436-110.409  1.00149.86           C  
ATOM   3494  N   GLU A 478     -39.489 -81.345-112.994  1.00162.73           N  
ATOM   3495  CA  GLU A 478     -39.660 -82.334-114.057  1.00162.73           C  
ATOM   3496  C   GLU A 478     -38.366 -82.533-114.835  1.00162.73           C  
ATOM   3497  O   GLU A 478     -38.143 -81.875-115.865  1.00162.73           O  
ATOM   3498  CB  GLU A 478     -40.795 -81.918-114.993  1.00162.73           C  
ATOM   3499  CG  GLU A 478     -42.185 -82.005-114.373  1.00162.73           C  
ATOM   3500  CD  GLU A 478     -42.563 -80.775-113.564  1.00162.73           C  
ATOM   3501  OE1 GLU A 478     -41.777 -79.803-113.546  1.00162.73           O  
ATOM   3502  OE2 GLU A 478     -43.647 -80.785-112.941  1.00162.73           O  
ATOM   3503  N   PRO A 479     -37.487 -83.424-114.389  1.00168.25           N  
ATOM   3504  CA  PRO A 479     -36.354 -83.830-115.224  1.00168.25           C  
ATOM   3505  C   PRO A 479     -36.772 -84.917-116.206  1.00168.25           C  
ATOM   3506  O   PRO A 479     -37.883 -85.446-116.144  1.00168.25           O  
ATOM   3507  CB  PRO A 479     -35.343 -84.365-114.207  1.00168.25           C  
ATOM   3508  CG  PRO A 479     -36.188 -84.877-113.098  1.00168.25           C  
ATOM   3509  CD  PRO A 479     -37.380 -83.961-113.022  1.00168.25           C  
ATOM   3510  N   LEU A 480     -35.837 -85.236-117.119  1.00168.14           N  
ATOM   3511  CA  LEU A 480     -35.982 -86.296-118.133  1.00168.14           C  
ATOM   3512  C   LEU A 480     -37.216 -86.077-119.008  1.00168.14           C  
ATOM   3513  O   LEU A 480     -37.912 -87.023-119.382  1.00168.14           O  
ATOM   3514  CB  LEU A 480     -36.012 -87.693-117.499  1.00168.14           C  
ATOM   3515  CG  LEU A 480     -34.722 -88.450-117.151  1.00168.14           C  
ATOM   3516  CD1 LEU A 480     -33.869 -88.690-118.393  1.00168.14           C  
ATOM   3517  CD2 LEU A 480     -33.917 -87.777-116.046  1.00168.14           C  
ATOM   3518  N   ARG A 481     -37.484 -84.819-119.338  1.00156.60           N  
ATOM   3519  CA  ARG A 481     -38.756 -84.408-119.909  1.00156.60           C  
ATOM   3520  C   ARG A 481     -38.553 -83.878-121.321  1.00156.60           C  
ATOM   3521  O   ARG A 481     -37.578 -83.171-121.594  1.00156.60           O  
ATOM   3522  CB  ARG A 481     -39.407 -83.344-119.019  1.00156.60           C  
ATOM   3523  CG  ARG A 481     -40.725 -82.803-119.522  1.00156.60           C  
ATOM   3524  CD  ARG A 481     -41.807 -83.860-119.543  1.00156.60           C  
ATOM   3525  NE  ARG A 481     -42.174 -84.283-118.198  1.00156.60           N  
ATOM   3526  CZ  ARG A 481     -42.911 -85.354-117.934  1.00156.60           C  
ATOM   3527  NH1 ARG A 481     -43.355 -86.112-118.928  1.00156.60           N  
ATOM   3528  NH2 ARG A 481     -43.201 -85.670-116.679  1.00156.60           N  
ATOM   3529  N   GLY A 482     -39.466 -84.248-122.222  1.00150.43           N  
ATOM   3530  CA  GLY A 482     -39.508 -83.680-123.555  1.00150.43           C  
ATOM   3531  C   GLY A 482     -39.786 -82.192-123.511  1.00150.43           C  
ATOM   3532  O   GLY A 482     -38.916 -81.388-123.855  1.00150.43           O  
ATOM   3533  N   GLU A 483     -40.987 -81.809-123.084  1.00154.13           N  
ATOM   3534  CA  GLU A 483     -41.230 -80.414-122.737  1.00154.13           C  
ATOM   3535  C   GLU A 483     -42.171 -80.348-121.536  1.00154.13           C  
ATOM   3536  O   GLU A 483     -43.237 -80.981-121.529  1.00154.13           O  
ATOM   3537  CB  GLU A 483     -41.750 -79.618-123.951  1.00154.13           C  
ATOM   3538  CG  GLU A 483     -43.144 -79.940-124.502  1.00154.13           C  
ATOM   3539  CD  GLU A 483     -43.146 -81.060-125.519  1.00154.13           C  
ATOM   3540  OE1 GLU A 483     -42.139 -81.788-125.617  1.00154.13           O  
ATOM   3541  OE2 GLU A 483     -44.166 -81.212-126.221  1.00154.13           O  
ATOM   3542  N   PRO A 484     -41.759 -79.696-120.449  1.00152.14           N  
ATOM   3543  CA  PRO A 484     -42.670 -79.544-119.306  1.00152.14           C  
ATOM   3544  C   PRO A 484     -43.804 -78.569-119.592  1.00152.14           C  
ATOM   3545  O   PRO A 484     -44.976 -78.930-119.459  1.00152.14           O  
ATOM   3546  CB  PRO A 484     -41.743 -79.054-118.180  1.00152.14           C  
ATOM   3547  CG  PRO A 484     -40.566 -78.435-118.877  1.00152.14           C  
ATOM   3548  CD  PRO A 484     -40.400 -79.186-120.165  1.00152.14           C  
ATOM   3549  N   ASN A 485     -43.442 -77.347-120.014  1.00148.37           N  
ATOM   3550  CA  ASN A 485     -44.255 -76.182-120.368  1.00148.37           C  
ATOM   3551  C   ASN A 485     -45.570 -75.992-119.610  1.00148.37           C  
ATOM   3552  O   ASN A 485     -46.635 -76.053-120.237  1.00148.37           O  
ATOM   3553  CB  ASN A 485     -44.555 -76.216-121.868  1.00148.37           C  
ATOM   3554  CG  ASN A 485     -43.347 -75.855-122.710  1.00148.37           C  
ATOM   3555  OD1 ASN A 485     -42.599 -74.934-122.381  1.00148.37           O  
ATOM   3556  ND2 ASN A 485     -43.156 -76.572-123.809  1.00148.37           N  
ATOM   3557  N   PRO A 486     -45.571 -75.758-118.290  1.00137.33           N  
ATOM   3558  CA  PRO A 486     -46.826 -75.338-117.650  1.00137.33           C  
ATOM   3559  C   PRO A 486     -47.097 -73.856-117.810  1.00137.33           C  
ATOM   3560  O   PRO A 486     -48.242 -73.425-117.627  1.00137.33           O  
ATOM   3561  CB  PRO A 486     -46.615 -75.713-116.178  1.00137.33           C  
ATOM   3562  CG  PRO A 486     -45.161 -75.594-115.989  1.00137.33           C  
ATOM   3563  CD  PRO A 486     -44.512 -75.984-117.286  1.00137.33           C  
ATOM   3564  N   ILE A 487     -46.077 -73.073-118.145  1.00133.52           N  
ATOM   3565  CA  ILE A 487     -46.172 -71.633-118.361  1.00133.52           C  
ATOM   3566  C   ILE A 487     -45.467 -71.366-119.688  1.00133.52           C  
ATOM   3567  O   ILE A 487     -44.475 -72.043-119.989  1.00133.52           O  
ATOM   3568  CB  ILE A 487     -45.550 -70.843-117.189  1.00133.52           C  
ATOM   3569  CG1 ILE A 487     -46.341 -71.043-115.891  1.00133.52           C  
ATOM   3570  CG2 ILE A 487     -45.451 -69.345-117.475  1.00133.52           C  
ATOM   3571  CD1 ILE A 487     -45.789 -72.101-114.959  1.00133.52           C  
ATOM   3572  N   PRO A 488     -45.960 -70.456-120.531  1.00126.00           N  
ATOM   3573  CA  PRO A 488     -45.211 -70.069-121.735  1.00126.00           C  
ATOM   3574  C   PRO A 488     -43.897 -69.375-121.399  1.00126.00           C  
ATOM   3575  O   PRO A 488     -43.638 -68.962-120.266  1.00126.00           O  
ATOM   3576  CB  PRO A 488     -46.171 -69.121-122.459  1.00126.00           C  
ATOM   3577  CG  PRO A 488     -47.517 -69.521-121.978  1.00126.00           C  
ATOM   3578  CD  PRO A 488     -47.337 -69.930-120.552  1.00126.00           C  
ATOM   3579  N   ASN A 489     -43.054 -69.254-122.426  1.00128.42           N  
ATOM   3580  CA  ASN A 489     -41.708 -68.716-122.259  1.00128.42           C  
ATOM   3581  C   ASN A 489     -41.787 -67.226-121.955  1.00128.42           C  
ATOM   3582  O   ASN A 489     -42.344 -66.452-122.738  1.00128.42           O  
ATOM   3583  CB  ASN A 489     -40.883 -68.968-123.517  1.00128.42           C  
ATOM   3584  CG  ASN A 489     -39.399 -68.784-123.287  1.00128.42           C  
ATOM   3585  OD1 ASN A 489     -38.968 -68.473-122.179  1.00128.42           O  
ATOM   3586  ND2 ASN A 489     -38.608 -68.986-124.333  1.00128.42           N  
ATOM   3587  N   PHE A 490     -41.228 -66.828-120.815  1.00131.80           N  
ATOM   3588  CA  PHE A 490     -41.452 -65.498-120.269  1.00131.80           C  
ATOM   3589  C   PHE A 490     -40.200 -64.635-120.256  1.00131.80           C  
ATOM   3590  O   PHE A 490     -40.252 -63.528-119.714  1.00131.80           O  
ATOM   3591  CB  PHE A 490     -42.018 -65.602-118.847  1.00131.80           C  
ATOM   3592  CG  PHE A 490     -41.020 -66.081-117.816  1.00131.80           C  
ATOM   3593  CD1 PHE A 490     -40.802 -67.433-117.628  1.00131.80           C  
ATOM   3594  CD2 PHE A 490     -40.339 -65.181-117.002  1.00131.80           C  
ATOM   3595  CE1 PHE A 490     -39.899 -67.874-116.685  1.00131.80           C  
ATOM   3596  CE2 PHE A 490     -39.430 -65.619-116.062  1.00131.80           C  
ATOM   3597  CZ  PHE A 490     -39.214 -66.967-115.901  1.00131.80           C  
ATOM   3598  N   ILE A 491     -39.081 -65.122-120.811  1.00135.30           N  
ATOM   3599  CA  ILE A 491     -37.783 -64.452-120.675  1.00135.30           C  
ATOM   3600  C   ILE A 491     -37.811 -63.066-121.304  1.00135.30           C  
ATOM   3601  O   ILE A 491     -37.233 -62.113-120.765  1.00135.30           O  
ATOM   3602  CB  ILE A 491     -36.673 -65.331-121.289  1.00135.30           C  
ATOM   3603  CG1 ILE A 491     -36.663 -66.713-120.640  1.00135.30           C  
ATOM   3604  CG2 ILE A 491     -35.307 -64.696-121.111  1.00135.30           C  
ATOM   3605  CD1 ILE A 491     -36.400 -66.695-119.154  1.00135.30           C  
ATOM   3606  N   HIS A 492     -38.542 -62.914-122.397  1.00133.92           N  
ATOM   3607  CA  HIS A 492     -38.712 -61.632-123.055  1.00133.92           C  
ATOM   3608  C   HIS A 492     -40.039 -61.034-122.620  1.00133.92           C  
ATOM   3609  O   HIS A 492     -41.028 -61.755-122.463  1.00133.92           O  
ATOM   3610  CB  HIS A 492     -38.642 -61.834-124.560  1.00133.92           C  
ATOM   3611  CG  HIS A 492     -37.441 -62.619-124.971  1.00133.92           C  
ATOM   3612  ND1 HIS A 492     -36.170 -62.089-124.969  1.00133.92           N  
ATOM   3613  CD2 HIS A 492     -37.308 -63.917-125.333  1.00133.92           C  
ATOM   3614  CE1 HIS A 492     -35.309 -63.020-125.339  1.00133.92           C  
ATOM   3615  NE2 HIS A 492     -35.975 -64.136-125.573  1.00133.92           N  
ATOM   3616  N   CYS A 493     -40.054 -59.717-122.419  1.00142.96           N  
ATOM   3617  CA  CYS A 493     -41.049 -59.112-121.545  1.00142.96           C  
ATOM   3618  C   CYS A 493     -42.444 -59.044-122.149  1.00142.96           C  
ATOM   3619  O   CYS A 493     -43.351 -59.729-121.669  1.00142.96           O  
ATOM   3620  CB  CYS A 493     -40.604 -57.703-121.156  1.00142.96           C  
ATOM   3621  SG  CYS A 493     -40.514 -56.554-122.549  1.00142.96           S  
ATOM   3622  N   ARG A 494     -42.608 -58.229-123.201  1.00139.77           N  
ATOM   3623  CA  ARG A 494     -43.857 -57.874-123.890  1.00139.77           C  
ATOM   3624  C   ARG A 494     -45.050 -57.611-122.963  1.00139.77           C  
ATOM   3625  O   ARG A 494     -46.204 -57.822-123.349  1.00139.77           O  
ATOM   3626  CB  ARG A 494     -44.203 -58.927-124.968  1.00139.77           C  
ATOM   3627  CG  ARG A 494     -44.592 -60.343-124.534  1.00139.77           C  
ATOM   3628  CD  ARG A 494     -44.696 -61.280-125.722  1.00139.77           C  
ATOM   3629  NE  ARG A 494     -45.154 -62.611-125.332  1.00139.77           N  
ATOM   3630  CZ  ARG A 494     -44.352 -63.584-124.913  1.00139.77           C  
ATOM   3631  NH1 ARG A 494     -43.046 -63.378-124.822  1.00139.77           N  
ATOM   3632  NH2 ARG A 494     -44.858 -64.762-124.581  1.00139.77           N  
ATOM   3633  N   SER A 495     -44.787 -57.092-121.767  1.00132.40           N  
ATOM   3634  CA  SER A 495     -45.777 -56.875-120.713  1.00132.40           C  
ATOM   3635  C   SER A 495     -45.135 -55.981-119.660  1.00132.40           C  
ATOM   3636  O   SER A 495     -44.048 -55.429-119.868  1.00132.40           O  
ATOM   3637  CB  SER A 495     -46.258 -58.190-120.090  1.00132.40           C  
ATOM   3638  OG  SER A 495     -47.018 -58.966-121.000  1.00132.40           O  
ATOM   3639  N   TYR A 496     -45.816 -55.832-118.527  1.00141.52           N  
ATOM   3640  CA  TYR A 496     -45.271 -55.192-117.336  1.00141.52           C  
ATOM   3641  C   TYR A 496     -45.066 -56.166-116.192  1.00141.52           C  
ATOM   3642  O   TYR A 496     -44.100 -56.034-115.440  1.00141.52           O  
ATOM   3643  CB  TYR A 496     -46.193 -54.062-116.871  1.00141.52           C  
ATOM   3644  CG  TYR A 496     -46.180 -52.846-117.761  1.00141.52           C  
ATOM   3645  CD1 TYR A 496     -45.107 -52.585-118.606  1.00141.52           C  
ATOM   3646  CD2 TYR A 496     -47.259 -51.973-117.779  1.00141.52           C  
ATOM   3647  CE1 TYR A 496     -45.101 -51.474-119.427  1.00141.52           C  
ATOM   3648  CE2 TYR A 496     -47.263 -50.860-118.599  1.00141.52           C  
ATOM   3649  CZ  TYR A 496     -46.182 -50.616-119.421  1.00141.52           C  
ATOM   3650  OH  TYR A 496     -46.185 -49.508-120.237  1.00141.52           O  
ATOM   3651  N   LEU A 497     -45.968 -57.139-116.044  1.00135.08           N  
ATOM   3652  CA  LEU A 497     -45.792 -58.175-115.035  1.00135.08           C  
ATOM   3653  C   LEU A 497     -44.682 -59.133-115.426  1.00135.08           C  
ATOM   3654  O   LEU A 497     -44.033 -59.716-114.553  1.00135.08           O  
ATOM   3655  CB  LEU A 497     -47.116 -58.917-114.817  1.00135.08           C  
ATOM   3656  CG  LEU A 497     -47.333 -59.954-113.700  1.00135.08           C  
ATOM   3657  CD1 LEU A 497     -46.910 -61.376-114.067  1.00135.08           C  
ATOM   3658  CD2 LEU A 497     -46.624 -59.518-112.429  1.00135.08           C  
ATOM   3659  N   ASP A 498     -44.449 -59.308-116.720  1.00134.97           N  
ATOM   3660  CA  ASP A 498     -43.387 -60.206-117.138  1.00134.97           C  
ATOM   3661  C   ASP A 498     -42.021 -59.549-116.983  1.00134.97           C  
ATOM   3662  O   ASP A 498     -41.019 -60.242-116.785  1.00134.97           O  
ATOM   3663  CB  ASP A 498     -43.627 -60.645-118.578  1.00134.97           C  
ATOM   3664  CG  ASP A 498     -42.913 -61.927-118.917  1.00134.97           C  
ATOM   3665  OD1 ASP A 498     -42.274 -62.494-118.007  1.00134.97           O  
ATOM   3666  OD2 ASP A 498     -42.997 -62.369-120.082  1.00134.97           O  
ATOM   3667  N   MET A 499     -41.970 -58.217-117.050  1.00146.96           N  
ATOM   3668  CA  MET A 499     -40.731 -57.507-116.757  1.00146.96           C  
ATOM   3669  C   MET A 499     -40.373 -57.623-115.281  1.00146.96           C  
ATOM   3670  O   MET A 499     -39.203 -57.812-114.929  1.00146.96           O  
ATOM   3671  CB  MET A 499     -40.868 -56.042-117.169  1.00146.96           C  
ATOM   3672  CG  MET A 499     -39.602 -55.228-117.019  1.00146.96           C  
ATOM   3673  SD  MET A 499     -39.797 -53.519-117.559  1.00146.96           S  
ATOM   3674  CE  MET A 499     -40.751 -52.840-116.208  1.00146.96           C  
ATOM   3675  N   LEU A 500     -41.374 -57.541-114.405  1.00136.29           N  
ATOM   3676  CA  LEU A 500     -41.143 -57.797-112.990  1.00136.29           C  
ATOM   3677  C   LEU A 500     -40.826 -59.265-112.744  1.00136.29           C  
ATOM   3678  O   LEU A 500     -40.067 -59.588-111.824  1.00136.29           O  
ATOM   3679  CB  LEU A 500     -42.366 -57.342-112.187  1.00136.29           C  
ATOM   3680  CG  LEU A 500     -42.402 -57.221-110.659  1.00136.29           C  
ATOM   3681  CD1 LEU A 500     -42.731 -58.529-109.946  1.00136.29           C  
ATOM   3682  CD2 LEU A 500     -41.082 -56.663-110.161  1.00136.29           C  
ATOM   3683  N   LYS A 501     -41.376 -60.160-113.568  1.00130.70           N  
ATOM   3684  CA  LYS A 501     -41.152 -61.588-113.382  1.00130.70           C  
ATOM   3685  C   LYS A 501     -39.725 -61.976-113.747  1.00130.70           C  
ATOM   3686  O   LYS A 501     -39.102 -62.784-113.052  1.00130.70           O  
ATOM   3687  CB  LYS A 501     -42.162 -62.380-114.212  1.00130.70           C  
ATOM   3688  CG  LYS A 501     -42.185 -63.869-113.935  1.00130.70           C  
ATOM   3689  CD  LYS A 501     -43.157 -64.583-114.866  1.00130.70           C  
ATOM   3690  CE  LYS A 501     -44.601 -64.298-114.498  1.00130.70           C  
ATOM   3691  NZ  LYS A 501     -45.557 -65.073-115.337  1.00130.70           N  
ATOM   3692  N   VAL A 502     -39.178 -61.401-114.821  1.00134.20           N  
ATOM   3693  CA  VAL A 502     -37.777 -61.664-115.127  1.00134.20           C  
ATOM   3694  C   VAL A 502     -36.848 -60.895-114.205  1.00134.20           C  
ATOM   3695  O   VAL A 502     -35.714 -61.338-113.996  1.00134.20           O  
ATOM   3696  CB  VAL A 502     -37.422 -61.359-116.591  1.00134.20           C  
ATOM   3697  CG1 VAL A 502     -38.197 -62.267-117.508  1.00134.20           C  
ATOM   3698  CG2 VAL A 502     -37.680 -59.906-116.940  1.00134.20           C  
ATOM   3699  N   ALA A 503     -37.310 -59.780-113.625  1.00130.13           N  
ATOM   3700  CA  ALA A 503     -36.521 -59.085-112.612  1.00130.13           C  
ATOM   3701  C   ALA A 503     -36.312 -59.964-111.390  1.00130.13           C  
ATOM   3702  O   ALA A 503     -35.174 -60.171-110.954  1.00130.13           O  
ATOM   3703  CB  ALA A 503     -37.201 -57.776-112.219  1.00130.13           C  
ATOM   3704  N   VAL A 504     -37.397 -60.537-110.864  1.00122.72           N  
ATOM   3705  CA  VAL A 504     -37.293 -61.448-109.727  1.00122.72           C  
ATOM   3706  C   VAL A 504     -36.533 -62.709-110.119  1.00122.72           C  
ATOM   3707  O   VAL A 504     -35.409 -62.940-109.660  1.00122.72           O  
ATOM   3708  CB  VAL A 504     -38.689 -61.786-109.175  1.00122.72           C  
ATOM   3709  CG1 VAL A 504     -38.583 -62.812-108.070  1.00122.72           C  
ATOM   3710  CG2 VAL A 504     -39.370 -60.539-108.658  1.00122.72           C  
ATOM   3711  N   PHE A 505     -37.082 -63.481-111.056  1.00126.78           N  
ATOM   3712  CA  PHE A 505     -36.594 -64.825-111.328  1.00126.78           C  
ATOM   3713  C   PHE A 505     -35.301 -64.873-112.132  1.00126.78           C  
ATOM   3714  O   PHE A 505     -34.843 -65.974-112.453  1.00126.78           O  
ATOM   3715  CB  PHE A 505     -37.684 -65.629-112.039  1.00126.78           C  
ATOM   3716  CG  PHE A 505     -38.840 -65.971-111.151  1.00126.78           C  
ATOM   3717  CD1 PHE A 505     -38.784 -67.076-110.319  1.00126.78           C  
ATOM   3718  CD2 PHE A 505     -39.962 -65.165-111.111  1.00126.78           C  
ATOM   3719  CE1 PHE A 505     -39.837 -67.385-109.484  1.00126.78           C  
ATOM   3720  CE2 PHE A 505     -41.015 -65.467-110.276  1.00126.78           C  
ATOM   3721  CZ  PHE A 505     -40.950 -66.576-109.457  1.00126.78           C  
ATOM   3722  N   ARG A 506     -34.701 -63.743-112.469  1.00121.35           N  
ATOM   3723  CA  ARG A 506     -33.359 -63.837-113.026  1.00121.35           C  
ATOM   3724  C   ARG A 506     -32.367 -62.935-112.313  1.00121.35           C  
ATOM   3725  O   ARG A 506     -31.216 -63.333-112.118  1.00121.35           O  
ATOM   3726  CB  ARG A 506     -33.392 -63.514-114.530  1.00121.35           C  
ATOM   3727  CG  ARG A 506     -32.085 -63.722-115.264  1.00121.35           C  
ATOM   3728  CD  ARG A 506     -32.273 -63.474-116.747  1.00121.35           C  
ATOM   3729  NE  ARG A 506     -31.037 -63.639-117.503  1.00121.35           N  
ATOM   3730  CZ  ARG A 506     -30.947 -63.483-118.819  1.00121.35           C  
ATOM   3731  NH1 ARG A 506     -32.021 -63.156-119.523  1.00121.35           N  
ATOM   3732  NH2 ARG A 506     -29.785 -63.650-119.435  1.00121.35           N  
ATOM   3733  N   TYR A 507     -32.784 -61.741-111.892  1.00121.59           N  
ATOM   3734  CA  TYR A 507     -31.847 -60.793-111.316  1.00121.59           C  
ATOM   3735  C   TYR A 507     -31.896 -60.737-109.799  1.00121.59           C  
ATOM   3736  O   TYR A 507     -30.971 -60.186-109.195  1.00121.59           O  
ATOM   3737  CB  TYR A 507     -32.095 -59.389-111.881  1.00121.59           C  
ATOM   3738  CG  TYR A 507     -31.683 -59.206-113.326  1.00121.59           C  
ATOM   3739  CD1 TYR A 507     -30.846 -60.119-113.954  1.00121.59           C  
ATOM   3740  CD2 TYR A 507     -32.126 -58.114-114.058  1.00121.59           C  
ATOM   3741  CE1 TYR A 507     -30.466 -59.953-115.270  1.00121.59           C  
ATOM   3742  CE2 TYR A 507     -31.751 -57.941-115.374  1.00121.59           C  
ATOM   3743  CZ  TYR A 507     -30.922 -58.864-115.975  1.00121.59           C  
ATOM   3744  OH  TYR A 507     -30.546 -58.695-117.286  1.00121.59           O  
ATOM   3745  N   LEU A 508     -32.937 -61.269-109.162  1.00114.90           N  
ATOM   3746  CA  LEU A 508     -32.997 -61.278-107.702  1.00114.90           C  
ATOM   3747  C   LEU A 508     -32.516 -62.630-107.179  1.00114.90           C  
ATOM   3748  O   LEU A 508     -33.226 -63.400-106.553  1.00114.90           O  
ATOM   3749  CB  LEU A 508     -34.408 -60.924-107.228  1.00114.90           C  
ATOM   3750  CG  LEU A 508     -34.669 -60.403-105.804  1.00114.90           C  
ATOM   3751  CD1 LEU A 508     -35.744 -59.337-105.868  1.00114.90           C  
ATOM   3752  CD2 LEU A 508     -35.100 -61.475-104.806  1.00114.90           C  
ATOM   3753  N   PHE A 509     -31.295 -62.927-107.532  1.00117.47           N  
ATOM   3754  CA  PHE A 509     -30.435 -63.958-106.968  1.00117.47           C  
ATOM   3755  C   PHE A 509     -29.101 -63.381-106.552  1.00117.47           C  
ATOM   3756  O   PHE A 509     -28.553 -63.774-105.522  1.00117.47           O  
ATOM   3757  CB  PHE A 509     -30.203 -65.095-107.969  1.00117.47           C  
ATOM   3758  CG  PHE A 509     -29.156 -66.077-107.530  1.00117.47           C  
ATOM   3759  CD1 PHE A 509     -29.416 -66.979-106.521  1.00117.47           C  
ATOM   3760  CD2 PHE A 509     -27.908 -66.098-108.134  1.00117.47           C  
ATOM   3761  CE1 PHE A 509     -28.450 -67.878-106.120  1.00117.47           C  
ATOM   3762  CE2 PHE A 509     -26.945 -66.988-107.736  1.00117.47           C  
ATOM   3763  CZ  PHE A 509     -27.217 -67.879-106.731  1.00117.47           C  
ATOM   3764  N   TRP A 510     -28.561 -62.467-107.348  1.00119.08           N  
ATOM   3765  CA  TRP A 510     -27.341 -61.770-106.992  1.00119.08           C  
ATOM   3766  C   TRP A 510     -27.609 -60.714-105.934  1.00119.08           C  
ATOM   3767  O   TRP A 510     -26.708 -60.377-105.155  1.00119.08           O  
ATOM   3768  CB  TRP A 510     -26.742 -61.159-108.251  1.00119.08           C  
ATOM   3769  CG  TRP A 510     -26.418 -62.200-109.264  1.00119.08           C  
ATOM   3770  CD1 TRP A 510     -27.171 -62.560-110.339  1.00119.08           C  
ATOM   3771  CD2 TRP A 510     -25.265 -63.044-109.281  1.00119.08           C  
ATOM   3772  NE1 TRP A 510     -26.552 -63.565-111.037  1.00119.08           N  
ATOM   3773  CE2 TRP A 510     -25.378 -63.881-110.406  1.00119.08           C  
ATOM   3774  CE3 TRP A 510     -24.141 -63.166-108.460  1.00119.08           C  
ATOM   3775  CZ2 TRP A 510     -24.413 -64.826-110.730  1.00119.08           C  
ATOM   3776  CZ3 TRP A 510     -23.185 -64.103-108.781  1.00119.08           C  
ATOM   3777  CH2 TRP A 510     -23.324 -64.919-109.907  1.00119.08           C  
ATOM   3778  N   LEU A 511     -28.845 -60.207-105.886  1.00114.65           N  
ATOM   3779  CA  LEU A 511     -29.272 -59.334-104.798  1.00114.65           C  
ATOM   3780  C   LEU A 511     -29.228 -60.061-103.463  1.00114.65           C  
ATOM   3781  O   LEU A 511     -28.952 -59.442-102.429  1.00114.65           O  
ATOM   3782  CB  LEU A 511     -30.680 -58.805-105.093  1.00114.65           C  
ATOM   3783  CG  LEU A 511     -31.343 -57.660-104.315  1.00114.65           C  
ATOM   3784  CD1 LEU A 511     -32.009 -58.086-103.011  1.00114.65           C  
ATOM   3785  CD2 LEU A 511     -30.325 -56.573-104.050  1.00114.65           C  
ATOM   3786  N   VAL A 512     -29.496 -61.367-103.470  1.00116.23           N  
ATOM   3787  CA  VAL A 512     -29.397 -62.165-102.256  1.00116.23           C  
ATOM   3788  C   VAL A 512     -27.956 -62.219-101.776  1.00116.23           C  
ATOM   3789  O   VAL A 512     -27.686 -62.110-100.576  1.00116.23           O  
ATOM   3790  CB  VAL A 512     -29.968 -63.568-102.514  1.00116.23           C  
ATOM   3791  CG1 VAL A 512     -29.886 -64.430-101.271  1.00116.23           C  
ATOM   3792  CG2 VAL A 512     -31.389 -63.450-103.002  1.00116.23           C  
ATOM   3793  N   LEU A 513     -27.007 -62.328-102.709  1.00115.71           N  
ATOM   3794  CA  LEU A 513     -25.598 -62.364-102.335  1.00115.71           C  
ATOM   3795  C   LEU A 513     -25.118 -61.006-101.849  1.00115.71           C  
ATOM   3796  O   LEU A 513     -24.200 -60.932-101.022  1.00115.71           O  
ATOM   3797  CB  LEU A 513     -24.764 -62.839-103.517  1.00115.71           C  
ATOM   3798  CG  LEU A 513     -25.191 -64.227-103.995  1.00115.71           C  
ATOM   3799  CD1 LEU A 513     -24.345 -64.690-105.168  1.00115.71           C  
ATOM   3800  CD2 LEU A 513     -25.168 -65.232-102.859  1.00115.71           C  
ATOM   3801  N   VAL A 514     -25.741 -59.931-102.333  1.00120.45           N  
ATOM   3802  CA  VAL A 514     -25.485 -58.608-101.774  1.00120.45           C  
ATOM   3803  C   VAL A 514     -25.960 -58.540-100.326  1.00120.45           C  
ATOM   3804  O   VAL A 514     -25.253 -58.021 -99.456  1.00120.45           O  
ATOM   3805  CB  VAL A 514     -26.141 -57.526-102.650  1.00120.45           C  
ATOM   3806  CG1 VAL A 514     -26.017 -56.156-102.014  1.00120.45           C  
ATOM   3807  CG2 VAL A 514     -25.499 -57.512-104.018  1.00120.45           C  
ATOM   3808  N   VAL A 515     -27.140 -59.098-100.036  1.00121.34           N  
ATOM   3809  CA  VAL A 515     -27.658 -59.074 -98.666  1.00121.34           C  
ATOM   3810  C   VAL A 515     -26.828 -59.979 -97.752  1.00121.34           C  
ATOM   3811  O   VAL A 515     -26.628 -59.664 -96.568  1.00121.34           O  
ATOM   3812  CB  VAL A 515     -29.155 -59.444 -98.672  1.00121.34           C  
ATOM   3813  CG1 VAL A 515     -29.735 -59.497 -97.269  1.00121.34           C  
ATOM   3814  CG2 VAL A 515     -29.932 -58.430 -99.479  1.00121.34           C  
ATOM   3815  N   VAL A 516     -26.292 -61.080 -98.289  1.00120.92           N  
ATOM   3816  CA  VAL A 516     -25.350 -61.912 -97.539  1.00120.92           C  
ATOM   3817  C   VAL A 516     -24.083 -61.127 -97.214  1.00120.92           C  
ATOM   3818  O   VAL A 516     -23.559 -61.195 -96.093  1.00120.92           O  
ATOM   3819  CB  VAL A 516     -25.048 -63.203 -98.327  1.00120.92           C  
ATOM   3820  CG1 VAL A 516     -23.925 -63.984 -97.694  1.00120.92           C  
ATOM   3821  CG2 VAL A 516     -26.279 -64.078 -98.385  1.00120.92           C  
ATOM   3822  N   PHE A 517     -23.613 -60.315 -98.165  1.00131.10           N  
ATOM   3823  CA  PHE A 517     -22.428 -59.500 -97.916  1.00131.10           C  
ATOM   3824  C   PHE A 517     -22.714 -58.368 -96.936  1.00131.10           C  
ATOM   3825  O   PHE A 517     -21.827 -57.984 -96.167  1.00131.10           O  
ATOM   3826  CB  PHE A 517     -21.895 -58.935 -99.228  1.00131.10           C  
ATOM   3827  CG  PHE A 517     -20.559 -58.264 -99.104  1.00131.10           C  
ATOM   3828  CD1 PHE A 517     -19.398 -59.010 -99.068  1.00131.10           C  
ATOM   3829  CD2 PHE A 517     -20.468 -56.888 -99.022  1.00131.10           C  
ATOM   3830  CE1 PHE A 517     -18.167 -58.391 -98.958  1.00131.10           C  
ATOM   3831  CE2 PHE A 517     -19.243 -56.264 -98.907  1.00131.10           C  
ATOM   3832  CZ  PHE A 517     -18.094 -57.015 -98.876  1.00131.10           C  
ATOM   3833  N   VAL A 518     -23.934 -57.827 -96.944  1.00129.07           N  
ATOM   3834  CA  VAL A 518     -24.285 -56.765 -96.005  1.00129.07           C  
ATOM   3835  C   VAL A 518     -24.394 -57.318 -94.590  1.00129.07           C  
ATOM   3836  O   VAL A 518     -23.902 -56.708 -93.634  1.00129.07           O  
ATOM   3837  CB  VAL A 518     -25.580 -56.060 -96.453  1.00129.07           C  
ATOM   3838  CG1 VAL A 518     -26.086 -55.111 -95.390  1.00129.07           C  
ATOM   3839  CG2 VAL A 518     -25.330 -55.274 -97.714  1.00129.07           C  
ATOM   3840  N   ALA A 519     -25.000 -58.500 -94.436  1.00128.24           N  
ATOM   3841  CA  ALA A 519     -25.093 -59.125 -93.119  1.00128.24           C  
ATOM   3842  C   ALA A 519     -23.732 -59.544 -92.590  1.00128.24           C  
ATOM   3843  O   ALA A 519     -23.529 -59.583 -91.372  1.00128.24           O  
ATOM   3844  CB  ALA A 519     -26.005 -60.338 -93.170  1.00128.24           C  
ATOM   3845  N   GLY A 520     -22.799 -59.875 -93.482  1.00130.74           N  
ATOM   3846  CA  GLY A 520     -21.427 -60.059 -93.051  1.00130.74           C  
ATOM   3847  C   GLY A 520     -20.780 -58.754 -92.628  1.00130.74           C  
ATOM   3848  O   GLY A 520     -20.090 -58.698 -91.609  1.00130.74           O  
ATOM   3849  N   ALA A 521     -21.030 -57.679 -93.376  1.00135.52           N  
ATOM   3850  CA  ALA A 521     -20.284 -56.439 -93.186  1.00135.52           C  
ATOM   3851  C   ALA A 521     -20.777 -55.634 -91.988  1.00135.52           C  
ATOM   3852  O   ALA A 521     -19.995 -55.305 -91.093  1.00135.52           O  
ATOM   3853  CB  ALA A 521     -20.353 -55.588 -94.453  1.00135.52           C  
ATOM   3854  N   THR A 522     -22.066 -55.289 -91.959  1.00134.23           N  
ATOM   3855  CA  THR A 522     -22.528 -54.287 -91.005  1.00134.23           C  
ATOM   3856  C   THR A 522     -22.659 -54.814 -89.580  1.00134.23           C  
ATOM   3857  O   THR A 522     -22.788 -54.007 -88.655  1.00134.23           O  
ATOM   3858  CB  THR A 522     -23.861 -53.679 -91.457  1.00134.23           C  
ATOM   3859  OG1 THR A 522     -24.165 -52.540 -90.643  1.00134.23           O  
ATOM   3860  CG2 THR A 522     -24.987 -54.674 -91.331  1.00134.23           C  
ATOM   3861  N   ARG A 523     -22.628 -56.129 -89.374  1.00135.87           N  
ATOM   3862  CA  ARG A 523     -22.505 -56.721 -88.045  1.00135.87           C  
ATOM   3863  C   ARG A 523     -21.358 -57.715 -88.085  1.00135.87           C  
ATOM   3864  O   ARG A 523     -21.383 -58.663 -88.874  1.00135.87           O  
ATOM   3865  CB  ARG A 523     -23.800 -57.403 -87.591  1.00135.87           C  
ATOM   3866  CG  ARG A 523     -24.780 -56.486 -86.872  1.00135.87           C  
ATOM   3867  CD  ARG A 523     -25.574 -55.620 -87.820  1.00135.87           C  
ATOM   3868  NE  ARG A 523     -26.479 -54.722 -87.116  1.00135.87           N  
ATOM   3869  CZ  ARG A 523     -27.726 -55.032 -86.785  1.00135.87           C  
ATOM   3870  NH1 ARG A 523     -28.219 -56.221 -87.101  1.00135.87           N  
ATOM   3871  NH2 ARG A 523     -28.482 -54.154 -86.143  1.00135.87           N  
ATOM   3872  N   ILE A 524     -20.361 -57.499 -87.233  1.00145.78           N  
ATOM   3873  CA  ILE A 524     -19.050 -58.121 -87.374  1.00145.78           C  
ATOM   3874  C   ILE A 524     -18.861 -59.172 -86.288  1.00145.78           C  
ATOM   3875  O   ILE A 524     -18.897 -58.858 -85.092  1.00145.78           O  
ATOM   3876  CB  ILE A 524     -17.932 -57.070 -87.335  1.00145.78           C  
ATOM   3877  CG1 ILE A 524     -18.040 -56.160 -88.557  1.00145.78           C  
ATOM   3878  CG2 ILE A 524     -16.579 -57.719 -87.288  1.00145.78           C  
ATOM   3879  CD1 ILE A 524     -17.025 -55.056 -88.600  1.00145.78           C  
ATOM   3880  N   SER A 525     -18.639 -60.412 -86.713  1.00131.33           N  
ATOM   3881  CA  SER A 525     -18.369 -61.542 -85.833  1.00131.33           C  
ATOM   3882  C   SER A 525     -17.629 -62.600 -86.643  1.00131.33           C  
ATOM   3883  O   SER A 525     -17.273 -62.379 -87.804  1.00131.33           O  
ATOM   3884  CB  SER A 525     -19.663 -62.097 -85.234  1.00131.33           C  
ATOM   3885  OG  SER A 525     -19.405 -63.269 -84.483  1.00131.33           O  
ATOM   3886  N   ILE A 526     -17.386 -63.756 -86.020  1.00132.64           N  
ATOM   3887  CA  ILE A 526     -16.853 -64.900 -86.756  1.00132.64           C  
ATOM   3888  C   ILE A 526     -17.893 -65.409 -87.740  1.00132.64           C  
ATOM   3889  O   ILE A 526     -17.577 -65.760 -88.886  1.00132.64           O  
ATOM   3890  CB  ILE A 526     -16.395 -66.009 -85.784  1.00132.64           C  
ATOM   3891  CG1 ILE A 526     -15.205 -65.556 -84.941  1.00132.64           C  
ATOM   3892  CG2 ILE A 526     -16.018 -67.292 -86.518  1.00132.64           C  
ATOM   3893  CD1 ILE A 526     -15.570 -65.053 -83.580  1.00132.64           C  
ATOM   3894  N   PHE A 527     -19.157 -65.419 -87.323  1.00131.01           N  
ATOM   3895  CA  PHE A 527     -20.218 -65.879 -88.205  1.00131.01           C  
ATOM   3896  C   PHE A 527     -20.472 -64.888 -89.331  1.00131.01           C  
ATOM   3897  O   PHE A 527     -20.854 -65.295 -90.433  1.00131.01           O  
ATOM   3898  CB  PHE A 527     -21.477 -66.141 -87.392  1.00131.01           C  
ATOM   3899  CG  PHE A 527     -21.312 -67.247 -86.393  1.00131.01           C  
ATOM   3900  CD1 PHE A 527     -21.345 -68.572 -86.798  1.00131.01           C  
ATOM   3901  CD2 PHE A 527     -21.106 -66.962 -85.051  1.00131.01           C  
ATOM   3902  CE1 PHE A 527     -21.182 -69.595 -85.887  1.00131.01           C  
ATOM   3903  CE2 PHE A 527     -20.945 -67.978 -84.133  1.00131.01           C  
ATOM   3904  CZ  PHE A 527     -20.980 -69.297 -84.552  1.00131.01           C  
ATOM   3905  N   GLY A 528     -20.216 -63.600 -89.092  1.00126.98           N  
ATOM   3906  CA  GLY A 528     -20.218 -62.641 -90.181  1.00126.98           C  
ATOM   3907  C   GLY A 528     -19.092 -62.869 -91.167  1.00126.98           C  
ATOM   3908  O   GLY A 528     -19.263 -62.642 -92.370  1.00126.98           O  
ATOM   3909  N   LEU A 529     -17.936 -63.331 -90.682  1.00130.16           N  
ATOM   3910  CA  LEU A 529     -16.855 -63.729 -91.578  1.00130.16           C  
ATOM   3911  C   LEU A 529     -17.255 -64.944 -92.402  1.00130.16           C  
ATOM   3912  O   LEU A 529     -16.848 -65.066 -93.564  1.00130.16           O  
ATOM   3913  CB  LEU A 529     -15.582 -63.998 -90.765  1.00130.16           C  
ATOM   3914  CG  LEU A 529     -14.177 -64.167 -91.363  1.00130.16           C  
ATOM   3915  CD1 LEU A 529     -13.889 -65.582 -91.834  1.00130.16           C  
ATOM   3916  CD2 LEU A 529     -13.959 -63.178 -92.494  1.00130.16           C  
ATOM   3917  N   GLY A 530     -18.066 -65.834 -91.828  1.00127.41           N  
ATOM   3918  CA  GLY A 530     -18.618 -66.929 -92.604  1.00127.41           C  
ATOM   3919  C   GLY A 530     -19.593 -66.470 -93.668  1.00127.41           C  
ATOM   3920  O   GLY A 530     -19.647 -67.060 -94.754  1.00127.41           O  
ATOM   3921  N   TYR A 531     -20.371 -65.419 -93.378  1.00132.21           N  
ATOM   3922  CA  TYR A 531     -21.215 -64.815 -94.408  1.00132.21           C  
ATOM   3923  C   TYR A 531     -20.378 -64.227 -95.537  1.00132.21           C  
ATOM   3924  O   TYR A 531     -20.761 -64.312 -96.709  1.00132.21           O  
ATOM   3925  CB  TYR A 531     -22.109 -63.718 -93.830  1.00132.21           C  
ATOM   3926  CG  TYR A 531     -23.253 -64.186 -92.975  1.00132.21           C  
ATOM   3927  CD1 TYR A 531     -24.317 -64.884 -93.528  1.00132.21           C  
ATOM   3928  CD2 TYR A 531     -23.327 -63.836 -91.639  1.00132.21           C  
ATOM   3929  CE1 TYR A 531     -25.380 -65.283 -92.755  1.00132.21           C  
ATOM   3930  CE2 TYR A 531     -24.379 -64.234 -90.856  1.00132.21           C  
ATOM   3931  CZ  TYR A 531     -25.406 -64.952 -91.419  1.00132.21           C  
ATOM   3932  OH  TYR A 531     -26.463 -65.343 -90.635  1.00132.21           O  
ATOM   3933  N   LEU A 532     -19.235 -63.620 -95.200  1.00136.28           N  
ATOM   3934  CA  LEU A 532     -18.379 -63.038 -96.227  1.00136.28           C  
ATOM   3935  C   LEU A 532     -17.773 -64.108 -97.120  1.00136.28           C  
ATOM   3936  O   LEU A 532     -17.734 -63.948 -98.346  1.00136.28           O  
ATOM   3937  CB  LEU A 532     -17.264 -62.211 -95.599  1.00136.28           C  
ATOM   3938  CG  LEU A 532     -17.642 -60.951 -94.839  1.00136.28           C  
ATOM   3939  CD1 LEU A 532     -16.385 -60.291 -94.334  1.00136.28           C  
ATOM   3940  CD2 LEU A 532     -18.421 -60.017 -95.721  1.00136.28           C  
ATOM   3941  N   LEU A 533     -17.295 -65.204 -96.528  1.00136.01           N  
ATOM   3942  CA  LEU A 533     -16.689 -66.258 -97.332  1.00136.01           C  
ATOM   3943  C   LEU A 533     -17.725 -66.975 -98.186  1.00136.01           C  
ATOM   3944  O   LEU A 533     -17.421 -67.377 -99.316  1.00136.01           O  
ATOM   3945  CB  LEU A 533     -15.958 -67.254 -96.437  1.00136.01           C  
ATOM   3946  CG  LEU A 533     -14.777 -66.700 -95.645  1.00136.01           C  
ATOM   3947  CD1 LEU A 533     -14.166 -67.798 -94.797  1.00136.01           C  
ATOM   3948  CD2 LEU A 533     -13.748 -66.077 -96.564  1.00136.01           C  
ATOM   3949  N   ALA A 534     -18.952 -67.120 -97.676  1.00136.29           N  
ATOM   3950  CA  ALA A 534     -20.019 -67.699 -98.481  1.00136.29           C  
ATOM   3951  C   ALA A 534     -20.394 -66.781 -99.635  1.00136.29           C  
ATOM   3952  O   ALA A 534     -20.681 -67.252-100.741  1.00136.29           O  
ATOM   3953  CB  ALA A 534     -21.237 -67.991 -97.608  1.00136.29           C  
ATOM   3954  N   CYS A 535     -20.372 -65.468 -99.396  1.00138.84           N  
ATOM   3955  CA  CYS A 535     -20.644 -64.510-100.463  1.00138.84           C  
ATOM   3956  C   CYS A 535     -19.566 -64.548-101.535  1.00138.84           C  
ATOM   3957  O   CYS A 535     -19.875 -64.471-102.728  1.00138.84           O  
ATOM   3958  CB  CYS A 535     -20.759 -63.105 -99.888  1.00138.84           C  
ATOM   3959  SG  CYS A 535     -21.047 -61.866-101.146  1.00138.84           S  
ATOM   3960  N   PHE A 536     -18.302 -64.688-101.131  1.00138.24           N  
ATOM   3961  CA  PHE A 536     -17.203 -64.720-102.094  1.00138.24           C  
ATOM   3962  C   PHE A 536     -17.242 -65.990-102.931  1.00138.24           C  
ATOM   3963  O   PHE A 536     -17.028 -65.946-104.150  1.00138.24           O  
ATOM   3964  CB  PHE A 536     -15.865 -64.611-101.367  1.00138.24           C  
ATOM   3965  CG  PHE A 536     -15.625 -63.280-100.715  1.00138.24           C  
ATOM   3966  CD1 PHE A 536     -16.321 -62.153-101.115  1.00138.24           C  
ATOM   3967  CD2 PHE A 536     -14.713 -63.166 -99.682  1.00138.24           C  
ATOM   3968  CE1 PHE A 536     -16.100 -60.937-100.504  1.00138.24           C  
ATOM   3969  CE2 PHE A 536     -14.490 -61.953 -99.068  1.00138.24           C  
ATOM   3970  CZ  PHE A 536     -15.183 -60.838 -99.481  1.00138.24           C  
ATOM   3971  N   TYR A 537     -17.540 -67.124-102.290  1.00130.84           N  
ATOM   3972  CA  TYR A 537     -17.636 -68.395-103.000  1.00130.84           C  
ATOM   3973  C   TYR A 537     -18.790 -68.392-103.992  1.00130.84           C  
ATOM   3974  O   TYR A 537     -18.652 -68.888-105.118  1.00130.84           O  
ATOM   3975  CB  TYR A 537     -17.800 -69.530-101.992  1.00130.84           C  
ATOM   3976  CG  TYR A 537     -17.897 -70.905-102.603  1.00130.84           C  
ATOM   3977  CD1 TYR A 537     -16.768 -71.553-103.080  1.00130.84           C  
ATOM   3978  CD2 TYR A 537     -19.118 -71.560-102.690  1.00130.84           C  
ATOM   3979  CE1 TYR A 537     -16.851 -72.817-103.630  1.00130.84           C  
ATOM   3980  CE2 TYR A 537     -19.214 -72.822-103.243  1.00130.84           C  
ATOM   3981  CZ  TYR A 537     -18.078 -73.446-103.711  1.00130.84           C  
ATOM   3982  OH  TYR A 537     -18.168 -74.704-104.262  1.00130.84           O  
ATOM   3983  N   LEU A 538     -19.928 -67.818-103.608  1.00127.62           N  
ATOM   3984  CA  LEU A 538     -21.061 -67.807-104.522  1.00127.62           C  
ATOM   3985  C   LEU A 538     -20.920 -66.755-105.609  1.00127.62           C  
ATOM   3986  O   LEU A 538     -21.444 -66.951-106.709  1.00127.62           O  
ATOM   3987  CB  LEU A 538     -22.357 -67.608-103.751  1.00127.62           C  
ATOM   3988  CG  LEU A 538     -22.643 -68.824-102.877  1.00127.62           C  
ATOM   3989  CD1 LEU A 538     -23.851 -68.585-102.026  1.00127.62           C  
ATOM   3990  CD2 LEU A 538     -22.823 -70.069-103.719  1.00127.62           C  
ATOM   3991  N   LEU A 539     -20.217 -65.650-105.345  1.00134.37           N  
ATOM   3992  CA  LEU A 539     -19.949 -64.705-106.422  1.00134.37           C  
ATOM   3993  C   LEU A 539     -18.977 -65.278-107.443  1.00134.37           C  
ATOM   3994  O   LEU A 539     -19.066 -64.941-108.628  1.00134.37           O  
ATOM   3995  CB  LEU A 539     -19.421 -63.381-105.869  1.00134.37           C  
ATOM   3996  CG  LEU A 539     -20.436 -62.440-105.216  1.00134.37           C  
ATOM   3997  CD1 LEU A 539     -19.737 -61.239-104.604  1.00134.37           C  
ATOM   3998  CD2 LEU A 539     -21.474 -61.991-106.226  1.00134.37           C  
ATOM   3999  N   LEU A 540     -18.056 -66.144-107.017  1.00128.59           N  
ATOM   4000  CA  LEU A 540     -17.199 -66.820-107.986  1.00128.59           C  
ATOM   4001  C   LEU A 540     -17.984 -67.846-108.791  1.00128.59           C  
ATOM   4002  O   LEU A 540     -17.934 -67.853-110.026  1.00128.59           O  
ATOM   4003  CB  LEU A 540     -16.023 -67.497-107.283  1.00128.59           C  
ATOM   4004  CG  LEU A 540     -14.948 -66.628-106.640  1.00128.59           C  
ATOM   4005  CD1 LEU A 540     -13.965 -67.496-105.880  1.00128.59           C  
ATOM   4006  CD2 LEU A 540     -14.233 -65.806-107.690  1.00128.59           C  
ATOM   4007  N   PHE A 541     -18.723 -68.717-108.106  1.00123.67           N  
ATOM   4008  CA  PHE A 541     -19.303 -69.902-108.717  1.00123.67           C  
ATOM   4009  C   PHE A 541     -20.794 -69.766-108.994  1.00123.67           C  
ATOM   4010  O   PHE A 541     -21.485 -70.781-109.099  1.00123.67           O  
ATOM   4011  CB  PHE A 541     -19.047 -71.118-107.830  1.00123.67           C  
ATOM   4012  CG  PHE A 541     -17.604 -71.502-107.744  1.00123.67           C  
ATOM   4013  CD1 PHE A 541     -17.020 -72.272-108.736  1.00123.67           C  
ATOM   4014  CD2 PHE A 541     -16.824 -71.078-106.681  1.00123.67           C  
ATOM   4015  CE1 PHE A 541     -15.687 -72.625-108.663  1.00123.67           C  
ATOM   4016  CE2 PHE A 541     -15.491 -71.426-106.600  1.00123.67           C  
ATOM   4017  CZ  PHE A 541     -14.921 -72.200-107.593  1.00123.67           C  
ATOM   4018  N   GLY A 542     -21.306 -68.544-109.125  1.00118.81           N  
ATOM   4019  CA  GLY A 542     -22.727 -68.384-109.381  1.00118.81           C  
ATOM   4020  C   GLY A 542     -23.129 -68.764-110.792  1.00118.81           C  
ATOM   4021  O   GLY A 542     -24.214 -69.310-111.009  1.00118.81           O  
ATOM   4022  N   THR A 543     -22.260 -68.490-111.769  1.00120.11           N  
ATOM   4023  CA  THR A 543     -22.581 -68.783-113.162  1.00120.11           C  
ATOM   4024  C   THR A 543     -22.645 -70.276-113.440  1.00120.11           C  
ATOM   4025  O   THR A 543     -23.309 -70.686-114.397  1.00120.11           O  
ATOM   4026  CB  THR A 543     -21.559 -68.134-114.094  1.00120.11           C  
ATOM   4027  OG1 THR A 543     -20.258 -68.670-113.829  1.00120.11           O  
ATOM   4028  CG2 THR A 543     -21.530 -66.629-113.893  1.00120.11           C  
ATOM   4029  N   THR A 544     -21.975 -71.095-112.631  1.00115.43           N  
ATOM   4030  CA  THR A 544     -22.139 -72.538-112.702  1.00115.43           C  
ATOM   4031  C   THR A 544     -23.121 -73.083-111.676  1.00115.43           C  
ATOM   4032  O   THR A 544     -23.610 -74.201-111.855  1.00115.43           O  
ATOM   4033  CB  THR A 544     -20.786 -73.249-112.545  1.00115.43           C  
ATOM   4034  OG1 THR A 544     -20.976 -74.665-112.656  1.00115.43           O  
ATOM   4035  CG2 THR A 544     -20.139 -72.926-111.213  1.00115.43           C  
ATOM   4036  N   LEU A 545     -23.426 -72.327-110.615  1.00121.50           N  
ATOM   4037  CA  LEU A 545     -24.467 -72.755-109.687  1.00121.50           C  
ATOM   4038  C   LEU A 545     -25.841 -72.652-110.325  1.00121.50           C  
ATOM   4039  O   LEU A 545     -26.691 -73.525-110.125  1.00121.50           O  
ATOM   4040  CB  LEU A 545     -24.417 -71.925-108.407  1.00121.50           C  
ATOM   4041  CG  LEU A 545     -25.448 -72.275-107.333  1.00121.50           C  
ATOM   4042  CD1 LEU A 545     -25.251 -73.694-106.849  1.00121.50           C  
ATOM   4043  CD2 LEU A 545     -25.374 -71.305-106.175  1.00121.50           C  
ATOM   4044  N   LEU A 546     -26.072 -71.604-111.117  1.00126.56           N  
ATOM   4045  CA  LEU A 546     -27.360 -71.448-111.779  1.00126.56           C  
ATOM   4046  C   LEU A 546     -27.559 -72.453-112.906  1.00126.56           C  
ATOM   4047  O   LEU A 546     -28.693 -72.640-113.357  1.00126.56           O  
ATOM   4048  CB  LEU A 546     -27.499 -70.027-112.326  1.00126.56           C  
ATOM   4049  CG  LEU A 546     -27.489 -68.884-111.310  1.00126.56           C  
ATOM   4050  CD1 LEU A 546     -27.555 -67.549-112.019  1.00126.56           C  
ATOM   4051  CD2 LEU A 546     -28.622 -69.023-110.319  1.00126.56           C  
ATOM   4052  N   GLN A 547     -26.493 -73.107-113.365  1.00119.56           N  
ATOM   4053  CA  GLN A 547     -26.570 -74.089-114.434  1.00119.56           C  
ATOM   4054  C   GLN A 547     -26.553 -75.523-113.920  1.00119.56           C  
ATOM   4055  O   GLN A 547     -26.441 -76.455-114.721  1.00119.56           O  
ATOM   4056  CB  GLN A 547     -25.426 -73.873-115.422  1.00119.56           C  
ATOM   4057  CG  GLN A 547     -25.522 -72.571-116.196  1.00119.56           C  
ATOM   4058  CD  GLN A 547     -24.344 -72.359-117.122  1.00119.56           C  
ATOM   4059  OE1 GLN A 547     -23.407 -73.155-117.142  1.00119.56           O  
ATOM   4060  NE2 GLN A 547     -24.385 -71.281-117.895  1.00119.56           N  
ATOM   4061  N   LYS A 548     -26.668 -75.724-112.611  1.00126.72           N  
ATOM   4062  CA  LYS A 548     -26.740 -77.065-112.048  1.00126.72           C  
ATOM   4063  C   LYS A 548     -28.164 -77.606-112.157  1.00126.72           C  
ATOM   4064  O   LYS A 548     -29.031 -77.043-112.830  1.00126.72           O  
ATOM   4065  CB  LYS A 548     -26.276 -77.072-110.596  1.00126.72           C  
ATOM   4066  CG  LYS A 548     -24.796 -76.899-110.394  1.00126.72           C  
ATOM   4067  CD  LYS A 548     -24.455 -76.972-108.924  1.00126.72           C  
ATOM   4068  CE  LYS A 548     -22.976 -76.767-108.686  1.00126.72           C  
ATOM   4069  NZ  LYS A 548     -22.656 -76.814-107.234  1.00126.72           N  
ATOM   4070  N   ASP A 549     -28.411 -78.718-111.478  1.00125.98           N  
ATOM   4071  CA  ASP A 549     -29.732 -79.304-111.364  1.00125.98           C  
ATOM   4072  C   ASP A 549     -30.123 -79.365-109.896  1.00125.98           C  
ATOM   4073  O   ASP A 549     -29.270 -79.369-109.005  1.00125.98           O  
ATOM   4074  CB  ASP A 549     -29.771 -80.699-111.987  1.00125.98           C  
ATOM   4075  CG  ASP A 549     -29.600 -80.662-113.487  1.00125.98           C  
ATOM   4076  OD1 ASP A 549     -29.994 -79.649-114.103  1.00125.98           O  
ATOM   4077  OD2 ASP A 549     -29.065 -81.639-114.053  1.00125.98           O  
ATOM   4078  N   THR A 550     -31.431 -79.453-109.653  1.00126.49           N  
ATOM   4079  CA  THR A 550     -32.004 -79.299-108.318  1.00126.49           C  
ATOM   4080  C   THR A 550     -31.656 -80.431-107.358  1.00126.49           C  
ATOM   4081  O   THR A 550     -32.057 -80.361-106.194  1.00126.49           O  
ATOM   4082  CB  THR A 550     -33.525 -79.172-108.417  1.00126.49           C  
ATOM   4083  OG1 THR A 550     -34.066 -80.352-109.020  1.00126.49           O  
ATOM   4084  CG2 THR A 550     -33.897 -77.964-109.254  1.00126.49           C  
ATOM   4085  N   ARG A 551     -30.951 -81.469-107.792  1.00129.98           N  
ATOM   4086  CA  ARG A 551     -30.443 -82.471-106.873  1.00129.98           C  
ATOM   4087  C   ARG A 551     -29.071 -82.123-106.316  1.00129.98           C  
ATOM   4088  O   ARG A 551     -28.599 -82.817-105.410  1.00129.98           O  
ATOM   4089  CB  ARG A 551     -30.389 -83.838-107.563  1.00129.98           C  
ATOM   4090  CG  ARG A 551     -29.478 -83.885-108.776  1.00129.98           C  
ATOM   4091  CD  ARG A 551     -29.498 -85.256-109.423  1.00129.98           C  
ATOM   4092  NE  ARG A 551     -28.878 -86.268-108.574  1.00129.98           N  
ATOM   4093  CZ  ARG A 551     -29.008 -87.578-108.754  1.00129.98           C  
ATOM   4094  NH1 ARG A 551     -29.744 -88.042-109.756  1.00129.98           N  
ATOM   4095  NH2 ARG A 551     -28.404 -88.426-107.932  1.00129.98           N  
ATOM   4096  N   ALA A 552     -28.416 -81.084-106.835  1.00128.20           N  
ATOM   4097  CA  ALA A 552     -27.105 -80.684-106.332  1.00128.20           C  
ATOM   4098  C   ALA A 552     -27.039 -79.223-105.909  1.00128.20           C  
ATOM   4099  O   ALA A 552     -26.449 -78.920-104.864  1.00128.20           O  
ATOM   4100  CB  ALA A 552     -26.032 -80.966-107.390  1.00128.20           C  
ATOM   4101  N   GLN A 553     -27.632 -78.312-106.693  1.00126.64           N  
ATOM   4102  CA  GLN A 553     -27.637 -76.898-106.325  1.00126.64           C  
ATOM   4103  C   GLN A 553     -28.466 -76.661-105.074  1.00126.64           C  
ATOM   4104  O   GLN A 553     -28.145 -75.779-104.272  1.00126.64           O  
ATOM   4105  CB  GLN A 553     -28.150 -76.038-107.491  1.00126.64           C  
ATOM   4106  CG  GLN A 553     -29.595 -76.299-107.919  1.00126.64           C  
ATOM   4107  CD  GLN A 553     -30.035 -75.472-109.112  1.00126.64           C  
ATOM   4108  OE1 GLN A 553     -29.292 -74.635-109.609  1.00126.64           O  
ATOM   4109  NE2 GLN A 553     -31.253 -75.710-109.577  1.00126.64           N  
ATOM   4110  N   LEU A 554     -29.493 -77.478-104.863  1.00122.82           N  
ATOM   4111  CA  LEU A 554     -30.315 -77.364-103.674  1.00122.82           C  
ATOM   4112  C   LEU A 554     -29.616 -77.949-102.456  1.00122.82           C  
ATOM   4113  O   LEU A 554     -29.889 -77.522-101.332  1.00122.82           O  
ATOM   4114  CB  LEU A 554     -31.659 -78.034-103.946  1.00122.82           C  
ATOM   4115  CG  LEU A 554     -32.816 -77.999-102.963  1.00122.82           C  
ATOM   4116  CD1 LEU A 554     -34.083 -77.839-103.752  1.00122.82           C  
ATOM   4117  CD2 LEU A 554     -32.876 -79.304-102.197  1.00122.82           C  
ATOM   4118  N   VAL A 555     -28.693 -78.891-102.660  1.00129.77           N  
ATOM   4119  CA  VAL A 555     -27.884 -79.404-101.558  1.00129.77           C  
ATOM   4120  C   VAL A 555     -26.908 -78.339-101.071  1.00129.77           C  
ATOM   4121  O   VAL A 555     -26.756 -78.123 -99.859  1.00129.77           O  
ATOM   4122  CB  VAL A 555     -27.158 -80.689-101.994  1.00129.77           C  
ATOM   4123  CG1 VAL A 555     -26.187 -81.160-100.924  1.00129.77           C  
ATOM   4124  CG2 VAL A 555     -28.166 -81.777-102.298  1.00129.77           C  
ATOM   4125  N   LEU A 556     -26.250 -77.646-102.006  1.00129.20           N  
ATOM   4126  CA  LEU A 556     -25.380 -76.532-101.635  1.00129.20           C  
ATOM   4127  C   LEU A 556     -26.179 -75.394-101.010  1.00129.20           C  
ATOM   4128  O   LEU A 556     -25.724 -74.746-100.054  1.00129.20           O  
ATOM   4129  CB  LEU A 556     -24.612 -76.057-102.870  1.00129.20           C  
ATOM   4130  CG  LEU A 556     -23.500 -75.015-102.759  1.00129.20           C  
ATOM   4131  CD1 LEU A 556     -22.408 -75.356-103.747  1.00129.20           C  
ATOM   4132  CD2 LEU A 556     -24.017 -73.616-103.057  1.00129.20           C  
ATOM   4133  N   TRP A 557     -27.393 -75.166-101.510  1.00121.07           N  
ATOM   4134  CA  TRP A 557     -28.217 -74.092-100.978  1.00121.07           C  
ATOM   4135  C   TRP A 557     -28.732 -74.428 -99.582  1.00121.07           C  
ATOM   4136  O   TRP A 557     -28.850 -73.540 -98.729  1.00121.07           O  
ATOM   4137  CB  TRP A 557     -29.374 -73.812-101.929  1.00121.07           C  
ATOM   4138  CG  TRP A 557     -30.030 -72.553-101.598  1.00121.07           C  
ATOM   4139  CD1 TRP A 557     -31.209 -72.385-100.949  1.00121.07           C  
ATOM   4140  CD2 TRP A 557     -29.527 -71.250-101.867  1.00121.07           C  
ATOM   4141  NE1 TRP A 557     -31.482 -71.050-100.801  1.00121.07           N  
ATOM   4142  CE2 TRP A 557     -30.459 -70.333-101.360  1.00121.07           C  
ATOM   4143  CE3 TRP A 557     -28.377 -70.767-102.498  1.00121.07           C  
ATOM   4144  CZ2 TRP A 557     -30.276 -68.965-101.457  1.00121.07           C  
ATOM   4145  CZ3 TRP A 557     -28.202 -69.411-102.597  1.00121.07           C  
ATOM   4146  CH2 TRP A 557     -29.149 -68.522-102.085  1.00121.07           C  
ATOM   4147  N   ASP A 558     -29.037 -75.705 -99.330  1.00121.61           N  
ATOM   4148  CA  ASP A 558     -29.437 -76.127 -97.993  1.00121.61           C  
ATOM   4149  C   ASP A 558     -28.292 -76.033 -97.001  1.00121.61           C  
ATOM   4150  O   ASP A 558     -28.533 -75.800 -95.813  1.00121.61           O  
ATOM   4151  CB  ASP A 558     -29.969 -77.556 -98.015  1.00121.61           C  
ATOM   4152  CG  ASP A 558     -31.344 -77.650 -98.607  1.00121.61           C  
ATOM   4153  OD1 ASP A 558     -32.113 -76.676 -98.488  1.00121.61           O  
ATOM   4154  OD2 ASP A 558     -31.657 -78.701 -99.195  1.00121.61           O  
ATOM   4155  N   CYS A 559     -27.051 -76.224 -97.460  1.00131.54           N  
ATOM   4156  CA  CYS A 559     -25.907 -75.985 -96.587  1.00131.54           C  
ATOM   4157  C   CYS A 559     -25.821 -74.516 -96.193  1.00131.54           C  
ATOM   4158  O   CYS A 559     -25.463 -74.186 -95.055  1.00131.54           O  
ATOM   4159  CB  CYS A 559     -24.616 -76.433 -97.268  1.00131.54           C  
ATOM   4160  SG  CYS A 559     -24.467 -78.215 -97.498  1.00131.54           S  
ATOM   4161  N   LEU A 560     -26.190 -73.623 -97.111  1.00121.19           N  
ATOM   4162  CA  LEU A 560     -26.182 -72.199 -96.793  1.00121.19           C  
ATOM   4163  C   LEU A 560     -27.304 -71.826 -95.823  1.00121.19           C  
ATOM   4164  O   LEU A 560     -27.092 -71.025 -94.899  1.00121.19           O  
ATOM   4165  CB  LEU A 560     -26.278 -71.391 -98.081  1.00121.19           C  
ATOM   4166  CG  LEU A 560     -26.155 -69.885 -97.933  1.00121.19           C  
ATOM   4167  CD1 LEU A 560     -24.837 -69.535 -97.278  1.00121.19           C  
ATOM   4168  CD2 LEU A 560     -26.221 -69.285 -99.301  1.00121.19           C  
ATOM   4169  N   ILE A 561     -28.498 -72.402 -96.008  1.00117.21           N  
ATOM   4170  CA  ILE A 561     -29.611 -72.133 -95.095  1.00117.21           C  
ATOM   4171  C   ILE A 561     -29.313 -72.695 -93.711  1.00117.21           C  
ATOM   4172  O   ILE A 561     -29.579 -72.042 -92.690  1.00117.21           O  
ATOM   4173  CB  ILE A 561     -30.929 -72.697 -95.659  1.00117.21           C  
ATOM   4174  CG1 ILE A 561     -31.273 -72.054 -96.997  1.00117.21           C  
ATOM   4175  CG2 ILE A 561     -32.081 -72.447 -94.704  1.00117.21           C  
ATOM   4176  CD1 ILE A 561     -32.449 -72.703 -97.675  1.00117.21           C  
ATOM   4177  N   LEU A 562     -28.723 -73.895 -93.658  1.00119.66           N  
ATOM   4178  CA  LEU A 562     -28.326 -74.500 -92.392  1.00119.66           C  
ATOM   4179  C   LEU A 562     -27.263 -73.672 -91.689  1.00119.66           C  
ATOM   4180  O   LEU A 562     -27.241 -73.619 -90.453  1.00119.66           O  
ATOM   4181  CB  LEU A 562     -27.835 -75.932 -92.640  1.00119.66           C  
ATOM   4182  CG  LEU A 562     -27.544 -76.944 -91.524  1.00119.66           C  
ATOM   4183  CD1 LEU A 562     -26.133 -76.845 -90.954  1.00119.66           C  
ATOM   4184  CD2 LEU A 562     -28.572 -76.782 -90.418  1.00119.66           C  
ATOM   4185  N   TYR A 563     -26.396 -73.003 -92.455  1.00117.57           N  
ATOM   4186  CA  TYR A 563     -25.424 -72.111 -91.839  1.00117.57           C  
ATOM   4187  C   TYR A 563     -26.101 -70.935 -91.158  1.00117.57           C  
ATOM   4188  O   TYR A 563     -25.734 -70.575 -90.035  1.00117.57           O  
ATOM   4189  CB  TYR A 563     -24.420 -71.601 -92.865  1.00117.57           C  
ATOM   4190  CG  TYR A 563     -23.396 -70.713 -92.212  1.00117.57           C  
ATOM   4191  CD1 TYR A 563     -22.435 -71.254 -91.376  1.00117.57           C  
ATOM   4192  CD2 TYR A 563     -23.398 -69.341 -92.410  1.00117.57           C  
ATOM   4193  CE1 TYR A 563     -21.504 -70.464 -90.762  1.00117.57           C  
ATOM   4194  CE2 TYR A 563     -22.464 -68.539 -91.798  1.00117.57           C  
ATOM   4195  CZ  TYR A 563     -21.522 -69.109 -90.975  1.00117.57           C  
ATOM   4196  OH  TYR A 563     -20.581 -68.327 -90.358  1.00117.57           O  
ATOM   4197  N   ASN A 564     -27.095 -70.330 -91.817  1.00111.12           N  
ATOM   4198  CA  ASN A 564     -27.746 -69.152 -91.246  1.00111.12           C  
ATOM   4199  C   ASN A 564     -28.541 -69.505 -89.993  1.00111.12           C  
ATOM   4200  O   ASN A 564     -28.567 -68.730 -89.025  1.00111.12           O  
ATOM   4201  CB  ASN A 564     -28.651 -68.501 -92.286  1.00111.12           C  
ATOM   4202  CG  ASN A 564     -29.064 -67.100 -91.904  1.00111.12           C  
ATOM   4203  OD1 ASN A 564     -28.633 -66.562 -90.885  1.00111.12           O  
ATOM   4204  ND2 ASN A 564     -29.909 -66.499 -92.721  1.00111.12           N  
ATOM   4205  N   VAL A 565     -29.173 -70.682 -89.988  1.00110.27           N  
ATOM   4206  CA  VAL A 565     -29.904 -71.135 -88.808  1.00110.27           C  
ATOM   4207  C   VAL A 565     -28.947 -71.386 -87.650  1.00110.27           C  
ATOM   4208  O   VAL A 565     -29.240 -71.035 -86.498  1.00110.27           O  
ATOM   4209  CB  VAL A 565     -30.729 -72.387 -89.154  1.00110.27           C  
ATOM   4210  CG1 VAL A 565     -31.444 -72.926 -87.936  1.00110.27           C  
ATOM   4211  CG2 VAL A 565     -31.725 -72.056 -90.218  1.00110.27           C  
ATOM   4212  N   THR A 566     -27.770 -71.950 -87.939  1.00113.89           N  
ATOM   4213  CA  THR A 566     -26.789 -72.149 -86.878  1.00113.89           C  
ATOM   4214  C   THR A 566     -26.180 -70.837 -86.402  1.00113.89           C  
ATOM   4215  O   THR A 566     -25.737 -70.763 -85.257  1.00113.89           O  
ATOM   4216  CB  THR A 566     -25.686 -73.103 -87.329  1.00113.89           C  
ATOM   4217  OG1 THR A 566     -25.121 -72.638 -88.559  1.00113.89           O  
ATOM   4218  CG2 THR A 566     -26.222 -74.519 -87.487  1.00113.89           C  
ATOM   4219  N   VAL A 567     -26.160 -69.802 -87.246  1.00114.31           N  
ATOM   4220  CA  VAL A 567     -25.728 -68.479 -86.793  1.00114.31           C  
ATOM   4221  C   VAL A 567     -26.699 -67.929 -85.755  1.00114.31           C  
ATOM   4222  O   VAL A 567     -26.292 -67.430 -84.697  1.00114.31           O  
ATOM   4223  CB  VAL A 567     -25.584 -67.518 -87.988  1.00114.31           C  
ATOM   4224  CG1 VAL A 567     -25.404 -66.095 -87.513  1.00114.31           C  
ATOM   4225  CG2 VAL A 567     -24.392 -67.894 -88.820  1.00114.31           C  
ATOM   4226  N   ILE A 568     -27.999 -68.045 -86.037  1.00115.30           N  
ATOM   4227  CA  ILE A 568     -29.032 -67.560 -85.124  1.00115.30           C  
ATOM   4228  C   ILE A 568     -29.018 -68.345 -83.816  1.00115.30           C  
ATOM   4229  O   ILE A 568     -29.081 -67.767 -82.721  1.00115.30           O  
ATOM   4230  CB  ILE A 568     -30.398 -67.641 -85.821  1.00115.30           C  
ATOM   4231  CG1 ILE A 568     -30.420 -66.721 -87.037  1.00115.30           C  
ATOM   4232  CG2 ILE A 568     -31.510 -67.300 -84.869  1.00115.30           C  
ATOM   4233  CD1 ILE A 568     -31.559 -66.993 -87.966  1.00115.30           C  
ATOM   4234  N   ILE A 569     -28.888 -69.667 -83.903  1.00113.82           N  
ATOM   4235  CA  ILE A 569     -28.960 -70.493 -82.705  1.00113.82           C  
ATOM   4236  C   ILE A 569     -27.680 -70.384 -81.882  1.00113.82           C  
ATOM   4237  O   ILE A 569     -27.732 -70.368 -80.647  1.00113.82           O  
ATOM   4238  CB  ILE A 569     -29.302 -71.939 -83.099  1.00113.82           C  
ATOM   4239  CG1 ILE A 569     -30.711 -71.961 -83.670  1.00113.82           C  
ATOM   4240  CG2 ILE A 569     -29.234 -72.897 -81.921  1.00113.82           C  
ATOM   4241  CD1 ILE A 569     -31.094 -73.259 -84.222  1.00113.82           C  
ATOM   4242  N   SER A 570     -26.519 -70.244 -82.531  1.00120.95           N  
ATOM   4243  CA  SER A 570     -25.299 -70.005 -81.766  1.00120.95           C  
ATOM   4244  C   SER A 570     -25.294 -68.620 -81.145  1.00120.95           C  
ATOM   4245  O   SER A 570     -24.635 -68.406 -80.124  1.00120.95           O  
ATOM   4246  CB  SER A 570     -24.062 -70.177 -82.638  1.00120.95           C  
ATOM   4247  OG  SER A 570     -24.032 -69.175 -83.634  1.00120.95           O  
ATOM   4248  N   LYS A 571     -26.033 -67.671 -81.721  1.00135.08           N  
ATOM   4249  CA  LYS A 571     -26.155 -66.392 -81.041  1.00135.08           C  
ATOM   4250  C   LYS A 571     -27.099 -66.501 -79.850  1.00135.08           C  
ATOM   4251  O   LYS A 571     -26.962 -65.749 -78.881  1.00135.08           O  
ATOM   4252  CB  LYS A 571     -26.595 -65.304 -82.020  1.00135.08           C  
ATOM   4253  CG  LYS A 571     -26.475 -63.907 -81.439  1.00135.08           C  
ATOM   4254  CD  LYS A 571     -25.017 -63.633 -81.091  1.00135.08           C  
ATOM   4255  CE  LYS A 571     -24.821 -62.276 -80.441  1.00135.08           C  
ATOM   4256  NZ  LYS A 571     -23.417 -62.096 -79.975  1.00135.08           N  
ATOM   4257  N   ASN A 572     -28.025 -67.461 -79.870  1.00130.24           N  
ATOM   4258  CA  ASN A 572     -28.770 -67.760 -78.649  1.00130.24           C  
ATOM   4259  C   ASN A 572     -27.875 -68.464 -77.628  1.00130.24           C  
ATOM   4260  O   ASN A 572     -27.921 -68.155 -76.426  1.00130.24           O  
ATOM   4261  CB  ASN A 572     -29.997 -68.607 -78.983  1.00130.24           C  
ATOM   4262  CG  ASN A 572     -31.035 -68.579 -77.891  1.00130.24           C  
ATOM   4263  OD1 ASN A 572     -30.864 -67.913 -76.871  1.00130.24           O  
ATOM   4264  ND2 ASN A 572     -32.127 -69.302 -78.099  1.00130.24           N  
ATOM   4265  N   MET A 573     -27.019 -69.379 -78.105  1.00130.71           N  
ATOM   4266  CA  MET A 573     -26.056 -70.073 -77.250  1.00130.71           C  
ATOM   4267  C   MET A 573     -25.049 -69.118 -76.625  1.00130.71           C  
ATOM   4268  O   MET A 573     -24.467 -69.427 -75.582  1.00130.71           O  
ATOM   4269  CB  MET A 573     -25.289 -71.130 -78.050  1.00130.71           C  
ATOM   4270  CG  MET A 573     -26.087 -72.301 -78.592  1.00130.71           C  
ATOM   4271  SD  MET A 573     -26.834 -73.344 -77.337  1.00130.71           S  
ATOM   4272  CE  MET A 573     -28.536 -72.852 -77.514  1.00130.71           C  
ATOM   4273  N   LEU A 574     -24.790 -67.988 -77.275  1.00133.67           N  
ATOM   4274  CA  LEU A 574     -23.904 -66.972 -76.738  1.00133.67           C  
ATOM   4275  C   LEU A 574     -24.657 -65.801 -76.131  1.00133.67           C  
ATOM   4276  O   LEU A 574     -24.028 -64.916 -75.544  1.00133.67           O  
ATOM   4277  CB  LEU A 574     -22.956 -66.483 -77.830  1.00133.67           C  
ATOM   4278  CG  LEU A 574     -22.030 -67.615 -78.263  1.00133.67           C  
ATOM   4279  CD1 LEU A 574     -21.202 -67.197 -79.445  1.00133.67           C  
ATOM   4280  CD2 LEU A 574     -21.143 -68.058 -77.110  1.00133.67           C  
ATOM   4281  N   SER A 575     -25.981 -65.778 -76.262  1.00136.45           N  
ATOM   4282  CA  SER A 575     -26.808 -64.954 -75.397  1.00136.45           C  
ATOM   4283  C   SER A 575     -26.977 -65.571 -74.020  1.00136.45           C  
ATOM   4284  O   SER A 575     -27.525 -64.914 -73.132  1.00136.45           O  
ATOM   4285  CB  SER A 575     -28.178 -64.717 -76.028  1.00136.45           C  
ATOM   4286  OG  SER A 575     -28.049 -63.976 -77.224  1.00136.45           O  
ATOM   4287  N   LEU A 576     -26.558 -66.828 -73.849  1.00141.71           N  
ATOM   4288  CA  LEU A 576     -26.240 -67.356 -72.521  1.00141.71           C  
ATOM   4289  C   LEU A 576     -25.290 -66.445 -71.748  1.00141.71           C  
ATOM   4290  O   LEU A 576     -25.452 -66.245 -70.539  1.00141.71           O  
ATOM   4291  CB  LEU A 576     -25.626 -68.748 -72.652  1.00141.71           C  
ATOM   4292  CG  LEU A 576     -25.038 -69.421 -71.408  1.00141.71           C  
ATOM   4293  CD1 LEU A 576     -26.088 -69.700 -70.346  1.00141.71           C  
ATOM   4294  CD2 LEU A 576     -24.312 -70.703 -71.768  1.00141.71           C  
ATOM   4295  N   LEU A 577     -24.295 -65.881 -72.423  1.00146.80           N  
ATOM   4296  CA  LEU A 577     -23.313 -65.029 -71.772  1.00146.80           C  
ATOM   4297  C   LEU A 577     -23.794 -63.592 -71.587  1.00146.80           C  
ATOM   4298  O   LEU A 577     -22.984 -62.724 -71.250  1.00146.80           O  
ATOM   4299  CB  LEU A 577     -22.008 -65.057 -72.568  1.00146.80           C  
ATOM   4300  CG  LEU A 577     -21.430 -66.468 -72.680  1.00146.80           C  
ATOM   4301  CD1 LEU A 577     -20.208 -66.483 -73.571  1.00146.80           C  
ATOM   4302  CD2 LEU A 577     -21.107 -67.035 -71.311  1.00146.80           C  
ATOM   4303  N   SER A 578     -25.084 -63.319 -71.806  1.00149.60           N  
ATOM   4304  CA  SER A 578     -25.641 -62.017 -71.451  1.00149.60           C  
ATOM   4305  C   SER A 578     -25.759 -61.853 -69.941  1.00149.60           C  
ATOM   4306  O   SER A 578     -25.595 -60.745 -69.418  1.00149.60           O  
ATOM   4307  CB  SER A 578     -27.007 -61.832 -72.103  1.00149.60           C  
ATOM   4308  OG  SER A 578     -27.625 -60.647 -71.639  1.00149.60           O  
ATOM   4309  N   CYS A 579     -26.070 -62.936 -69.228  1.00163.43           N  
ATOM   4310  CA  CYS A 579     -26.160 -62.862 -67.774  1.00163.43           C  
ATOM   4311  C   CYS A 579     -24.772 -62.850 -67.146  1.00163.43           C  
ATOM   4312  O   CYS A 579     -24.408 -61.906 -66.438  1.00163.43           O  
ATOM   4313  CB  CYS A 579     -26.995 -64.029 -67.239  1.00163.43           C  
ATOM   4314  SG  CYS A 579     -26.272 -65.659 -67.479  1.00163.43           S  
ATOM   4315  N   VAL A 580     -23.978 -63.886 -67.402  1.00156.29           N  
ATOM   4316  CA  VAL A 580     -22.592 -63.896 -66.953  1.00156.29           C  
ATOM   4317  C   VAL A 580     -21.801 -63.072 -67.957  1.00156.29           C  
ATOM   4318  O   VAL A 580     -21.340 -63.587 -68.982  1.00156.29           O  
ATOM   4319  CB  VAL A 580     -22.040 -65.328 -66.825  1.00156.29           C  
ATOM   4320  CG1 VAL A 580     -20.604 -65.312 -66.312  1.00156.29           C  
ATOM   4321  CG2 VAL A 580     -22.924 -66.161 -65.914  1.00156.29           C  
ATOM   4322  N   PHE A 581     -21.680 -61.776 -67.693  1.00171.41           N  
ATOM   4323  CA  PHE A 581     -21.038 -60.860 -68.626  1.00171.41           C  
ATOM   4324  C   PHE A 581     -19.816 -60.174 -68.044  1.00171.41           C  
ATOM   4325  O   PHE A 581     -18.738 -60.219 -68.649  1.00171.41           O  
ATOM   4326  CB  PHE A 581     -22.047 -59.808 -69.099  1.00171.41           C  
ATOM   4327  CG  PHE A 581     -21.462 -58.807 -70.035  1.00171.41           C  
ATOM   4328  CD1 PHE A 581     -21.136 -59.168 -71.329  1.00171.41           C  
ATOM   4329  CD2 PHE A 581     -21.239 -57.503 -69.626  1.00171.41           C  
ATOM   4330  CE1 PHE A 581     -20.591 -58.251 -72.199  1.00171.41           C  
ATOM   4331  CE2 PHE A 581     -20.697 -56.579 -70.491  1.00171.41           C  
ATOM   4332  CZ  PHE A 581     -20.372 -56.956 -71.780  1.00171.41           C  
ATOM   4333  N   VAL A 582     -19.950 -59.531 -66.882  1.00160.66           N  
ATOM   4334  CA  VAL A 582     -18.824 -58.810 -66.294  1.00160.66           C  
ATOM   4335  C   VAL A 582     -17.836 -59.733 -65.605  1.00160.66           C  
ATOM   4336  O   VAL A 582     -16.739 -59.289 -65.248  1.00160.66           O  
ATOM   4337  CB  VAL A 582     -19.321 -57.746 -65.300  1.00160.66           C  
ATOM   4338  CG1 VAL A 582     -20.191 -56.727 -66.015  1.00160.66           C  
ATOM   4339  CG2 VAL A 582     -20.086 -58.400 -64.165  1.00160.66           C  
ATOM   4340  N   GLU A 583     -18.192 -61.003 -65.402  1.00179.39           N  
ATOM   4341  CA  GLU A 583     -17.219 -61.964 -64.895  1.00179.39           C  
ATOM   4342  C   GLU A 583     -16.202 -62.316 -65.973  1.00179.39           C  
ATOM   4343  O   GLU A 583     -14.998 -62.392 -65.700  1.00179.39           O  
ATOM   4344  CB  GLU A 583     -17.937 -63.217 -64.386  1.00179.39           C  
ATOM   4345  CG  GLU A 583     -17.091 -64.162 -63.521  1.00179.39           C  
ATOM   4346  CD  GLU A 583     -16.309 -65.185 -64.328  1.00179.39           C  
ATOM   4347  OE1 GLU A 583     -16.757 -65.533 -65.439  1.00179.39           O  
ATOM   4348  OE2 GLU A 583     -15.249 -65.640 -63.848  1.00179.39           O  
ATOM   4349  N   GLN A 584     -16.663 -62.523 -67.202  1.00189.50           N  
ATOM   4350  CA  GLN A 584     -15.783 -62.830 -68.319  1.00189.50           C  
ATOM   4351  C   GLN A 584     -15.211 -61.587 -68.986  1.00189.50           C  
ATOM   4352  O   GLN A 584     -14.476 -61.717 -69.972  1.00189.50           O  
ATOM   4353  CB  GLN A 584     -16.528 -63.656 -69.369  1.00189.50           C  
ATOM   4354  CG  GLN A 584     -16.968 -65.025 -68.899  1.00189.50           C  
ATOM   4355  CD  GLN A 584     -17.590 -65.834 -70.015  1.00189.50           C  
ATOM   4356  OE1 GLN A 584     -17.727 -65.355 -71.142  1.00189.50           O  
ATOM   4357  NE2 GLN A 584     -17.970 -67.067 -69.711  1.00189.50           N  
ATOM   4358  N   MET A 585     -15.528 -60.394 -68.486  1.00169.75           N  
ATOM   4359  CA  MET A 585     -15.140 -59.177 -69.198  1.00169.75           C  
ATOM   4360  C   MET A 585     -13.676 -58.831 -68.950  1.00169.75           C  
ATOM   4361  O   MET A 585     -12.836 -58.965 -69.841  1.00169.75           O  
ATOM   4362  CB  MET A 585     -16.061 -58.023 -68.793  1.00169.75           C  
ATOM   4363  CG  MET A 585     -15.811 -56.732 -69.552  1.00169.75           C  
ATOM   4364  SD  MET A 585     -16.985 -55.422 -69.152  1.00169.75           S  
ATOM   4365  CE  MET A 585     -16.462 -54.976 -67.499  1.00169.75           C  
ATOM   4366  N   GLN A 586     -13.336 -58.467 -67.720  1.00185.13           N  
ATOM   4367  CA  GLN A 586     -11.989 -57.973 -67.471  1.00185.13           C  
ATOM   4368  C   GLN A 586     -10.965 -59.089 -67.302  1.00185.13           C  
ATOM   4369  O   GLN A 586      -9.763 -58.806 -67.281  1.00185.13           O  
ATOM   4370  CB  GLN A 586     -12.007 -57.060 -66.248  1.00185.13           C  
ATOM   4371  CG  GLN A 586     -12.848 -55.817 -66.470  1.00185.13           C  
ATOM   4372  CD  GLN A 586     -12.923 -54.933 -65.249  1.00185.13           C  
ATOM   4373  OE1 GLN A 586     -12.389 -55.267 -64.192  1.00185.13           O  
ATOM   4374  NE2 GLN A 586     -13.595 -53.797 -65.383  1.00185.13           N  
ATOM   4375  N   SER A 587     -11.404 -60.337 -67.181  1.00197.20           N  
ATOM   4376  CA  SER A 587     -10.494 -61.472 -67.211  1.00197.20           C  
ATOM   4377  C   SER A 587     -10.225 -61.835 -68.663  1.00197.20           C  
ATOM   4378  O   SER A 587     -11.163 -62.077 -69.431  1.00197.20           O  
ATOM   4379  CB  SER A 587     -11.087 -62.657 -66.456  1.00197.20           C  
ATOM   4380  OG  SER A 587     -12.221 -63.166 -67.135  1.00197.20           O  
ATOM   4381  N   ASN A 588      -8.952 -61.864 -69.041  1.00205.95           N  
ATOM   4382  CA  ASN A 588      -8.565 -62.113 -70.422  1.00205.95           C  
ATOM   4383  C   ASN A 588      -8.767 -63.569 -70.842  1.00205.95           C  
ATOM   4384  O   ASN A 588      -7.896 -64.427 -70.655  1.00205.95           O  
ATOM   4385  CB  ASN A 588      -7.123 -61.638 -70.630  1.00205.95           C  
ATOM   4386  CG  ASN A 588      -6.188 -62.083 -69.520  1.00205.95           C  
ATOM   4387  OD1 ASN A 588      -6.568 -62.840 -68.625  1.00205.95           O  
ATOM   4388  ND2 ASN A 588      -4.955 -61.596 -69.569  1.00205.95           N  
ATOM   4389  N   PHE A 589      -9.935 -63.852 -71.405  1.00200.99           N  
ATOM   4390  CA  PHE A 589     -10.218 -65.145 -72.030  1.00200.99           C  
ATOM   4391  C   PHE A 589      -9.952 -65.051 -73.529  1.00200.99           C  
ATOM   4392  O   PHE A 589     -10.840 -65.263 -74.343  1.00200.99           O  
ATOM   4393  CB  PHE A 589     -11.665 -65.563 -71.765  1.00200.99           C  
ATOM   4394  CG  PHE A 589     -11.966 -65.914 -70.334  1.00200.99           C  
ATOM   4395  CD1 PHE A 589     -10.952 -66.187 -69.428  1.00200.99           C  
ATOM   4396  CD2 PHE A 589     -13.281 -65.974 -69.899  1.00200.99           C  
ATOM   4397  CE1 PHE A 589     -11.247 -66.506 -68.112  1.00200.99           C  
ATOM   4398  CE2 PHE A 589     -13.584 -66.294 -68.591  1.00200.99           C  
ATOM   4399  CZ  PHE A 589     -12.568 -66.560 -67.695  1.00200.99           C  
ATOM   4400  N   CYS A 590      -8.709 -64.670 -73.858  1.00193.28           N  
ATOM   4401  CA  CYS A 590      -8.280 -64.128 -75.167  1.00193.28           C  
ATOM   4402  C   CYS A 590      -9.213 -63.024 -75.675  1.00193.28           C  
ATOM   4403  O   CYS A 590      -9.346 -62.817 -76.885  1.00193.28           O  
ATOM   4404  CB  CYS A 590      -8.083 -65.226 -76.231  1.00193.28           C  
ATOM   4405  SG  CYS A 590      -9.503 -66.027 -77.057  1.00193.28           S  
ATOM   4406  N   TRP A 591      -9.793 -62.269 -74.734  1.00185.61           N  
ATOM   4407  CA  TRP A 591     -10.777 -61.208 -74.950  1.00185.61           C  
ATOM   4408  C   TRP A 591     -11.923 -61.682 -75.855  1.00185.61           C  
ATOM   4409  O   TRP A 591     -12.107 -61.241 -76.987  1.00185.61           O  
ATOM   4410  CB  TRP A 591     -10.073 -59.947 -75.457  1.00185.61           C  
ATOM   4411  CG  TRP A 591     -10.969 -58.781 -75.620  1.00185.61           C  
ATOM   4412  CD1 TRP A 591     -11.285 -58.169 -76.786  1.00185.61           C  
ATOM   4413  CD2 TRP A 591     -11.736 -58.129 -74.602  1.00185.61           C  
ATOM   4414  NE1 TRP A 591     -12.158 -57.143 -76.562  1.00185.61           N  
ATOM   4415  CE2 TRP A 591     -12.460 -57.101 -75.228  1.00185.61           C  
ATOM   4416  CE3 TRP A 591     -11.864 -58.296 -73.222  1.00185.61           C  
ATOM   4417  CZ2 TRP A 591     -13.302 -56.248 -74.527  1.00185.61           C  
ATOM   4418  CZ3 TRP A 591     -12.698 -57.449 -72.533  1.00185.61           C  
ATOM   4419  CH2 TRP A 591     -13.409 -56.440 -73.183  1.00185.61           C  
ATOM   4420  N   VAL A 592     -12.687 -62.627 -75.302  1.00160.67           N  
ATOM   4421  CA  VAL A 592     -13.662 -63.395 -76.075  1.00160.67           C  
ATOM   4422  C   VAL A 592     -14.942 -62.624 -76.374  1.00160.67           C  
ATOM   4423  O   VAL A 592     -15.748 -63.079 -77.197  1.00160.67           O  
ATOM   4424  CB  VAL A 592     -13.933 -64.700 -75.298  1.00160.67           C  
ATOM   4425  CG1 VAL A 592     -14.780 -64.438 -74.058  1.00160.67           C  
ATOM   4426  CG2 VAL A 592     -14.496 -65.824 -76.185  1.00160.67           C  
ATOM   4427  N   ILE A 593     -15.152 -61.464 -75.749  1.00157.58           N  
ATOM   4428  CA  ILE A 593     -16.392 -60.720 -75.968  1.00157.58           C  
ATOM   4429  C   ILE A 593     -16.433 -60.146 -77.377  1.00157.58           C  
ATOM   4430  O   ILE A 593     -17.412 -60.328 -78.110  1.00157.58           O  
ATOM   4431  CB  ILE A 593     -16.567 -59.621 -74.906  1.00157.58           C  
ATOM   4432  CG1 ILE A 593     -16.851 -60.247 -73.547  1.00157.58           C  
ATOM   4433  CG2 ILE A 593     -17.681 -58.658 -75.292  1.00157.58           C  
ATOM   4434  CD1 ILE A 593     -16.919 -59.249 -72.439  1.00157.58           C  
ATOM   4435  N   GLN A 594     -15.364 -59.484 -77.794  1.00175.84           N  
ATOM   4436  CA  GLN A 594     -15.375 -58.863 -79.107  1.00175.84           C  
ATOM   4437  C   GLN A 594     -15.011 -59.826 -80.231  1.00175.84           C  
ATOM   4438  O   GLN A 594     -14.894 -59.388 -81.379  1.00175.84           O  
ATOM   4439  CB  GLN A 594     -14.453 -57.646 -79.111  1.00175.84           C  
ATOM   4440  CG  GLN A 594     -14.983 -56.523 -78.236  1.00175.84           C  
ATOM   4441  CD  GLN A 594     -14.103 -55.297 -78.268  1.00175.84           C  
ATOM   4442  OE1 GLN A 594     -13.051 -55.299 -78.898  1.00175.84           O  
ATOM   4443  NE2 GLN A 594     -14.524 -54.242 -77.580  1.00175.84           N  
ATOM   4444  N   LEU A 595     -14.829 -61.117 -79.940  1.00164.83           N  
ATOM   4445  CA  LEU A 595     -14.864 -62.114 -81.003  1.00164.83           C  
ATOM   4446  C   LEU A 595     -16.277 -62.266 -81.545  1.00164.83           C  
ATOM   4447  O   LEU A 595     -16.541 -61.997 -82.721  1.00164.83           O  
ATOM   4448  CB  LEU A 595     -14.356 -63.470 -80.505  1.00164.83           C  
ATOM   4449  CG  LEU A 595     -12.884 -63.875 -80.609  1.00164.83           C  
ATOM   4450  CD1 LEU A 595     -12.381 -63.730 -82.041  1.00164.83           C  
ATOM   4451  CD2 LEU A 595     -11.993 -63.162 -79.623  1.00164.83           C  
ATOM   4452  N   PHE A 596     -17.201 -62.693 -80.694  1.00150.99           N  
ATOM   4453  CA  PHE A 596     -18.549 -63.041 -81.110  1.00150.99           C  
ATOM   4454  C   PHE A 596     -19.528 -61.890 -80.962  1.00150.99           C  
ATOM   4455  O   PHE A 596     -20.730 -62.100 -81.166  1.00150.99           O  
ATOM   4456  CB  PHE A 596     -19.044 -64.247 -80.312  1.00150.99           C  
ATOM   4457  CG  PHE A 596     -18.284 -65.509 -80.591  1.00150.99           C  
ATOM   4458  CD1 PHE A 596     -18.567 -66.270 -81.712  1.00150.99           C  
ATOM   4459  CD2 PHE A 596     -17.280 -65.930 -79.738  1.00150.99           C  
ATOM   4460  CE1 PHE A 596     -17.870 -67.435 -81.970  1.00150.99           C  
ATOM   4461  CE2 PHE A 596     -16.576 -67.091 -79.994  1.00150.99           C  
ATOM   4462  CZ  PHE A 596     -16.873 -67.842 -81.112  1.00150.99           C  
ATOM   4463  N   SER A 597     -19.032 -60.691 -80.645  1.00162.65           N  
ATOM   4464  CA  SER A 597     -19.826 -59.503 -80.311  1.00162.65           C  
ATOM   4465  C   SER A 597     -20.832 -59.814 -79.202  1.00162.65           C  
ATOM   4466  O   SER A 597     -22.047 -59.729 -79.378  1.00162.65           O  
ATOM   4467  CB  SER A 597     -20.521 -58.918 -81.548  1.00162.65           C  
ATOM   4468  OG  SER A 597     -21.534 -59.777 -82.034  1.00162.65           O  
ATOM   4469  N   LEU A 598     -20.289 -60.192 -78.045  1.00158.85           N  
ATOM   4470  CA  LEU A 598     -21.113 -60.643 -76.932  1.00158.85           C  
ATOM   4471  C   LEU A 598     -21.821 -59.472 -76.270  1.00158.85           C  
ATOM   4472  O   LEU A 598     -21.323 -58.900 -75.296  1.00158.85           O  
ATOM   4473  CB  LEU A 598     -20.271 -61.401 -75.906  1.00158.85           C  
ATOM   4474  CG  LEU A 598     -19.713 -62.731 -76.404  1.00158.85           C  
ATOM   4475  CD1 LEU A 598     -18.864 -63.413 -75.343  1.00158.85           C  
ATOM   4476  CD2 LEU A 598     -20.850 -63.627 -76.842  1.00158.85           C  
ATOM   4477  N   VAL A 599     -22.988 -59.118 -76.798  1.00157.99           N  
ATOM   4478  CA  VAL A 599     -23.794 -58.027 -76.277  1.00157.99           C  
ATOM   4479  C   VAL A 599     -25.258 -58.425 -76.439  1.00157.99           C  
ATOM   4480  O   VAL A 599     -25.609 -59.224 -77.312  1.00157.99           O  
ATOM   4481  CB  VAL A 599     -23.441 -56.693 -76.988  1.00157.99           C  
ATOM   4482  CG1 VAL A 599     -23.876 -56.707 -78.443  1.00157.99           C  
ATOM   4483  CG2 VAL A 599     -23.991 -55.485 -76.243  1.00157.99           C  
ATOM   4484  N   CYS A 600     -26.109 -57.915 -75.557  1.00160.08           N  
ATOM   4485  CA  CYS A 600     -27.520 -58.265 -75.559  1.00160.08           C  
ATOM   4486  C   CYS A 600     -28.359 -57.148 -76.169  1.00160.08           C  
ATOM   4487  O   CYS A 600     -27.896 -56.027 -76.384  1.00160.08           O  
ATOM   4488  CB  CYS A 600     -27.999 -58.567 -74.138  1.00160.08           C  
ATOM   4489  SG  CYS A 600     -29.710 -59.141 -74.033  1.00160.08           S  
ATOM   4490  N   THR A 601     -29.619 -57.479 -76.455  1.00161.01           N  
ATOM   4491  CA  THR A 601     -30.597 -56.513 -76.936  1.00161.01           C  
ATOM   4492  C   THR A 601     -31.828 -56.393 -76.052  1.00161.01           C  
ATOM   4493  O   THR A 601     -32.569 -55.415 -76.194  1.00161.01           O  
ATOM   4494  CB  THR A 601     -31.066 -56.874 -78.353  1.00161.01           C  
ATOM   4495  OG1 THR A 601     -31.622 -58.194 -78.349  1.00161.01           O  
ATOM   4496  CG2 THR A 601     -29.921 -56.802 -79.341  1.00161.01           C  
ATOM   4497  N   VAL A 602     -32.066 -57.341 -75.155  1.00150.98           N  
ATOM   4498  CA  VAL A 602     -33.303 -57.385 -74.387  1.00150.98           C  
ATOM   4499  C   VAL A 602     -33.202 -56.399 -73.228  1.00150.98           C  
ATOM   4500  O   VAL A 602     -32.127 -56.217 -72.642  1.00150.98           O  
ATOM   4501  CB  VAL A 602     -33.566 -58.829 -73.915  1.00150.98           C  
ATOM   4502  CG1 VAL A 602     -34.917 -58.967 -73.224  1.00150.98           C  
ATOM   4503  CG2 VAL A 602     -33.462 -59.786 -75.090  1.00150.98           C  
ATOM   4504  N   LYS A 603     -34.325 -55.741 -72.911  1.00149.77           N  
ATOM   4505  CA  LYS A 603     -34.325 -54.617 -71.976  1.00149.77           C  
ATOM   4506  C   LYS A 603     -34.048 -55.054 -70.543  1.00149.77           C  
ATOM   4507  O   LYS A 603     -33.300 -54.384 -69.822  1.00149.77           O  
ATOM   4508  CB  LYS A 603     -35.665 -53.887 -72.041  1.00149.77           C  
ATOM   4509  CG  LYS A 603     -35.901 -53.099 -73.311  1.00149.77           C  
ATOM   4510  CD  LYS A 603     -37.311 -52.535 -73.322  1.00149.77           C  
ATOM   4511  CE  LYS A 603     -37.484 -51.478 -72.244  1.00149.77           C  
ATOM   4512  NZ  LYS A 603     -38.816 -50.823 -72.315  1.00149.77           N  
ATOM   4513  N   GLY A 604     -34.637 -56.166 -70.107  1.00146.41           N  
ATOM   4514  CA  GLY A 604     -34.547 -56.568 -68.714  1.00146.41           C  
ATOM   4515  C   GLY A 604     -33.242 -57.226 -68.310  1.00146.41           C  
ATOM   4516  O   GLY A 604     -33.245 -58.329 -67.756  1.00146.41           O  
ATOM   4517  N   TYR A 605     -32.126 -56.560 -68.575  1.00152.37           N  
ATOM   4518  CA  TYR A 605     -30.785 -57.084 -68.333  1.00152.37           C  
ATOM   4519  C   TYR A 605     -29.881 -55.902 -68.007  1.00152.37           C  
ATOM   4520  O   TYR A 605     -30.355 -54.836 -67.601  1.00152.37           O  
ATOM   4521  CB  TYR A 605     -30.276 -57.901 -69.533  1.00152.37           C  
ATOM   4522  CG  TYR A 605     -30.989 -59.212 -69.731  1.00152.37           C  
ATOM   4523  CD1 TYR A 605     -30.646 -60.333 -68.990  1.00152.37           C  
ATOM   4524  CD2 TYR A 605     -32.015 -59.324 -70.652  1.00152.37           C  
ATOM   4525  CE1 TYR A 605     -31.308 -61.533 -69.173  1.00152.37           C  
ATOM   4526  CE2 TYR A 605     -32.679 -60.509 -70.835  1.00152.37           C  
ATOM   4527  CZ  TYR A 605     -32.324 -61.607 -70.100  1.00152.37           C  
ATOM   4528  OH  TYR A 605     -33.007 -62.775 -70.316  1.00152.37           O  
ATOM   4529  N   TYR A 606     -28.574 -56.087 -68.197  1.00161.70           N  
ATOM   4530  CA  TYR A 606     -27.520 -55.152 -67.807  1.00161.70           C  
ATOM   4531  C   TYR A 606     -27.534 -53.818 -68.557  1.00161.70           C  
ATOM   4532  O   TYR A 606     -26.606 -53.031 -68.331  1.00161.70           O  
ATOM   4533  CB  TYR A 606     -26.149 -55.816 -67.987  1.00161.70           C  
ATOM   4534  CG  TYR A 606     -25.818 -56.232 -69.410  1.00161.70           C  
ATOM   4535  CD1 TYR A 606     -26.175 -57.490 -69.882  1.00161.70           C  
ATOM   4536  CD2 TYR A 606     -25.127 -55.382 -70.269  1.00161.70           C  
ATOM   4537  CE1 TYR A 606     -25.876 -57.877 -71.166  1.00161.70           C  
ATOM   4538  CE2 TYR A 606     -24.824 -55.760 -71.551  1.00161.70           C  
ATOM   4539  CZ  TYR A 606     -25.201 -57.009 -71.992  1.00161.70           C  
ATOM   4540  OH  TYR A 606     -24.902 -57.393 -73.270  1.00161.70           O  
ATOM   4541  N   ASP A 607     -28.516 -53.561 -69.442  1.00170.75           N  
ATOM   4542  CA  ASP A 607     -28.754 -52.295 -70.132  1.00170.75           C  
ATOM   4543  C   ASP A 607     -27.559 -51.871 -70.980  1.00170.75           C  
ATOM   4544  O   ASP A 607     -26.792 -50.997 -70.559  1.00170.75           O  
ATOM   4545  CB  ASP A 607     -29.112 -51.193 -69.133  1.00170.75           C  
ATOM   4546  CG  ASP A 607     -30.422 -51.462 -68.425  1.00170.75           C  
ATOM   4547  OD1 ASP A 607     -31.270 -52.173 -69.002  1.00170.75           O  
ATOM   4548  OD2 ASP A 607     -30.607 -50.955 -67.297  1.00170.75           O  
ATOM   4549  N   PRO A 608     -27.339 -52.502 -72.136  1.00183.53           N  
ATOM   4550  CA  PRO A 608     -26.179 -52.155 -72.968  1.00183.53           C  
ATOM   4551  C   PRO A 608     -26.285 -50.747 -73.531  1.00183.53           C  
ATOM   4552  O   PRO A 608     -27.350 -50.129 -73.533  1.00183.53           O  
ATOM   4553  CB  PRO A 608     -26.220 -53.200 -74.087  1.00183.53           C  
ATOM   4554  CG  PRO A 608     -27.650 -53.567 -74.190  1.00183.53           C  
ATOM   4555  CD  PRO A 608     -28.198 -53.504 -72.792  1.00183.53           C  
ATOM   4556  N   LYS A 609     -25.126 -50.243 -73.967  1.00191.31           N  
ATOM   4557  CA  LYS A 609     -24.818 -48.841 -74.319  1.00191.31           C  
ATOM   4558  C   LYS A 609     -25.294 -47.821 -73.267  1.00191.31           C  
ATOM   4559  O   LYS A 609     -25.494 -46.642 -73.579  1.00191.31           O  
ATOM   4560  CB  LYS A 609     -25.298 -48.462 -75.740  1.00191.31           C  
ATOM   4561  CG  LYS A 609     -26.795 -48.309 -76.039  1.00191.31           C  
ATOM   4562  CD  LYS A 609     -27.048 -47.906 -77.494  1.00191.31           C  
ATOM   4563  CE  LYS A 609     -26.851 -49.078 -78.447  1.00191.31           C  
ATOM   4564  NZ  LYS A 609     -27.233 -48.743 -79.848  1.00191.31           N  
ATOM   4565  N   GLU A 610     -25.440 -48.240 -72.004  1.00180.76           N  
ATOM   4566  CA  GLU A 610     -25.405 -47.344 -70.855  1.00180.76           C  
ATOM   4567  C   GLU A 610     -24.290 -47.679 -69.879  1.00180.76           C  
ATOM   4568  O   GLU A 610     -23.847 -46.792 -69.147  1.00180.76           O  
ATOM   4569  CB  GLU A 610     -26.740 -47.334 -70.085  1.00180.76           C  
ATOM   4570  CG  GLU A 610     -27.896 -46.632 -70.787  1.00180.76           C  
ATOM   4571  CD  GLU A 610     -28.799 -47.588 -71.529  1.00180.76           C  
ATOM   4572  OE1 GLU A 610     -28.623 -48.809 -71.365  1.00180.76           O  
ATOM   4573  OE2 GLU A 610     -29.686 -47.113 -72.273  1.00180.76           O  
ATOM   4574  N   MET A 611     -23.824 -48.929 -69.846  1.00176.16           N  
ATOM   4575  CA  MET A 611     -22.564 -49.264 -69.200  1.00176.16           C  
ATOM   4576  C   MET A 611     -21.386 -49.169 -70.164  1.00176.16           C  
ATOM   4577  O   MET A 611     -20.334 -49.770 -69.919  1.00176.16           O  
ATOM   4578  CB  MET A 611     -22.629 -50.653 -68.561  1.00176.16           C  
ATOM   4579  CG  MET A 611     -22.836 -51.808 -69.520  1.00176.16           C  
ATOM   4580  SD  MET A 611     -22.742 -53.378 -68.645  1.00176.16           S  
ATOM   4581  CE  MET A 611     -20.985 -53.486 -68.327  1.00176.16           C  
ATOM   4582  N   MET A 612     -21.548 -48.415 -71.252  1.00196.89           N  
ATOM   4583  CA  MET A 612     -20.453 -48.031 -72.133  1.00196.89           C  
ATOM   4584  C   MET A 612     -19.518 -47.019 -71.472  1.00196.89           C  
ATOM   4585  O   MET A 612     -18.391 -46.831 -71.945  1.00196.89           O  
ATOM   4586  CB  MET A 612     -21.062 -47.475 -73.428  1.00196.89           C  
ATOM   4587  CG  MET A 612     -20.118 -47.208 -74.588  1.00196.89           C  
ATOM   4588  SD  MET A 612     -19.335 -48.701 -75.199  1.00196.89           S  
ATOM   4589  CE  MET A 612     -17.905 -48.025 -76.038  1.00196.89           C  
ATOM   4590  N   THR A 613     -19.957 -46.393 -70.372  1.00197.47           N  
ATOM   4591  CA  THR A 613     -19.176 -45.355 -69.703  1.00197.47           C  
ATOM   4592  C   THR A 613     -17.886 -45.901 -69.104  1.00197.47           C  
ATOM   4593  O   THR A 613     -16.872 -45.194 -69.088  1.00197.47           O  
ATOM   4594  CB  THR A 613     -20.016 -44.695 -68.615  1.00197.47           C  
ATOM   4595  OG1 THR A 613     -20.338 -45.664 -67.610  1.00197.47           O  
ATOM   4596  CG2 THR A 613     -21.301 -44.148 -69.211  1.00197.47           C  
ATOM   4597  N   ARG A 614     -17.899 -47.135 -68.609  1.00186.73           N  
ATOM   4598  CA  ARG A 614     -16.643 -47.792 -68.276  1.00186.73           C  
ATOM   4599  C   ARG A 614     -15.907 -48.137 -69.569  1.00186.73           C  
ATOM   4600  O   ARG A 614     -16.512 -48.574 -70.552  1.00186.73           O  
ATOM   4601  CB  ARG A 614     -16.891 -49.032 -67.401  1.00186.73           C  
ATOM   4602  CG  ARG A 614     -17.663 -50.176 -68.045  1.00186.73           C  
ATOM   4603  CD  ARG A 614     -17.954 -51.301 -67.064  1.00186.73           C  
ATOM   4604  NE  ARG A 614     -18.967 -50.935 -66.076  1.00186.73           N  
ATOM   4605  CZ  ARG A 614     -19.318 -51.703 -65.048  1.00186.73           C  
ATOM   4606  NH1 ARG A 614     -18.739 -52.883 -64.867  1.00186.73           N  
ATOM   4607  NH2 ARG A 614     -20.250 -51.292 -64.200  1.00186.73           N  
ATOM   4608  N   ASP A 615     -14.602 -47.878 -69.594  1.00199.68           N  
ATOM   4609  CA  ASP A 615     -13.862 -47.935 -70.846  1.00199.68           C  
ATOM   4610  C   ASP A 615     -12.660 -48.860 -70.839  1.00199.68           C  
ATOM   4611  O   ASP A 615     -12.253 -49.306 -71.918  1.00199.68           O  
ATOM   4612  CB  ASP A 615     -13.389 -46.532 -71.260  1.00199.68           C  
ATOM   4613  CG  ASP A 615     -14.519 -45.657 -71.767  1.00199.68           C  
ATOM   4614  OD1 ASP A 615     -15.502 -46.200 -72.314  1.00199.68           O  
ATOM   4615  OD2 ASP A 615     -14.420 -44.419 -71.628  1.00199.68           O  
ATOM   4616  N   ARG A 616     -12.070 -49.145 -69.681  1.00221.79           N  
ATOM   4617  CA  ARG A 616     -10.910 -50.029 -69.618  1.00221.79           C  
ATOM   4618  C   ARG A 616     -11.370 -51.451 -69.910  1.00221.79           C  
ATOM   4619  O   ARG A 616     -12.130 -52.029 -69.125  1.00221.79           O  
ATOM   4620  CB  ARG A 616     -10.226 -49.943 -68.256  1.00221.79           C  
ATOM   4621  CG  ARG A 616      -9.290 -48.746 -68.055  1.00221.79           C  
ATOM   4622  CD  ARG A 616     -10.049 -47.472 -67.699  1.00221.79           C  
ATOM   4623  NE  ARG A 616      -9.168 -46.335 -67.454  1.00221.79           N  
ATOM   4624  CZ  ARG A 616      -8.648 -46.031 -66.270  1.00221.79           C  
ATOM   4625  NH1 ARG A 616      -8.915 -46.782 -65.213  1.00221.79           N  
ATOM   4626  NH2 ARG A 616      -7.860 -44.973 -66.145  1.00221.79           N  
ATOM   4627  N   ASP A 617     -10.911 -51.994 -71.042  1.00216.17           N  
ATOM   4628  CA  ASP A 617     -11.374 -53.260 -71.622  1.00216.17           C  
ATOM   4629  C   ASP A 617     -12.893 -53.246 -71.814  1.00216.17           C  
ATOM   4630  O   ASP A 617     -13.648 -53.962 -71.156  1.00216.17           O  
ATOM   4631  CB  ASP A 617     -10.916 -54.466 -70.793  1.00216.17           C  
ATOM   4632  CG  ASP A 617      -9.433 -54.730 -70.925  1.00216.17           C  
ATOM   4633  OD1 ASP A 617      -8.868 -54.403 -71.988  1.00216.17           O  
ATOM   4634  OD2 ASP A 617      -8.833 -55.268 -69.971  1.00216.17           O  
ATOM   4635  N   CYS A 618     -13.320 -52.375 -72.723  1.00210.90           N  
ATOM   4636  CA  CYS A 618     -14.735 -52.156 -72.978  1.00210.90           C  
ATOM   4637  C   CYS A 618     -15.203 -52.885 -74.232  1.00210.90           C  
ATOM   4638  O   CYS A 618     -14.412 -53.296 -75.084  1.00210.90           O  
ATOM   4639  CB  CYS A 618     -15.044 -50.667 -73.112  1.00210.90           C  
ATOM   4640  SG  CYS A 618     -16.798 -50.346 -73.288  1.00210.90           S  
ATOM   4641  N   LEU A 619     -16.523 -53.014 -74.336  1.00198.78           N  
ATOM   4642  CA  LEU A 619     -17.193 -53.821 -75.344  1.00198.78           C  
ATOM   4643  C   LEU A 619     -17.546 -52.971 -76.566  1.00198.78           C  
ATOM   4644  O   LEU A 619     -17.133 -51.816 -76.693  1.00198.78           O  
ATOM   4645  CB  LEU A 619     -18.436 -54.486 -74.746  1.00198.78           C  
ATOM   4646  CG  LEU A 619     -19.679 -53.642 -74.412  1.00198.78           C  
ATOM   4647  CD1 LEU A 619     -20.898 -54.523 -74.404  1.00198.78           C  
ATOM   4648  CD2 LEU A 619     -19.585 -52.927 -73.070  1.00198.78           C  
ATOM   4649  N   LEU A 620     -18.315 -53.553 -77.481  1.00181.98           N  
ATOM   4650  CA  LEU A 620     -18.828 -52.855 -78.659  1.00181.98           C  
ATOM   4651  C   LEU A 620     -20.350 -52.945 -78.691  1.00181.98           C  
ATOM   4652  O   LEU A 620     -20.906 -54.052 -78.840  1.00181.98           O  
ATOM   4653  CB  LEU A 620     -18.170 -53.396 -79.931  1.00181.98           C  
ATOM   4654  CG  LEU A 620     -17.970 -54.877 -80.293  1.00181.98           C  
ATOM   4655  CD1 LEU A 620     -19.114 -55.508 -81.054  1.00181.98           C  
ATOM   4656  CD2 LEU A 620     -16.698 -55.005 -81.113  1.00181.98           C  
ATOM   4657  N   PRO A 621     -21.064 -51.837 -78.475  1.00175.75           N  
ATOM   4658  CA  PRO A 621     -22.528 -51.905 -78.422  1.00175.75           C  
ATOM   4659  C   PRO A 621     -23.209 -51.741 -79.771  1.00175.75           C  
ATOM   4660  O   PRO A 621     -24.286 -52.303 -79.980  1.00175.75           O  
ATOM   4661  CB  PRO A 621     -22.887 -50.747 -77.485  1.00175.75           C  
ATOM   4662  CG  PRO A 621     -21.808 -49.746 -77.726  1.00175.75           C  
ATOM   4663  CD  PRO A 621     -20.554 -50.534 -78.026  1.00175.75           C  
ATOM   4664  N   VAL A 622     -22.592 -50.997 -80.697  1.00170.15           N  
ATOM   4665  CA  VAL A 622     -23.277 -50.607 -81.927  1.00170.15           C  
ATOM   4666  C   VAL A 622     -23.415 -51.775 -82.886  1.00170.15           C  
ATOM   4667  O   VAL A 622     -24.282 -51.751 -83.766  1.00170.15           O  
ATOM   4668  CB  VAL A 622     -22.561 -49.424 -82.607  1.00170.15           C  
ATOM   4669  CG1 VAL A 622     -22.622 -48.193 -81.720  1.00170.15           C  
ATOM   4670  CG2 VAL A 622     -21.114 -49.777 -82.933  1.00170.15           C  
ATOM   4671  N   GLU A 623     -22.583 -52.798 -82.738  1.00166.70           N  
ATOM   4672  CA  GLU A 623     -22.815 -54.086 -83.376  1.00166.70           C  
ATOM   4673  C   GLU A 623     -23.560 -54.928 -82.355  1.00166.70           C  
ATOM   4674  O   GLU A 623     -22.957 -55.525 -81.462  1.00166.70           O  
ATOM   4675  CB  GLU A 623     -21.505 -54.729 -83.802  1.00166.70           C  
ATOM   4676  CG  GLU A 623     -20.761 -53.938 -84.836  1.00166.70           C  
ATOM   4677  CD  GLU A 623     -19.442 -54.557 -85.179  1.00166.70           C  
ATOM   4678  OE1 GLU A 623     -19.075 -55.574 -84.553  1.00166.70           O  
ATOM   4679  OE2 GLU A 623     -18.766 -54.008 -86.062  1.00166.70           O  
ATOM   4680  N   GLU A 624     -24.879 -54.980 -82.492  1.00181.28           N  
ATOM   4681  CA  GLU A 624     -25.742 -55.653 -81.534  1.00181.28           C  
ATOM   4682  C   GLU A 624     -25.712 -57.162 -81.732  1.00181.28           C  
ATOM   4683  O   GLU A 624     -24.763 -57.704 -82.307  1.00181.28           O  
ATOM   4684  CB  GLU A 624     -27.179 -55.137 -81.641  1.00181.28           C  
ATOM   4685  CG  GLU A 624     -27.416 -53.717 -81.130  1.00181.28           C  
ATOM   4686  CD  GLU A 624     -27.266 -53.591 -79.622  1.00181.28           C  
ATOM   4687  OE1 GLU A 624     -27.457 -54.597 -78.907  1.00181.28           O  
ATOM   4688  OE2 GLU A 624     -26.998 -52.472 -79.143  1.00181.28           O  
ATOM   4689  N   ALA A 625     -26.726 -57.848 -81.193  1.00167.77           N  
ATOM   4690  CA  ALA A 625     -26.878 -59.287 -81.407  1.00167.77           C  
ATOM   4691  C   ALA A 625     -26.961 -59.650 -82.887  1.00167.77           C  
ATOM   4692  O   ALA A 625     -26.575 -60.760 -83.272  1.00167.77           O  
ATOM   4693  CB  ALA A 625     -28.115 -59.792 -80.673  1.00167.77           C  
ATOM   4694  N   GLY A 626     -27.448 -58.739 -83.725  1.00151.99           N  
ATOM   4695  CA  GLY A 626     -27.314 -58.897 -85.155  1.00151.99           C  
ATOM   4696  C   GLY A 626     -28.257 -59.897 -85.761  1.00151.99           C  
ATOM   4697  O   GLY A 626     -28.009 -60.378 -86.871  1.00151.99           O  
ATOM   4698  N   ILE A 627     -29.351 -60.220 -85.070  1.00138.03           N  
ATOM   4699  CA  ILE A 627     -30.309 -61.178 -85.603  1.00138.03           C  
ATOM   4700  C   ILE A 627     -31.204 -60.539 -86.652  1.00138.03           C  
ATOM   4701  O   ILE A 627     -31.936 -61.256 -87.348  1.00138.03           O  
ATOM   4702  CB  ILE A 627     -31.096 -61.770 -84.419  1.00138.03           C  
ATOM   4703  CG1 ILE A 627     -31.647 -63.152 -84.752  1.00138.03           C  
ATOM   4704  CG2 ILE A 627     -32.234 -60.845 -84.022  1.00138.03           C  
ATOM   4705  CD1 ILE A 627     -32.097 -63.901 -83.534  1.00138.03           C  
ATOM   4706  N   ILE A 628     -31.138 -59.209 -86.803  1.00135.73           N  
ATOM   4707  CA  ILE A 628     -31.931 -58.501 -87.807  1.00135.73           C  
ATOM   4708  C   ILE A 628     -31.508 -58.921 -89.206  1.00135.73           C  
ATOM   4709  O   ILE A 628     -32.312 -59.427 -89.993  1.00135.73           O  
ATOM   4710  CB  ILE A 628     -31.791 -56.981 -87.627  1.00135.73           C  
ATOM   4711  CG1 ILE A 628     -32.292 -56.539 -86.254  1.00135.73           C  
ATOM   4712  CG2 ILE A 628     -32.542 -56.260 -88.718  1.00135.73           C  
ATOM   4713  CD1 ILE A 628     -31.961 -55.096 -85.923  1.00135.73           C  
ATOM   4714  N   TRP A 629     -30.228 -58.735 -89.525  1.00133.98           N  
ATOM   4715  CA  TRP A 629     -29.740 -59.090 -90.851  1.00133.98           C  
ATOM   4716  C   TRP A 629     -29.641 -60.597 -91.049  1.00133.98           C  
ATOM   4717  O   TRP A 629     -29.685 -61.061 -92.192  1.00133.98           O  
ATOM   4718  CB  TRP A 629     -28.395 -58.422 -91.107  1.00133.98           C  
ATOM   4719  CG  TRP A 629     -28.529 -56.953 -91.305  1.00133.98           C  
ATOM   4720  CD1 TRP A 629     -28.295 -55.985 -90.372  1.00133.98           C  
ATOM   4721  CD2 TRP A 629     -28.961 -56.286 -92.488  1.00133.98           C  
ATOM   4722  NE1 TRP A 629     -28.541 -54.750 -90.912  1.00133.98           N  
ATOM   4723  CE2 TRP A 629     -28.953 -54.908 -92.211  1.00133.98           C  
ATOM   4724  CE3 TRP A 629     -29.345 -56.720 -93.755  1.00133.98           C  
ATOM   4725  CZ2 TRP A 629     -29.313 -53.962 -93.151  1.00133.98           C  
ATOM   4726  CZ3 TRP A 629     -29.705 -55.774 -94.694  1.00133.98           C  
ATOM   4727  CH2 TRP A 629     -29.685 -54.411 -94.385  1.00133.98           C  
ATOM   4728  N   ASP A 630     -29.534 -61.368 -89.967  1.00134.77           N  
ATOM   4729  CA  ASP A 630     -29.598 -62.818 -90.094  1.00134.77           C  
ATOM   4730  C   ASP A 630     -30.996 -63.266 -90.496  1.00134.77           C  
ATOM   4731  O   ASP A 630     -31.152 -64.156 -91.339  1.00134.77           O  
ATOM   4732  CB  ASP A 630     -29.177 -63.473 -88.785  1.00134.77           C  
ATOM   4733  CG  ASP A 630     -27.725 -63.219 -88.453  1.00134.77           C  
ATOM   4734  OD1 ASP A 630     -26.934 -63.005 -89.389  1.00134.77           O  
ATOM   4735  OD2 ASP A 630     -27.372 -63.240 -87.258  1.00134.77           O  
ATOM   4736  N   SER A 631     -32.025 -62.627 -89.936  1.00130.34           N  
ATOM   4737  CA  SER A 631     -33.396 -62.946 -90.317  1.00130.34           C  
ATOM   4738  C   SER A 631     -33.734 -62.426 -91.707  1.00130.34           C  
ATOM   4739  O   SER A 631     -34.534 -63.046 -92.417  1.00130.34           O  
ATOM   4740  CB  SER A 631     -34.367 -62.370 -89.295  1.00130.34           C  
ATOM   4741  OG  SER A 631     -34.292 -60.959 -89.272  1.00130.34           O  
ATOM   4742  N   ILE A 632     -33.150 -61.292 -92.106  1.00127.48           N  
ATOM   4743  CA  ILE A 632     -33.374 -60.775 -93.454  1.00127.48           C  
ATOM   4744  C   ILE A 632     -32.732 -61.691 -94.491  1.00127.48           C  
ATOM   4745  O   ILE A 632     -33.351 -62.016 -95.515  1.00127.48           O  
ATOM   4746  CB  ILE A 632     -32.869 -59.324 -93.561  1.00127.48           C  
ATOM   4747  CG1 ILE A 632     -33.762 -58.397 -92.741  1.00127.48           C  
ATOM   4748  CG2 ILE A 632     -32.838 -58.849 -94.995  1.00127.48           C  
ATOM   4749  CD1 ILE A 632     -33.247 -56.987 -92.635  1.00127.48           C  
ATOM   4750  N   CYS A 633     -31.507 -62.160 -94.223  1.00121.01           N  
ATOM   4751  CA  CYS A 633     -30.892 -63.160 -95.093  1.00121.01           C  
ATOM   4752  C   CYS A 633     -31.684 -64.453 -95.103  1.00121.01           C  
ATOM   4753  O   CYS A 633     -31.807 -65.092 -96.147  1.00121.01           O  
ATOM   4754  CB  CYS A 633     -29.454 -63.442 -94.675  1.00121.01           C  
ATOM   4755  SG  CYS A 633     -28.303 -62.184 -95.189  1.00121.01           S  
ATOM   4756  N   PHE A 634     -32.260 -64.826 -93.960  1.00118.21           N  
ATOM   4757  CA  PHE A 634     -33.053 -66.046 -93.872  1.00118.21           C  
ATOM   4758  C   PHE A 634     -34.307 -65.953 -94.737  1.00118.21           C  
ATOM   4759  O   PHE A 634     -34.710 -66.940 -95.371  1.00118.21           O  
ATOM   4760  CB  PHE A 634     -33.384 -66.298 -92.402  1.00118.21           C  
ATOM   4761  CG  PHE A 634     -34.039 -67.603 -92.135  1.00118.21           C  
ATOM   4762  CD1 PHE A 634     -33.357 -68.780 -92.348  1.00118.21           C  
ATOM   4763  CD2 PHE A 634     -35.309 -67.653 -91.592  1.00118.21           C  
ATOM   4764  CE1 PHE A 634     -33.949 -69.987 -92.089  1.00118.21           C  
ATOM   4765  CE2 PHE A 634     -35.904 -68.860 -91.315  1.00118.21           C  
ATOM   4766  CZ  PHE A 634     -35.221 -70.031 -91.563  1.00118.21           C  
ATOM   4767  N   PHE A 635     -34.891 -64.752 -94.816  1.00119.07           N  
ATOM   4768  CA  PHE A 635     -35.989 -64.496 -95.745  1.00119.07           C  
ATOM   4769  C   PHE A 635     -35.557 -64.687 -97.193  1.00119.07           C  
ATOM   4770  O   PHE A 635     -36.255 -65.343 -97.976  1.00119.07           O  
ATOM   4771  CB  PHE A 635     -36.527 -63.085 -95.532  1.00119.07           C  
ATOM   4772  CG  PHE A 635     -37.553 -62.667 -96.544  1.00119.07           C  
ATOM   4773  CD1 PHE A 635     -38.822 -63.216 -96.525  1.00119.07           C  
ATOM   4774  CD2 PHE A 635     -37.254 -61.713 -97.496  1.00119.07           C  
ATOM   4775  CE1 PHE A 635     -39.770 -62.830 -97.445  1.00119.07           C  
ATOM   4776  CE2 PHE A 635     -38.197 -61.321 -98.422  1.00119.07           C  
ATOM   4777  CZ  PHE A 635     -39.457 -61.879 -98.395  1.00119.07           C  
ATOM   4778  N   PHE A 636     -34.399 -64.130 -97.565  1.00124.00           N  
ATOM   4779  CA  PHE A 636     -33.958 -64.236 -98.956  1.00124.00           C  
ATOM   4780  C   PHE A 636     -33.530 -65.650 -99.329  1.00124.00           C  
ATOM   4781  O   PHE A 636     -33.724 -66.062-100.479  1.00124.00           O  
ATOM   4782  CB  PHE A 636     -32.823 -63.258 -99.247  1.00124.00           C  
ATOM   4783  CG  PHE A 636     -33.278 -61.839 -99.415  1.00124.00           C  
ATOM   4784  CD1 PHE A 636     -33.904 -61.438-100.582  1.00124.00           C  
ATOM   4785  CD2 PHE A 636     -33.056 -60.899 -98.428  1.00124.00           C  
ATOM   4786  CE1 PHE A 636     -34.320 -60.135-100.749  1.00124.00           C  
ATOM   4787  CE2 PHE A 636     -33.472 -59.594 -98.587  1.00124.00           C  
ATOM   4788  CZ  PHE A 636     -34.102 -59.212 -99.750  1.00124.00           C  
ATOM   4789  N   LEU A 637     -32.968 -66.407 -98.382  1.00121.73           N  
ATOM   4790  CA  LEU A 637     -32.541 -67.773 -98.680  1.00121.73           C  
ATOM   4791  C   LEU A 637     -33.738 -68.671 -98.956  1.00121.73           C  
ATOM   4792  O   LEU A 637     -33.738 -69.445 -99.922  1.00121.73           O  
ATOM   4793  CB  LEU A 637     -31.716 -68.347 -97.528  1.00121.73           C  
ATOM   4794  CG  LEU A 637     -30.364 -67.759 -97.120  1.00121.73           C  
ATOM   4795  CD1 LEU A 637     -29.787 -68.493 -95.928  1.00121.73           C  
ATOM   4796  CD2 LEU A 637     -29.382 -67.720 -98.247  1.00121.73           C  
ATOM   4797  N   LEU A 638     -34.774 -68.570 -98.119  1.00115.90           N  
ATOM   4798  CA  LEU A 638     -35.960 -69.392 -98.325  1.00115.90           C  
ATOM   4799  C   LEU A 638     -36.743 -68.955 -99.556  1.00115.90           C  
ATOM   4800  O   LEU A 638     -37.376 -69.792-100.218  1.00115.90           O  
ATOM   4801  CB  LEU A 638     -36.840 -69.340 -97.084  1.00115.90           C  
ATOM   4802  CG  LEU A 638     -36.200 -69.924 -95.830  1.00115.90           C  
ATOM   4803  CD1 LEU A 638     -37.105 -69.688 -94.646  1.00115.90           C  
ATOM   4804  CD2 LEU A 638     -35.920 -71.401 -96.012  1.00115.90           C  
ATOM   4805  N   LEU A 639     -36.694 -67.662 -99.887  1.00121.65           N  
ATOM   4806  CA  LEU A 639     -37.335 -67.183-101.105  1.00121.65           C  
ATOM   4807  C   LEU A 639     -36.637 -67.729-102.346  1.00121.65           C  
ATOM   4808  O   LEU A 639     -37.301 -68.094-103.326  1.00121.65           O  
ATOM   4809  CB  LEU A 639     -37.353 -65.655-101.098  1.00121.65           C  
ATOM   4810  CG  LEU A 639     -38.146 -64.866-102.137  1.00121.65           C  
ATOM   4811  CD1 LEU A 639     -38.726 -63.635-101.483  1.00121.65           C  
ATOM   4812  CD2 LEU A 639     -37.262 -64.426-103.279  1.00121.65           C  
ATOM   4813  N   GLN A 640     -35.304 -67.819-102.317  1.00119.39           N  
ATOM   4814  CA  GLN A 640     -34.596 -68.435-103.435  1.00119.39           C  
ATOM   4815  C   GLN A 640     -34.832 -69.931-103.517  1.00119.39           C  
ATOM   4816  O   GLN A 640     -34.778 -70.490-104.613  1.00119.39           O  
ATOM   4817  CB  GLN A 640     -33.102 -68.193-103.342  1.00119.39           C  
ATOM   4818  CG  GLN A 640     -32.705 -66.807-103.615  1.00119.39           C  
ATOM   4819  CD  GLN A 640     -32.975 -66.440-105.036  1.00119.39           C  
ATOM   4820  OE1 GLN A 640     -32.729 -67.222-105.953  1.00119.39           O  
ATOM   4821  NE2 GLN A 640     -33.515 -65.253-105.235  1.00119.39           N  
ATOM   4822  N   ARG A 641     -35.040 -70.599-102.383  1.00116.97           N  
ATOM   4823  CA  ARG A 641     -35.378 -72.018-102.430  1.00116.97           C  
ATOM   4824  C   ARG A 641     -36.709 -72.235-103.136  1.00116.97           C  
ATOM   4825  O   ARG A 641     -36.862 -73.183-103.918  1.00116.97           O  
ATOM   4826  CB  ARG A 641     -35.415 -72.601-101.023  1.00116.97           C  
ATOM   4827  CG  ARG A 641     -35.710 -74.080-101.003  1.00116.97           C  
ATOM   4828  CD  ARG A 641     -35.709 -74.640 -99.603  1.00116.97           C  
ATOM   4829  NE  ARG A 641     -36.182 -76.020 -99.601  1.00116.97           N  
ATOM   4830  CZ  ARG A 641     -35.400 -77.073 -99.807  1.00116.97           C  
ATOM   4831  NH1 ARG A 641     -34.106 -76.895-100.017  1.00116.97           N  
ATOM   4832  NH2 ARG A 641     -35.909 -78.298 -99.797  1.00116.97           N  
ATOM   4833  N   ARG A 642     -37.670 -71.336-102.901  1.00124.25           N  
ATOM   4834  CA  ARG A 642     -38.896 -71.335-103.694  1.00124.25           C  
ATOM   4835  C   ARG A 642     -38.615 -71.048-105.169  1.00124.25           C  
ATOM   4836  O   ARG A 642     -39.287 -71.603-106.047  1.00124.25           O  
ATOM   4837  CB  ARG A 642     -39.879 -70.313-103.115  1.00124.25           C  
ATOM   4838  CG  ARG A 642     -41.193 -70.170-103.875  1.00124.25           C  
ATOM   4839  CD  ARG A 642     -42.061 -71.419-103.791  1.00124.25           C  
ATOM   4840  NE  ARG A 642     -42.614 -71.630-102.457  1.00124.25           N  
ATOM   4841  CZ  ARG A 642     -43.230 -72.742-102.076  1.00124.25           C  
ATOM   4842  NH1 ARG A 642     -43.370 -73.748-102.928  1.00124.25           N  
ATOM   4843  NH2 ARG A 642     -43.708 -72.850-100.845  1.00124.25           N  
ATOM   4844  N   ILE A 643     -37.605 -70.223-105.464  1.00121.96           N  
ATOM   4845  CA  ILE A 643     -37.301 -69.902-106.858  1.00121.96           C  
ATOM   4846  C   ILE A 643     -36.621 -71.075-107.559  1.00121.96           C  
ATOM   4847  O   ILE A 643     -36.989 -71.433-108.684  1.00121.96           O  
ATOM   4848  CB  ILE A 643     -36.469 -68.611-106.947  1.00121.96           C  
ATOM   4849  CG1 ILE A 643     -37.332 -67.410-106.567  1.00121.96           C  
ATOM   4850  CG2 ILE A 643     -35.887 -68.410-108.335  1.00121.96           C  
ATOM   4851  CD1 ILE A 643     -36.573 -66.116-106.520  1.00121.96           C  
ATOM   4852  N   PHE A 644     -35.639 -71.710-106.908  1.00130.23           N  
ATOM   4853  CA  PHE A 644     -34.997 -72.889-107.489  1.00130.23           C  
ATOM   4854  C   PHE A 644     -35.944 -74.072-107.614  1.00130.23           C  
ATOM   4855  O   PHE A 644     -35.699 -74.958-108.437  1.00130.23           O  
ATOM   4856  CB  PHE A 644     -33.781 -73.335-106.673  1.00130.23           C  
ATOM   4857  CG  PHE A 644     -32.584 -72.450-106.824  1.00130.23           C  
ATOM   4858  CD1 PHE A 644     -31.871 -72.432-108.003  1.00130.23           C  
ATOM   4859  CD2 PHE A 644     -32.125 -71.694-105.763  1.00130.23           C  
ATOM   4860  CE1 PHE A 644     -30.754 -71.626-108.141  1.00130.23           C  
ATOM   4861  CE2 PHE A 644     -31.011 -70.886-105.897  1.00130.23           C  
ATOM   4862  CZ  PHE A 644     -30.325 -70.857-107.087  1.00130.23           C  
ATOM   4863  N   LEU A 645     -37.013 -74.110-106.818  1.00129.15           N  
ATOM   4864  CA  LEU A 645     -38.049 -75.124-106.951  1.00129.15           C  
ATOM   4865  C   LEU A 645     -39.217 -74.667-107.813  1.00129.15           C  
ATOM   4866  O   LEU A 645     -40.352 -75.107-107.594  1.00129.15           O  
ATOM   4867  CB  LEU A 645     -38.538 -75.549-105.569  1.00129.15           C  
ATOM   4868  CG  LEU A 645     -37.501 -76.366-104.813  1.00129.15           C  
ATOM   4869  CD1 LEU A 645     -37.936 -76.572-103.381  1.00129.15           C  
ATOM   4870  CD2 LEU A 645     -37.345 -77.693-105.520  1.00129.15           C  
ATOM   4871  N   SER A 646     -38.974 -73.796-108.788  1.00133.27           N  
ATOM   4872  CA  SER A 646     -40.024 -73.289-109.654  1.00133.27           C  
ATOM   4873  C   SER A 646     -39.746 -73.659-111.104  1.00133.27           C  
ATOM   4874  O   SER A 646     -38.621 -73.991-111.481  1.00133.27           O  
ATOM   4875  CB  SER A 646     -40.165 -71.770-109.535  1.00133.27           C  
ATOM   4876  OG  SER A 646     -41.137 -71.284-110.442  1.00133.27           O  
ATOM   4877  N   HIS A 647     -40.804 -73.599-111.914  1.00135.47           N  
ATOM   4878  CA  HIS A 647     -40.673 -73.780-113.353  1.00135.47           C  
ATOM   4879  C   HIS A 647     -40.151 -72.528-114.036  1.00135.47           C  
ATOM   4880  O   HIS A 647     -39.678 -72.598-115.179  1.00135.47           O  
ATOM   4881  CB  HIS A 647     -42.022 -74.173-113.954  1.00135.47           C  
ATOM   4882  CG  HIS A 647     -42.542 -75.482-113.455  1.00135.47           C  
ATOM   4883  ND1 HIS A 647     -43.302 -75.592-112.311  1.00135.47           N  
ATOM   4884  CD2 HIS A 647     -42.411 -76.738-113.942  1.00135.47           C  
ATOM   4885  CE1 HIS A 647     -43.616 -76.860-112.114  1.00135.47           C  
ATOM   4886  NE2 HIS A 647     -43.088 -77.576-113.090  1.00135.47           N  
ATOM   4887  N   TYR A 648     -40.227 -71.387-113.355  1.00136.95           N  
ATOM   4888  CA  TYR A 648     -39.721 -70.148-113.924  1.00136.95           C  
ATOM   4889  C   TYR A 648     -38.202 -70.173-114.003  1.00136.95           C  
ATOM   4890  O   TYR A 648     -37.616 -69.758-115.010  1.00136.95           O  
ATOM   4891  CB  TYR A 648     -40.221 -68.968-113.094  1.00136.95           C  
ATOM   4892  CG  TYR A 648     -41.720 -68.751-113.181  1.00136.95           C  
ATOM   4893  CD1 TYR A 648     -42.462 -69.272-114.231  1.00136.95           C  
ATOM   4894  CD2 TYR A 648     -42.394 -68.044-112.198  1.00136.95           C  
ATOM   4895  CE1 TYR A 648     -43.821 -69.081-114.301  1.00136.95           C  
ATOM   4896  CE2 TYR A 648     -43.759 -67.848-112.262  1.00136.95           C  
ATOM   4897  CZ  TYR A 648     -44.467 -68.370-113.317  1.00136.95           C  
ATOM   4898  OH  TYR A 648     -45.827 -68.183-113.397  1.00136.95           O  
ATOM   4899  N   PHE A 649     -37.548 -70.704-112.968  1.00137.91           N  
ATOM   4900  CA  PHE A 649     -36.120 -70.971-113.045  1.00137.91           C  
ATOM   4901  C   PHE A 649     -35.798 -72.073-114.048  1.00137.91           C  
ATOM   4902  O   PHE A 649     -34.685 -72.101-114.579  1.00137.91           O  
ATOM   4903  CB  PHE A 649     -35.580 -71.342-111.664  1.00137.91           C  
ATOM   4904  CG  PHE A 649     -34.094 -71.529-111.621  1.00137.91           C  
ATOM   4905  CD1 PHE A 649     -33.249 -70.433-111.619  1.00137.91           C  
ATOM   4906  CD2 PHE A 649     -33.541 -72.799-111.594  1.00137.91           C  
ATOM   4907  CE1 PHE A 649     -31.880 -70.598-111.585  1.00137.91           C  
ATOM   4908  CE2 PHE A 649     -32.171 -72.973-111.562  1.00137.91           C  
ATOM   4909  CZ  PHE A 649     -31.340 -71.870-111.561  1.00137.91           C  
ATOM   4910  N   LEU A 650     -36.744 -72.974-114.328  1.00133.31           N  
ATOM   4911  CA  LEU A 650     -36.523 -73.964-115.374  1.00133.31           C  
ATOM   4912  C   LEU A 650     -36.520 -73.336-116.759  1.00133.31           C  
ATOM   4913  O   LEU A 650     -35.931 -73.907-117.681  1.00133.31           O  
ATOM   4914  CB  LEU A 650     -37.577 -75.070-115.303  1.00133.31           C  
ATOM   4915  CG  LEU A 650     -37.552 -75.962-114.063  1.00133.31           C  
ATOM   4916  CD1 LEU A 650     -38.730 -76.916-114.070  1.00133.31           C  
ATOM   4917  CD2 LEU A 650     -36.245 -76.729-113.991  1.00133.31           C  
ATOM   4918  N   HIS A 651     -37.167 -72.181-116.929  1.00124.96           N  
ATOM   4919  CA  HIS A 651     -36.963 -71.417-118.155  1.00124.96           C  
ATOM   4920  C   HIS A 651     -35.664 -70.619-118.112  1.00124.96           C  
ATOM   4921  O   HIS A 651     -34.981 -70.489-119.133  1.00124.96           O  
ATOM   4922  CB  HIS A 651     -38.135 -70.474-118.404  1.00124.96           C  
ATOM   4923  CG  HIS A 651     -39.395 -71.164-118.812  1.00124.96           C  
ATOM   4924  ND1 HIS A 651     -40.597 -70.503-118.935  1.00124.96           N  
ATOM   4925  CD2 HIS A 651     -39.642 -72.456-119.129  1.00124.96           C  
ATOM   4926  CE1 HIS A 651     -41.530 -71.357-119.309  1.00124.96           C  
ATOM   4927  NE2 HIS A 651     -40.978 -72.550-119.433  1.00124.96           N  
ATOM   4928  N   VAL A 652     -35.312 -70.081-116.941  1.00126.61           N  
ATOM   4929  CA  VAL A 652     -34.156 -69.192-116.836  1.00126.61           C  
ATOM   4930  C   VAL A 652     -32.849 -69.965-116.996  1.00126.61           C  
ATOM   4931  O   VAL A 652     -31.938 -69.522-117.706  1.00126.61           O  
ATOM   4932  CB  VAL A 652     -34.210 -68.410-115.510  1.00126.61           C  
ATOM   4933  CG1 VAL A 652     -32.922 -67.656-115.260  1.00126.61           C  
ATOM   4934  CG2 VAL A 652     -35.358 -67.426-115.540  1.00126.61           C  
ATOM   4935  N   SER A 653     -32.740 -71.139-116.369  1.00123.94           N  
ATOM   4936  CA  SER A 653     -31.518 -71.930-116.505  1.00123.94           C  
ATOM   4937  C   SER A 653     -31.384 -72.517-117.904  1.00123.94           C  
ATOM   4938  O   SER A 653     -30.264 -72.667-118.409  1.00123.94           O
[truncated: 2,473,745 more chars]
