# Supplementary material for: Modeling membrane geometries implicitly in Rosetta
Source: Protein Sci. 2024 Feb 15;33(3):e4908. doi: 10.1002/pro.4908 (PMC10868433; doi:10.1002/pro.4908)
Supplement: Supplementary file 2 — Data S2. Supporting Information [file PRO-33-e4908-s001.gz › mp_geo_demos/refinement_in_curved_membrane/mp_transition_slab_6b3r_center120.pdb]

HEADER                                            12-JUN-23   XXXX              
EXPDTA    THEORETICAL MODEL                                                     
REMARK 220                                                                      
REMARK 220 EXPERIMENTAL DETAILS                                                 
REMARK 220  EXPERIMENT TYPE                : THEORETICAL MODELLING              
REMARK 220  DATE OF DATA COLLECTION        : 12-JUN-23                          
REMARK 220                                                                      
REMARK 220 REMARK: MODEL GENERATED BY ROSETTA                                   
REMARK 220  VERSION 2022.47.post.dev+804.woodsh17.memgeopore.a0ba9cefe          
SSBOND     CYS A  233    CYS A  406                                       2.03  
SSBOND     CYS B 1735    CYS B 1908                                       2.03  
SSBOND     CYS C 3237    CYS C 3410                                       2.03  
ATOM      1  N   LEU A   1     -90.071 -32.880  21.606  1.00  0.89           N  
ATOM      2  CA  LEU A   1     -89.230 -32.969  22.794  1.00  0.93           C  
ATOM      3  C   LEU A   1     -87.925 -33.702  22.487  1.00  0.92           C  
ATOM      4  O   LEU A   1     -87.359 -33.554  21.404  1.00  0.89           O  
ATOM      5  CB  LEU A   1     -89.977 -33.670  23.931  1.00  0.95           C  
ATOM      6  CG  LEU A   1     -91.407 -34.122  23.607  1.00  0.94           C  
ATOM      7  CD1 LEU A   1     -91.746 -33.746  22.171  1.00  0.91           C  
ATOM      8  CD2 LEU A   1     -91.525 -35.624  23.821  1.00  0.95           C  
ATOM      9 1H   LEU A   1     -90.917 -32.397  21.831  1.00  0.90           H  
ATOM     10 2H   LEU A   1     -89.584 -32.382  20.889  1.00  0.87           H  
ATOM     11 3H   LEU A   1     -90.289 -33.801  21.282  1.00  0.88           H  
ATOM     12  HA  LEU A   1     -88.977 -31.959  23.115  1.00  0.93           H  
ATOM     13 1HB  LEU A   1     -89.411 -34.551  24.228  1.00  0.95           H  
ATOM     14 2HB  LEU A   1     -90.029 -32.992  24.783  1.00  0.96           H  
ATOM     15  HG  LEU A   1     -92.109 -33.606  24.261  1.00  0.95           H  
ATOM     16 1HD1 LEU A   1     -92.762 -34.068  21.941  1.00  0.90           H  
ATOM     17 2HD1 LEU A   1     -91.672 -32.665  22.050  1.00  0.91           H  
ATOM     18 3HD1 LEU A   1     -91.049 -34.236  21.492  1.00  0.89           H  
ATOM     19 1HD2 LEU A   1     -92.542 -35.945  23.592  1.00  0.94           H  
ATOM     20 2HD2 LEU A   1     -90.824 -36.142  23.166  1.00  0.93           H  
ATOM     21 3HD2 LEU A   1     -91.295 -35.862  24.860  1.00  0.96           H  
ATOM     22  N   VAL A   2     -87.449 -34.489  23.451  1.00  0.94           N  
ATOM     23  CA  VAL A   2     -86.221 -35.265  23.317  1.00  0.94           C  
ATOM     24  C   VAL A   2     -86.473 -36.749  23.549  1.00  0.94           C  
ATOM     25  O   VAL A   2     -85.995 -37.594  22.781  1.00  0.93           O  
ATOM     26  CB  VAL A   2     -85.121 -34.744  24.267  1.00  0.95           C  
ATOM     27  CG1 VAL A   2     -85.633 -33.563  25.078  1.00  0.96           C  
ATOM     28  CG2 VAL A   2     -84.654 -35.865  25.183  1.00  0.97           C  
ATOM     29  H   VAL A   2     -87.974 -34.544  24.312  1.00  0.95           H  
ATOM     30  HA  VAL A   2     -85.861 -35.168  22.292  1.00  0.91           H  
ATOM     31  HB  VAL A   2     -84.280 -34.385  23.673  1.00  0.94           H  
ATOM     32 1HG1 VAL A   2     -84.844 -33.208  25.742  1.00  0.97           H  
ATOM     33 2HG1 VAL A   2     -85.927 -32.759  24.404  1.00  0.96           H  
ATOM     34 3HG1 VAL A   2     -86.492 -33.874  25.671  1.00  0.97           H  
ATOM     35 1HG2 VAL A   2     -83.878 -35.491  25.850  1.00  0.97           H  
ATOM     36 2HG2 VAL A   2     -85.496 -36.228  25.773  1.00  0.97           H  
ATOM     37 3HG2 VAL A   2     -84.254 -36.682  24.583  1.00  0.96           H  
ATOM     38  N   THR A   3     -87.216 -37.080  24.616  1.00  0.96           N  
ATOM     39  CA  THR A   3     -87.594 -38.449  25.008  1.00  0.96           C  
ATOM     40  C   THR A   3     -86.374 -39.346  25.221  1.00  0.97           C  
ATOM     41  O   THR A   3     -86.376 -40.523  24.858  1.00  0.96           O  
ATOM     42  CB  THR A   3     -88.567 -39.081  24.004  1.00  0.95           C  
ATOM     43  OG1 THR A   3     -88.842 -38.150  22.949  1.00  0.93           O  
ATOM     44  CG2 THR A   3     -89.869 -39.462  24.691  1.00  0.96           C  
ATOM     45  H   THR A   3     -87.528 -36.303  25.181  1.00  0.97           H  
ATOM     46  HA  THR A   3     -88.090 -38.407  25.977  1.00  0.97           H  
ATOM     47  HB  THR A   3     -88.115 -39.975  23.573  1.00  0.94           H  
ATOM     48  HG1 THR A   3     -88.355 -37.337  23.106  1.00  0.93           H  
ATOM     49 1HG2 THR A   3     -90.547 -39.909  23.964  1.00  0.95           H  
ATOM     50 2HG2 THR A   3     -89.665 -40.179  25.486  1.00  0.97           H  
ATOM     51 3HG2 THR A   3     -90.330 -38.571  25.116  1.00  0.97           H  
ATOM     52  N   GLY A   4     -85.331 -38.786  25.829  1.00  0.97           N  
ATOM     53  CA  GLY A   4     -84.119 -39.535  26.093  1.00  0.97           C  
ATOM     54  C   GLY A   4     -84.041 -40.041  27.519  1.00  0.98           C  
ATOM     55  O   GLY A   4     -82.974 -40.014  28.138  1.00  0.99           O  
ATOM     56  H   GLY A   4     -85.383 -37.818  26.112  1.00  0.97           H  
ATOM     57 1HA  GLY A   4     -84.060 -40.385  25.414  1.00  0.97           H  
ATOM     58 2HA  GLY A   4     -83.252 -38.905  25.895  1.00  0.97           H  
ATOM     59  N   ILE A   5     -85.176 -40.508  28.051  1.00  0.99           N  
ATOM     60  CA  ILE A   5     -85.236 -40.981  29.430  1.00  0.99           C  
ATOM     61  C   ILE A   5     -84.861 -42.447  29.565  1.00  0.99           C  
ATOM     62  O   ILE A   5     -84.965 -43.004  30.667  1.00  0.99           O  
ATOM     63  CB  ILE A   5     -86.641 -40.758  30.026  1.00  0.99           C  
ATOM     64  CG1 ILE A   5     -87.563 -40.105  28.993  1.00  0.99           C  
ATOM     65  CG2 ILE A   5     -86.557 -39.906  31.283  1.00  1.00           C  
ATOM     66  CD1 ILE A   5     -86.896 -39.837  27.663  1.00  0.99           C  
ATOM     67  H   ILE A   5     -86.012 -40.535  27.485  1.00  0.98           H  
ATOM     68  HA  ILE A   5     -84.517 -40.415  30.021  1.00  0.99           H  
ATOM     69  HB  ILE A   5     -87.085 -41.720  30.281  1.00  0.99           H  
ATOM     70 1HG1 ILE A   5     -88.427 -40.745  28.819  1.00  0.99           H  
ATOM     71 2HG1 ILE A   5     -87.933 -39.157  29.384  1.00  0.99           H  
ATOM     72 1HG2 ILE A   5     -87.556 -39.758  31.691  1.00  1.00           H  
ATOM     73 2HG2 ILE A   5     -85.935 -40.409  32.022  1.00  1.00           H  
ATOM     74 3HG2 ILE A   5     -86.118 -38.938  31.038  1.00  1.00           H  
ATOM     75 1HD1 ILE A   5     -87.611 -39.373  26.984  1.00  0.98           H  
ATOM     76 2HD1 ILE A   5     -86.047 -39.168  27.809  1.00  0.99           H  
ATOM     77 3HD1 ILE A   5     -86.548 -40.777  27.236  1.00  0.98           H  
ATOM     78  N   TYR A   6     -84.431 -43.096  28.481  1.00  0.99           N  
ATOM     79  CA  TYR A   6     -84.030 -44.494  28.559  1.00  0.99           C  
ATOM     80  C   TYR A   6     -82.671 -44.671  29.222  1.00  0.99           C  
ATOM     81  O   TYR A   6     -82.365 -45.769  29.697  1.00  0.99           O  
ATOM     82  CB  TYR A   6     -84.014 -45.116  27.161  1.00  0.98           C  
ATOM     83  CG  TYR A   6     -84.409 -44.155  26.061  1.00  0.97           C  
ATOM     84  CD1 TYR A   6     -84.741 -42.844  26.371  1.00  0.98           C  
ATOM     85  CD2 TYR A   6     -84.438 -44.584  24.743  1.00  0.96           C  
ATOM     86  CE1 TYR A   6     -85.102 -41.967  25.367  1.00  0.97           C  
ATOM     87  CE2 TYR A   6     -84.798 -43.707  23.738  1.00  0.95           C  
ATOM     88  CZ  TYR A   6     -85.129 -42.403  24.047  1.00  0.95           C  
ATOM     89  OH  TYR A   6     -85.488 -41.529  23.047  1.00  0.93           O  
ATOM     90  H   TYR A   6     -84.381 -42.618  27.593  1.00  0.98           H  
ATOM     91  HA  TYR A   6     -84.755 -45.029  29.173  1.00  0.99           H  
ATOM     92 1HB  TYR A   6     -83.014 -45.493  26.941  1.00  0.98           H  
ATOM     93 2HB  TYR A   6     -84.697 -45.964  27.132  1.00  0.98           H  
ATOM     94  HD1 TYR A   6     -84.719 -42.507  27.408  1.00  0.98           H  
ATOM     95  HD2 TYR A   6     -84.177 -45.614  24.499  1.00  0.96           H  
ATOM     96  HE1 TYR A   6     -85.363 -40.937  25.611  1.00  0.97           H  
ATOM     97  HE2 TYR A   6     -84.822 -44.044  22.702  1.00  0.92           H  
ATOM     98  HH  TYR A   6     -85.456 -41.982  22.201  1.00  0.91           H  
ATOM     99  N   VAL A   7     -81.850 -43.621  29.261  1.00  0.99           N  
ATOM    100  CA  VAL A   7     -80.575 -43.718  29.958  1.00  0.99           C  
ATOM    101  C   VAL A   7     -80.760 -43.523  31.456  1.00  1.00           C  
ATOM    102  O   VAL A   7     -79.962 -44.026  32.253  1.00  1.00           O  
ATOM    103  CB  VAL A   7     -79.571 -42.705  29.384  1.00  0.99           C  
ATOM    104  CG1 VAL A   7     -80.209 -41.902  28.259  1.00  0.99           C  
ATOM    105  CG2 VAL A   7     -79.075 -41.785  30.489  1.00  0.99           C  
ATOM    106  H   VAL A   7     -82.101 -42.752  28.812  1.00  0.99           H  
ATOM    107  HA  VAL A   7     -80.177 -44.723  29.813  1.00  0.99           H  
ATOM    108  HB  VAL A   7     -78.728 -43.246  28.954  1.00  0.99           H  
ATOM    109 1HG1 VAL A   7     -79.484 -41.190  27.864  1.00  0.99           H  
ATOM    110 2HG1 VAL A   7     -80.524 -42.577  27.464  1.00  0.98           H  
ATOM    111 3HG1 VAL A   7     -81.074 -41.363  28.643  1.00  0.99           H  
ATOM    112 1HG2 VAL A   7     -78.364 -41.070  30.075  1.00  0.99           H  
ATOM    113 2HG2 VAL A   7     -79.919 -41.248  30.922  1.00  1.00           H  
ATOM    114 3HG2 VAL A   7     -78.586 -42.377  31.263  1.00  1.00           H  
ATOM    115  N   LYS A   8     -81.800 -42.803  31.863  1.00  1.00           N  
ATOM    116  CA  LYS A   8     -82.071 -42.568  33.281  1.00  1.00           C  
ATOM    117  C   LYS A   8     -83.026 -43.612  33.851  1.00  1.00           C  
ATOM    118  O   LYS A   8     -84.044 -43.291  34.460  1.00  1.00           O  
ATOM    119  CB  LYS A   8     -82.619 -41.159  33.474  1.00  1.00           C  
ATOM    120  CG  LYS A   8     -82.752 -40.354  32.188  1.00  1.00           C  
ATOM    121  CD  LYS A   8     -82.296 -41.161  30.981  1.00  1.00           C  
ATOM    122  CE  LYS A   8     -81.832 -42.552  31.388  1.00  1.00           C  
ATOM    123  NZ  LYS A   8     -81.941 -42.768  32.856  1.00  1.00           N  
ATOM    124  H   LYS A   8     -82.421 -42.408  31.172  1.00  1.00           H  
ATOM    125  HA  LYS A   8     -81.135 -42.663  33.832  1.00  1.00           H  
ATOM    126 1HB  LYS A   8     -83.604 -41.212  33.938  1.00  1.00           H  
ATOM    127 2HB  LYS A   8     -81.967 -40.604  34.150  1.00  1.00           H  
ATOM    128 1HG  LYS A   8     -83.793 -40.062  32.047  1.00  1.00           H  
ATOM    129 2HG  LYS A   8     -82.146 -39.451  32.260  1.00  1.00           H  
ATOM    130 1HD  LYS A   8     -83.121 -41.254  30.273  1.00  0.99           H  
ATOM    131 2HD  LYS A   8     -81.473 -40.644  30.488  1.00  0.99           H  
ATOM    132 1HE  LYS A   8     -82.436 -43.300  30.877  1.00  1.00           H  
ATOM    133 2HE  LYS A   8     -80.793 -42.690  31.090  1.00  1.00           H  
ATOM    134 1HZ  LYS A   8     -81.624 -43.700  33.084  1.00  1.00           H  
ATOM    135 2HZ  LYS A   8     -81.370 -42.090  33.340  1.00  1.00           H  
ATOM    136 3HZ  LYS A   8     -82.904 -42.661  33.142  1.00  1.00           H  
ATOM    137  N   TYR A   9     -82.693 -44.889  33.654  1.00  1.00           N  
ATOM    138  CA  TYR A   9     -83.480 -45.989  34.197  1.00  1.00           C  
ATOM    139  C   TYR A   9     -82.592 -47.043  34.850  1.00  1.00           C  
ATOM    140  O   TYR A   9     -83.047 -48.167  35.090  1.00  1.00           O  
ATOM    141  CB  TYR A   9     -84.350 -46.626  33.110  1.00  1.00           C  
ATOM    142  CG  TYR A   9     -84.198 -45.982  31.750  1.00  1.00           C  
ATOM    143  CD1 TYR A   9     -83.328 -44.914  31.582  1.00  1.00           C  
ATOM    144  CD2 TYR A   9     -84.928 -46.458  30.672  1.00  0.99           C  
ATOM    145  CE1 TYR A   9     -83.189 -44.326  30.340  1.00  0.99           C  
ATOM    146  CE2 TYR A   9     -84.789 -45.870  29.430  1.00  0.99           C  
ATOM    147  CZ  TYR A   9     -83.923 -44.808  29.262  1.00  0.99           C  
ATOM    148  OH  TYR A   9     -83.785 -44.222  28.025  1.00  0.99           O  
ATOM    149  H   TYR A   9     -81.867 -45.096  33.110  1.00  1.00           H  
ATOM    150  HA  TYR A   9     -84.133 -45.595  34.976  1.00  1.00           H  
ATOM    151 1HB  TYR A   9     -84.099 -47.683  33.016  1.00  1.00           H  
ATOM    152 2HB  TYR A   9     -85.398 -46.563  33.401  1.00  1.00           H  
ATOM    153  HD1 TYR A   9     -82.754 -44.540  32.430  1.00  1.00           H  
ATOM    154  HD2 TYR A   9     -85.612 -47.296  30.804  1.00  0.99           H  
ATOM    155  HE1 TYR A   9     -82.506 -43.487  30.208  1.00  0.99           H  
ATOM    156  HE2 TYR A   9     -85.363 -46.244  28.582  1.00  0.99           H  
ATOM    157  HH  TYR A   9     -84.356 -44.668  27.395  1.00  0.98           H  
ATOM    158  N   TRP A  10     -81.341 -46.703  35.146  1.00  1.00           N  
ATOM    159  CA  TRP A  10     -80.399 -47.641  35.735  1.00  1.00           C  
ATOM    160  C   TRP A  10     -80.440 -47.566  37.258  1.00  1.00           C  
ATOM    161  O   TRP A  10     -80.661 -46.501  37.844  1.00  1.00           O  
ATOM    162  CB  TRP A  10     -78.980 -47.363  35.237  1.00  1.00           C  
ATOM    163  CG  TRP A  10     -78.897 -46.213  34.280  1.00  1.00           C  
ATOM    164  CD1 TRP A  10     -79.931 -45.440  33.843  1.00  1.00           C  
ATOM    165  CD2 TRP A  10     -77.709 -45.697  33.632  1.00  1.00           C  
ATOM    166  NE1 TRP A  10     -79.471 -44.484  32.971  1.00  1.00           N  
ATOM    167  CE2 TRP A  10     -78.114 -44.626  32.832  1.00  1.00           C  
ATOM    168  CE3 TRP A  10     -76.355 -46.053  33.668  1.00  1.00           C  
ATOM    169  CZ2 TRP A  10     -77.214 -43.901  32.066  1.00  1.00           C  
ATOM    170  CZ3 TRP A  10     -75.453 -45.326  32.901  1.00  1.00           C  
ATOM    171  CH2 TRP A  10     -75.872 -44.277  32.122  1.00  1.00           C  
ATOM    172  H   TRP A  10     -81.039 -45.759  34.952  1.00  1.00           H  
ATOM    173  HA  TRP A  10     -80.681 -48.650  35.434  1.00  1.00           H  
ATOM    174 1HB  TRP A  10     -78.332 -47.148  36.087  1.00  1.00           H  
ATOM    175 2HB  TRP A  10     -78.588 -48.250  34.742  1.00  1.00           H  
ATOM    176  HD1 TRP A  10     -80.971 -45.563  34.141  1.00  1.00           H  
ATOM    177  HE1 TRP A  10     -80.039 -43.789  32.507  1.00  1.00           H  
ATOM    178  HE3 TRP A  10     -76.017 -46.883  34.287  1.00  1.00           H  
ATOM    179  HZ2 TRP A  10     -77.527 -43.065  31.440  1.00  1.00           H  
ATOM    180  HZ3 TRP A  10     -74.401 -45.610  32.934  1.00  1.00           H  
ATOM    181  HH2 TRP A  10     -75.137 -43.728  31.533  1.00  1.00           H  
ATOM    182  N   ILE A  11     -80.211 -48.714  37.894  1.00  1.00           N  
ATOM    183  CA  ILE A  11     -80.258 -48.829  39.346  1.00  1.00           C  
ATOM    184  C   ILE A  11     -78.880 -48.664  39.976  1.00  1.00           C  
ATOM    185  O   ILE A  11     -78.711 -48.941  41.170  1.00  1.00           O  
ATOM    186  CB  ILE A  11     -80.891 -50.163  39.773  1.00  1.00           C  
ATOM    187  CG1 ILE A  11     -81.287 -50.983  38.542  1.00  1.00           C  
ATOM    188  CG2 ILE A  11     -82.098 -49.918  40.665  1.00  1.00           C  
ATOM    189  CD1 ILE A  11     -80.972 -50.305  37.229  1.00  1.00           C  
ATOM    190  H   ILE A  11     -79.998 -49.533  37.343  1.00  1.00           H  
ATOM    191  HA  ILE A  11     -80.871 -48.017  39.738  1.00  1.00           H  
ATOM    192  HB  ILE A  11     -80.158 -50.754  40.322  1.00  1.00           H  
ATOM    193 1HG1 ILE A  11     -80.772 -51.943  38.564  1.00  1.00           H  
ATOM    194 2HG1 ILE A  11     -82.358 -51.187  38.571  1.00  1.00           H  
ATOM    195 1HG2 ILE A  11     -82.534 -50.873  40.957  1.00  1.00           H  
ATOM    196 2HG2 ILE A  11     -81.787 -49.374  41.556  1.00  1.00           H  
ATOM    197 3HG2 ILE A  11     -82.839 -49.332  40.122  1.00  1.00           H  
ATOM    198 1HD1 ILE A  11     -81.282 -50.947  36.404  1.00  1.00           H  
ATOM    199 2HD1 ILE A  11     -81.506 -49.356  37.171  1.00  1.00           H  
ATOM    200 3HD1 ILE A  11     -79.900 -50.123  37.162  1.00  1.00           H  
ATOM    201  N   TYR A  12     -77.885 -48.218  39.205  1.00  1.00           N  
ATOM    202  CA  TYR A  12     -76.531 -48.091  39.735  1.00  1.00           C  
ATOM    203  C   TYR A  12     -76.416 -46.908  40.689  1.00  1.00           C  
ATOM    204  O   TYR A  12     -75.665 -46.970  41.669  1.00  1.00           O  
ATOM    205  CB  TYR A  12     -75.528 -47.959  38.589  1.00  1.00           C  
ATOM    206  CG  TYR A  12     -76.162 -47.991  37.216  1.00  1.00           C  
ATOM    207  CD1 TYR A  12     -77.537 -48.130  37.090  1.00  1.00           C  
ATOM    208  CD2 TYR A  12     -75.370 -47.881  36.084  1.00  1.00           C  
ATOM    209  CE1 TYR A  12     -78.116 -48.159  35.836  1.00  1.00           C  
ATOM    210  CE2 TYR A  12     -75.949 -47.909  34.830  1.00  1.00           C  
ATOM    211  CZ  TYR A  12     -77.316 -48.048  34.704  1.00  1.00           C  
ATOM    212  OH  TYR A  12     -77.893 -48.077  33.456  1.00  1.00           O  
ATOM    213  H   TYR A  12     -78.063 -47.964  38.244  1.00  1.00           H  
ATOM    214  HA  TYR A  12     -76.297 -48.990  40.305  1.00  1.00           H  
ATOM    215 1HB  TYR A  12     -74.982 -47.020  38.690  1.00  1.00           H  
ATOM    216 2HB  TYR A  12     -74.801 -48.769  38.647  1.00  1.00           H  
ATOM    217  HD1 TYR A  12     -78.160 -48.216  37.981  1.00  1.00           H  
ATOM    218  HD2 TYR A  12     -74.289 -47.772  36.183  1.00  1.00           H  
ATOM    219  HE1 TYR A  12     -79.195 -48.268  35.737  1.00  1.00           H  
ATOM    220  HE2 TYR A  12     -75.325 -47.824  33.940  1.00  1.00           H  
ATOM    221  HH  TYR A  12     -77.209 -47.989  32.787  1.00  1.00           H  
ATOM    222  N   VAL A  13     -77.154 -45.827  40.424  1.00  1.00           N  
ATOM    223  CA  VAL A  13     -77.153 -44.690  41.339  1.00  1.00           C  
ATOM    224  C   VAL A  13     -77.886 -45.045  42.624  1.00  1.00           C  
ATOM    225  O   VAL A  13     -77.497 -44.613  43.718  1.00  1.00           O  
ATOM    226  CB  VAL A  13     -77.765 -43.453  40.661  1.00  1.00           C  
ATOM    227  CG1 VAL A  13     -78.190 -43.782  39.237  1.00  1.00           C  
ATOM    228  CG2 VAL A  13     -78.948 -42.949  41.474  1.00  1.00           C  
ATOM    229  H   VAL A  13     -77.719 -45.785  39.588  1.00  1.00           H  
ATOM    230  HA  VAL A  13     -76.121 -44.464  41.609  1.00  1.00           H  
ATOM    231  HB  VAL A  13     -77.007 -42.672  40.598  1.00  1.00           H  
ATOM    232 1HG1 VAL A  13     -78.621 -42.895  38.772  1.00  1.00           H  
ATOM    233 2HG1 VAL A  13     -77.322 -44.106  38.664  1.00  1.00           H  
ATOM    234 3HG1 VAL A  13     -78.933 -44.579  39.254  1.00  1.00           H  
ATOM    235 1HG2 VAL A  13     -79.376 -42.073  40.988  1.00  1.00           H  
ATOM    236 2HG2 VAL A  13     -79.703 -43.732  41.542  1.00  1.00           H  
ATOM    237 3HG2 VAL A  13     -78.613 -42.681  42.476  1.00  1.00           H  
ATOM    238  N   CYS A  14     -78.948 -45.850  42.516  1.00  1.00           N  
ATOM    239  CA  CYS A  14     -79.649 -46.329  43.701  1.00  1.00           C  
ATOM    240  C   CYS A  14     -78.787 -47.288  44.511  1.00  1.00           C  
ATOM    241  O   CYS A  14     -78.908 -47.342  45.740  1.00  1.00           O  
ATOM    242  CB  CYS A  14     -80.959 -47.008  43.299  1.00  1.00           C  
ATOM    243  SG  CYS A  14     -81.264 -47.027  41.517  1.00  1.00           S  
ATOM    244  H   CYS A  14     -79.274 -46.134  41.603  1.00  1.00           H  
ATOM    245  HA  CYS A  14     -79.878 -45.474  44.338  1.00  1.00           H  
ATOM    246 1HB  CYS A  14     -80.957 -48.040  43.652  1.00  1.00           H  
ATOM    247 2HB  CYS A  14     -81.794 -46.500  43.779  1.00  1.00           H  
ATOM    248  HG  CYS A  14     -82.428 -47.665  41.582  1.00  1.00           H  
ATOM    249  N   ALA A  15     -77.910 -48.042  43.845  1.00  1.00           N  
ATOM    250  CA  ALA A  15     -76.985 -48.906  44.566  1.00  1.00           C  
ATOM    251  C   ALA A  15     -75.881 -48.096  45.232  1.00  1.00           C  
ATOM    252  O   ALA A  15     -75.461 -48.410  46.351  1.00  1.00           O  
ATOM    253  CB  ALA A  15     -76.391 -49.948  43.619  1.00  1.00           C  
ATOM    254  H   ALA A  15     -77.879 -48.022  42.835  1.00  1.00           H  
ATOM    255  HA  ALA A  15     -77.541 -49.417  45.352  1.00  1.00           H  
ATOM    256 1HB  ALA A  15     -75.701 -50.588  44.169  1.00  1.00           H  
ATOM    257 2HB  ALA A  15     -77.192 -50.556  43.198  1.00  1.00           H  
ATOM    258 3HB  ALA A  15     -75.856 -49.446  42.815  1.00  1.00           H  
ATOM    259  N   GLY A  16     -75.401 -47.048  44.558  1.00  1.00           N  
ATOM    260  CA  GLY A  16     -74.335 -46.238  45.120  1.00  1.00           C  
ATOM    261  C   GLY A  16     -74.781 -45.367  46.277  1.00  1.00           C  
ATOM    262  O   GLY A  16     -73.972 -45.027  47.147  1.00  1.00           O  
ATOM    263  H   GLY A  16     -75.774 -46.809  43.651  1.00  1.00           H  
ATOM    264 1HA  GLY A  16     -73.530 -46.886  45.467  1.00  1.00           H  
ATOM    265 2HA  GLY A  16     -73.919 -45.596  44.345  1.00  1.00           H  
ATOM    266  N   MET A  17     -76.065 -44.993  46.306  1.00  1.00           N  
ATOM    267  CA  MET A  17     -76.584 -44.205  47.421  1.00  1.00           C  
ATOM    268  C   MET A  17     -76.602 -45.005  48.719  1.00  1.00           C  
ATOM    269  O   MET A  17     -76.475 -44.423  49.802  1.00  1.00           O  
ATOM    270  CB  MET A  17     -77.988 -43.692  47.096  1.00  1.00           C  
ATOM    271  CG  MET A  17     -78.509 -44.106  45.727  1.00  1.00           C  
ATOM    272  SD  MET A  17     -77.327 -45.115  44.810  1.00  1.00           S  
ATOM    273  CE  MET A  17     -75.973 -45.195  45.978  1.00  1.00           C  
ATOM    274  H   MET A  17     -76.688 -45.252  45.554  1.00  1.00           H  
ATOM    275  HA  MET A  17     -75.925 -43.350  47.577  1.00  1.00           H  
ATOM    276 1HB  MET A  17     -78.690 -44.056  47.844  1.00  1.00           H  
ATOM    277 2HB  MET A  17     -77.997 -42.602  47.141  1.00  1.00           H  
ATOM    278 1HG  MET A  17     -79.429 -44.676  45.845  1.00  1.00           H  
ATOM    279 2HG  MET A  17     -78.732 -43.217  45.138  1.00  1.00           H  
ATOM    280 1HE  MET A  17     -75.161 -45.788  45.554  1.00  1.00           H  
ATOM    281 2HE  MET A  17     -75.614 -44.187  46.190  1.00  1.00           H  
ATOM    282 3HE  MET A  17     -76.317 -45.660  46.902  1.00  1.00           H  
ATOM    283  N   PHE A  18     -76.733 -46.332  48.626  1.00  1.00           N  
ATOM    284  CA  PHE A  18     -76.700 -47.170  49.820  1.00  1.00           C  
ATOM    285  C   PHE A  18     -75.312 -47.186  50.447  1.00  1.00           C  
ATOM    286  O   PHE A  18     -75.179 -47.098  51.671  1.00  1.00           O  
ATOM    287  CB  PHE A  18     -77.152 -48.589  49.472  1.00  1.00           C  
ATOM    288  CG  PHE A  18     -77.510 -48.773  48.025  1.00  1.00           C  
ATOM    289  CD1 PHE A  18     -77.420 -47.715  47.133  1.00  1.00           C  
ATOM    290  CD2 PHE A  18     -77.939 -50.004  47.552  1.00  1.00           C  
ATOM    291  CE1 PHE A  18     -77.750 -47.883  45.801  1.00  1.00           C  
ATOM    292  CE2 PHE A  18     -78.268 -50.176  46.222  1.00  1.00           C  
ATOM    293  CZ  PHE A  18     -78.173 -49.113  45.346  1.00  1.00           C  
ATOM    294  H   PHE A  18     -76.857 -46.768  47.723  1.00  1.00           H  
ATOM    295  HA  PHE A  18     -77.387 -46.750  50.556  1.00  1.00           H  
ATOM    296 1HB  PHE A  18     -76.358 -49.293  49.718  1.00  1.00           H  
ATOM    297 2HB  PHE A  18     -78.021 -48.852  50.074  1.00  1.00           H  
ATOM    298  HD1 PHE A  18     -77.084 -46.742  47.493  1.00  1.00           H  
ATOM    299  HD2 PHE A  18     -78.014 -50.843  48.245  1.00  1.00           H  
ATOM    300  HE1 PHE A  18     -77.674 -47.043  45.111  1.00  1.00           H  
ATOM    301  HE2 PHE A  18     -78.603 -51.149  45.863  1.00  1.00           H  
ATOM    302  HZ  PHE A  18     -78.435 -49.247  44.297  1.00  1.00           H  
ATOM    303  N   ILE A  19     -74.264 -47.273  49.622  1.00  1.00           N  
ATOM    304  CA  ILE A  19     -72.904 -47.243  50.154  1.00  1.00           C  
ATOM    305  C   ILE A  19     -72.528 -45.835  50.601  1.00  1.00           C  
ATOM    306  O   ILE A  19     -71.752 -45.665  51.552  1.00  1.00           O  
ATOM    307  CB  ILE A  19     -71.907 -47.785  49.115  1.00  1.00           C  
ATOM    308  CG1 ILE A  19     -72.641 -48.194  47.835  1.00  1.00           C  
ATOM    309  CG2 ILE A  19     -71.131 -48.961  49.686  1.00  1.00           C  
ATOM    310  CD1 ILE A  19     -74.135 -47.974  47.890  1.00  1.00           C  
ATOM    311  H   ILE A  19     -74.401 -47.360  48.625  1.00  1.00           H  
ATOM    312  HA  ILE A  19     -72.864 -47.877  51.039  1.00  1.00           H  
ATOM    313  HB  ILE A  19     -71.206 -46.999  48.839  1.00  1.00           H  
ATOM    314 1HG1 ILE A  19     -72.244 -47.629  46.992  1.00  1.00           H  
ATOM    315 2HG1 ILE A  19     -72.460 -49.250  47.633  1.00  1.00           H  
ATOM    316 1HG2 ILE A  19     -70.431 -49.333  48.938  1.00  1.00           H  
ATOM    317 2HG2 ILE A  19     -70.580 -48.639  50.569  1.00  1.00           H  
ATOM    318 3HG2 ILE A  19     -71.825 -49.756  49.961  1.00  1.00           H  
ATOM    319 1HD1 ILE A  19     -74.585 -48.288  46.948  1.00  1.00           H  
ATOM    320 2HD1 ILE A  19     -74.559 -48.560  48.707  1.00  1.00           H  
ATOM    321 3HD1 ILE A  19     -74.341 -46.918  48.056  1.00  1.00           H  
ATOM    322  N   VAL A  20     -73.072 -44.810  49.935  1.00  1.00           N  
ATOM    323  CA  VAL A  20     -72.808 -43.430  50.331  1.00  1.00           C  
ATOM    324  C   VAL A  20     -73.465 -43.116  51.667  1.00  1.00           C  
ATOM    325  O   VAL A  20     -72.952 -42.296  52.440  1.00  1.00           O  
ATOM    326  CB  VAL A  20     -73.281 -42.460  49.234  1.00  1.00           C  
ATOM    327  CG1 VAL A  20     -73.881 -43.228  48.067  1.00  1.00           C  
ATOM    328  CG2 VAL A  20     -74.291 -41.479  49.811  1.00  1.00           C  
ATOM    329  H   VAL A  20     -73.676 -44.989  49.145  1.00  1.00           H  
ATOM    330  HA  VAL A  20     -71.733 -43.308  50.467  1.00  1.00           H  
ATOM    331  HB  VAL A  20     -72.420 -41.912  48.851  1.00  1.00           H  
ATOM    332 1HG1 VAL A  20     -74.210 -42.526  47.300  1.00  1.00           H  
ATOM    333 2HG1 VAL A  20     -73.130 -43.897  47.647  1.00  1.00           H  
ATOM    334 3HG1 VAL A  20     -74.734 -43.810  48.414  1.00  1.00           H  
ATOM    335 1HG2 VAL A  20     -74.620 -40.795  49.029  1.00  1.00           H  
ATOM    336 2HG2 VAL A  20     -75.149 -42.027  50.200  1.00  1.00           H  
ATOM    337 3HG2 VAL A  20     -73.827 -40.911  50.618  1.00  1.00           H  
ATOM    338  N   VAL A  21     -74.601 -43.752  51.961  1.00  1.00           N  
ATOM    339  CA  VAL A  21     -75.194 -43.635  53.289  1.00  1.00           C  
ATOM    340  C   VAL A  21     -74.560 -44.605  54.273  1.00  1.00           C  
ATOM    341  O   VAL A  21     -74.675 -44.406  55.487  1.00  1.00           O  
ATOM    342  CB  VAL A  21     -76.713 -43.863  53.233  1.00  1.00           C  
ATOM    343  CG1 VAL A  21     -77.158 -44.145  51.806  1.00  1.00           C  
ATOM    344  CG2 VAL A  21     -77.098 -45.010  54.155  1.00  1.00           C  
ATOM    345  H   VAL A  21     -75.061 -44.322  51.265  1.00  1.00           H  
ATOM    346  HA  VAL A  21     -75.010 -42.628  53.662  1.00  1.00           H  
ATOM    347  HB  VAL A  21     -77.219 -42.953  53.554  1.00  1.00           H  
ATOM    348 1HG1 VAL A  21     -78.236 -44.303  51.785  1.00  1.00           H  
ATOM    349 2HG1 VAL A  21     -76.904 -43.296  51.172  1.00  1.00           H  
ATOM    350 3HG1 VAL A  21     -76.653 -45.038  51.437  1.00  1.00           H  
ATOM    351 1HG2 VAL A  21     -78.176 -45.165  54.111  1.00  1.00           H  
ATOM    352 2HG2 VAL A  21     -76.587 -45.919  53.838  1.00  1.00           H  
ATOM    353 3HG2 VAL A  21     -76.808 -44.769  55.178  1.00  1.00           H  
ATOM    354  N   SER A  22     -73.895 -45.652  53.778  1.00  1.00           N  
ATOM    355  CA  SER A  22     -73.211 -46.582  54.668  1.00  1.00           C  
ATOM    356  C   SER A  22     -71.951 -45.961  55.254  1.00  1.00           C  
ATOM    357  O   SER A  22     -71.601 -46.225  56.410  1.00  1.00           O  
ATOM    358  CB  SER A  22     -72.874 -47.871  53.921  1.00  1.00           C  
ATOM    359  OG  SER A  22     -73.312 -47.810  52.591  1.00  1.00           O  
ATOM    360  H   SER A  22     -73.861 -45.810  52.781  1.00  1.00           H  
ATOM    361  HA  SER A  22     -73.876 -46.820  55.499  1.00  1.00           H  
ATOM    362 1HB  SER A  22     -71.797 -48.035  53.944  1.00  1.00           H  
ATOM    363 2HB  SER A  22     -73.344 -48.716  54.423  1.00  1.00           H  
ATOM    364  HG  SER A  22     -73.723 -46.949  52.487  1.00  1.00           H  
ATOM    365  N   PHE A  23     -71.258 -45.135  54.476  1.00  1.00           N  
ATOM    366  CA  PHE A  23     -70.087 -44.428  54.967  1.00  1.00           C  
ATOM    367  C   PHE A  23     -70.520 -43.121  55.635  1.00  1.00           C  
ATOM    368  O   PHE A  23     -71.704 -42.888  55.886  1.00  1.00           O  
ATOM    369  CB  PHE A  23     -69.099 -44.193  53.828  1.00  1.00           C  
ATOM    370  CG  PHE A  23     -69.560 -44.734  52.505  1.00  1.00           C  
ATOM    371  CD1 PHE A  23     -70.782 -45.379  52.391  1.00  1.00           C  
ATOM    372  CD2 PHE A  23     -68.772 -44.600  51.372  1.00  1.00           C  
ATOM    373  CE1 PHE A  23     -71.207 -45.878  51.174  1.00  1.00           C  
ATOM    374  CE2 PHE A  23     -69.195 -45.096  50.154  1.00  1.00           C  
ATOM    375  CZ  PHE A  23     -70.414 -45.736  50.055  1.00  1.00           C  
ATOM    376  H   PHE A  23     -71.553 -44.995  53.520  1.00  1.00           H  
ATOM    377  HA  PHE A  23     -69.605 -45.043  55.729  1.00  1.00           H  
ATOM    378 1HB  PHE A  23     -68.922 -43.124  53.716  1.00  1.00           H  
ATOM    379 2HB  PHE A  23     -68.145 -44.658  54.073  1.00  1.00           H  
ATOM    380  HD1 PHE A  23     -71.410 -45.490  53.276  1.00  1.00           H  
ATOM    381  HD2 PHE A  23     -67.809 -44.094  51.450  1.00  1.00           H  
ATOM    382  HE1 PHE A  23     -72.170 -46.383  51.099  1.00  1.00           H  
ATOM    383  HE2 PHE A  23     -68.566 -44.983  49.271  1.00  1.00           H  
ATOM    384  HZ  PHE A  23     -70.747 -46.129  49.096  1.00  1.00           H  
ATOM    385  N   ALA A  24     -69.558 -42.254  55.933  1.00  1.00           N  
ATOM    386  CA  ALA A  24     -69.854 -40.965  56.552  1.00  1.00           C  
ATOM    387  C   ALA A  24     -69.217 -39.819  55.772  1.00  1.00           C  
ATOM    388  O   ALA A  24     -68.977 -38.743  56.317  1.00  1.00           O  
ATOM    389  CB  ALA A  24     -69.383 -40.948  57.997  1.00  1.00           C  
ATOM    390  H   ALA A  24     -68.599 -42.492  55.727  1.00  1.00           H  
ATOM    391  HA  ALA A  24     -70.934 -40.820  56.532  1.00  1.00           H  
ATOM    392 1HB  ALA A  24     -69.611 -39.980  58.442  1.00  1.00           H  
ATOM    393 2HB  ALA A  24     -69.892 -41.734  58.555  1.00  1.00           H  
ATOM    394 3HB  ALA A  24     -68.308 -41.118  58.031  1.00  1.00           H  
ATOM    395  N   VAL A  25     -73.044 -43.680  60.290  1.00  1.00           N  
ATOM    396  CA  VAL A  25     -71.605 -43.463  60.364  1.00  1.00           C  
ATOM    397  C   VAL A  25     -70.922 -44.672  60.988  1.00  1.00           C  
ATOM    398  O   VAL A  25     -70.298 -45.475  60.296  1.00  1.00           O  
ATOM    399  CB  VAL A  25     -71.275 -42.184  61.152  1.00  1.00           C  
ATOM    400  CG1 VAL A  25     -72.552 -41.509  61.631  1.00  1.00           C  
ATOM    401  CG2 VAL A  25     -70.369 -42.519  62.327  1.00  1.00           C  
ATOM    402  H   VAL A  25     -73.492 -44.253  60.991  1.00  1.00           H  
ATOM    403  HA  VAL A  25     -71.220 -43.349  59.350  1.00  1.00           H  
ATOM    404  HB  VAL A  25     -70.769 -41.481  60.491  1.00  1.00           H  
ATOM    405 1HG1 VAL A  25     -72.300 -40.606  62.186  1.00  1.00           H  
ATOM    406 2HG1 VAL A  25     -73.168 -41.246  60.771  1.00  1.00           H  
ATOM    407 3HG1 VAL A  25     -73.103 -42.191  62.279  1.00  1.00           H  
ATOM    408 1HG2 VAL A  25     -70.139 -41.609  62.880  1.00  1.00           H  
ATOM    409 2HG2 VAL A  25     -70.874 -43.227  62.985  1.00  1.00           H  
ATOM    410 3HG2 VAL A  25     -69.444 -42.963  61.958  1.00  1.00           H  
ATOM    411  N   TYR A  26     -71.044 -44.796  62.307  1.00  1.00           N  
ATOM    412  CA  TYR A  26     -70.447 -45.888  63.069  1.00  1.00           C  
ATOM    413  C   TYR A  26     -71.494 -46.540  63.959  1.00  1.00           C  
ATOM    414  O   TYR A  26     -71.286 -46.765  65.152  1.00  1.00           O  
ATOM    415  CB  TYR A  26     -69.265 -45.392  63.896  1.00  1.00           C  
ATOM    416  CG  TYR A  26     -68.988 -43.913  63.739  1.00  1.00           C  
ATOM    417  CD1 TYR A  26     -69.782 -43.144  62.901  1.00  1.00           C  
ATOM    418  CD2 TYR A  26     -67.941 -43.327  64.434  1.00  1.00           C  
ATOM    419  CE1 TYR A  26     -69.529 -41.793  62.758  1.00  1.00           C  
ATOM    420  CE2 TYR A  26     -67.688 -41.976  64.292  1.00  1.00           C  
ATOM    421  CZ  TYR A  26     -68.478 -41.211  63.458  1.00  1.00           C  
ATOM    422  OH  TYR A  26     -68.226 -39.866  63.316  1.00  1.00           O  
ATOM    423  H   TYR A  26     -71.580 -44.092  62.793  1.00  1.00           H  
ATOM    424  HA  TYR A  26     -70.086 -46.642  62.369  1.00  1.00           H  
ATOM    425 1HB  TYR A  26     -69.450 -45.594  64.952  1.00  1.00           H  
ATOM    426 2HB  TYR A  26     -68.367 -45.938  63.610  1.00  1.00           H  
ATOM    427  HD1 TYR A  26     -70.605 -43.605  62.355  1.00  1.00           H  
ATOM    428  HD2 TYR A  26     -67.317 -43.932  65.092  1.00  1.00           H  
ATOM    429  HE1 TYR A  26     -70.152 -41.189  62.100  1.00  1.00           H  
ATOM    430  HE2 TYR A  26     -66.865 -41.515  64.837  1.00  1.00           H  
ATOM    431  HH  TYR A  26     -67.473 -39.623  63.861  1.00  1.00           H  
ATOM    432  N   LYS A  27     -72.650 -46.846  63.379  1.00  1.00           N  
ATOM    433  CA  LYS A  27     -73.754 -47.452  64.101  1.00  1.00           C  
ATOM    434  C   LYS A  27     -74.002 -48.861  63.581  1.00  1.00           C  
ATOM    435  O   LYS A  27     -73.522 -49.246  62.510  1.00  1.00           O  
ATOM    436  CB  LYS A  27     -75.031 -46.613  63.967  1.00  1.00           C  
ATOM    437  CG  LYS A  27     -74.872 -45.354  63.126  1.00  1.00           C  
ATOM    438  CD  LYS A  27     -73.450 -45.216  62.601  1.00  1.00           C  
ATOM    439  CE  LYS A  27     -72.576 -46.374  63.059  1.00  1.00           C  
ATOM    440  NZ  LYS A  27     -73.330 -47.342  63.901  1.00  1.00           N  
ATOM    441  H   LYS A  27     -72.756 -46.646  62.395  1.00  1.00           H  
ATOM    442  HA  LYS A  27     -73.489 -47.506  65.157  1.00  1.00           H  
ATOM    443 1HB  LYS A  27     -75.819 -47.218  63.518  1.00  1.00           H  
ATOM    444 2HB  LYS A  27     -75.374 -46.313  64.958  1.00  1.00           H  
ATOM    445 1HG  LYS A  27     -75.560 -45.391  62.281  1.00  1.00           H  
ATOM    446 2HG  LYS A  27     -75.113 -44.480  63.731  1.00  1.00           H  
ATOM    447 1HD  LYS A  27     -73.466 -45.192  61.511  1.00  1.00           H  
ATOM    448 2HD  LYS A  27     -73.018 -44.282  62.962  1.00  1.00           H  
ATOM    449 1HE  LYS A  27     -72.181 -46.897  62.190  1.00  1.00           H  
ATOM    450 2HE  LYS A  27     -71.735 -45.989  63.636  1.00  1.00           H  
ATOM    451 1HZ  LYS A  27     -72.715 -48.093  64.183  1.00  1.00           H  
ATOM    452 2HZ  LYS A  27     -73.685 -46.871  64.721  1.00  1.00           H  
ATOM    453 3HZ  LYS A  27     -74.101 -47.721  63.370  1.00  1.00           H  
ATOM    454  N   ILE A  28     -74.765 -49.635  64.359  1.00  1.00           N  
ATOM    455  CA  ILE A  28     -75.128 -50.991  63.958  1.00  1.00           C  
ATOM    456  C   ILE A  28     -76.249 -51.017  62.935  1.00  1.00           C  
ATOM    457  O   ILE A  28     -76.503 -52.069  62.336  1.00  1.00           O  
ATOM    458  CB  ILE A  28     -75.544 -51.840  65.173  1.00  1.00           C  
ATOM    459  CG1 ILE A  28     -75.456 -51.012  66.458  1.00  1.00           C  
ATOM    460  CG2 ILE A  28     -74.673 -53.083  65.276  1.00  1.00           C  
ATOM    461  CD1 ILE A  28     -74.993 -49.590  66.237  1.00  1.00           C  
ATOM    462  H   ILE A  28     -75.099 -49.277  65.243  1.00  1.00           H  
ATOM    463  HA  ILE A  28     -74.260 -51.459  63.496  1.00  1.00           H  
ATOM    464  HB  ILE A  28     -76.584 -52.145  65.065  1.00  1.00           H  
ATOM    465 1HG1 ILE A  28     -76.433 -50.982  66.939  1.00  1.00           H  
ATOM    466 2HG1 ILE A  28     -74.765 -51.490  67.153  1.00  1.00           H  
ATOM    467 1HG2 ILE A  28     -74.980 -53.671  66.141  1.00  1.00           H  
ATOM    468 2HG2 ILE A  28     -74.784 -53.681  64.373  1.00  1.00           H  
ATOM    469 3HG2 ILE A  28     -73.630 -52.788  65.390  1.00  1.00           H  
ATOM    470 1HD1 ILE A  28     -74.956 -49.067  67.193  1.00  1.00           H  
ATOM    471 2HD1 ILE A  28     -73.999 -49.596  65.788  1.00  1.00           H  
ATOM    472 3HD1 ILE A  28     -75.689 -49.080  65.573  1.00  1.00           H  
ATOM    473  N   VAL A  29     -76.930 -49.889  62.721  1.00  1.00           N  
ATOM    474  CA  VAL A  29     -77.912 -49.802  61.647  1.00  1.00           C  
ATOM    475  C   VAL A  29     -77.247 -49.703  60.285  1.00  1.00           C  
ATOM    476  O   VAL A  29     -77.863 -50.064  59.275  1.00  1.00           O  
ATOM    477  CB  VAL A  29     -78.849 -48.600  61.852  1.00  1.00           C  
ATOM    478  CG1 VAL A  29     -78.479 -47.846  63.121  1.00  1.00           C  
ATOM    479  CG2 VAL A  29     -78.786 -47.682  60.641  1.00  1.00           C  
ATOM    480  H   VAL A  29     -76.768 -49.081  63.307  1.00  1.00           H  
ATOM    481  HA  VAL A  29     -78.514 -50.712  61.654  1.00  1.00           H  
ATOM    482  HB  VAL A  29     -79.869 -48.963  61.980  1.00  1.00           H  
ATOM    483 1HG1 VAL A  29     -79.153 -46.998  63.250  1.00  1.00           H  
ATOM    484 2HG1 VAL A  29     -78.566 -48.512  63.979  1.00  1.00           H  
ATOM    485 3HG1 VAL A  29     -77.454 -47.485  63.043  1.00  1.00           H  
ATOM    486 1HG2 VAL A  29     -79.453 -46.833  60.793  1.00  1.00           H  
ATOM    487 2HG2 VAL A  29     -77.765 -47.323  60.510  1.00  1.00           H  
ATOM    488 3HG2 VAL A  29     -79.095 -48.231  59.752  1.00  1.00           H  
ATOM    489  N   TYR A  30     -76.001 -49.225  60.230  1.00  1.00           N  
ATOM    490  CA  TYR A  30     -75.288 -49.115  58.964  1.00  1.00           C  
ATOM    491  C   TYR A  30     -74.890 -50.473  58.403  1.00  1.00           C  
ATOM    492  O   TYR A  30     -74.675 -50.589  57.192  1.00  1.00           O  
ATOM    493  CB  TYR A  30     -74.046 -48.238  59.133  1.00  1.00           C  
ATOM    494  CG  TYR A  30     -73.860 -47.708  60.538  1.00  1.00           C  
ATOM    495  CD1 TYR A  30     -74.775 -48.032  61.528  1.00  1.00           C  
ATOM    496  CD2 TYR A  30     -72.774 -46.898  60.835  1.00  1.00           C  
ATOM    497  CE1 TYR A  30     -74.604 -47.548  62.811  1.00  1.00           C  
ATOM    498  CE2 TYR A  30     -72.603 -46.414  62.117  1.00  1.00           C  
ATOM    499  CZ  TYR A  30     -73.514 -46.737  63.103  1.00  1.00           C  
ATOM    500  OH  TYR A  30     -73.344 -46.255  64.380  1.00  1.00           O  
ATOM    501  H   TYR A  30     -75.541 -48.933  61.081  1.00  1.00           H  
ATOM    502  HA  TYR A  30     -75.950 -48.650  58.234  1.00  1.00           H  
ATOM    503 1HB  TYR A  30     -73.157 -48.810  58.864  1.00  1.00           H  
ATOM    504 2HB  TYR A  30     -74.106 -47.388  58.454  1.00  1.00           H  
ATOM    505  HD1 TYR A  30     -75.628 -48.669  61.295  1.00  1.00           H  
ATOM    506  HD2 TYR A  30     -72.055 -46.643  60.056  1.00  1.00           H  
ATOM    507  HE1 TYR A  30     -75.323 -47.803  63.589  1.00  1.00           H  
ATOM    508  HE2 TYR A  30     -71.750 -45.777  62.350  1.00  1.00           H  
ATOM    509  HH  TYR A  30     -72.550 -45.715  64.415  1.00  1.00           H  
ATOM    510  N   MET A  31     -74.792 -51.499  59.251  1.00  1.00           N  
ATOM    511  CA  MET A  31     -74.490 -52.838  58.763  1.00  1.00           C  
ATOM    512  C   MET A  31     -75.670 -53.457  58.027  1.00  1.00           C  
ATOM    513  O   MET A  31     -75.465 -54.357  57.205  1.00  1.00           O  
ATOM    514  CB  MET A  31     -74.068 -53.741  59.923  1.00  1.00           C  
ATOM    515  CG  MET A  31     -74.058 -53.056  61.282  1.00  1.00           C  
ATOM    516  SD  MET A  31     -74.555 -51.324  61.192  1.00  1.00           S  
ATOM    517  CE  MET A  31     -74.862 -51.151  59.436  1.00  1.00           C  
ATOM    518  H   MET A  31     -74.927 -51.355  60.241  1.00  1.00           H  
ATOM    519  HA  MET A  31     -73.666 -52.770  58.053  1.00  1.00           H  
ATOM    520 1HB  MET A  31     -74.742 -54.594  59.984  1.00  1.00           H  
ATOM    521 2HB  MET A  31     -73.065 -54.127  59.736  1.00  1.00           H  
ATOM    522 1HG  MET A  31     -74.740 -53.575  61.956  1.00  1.00           H  
ATOM    523 2HG  MET A  31     -73.056 -53.105  61.707  1.00  1.00           H  
ATOM    524 1HE  MET A  31     -75.178 -50.130  59.221  1.00  1.00           H  
ATOM    525 2HE  MET A  31     -73.948 -51.373  58.883  1.00  1.00           H  
ATOM    526 3HE  MET A  31     -75.646 -51.846  59.134  1.00  1.00           H  
ATOM    527  N   PHE A  32     -76.893 -52.995  58.300  1.00  1.00           N  
ATOM    528  CA  PHE A  32     -78.060 -53.512  57.595  1.00  1.00           C  
ATOM    529  C   PHE A  32     -78.070 -53.081  56.135  1.00  1.00           C  
ATOM    530  O   PHE A  32     -78.506 -53.848  55.269  1.00  1.00           O  
ATOM    531  CB  PHE A  32     -79.340 -53.053  58.292  1.00  1.00           C  
ATOM    532  CG  PHE A  32     -79.098 -52.200  59.505  1.00  1.00           C  
ATOM    533  CD1 PHE A  32     -77.806 -51.892  59.907  1.00  1.00           C  
ATOM    534  CD2 PHE A  32     -80.159 -51.706  60.247  1.00  1.00           C  
ATOM    535  CE1 PHE A  32     -77.582 -51.109  61.023  1.00  1.00           C  
ATOM    536  CE2 PHE A  32     -79.938 -50.921  61.363  1.00  1.00           C  
ATOM    537  CZ  PHE A  32     -78.648 -50.623  61.751  1.00  1.00           C  
ATOM    538  H   PHE A  32     -77.019 -52.279  59.002  1.00  1.00           H  
ATOM    539  HA  PHE A  32     -78.020 -54.602  57.613  1.00  1.00           H  
ATOM    540 1HB  PHE A  32     -79.950 -52.483  57.593  1.00  1.00           H  
ATOM    541 2HB  PHE A  32     -79.920 -53.923  58.598  1.00  1.00           H  
ATOM    542  HD1 PHE A  32     -76.964 -52.276  59.331  1.00  1.00           H  
ATOM    543  HD2 PHE A  32     -81.179 -51.942  59.941  1.00  1.00           H  
ATOM    544  HE1 PHE A  32     -76.562 -50.874  61.328  1.00  1.00           H  
ATOM    545  HE2 PHE A  32     -80.782 -50.539  61.937  1.00  1.00           H  
ATOM    546  HZ  PHE A  32     -78.472 -50.006  62.631  1.00  1.00           H  
ATOM    547  N   LEU A  33     -77.583 -51.872  55.844  1.00  1.00           N  
ATOM    548  CA  LEU A  33     -77.503 -51.417  54.459  1.00  1.00           C  
ATOM    549  C   LEU A  33     -76.449 -52.195  53.682  1.00  1.00           C  
ATOM    550  O   LEU A  33     -76.662 -52.548  52.516  1.00  1.00           O  
ATOM    551  CB  LEU A  33     -77.204 -49.919  54.418  1.00  1.00           C  
ATOM    552  CG  LEU A  33     -77.056 -49.233  55.782  1.00  1.00           C  
ATOM    553  CD1 LEU A  33     -77.252 -50.258  56.891  1.00  1.00           C  
ATOM    554  CD2 LEU A  33     -75.684 -48.581  55.877  1.00  1.00           C  
ATOM    555  H   LEU A  33     -77.265 -51.261  56.582  1.00  1.00           H  
ATOM    556  HA  LEU A  33     -78.465 -51.597  53.979  1.00  1.00           H  
ATOM    557 1HB  LEU A  33     -76.277 -49.764  53.868  1.00  1.00           H  
ATOM    558 2HB  LEU A  33     -78.009 -49.418  53.881  1.00  1.00           H  
ATOM    559  HG  LEU A  33     -77.828 -48.471  55.892  1.00  1.00           H  
ATOM    560 1HD1 LEU A  33     -77.147 -49.771  57.860  1.00  1.00           H  
ATOM    561 2HD1 LEU A  33     -78.248 -50.694  56.811  1.00  1.00           H  
ATOM    562 3HD1 LEU A  33     -76.502 -51.043  56.797  1.00  1.00           H  
ATOM    563 1HD2 LEU A  33     -75.579 -48.093  56.846  1.00  1.00           H  
ATOM    564 2HD2 LEU A  33     -74.911 -49.342  55.768  1.00  1.00           H  
ATOM    565 3HD2 LEU A  33     -75.578 -47.840  55.084  1.00  1.00           H  
ATOM    566  N   PHE A  34     -75.312 -52.484  54.320  1.00  1.00           N  
ATOM    567  CA  PHE A  34     -74.277 -53.278  53.669  1.00  1.00           C  
ATOM    568  C   PHE A  34     -74.704 -54.730  53.511  1.00  1.00           C  
ATOM    569  O   PHE A  34     -74.340 -55.375  52.522  1.00  1.00           O  
ATOM    570  CB  PHE A  34     -72.969 -53.187  54.456  1.00  1.00           C  
ATOM    571  CG  PHE A  34     -73.060 -52.324  55.683  1.00  1.00           C  
ATOM    572  CD1 PHE A  34     -74.248 -51.693  56.018  1.00  1.00           C  
ATOM    573  CD2 PHE A  34     -71.957 -52.141  56.503  1.00  1.00           C  
ATOM    574  CE1 PHE A  34     -74.332 -50.898  57.146  1.00  1.00           C  
ATOM    575  CE2 PHE A  34     -72.038 -51.349  57.631  1.00  1.00           C  
ATOM    576  CZ  PHE A  34     -73.228 -50.727  57.953  1.00  1.00           C  
ATOM    577  H   PHE A  34     -75.159 -52.154  55.262  1.00  1.00           H  
ATOM    578  HA  PHE A  34     -74.112 -52.877  52.667  1.00  1.00           H  
ATOM    579 1HB  PHE A  34     -72.661 -54.185  54.765  1.00  1.00           H  
ATOM    580 2HB  PHE A  34     -72.186 -52.786  53.815  1.00  1.00           H  
ATOM    581  HD1 PHE A  34     -75.122 -51.830  55.381  1.00  1.00           H  
ATOM    582  HD2 PHE A  34     -71.017 -52.633  56.249  1.00  1.00           H  
ATOM    583  HE1 PHE A  34     -75.272 -50.408  57.398  1.00  1.00           H  
ATOM    584  HE2 PHE A  34     -71.164 -51.214  58.268  1.00  1.00           H  
ATOM    585  HZ  PHE A  34     -73.293 -50.100  58.841  1.00  1.00           H  
ATOM    586  N   LEU A  35     -75.485 -55.254  54.459  1.00  1.00           N  
ATOM    587  CA  LEU A  35     -76.035 -56.593  54.302  1.00  1.00           C  
ATOM    588  C   LEU A  35     -77.091 -56.638  53.207  1.00  1.00           C  
ATOM    589  O   LEU A  35     -77.238 -57.663  52.532  1.00  1.00           O  
ATOM    590  CB  LEU A  35     -76.620 -57.082  55.627  1.00  1.00           C  
ATOM    591  CG  LEU A  35     -76.513 -56.104  56.803  1.00  1.00           C  
ATOM    592  CD1 LEU A  35     -75.819 -54.829  56.342  1.00  1.00           C  
ATOM    593  CD2 LEU A  35     -77.903 -55.805  57.344  1.00  1.00           C  
ATOM    594  H   LEU A  35     -75.701 -54.728  55.294  1.00  1.00           H  
ATOM    595  HA  LEU A  35     -75.230 -57.265  54.005  1.00  1.00           H  
ATOM    596 1HB  LEU A  35     -77.675 -57.307  55.478  1.00  1.00           H  
ATOM    597 2HB  LEU A  35     -76.110 -58.002  55.913  1.00  1.00           H  
ATOM    598  HG  LEU A  35     -75.905 -56.548  57.592  1.00  1.00           H  
ATOM    599 1HD1 LEU A  35     -75.743 -54.133  57.178  1.00  1.00           H  
ATOM    600 2HD1 LEU A  35     -74.820 -55.069  55.979  1.00  1.00           H  
ATOM    601 3HD1 LEU A  35     -76.397 -54.370  55.541  1.00  1.00           H  
ATOM    602 1HD2 LEU A  35     -77.827 -55.110  58.180  1.00  1.00           H  
ATOM    603 2HD2 LEU A  35     -78.512 -55.360  56.556  1.00  1.00           H  
ATOM    604 3HD2 LEU A  35     -78.369 -56.731  57.682  1.00  1.00           H  
ATOM    605  N   LEU A  36     -77.816 -55.535  53.005  1.00  1.00           N  
ATOM    606  CA  LEU A  36     -78.782 -55.474  51.914  1.00  1.00           C  
ATOM    607  C   LEU A  36     -78.084 -55.419  50.560  1.00  1.00           C  
ATOM    608  O   LEU A  36     -78.523 -56.067  49.602  1.00  1.00           O  
ATOM    609  CB  LEU A  36     -79.697 -54.264  52.096  1.00  1.00           C  
ATOM    610  CG  LEU A  36     -79.422 -53.402  53.335  1.00  1.00           C  
ATOM    611  CD1 LEU A  36     -78.253 -53.990  54.114  1.00  1.00           C  
ATOM    612  CD2 LEU A  36     -79.129 -51.973  52.905  1.00  1.00           C  
ATOM    613  H   LEU A  36     -77.702 -54.732  53.607  1.00  1.00           H  
ATOM    614  HA  LEU A  36     -79.386 -56.380  51.936  1.00  1.00           H  
ATOM    615 1HB  LEU A  36     -79.605 -53.624  51.220  1.00  1.00           H  
ATOM    616 2HB  LEU A  36     -80.727 -54.614  52.158  1.00  1.00           H  
ATOM    617  HG  LEU A  36     -80.296 -53.413  53.987  1.00  1.00           H  
ATOM    618 1HD1 LEU A  36     -78.057 -53.378  54.994  1.00  1.00           H  
ATOM    619 2HD1 LEU A  36     -78.497 -55.006  54.426  1.00  1.00           H  
ATOM    620 3HD1 LEU A  36     -77.366 -54.008  53.480  1.00  1.00           H  
ATOM    621 1HD2 LEU A  36     -78.934 -51.360  53.786  1.00  1.00           H  
ATOM    622 2HD2 LEU A  36     -78.254 -51.961  52.254  1.00  1.00           H  
ATOM    623 3HD2 LEU A  36     -79.987 -51.572  52.367  1.00  1.00           H  
ATOM    624  N   CYS A  37     -76.991 -54.656  50.466  1.00  1.00           N  
ATOM    625  CA  CYS A  37     -76.234 -54.600  49.218  1.00  1.00           C  
ATOM    626  C   CYS A  37     -75.533 -55.925  48.938  1.00  1.00           C  
ATOM    627  O   CYS A  37     -75.433 -56.345  47.778  1.00  1.00           O  
ATOM    628  CB  CYS A  37     -75.219 -53.459  49.270  1.00  1.00           C  
ATOM    629  SG  CYS A  37     -75.238 -52.523  50.818  1.00  1.00           S  
ATOM    630  H   CYS A  37     -76.678 -54.111  51.257  1.00  1.00           H  
ATOM    631  HA  CYS A  37     -76.930 -54.414  48.400  1.00  1.00           H  
ATOM    632 1HB  CYS A  37     -74.215 -53.859  49.130  1.00  1.00           H  
ATOM    633 2HB  CYS A  37     -75.412 -52.763  48.454  1.00  1.00           H  
ATOM    634  HG  CYS A  37     -74.271 -51.676  50.480  1.00  1.00           H  
ATOM    635  N   LEU A  38     -75.064 -56.606  49.986  1.00  1.00           N  
ATOM    636  CA  LEU A  38     -74.442 -57.913  49.808  1.00  1.00           C  
ATOM    637  C   LEU A  38     -75.467 -58.969  49.408  1.00  1.00           C  
ATOM    638  O   LEU A  38     -75.169 -59.852  48.594  1.00  1.00           O  
ATOM    639  CB  LEU A  38     -73.718 -58.324  51.088  1.00  1.00           C  
ATOM    640  CG  LEU A  38     -73.793 -57.320  52.246  1.00  1.00           C  
ATOM    641  CD1 LEU A  38     -74.607 -56.107  51.815  1.00  1.00           C  
ATOM    642  CD2 LEU A  38     -74.416 -57.992  53.461  1.00  1.00           C  
ATOM    643  H   LEU A  38     -75.137 -56.219  50.916  1.00  1.00           H  
ATOM    644  HA  LEU A  38     -73.715 -57.842  48.999  1.00  1.00           H  
ATOM    645 1HB  LEU A  38     -74.139 -59.265  51.438  1.00  1.00           H  
ATOM    646 2HB  LEU A  38     -72.666 -58.484  50.857  1.00  1.00           H  
ATOM    647  HG  LEU A  38     -72.789 -56.977  52.496  1.00  1.00           H  
ATOM    648 1HD1 LEU A  38     -74.660 -55.394  52.638  1.00  1.00           H  
ATOM    649 2HD1 LEU A  38     -74.129 -55.635  50.957  1.00  1.00           H  
ATOM    650 3HD1 LEU A  38     -75.613 -56.422  51.543  1.00  1.00           H  
ATOM    651 1HD2 LEU A  38     -74.468 -57.279  54.284  1.00  1.00           H  
ATOM    652 2HD2 LEU A  38     -75.420 -58.335  53.213  1.00  1.00           H  
ATOM    653 3HD2 LEU A  38     -73.805 -58.845  53.758  1.00  1.00           H  
ATOM    654  N   THR A  39     -76.682 -58.889  49.960  1.00  1.00           N  
ATOM    655  CA  THR A  39     -77.725 -59.839  49.591  1.00  1.00           C  
ATOM    656  C   THR A  39     -78.222 -59.592  48.171  1.00  1.00           C  
ATOM    657  O   THR A  39     -78.548 -60.541  47.451  1.00  1.00           O  
ATOM    658  CB  THR A  39     -78.886 -59.764  50.580  1.00  1.00           C  
ATOM    659  OG1 THR A  39     -78.601 -58.778  51.581  1.00  1.00           O  
ATOM    660  CG2 THR A  39     -79.103 -61.112  51.249  1.00  1.00           C  
ATOM    661  H   THR A  39     -76.889 -58.169  50.638  1.00  1.00           H  
ATOM    662  HA  THR A  39     -77.305 -60.844  49.621  1.00  1.00           H  
ATOM    663  HB  THR A  39     -79.795 -59.475  50.053  1.00  1.00           H  
ATOM    664  HG1 THR A  39     -77.743 -58.384  51.406  1.00  1.00           H  
ATOM    665 1HG2 THR A  39     -79.934 -61.040  51.951  1.00  1.00           H  
ATOM    666 2HG2 THR A  39     -79.331 -61.862  50.492  1.00  1.00           H  
ATOM    667 3HG2 THR A  39     -78.201 -61.402  51.786  1.00  1.00           H  
ATOM    668  N   LEU A  40     -78.274 -58.325  47.750  1.00  1.00           N  
ATOM    669  CA  LEU A  40     -78.629 -58.023  46.368  1.00  1.00           C  
ATOM    670  C   LEU A  40     -77.532 -58.450  45.402  1.00  1.00           C  
ATOM    671  O   LEU A  40     -77.827 -58.875  44.278  1.00  1.00           O  
ATOM    672  CB  LEU A  40     -78.920 -56.531  46.214  1.00  1.00           C  
ATOM    673  CG  LEU A  40     -78.784 -55.692  47.491  1.00  1.00           C  
ATOM    674  CD1 LEU A  40     -78.375 -56.592  48.650  1.00  1.00           C  
ATOM    675  CD2 LEU A  40     -77.760 -54.589  47.268  1.00  1.00           C  
ATOM    676  H   LEU A  40     -78.069 -57.564  48.382  1.00  1.00           H  
ATOM    677  HA  LEU A  40     -79.527 -58.584  46.111  1.00  1.00           H  
ATOM    678 1HB  LEU A  40     -78.237 -56.119  45.473  1.00  1.00           H  
ATOM    679 2HB  LEU A  40     -79.939 -56.412  45.846  1.00  1.00           H  
ATOM    680  HG  LEU A  40     -79.748 -55.248  47.739  1.00  1.00           H  
ATOM    681 1HD1 LEU A  40     -78.279 -55.996  49.557  1.00  1.00           H  
ATOM    682 2HD1 LEU A  40     -79.135 -57.360  48.800  1.00  1.00           H  
ATOM    683 3HD1 LEU A  40     -77.420 -57.065  48.423  1.00  1.00           H  
ATOM    684 1HD2 LEU A  40     -77.665 -53.992  48.176  1.00  1.00           H  
ATOM    685 2HD2 LEU A  40     -76.795 -55.033  47.022  1.00  1.00           H  
ATOM    686 3HD2 LEU A  40     -78.086 -53.951  46.447  1.00  1.00           H  
ATOM    687  N   PHE A  41     -76.267 -58.360  45.823  1.00  1.00           N  
ATOM    688  CA  PHE A  41     -75.166 -58.829  44.989  1.00  1.00           C  
ATOM    689  C   PHE A  41     -75.189 -60.345  44.841  1.00  1.00           C  
ATOM    690  O   PHE A  41     -74.985 -60.872  43.740  1.00  1.00           O  
ATOM    691  CB  PHE A  41     -73.837 -58.369  45.581  1.00  1.00           C  
ATOM    692  CG  PHE A  41     -73.981 -57.568  46.844  1.00  1.00           C  
ATOM    693  CD1 PHE A  41     -75.234 -57.303  47.375  1.00  1.00           C  
ATOM    694  CD2 PHE A  41     -72.864 -57.078  47.503  1.00  1.00           C  
ATOM    695  CE1 PHE A  41     -75.368 -56.566  48.537  1.00  1.00           C  
ATOM    696  CE2 PHE A  41     -72.994 -56.342  48.665  1.00  1.00           C  
ATOM    697  CZ  PHE A  41     -74.249 -56.086  49.182  1.00  1.00           C  
ATOM    698  H   PHE A  41     -76.064 -57.964  46.730  1.00  1.00           H  
ATOM    699  HA  PHE A  41     -75.278 -58.398  43.993  1.00  1.00           H  
ATOM    700 1HB  PHE A  41     -73.216 -59.237  45.798  1.00  1.00           H  
ATOM    701 2HB  PHE A  41     -73.305 -57.760  44.852  1.00  1.00           H  
ATOM    702  HD1 PHE A  41     -76.120 -57.684  46.866  1.00  1.00           H  
ATOM    703  HD2 PHE A  41     -71.873 -57.280  47.094  1.00  1.00           H  
ATOM    704  HE1 PHE A  41     -76.359 -56.366  48.943  1.00  1.00           H  
ATOM    705  HE2 PHE A  41     -72.108 -55.963  49.174  1.00  1.00           H  
ATOM    706  HZ  PHE A  41     -74.353 -55.505  50.097  1.00  1.00           H  
ATOM    707  N   GLN A  42     -75.447 -61.064  45.937  1.00  1.00           N  
ATOM    708  CA  GLN A  42     -75.556 -62.517  45.863  1.00  1.00           C  
ATOM    709  C   GLN A  42     -76.797 -62.947  45.095  1.00  1.00           C  
ATOM    710  O   GLN A  42     -76.787 -64.003  44.452  1.00  1.00           O  
ATOM    711  CB  GLN A  42     -75.560 -63.116  47.268  1.00  1.00           C  
ATOM    712  CG  GLN A  42     -75.454 -62.090  48.383  1.00  1.00           C  
ATOM    713  CD  GLN A  42     -75.365 -60.670  47.856  1.00  1.00           C  
ATOM    714  OE1 GLN A  42     -75.382 -60.441  46.644  1.00  1.00           O  
ATOM    715  NE2 GLN A  42     -75.270 -59.708  48.766  1.00  1.00           N  
ATOM    716  H   GLN A  42     -75.570 -60.606  46.829  1.00  1.00           H  
ATOM    717  HA  GLN A  42     -74.692 -62.900  45.320  1.00  1.00           H  
ATOM    718 1HB  GLN A  42     -76.479 -63.683  47.419  1.00  1.00           H  
ATOM    719 2HB  GLN A  42     -74.727 -63.811  47.370  1.00  1.00           H  
ATOM    720 1HG  GLN A  42     -76.338 -62.165  49.017  1.00  1.00           H  
ATOM    721 2HG  GLN A  42     -74.557 -62.295  48.967  1.00  1.00           H  
ATOM    722 1HE2 GLN A  42     -75.208 -58.751  48.479  1.00  1.00           H  
ATOM    723 2HE2 GLN A  42     -75.260 -59.938  49.740  1.00  1.00           H  
ATOM    724  N   VAL A  43     -77.867 -62.146  45.138  1.00  1.00           N  
ATOM    725  CA  VAL A  43     -79.035 -62.418  44.308  1.00  1.00           C  
ATOM    726  C   VAL A  43     -78.713 -62.191  42.838  1.00  1.00           C  
ATOM    727  O   VAL A  43     -79.249 -62.882  41.963  1.00  1.00           O  
ATOM    728  CB  VAL A  43     -80.231 -61.556  44.757  1.00  1.00           C  
ATOM    729  CG1 VAL A  43     -79.840 -60.675  45.934  1.00  1.00           C  
ATOM    730  CG2 VAL A  43     -80.727 -60.713  43.592  1.00  1.00           C  
ATOM    731  H   VAL A  43     -77.874 -61.341  45.748  1.00  1.00           H  
ATOM    732  HA  VAL A  43     -79.303 -63.469  44.421  1.00  1.00           H  
ATOM    733  HB  VAL A  43     -81.032 -62.212  45.099  1.00  1.00           H  
ATOM    734 1HG1 VAL A  43     -80.697 -60.073  46.238  1.00  1.00           H  
ATOM    735 2HG1 VAL A  43     -79.523 -61.301  46.767  1.00  1.00           H  
ATOM    736 3HG1 VAL A  43     -79.022 -60.018  45.640  1.00  1.00           H  
ATOM    737 1HG2 VAL A  43     -81.573 -60.107  43.917  1.00  1.00           H  
ATOM    738 2HG2 VAL A  43     -79.924 -60.061  43.247  1.00  1.00           H  
ATOM    739 3HG2 VAL A  43     -81.040 -61.366  42.778  1.00  1.00           H  
ATOM    740  N   TYR A  44     -77.832 -61.230  42.540  1.00  1.00           N  
ATOM    741  CA  TYR A  44     -77.326 -61.087  41.181  1.00  1.00           C  
ATOM    742  C   TYR A  44     -76.426 -62.249  40.784  1.00  1.00           C  
ATOM    743  O   TYR A  44     -76.249 -62.499  39.587  1.00  1.00           O  
ATOM    744  CB  TYR A  44     -76.571 -59.766  41.030  1.00  1.00           C  
ATOM    745  CG  TYR A  44     -76.528 -58.939  42.295  1.00  1.00           C  
ATOM    746  CD1 TYR A  44     -77.142 -59.404  43.449  1.00  1.00           C  
ATOM    747  CD2 TYR A  44     -75.876 -57.715  42.302  1.00  1.00           C  
ATOM    748  CE1 TYR A  44     -77.103 -58.649  44.605  1.00  1.00           C  
ATOM    749  CE2 TYR A  44     -75.837 -56.960  43.458  1.00  1.00           C  
ATOM    750  CZ  TYR A  44     -76.448 -57.423  44.606  1.00  1.00           C  
ATOM    751  OH  TYR A  44     -76.409 -56.670  45.757  1.00  1.00           O  
ATOM    752  H   TYR A  44     -77.509 -60.594  43.255  1.00  1.00           H  
ATOM    753  HA  TYR A  44     -78.173 -61.086  40.494  1.00  1.00           H  
ATOM    754 1HB  TYR A  44     -75.544 -59.967  40.719  1.00  1.00           H  
ATOM    755 2HB  TYR A  44     -77.038 -59.168  40.248  1.00  1.00           H  
ATOM    756  HD1 TYR A  44     -77.655 -60.366  43.443  1.00  1.00           H  
ATOM    757  HD2 TYR A  44     -75.394 -57.349  41.396  1.00  1.00           H  
ATOM    758  HE1 TYR A  44     -77.586 -59.014  45.511  1.00  1.00           H  
ATOM    759  HE2 TYR A  44     -75.325 -55.998  43.464  1.00  1.00           H  
ATOM    760  HH  TYR A  44     -75.922 -55.859  45.592  1.00  1.00           H  
ATOM    761  N   TYR A  45     -75.855 -62.961  41.755  1.00  1.00           N  
ATOM    762  CA  TYR A  45     -75.068 -64.157  41.485  1.00  1.00           C  
ATOM    763  C   TYR A  45     -75.864 -65.451  41.623  1.00  1.00           C  
ATOM    764  O   TYR A  45     -75.304 -66.526  41.393  1.00  1.00           O  
ATOM    765  CB  TYR A  45     -73.850 -64.205  42.413  1.00  1.00           C  
ATOM    766  CG  TYR A  45     -73.759 -63.030  43.361  1.00  1.00           C  
ATOM    767  CD1 TYR A  45     -74.729 -62.039  43.333  1.00  1.00           C  
ATOM    768  CD2 TYR A  45     -72.706 -62.945  44.259  1.00  1.00           C  
ATOM    769  CE1 TYR A  45     -74.646 -60.966  44.200  1.00  1.00           C  
ATOM    770  CE2 TYR A  45     -72.622 -61.872  45.126  1.00  1.00           C  
ATOM    771  CZ  TYR A  45     -73.587 -60.886  45.098  1.00  1.00           C  
ATOM    772  OH  TYR A  45     -73.504 -59.817  45.961  1.00  1.00           O  
ATOM    773  H   TYR A  45     -75.975 -62.657  42.710  1.00  1.00           H  
ATOM    774  HA  TYR A  45     -74.722 -64.118  40.452  1.00  1.00           H  
ATOM    775 1HB  TYR A  45     -73.880 -65.120  43.006  1.00  1.00           H  
ATOM    776 2HB  TYR A  45     -72.939 -64.232  41.816  1.00  1.00           H  
ATOM    777  HD1 TYR A  45     -75.557 -62.107  42.628  1.00  1.00           H  
ATOM    778  HD2 TYR A  45     -71.943 -63.723  44.281  1.00  1.00           H  
ATOM    779  HE1 TYR A  45     -75.408 -60.188  44.178  1.00  1.00           H  
ATOM    780  HE2 TYR A  45     -71.794 -61.804  45.831  1.00  1.00           H  
ATOM    781  HH  TYR A  45     -72.722 -59.911  46.510  1.00  1.00           H  
ATOM    782  N   THR A  46     -77.144 -65.386  41.997  1.00  1.00           N  
ATOM    783  CA  THR A  46     -77.960 -66.586  42.144  1.00  1.00           C  
ATOM    784  C   THR A  46     -79.101 -66.652  41.138  1.00  1.00           C  
ATOM    785  O   THR A  46     -79.162 -67.592  40.340  1.00  1.00           O  
ATOM    786  CB  THR A  46     -78.519 -66.679  43.569  1.00  1.00           C  
ATOM    787  OG1 THR A  46     -78.072 -65.553  44.335  1.00  1.00           O  
ATOM    788  CG2 THR A  46     -78.056 -67.962  44.242  1.00  1.00           C  
ATOM    789  H   THR A  46     -77.559 -64.483  42.183  1.00  1.00           H  
ATOM    790  HA  THR A  46     -77.331 -67.457  41.958  1.00  1.00           H  
ATOM    791  HB  THR A  46     -79.609 -66.667  43.534  1.00  1.00           H  
ATOM    792  HG1 THR A  46     -77.521 -64.991  43.785  1.00  1.00           H  
ATOM    793 1HG2 THR A  46     -78.462 -68.011  45.252  1.00  1.00           H  
ATOM    794 2HG2 THR A  46     -78.404 -68.820  43.668  1.00  1.00           H  
ATOM    795 3HG2 THR A  46     -76.967 -67.975  44.289  1.00  1.00           H  
ATOM    796  N   LEU A  47     -79.995 -65.662  41.137  1.00  1.00           N  
ATOM    797  CA  LEU A  47     -81.196 -65.706  40.307  1.00  1.00           C  
ATOM    798  C   LEU A  47     -81.807 -64.317  40.238  1.00  1.00           C  
ATOM    799  O   LEU A  47     -81.973 -63.658  41.268  1.00  1.00           O  
ATOM    800  CB  LEU A  47     -82.227 -66.699  40.863  1.00  1.00           C  
ATOM    801  CG  LEU A  47     -81.817 -67.436  42.144  1.00  1.00           C  
ATOM    802  CD1 LEU A  47     -80.427 -66.982  42.569  1.00  1.00           C  
ATOM    803  CD2 LEU A  47     -82.840 -67.163  43.237  1.00  1.00           C  
ATOM    804  H   LEU A  47     -79.835 -64.859  41.728  1.00  1.00           H  
ATOM    805  HA  LEU A  47     -80.914 -66.034  39.307  1.00  1.00           H  
ATOM    806 1HB  LEU A  47     -83.150 -66.161  41.071  1.00  1.00           H  
ATOM    807 2HB  LEU A  47     -82.432 -67.450  40.100  1.00  1.00           H  
ATOM    808  HG  LEU A  47     -81.772 -68.508  41.949  1.00  1.00           H  
ATOM    809 1HD1 LEU A  47     -80.136 -67.506  43.480  1.00  1.00           H  
ATOM    810 2HD1 LEU A  47     -79.713 -67.208  41.778  1.00  1.00           H  
ATOM    811 3HD1 LEU A  47     -80.437 -65.909  42.756  1.00  1.00           H  
ATOM    812 1HD2 LEU A  47     -82.549 -67.688  44.147  1.00  1.00           H  
ATOM    813 2HD2 LEU A  47     -82.884 -66.092  43.433  1.00  1.00           H  
ATOM    814 3HD2 LEU A  47     -83.820 -67.513  42.913  1.00  1.00           H  
ATOM    815  N   TRP A  48     -82.168 -63.893  39.034  1.00  1.00           N  
ATOM    816  CA  TRP A  48     -82.788 -62.596  38.809  1.00  1.00           C  
ATOM    817  C   TRP A  48     -84.301 -62.711  39.015  1.00  1.00           C  
ATOM    818  O   TRP A  48     -84.784 -63.665  39.631  1.00  1.00           O  
ATOM    819  CB  TRP A  48     -82.421 -62.080  37.414  1.00  1.00           C  
ATOM    820  CG  TRP A  48     -81.537 -63.013  36.644  1.00  1.00           C  
ATOM    821  CD1 TRP A  48     -81.060 -64.218  37.065  1.00  1.00           C  
ATOM    822  CD2 TRP A  48     -81.016 -62.821  35.306  1.00  1.00           C  
ATOM    823  NE1 TRP A  48     -80.281 -64.786  36.088  1.00  1.00           N  
ATOM    824  CE2 TRP A  48     -80.245 -63.946  35.004  1.00  1.00           C  
ATOM    825  CE3 TRP A  48     -81.142 -61.800  34.356  1.00  1.00           C  
ATOM    826  CZ2 TRP A  48     -79.594 -64.085  33.788  1.00  1.00           C  
ATOM    827  CZ3 TRP A  48     -80.491 -61.940  33.136  1.00  1.00           C  
ATOM    828  CH2 TRP A  48     -79.738 -63.053  32.860  1.00  1.00           C  
ATOM    829  H   TRP A  48     -82.001 -64.502  38.245  1.00  1.00           H  
ATOM    830  HA  TRP A  48     -82.410 -61.898  39.556  1.00  1.00           H  
ATOM    831 1HB  TRP A  48     -83.331 -61.914  36.836  1.00  1.00           H  
ATOM    832 2HB  TRP A  48     -81.912 -61.120  37.504  1.00  1.00           H  
ATOM    833  HD1 TRP A  48     -81.267 -64.665  38.036  1.00  1.00           H  
ATOM    834  HE1 TRP A  48     -79.811 -65.678  36.155  1.00  1.00           H  
ATOM    835  HE3 TRP A  48     -81.740 -60.915  34.569  1.00  1.00           H  
ATOM    836  HZ2 TRP A  48     -78.992 -64.961  33.550  1.00  1.00           H  
ATOM    837  HZ3 TRP A  48     -80.593 -61.140  32.402  1.00  1.00           H  
ATOM    838  HH2 TRP A  48     -79.241 -63.130  31.892  1.00  1.00           H  
ATOM    839  N   ARG A  49     -85.044 -61.698  38.555  1.00  1.00           N  
ATOM    840  CA  ARG A  49     -86.511 -61.658  38.479  1.00  1.00           C  
ATOM    841  C   ARG A  49     -87.183 -61.709  39.848  1.00  1.00           C  
ATOM    842  O   ARG A  49     -88.349 -62.100  39.955  1.00  1.00           O  
ATOM    843  CB  ARG A  49     -87.064 -62.772  37.577  1.00  1.00           C  
ATOM    844  CG  ARG A  49     -86.010 -63.674  36.955  1.00  1.00           C  
ATOM    845  CD  ARG A  49     -84.638 -63.277  37.361  1.00  1.00           C  
ATOM    846  NE  ARG A  49     -84.648 -62.127  38.251  1.00  1.00           N  
ATOM    847  CZ  ARG A  49     -85.760 -61.489  38.665  1.00  1.00           C  
ATOM    848  NH1 ARG A  49     -86.942 -61.900  38.261  1.00  1.00           N  
ATOM    849  NH2 ARG A  49     -85.663 -60.450  39.476  1.00  1.00           N  
ATOM    850  H   ARG A  49     -84.514 -60.899  38.237  1.00  1.00           H  
ATOM    851  HA  ARG A  49     -86.809 -60.699  38.054  1.00  1.00           H  
ATOM    852 1HB  ARG A  49     -87.741 -63.403  38.151  1.00  1.00           H  
ATOM    853 2HB  ARG A  49     -87.641 -62.330  36.764  1.00  1.00           H  
ATOM    854 1HG  ARG A  49     -86.178 -64.703  37.273  1.00  1.00           H  
ATOM    855 2HG  ARG A  49     -86.076 -63.615  35.868  1.00  1.00           H  
ATOM    856 1HD  ARG A  49     -84.158 -64.106  37.881  1.00  1.00           H  
ATOM    857 2HD  ARG A  49     -84.057 -63.019  36.477  1.00  1.00           H  
ATOM    858  HE  ARG A  49     -83.757 -61.782  38.583  1.00  1.00           H  
ATOM    859 1HH1 ARG A  49     -87.016 -62.694  37.641  1.00  1.00           H  
ATOM    860 2HH1 ARG A  49     -87.775 -61.421  38.571  1.00  1.00           H  
ATOM    861 1HH2 ARG A  49     -84.754 -60.135  39.786  1.00  1.00           H  
ATOM    862 2HH2 ARG A  49     -86.496 -59.972  39.786  1.00  1.00           H  
ATOM    863  N   LYS A  50     -86.469 -61.317  40.903  1.00  1.00           N  
ATOM    864  CA  LYS A  50     -87.085 -61.152  42.212  1.00  1.00           C  
ATOM    865  C   LYS A  50     -86.553 -59.919  42.933  1.00  1.00           C  
ATOM    866  O   LYS A  50     -86.818 -59.761  44.131  1.00  1.00           O  
ATOM    867  CB  LYS A  50     -86.874 -62.400  43.081  1.00  1.00           C  
ATOM    868  CG  LYS A  50     -86.086 -63.512  42.402  1.00  1.00           C  
ATOM    869  CD  LYS A  50     -85.681 -63.120  40.989  1.00  1.00           C  
ATOM    870  CE  LYS A  50     -86.174 -61.724  40.638  1.00  1.00           C  
ATOM    871  NZ  LYS A  50     -86.923 -61.100  41.762  1.00  1.00           N  
ATOM    872  H   LYS A  50     -85.482 -61.131  40.797  1.00  1.00           H  
ATOM    873  HA  LYS A  50     -88.157 -61.006  42.074  1.00  1.00           H  
ATOM    874 1HB  LYS A  50     -86.345 -62.123  43.993  1.00  1.00           H  
ATOM    875 2HB  LYS A  50     -87.842 -62.807  43.374  1.00  1.00           H  
ATOM    876 1HG  LYS A  50     -85.187 -63.728  42.982  1.00  1.00           H  
ATOM    877 2HG  LYS A  50     -86.694 -64.415  42.359  1.00  1.00           H  
ATOM    878 1HD  LYS A  50     -84.594 -63.146  40.901  1.00  1.00           H  
ATOM    879 2HD  LYS A  50     -86.102 -63.832  40.279  1.00  1.00           H  
ATOM    880 1HE  LYS A  50     -85.324 -61.091  40.388  1.00  1.00           H  
ATOM    881 2HE  LYS A  50     -86.828 -61.777  39.768  1.00  1.00           H  
ATOM    882 1HZ  LYS A  50     -87.233 -60.177  41.490  1.00  1.00           H  
ATOM    883 2HZ  LYS A  50     -87.726 -61.670  41.991  1.00  1.00           H  
ATOM    884 3HZ  LYS A  50     -86.321 -61.028  42.570  1.00  1.00           H  
ATOM    885  N   LEU A  51     -85.819 -59.048  42.243  1.00  1.00           N  
ATOM    886  CA  LEU A  51     -85.209 -57.884  42.867  1.00  1.00           C  
ATOM    887  C   LEU A  51     -86.157 -56.701  42.978  1.00  1.00           C  
ATOM    888  O   LEU A  51     -85.810 -55.716  43.637  1.00  1.00           O  
ATOM    889  CB  LEU A  51     -83.965 -57.460  42.086  1.00  1.00           C  
ATOM    890  CG  LEU A  51     -83.628 -58.313  40.857  1.00  1.00           C  
ATOM    891  CD1 LEU A  51     -84.661 -59.422  40.709  1.00  1.00           C  
ATOM    892  CD2 LEU A  51     -83.594 -57.429  39.619  1.00  1.00           C  
ATOM    893  H   LEU A  51     -85.682 -59.205  41.254  1.00  1.00           H  
ATOM    894  HA  LEU A  51     -84.914 -58.150  43.881  1.00  1.00           H  
ATOM    895 1HB  LEU A  51     -84.099 -56.433  41.750  1.00  1.00           H  
ATOM    896 2HB  LEU A  51     -83.106 -57.491  42.757  1.00  1.00           H  
ATOM    897  HG  LEU A  51     -82.653 -58.782  40.995  1.00  1.00           H  
ATOM    898 1HD1 LEU A  51     -84.422 -60.028  39.835  1.00  1.00           H  
ATOM    899 2HD1 LEU A  51     -84.650 -60.050  41.599  1.00  1.00           H  
ATOM    900 3HD1 LEU A  51     -85.650 -58.983  40.585  1.00  1.00           H  
ATOM    901 1HD2 LEU A  51     -83.354 -58.035  38.745  1.00  1.00           H  
ATOM    902 2HD2 LEU A  51     -84.568 -56.961  39.479  1.00  1.00           H  
ATOM    903 3HD2 LEU A  51     -82.835 -56.656  39.744  1.00  1.00           H  
ATOM    904  N   LEU A  52     -87.331 -56.766  42.348  1.00  1.00           N  
ATOM    905  CA  LEU A  52     -88.302 -55.686  42.485  1.00  1.00           C  
ATOM    906  C   LEU A  52     -88.936 -55.701  43.871  1.00  1.00           C  
ATOM    907  O   LEU A  52     -89.028 -54.663  44.537  1.00  1.00           O  
ATOM    908  CB  LEU A  52     -89.370 -55.799  41.396  1.00  1.00           C  
ATOM    909  CG  LEU A  52     -89.207 -56.975  40.424  1.00  1.00           C  
ATOM    910  CD1 LEU A  52     -87.968 -57.776  40.799  1.00  1.00           C  
ATOM    911  CD2 LEU A  52     -90.454 -57.845  40.466  1.00  1.00           C  
ATOM    912  H   LEU A  52     -87.560 -57.562  41.770  1.00  1.00           H  
ATOM    913  HA  LEU A  52     -87.781 -54.736  42.371  1.00  1.00           H  
ATOM    914 1HB  LEU A  52     -90.344 -55.896  41.873  1.00  1.00           H  
ATOM    915 2HB  LEU A  52     -89.366 -54.881  40.809  1.00  1.00           H  
ATOM    916  HG  LEU A  52     -89.064 -56.594  39.413  1.00  1.00           H  
ATOM    917 1HD1 LEU A  52     -87.852 -58.611  40.109  1.00  1.00           H  
ATOM    918 2HD1 LEU A  52     -87.088 -57.134  40.742  1.00  1.00           H  
ATOM    919 3HD1 LEU A  52     -88.074 -58.157  41.814  1.00  1.00           H  
ATOM    920 1HD2 LEU A  52     -90.339 -58.680  39.775  1.00  1.00           H  
ATOM    921 2HD2 LEU A  52     -90.597 -58.227  41.477  1.00  1.00           H  
ATOM    922 3HD2 LEU A  52     -91.322 -57.251  40.177  1.00  1.00           H  
ATOM    923  N   ARG A  53     -89.365 -56.882  44.329  1.00  1.00           N  
ATOM    924  CA  ARG A  53     -89.867 -57.013  45.692  1.00  1.00           C  
ATOM    925  C   ARG A  53     -88.753 -56.850  46.717  1.00  1.00           C  
ATOM    926  O   ARG A  53     -89.009 -56.412  47.844  1.00  1.00           O  
ATOM    927  CB  ARG A  53     -90.555 -58.364  45.871  1.00  1.00           C  
ATOM    928  CG  ARG A  53     -90.566 -59.245  44.631  1.00  1.00           C  
ATOM    929  CD  ARG A  53     -89.888 -58.588  43.485  1.00  1.00           C  
ATOM    930  NE  ARG A  53     -89.385 -57.269  43.835  1.00  1.00           N  
ATOM    931  CZ  ARG A  53     -89.513 -56.699  45.049  1.00  1.00           C  
ATOM    932  NH1 ARG A  53     -90.127 -57.344  46.017  1.00  1.00           N  
ATOM    933  NH2 ARG A  53     -89.020 -55.493  45.268  1.00  1.00           N  
ATOM    934  H   ARG A  53     -89.343 -57.696  43.732  1.00  1.00           H  
ATOM    935  HA  ARG A  53     -90.595 -56.221  45.871  1.00  1.00           H  
ATOM    936 1HB  ARG A  53     -90.063 -58.921  46.667  1.00  1.00           H  
ATOM    937 2HB  ARG A  53     -91.591 -58.208  46.173  1.00  1.00           H  
ATOM    938 1HG  ARG A  53     -90.048 -60.180  44.845  1.00  1.00           H  
ATOM    939 2HG  ARG A  53     -91.596 -59.458  44.344  1.00  1.00           H  
ATOM    940 1HD  ARG A  53     -89.045 -59.198  43.161  1.00  1.00           H  
ATOM    941 2HD  ARG A  53     -90.592 -58.476  42.661  1.00  1.00           H  
ATOM    942  HE  ARG A  53     -88.907 -56.742  43.116  1.00  1.00           H  
ATOM    943 1HH1 ARG A  53     -90.503 -58.267  45.849  1.00  1.00           H  
ATOM    944 2HH1 ARG A  53     -90.222 -56.918  46.927  1.00  1.00           H  
ATOM    945 1HH2 ARG A  53     -88.548 -54.997  44.525  1.00  1.00           H  
ATOM    946 2HH2 ARG A  53     -89.115 -55.066  46.178  1.00  1.00           H  
ATOM    947  N   VAL A  54     -87.518 -57.188  46.342  1.00  1.00           N  
ATOM    948  CA  VAL A  54     -86.377 -56.960  47.223  1.00  1.00           C  
ATOM    949  C   VAL A  54     -86.101 -55.470  47.365  1.00  1.00           C  
ATOM    950  O   VAL A  54     -85.751 -54.990  48.448  1.00  1.00           O  
ATOM    951  CB  VAL A  54     -85.142 -57.718  46.703  1.00  1.00           C  
ATOM    952  CG1 VAL A  54     -85.480 -58.475  45.428  1.00  1.00           C  
ATOM    953  CG2 VAL A  54     -83.999 -56.742  46.465  1.00  1.00           C  
ATOM    954  H   VAL A  54     -87.364 -57.607  45.436  1.00  1.00           H  
ATOM    955  HA  VAL A  54     -86.627 -57.337  48.216  1.00  1.00           H  
ATOM    956  HB  VAL A  54     -84.841 -58.457  47.446  1.00  1.00           H  
ATOM    957 1HG1 VAL A  54     -84.595 -59.005  45.074  1.00  1.00           H  
ATOM    958 2HG1 VAL A  54     -86.275 -59.193  45.630  1.00  1.00           H  
ATOM    959 3HG1 VAL A  54     -85.810 -57.772  44.663  1.00  1.00           H  
ATOM    960 1HG2 VAL A  54     -83.129 -57.285  46.098  1.00  1.00           H  
ATOM    961 2HG2 VAL A  54     -84.303 -56.000  45.726  1.00  1.00           H  
ATOM    962 3HG2 VAL A  54     -83.747 -56.242  47.400  1.00  1.00           H  
ATOM    963  N   PHE A  55     -86.264 -54.712  46.277  1.00  1.00           N  
ATOM    964  CA  PHE A  55     -86.119 -53.264  46.360  1.00  1.00           C  
ATOM    965  C   PHE A  55     -87.278 -52.632  47.115  1.00  1.00           C  
ATOM    966  O   PHE A  55     -87.099 -51.595  47.764  1.00  1.00           O  
ATOM    967  CB  PHE A  55     -86.007 -52.663  44.959  1.00  1.00           C  
ATOM    968  CG  PHE A  55     -86.071 -53.681  43.857  1.00  1.00           C  
ATOM    969  CD1 PHE A  55     -86.220 -55.029  44.146  1.00  1.00           C  
ATOM    970  CD2 PHE A  55     -85.983 -53.293  42.528  1.00  1.00           C  
ATOM    971  CE1 PHE A  55     -86.279 -55.967  43.132  1.00  1.00           C  
ATOM    972  CE2 PHE A  55     -86.043 -54.228  41.513  1.00  1.00           C  
ATOM    973  CZ  PHE A  55     -86.191 -55.566  41.816  1.00  1.00           C  
ATOM    974  H   PHE A  55     -86.489 -55.134  45.388  1.00  1.00           H  
ATOM    975  HA  PHE A  55     -85.205 -53.038  46.912  1.00  1.00           H  
ATOM    976 1HB  PHE A  55     -86.811 -51.945  44.807  1.00  1.00           H  
ATOM    977 2HB  PHE A  55     -85.065 -52.123  44.869  1.00  1.00           H  
ATOM    978  HD1 PHE A  55     -86.290 -55.346  45.187  1.00  1.00           H  
ATOM    979  HD2 PHE A  55     -85.866 -52.235  42.289  1.00  1.00           H  
ATOM    980  HE1 PHE A  55     -86.395 -57.023  43.373  1.00  1.00           H  
ATOM    981  HE2 PHE A  55     -85.973 -53.909  40.473  1.00  1.00           H  
ATOM    982  HZ  PHE A  55     -86.237 -56.304  41.016  1.00  1.00           H  
ATOM    983  N   TRP A  56     -88.467 -53.238  47.043  1.00  1.00           N  
ATOM    984  CA  TRP A  56     -89.595 -52.770  47.844  1.00  1.00           C  
ATOM    985  C   TRP A  56     -89.352 -53.016  49.329  1.00  1.00           C  
ATOM    986  O   TRP A  56     -89.670 -52.163  50.166  1.00  1.00           O  
ATOM    987  CB  TRP A  56     -90.884 -53.453  47.390  1.00  1.00           C  
ATOM    988  CG  TRP A  56     -90.684 -54.416  46.259  1.00  1.00           C  
ATOM    989  CD1 TRP A  56     -89.507 -54.712  45.639  1.00  1.00           C  
ATOM    990  CD2 TRP A  56     -91.696 -55.219  45.604  1.00  1.00           C  
ATOM    991  NE1 TRP A  56     -89.715 -55.639  44.647  1.00  1.00           N  
ATOM    992  CE2 TRP A  56     -91.048 -55.961  44.613  1.00  1.00           C  
ATOM    993  CE3 TRP A  56     -93.077 -55.365  45.778  1.00  1.00           C  
ATOM    994  CZ2 TRP A  56     -91.734 -56.841  43.790  1.00  1.00           C  
ATOM    995  CZ3 TRP A  56     -93.764 -56.249  44.954  1.00  1.00           C  
ATOM    996  CH2 TRP A  56     -93.109 -56.967  43.986  1.00  1.00           C  
ATOM    997  H   TRP A  56     -88.596 -54.030  46.429  1.00  1.00           H  
ATOM    998  HA  TRP A  56     -89.698 -51.694  47.701  1.00  1.00           H  
ATOM    999 1HB  TRP A  56     -91.323 -53.995  48.228  1.00  1.00           H  
ATOM   1000 2HB  TRP A  56     -91.604 -52.698  47.075  1.00  1.00           H  
ATOM   1001  HD1 TRP A  56     -88.542 -54.277  45.894  1.00  1.00           H  
ATOM   1002  HE1 TRP A  56     -89.004 -56.021  44.041  1.00  1.00           H  
ATOM   1003  HE3 TRP A  56     -93.602 -54.799  46.547  1.00  1.00           H  
ATOM   1004  HZ2 TRP A  56     -91.231 -57.421  43.015  1.00  1.00           H  
ATOM   1005  HZ3 TRP A  56     -94.840 -56.356  45.095  1.00  1.00           H  
ATOM   1006  HH2 TRP A  56     -93.679 -57.652  43.357  1.00  1.00           H  
ATOM   1007  N   TRP A  57     -88.772 -54.168  49.670  1.00  1.00           N  
ATOM   1008  CA  TRP A  57     -88.410 -54.429  51.058  1.00  1.00           C  
ATOM   1009  C   TRP A  57     -87.233 -53.569  51.502  1.00  1.00           C  
ATOM   1010  O   TRP A  57     -87.124 -53.238  52.686  1.00  1.00           O  
ATOM   1011  CB  TRP A  57     -88.088 -55.910  51.249  1.00  1.00           C  
ATOM   1012  CG  TRP A  57     -88.218 -56.718  49.993  1.00  1.00           C  
ATOM   1013  CD1 TRP A  57     -88.582 -56.259  48.763  1.00  1.00           C  
ATOM   1014  CD2 TRP A  57     -87.985 -58.139  49.838  1.00  1.00           C  
ATOM   1015  NE1 TRP A  57     -88.593 -57.290  47.857  1.00  1.00           N  
ATOM   1016  CE2 TRP A  57     -88.228 -58.448  48.498  1.00  1.00           C  
ATOM   1017  CE3 TRP A  57     -87.594 -59.157  50.717  1.00  1.00           C  
ATOM   1018  CZ2 TRP A  57     -88.097 -59.737  48.006  1.00  1.00           C  
ATOM   1019  CZ3 TRP A  57     -87.461 -60.450  50.224  1.00  1.00           C  
ATOM   1020  CH2 TRP A  57     -87.705 -60.731  48.903  1.00  1.00           C  
ATOM   1021  H   TRP A  57     -88.578 -54.870  48.970  1.00  1.00           H  
ATOM   1022  HA  TRP A  57     -89.258 -54.170  51.691  1.00  1.00           H  
ATOM   1023 1HB  TRP A  57     -87.068 -56.016  51.620  1.00  1.00           H  
ATOM   1024 2HB  TRP A  57     -88.755 -56.333  52.000  1.00  1.00           H  
ATOM   1025  HD1 TRP A  57     -88.829 -55.224  48.532  1.00  1.00           H  
ATOM   1026  HE1 TRP A  57     -88.830 -57.212  46.879  1.00  1.00           H  
ATOM   1027  HE3 TRP A  57     -87.396 -58.938  51.766  1.00  1.00           H  
ATOM   1028  HZ2 TRP A  57     -88.287 -59.981  46.961  1.00  1.00           H  
ATOM   1029  HZ3 TRP A  57     -87.157 -61.237  50.914  1.00  1.00           H  
ATOM   1030  HH2 TRP A  57     -87.591 -61.756  48.550  1.00  1.00           H  
ATOM   1031  N   LEU A  58     -86.347 -53.199  50.571  1.00  1.00           N  
ATOM   1032  CA  LEU A  58     -85.265 -52.276  50.901  1.00  1.00           C  
ATOM   1033  C   LEU A  58     -85.789 -50.868  51.139  1.00  1.00           C  
ATOM   1034  O   LEU A  58     -85.264 -50.146  51.994  1.00  1.00           O  
ATOM   1035  CB  LEU A  58     -84.220 -52.271  49.787  1.00  1.00           C  
ATOM   1036  CG  LEU A  58     -84.508 -53.198  48.600  1.00  1.00           C  
ATOM   1037  CD1 LEU A  58     -85.824 -53.928  48.833  1.00  1.00           C  
ATOM   1038  CD2 LEU A  58     -84.556 -52.381  47.317  1.00  1.00           C  
ATOM   1039  H   LEU A  58     -86.419 -53.557  49.629  1.00  1.00           H  
ATOM   1040  HA  LEU A  58     -84.793 -52.612  51.824  1.00  1.00           H  
ATOM   1041 1HB  LEU A  58     -84.128 -51.257  49.401  1.00  1.00           H  
ATOM   1042 2HB  LEU A  58     -83.259 -52.564  50.210  1.00  1.00           H  
ATOM   1043  HG  LEU A  58     -83.720 -53.948  48.523  1.00  1.00           H  
ATOM   1044 1HD1 LEU A  58     -86.029 -54.587  47.989  1.00  1.00           H  
ATOM   1045 2HD1 LEU A  58     -85.755 -54.520  49.746  1.00  1.00           H  
ATOM   1046 3HD1 LEU A  58     -86.630 -53.202  48.930  1.00  1.00           H  
ATOM   1047 1HD2 LEU A  58     -84.761 -53.040  46.473  1.00  1.00           H  
ATOM   1048 2HD2 LEU A  58     -85.345 -51.632  47.392  1.00  1.00           H  
ATOM   1049 3HD2 LEU A  58     -83.598 -51.885  47.166  1.00  1.00           H  
ATOM   1050  N   VAL A  59     -86.822 -50.465  50.393  1.00  1.00           N  
ATOM   1051  CA  VAL A  59     -87.496 -49.200  50.661  1.00  1.00           C  
ATOM   1052  C   VAL A  59     -88.230 -49.258  51.992  1.00  1.00           C  
ATOM   1053  O   VAL A  59     -88.307 -48.253  52.709  1.00  1.00           O  
ATOM   1054  CB  VAL A  59     -88.455 -48.855  49.508  1.00  1.00           C  
ATOM   1055  CG1 VAL A  59     -88.412 -49.935  48.437  1.00  1.00           C  
ATOM   1056  CG2 VAL A  59     -89.869 -48.683  50.043  1.00  1.00           C  
ATOM   1057  H   VAL A  59     -87.145 -51.043  49.631  1.00  1.00           H  
ATOM   1058  HA  VAL A  59     -86.742 -48.416  50.738  1.00  1.00           H  
ATOM   1059  HB  VAL A  59     -88.128 -47.926  49.040  1.00  1.00           H  
ATOM   1060 1HG1 VAL A  59     -89.096 -49.675  47.629  1.00  1.00           H  
ATOM   1061 2HG1 VAL A  59     -87.399 -50.016  48.043  1.00  1.00           H  
ATOM   1062 3HG1 VAL A  59     -88.711 -50.889  48.871  1.00  1.00           H  
ATOM   1063 1HG2 VAL A  59     -90.542 -48.438  49.222  1.00  1.00           H  
ATOM   1064 2HG2 VAL A  59     -90.194 -49.610  50.516  1.00  1.00           H  
ATOM   1065 3HG2 VAL A  59     -89.884 -47.877  50.777  1.00  1.00           H  
ATOM   1066  N   VAL A  60     -88.770 -50.427  52.349  1.00  1.00           N  
ATOM   1067  CA  VAL A  60     -89.426 -50.586  53.644  1.00  1.00           C  
ATOM   1068  C   VAL A  60     -88.404 -50.533  54.773  1.00  1.00           C  
ATOM   1069  O   VAL A  60     -88.674 -49.981  55.847  1.00  1.00           O  
ATOM   1070  CB  VAL A  60     -90.231 -51.897  53.675  1.00  1.00           C  
ATOM   1071  CG1 VAL A  60     -90.103 -52.633  52.349  1.00  1.00           C  
ATOM   1072  CG2 VAL A  60     -89.754 -52.771  54.825  1.00  1.00           C  
ATOM   1073  H   VAL A  60     -88.728 -51.215  51.719  1.00  1.00           H  
ATOM   1074  HA  VAL A  60     -90.111 -49.750  53.790  1.00  1.00           H  
ATOM   1075  HB  VAL A  60     -91.287 -51.661  53.810  1.00  1.00           H  
ATOM   1076 1HG1 VAL A  60     -90.679 -53.558  52.389  1.00  1.00           H  
ATOM   1077 2HG1 VAL A  60     -90.483 -52.003  51.545  1.00  1.00           H  
ATOM   1078 3HG1 VAL A  60     -89.055 -52.867  52.163  1.00  1.00           H  
ATOM   1079 1HG2 VAL A  60     -90.329 -53.696  54.841  1.00  1.00           H  
ATOM   1080 2HG2 VAL A  60     -88.697 -53.002  54.692  1.00  1.00           H  
ATOM   1081 3HG2 VAL A  60     -89.894 -52.240  55.767  1.00  1.00           H  
ATOM   1082  N   ALA A  61     -87.213 -51.092  54.549  1.00  1.00           N  
ATOM   1083  CA  ALA A  61     -86.177 -51.064  55.576  1.00  1.00           C  
ATOM   1084  C   ALA A  61     -85.591 -49.666  55.729  1.00  1.00           C  
ATOM   1085  O   ALA A  61     -85.249 -49.250  56.843  1.00  1.00           O  
ATOM   1086  CB  ALA A  61     -85.083 -52.077  55.246  1.00  1.00           C  
ATOM   1087  H   ALA A  61     -87.017 -51.540  53.666  1.00  1.00           H  
ATOM   1088  HA  ALA A  61     -86.636 -51.333  56.527  1.00  1.00           H  
ATOM   1089 1HB  ALA A  61     -84.315 -52.047  56.019  1.00  1.00           H  
ATOM   1090 2HB  ALA A  61     -85.515 -53.077  55.201  1.00  1.00           H  
ATOM   1091 3HB  ALA A  61     -84.638 -51.831  54.283  1.00  1.00           H  
ATOM   1092  N   TYR A  62     -85.470 -48.926  54.623  1.00  1.00           N  
ATOM   1093  CA  TYR A  62     -85.044 -47.534  54.711  1.00  1.00           C  
ATOM   1094  C   TYR A  62     -86.116 -46.667  55.356  1.00  1.00           C  
ATOM   1095  O   TYR A  62     -85.791 -45.686  56.036  1.00  1.00           O  
ATOM   1096  CB  TYR A  62     -84.693 -46.999  53.322  1.00  1.00           C  
ATOM   1097  CG  TYR A  62     -84.866 -48.016  52.215  1.00  1.00           C  
ATOM   1098  CD1 TYR A  62     -85.307 -49.297  52.513  1.00  1.00           C  
ATOM   1099  CD2 TYR A  62     -84.583 -47.667  50.903  1.00  1.00           C  
ATOM   1100  CE1 TYR A  62     -85.465 -50.225  51.502  1.00  1.00           C  
ATOM   1101  CE2 TYR A  62     -84.741 -48.595  49.892  1.00  1.00           C  
ATOM   1102  CZ  TYR A  62     -85.180 -49.869  50.188  1.00  1.00           C  
ATOM   1103  OH  TYR A  62     -85.337 -50.794  49.181  1.00  1.00           O  
ATOM   1104  H   TYR A  62     -85.671 -49.323  53.716  1.00  1.00           H  
ATOM   1105  HA  TYR A  62     -84.156 -47.483  55.341  1.00  1.00           H  
ATOM   1106 1HB  TYR A  62     -85.322 -46.137  53.094  1.00  1.00           H  
ATOM   1107 2HB  TYR A  62     -83.658 -46.660  53.314  1.00  1.00           H  
ATOM   1108  HD1 TYR A  62     -85.530 -49.571  53.544  1.00  1.00           H  
ATOM   1109  HD2 TYR A  62     -84.236 -46.660  50.670  1.00  1.00           H  
ATOM   1110  HE1 TYR A  62     -85.812 -51.231  51.735  1.00  1.00           H  
ATOM   1111  HE2 TYR A  62     -84.518 -48.321  48.861  1.00  1.00           H  
ATOM   1112  HH  TYR A  62     -85.101 -50.394  48.341  1.00  1.00           H  
ATOM   1113  N   THR A  63     -87.391 -47.021  55.165  1.00  1.00           N  
ATOM   1114  CA  THR A  63     -88.469 -46.327  55.860  1.00  1.00           C  
ATOM   1115  C   THR A  63     -88.439 -46.623  57.354  1.00  1.00           C  
ATOM   1116  O   THR A  63     -88.710 -45.736  58.174  1.00  1.00           O  
ATOM   1117  CB  THR A  63     -89.819 -46.725  55.266  1.00  1.00           C  
ATOM   1118  OG1 THR A  63     -89.618 -47.663  54.201  1.00  1.00           O  
ATOM   1119  CG2 THR A  63     -90.546 -45.502  54.728  1.00  1.00           C  
ATOM   1120  H   THR A  63     -87.618 -47.777  54.534  1.00  1.00           H  
ATOM   1121  HA  THR A  63     -88.330 -45.253  55.730  1.00  1.00           H  
ATOM   1122  HB  THR A  63     -90.431 -47.195  56.035  1.00  1.00           H  
ATOM   1123  HG1 THR A  63     -88.678 -47.833  54.098  1.00  1.00           H  
ATOM   1124 1HG2 THR A  63     -91.506 -45.804  54.308  1.00  1.00           H  
ATOM   1125 2HG2 THR A  63     -90.712 -44.791  55.538  1.00  1.00           H  
ATOM   1126 3HG2 THR A  63     -89.944 -45.033  53.951  1.00  1.00           H  
ATOM   1127  N   MET A  64     -88.100 -47.859  57.726  1.00  1.00           N  
ATOM   1128  CA  MET A  64     -87.961 -48.202  59.137  1.00  1.00           C  
ATOM   1129  C   MET A  64     -86.749 -47.523  59.761  1.00  1.00           C  
ATOM   1130  O   MET A  64     -86.793 -47.140  60.935  1.00  1.00           O  
ATOM   1131  CB  MET A  64     -87.865 -49.719  59.303  1.00  1.00           C  
ATOM   1132  CG  MET A  64     -87.935 -50.501  57.999  1.00  1.00           C  
ATOM   1133  SD  MET A  64     -88.116 -49.433  56.557  1.00  1.00           S  
ATOM   1134  CE  MET A  64     -88.136 -47.819  57.331  1.00  1.00           C  
ATOM   1135  H   MET A  64     -87.937 -48.571  57.028  1.00  1.00           H  
ATOM   1136  HA  MET A  64     -88.843 -47.845  59.668  1.00  1.00           H  
ATOM   1137 1HB  MET A  64     -86.927 -49.972  59.795  1.00  1.00           H  
ATOM   1138 2HB  MET A  64     -88.675 -50.066  59.945  1.00  1.00           H  
ATOM   1139 1HG  MET A  64     -87.027 -51.091  57.880  1.00  1.00           H  
ATOM   1140 2HG  MET A  64     -88.783 -51.184  58.030  1.00  1.00           H  
ATOM   1141 1HE  MET A  64     -88.243 -47.049  56.566  1.00  1.00           H  
ATOM   1142 2HE  MET A  64     -88.974 -47.759  58.027  1.00  1.00           H  
ATOM   1143 3HE  MET A  64     -87.203 -47.664  57.874  1.00  1.00           H  
ATOM   1144  N   LEU A  65     -85.667 -47.359  58.994  1.00  1.00           N  
ATOM   1145  CA  LEU A  65     -84.496 -46.644  59.492  1.00  1.00           C  
ATOM   1146  C   LEU A  65     -84.788 -45.159  59.666  1.00  1.00           C  
ATOM   1147  O   LEU A  65     -84.326 -44.538  60.632  1.00  1.00           O  
ATOM   1148  CB  LEU A  65     -83.315 -46.850  58.545  1.00  1.00           C  
ATOM   1149  CG  LEU A  65     -83.592 -47.728  57.318  1.00  1.00           C  
ATOM   1150  CD1 LEU A  65     -85.039 -48.200  57.346  1.00  1.00           C  
ATOM   1151  CD2 LEU A  65     -83.299 -46.938  56.051  1.00  1.00           C  
ATOM   1152  H   LEU A  65     -85.654 -47.732  58.055  1.00  1.00           H  
ATOM   1153  HA  LEU A  65     -84.236 -47.045  60.471  1.00  1.00           H  
ATOM   1154 1HB  LEU A  65     -82.983 -45.876  58.187  1.00  1.00           H  
ATOM   1155 2HB  LEU A  65     -82.498 -47.307  59.102  1.00  1.00           H  
ATOM   1156  HG  LEU A  65     -82.953 -48.611  57.351  1.00  1.00           H  
ATOM   1157 1HD1 LEU A  65     -85.236 -48.824  56.475  1.00  1.00           H  
ATOM   1158 2HD1 LEU A  65     -85.215 -48.778  58.253  1.00  1.00           H  
ATOM   1159 3HD1 LEU A  65     -85.703 -47.336  57.331  1.00  1.00           H  
ATOM   1160 1HD2 LEU A  65     -83.495 -47.562  55.179  1.00  1.00           H  
ATOM   1161 2HD2 LEU A  65     -83.939 -46.055  56.017  1.00  1.00           H  
ATOM   1162 3HD2 LEU A  65     -82.254 -46.628  56.049  1.00  1.00           H  
ATOM   1163  N   VAL A  66     -85.562 -44.576  58.746  1.00  1.00           N  
ATOM   1164  CA  VAL A  66     -85.975 -43.184  58.895  1.00  1.00           C  
ATOM   1165  C   VAL A  66     -86.952 -43.031  60.054  1.00  1.00           C  
ATOM   1166  O   VAL A  66     -86.963 -41.996  60.732  1.00  1.00           O  
ATOM   1167  CB  VAL A  66     -86.578 -42.662  57.578  1.00  1.00           C  
ATOM   1168  CG1 VAL A  66     -86.563 -43.752  56.516  1.00  1.00           C  
ATOM   1169  CG2 VAL A  66     -87.995 -42.163  57.819  1.00  1.00           C  
ATOM   1170  H   VAL A  66     -85.869 -45.096  57.937  1.00  1.00           H  
ATOM   1171  HA  VAL A  66     -85.096 -42.587  59.139  1.00  1.00           H  
ATOM   1172  HB  VAL A  66     -85.962 -41.843  57.206  1.00  1.00           H  
ATOM   1173 1HG1 VAL A  66     -86.993 -43.365  55.592  1.00  1.00           H  
ATOM   1174 2HG1 VAL A  66     -85.536 -44.068  56.334  1.00  1.00           H  
ATOM   1175 3HG1 VAL A  66     -87.151 -44.603  56.860  1.00  1.00           H  
ATOM   1176 1HG2 VAL A  66     -88.415 -41.795  56.883  1.00  1.00           H  
ATOM   1177 2HG2 VAL A  66     -88.609 -42.981  58.196  1.00  1.00           H  
ATOM   1178 3HG2 VAL A  66     -87.977 -41.356  58.551  1.00  1.00           H  
ATOM   1179  N   LEU A  67     -87.769 -44.054  60.316  1.00  1.00           N  
ATOM   1180  CA  LEU A  67     -88.670 -44.005  61.464  1.00  1.00           C  
ATOM   1181  C   LEU A  67     -87.903 -44.138  62.775  1.00  1.00           C  
ATOM   1182  O   LEU A  67     -88.267 -43.516  63.780  1.00  1.00           O  
ATOM   1183  CB  LEU A  67     -89.727 -45.102  61.347  1.00  1.00           C  
ATOM   1184  CG  LEU A  67     -89.630 -45.990  60.100  1.00  1.00           C  
ATOM   1185  CD1 LEU A  67     -88.450 -45.542  59.248  1.00  1.00           C  
ATOM   1186  CD2 LEU A  67     -89.477 -47.444  60.523  1.00  1.00           C  
ATOM   1187  H   LEU A  67     -87.772 -44.871  59.722  1.00  1.00           H  
ATOM   1188  HA  LEU A  67     -89.167 -43.036  61.472  1.00  1.00           H  
ATOM   1189 1HB  LEU A  67     -89.656 -45.748  62.220  1.00  1.00           H  
ATOM   1190 2HB  LEU A  67     -90.713 -44.635  61.345  1.00  1.00           H  
ATOM   1191  HG  LEU A  67     -90.534 -45.879  59.502  1.00  1.00           H  
ATOM   1192 1HD1 LEU A  67     -88.381 -46.173  58.362  1.00  1.00           H  
ATOM   1193 2HD1 LEU A  67     -88.595 -44.505  58.943  1.00  1.00           H  
ATOM   1194 3HD1 LEU A  67     -87.531 -45.626  59.826  1.00  1.00           H  
ATOM   1195 1HD2 LEU A  67     -89.408 -48.075  59.637  1.00  1.00           H  
ATOM   1196 2HD2 LEU A  67     -88.572 -47.556  61.120  1.00  1.00           H  
ATOM   1197 3HD2 LEU A  67     -90.342 -47.743  61.116  1.00  1.00           H  
ATOM   1198  N   ILE A  68     -86.836 -44.942  62.780  1.00  1.00           N  
ATOM   1199  CA  ILE A  68     -86.003 -45.076  63.971  1.00  1.00           C  
ATOM   1200  C   ILE A  68     -85.220 -43.795  64.225  1.00  1.00           C  
ATOM   1201  O   ILE A  68     -84.977 -43.429  65.381  1.00  1.00           O  
ATOM   1202  CB  ILE A  68     -85.065 -46.288  63.835  1.00  1.00           C  
ATOM   1203  CG1 ILE A  68     -85.289 -46.988  62.492  1.00  1.00           C  
ATOM   1204  CG2 ILE A  68     -85.279 -47.258  64.987  1.00  1.00           C  
ATOM   1205  CD1 ILE A  68     -86.352 -46.341  61.635  1.00  1.00           C  
ATOM   1206  H   ILE A  68     -86.598 -45.468  61.951  1.00  1.00           H  
ATOM   1207  HA  ILE A  68     -86.653 -45.232  64.831  1.00  1.00           H  
ATOM   1208  HB  ILE A  68     -84.030 -45.950  63.845  1.00  1.00           H  
ATOM   1209 1HG1 ILE A  68     -84.356 -47.000  61.928  1.00  1.00           H  
ATOM   1210 2HG1 ILE A  68     -85.577 -48.025  62.666  1.00  1.00           H  
ATOM   1211 1HG2 ILE A  68     -84.609 -48.110  64.875  1.00  1.00           H  
ATOM   1212 2HG2 ILE A  68     -85.071 -46.754  65.930  1.00  1.00           H  
ATOM   1213 3HG2 ILE A  68     -86.312 -47.607  64.982  1.00  1.00           H  
ATOM   1214 1HD1 ILE A  68     -86.453 -46.893  60.701  1.00  1.00           H  
ATOM   1215 2HD1 ILE A  68     -87.304 -46.350  62.167  1.00  1.00           H  
ATOM   1216 3HD1 ILE A  68     -86.068 -45.312  61.419  1.00  1.00           H  
ATOM   1217  N   ALA A  69     -84.811 -43.100  63.162  1.00  1.00           N  
ATOM   1218  CA  ALA A  69     -84.178 -41.798  63.337  1.00  1.00           C  
ATOM   1219  C   ALA A  69     -85.181 -40.744  63.783  1.00  1.00           C  
ATOM   1220  O   ALA A  69     -84.819 -39.811  64.508  1.00  1.00           O  
ATOM   1221  CB  ALA A  69     -83.492 -41.368  62.041  1.00  1.00           C  
ATOM   1222  H   ALA A  69     -84.936 -43.465  62.229  1.00  1.00           H  
ATOM   1223  HA  ALA A  69     -83.427 -41.890  64.122  1.00  1.00           H  
ATOM   1224 1HB  ALA A  69     -83.023 -40.395  62.183  1.00  1.00           H  
ATOM   1225 2HB  ALA A  69     -82.733 -42.102  61.770  1.00  1.00           H  
ATOM   1226 3HB  ALA A  69     -84.231 -41.301  61.244  1.00  1.00           H  
ATOM   1227  N   VAL A  70     -86.443 -40.878  63.369  1.00  1.00           N  
ATOM   1228  CA  VAL A  70     -87.453 -39.888  63.728  1.00  1.00           C  
ATOM   1229  C   VAL A  70     -87.923 -40.068  65.167  1.00  1.00           C  
ATOM   1230  O   VAL A  70     -88.281 -39.088  65.831  1.00  1.00           O  
ATOM   1231  CB  VAL A  70     -88.636 -39.957  62.748  1.00  1.00           C  
ATOM   1232  CG1 VAL A  70     -88.398 -41.034  61.700  1.00  1.00           C  
ATOM   1233  CG2 VAL A  70     -89.925 -40.222  63.511  1.00  1.00           C  
ATOM   1234  H   VAL A  70     -86.709 -41.669  62.801  1.00  1.00           H  
ATOM   1235  HA  VAL A  70     -87.004 -38.897  63.666  1.00  1.00           H  
ATOM   1236  HB  VAL A  70     -88.714 -39.007  62.220  1.00  1.00           H  
ATOM   1237 1HG1 VAL A  70     -89.246 -41.069  61.015  1.00  1.00           H  
ATOM   1238 2HG1 VAL A  70     -87.490 -40.805  61.143  1.00  1.00           H  
ATOM   1239 3HG1 VAL A  70     -88.290 -42.001  62.191  1.00  1.00           H  
ATOM   1240 1HG2 VAL A  70     -90.759 -40.269  62.811  1.00  1.00           H  
ATOM   1241 2HG2 VAL A  70     -89.845 -41.170  64.044  1.00  1.00           H  
ATOM   1242 3HG2 VAL A  70     -90.097 -39.417  64.226  1.00  1.00           H  
ATOM   1243  N   TYR A  71     -87.933 -41.303  65.675  1.00  1.00           N  
ATOM   1244  CA  TYR A  71     -88.425 -41.543  67.027  1.00  1.00           C  
ATOM   1245  C   TYR A  71     -87.440 -41.098  68.098  1.00  1.00           C  
ATOM   1246  O   TYR A  71     -87.840 -40.926  69.255  1.00  1.00           O  
ATOM   1247  CB  TYR A  71     -88.754 -43.024  67.213  1.00  1.00           C  
ATOM   1248  CG  TYR A  71     -88.496 -43.866  65.983  1.00  1.00           C  
ATOM   1249  CD1 TYR A  71     -88.006 -43.274  64.828  1.00  1.00           C  
ATOM   1250  CD2 TYR A  71     -88.750 -45.229  66.009  1.00  1.00           C  
ATOM   1251  CE1 TYR A  71     -87.771 -44.042  63.704  1.00  1.00           C  
ATOM   1252  CE2 TYR A  71     -88.515 -45.997  64.886  1.00  1.00           C  
ATOM   1253  CZ  TYR A  71     -88.027 -45.409  63.737  1.00  1.00           C  
ATOM   1254  OH  TYR A  71     -87.793 -46.174  62.618  1.00  1.00           O  
ATOM   1255  H   TYR A  71     -87.599 -42.083  65.127  1.00  1.00           H  
ATOM   1256  HA  TYR A  71     -89.336 -40.961  67.172  1.00  1.00           H  
ATOM   1257 1HB  TYR A  71     -88.158 -43.429  68.033  1.00  1.00           H  
ATOM   1258 2HB  TYR A  71     -89.803 -43.133  67.486  1.00  1.00           H  
ATOM   1259  HD1 TYR A  71     -87.806 -42.202  64.807  1.00  1.00           H  
ATOM   1260  HD2 TYR A  71     -89.136 -45.694  66.916  1.00  1.00           H  
ATOM   1261  HE1 TYR A  71     -87.386 -43.578  62.797  1.00  1.00           H  
ATOM   1262  HE2 TYR A  71     -88.715 -47.069  64.906  1.00  1.00           H  
ATOM   1263  HH  TYR A  71     -88.019 -47.089  62.804  1.00  1.00           H  
ATOM   1264  N   THR A  72     -86.169 -40.903  67.745  1.00  1.00           N  
ATOM   1265  CA  THR A  72     -85.141 -40.511  68.700  1.00  1.00           C  
ATOM   1266  C   THR A  72     -84.831 -39.020  68.645  1.00  1.00           C  
ATOM   1267  O   THR A  72     -83.781 -38.594  69.138  1.00  1.00           O  
ATOM   1268  CB  THR A  72     -83.865 -41.322  68.466  1.00  1.00           C  
ATOM   1269  OG1 THR A  72     -84.065 -42.228  67.374  1.00  1.00           O  
ATOM   1270  CG2 THR A  72     -83.499 -42.112  69.714  1.00  1.00           C  
ATOM   1271  H   THR A  72     -85.917 -41.034  66.776  1.00  1.00           H  
ATOM   1272  HA  THR A  72     -85.507 -40.716  69.706  1.00  1.00           H  
ATOM   1273  HB  THR A  72     -83.046 -40.648  68.216  1.00  1.00           H  
ATOM   1274  HG1 THR A  72     -84.956 -42.124  67.031  1.00  1.00           H  
ATOM   1275 1HG2 THR A  72     -82.589 -42.682  69.529  1.00  1.00           H  
ATOM   1276 2HG2 THR A  72     -83.335 -41.425  70.544  1.00  1.00           H  
ATOM   1277 3HG2 THR A  72     -84.310 -42.794  69.963  1.00  1.00           H  
ATOM   1278  N   PHE A  73     -85.720 -38.221  68.053  1.00  1.00           N  
ATOM   1279  CA  PHE A  73     -85.516 -36.777  68.041  1.00  1.00           C  
ATOM   1280  C   PHE A  73     -85.773 -36.174  69.416  1.00  1.00           C  
ATOM   1281  O   PHE A  73     -85.070 -35.251  69.840  1.00  1.00           O  
ATOM   1282  CB  PHE A  73     -86.417 -36.128  66.991  1.00  1.00           C  
ATOM   1283  CG  PHE A  73     -87.275 -37.107  66.241  1.00  1.00           C  
ATOM   1284  CD1 PHE A  73     -87.212 -38.464  66.521  1.00  1.00           C  
ATOM   1285  CD2 PHE A  73     -88.148 -36.673  65.254  1.00  1.00           C  
ATOM   1286  CE1 PHE A  73     -88.001 -39.365  65.832  1.00  1.00           C  
ATOM   1287  CE2 PHE A  73     -88.938 -37.571  64.565  1.00  1.00           C  
ATOM   1288  CZ  PHE A  73     -88.865 -38.919  64.854  1.00  1.00           C  
ATOM   1289  H   PHE A  73     -86.541 -38.606  67.608  1.00  1.00           H  
ATOM   1290  HA  PHE A  73     -84.475 -36.576  67.784  1.00  1.00           H  
ATOM   1291 1HB  PHE A  73     -87.070 -35.401  67.472  1.00  1.00           H  
ATOM   1292 2HB  PHE A  73     -85.804 -35.590  66.269  1.00  1.00           H  
ATOM   1293  HD1 PHE A  73     -86.530 -38.816  67.295  1.00  1.00           H  
ATOM   1294  HD2 PHE A  73     -88.206 -35.608  65.025  1.00  1.00           H  
ATOM   1295  HE1 PHE A  73     -87.941 -40.428  66.062  1.00  1.00           H  
ATOM   1296  HE2 PHE A  73     -89.620 -37.217  63.792  1.00  1.00           H  
ATOM   1297  HZ  PHE A  73     -89.486 -39.628  64.309  1.00  1.00           H  
ATOM   1298  N   GLN A  74     -86.773 -36.688  70.128  1.00  1.00           N  
ATOM   1299  CA  GLN A  74     -87.084 -36.240  71.475  1.00  1.00           C  
ATOM   1300  C   GLN A  74     -86.329 -37.107  72.481  1.00  1.00           C  
ATOM   1301  O   GLN A  74     -85.463 -37.909  72.120  1.00  1.00           O  
ATOM   1302  CB  GLN A  74     -88.594 -36.275  71.709  1.00  1.00           C  
ATOM   1303  CG  GLN A  74     -89.398 -36.755  70.513  1.00  1.00           C  
ATOM   1304  CD  GLN A  74     -88.519 -37.103  69.326  1.00  1.00           C  
ATOM   1305  OE1 GLN A  74     -87.292 -36.986  69.390  1.00  1.00           O  
ATOM   1306  NE2 GLN A  74     -89.143 -37.533  68.235  1.00  1.00           N  
ATOM   1307  H   GLN A  74     -87.334 -37.417  69.710  1.00  1.00           H  
ATOM   1308  HA  GLN A  74     -86.735 -35.214  71.587  1.00  1.00           H  
ATOM   1309 1HB  GLN A  74     -88.817 -36.931  72.550  1.00  1.00           H  
ATOM   1310 2HB  GLN A  74     -88.944 -35.276  71.971  1.00  1.00           H  
ATOM   1311 1HG  GLN A  74     -89.956 -37.647  70.798  1.00  1.00           H  
ATOM   1312 2HG  GLN A  74     -90.085 -35.965  70.209  1.00  1.00           H  
ATOM   1313 1HE2 GLN A  74     -88.615 -37.777  67.421  1.00  1.00           H  
ATOM   1314 2HE2 GLN A  74     -90.140 -37.612  68.227  1.00  1.00           H  
ATOM   1315  N   PHE A  75     -86.653 -36.957  73.765  1.00  1.00           N  
ATOM   1316  CA  PHE A  75     -85.999 -37.727  74.824  1.00  1.00           C  
ATOM   1317  C   PHE A  75     -86.758 -39.037  75.047  1.00  1.00           C  
ATOM   1318  O   PHE A  75     -87.366 -39.284  76.090  1.00  1.00           O  
ATOM   1319  CB  PHE A  75     -85.907 -36.900  76.100  1.00  1.00           C  
ATOM   1320  CG  PHE A  75     -86.495 -35.524  75.975  1.00  1.00           C  
ATOM   1321  CD1 PHE A  75     -87.056 -35.100  74.779  1.00  1.00           C  
ATOM   1322  CD2 PHE A  75     -86.487 -34.649  77.051  1.00  1.00           C  
ATOM   1323  CE1 PHE A  75     -87.597 -33.833  74.663  1.00  1.00           C  
ATOM   1324  CE2 PHE A  75     -87.027 -33.383  76.938  1.00  1.00           C  
ATOM   1325  CZ  PHE A  75     -87.583 -32.975  75.742  1.00  1.00           C  
ATOM   1326  H   PHE A  75     -87.372 -36.292  74.012  1.00  1.00           H  
ATOM   1327  HA  PHE A  75     -84.990 -37.978  74.496  1.00  1.00           H  
ATOM   1328 1HB  PHE A  75     -86.424 -37.419  76.907  1.00  1.00           H  
ATOM   1329 2HB  PHE A  75     -84.863 -36.799  76.393  1.00  1.00           H  
ATOM   1330  HD1 PHE A  75     -87.068 -35.779  73.927  1.00  1.00           H  
ATOM   1331  HD2 PHE A  75     -86.047 -34.972  77.996  1.00  1.00           H  
ATOM   1332  HE1 PHE A  75     -88.035 -33.513  73.718  1.00  1.00           H  
ATOM   1333  HE2 PHE A  75     -87.015 -32.706  77.791  1.00  1.00           H  
ATOM   1334  HZ  PHE A  75     -88.008 -31.977  75.650  1.00  1.00           H  
ATOM   1335  N   GLN A  76     -86.712 -39.885  74.022  1.00  1.00           N  
ATOM   1336  CA  GLN A  76     -87.336 -41.199  74.065  1.00  1.00           C  
ATOM   1337  C   GLN A  76     -86.325 -42.325  74.205  1.00  1.00           C  
ATOM   1338  O   GLN A  76     -86.724 -43.493  74.265  1.00  1.00           O  
ATOM   1339  CB  GLN A  76     -88.190 -41.426  72.813  1.00  1.00           C  
ATOM   1340  CG  GLN A  76     -88.190 -40.259  71.840  1.00  1.00           C  
ATOM   1341  CD  GLN A  76     -87.333 -39.103  72.323  1.00  1.00           C  
ATOM   1342  OE1 GLN A  76     -86.728 -39.167  73.396  1.00  1.00           O  
ATOM   1343  NE2 GLN A  76     -87.277 -38.039  71.531  1.00  1.00           N  
ATOM   1344  H   GLN A  76     -86.225 -39.599  73.185  1.00  1.00           H  
ATOM   1345  HA  GLN A  76     -87.981 -41.247  74.942  1.00  1.00           H  
ATOM   1346 1HB  GLN A  76     -87.830 -42.306  72.281  1.00  1.00           H  
ATOM   1347 2HB  GLN A  76     -89.222 -41.619  73.106  1.00  1.00           H  
ATOM   1348 1HG  GLN A  76     -87.798 -40.598  70.882  1.00  1.00           H  
ATOM   1349 2HG  GLN A  76     -89.212 -39.899  71.720  1.00  1.00           H  
ATOM   1350 1HE2 GLN A  76     -86.728 -37.245  71.796  1.00  1.00           H  
ATOM   1351 2HE2 GLN A  76     -87.783 -38.029  70.668  1.00  1.00           H  
ATOM   1352  N   ASP A  77     -85.030 -42.010  74.251  1.00  1.00           N  
ATOM   1353  CA  ASP A  77     -84.019 -43.042  74.439  1.00  1.00           C  
ATOM   1354  C   ASP A  77     -84.005 -43.578  75.862  1.00  1.00           C  
ATOM   1355  O   ASP A  77     -83.561 -44.710  76.077  1.00  1.00           O  
ATOM   1356  CB  ASP A  77     -82.636 -42.501  74.072  1.00  1.00           C  
ATOM   1357  CG  ASP A  77     -82.670 -41.049  73.613  1.00  1.00           C  
ATOM   1358  OD1 ASP A  77     -83.737 -40.482  73.581  1.00  1.00           O  
ATOM   1359  OD2 ASP A  77     -81.630 -40.522  73.298  1.00  1.00           O  
ATOM   1360  H   ASP A  77     -84.738 -41.047  74.155  1.00  1.00           H  
ATOM   1361  HA  ASP A  77     -84.253 -43.880  73.782  1.00  1.00           H  
ATOM   1362 1HB  ASP A  77     -81.974 -42.578  74.935  1.00  1.00           H  
ATOM   1363 2HB  ASP A  77     -82.207 -43.109  73.275  1.00  1.00           H  
ATOM   1364  N   PHE A  78     -84.470 -42.795  76.833  1.00  1.00           N  
ATOM   1365  CA  PHE A  78     -84.646 -43.276  78.195  1.00  1.00           C  
ATOM   1366  C   PHE A  78     -85.797 -44.276  78.210  1.00  1.00           C  
ATOM   1367  O   PHE A  78     -85.715 -45.315  78.881  1.00  1.00           O  
ATOM   1368  CB  PHE A  78     -84.916 -42.117  79.152  1.00  1.00           C  
ATOM   1369  CG  PHE A  78     -84.940 -40.772  78.484  1.00  1.00           C  
ATOM   1370  CD1 PHE A  78     -84.728 -40.656  77.119  1.00  1.00           C  
ATOM   1371  CD2 PHE A  78     -85.172 -39.620  79.220  1.00  1.00           C  
ATOM   1372  CE1 PHE A  78     -84.749 -39.419  76.503  1.00  1.00           C  
ATOM   1373  CE2 PHE A  78     -85.195 -38.382  78.607  1.00  1.00           C  
ATOM   1374  CZ  PHE A  78     -84.982 -38.282  77.247  1.00  1.00           C  
ATOM   1375  H   PHE A  78     -84.708 -41.837  76.615  1.00  1.00           H  
ATOM   1376  HA  PHE A  78     -83.727 -43.774  78.507  1.00  1.00           H  
ATOM   1377 1HB  PHE A  78     -85.876 -42.269  79.645  1.00  1.00           H  
ATOM   1378 2HB  PHE A  78     -84.151 -42.099  79.927  1.00  1.00           H  
ATOM   1379  HD1 PHE A  78     -84.544 -41.555  76.530  1.00  1.00           H  
ATOM   1380  HD2 PHE A  78     -85.340 -39.699  80.295  1.00  1.00           H  
ATOM   1381  HE1 PHE A  78     -84.580 -39.342  75.429  1.00  1.00           H  
ATOM   1382  HE2 PHE A  78     -85.380 -37.484  79.197  1.00  1.00           H  
ATOM   1383  HZ  PHE A  78     -84.998 -37.306  76.763  1.00  1.00           H  
ATOM   1384  N   PRO A  79     -86.877 -44.000  77.475  1.00  1.00           N  
ATOM   1385  CA  PRO A  79     -87.920 -45.023  77.318  1.00  1.00           C  
ATOM   1386  C   PRO A  79     -87.460 -46.210  76.493  1.00  1.00           C  
ATOM   1387  O   PRO A  79     -87.961 -47.321  76.700  1.00  1.00           O  
ATOM   1388  CB  PRO A  79     -89.061 -44.261  76.631  1.00  1.00           C  
ATOM   1389  CG  PRO A  79     -88.369 -43.215  75.826  1.00  1.00           C  
ATOM   1390  CD  PRO A  79     -87.163 -42.846  76.649  1.00  1.00           C  
ATOM   1391  HA  PRO A  79     -88.230 -45.379  78.312  1.00  1.00           H  
ATOM   1392 1HB  PRO A  79     -89.656 -44.951  76.014  1.00  1.00           H  
ATOM   1393 2HB  PRO A  79     -89.740 -43.839  77.387  1.00  1.00           H  
ATOM   1394 1HG  PRO A  79     -88.101 -43.613  74.836  1.00  1.00           H  
ATOM   1395 2HG  PRO A  79     -89.042 -42.362  75.654  1.00  1.00           H  
ATOM   1396 1HD  PRO A  79     -86.315 -42.632  75.982  1.00  1.00           H  
ATOM   1397 2HD  PRO A  79     -87.398 -41.969  77.271  1.00  1.00           H  
ATOM   1398  N   THR A  80     -86.510 -46.014  75.576  1.00  1.00           N  
ATOM   1399  CA  THR A  80     -85.956 -47.141  74.832  1.00  1.00           C  
ATOM   1400  C   THR A  80     -85.076 -48.005  75.725  1.00  1.00           C  
ATOM   1401  O   THR A  80     -85.040 -49.231  75.572  1.00  1.00           O  
ATOM   1402  CB  THR A  80     -85.164 -46.639  73.625  1.00  1.00           C  
ATOM   1403  OG1 THR A  80     -85.204 -45.207  73.586  1.00  1.00           O  
ATOM   1404  CG2 THR A  80     -85.749 -47.194  72.335  1.00  1.00           C  
ATOM   1405  H   THR A  80     -86.165 -45.083  75.388  1.00  1.00           H  
ATOM   1406  HA  THR A  80     -86.780 -47.760  74.478  1.00  1.00           H  
ATOM   1407  HB  THR A  80     -84.126 -46.958  73.713  1.00  1.00           H  
ATOM   1408  HG1 THR A  80     -85.719 -44.881  74.327  1.00  1.00           H  
ATOM   1409 1HG2 THR A  80     -85.173 -46.827  71.487  1.00  1.00           H  
ATOM   1410 2HG2 THR A  80     -85.710 -48.283  72.357  1.00  1.00           H  
ATOM   1411 3HG2 THR A  80     -86.785 -46.871  72.237  1.00  1.00           H  
ATOM   1412  N   TYR A  81     -84.359 -47.381  76.664  1.00  1.00           N  
ATOM   1413  CA  TYR A  81     -83.580 -48.142  77.633  1.00  1.00           C  
ATOM   1414  C   TYR A  81     -84.480 -48.851  78.634  1.00  1.00           C  
ATOM   1415  O   TYR A  81     -84.127 -49.927  79.131  1.00  1.00           O  
ATOM   1416  CB  TYR A  81     -82.596 -47.222  78.357  1.00  1.00           C  
ATOM   1417  CG  TYR A  81     -82.664 -45.780  77.905  1.00  1.00           C  
ATOM   1418  CD1 TYR A  81     -83.564 -45.403  76.919  1.00  1.00           C  
ATOM   1419  CD2 TYR A  81     -81.827 -44.834  78.477  1.00  1.00           C  
ATOM   1420  CE1 TYR A  81     -83.627 -44.086  76.507  1.00  1.00           C  
ATOM   1421  CE2 TYR A  81     -81.889 -43.517  78.065  1.00  1.00           C  
ATOM   1422  CZ  TYR A  81     -82.785 -43.142  77.084  1.00  1.00           C  
ATOM   1423  OH  TYR A  81     -82.847 -41.831  76.673  1.00  1.00           O  
ATOM   1424  H   TYR A  81     -84.350 -46.372  76.710  1.00  1.00           H  
ATOM   1425  HA  TYR A  81     -83.018 -48.909  77.100  1.00  1.00           H  
ATOM   1426 1HB  TYR A  81     -82.790 -47.252  79.430  1.00  1.00           H  
ATOM   1427 2HB  TYR A  81     -81.579 -47.580  78.198  1.00  1.00           H  
ATOM   1428  HD1 TYR A  81     -84.223 -46.147  76.469  1.00  1.00           H  
ATOM   1429  HD2 TYR A  81     -81.119 -45.130  79.251  1.00  1.00           H  
ATOM   1430  HE1 TYR A  81     -84.334 -43.791  75.732  1.00  1.00           H  
ATOM   1431  HE2 TYR A  81     -81.230 -42.773  78.514  1.00  1.00           H  
ATOM   1432  HH  TYR A  81     -82.206 -41.312  77.166  1.00  1.00           H  
ATOM   1433  N   TRP A  82     -85.638 -48.265  78.942  1.00  1.00           N  
ATOM   1434  CA  TRP A  82     -86.607 -48.950  79.791  1.00  1.00           C  
ATOM   1435  C   TRP A  82     -87.258 -50.113  79.055  1.00  1.00           C  
ATOM   1436  O   TRP A  82     -87.485 -51.178  79.639  1.00  1.00           O  
ATOM   1437  CB  TRP A  82     -87.664 -47.961  80.280  1.00  1.00           C  
ATOM   1438  CG  TRP A  82     -87.454 -46.564  79.781  1.00  1.00           C  
ATOM   1439  CD1 TRP A  82     -86.449 -46.131  78.970  1.00  1.00           C  
ATOM   1440  CD2 TRP A  82     -88.274 -45.402  80.059  1.00  1.00           C  
ATOM   1441  NE1 TRP A  82     -86.584 -44.786  78.725  1.00  1.00           N  
ATOM   1442  CE2 TRP A  82     -87.696 -44.325  79.383  1.00  1.00           C  
ATOM   1443  CE3 TRP A  82     -89.434 -45.195  80.816  1.00  1.00           C  
ATOM   1444  CZ2 TRP A  82     -88.236 -43.049  79.439  1.00  1.00           C  
ATOM   1445  CZ3 TRP A  82     -89.976 -43.916  80.871  1.00  1.00           C  
ATOM   1446  CH2 TRP A  82     -89.392 -42.872  80.199  1.00  1.00           C  
ATOM   1447  H   TRP A  82     -85.857 -47.343  78.591  1.00  1.00           H  
ATOM   1448  HA  TRP A  82     -86.081 -49.359  80.654  1.00  1.00           H  
ATOM   1449 1HB  TRP A  82     -88.651 -48.295  79.959  1.00  1.00           H  
ATOM   1450 2HB  TRP A  82     -87.665 -47.939  81.370  1.00  1.00           H  
ATOM   1451  HD1 TRP A  82     -85.654 -46.760  78.573  1.00  1.00           H  
ATOM   1452  HE1 TRP A  82     -85.966 -44.227  78.155  1.00  1.00           H  
ATOM   1453  HE3 TRP A  82     -89.903 -46.021  81.349  1.00  1.00           H  
ATOM   1454  HZ2 TRP A  82     -87.786 -42.207  78.913  1.00  1.00           H  
ATOM   1455  HZ3 TRP A  82     -90.878 -43.763  81.463  1.00  1.00           H  
ATOM   1456  HH2 TRP A  82     -89.843 -41.881  80.263  1.00  1.00           H  
ATOM   1457  N   ARG A  83     -87.555 -49.933  77.766  1.00  1.00           N  
ATOM   1458  CA  ARG A  83     -88.175 -50.979  76.963  1.00  1.00           C  
ATOM   1459  C   ARG A  83     -87.191 -52.053  76.527  1.00  1.00           C  
ATOM   1460  O   ARG A  83     -87.626 -53.123  76.088  1.00  1.00           O  
ATOM   1461  CB  ARG A  83     -88.843 -50.370  75.730  1.00  1.00           C  
ATOM   1462  CG  ARG A  83     -88.720 -48.859  75.615  1.00  1.00           C  
ATOM   1463  CD  ARG A  83     -87.958 -48.283  76.753  1.00  1.00           C  
ATOM   1464  NE  ARG A  83     -87.522 -49.307  77.688  1.00  1.00           N  
ATOM   1465  CZ  ARG A  83     -87.773 -50.624  77.552  1.00  1.00           C  
ATOM   1466  NH1 ARG A  83     -88.455 -51.060  76.517  1.00  1.00           N  
ATOM   1467  NH2 ARG A  83     -87.333 -51.478  78.460  1.00  1.00           N  
ATOM   1468  H   ARG A  83     -87.344 -49.043  77.336  1.00  1.00           H  
ATOM   1469  HA  ARG A  83     -88.935 -51.474  77.568  1.00  1.00           H  
ATOM   1470 1HB  ARG A  83     -88.411 -50.806  74.830  1.00  1.00           H  
ATOM   1471 2HB  ARG A  83     -89.906 -50.615  75.734  1.00  1.00           H  
ATOM   1472 1HG  ARG A  83     -88.200 -48.606  74.691  1.00  1.00           H  
ATOM   1473 2HG  ARG A  83     -89.714 -48.412  75.607  1.00  1.00           H  
ATOM   1474 1HD  ARG A  83     -87.075 -47.768  76.375  1.00  1.00           H  
ATOM   1475 2HD  ARG A  83     -88.588 -47.575  77.291  1.00  1.00           H  
ATOM   1476  HE  ARG A  83     -86.994 -49.010  78.498  1.00  1.00           H  
ATOM   1477 1HH1 ARG A  83     -88.792 -50.407  75.823  1.00  1.00           H  
ATOM   1478 2HH1 ARG A  83     -88.643 -52.047  76.415  1.00  1.00           H  
ATOM   1479 1HH2 ARG A  83     -86.808 -51.143  79.257  1.00  1.00           H  
ATOM   1480 2HH2 ARG A  83     -87.520 -52.464  78.358  1.00  1.00           H  
ATOM   1481  N   ASN A  84     -85.888 -51.792  76.621  1.00  1.00           N  
ATOM   1482  CA  ASN A  84     -84.896 -52.807  76.298  1.00  1.00           C  
ATOM   1483  C   ASN A  84     -84.892 -53.889  77.370  1.00  1.00           C  
ATOM   1484  O   ASN A  84     -84.858 -53.591  78.568  1.00  1.00           O  
ATOM   1485  CB  ASN A  84     -83.511 -52.174  76.173  1.00  1.00           C  
ATOM   1486  CG  ASN A  84     -83.530 -50.690  76.413  1.00  1.00           C  
ATOM   1487  OD1 ASN A  84     -84.586 -50.105  76.679  1.00  1.00           O  
ATOM   1488  ND2 ASN A  84     -82.381 -50.070  76.325  1.00  1.00           N  
ATOM   1489  H   ASN A  84     -85.579 -50.879  76.922  1.00  1.00           H  
ATOM   1490  HA  ASN A  84     -85.162 -53.258  75.341  1.00  1.00           H  
ATOM   1491 1HB  ASN A  84     -82.833 -52.638  76.891  1.00  1.00           H  
ATOM   1492 2HB  ASN A  84     -83.112 -52.364  75.177  1.00  1.00           H  
ATOM   1493 1HD2 ASN A  84     -82.333 -49.082  76.475  1.00  1.00           H  
ATOM   1494 2HD2 ASN A  84     -81.551 -50.583  76.108  1.00  1.00           H  
ATOM   1495  N   LEU A  85     -84.926 -55.149  76.937  1.00  1.00           N  
ATOM   1496  CA  LEU A  85     -85.012 -56.285  77.856  1.00  1.00           C  
ATOM   1497  C   LEU A  85     -83.627 -56.582  78.433  1.00  1.00           C  
ATOM   1498  O   LEU A  85     -82.955 -57.546  78.058  1.00  1.00           O  
ATOM   1499  CB  LEU A  85     -85.598 -57.499  77.149  1.00  1.00           C  
ATOM   1500  CG  LEU A  85     -85.966 -57.297  75.674  1.00  1.00           C  
ATOM   1501  CD1 LEU A  85     -85.641 -55.868  75.260  1.00  1.00           C  
ATOM   1502  CD2 LEU A  85     -85.207 -58.300  74.819  1.00  1.00           C  
ATOM   1503  H   LEU A  85     -84.892 -55.323  75.942  1.00  1.00           H  
ATOM   1504  HA  LEU A  85     -85.669 -56.013  78.682  1.00  1.00           H  
ATOM   1505 1HB  LEU A  85     -84.877 -58.313  77.202  1.00  1.00           H  
ATOM   1506 2HB  LEU A  85     -86.501 -57.807  77.677  1.00  1.00           H  
ATOM   1507  HG  LEU A  85     -87.038 -57.446  75.542  1.00  1.00           H  
ATOM   1508 1HD1 LEU A  85     -85.903 -55.724  74.212  1.00  1.00           H  
ATOM   1509 2HD1 LEU A  85     -86.212 -55.172  75.875  1.00  1.00           H  
ATOM   1510 3HD1 LEU A  85     -84.576 -55.684  75.397  1.00  1.00           H  
ATOM   1511 1HD2 LEU A  85     -85.469 -58.157  73.770  1.00  1.00           H  
ATOM   1512 2HD2 LEU A  85     -84.134 -58.151  74.948  1.00  1.00           H  
ATOM   1513 3HD2 LEU A  85     -85.471 -59.313  75.124  1.00  1.00           H  
ATOM   1514  N   THR A  86     -83.220 -55.710  79.372  1.00  1.00           N  
ATOM   1515  CA  THR A  86     -81.945 -55.780  80.102  1.00  1.00           C  
ATOM   1516  C   THR A  86     -80.740 -55.811  79.160  1.00  1.00           C  
ATOM   1517  O   THR A  86     -79.766 -56.530  79.392  1.00  1.00           O  
ATOM   1518  CB  THR A  86     -81.911 -56.968  81.069  1.00  1.00           C  
ATOM   1519  OG1 THR A  86     -83.149 -57.687  80.990  1.00  1.00           O  
ATOM   1520  CG2 THR A  86     -81.699 -56.488  82.496  1.00  1.00           C  
ATOM   1521  H   THR A  86     -83.861 -54.955  79.573  1.00  1.00           H  
ATOM   1522  HA  THR A  86     -81.829 -54.865  80.685  1.00  1.00           H  
ATOM   1523  HB  THR A  86     -81.099 -57.639  80.792  1.00  1.00           H  
ATOM   1524  HG1 THR A  86     -83.724 -57.263  80.348  1.00  1.00           H  
ATOM   1525 1HG2 THR A  86     -81.677 -57.345  83.169  1.00  1.00           H  
ATOM   1526 2HG2 THR A  86     -80.753 -55.950  82.562  1.00  1.00           H  
ATOM   1527 3HG2 THR A  86     -82.513 -55.824  82.782  1.00  1.00           H  
ATOM   1528  N   GLY A  87     -80.809 -55.027  78.086  1.00  1.00           N  
ATOM   1529  CA  GLY A  87     -79.736 -55.005  77.114  1.00  1.00           C  
ATOM   1530  C   GLY A  87     -79.395 -53.630  76.583  1.00  1.00           C  
ATOM   1531  O   GLY A  87     -78.927 -53.501  75.447  1.00  1.00           O  
ATOM   1532  H   GLY A  87     -81.615 -54.436  77.942  1.00  1.00           H  
ATOM   1533 1HA  GLY A  87     -78.834 -55.427  77.558  1.00  1.00           H  
ATOM   1534 2HA  GLY A  87     -80.002 -55.636  76.266  1.00  1.00           H  
ATOM   1535  N   PHE A  88     -79.619 -52.588  77.385  1.00  1.00           N  
ATOM   1536  CA  PHE A  88     -79.283 -51.239  76.939  1.00  1.00           C  
ATOM   1537  C   PHE A  88     -77.802 -50.946  77.147  1.00  1.00           C  
ATOM   1538  O   PHE A  88     -77.058 -50.749  76.177  1.00  1.00           O  
ATOM   1539  CB  PHE A  88     -80.144 -50.214  77.680  1.00  1.00           C  
ATOM   1540  CG  PHE A  88     -81.103 -50.825  78.662  1.00  1.00           C  
ATOM   1541  CD1 PHE A  88     -81.157 -52.200  78.837  1.00  1.00           C  
ATOM   1542  CD2 PHE A  88     -81.953 -50.026  79.412  1.00  1.00           C  
ATOM   1543  CE1 PHE A  88     -82.039 -52.763  79.740  1.00  1.00           C  
ATOM   1544  CE2 PHE A  88     -82.835 -50.586  80.316  1.00  1.00           C  
ATOM   1545  CZ  PHE A  88     -82.878 -51.956  80.480  1.00  1.00           C  
ATOM   1546  H   PHE A  88     -80.020 -52.717  78.303  1.00  1.00           H  
ATOM   1547  HA  PHE A  88     -79.489 -51.167  75.871  1.00  1.00           H  
ATOM   1548 1HB  PHE A  88     -79.500 -49.521  78.220  1.00  1.00           H  
ATOM   1549 2HB  PHE A  88     -80.719 -49.634  76.960  1.00  1.00           H  
ATOM   1550  HD1 PHE A  88     -80.493 -52.837  78.253  1.00  1.00           H  
ATOM   1551  HD2 PHE A  88     -81.920 -48.944  79.282  1.00  1.00           H  
ATOM   1552  HE1 PHE A  88     -82.071 -53.844  79.868  1.00  1.00           H  
ATOM   1553  HE2 PHE A  88     -83.497 -49.947  80.899  1.00  1.00           H  
ATOM   1554  HZ  PHE A  88     -83.574 -52.399  81.191  1.00  1.00           H  
ATOM   1555  N   THR A  89     -77.369 -50.891  78.414  1.00  1.00           N  
ATOM   1556  CA  THR A  89     -75.972 -50.809  78.860  1.00  1.00           C  
ATOM   1557  C   THR A  89     -75.213 -49.592  78.323  1.00  1.00           C  
ATOM   1558  O   THR A  89     -73.976 -49.603  78.309  1.00  1.00           O  
ATOM   1559  CB  THR A  89     -75.201 -52.091  78.518  1.00  1.00           C  
ATOM   1560  OG1 THR A  89     -76.073 -53.014  77.853  1.00  1.00           O  
ATOM   1561  CG2 THR A  89     -74.653 -52.737  79.782  1.00  1.00           C  
ATOM   1562  H   THR A  89     -78.106 -50.912  79.104  1.00  1.00           H  
ATOM   1563  HA  THR A  89     -75.962 -50.683  79.943  1.00  1.00           H  
ATOM   1564  HB  THR A  89     -74.372 -51.851  77.852  1.00  1.00           H  
ATOM   1565  HG1 THR A  89     -76.946 -52.625  77.770  1.00  1.00           H  
ATOM   1566 1HG2 THR A  89     -74.109 -53.644  79.520  1.00  1.00           H  
ATOM   1567 2HG2 THR A  89     -73.981 -52.042  80.284  1.00  1.00           H  
ATOM   1568 3HG2 THR A  89     -75.477 -52.989  80.448  1.00  1.00           H  
ATOM   1569  N   ASP A  90     -75.930 -48.578  77.813  1.00  1.00           N  
ATOM   1570  CA  ASP A  90     -75.430 -47.289  77.323  1.00  1.00           C  
ATOM   1571  C   ASP A  90     -74.524 -47.375  76.092  1.00  1.00           C  
ATOM   1572  O   ASP A  90     -74.077 -46.342  75.584  1.00  1.00           O  
ATOM   1573  CB  ASP A  90     -74.710 -46.519  78.439  1.00  1.00           C  
ATOM   1574  CG  ASP A  90     -74.693 -47.272  79.762  1.00  1.00           C  
ATOM   1575  OD1 ASP A  90     -75.222 -48.357  79.813  1.00  1.00           O  
ATOM   1576  OD2 ASP A  90     -74.150 -46.755  80.710  1.00  1.00           O  
ATOM   1577  H   ASP A  90     -76.922 -48.765  77.782  1.00  1.00           H  
ATOM   1578  HA  ASP A  90     -76.279 -46.693  76.986  1.00  1.00           H  
ATOM   1579 1HB  ASP A  90     -73.681 -46.318  78.138  1.00  1.00           H  
ATOM   1580 2HB  ASP A  90     -75.200 -45.556  78.592  1.00  1.00           H  
ATOM   1581  N   GLU A  91     -74.233 -48.580  75.607  1.00  1.00           N  
ATOM   1582  CA  GLU A  91     -73.557 -48.757  74.327  1.00  1.00           C  
ATOM   1583  C   GLU A  91     -74.155 -49.855  73.460  1.00  1.00           C  
ATOM   1584  O   GLU A  91     -74.036 -49.771  72.233  1.00  1.00           O  
ATOM   1585  CB  GLU A  91     -72.067 -49.051  74.545  1.00  1.00           C  
ATOM   1586  CG  GLU A  91     -71.642 -49.092  76.006  1.00  1.00           C  
ATOM   1587  CD  GLU A  91     -72.779 -48.832  76.954  1.00  1.00           C  
ATOM   1588  OE1 GLU A  91     -73.876 -48.625  76.493  1.00  1.00           O  
ATOM   1589  OE2 GLU A  91     -72.551 -48.842  78.140  1.00  1.00           O  
ATOM   1590  H   GLU A  91     -74.488 -49.396  76.145  1.00  1.00           H  
ATOM   1591  HA  GLU A  91     -73.651 -47.832  73.756  1.00  1.00           H  
ATOM   1592 1HB  GLU A  91     -71.817 -50.012  74.096  1.00  1.00           H  
ATOM   1593 2HB  GLU A  91     -71.469 -48.290  74.043  1.00  1.00           H  
ATOM   1594 1HG  GLU A  91     -71.219 -50.072  76.223  1.00  1.00           H  
ATOM   1595 2HG  GLU A  91     -70.863 -48.347  76.167  1.00  1.00           H  
ATOM   1596  N   GLN A  92     -74.819 -50.860  74.035  1.00  1.00           N  
ATOM   1597  CA  GLN A  92     -75.473 -51.885  73.229  1.00  1.00           C  
ATOM   1598  C   GLN A  92     -76.733 -51.359  72.559  1.00  1.00           C  
ATOM   1599  O   GLN A  92     -77.213 -51.969  71.597  1.00  1.00           O  
ATOM   1600  CB  GLN A  92     -75.807 -53.102  74.090  1.00  1.00           C  
ATOM   1601  CG  GLN A  92     -75.393 -52.967  75.546  1.00  1.00           C  
ATOM   1602  CD  GLN A  92     -74.727 -51.636  75.837  1.00  1.00           C  
ATOM   1603  OE1 GLN A  92     -74.569 -50.796  74.946  1.00  1.00           O  
ATOM   1604  NE2 GLN A  92     -74.333 -51.434  77.089  1.00  1.00           N  
ATOM   1605  H   GLN A  92     -74.874 -50.917  75.041  1.00  1.00           H  
ATOM   1606  HA  GLN A  92     -74.788 -52.192  72.438  1.00  1.00           H  
ATOM   1607 1HB  GLN A  92     -76.881 -53.285  74.062  1.00  1.00           H  
ATOM   1608 2HB  GLN A  92     -75.314 -53.984  73.681  1.00  1.00           H  
ATOM   1609 1HG  GLN A  92     -76.279 -53.052  76.174  1.00  1.00           H  
ATOM   1610 2HG  GLN A  92     -74.687 -53.762  75.787  1.00  1.00           H  
ATOM   1611 1HE2 GLN A  92     -73.887 -50.574  77.341  1.00  1.00           H  
ATOM   1612 2HE2 GLN A  92     -74.480 -52.141  77.781  1.00  1.00           H  
ATOM   1613  N   LEU A  93     -77.282 -50.245  73.053  1.00  1.00           N  
ATOM   1614  CA  LEU A  93     -78.389 -49.568  72.395  1.00  1.00           C  
ATOM   1615  C   LEU A  93     -78.235 -48.052  72.430  1.00  1.00           C  
ATOM   1616  O   LEU A  93     -79.155 -47.343  72.003  1.00  1.00           O  
ATOM   1617  CB  LEU A  93     -79.723 -49.974  73.034  1.00  1.00           C  
ATOM   1618  CG  LEU A  93     -79.628 -50.975  74.194  1.00  1.00           C  
ATOM   1619  CD1 LEU A  93     -78.169 -51.334  74.436  1.00  1.00           C  
ATOM   1620  CD2 LEU A  93     -80.257 -50.369  75.440  1.00  1.00           C  
ATOM   1621  H   LEU A  93     -76.912 -49.865  73.912  1.00  1.00           H  
ATOM   1622  HA  LEU A  93     -78.401 -49.863  71.347  1.00  1.00           H  
ATOM   1623 1HB  LEU A  93     -80.216 -49.079  73.409  1.00  1.00           H  
ATOM   1624 2HB  LEU A  93     -80.356 -50.417  72.266  1.00  1.00           H  
ATOM   1625  HG  LEU A  93     -80.158 -51.890  73.929  1.00  1.00           H  
ATOM   1626 1HD1 LEU A  93     -78.101 -52.045  75.260  1.00  1.00           H  
ATOM   1627 2HD1 LEU A  93     -77.750 -51.783  73.535  1.00  1.00           H  
ATOM   1628 3HD1 LEU A  93     -77.609 -50.434  74.688  1.00  1.00           H  
ATOM   1629 1HD2 LEU A  93     -80.190 -51.080  76.264  1.00  1.00           H  
ATOM   1630 2HD2 LEU A  93     -79.727 -49.454  75.706  1.00  1.00           H  
ATOM   1631 3HD2 LEU A  93     -81.304 -50.138  75.244  1.00  1.00           H  
ATOM   1632  N   GLY A  94     -77.111 -47.533  72.922  1.00  1.00           N  
ATOM   1633  CA  GLY A  94     -76.952 -46.103  73.101  1.00  1.00           C  
ATOM   1634  C   GLY A  94     -75.941 -45.459  72.175  1.00  1.00           C  
ATOM   1635  O   GLY A  94     -76.089 -44.291  71.807  1.00  1.00           O  
ATOM   1636  H   GLY A  94     -76.351 -48.148  73.176  1.00  1.00           H  
ATOM   1637 1HA  GLY A  94     -77.911 -45.608  72.947  1.00  1.00           H  
ATOM   1638 2HA  GLY A  94     -76.646 -45.896  74.126  1.00  1.00           H  
ATOM   1639  N   ASP A  95     -74.897 -46.205  71.803  1.00  1.00           N  
ATOM   1640  CA  ASP A  95     -73.927 -45.677  70.850  1.00  1.00           C  
ATOM   1641  C   ASP A  95     -74.495 -45.673  69.437  1.00  1.00           C  
ATOM   1642  O   ASP A  95     -74.322 -44.701  68.693  1.00  1.00           O  
ATOM   1643  CB  ASP A  95     -72.634 -46.490  70.908  1.00  1.00           C  
ATOM   1644  CG  ASP A  95     -72.690 -47.621  71.926  1.00  1.00           C  
ATOM   1645  OD1 ASP A  95     -73.704 -47.767  72.567  1.00  1.00           O  
ATOM   1646  OD2 ASP A  95     -71.719 -48.327  72.053  1.00  1.00           O  
ATOM   1647  H   ASP A  95     -74.768 -47.136  72.172  1.00  1.00           H  
ATOM   1648  HA  ASP A  95     -73.704 -44.644  71.119  1.00  1.00           H  
ATOM   1649 1HB  ASP A  95     -72.427 -46.915  69.925  1.00  1.00           H  
ATOM   1650 2HB  ASP A  95     -71.801 -45.833  71.162  1.00  1.00           H  
ATOM   1651  N   LEU A  96     -75.174 -46.747  69.053  1.00  1.00           N  
ATOM   1652  CA  LEU A  96     -75.871 -46.827  67.779  1.00  1.00           C  
ATOM   1653  C   LEU A  96     -77.319 -46.373  67.880  1.00  1.00           C  
ATOM   1654  O   LEU A  96     -78.075 -46.532  66.915  1.00  1.00           O  
ATOM   1655  CB  LEU A  96     -75.815 -48.256  67.242  1.00  1.00           C  
ATOM   1656  CG  LEU A  96     -75.067 -49.268  68.119  1.00  1.00           C  
ATOM   1657  CD1 LEU A  96     -74.540 -48.569  69.365  1.00  1.00           C  
ATOM   1658  CD2 LEU A  96     -76.002 -50.411  68.487  1.00  1.00           C  
ATOM   1659  H   LEU A  96     -75.201 -47.539  69.679  1.00  1.00           H  
ATOM   1660  HA  LEU A  96     -75.375 -46.164  67.071  1.00  1.00           H  
ATOM   1661 1HB  LEU A  96     -76.834 -48.619  67.113  1.00  1.00           H  
ATOM   1662 2HB  LEU A  96     -75.331 -48.241  66.266  1.00  1.00           H  
ATOM   1663  HG  LEU A  96     -74.211 -49.662  67.570  1.00  1.00           H  
ATOM   1664 1HD1 LEU A  96     -74.008 -49.288  69.988  1.00  1.00           H  
ATOM   1665 2HD1 LEU A  96     -73.859 -47.769  69.073  1.00  1.00           H  
ATOM   1666 3HD1 LEU A  96     -75.374 -48.150  69.927  1.00  1.00           H  
ATOM   1667 1HD2 LEU A  96     -75.470 -51.130  69.109  1.00  1.00           H  
ATOM   1668 2HD2 LEU A  96     -76.858 -50.018  69.036  1.00  1.00           H  
ATOM   1669 3HD2 LEU A  96     -76.349 -50.903  67.578  1.00  1.00           H  
ATOM   1670  N   GLY A  97     -77.721 -45.816  69.017  1.00  1.00           N  
ATOM   1671  CA  GLY A  97     -79.107 -45.458  69.243  1.00  1.00           C  
ATOM   1672  C   GLY A  97     -79.435 -44.015  68.932  1.00  1.00           C  
ATOM   1673  O   GLY A  97     -80.255 -43.407  69.627  1.00  1.00           O  
ATOM   1674  H   GLY A  97     -77.042 -45.636  69.743  1.00  1.00           H  
ATOM   1675 1HA  GLY A  97     -79.750 -46.091  68.632  1.00  1.00           H  
ATOM   1676 2HA  GLY A  97     -79.366 -45.646  70.284  1.00  1.00           H  
ATOM   1677  N   LEU A  98     -78.788 -43.472  67.893  1.00  1.00           N  
ATOM   1678  CA  LEU A  98     -79.050 -42.144  67.326  1.00  1.00           C  
ATOM   1679  C   LEU A  98     -78.863 -41.038  68.371  1.00  1.00           C  
ATOM   1680  O   LEU A  98     -79.805 -40.363  68.790  1.00  1.00           O  
ATOM   1681  CB  LEU A  98     -80.446 -42.080  66.691  1.00  1.00           C  
ATOM   1682  CG  LEU A  98     -81.271 -43.370  66.768  1.00  1.00           C  
ATOM   1683  CD1 LEU A  98     -80.468 -44.446  67.487  1.00  1.00           C  
ATOM   1684  CD2 LEU A  98     -82.582 -43.092  67.490  1.00  1.00           C  
ATOM   1685  H   LEU A  98     -78.065 -44.047  67.485  1.00  1.00           H  
ATOM   1686  HA  LEU A  98     -78.311 -41.948  66.550  1.00  1.00           H  
ATOM   1687 1HB  LEU A  98     -81.015 -41.293  67.183  1.00  1.00           H  
ATOM   1688 2HB  LEU A  98     -80.337 -41.818  65.639  1.00  1.00           H  
ATOM   1689  HG  LEU A  98     -81.481 -43.729  65.760  1.00  1.00           H  
ATOM   1690 1HD1 LEU A  98     -81.055 -45.363  67.541  1.00  1.00           H  
ATOM   1691 2HD1 LEU A  98     -79.546 -44.638  66.939  1.00  1.00           H  
ATOM   1692 3HD1 LEU A  98     -80.229 -44.108  68.494  1.00  1.00           H  
ATOM   1693 1HD2 LEU A  98     -83.169 -44.010  67.543  1.00  1.00           H  
ATOM   1694 2HD2 LEU A  98     -82.373 -42.735  68.498  1.00  1.00           H  
ATOM   1695 3HD2 LEU A  98     -83.143 -42.333  66.945  1.00  1.00           H  
ATOM   1696  N   GLU A  99     -77.609 -40.891  68.798  1.00  1.00           N  
ATOM   1697  CA  GLU A  99     -77.225 -39.791  69.678  1.00  1.00           C  
ATOM   1698  C   GLU A  99     -77.309 -38.493  68.885  1.00  1.00           C  
ATOM   1699  O   GLU A  99     -76.424 -38.172  68.090  1.00  1.00           O  
ATOM   1700  CB  GLU A  99     -75.821 -40.014  70.230  1.00  1.00           C  
ATOM   1701  CG  GLU A  99     -75.154 -41.297  69.753  1.00  1.00           C  
ATOM   1702  CD  GLU A  99     -76.023 -42.096  68.822  1.00  1.00           C  
ATOM   1703  OE1 GLU A  99     -77.119 -41.670  68.550  1.00  1.00           O  
ATOM   1704  OE2 GLU A  99     -75.590 -43.136  68.383  1.00  1.00           O  
ATOM   1705  H   GLU A  99     -76.907 -41.556  68.507  1.00  1.00           H  
ATOM   1706  HA  GLU A  99     -77.926 -39.755  70.513  1.00  1.00           H  
ATOM   1707 1HB  GLU A  99     -75.181 -39.179  69.945  1.00  1.00           H  
ATOM   1708 2HB  GLU A  99     -75.857 -40.042  71.319  1.00  1.00           H  
ATOM   1709 1HG  GLU A  99     -74.228 -41.043  69.238  1.00  1.00           H  
ATOM   1710 2HG  GLU A  99     -74.900 -41.906  70.619  1.00  1.00           H  
ATOM   1711  N   GLN A 100     -78.384 -37.739  69.104  1.00  1.00           N  
ATOM   1712  CA  GLN A 100     -78.667 -36.554  68.303  1.00  1.00           C  
ATOM   1713  C   GLN A 100     -77.866 -35.369  68.828  1.00  1.00           C  
ATOM   1714  O   GLN A 100     -77.962 -35.021  70.010  1.00  1.00           O  
ATOM   1715  CB  GLN A 100     -80.162 -36.246  68.325  1.00  1.00           C  
ATOM   1716  CG  GLN A 100     -80.986 -37.218  69.152  1.00  1.00           C  
ATOM   1717  CD  GLN A 100     -80.136 -38.301  69.788  1.00  1.00           C  
ATOM   1718  OE1 GLN A 100     -78.915 -38.334  69.614  1.00  1.00           O  
ATOM   1719  NE2 GLN A 100     -80.779 -39.196  70.530  1.00  1.00           N  
ATOM   1720  H   GLN A 100     -79.021 -37.996  69.845  1.00  1.00           H  
ATOM   1721  HA  GLN A 100     -78.365 -36.750  67.275  1.00  1.00           H  
ATOM   1722 1HB  GLN A 100     -80.322 -35.244  68.725  1.00  1.00           H  
ATOM   1723 2HB  GLN A 100     -80.550 -36.257  67.306  1.00  1.00           H  
ATOM   1724 1HG  GLN A 100     -81.489 -36.667  69.946  1.00  1.00           H  
ATOM   1725 2HG  GLN A 100     -81.722 -37.696  68.505  1.00  1.00           H  
ATOM   1726 1HE2 GLN A 100     -80.271 -39.935  70.975  1.00  1.00           H  
ATOM   1727 2HE2 GLN A 100     -81.770 -39.132  70.645  1.00  1.00           H  
ATOM   1728  N   PHE A 101     -77.076 -34.752  67.950  1.00  1.00           N  
ATOM   1729  CA  PHE A 101     -76.332 -33.551  68.303  1.00  1.00           C  
ATOM   1730  C   PHE A 101     -77.133 -32.278  68.065  1.00  1.00           C  
ATOM   1731  O   PHE A 101     -76.829 -31.248  68.680  1.00  1.00           O  
ATOM   1732  CB  PHE A 101     -75.023 -33.484  67.513  1.00  1.00           C  
ATOM   1733  CG  PHE A 101     -74.818 -34.645  66.581  1.00  1.00           C  
ATOM   1734  CD1 PHE A 101     -75.765 -35.654  66.489  1.00  1.00           C  
ATOM   1735  CD2 PHE A 101     -73.679 -34.730  65.796  1.00  1.00           C  
ATOM   1736  CE1 PHE A 101     -75.577 -36.723  65.633  1.00  1.00           C  
ATOM   1737  CE2 PHE A 101     -73.489 -35.796  64.938  1.00  1.00           C  
ATOM   1738  CZ  PHE A 101     -74.440 -36.794  64.857  1.00  1.00           C  
ATOM   1739  H   PHE A 101     -76.992 -35.126  67.016  1.00  1.00           H  
ATOM   1740  HA  PHE A 101     -76.097 -33.590  69.368  1.00  1.00           H  
ATOM   1741 1HB  PHE A 101     -74.999 -32.568  66.925  1.00  1.00           H  
ATOM   1742 2HB  PHE A 101     -74.182 -33.451  68.204  1.00  1.00           H  
ATOM   1743  HD1 PHE A 101     -76.665 -35.598  67.102  1.00  1.00           H  
ATOM   1744  HD2 PHE A 101     -72.927 -33.942  65.860  1.00  1.00           H  
ATOM   1745  HE1 PHE A 101     -76.329 -37.509  65.571  1.00  1.00           H  
ATOM   1746  HE2 PHE A 101     -72.590 -35.851  64.325  1.00  1.00           H  
ATOM   1747  HZ  PHE A 101     -74.291 -37.636  64.182  1.00  1.00           H  
ATOM   1748  N   SER A 102     -78.117 -32.335  67.161  1.00  1.00           N  
ATOM   1749  CA  SER A 102     -79.102 -31.283  66.894  1.00  1.00           C  
ATOM   1750  C   SER A 102     -78.478 -29.971  66.423  1.00  1.00           C  
ATOM   1751  O   SER A 102     -79.085 -28.906  66.580  1.00  1.00           O  
ATOM   1752  CB  SER A 102     -79.996 -31.031  68.116  1.00  1.00           C  
ATOM   1753  OG  SER A 102     -79.643 -31.874  69.179  1.00  1.00           O  
ATOM   1754  H   SER A 102     -78.158 -33.193  66.630  1.00  1.00           H  
ATOM   1755  HA  SER A 102     -79.737 -31.604  66.068  1.00  1.00           H  
ATOM   1756 1HB  SER A 102     -79.904 -29.991  68.427  1.00  1.00           H  
ATOM   1757 2HB  SER A 102     -81.038 -31.200  67.846  1.00  1.00           H  
ATOM   1758  HG  SER A 102     -78.911 -32.408  68.861  1.00  1.00           H  
ATOM   1759  N   VAL A 103     -77.276 -30.016  65.847  1.00  1.00           N  
ATOM   1760  CA  VAL A 103     -76.655 -28.823  65.283  1.00  1.00           C  
ATOM   1761  C   VAL A 103     -76.337 -29.073  63.817  1.00  1.00           C  
ATOM   1762  O   VAL A 103     -76.885 -28.412  62.927  1.00  1.00           O  
ATOM   1763  CB  VAL A 103     -75.386 -28.431  66.062  1.00  1.00           C  
ATOM   1764  CG1 VAL A 103     -75.140 -29.406  67.205  1.00  1.00           C  
ATOM   1765  CG2 VAL A 103     -74.192 -28.392  65.121  1.00  1.00           C  
ATOM   1766  H   VAL A 103     -76.784 -30.897  65.800  1.00  1.00           H  
ATOM   1767  HA  VAL A 103     -77.365 -27.998  65.351  1.00  1.00           H  
ATOM   1768  HB  VAL A 103     -75.533 -27.446  66.506  1.00  1.00           H  
ATOM   1769 1HG1 VAL A 103     -74.240 -29.113  67.745  1.00  1.00           H  
ATOM   1770 2HG1 VAL A 103     -75.992 -29.391  67.885  1.00  1.00           H  
ATOM   1771 3HG1 VAL A 103     -75.012 -30.411  66.804  1.00  1.00           H  
ATOM   1772 1HG2 VAL A 103     -73.298 -28.114  65.679  1.00  1.00           H  
ATOM   1773 2HG2 VAL A 103     -74.049 -29.376  64.673  1.00  1.00           H  
ATOM   1774 3HG2 VAL A 103     -74.372 -27.658  64.335  1.00  1.00           H  
ATOM   1775  N   SER A 104     -75.450 -30.033  63.558  1.00  1.00           N  
ATOM   1776  CA  SER A 104     -75.097 -30.432  62.202  1.00  1.00           C  
ATOM   1777  C   SER A 104     -74.992 -31.935  62.012  1.00  1.00           C  
ATOM   1778  O   SER A 104     -75.119 -32.400  60.873  1.00  1.00           O  
ATOM   1779  CB  SER A 104     -73.769 -29.788  61.776  1.00  1.00           C  
ATOM   1780  OG  SER A 104     -73.246 -28.989  62.802  1.00  1.00           O  
ATOM   1781  H   SER A 104     -75.008 -30.498  64.338  1.00  1.00           H  
ATOM   1782  HA  SER A 104     -75.882 -30.089  61.525  1.00  1.00           H  
ATOM   1783 1HB  SER A 104     -73.053 -30.568  61.519  1.00  1.00           H  
ATOM   1784 2HB  SER A 104     -73.927 -29.183  60.885  1.00  1.00           H  
ATOM   1785  HG  SER A 104     -73.871 -29.050  63.529  1.00  1.00           H  
ATOM   1786  N   GLU A 105     -74.772 -32.708  63.078  1.00  1.00           N  
ATOM   1787  CA  GLU A 105     -74.732 -34.158  62.948  1.00  1.00           C  
ATOM   1788  C   GLU A 105     -76.125 -34.742  62.776  1.00  1.00           C  
ATOM   1789  O   GLU A 105     -76.294 -35.727  62.051  1.00  1.00           O  
ATOM   1790  CB  GLU A 105     -74.046 -34.778  64.166  1.00  1.00           C  
ATOM   1791  CG  GLU A 105     -73.576 -33.770  65.204  1.00  1.00           C  
ATOM   1792  CD  GLU A 105     -73.883 -32.349  64.821  1.00  1.00           C  
ATOM   1793  OE1 GLU A 105     -74.448 -32.145  63.774  1.00  1.00           O  
ATOM   1794  OE2 GLU A 105     -73.552 -31.466  65.577  1.00  1.00           O  
ATOM   1795  H   GLU A 105     -74.631 -32.292  63.987  1.00  1.00           H  
ATOM   1796  HA  GLU A 105     -74.158 -34.410  62.056  1.00  1.00           H  
ATOM   1797 1HB  GLU A 105     -74.732 -35.469  64.656  1.00  1.00           H  
ATOM   1798 2HB  GLU A 105     -73.179 -35.353  63.841  1.00  1.00           H  
ATOM   1799 1HG  GLU A 105     -74.061 -33.991  66.155  1.00  1.00           H  
ATOM   1800 2HG  GLU A 105     -72.501 -33.880  65.342  1.00  1.00           H  
ATOM   1801  N   LEU A 106     -77.130 -34.139  63.417  1.00  1.00           N  
ATOM   1802  CA  LEU A 106     -78.510 -34.532  63.160  1.00  1.00           C  
ATOM   1803  C   LEU A 106     -78.945 -34.141  61.755  1.00  1.00           C  
ATOM   1804  O   LEU A 106     -79.710 -34.876  61.121  1.00  1.00           O  
ATOM   1805  CB  LEU A 106     -79.439 -33.900  64.195  1.00  1.00           C  
ATOM   1806  CG  LEU A 106     -78.758 -33.018  65.249  1.00  1.00           C  
ATOM   1807  CD1 LEU A 106     -77.257 -32.987  64.994  1.00  1.00           C  
ATOM   1808  CD2 LEU A 106     -79.350 -31.617  65.199  1.00  1.00           C  
ATOM   1809  H   LEU A 106     -76.943 -33.405  64.085  1.00  1.00           H  
ATOM   1810  HA  LEU A 106     -78.582 -35.616  63.240  1.00  1.00           H  
ATOM   1811 1HB  LEU A 106     -80.173 -33.287  63.675  1.00  1.00           H  
ATOM   1812 2HB  LEU A 106     -79.967 -34.696  64.720  1.00  1.00           H  
ATOM   1813  HG  LEU A 106     -78.919 -33.445  66.240  1.00  1.00           H  
ATOM   1814 1HD1 LEU A 106     -76.773 -32.361  65.743  1.00  1.00           H  
ATOM   1815 2HD1 LEU A 106     -76.857 -33.999  65.055  1.00  1.00           H  
ATOM   1816 3HD1 LEU A 106     -77.065 -32.580  64.002  1.00  1.00           H  
ATOM   1817 1HD2 LEU A 106     -78.866 -30.991  65.949  1.00  1.00           H  
ATOM   1818 2HD2 LEU A 106     -79.188 -31.190  64.209  1.00  1.00           H  
ATOM   1819 3HD2 LEU A 106     -80.420 -31.667  65.402  1.00  1.00           H  
ATOM   1820  N   PHE A 107     -78.449 -33.007  61.249  1.00  1.00           N  
ATOM   1821  CA  PHE A 107     -78.746 -32.603  59.877  1.00  1.00           C  
ATOM   1822  C   PHE A 107     -78.106 -33.553  58.873  1.00  1.00           C  
ATOM   1823  O   PHE A 107     -78.722 -33.898  57.858  1.00  1.00           O  
ATOM   1824  CB  PHE A 107     -78.268 -31.171  59.636  1.00  1.00           C  
ATOM   1825  CG  PHE A 107     -77.623 -30.537  60.837  1.00  1.00           C  
ATOM   1826  CD1 PHE A 107     -77.502 -31.238  62.027  1.00  1.00           C  
ATOM   1827  CD2 PHE A 107     -77.138 -29.240  60.778  1.00  1.00           C  
ATOM   1828  CE1 PHE A 107     -76.910 -30.656  63.132  1.00  1.00           C  
ATOM   1829  CE2 PHE A 107     -76.545 -28.656  61.880  1.00  1.00           C  
ATOM   1830  CZ  PHE A 107     -76.431 -29.366  63.059  1.00  1.00           C  
ATOM   1831  H   PHE A 107     -77.860 -32.418  61.820  1.00  1.00           H  
ATOM   1832  HA  PHE A 107     -79.826 -32.643  59.730  1.00  1.00           H  
ATOM   1833 1HB  PHE A 107     -77.548 -31.160  58.819  1.00  1.00           H  
ATOM   1834 2HB  PHE A 107     -79.112 -30.551  59.337  1.00  1.00           H  
ATOM   1835  HD1 PHE A 107     -77.880 -32.259  62.085  1.00  1.00           H  
ATOM   1836  HD2 PHE A 107     -77.228 -28.679  59.847  1.00  1.00           H  
ATOM   1837  HE1 PHE A 107     -76.821 -31.218  64.062  1.00  1.00           H  
ATOM   1838  HE2 PHE A 107     -76.167 -27.635  61.821  1.00  1.00           H  
ATOM   1839  HZ  PHE A 107     -75.965 -28.906  63.930  1.00  1.00           H  
ATOM   1840  N   SER A 108     -76.883 -34.007  59.154  1.00  1.00           N  
ATOM   1841  CA  SER A 108     -76.224 -34.956  58.262  1.00  1.00           C  
ATOM   1842  C   SER A 108     -76.878 -36.331  58.332  1.00  1.00           C  
ATOM   1843  O   SER A 108     -77.062 -36.987  57.301  1.00  1.00           O  
ATOM   1844  CB  SER A 108     -74.737 -35.050  58.606  1.00  1.00           C  
ATOM   1845  OG  SER A 108     -74.414 -34.205  59.676  1.00  1.00           O  
ATOM   1846  H   SER A 108     -76.401 -33.698  59.986  1.00  1.00           H  
ATOM   1847  HA  SER A 108     -76.328 -34.597  57.237  1.00  1.00           H  
ATOM   1848 1HB  SER A 108     -74.487 -36.079  58.863  1.00  1.00           H  
ATOM   1849 2HB  SER A 108     -74.144 -34.778  57.733  1.00  1.00           H  
ATOM   1850  HG  SER A 108     -75.234 -33.771  59.927  1.00  1.00           H  
ATOM   1851  N   SER A 109     -77.255 -36.773  59.535  1.00  1.00           N  
ATOM   1852  CA  SER A 109     -77.888 -38.079  59.684  1.00  1.00           C  
ATOM   1853  C   SER A 109     -79.323 -38.093  59.174  1.00  1.00           C  
ATOM   1854  O   SER A 109     -79.853 -39.175  58.892  1.00  1.00           O  
ATOM   1855  CB  SER A 109     -77.851 -38.520  61.148  1.00  1.00           C  
ATOM   1856  OG  SER A 109     -77.223 -37.556  61.947  1.00  1.00           O  
ATOM   1857  H   SER A 109     -77.103 -36.203  60.355  1.00  1.00           H  
ATOM   1858  HA  SER A 109     -77.333 -38.803  59.086  1.00  1.00           H  
ATOM   1859 1HB  SER A 109     -78.868 -38.685  61.503  1.00  1.00           H  
ATOM   1860 2HB  SER A 109     -77.319 -39.467  61.229  1.00  1.00           H  
ATOM   1861  HG  SER A 109     -76.969 -36.845  61.354  1.00  1.00           H  
ATOM   1862  N   ILE A 110     -79.963 -36.932  59.050  1.00  1.00           N  
ATOM   1863  CA  ILE A 110     -81.290 -36.885  58.449  1.00  1.00           C  
ATOM   1864  C   ILE A 110     -81.217 -36.691  56.937  1.00  1.00           C  
ATOM   1865  O   ILE A 110     -82.124 -37.118  56.216  1.00  1.00           O  
ATOM   1866  CB  ILE A 110     -82.138 -35.782  59.103  1.00  1.00           C  
ATOM   1867  CG1 ILE A 110     -81.334 -35.063  60.190  1.00  1.00           C  
ATOM   1868  CG2 ILE A 110     -83.417 -36.367  59.682  1.00  1.00           C  
ATOM   1869  CD1 ILE A 110     -79.929 -35.594  60.361  1.00  1.00           C  
ATOM   1870  H   ILE A 110     -79.537 -36.074  59.370  1.00  1.00           H  
ATOM   1871  HA  ILE A 110     -81.779 -37.844  58.615  1.00  1.00           H  
ATOM   1872  HB  ILE A 110     -82.398 -35.032  58.356  1.00  1.00           H  
ATOM   1873 1HG1 ILE A 110     -81.271 -34.002  59.954  1.00  1.00           H  
ATOM   1874 2HG1 ILE A 110     -81.850 -35.155  61.145  1.00  1.00           H  
ATOM   1875 1HG2 ILE A 110     -84.005 -35.572  60.141  1.00  1.00           H  
ATOM   1876 2HG2 ILE A 110     -83.996 -36.833  58.886  1.00  1.00           H  
ATOM   1877 3HG2 ILE A 110     -83.167 -37.114  60.434  1.00  1.00           H  
ATOM   1878 1HD1 ILE A 110     -79.422 -35.036  61.149  1.00  1.00           H  
ATOM   1879 2HD1 ILE A 110     -79.969 -36.650  60.633  1.00  1.00           H  
ATOM   1880 3HD1 ILE A 110     -79.381 -35.480  59.427  1.00  1.00           H  
ATOM   1881  N   LEU A 111     -80.154 -36.057  56.433  1.00  1.00           N  
ATOM   1882  CA  LEU A 111     -80.003 -35.871  54.998  1.00  1.00           C  
ATOM   1883  C   LEU A 111     -79.348 -37.058  54.308  1.00  1.00           C  
ATOM   1884  O   LEU A 111     -79.438 -37.165  53.079  1.00  1.00           O  
ATOM   1885  CB  LEU A 111     -79.183 -34.610  54.703  1.00  1.00           C  
ATOM   1886  CG  LEU A 111     -78.705 -33.825  55.931  1.00  1.00           C  
ATOM   1887  CD1 LEU A 111     -79.182 -34.523  57.198  1.00  1.00           C  
ATOM   1888  CD2 LEU A 111     -77.187 -33.718  55.906  1.00  1.00           C  
ATOM   1889  H   LEU A 111     -79.442 -35.699  57.053  1.00  1.00           H  
ATOM   1890  HA  LEU A 111     -80.993 -35.754  54.558  1.00  1.00           H  
ATOM   1891 1HB  LEU A 111     -78.303 -34.894  54.128  1.00  1.00           H  
ATOM   1892 2HB  LEU A 111     -79.788 -33.937  54.095  1.00  1.00           H  
ATOM   1893  HG  LEU A 111     -79.140 -32.826  55.917  1.00  1.00           H  
ATOM   1894 1HD1 LEU A 111     -78.842 -33.966  58.071  1.00  1.00           H  
ATOM   1895 2HD1 LEU A 111     -80.271 -34.569  57.199  1.00  1.00           H  
ATOM   1896 3HD1 LEU A 111     -78.776 -35.533  57.232  1.00  1.00           H  
ATOM   1897 1HD2 LEU A 111     -76.847 -33.159  56.778  1.00  1.00           H  
ATOM   1898 2HD2 LEU A 111     -76.751 -34.717  55.921  1.00  1.00           H  
ATOM   1899 3HD2 LEU A 111     -76.875 -33.199  54.999  1.00  1.00           H  
ATOM   1900  N   ILE A 112     -78.689 -37.936  55.060  1.00  1.00           N  
ATOM   1901  CA  ILE A 112     -78.067 -39.136  54.505  1.00  1.00           C  
ATOM   1902  C   ILE A 112     -79.165 -40.072  54.018  1.00  1.00           C  
ATOM   1903  O   ILE A 112     -79.157 -40.483  52.848  1.00  1.00           O  
ATOM   1904  CB  ILE A 112     -77.166 -39.829  55.537  1.00  1.00           C  
ATOM   1905  CG1 ILE A 112     -77.179 -39.057  56.860  1.00  1.00           C  
ATOM   1906  CG2 ILE A 112     -75.747 -39.955  55.005  1.00  1.00           C  
ATOM   1907  CD1 ILE A 112     -78.054 -37.825  56.839  1.00  1.00           C  
ATOM   1908  H   ILE A 112     -78.619 -37.760  56.052  1.00  1.00           H  
ATOM   1909  HA  ILE A 112     -77.450 -38.844  53.656  1.00  1.00           H  
ATOM   1910  HB  ILE A 112     -77.555 -40.824  55.750  1.00  1.00           H  
ATOM   1911 1HG1 ILE A 112     -77.528 -39.711  57.658  1.00  1.00           H  
ATOM   1912 2HG1 ILE A 112     -76.164 -38.749  57.111  1.00  1.00           H  
ATOM   1913 1HG2 ILE A 112     -75.122 -40.448  55.750  1.00  1.00           H  
ATOM   1914 2HG2 ILE A 112     -75.753 -40.545  54.090  1.00  1.00           H  
ATOM   1915 3HG2 ILE A 112     -75.347 -38.963  54.795  1.00  1.00           H  
ATOM   1916 1HD1 ILE A 112     -78.011 -37.332  57.811  1.00  1.00           H  
ATOM   1917 2HD1 ILE A 112     -77.700 -37.139  56.068  1.00  1.00           H  
ATOM   1918 3HD1 ILE A 112     -79.082 -38.112  56.624  1.00  1.00           H  
ATOM   1919  N   PRO A 113     -80.134 -40.428  54.869  1.00  1.00           N  
ATOM   1920  CA  PRO A 113     -81.280 -41.212  54.392  1.00  1.00           C  
ATOM   1921  C   PRO A 113     -82.306 -40.389  53.631  1.00  1.00           C  
ATOM   1922  O   PRO A 113     -83.211 -40.977  53.020  1.00  1.00           O  
ATOM   1923  CB  PRO A 113     -81.877 -41.775  55.687  1.00  1.00           C  
ATOM   1924  CG  PRO A 113     -81.553 -40.747  56.717  1.00  1.00           C  
ATOM   1925  CD  PRO A 113     -80.217 -40.199  56.291  1.00  1.00           C  
ATOM   1926  HA  PRO A 113     -80.918 -42.022  53.741  1.00  1.00           H  
ATOM   1927 1HB  PRO A 113     -82.959 -41.931  55.566  1.00  1.00           H  
ATOM   1928 2HB  PRO A 113     -81.434 -42.757  55.910  1.00  1.00           H  
ATOM   1929 1HG  PRO A 113     -82.338 -39.977  56.744  1.00  1.00           H  
ATOM   1930 2HG  PRO A 113     -81.524 -41.206  57.716  1.00  1.00           H  
ATOM   1931 1HD  PRO A 113     -80.176 -39.122  56.509  1.00  1.00           H  
ATOM   1932 2HD  PRO A 113     -79.415 -40.733  56.821  1.00  1.00           H  
ATOM   1933  N   GLY A 114     -82.190 -39.057  53.646  1.00  1.00           N  
ATOM   1934  CA  GLY A 114     -83.141 -38.219  52.938  1.00  1.00           C  
ATOM   1935  C   GLY A 114     -83.031 -38.327  51.432  1.00  1.00           C  
ATOM   1936  O   GLY A 114     -84.027 -38.163  50.722  1.00  1.00           O  
ATOM   1937  H   GLY A 114     -81.434 -38.622  54.155  1.00  1.00           H  
ATOM   1938 1HA  GLY A 114     -84.155 -38.491  53.233  1.00  1.00           H  
ATOM   1939 2HA  GLY A 114     -82.992 -37.179  53.223  1.00  1.00           H  
ATOM   1940  N   PHE A 115     -81.830 -38.595  50.922  1.00  1.00           N  
ATOM   1941  CA  PHE A 115     -81.686 -38.879  49.501  1.00  1.00           C  
ATOM   1942  C   PHE A 115     -81.996 -40.334  49.191  1.00  1.00           C  
ATOM   1943  O   PHE A 115     -82.487 -40.640  48.099  1.00  1.00           O  
ATOM   1944  CB  PHE A 115     -80.275 -38.526  49.028  1.00  1.00           C  
ATOM   1945  CG  PHE A 115     -79.390 -37.983  50.113  1.00  1.00           C  
ATOM   1946  CD1 PHE A 115     -79.865 -37.838  51.408  1.00  1.00           C  
ATOM   1947  CD2 PHE A 115     -78.080 -37.616  49.842  1.00  1.00           C  
ATOM   1948  CE1 PHE A 115     -79.051 -37.339  52.407  1.00  1.00           C  
ATOM   1949  CE2 PHE A 115     -77.264 -37.118  50.839  1.00  1.00           C  
ATOM   1950  CZ  PHE A 115     -77.751 -36.979  52.123  1.00  1.00           C  
ATOM   1951  H   PHE A 115     -81.009 -38.605  51.511  1.00  1.00           H  
ATOM   1952  HA  PHE A 115     -82.402 -38.266  48.952  1.00  1.00           H  
ATOM   1953 1HB  PHE A 115     -79.799 -39.413  48.612  1.00  1.00           H  
ATOM   1954 2HB  PHE A 115     -80.333 -37.783  48.233  1.00  1.00           H  
ATOM   1955  HD1 PHE A 115     -80.893 -38.124  51.633  1.00  1.00           H  
ATOM   1956  HD2 PHE A 115     -77.696 -37.726  48.827  1.00  1.00           H  
ATOM   1957  HE1 PHE A 115     -79.437 -37.230  53.420  1.00  1.00           H  
ATOM   1958  HE2 PHE A 115     -76.237 -36.834  50.612  1.00  1.00           H  
ATOM   1959  HZ  PHE A 115     -77.109 -36.585  52.909  1.00  1.00           H  
ATOM   1960  N   PHE A 116     -81.729 -41.236  50.141  1.00  1.00           N  
ATOM   1961  CA  PHE A 116     -81.962 -42.657  49.912  1.00  1.00           C  
ATOM   1962  C   PHE A 116     -83.447 -42.988  49.862  1.00  1.00           C  
ATOM   1963  O   PHE A 116     -83.850 -43.882  49.111  1.00  1.00           O  
ATOM   1964  CB  PHE A 116     -81.277 -43.485  50.999  1.00  1.00           C  
ATOM   1965  CG  PHE A 116     -80.546 -42.659  52.020  1.00  1.00           C  
ATOM   1966  CD1 PHE A 116     -80.530 -41.275  51.930  1.00  1.00           C  
ATOM   1967  CD2 PHE A 116     -79.873 -43.265  53.070  1.00  1.00           C  
ATOM   1968  CE1 PHE A 116     -79.858 -40.515  52.868  1.00  1.00           C  
ATOM   1969  CE2 PHE A 116     -79.201 -42.507  54.010  1.00  1.00           C  
ATOM   1970  CZ  PHE A 116     -79.194 -41.130  53.908  1.00  1.00           C  
ATOM   1971  H   PHE A 116     -81.362 -40.935  51.032  1.00  1.00           H  
ATOM   1972  HA  PHE A 116     -81.535 -42.926  48.945  1.00  1.00           H  
ATOM   1973 1HB  PHE A 116     -82.020 -44.088  51.519  1.00  1.00           H  
ATOM   1974 2HB  PHE A 116     -80.564 -44.168  50.541  1.00  1.00           H  
ATOM   1975  HD1 PHE A 116     -81.056 -40.789  51.108  1.00  1.00           H  
ATOM   1976  HD2 PHE A 116     -79.879 -44.352  53.150  1.00  1.00           H  
ATOM   1977  HE1 PHE A 116     -79.853 -39.428  52.786  1.00  1.00           H  
ATOM   1978  HE2 PHE A 116     -78.677 -42.995  54.831  1.00  1.00           H  
ATOM   1979  HZ  PHE A 116     -78.663 -40.532  54.647  1.00  1.00           H  
ATOM   1980  N   LEU A 117     -84.270 -42.278  50.637  1.00  1.00           N  
ATOM   1981  CA  LEU A 117     -85.708 -42.530  50.609  1.00  1.00           C  
ATOM   1982  C   LEU A 117     -86.330 -42.037  49.308  1.00  1.00           C  
ATOM   1983  O   LEU A 117     -87.214 -42.698  48.747  1.00  1.00           O  
ATOM   1984  CB  LEU A 117     -86.376 -41.865  51.812  1.00  1.00           C  
ATOM   1985  CG  LEU A 117     -85.437 -41.104  52.758  1.00  1.00           C  
ATOM   1986  CD1 LEU A 117     -84.008 -41.203  52.243  1.00  1.00           C  
ATOM   1987  CD2 LEU A 117     -85.884 -39.653  52.858  1.00  1.00           C  
ATOM   1988  H   LEU A 117     -83.908 -41.561  51.249  1.00  1.00           H  
ATOM   1989  HA  LEU A 117     -85.871 -43.605  50.664  1.00  1.00           H  
ATOM   1990 1HB  LEU A 117     -87.122 -41.161  51.450  1.00  1.00           H  
ATOM   1991 2HB  LEU A 117     -86.883 -42.633  52.396  1.00  1.00           H  
ATOM   1992  HG  LEU A 117     -85.468 -41.562  53.747  1.00  1.00           H  
ATOM   1993 1HD1 LEU A 117     -83.341 -40.662  52.915  1.00  1.00           H  
ATOM   1994 2HD1 LEU A 117     -83.708 -42.250  52.200  1.00  1.00           H  
ATOM   1995 3HD1 LEU A 117     -83.949 -40.766  51.247  1.00  1.00           H  
ATOM   1996 1HD2 LEU A 117     -85.218 -39.113  53.531  1.00  1.00           H  
ATOM   1997 2HD2 LEU A 117     -85.853 -39.194  51.870  1.00  1.00           H  
ATOM   1998 3HD2 LEU A 117     -86.902 -39.612  53.245  1.00  1.00           H  
ATOM   1999  N   LEU A 118     -85.873 -40.887  48.810  1.00  1.00           N  
ATOM   2000  CA  LEU A 118     -86.356 -40.389  47.525  1.00  1.00           C  
ATOM   2001  C   LEU A 118     -85.864 -41.262  46.377  1.00  1.00           C  
ATOM   2002  O   LEU A 118     -86.588 -41.475  45.397  1.00  1.00           O  
ATOM   2003  CB  LEU A 118     -85.921 -38.938  47.331  1.00  1.00           C  
ATOM   2004  CG  LEU A 118     -85.101 -38.330  48.476  1.00  1.00           C  
ATOM   2005  CD1 LEU A 118     -84.914 -39.368  49.574  1.00  1.00           C  
ATOM   2006  CD2 LEU A 118     -83.760 -37.851  47.941  1.00  1.00           C  
ATOM   2007  H   LEU A 118     -85.186 -40.349  49.319  1.00  1.00           H  
ATOM   2008  HA  LEU A 118     -87.445 -40.434  47.525  1.00  1.00           H  
ATOM   2009 1HB  LEU A 118     -85.322 -38.874  46.424  1.00  1.00           H  
ATOM   2010 2HB  LEU A 118     -86.811 -38.323  47.197  1.00  1.00           H  
ATOM   2011  HG  LEU A 118     -85.644 -37.486  48.903  1.00  1.00           H  
ATOM   2012 1HD1 LEU A 118     -84.332 -38.936  50.388  1.00  1.00           H  
ATOM   2013 2HD1 LEU A 118     -85.889 -39.678  49.951  1.00  1.00           H  
ATOM   2014 3HD1 LEU A 118     -84.388 -40.232  49.171  1.00  1.00           H  
ATOM   2015 1HD2 LEU A 118     -83.177 -37.418  48.755  1.00  1.00           H  
ATOM   2016 2HD2 LEU A 118     -83.216 -38.694  47.514  1.00  1.00           H  
ATOM   2017 3HD2 LEU A 118     -83.923 -37.097  47.171  1.00  1.00           H  
ATOM   2018  N   ALA A 119     -84.639 -41.788  46.488  1.00  1.00           N  
ATOM   2019  CA  ALA A 119     -84.150 -42.739  45.496  1.00  1.00           C  
ATOM   2020  C   ALA A 119     -84.889 -44.067  45.587  1.00  1.00           C  
ATOM   2021  O   ALA A 119     -85.039 -44.762  44.575  1.00  1.00           O  
ATOM   2022  CB  ALA A 119     -82.648 -42.951  45.663  1.00  1.00           C  
ATOM   2023  H   ALA A 119     -84.041 -41.532  47.260  1.00  1.00           H  
ATOM   2024  HA  ALA A 119     -84.341 -42.324  44.506  1.00  1.00           H  
ATOM   2025 1HB  ALA A 119     -82.296 -43.663  44.917  1.00  1.00           H  
ATOM   2026 2HB  ALA A 119     -82.130 -42.001  45.532  1.00  1.00           H  
ATOM   2027 3HB  ALA A 119     -82.445 -43.340  46.660  1.00  1.00           H  
ATOM   2028  N   CYS A 120     -85.364 -44.429  46.780  1.00  1.00           N  
ATOM   2029  CA  CYS A 120     -86.176 -45.631  46.928  1.00  1.00           C  
ATOM   2030  C   CYS A 120     -87.535 -45.458  46.265  1.00  1.00           C  
ATOM   2031  O   CYS A 120     -88.044 -46.390  45.630  1.00  1.00           O  
ATOM   2032  CB  CYS A 120     -86.344 -45.973  48.408  1.00  1.00           C  
ATOM   2033  SG  CYS A 120     -85.512 -44.824  49.531  1.00  1.00           S  
ATOM   2034  H   CYS A 120     -85.164 -43.867  47.596  1.00  1.00           H  
ATOM   2035  HA  CYS A 120     -85.666 -46.456  46.432  1.00  1.00           H  
ATOM   2036 1HB  CYS A 120     -87.404 -45.983  48.661  1.00  1.00           H  
ATOM   2037 2HB  CYS A 120     -85.952 -46.972  48.597  1.00  1.00           H  
ATOM   2038  HG  CYS A 120     -85.879 -45.435  50.652  1.00  1.00           H  
ATOM   2039  N   ILE A 121     -88.130 -44.269  46.388  1.00  1.00           N  
ATOM   2040  CA  ILE A 121     -89.408 -44.012  45.730  1.00  1.00           C  
ATOM   2041  C   ILE A 121     -89.232 -43.917  44.217  1.00  1.00           C  
ATOM   2042  O   ILE A 121     -90.110 -44.343  43.455  1.00  1.00           O  
ATOM   2043  CB  ILE A 121     -90.057 -42.740  46.305  1.00  1.00           C  
ATOM   2044  CG1 ILE A 121     -89.167 -42.130  47.391  1.00  1.00           C  
ATOM   2045  CG2 ILE A 121     -91.440 -43.052  46.857  1.00  1.00           C  
ATOM   2046  CD1 ILE A 121     -87.891 -42.901  47.638  1.00  1.00           C  
ATOM   2047  H   ILE A 121     -87.703 -43.536  46.937  1.00  1.00           H  
ATOM   2048  HA  ILE A 121     -90.069 -44.858  45.916  1.00  1.00           H  
ATOM   2049  HB  ILE A 121     -90.151 -41.992  45.518  1.00  1.00           H  
ATOM   2050 1HG1 ILE A 121     -88.902 -41.111  47.114  1.00  1.00           H  
ATOM   2051 2HG1 ILE A 121     -89.721 -42.080  48.329  1.00  1.00           H  
ATOM   2052 1HG2 ILE A 121     -91.884 -42.142  47.260  1.00  1.00           H  
ATOM   2053 2HG2 ILE A 121     -92.071 -43.441  46.060  1.00  1.00           H  
ATOM   2054 3HG2 ILE A 121     -91.355 -43.796  47.649  1.00  1.00           H  
ATOM   2055 1HD1 ILE A 121     -87.314 -42.408  48.421  1.00  1.00           H  
ATOM   2056 2HD1 ILE A 121     -88.134 -43.917  47.952  1.00  1.00           H  
ATOM   2057 3HD1 ILE A 121     -87.303 -42.935  46.722  1.00  1.00           H  
ATOM   2058  N   LEU A 122     -88.099 -43.375  43.758  1.00  1.00           N  
ATOM   2059  CA  LEU A 122     -87.836 -43.312  42.324  1.00  1.00           C  
ATOM   2060  C   LEU A 122     -87.584 -44.700  41.744  1.00  1.00           C  
ATOM   2061  O   LEU A 122     -88.027 -45.004  40.630  1.00  1.00           O  
ATOM   2062  CB  LEU A 122     -86.650 -42.389  42.049  1.00  1.00           C  
ATOM   2063  CG  LEU A 122     -86.007 -41.747  43.285  1.00  1.00           C  
ATOM   2064  CD1 LEU A 122     -86.740 -42.207  44.537  1.00  1.00           C  
ATOM   2065  CD2 LEU A 122     -84.534 -42.124  43.344  1.00  1.00           C  
ATOM   2066  H   LEU A 122     -87.413 -43.005  44.401  1.00  1.00           H  
ATOM   2067  HA  LEU A 122     -88.719 -42.908  41.829  1.00  1.00           H  
ATOM   2068 1HB  LEU A 122     -85.880 -42.959  41.533  1.00  1.00           H  
ATOM   2069 2HB  LEU A 122     -86.981 -41.585  41.392  1.00  1.00           H  
ATOM   2070  HG  LEU A 122     -86.101 -40.663  43.222  1.00  1.00           H  
ATOM   2071 1HD1 LEU A 122     -86.283 -41.750  45.415  1.00  1.00           H  
ATOM   2072 2HD1 LEU A 122     -87.786 -41.907  44.477  1.00  1.00           H  
ATOM   2073 3HD1 LEU A 122     -86.677 -43.292  44.618  1.00  1.00           H  
ATOM   2074 1HD2 LEU A 122     -84.076 -41.667  44.222  1.00  1.00           H  
ATOM   2075 2HD2 LEU A 122     -84.438 -43.208  43.408  1.00  1.00           H  
ATOM   2076 3HD2 LEU A 122     -84.030 -41.768  42.445  1.00  1.00           H  
ATOM   2077  N   GLN A 123     -86.881 -45.555  42.491  1.00  1.00           N  
ATOM   2078  CA  GLN A 123     -86.674 -46.927  42.045  1.00  1.00           C  
ATOM   2079  C   GLN A 123     -87.958 -47.741  42.131  1.00  1.00           C  
ATOM   2080  O   GLN A 123     -88.144 -48.681  41.353  1.00  1.00           O  
ATOM   2081  CB  GLN A 123     -85.569 -47.589  42.867  1.00  1.00           C  
ATOM   2082  CG  GLN A 123     -84.958 -46.689  43.928  1.00  1.00           C  
ATOM   2083  CD  GLN A 123     -85.584 -45.307  43.945  1.00  1.00           C  
ATOM   2084  OE1 GLN A 123     -86.487 -45.010  43.157  1.00  1.00           O  
ATOM   2085  NE2 GLN A 123     -85.108 -44.454  44.844  1.00  1.00           N  
ATOM   2086  H   GLN A 123     -86.485 -45.259  43.372  1.00  1.00           H  
ATOM   2087  HA  GLN A 123     -86.370 -46.909  40.999  1.00  1.00           H  
ATOM   2088 1HB  GLN A 123     -85.965 -48.474  43.364  1.00  1.00           H  
ATOM   2089 2HB  GLN A 123     -84.769 -47.917  42.203  1.00  1.00           H  
ATOM   2090 1HG  GLN A 123     -85.108 -47.144  44.906  1.00  1.00           H  
ATOM   2091 2HG  GLN A 123     -83.892 -46.578  43.726  1.00  1.00           H  
ATOM   2092 1HE2 GLN A 123     -85.483 -43.527  44.903  1.00  1.00           H  
ATOM   2093 2HE2 GLN A 123     -84.376 -44.736  45.464  1.00  1.00           H  
ATOM   2094  N   LEU A 124     -88.852 -47.396  43.061  1.00  1.00           N  
ATOM   2095  CA  LEU A 124     -90.140 -48.073  43.121  1.00  1.00           C  
ATOM   2096  C   LEU A 124     -91.046 -47.650  41.972  1.00  1.00           C  
ATOM   2097  O   LEU A 124     -91.887 -48.437  41.524  1.00  1.00           O  
ATOM   2098  CB  LEU A 124     -90.815 -47.799  44.464  1.00  1.00           C  
ATOM   2099  CG  LEU A 124     -90.030 -46.905  45.433  1.00  1.00           C  
ATOM   2100  CD1 LEU A 124     -88.714 -46.492  44.790  1.00  1.00           C  
ATOM   2101  CD2 LEU A 124     -90.869 -45.688  45.793  1.00  1.00           C  
ATOM   2102  H   LEU A 124     -88.648 -46.666  43.729  1.00  1.00           H  
ATOM   2103  HA  LEU A 124     -89.972 -49.145  43.023  1.00  1.00           H  
ATOM   2104 1HB  LEU A 124     -91.777 -47.323  44.280  1.00  1.00           H  
ATOM   2105 2HB  LEU A 124     -90.995 -48.751  44.964  1.00  1.00           H  
ATOM   2106  HG  LEU A 124     -89.797 -47.466  46.338  1.00  1.00           H  
ATOM   2107 1HD1 LEU A 124     -88.156 -45.857  45.478  1.00  1.00           H  
ATOM   2108 2HD1 LEU A 124     -88.126 -47.381  44.560  1.00  1.00           H  
ATOM   2109 3HD1 LEU A 124     -88.915 -45.942  43.871  1.00  1.00           H  
ATOM   2110 1HD2 LEU A 124     -90.311 -45.053  46.483  1.00  1.00           H  
ATOM   2111 2HD2 LEU A 124     -91.101 -45.125  44.889  1.00  1.00           H  
ATOM   2112 3HD2 LEU A 124     -91.795 -46.012  46.267  1.00  1.00           H  
ATOM   2113  N   HIS A 125     -90.890 -46.418  41.484  1.00  1.00           N  
ATOM   2114  CA  HIS A 125     -91.683 -45.961  40.351  1.00  1.00           C  
ATOM   2115  C   HIS A 125     -91.089 -46.367  39.009  1.00  1.00           C  
ATOM   2116  O   HIS A 125     -91.808 -46.359  38.003  1.00  1.00           O  
ATOM   2117  CB  HIS A 125     -91.844 -44.440  40.401  1.00  1.00           C  
ATOM   2118  CG  HIS A 125     -91.164 -43.801  41.572  1.00  1.00           C  
ATOM   2119  ND1 HIS A 125     -90.462 -44.528  42.511  1.00  1.00           N  
ATOM   2120  CD2 HIS A 125     -91.080 -42.506  41.957  1.00  1.00           C  
ATOM   2121  CE1 HIS A 125     -89.974 -43.705  43.424  1.00  1.00           C  
ATOM   2122  NE2 HIS A 125     -90.335 -42.474  43.110  1.00  1.00           N  
ATOM   2123  H   HIS A 125     -90.217 -45.790  41.898  1.00  1.00           H  
ATOM   2124  HA  HIS A 125     -92.675 -46.411  40.396  1.00  1.00           H  
ATOM   2125 1HB  HIS A 125     -91.437 -44.001  39.489  1.00  1.00           H  
ATOM   2126 2HB  HIS A 125     -92.903 -44.187  40.441  1.00  1.00           H  
ATOM   2127  HD2 HIS A 125     -91.520 -41.649  41.447  1.00  1.00           H  
ATOM   2128  HE1 HIS A 125     -89.376 -43.994  44.287  1.00  1.00           H  
ATOM   2129  HE2 HIS A 125     -90.103 -41.640  43.630  1.00  1.00           H  
ATOM   2130  N   TYR A 126     -89.800 -46.717  38.964  1.00  1.00           N  
ATOM   2131  CA  TYR A 126     -89.129 -47.068  37.716  1.00  1.00           C  
ATOM   2132  C   TYR A 126     -88.640 -48.513  37.696  1.00  1.00           C  
ATOM   2133  O   TYR A 126     -87.725 -48.840  36.936  1.00  1.00           O  
ATOM   2134  CB  TYR A 126     -87.960 -46.116  37.453  1.00  1.00           C  
ATOM   2135  CG  TYR A 126     -87.779 -45.062  38.523  1.00  1.00           C  
ATOM   2136  CD1 TYR A 126     -88.636 -45.026  39.613  1.00  1.00           C  
ATOM   2137  CD2 TYR A 126     -86.756 -44.132  38.413  1.00  1.00           C  
ATOM   2138  CE1 TYR A 126     -88.470 -44.063  40.590  1.00  1.00           C  
ATOM   2139  CE2 TYR A 126     -86.591 -43.169  39.390  1.00  1.00           C  
ATOM   2140  CZ  TYR A 126     -87.443 -43.133  40.475  1.00  1.00           C  
ATOM   2141  OH  TYR A 126     -87.278 -42.174  41.448  1.00  1.00           O  
ATOM   2142  H   TYR A 126     -89.276 -46.740  39.827  1.00  1.00           H  
ATOM   2143  HA  TYR A 126     -89.846 -46.974  36.900  1.00  1.00           H  
ATOM   2144 1HB  TYR A 126     -87.034 -46.689  37.379  1.00  1.00           H  
ATOM   2145 2HB  TYR A 126     -88.109 -45.611  36.500  1.00  1.00           H  
ATOM   2146  HD1 TYR A 126     -89.439 -45.757  39.699  1.00  1.00           H  
ATOM   2147  HD2 TYR A 126     -86.083 -44.160  37.556  1.00  1.00           H  
ATOM   2148  HE1 TYR A 126     -89.143 -44.034  41.447  1.00  1.00           H  
ATOM   2149  HE2 TYR A 126     -85.787 -42.437  39.303  1.00  1.00           H  
ATOM   2150  HH  TYR A 126     -86.531 -41.614  41.221  1.00  1.00           H  
ATOM   2151  N   PHE A 127     -89.232 -49.389  38.509  1.00  1.00           N  
ATOM   2152  CA  PHE A 127     -88.795 -50.779  38.548  1.00  1.00           C  
ATOM   2153  C   PHE A 127     -89.371 -51.617  37.415  1.00  1.00           C  
ATOM   2154  O   PHE A 127     -88.817 -52.676  37.103  1.00  1.00           O  
ATOM   2155  CB  PHE A 127     -89.172 -51.417  39.886  1.00  1.00           C  
ATOM   2156  CG  PHE A 127     -89.886 -50.485  40.823  1.00  1.00           C  
ATOM   2157  CD1 PHE A 127     -90.151 -49.175  40.452  1.00  1.00           C  
ATOM   2158  CD2 PHE A 127     -90.293 -50.914  42.077  1.00  1.00           C  
ATOM   2159  CE1 PHE A 127     -90.807 -48.316  41.313  1.00  1.00           C  
ATOM   2160  CE2 PHE A 127     -90.950 -50.059  42.939  1.00  1.00           C  
ATOM   2161  CZ  PHE A 127     -91.207 -48.757  42.556  1.00  1.00           C  
ATOM   2162  H   PHE A 127     -89.991 -49.095  39.107  1.00  1.00           H  
ATOM   2163  HA  PHE A 127     -87.710 -50.804  38.441  1.00  1.00           H  
ATOM   2164 1HB  PHE A 127     -89.814 -52.280  39.710  1.00  1.00           H  
ATOM   2165 2HB  PHE A 127     -88.272 -51.776  40.384  1.00  1.00           H  
ATOM   2166  HD1 PHE A 127     -89.836 -48.826  39.468  1.00  1.00           H  
ATOM   2167  HD2 PHE A 127     -90.089 -51.942  42.380  1.00  1.00           H  
ATOM   2168  HE1 PHE A 127     -91.009 -47.289  41.008  1.00  1.00           H  
ATOM   2169  HE2 PHE A 127     -91.265 -50.409  43.922  1.00  1.00           H  
ATOM   2170  HZ  PHE A 127     -91.724 -48.081  43.235  1.00  1.00           H  
ATOM   2171  N   HIS A 128     -90.465 -51.175  36.798  1.00  1.00           N  
ATOM   2172  CA  HIS A 128     -91.078 -51.935  35.717  1.00  1.00           C  
ATOM   2173  C   HIS A 128     -90.418 -51.675  34.373  1.00  1.00           C  
ATOM   2174  O   HIS A 128     -90.344 -52.587  33.540  1.00  1.00           O  
ATOM   2175  CB  HIS A 128     -92.572 -51.606  35.624  1.00  1.00           C  
ATOM   2176  CG  HIS A 128     -93.032 -50.608  36.641  1.00  1.00           C  
ATOM   2177  ND1 HIS A 128     -92.181 -50.045  37.568  1.00  1.00           N  
ATOM   2178  CD2 HIS A 128     -94.254 -50.074  36.876  1.00  1.00           C  
ATOM   2179  CE1 HIS A 128     -92.861 -49.205  38.330  1.00  1.00           C  
ATOM   2180  NE2 HIS A 128     -94.119 -49.205  37.931  1.00  1.00           N  
ATOM   2181  H   HIS A 128     -90.880 -50.298  37.080  1.00  1.00           H  
ATOM   2182  HA  HIS A 128     -90.974 -53.001  35.917  1.00  1.00           H  
ATOM   2183 1HB  HIS A 128     -92.797 -51.212  34.633  1.00  1.00           H  
ATOM   2184 2HB  HIS A 128     -93.154 -52.518  35.754  1.00  1.00           H  
ATOM   2185  HD2 HIS A 128     -95.172 -50.292  36.331  1.00  1.00           H  
ATOM   2186  HE1 HIS A 128     -92.451 -48.613  39.149  1.00  1.00           H  
ATOM   2187  HE2 HIS A 128     -94.867 -48.657  38.333  1.00  1.00           H  
ATOM   2188  N   ARG A 129     -89.938 -50.459  34.142  1.00  1.00           N  
ATOM   2189  CA  ARG A 129     -89.269 -50.125  32.894  1.00  1.00           C  
ATOM   2190  C   ARG A 129     -87.864 -50.710  32.898  1.00  1.00           C  
ATOM   2191  O   ARG A 129     -87.386 -51.183  31.859  1.00  1.00           O  
ATOM   2192  CB  ARG A 129     -89.221 -48.609  32.698  1.00  1.00           C  
ATOM   2193  CG  ARG A 129     -89.862 -47.799  33.814  1.00  1.00           C  
ATOM   2194  CD  ARG A 129     -90.411 -48.674  34.882  1.00  1.00           C  
ATOM   2195  NE  ARG A 129     -90.198 -50.083  34.591  1.00  1.00           N  
ATOM   2196  CZ  ARG A 129     -89.578 -50.552  33.491  1.00  1.00           C  
ATOM   2197  NH1 ARG A 129     -89.118 -49.714  32.588  1.00  1.00           N  
ATOM   2198  NH2 ARG A 129     -89.434 -51.854  33.318  1.00  1.00           N  
ATOM   2199  H   ARG A 129     -90.040 -49.748  34.852  1.00  1.00           H  
ATOM   2200  HA  ARG A 129     -89.833 -50.563  32.070  1.00  1.00           H  
ATOM   2201 1HB  ARG A 129     -88.184 -48.286  32.611  1.00  1.00           H  
ATOM   2202 2HB  ARG A 129     -89.725 -48.345  31.768  1.00  1.00           H  
ATOM   2203 1HG  ARG A 129     -89.117 -47.140  34.261  1.00  1.00           H  
ATOM   2204 2HG  ARG A 129     -90.678 -47.201  33.408  1.00  1.00           H  
ATOM   2205 1HD  ARG A 129     -89.923 -48.443  35.828  1.00  1.00           H  
ATOM   2206 2HD  ARG A 129     -91.483 -48.504  34.976  1.00  1.00           H  
ATOM   2207  HE  ARG A 129     -90.539 -50.758  35.263  1.00  1.00           H  
ATOM   2208 1HH1 ARG A 129     -89.229 -48.719  32.720  1.00  1.00           H  
ATOM   2209 2HH1 ARG A 129     -88.654 -50.066  31.764  1.00  1.00           H  
ATOM   2210 1HH2 ARG A 129     -89.788 -52.498  34.012  1.00  1.00           H  
ATOM   2211 2HH2 ARG A 129     -88.970 -52.205  32.494  1.00  1.00           H  
ATOM   2212  N   PRO A 130     -87.172 -50.693  34.041  1.00  1.00           N  
ATOM   2213  CA  PRO A 130     -85.807 -51.240  34.068  1.00  1.00           C  
ATOM   2214  C   PRO A 130     -85.770 -52.753  33.984  1.00  1.00           C  
ATOM   2215  O   PRO A 130     -84.788 -53.310  33.478  1.00  1.00           O  
ATOM   2216  CB  PRO A 130     -85.248 -50.732  35.403  1.00  1.00           C  
ATOM   2217  CG  PRO A 130     -86.446 -50.630  36.285  1.00  1.00           C  
ATOM   2218  CD  PRO A 130     -87.561 -50.229  35.356  1.00  1.00           C  
ATOM   2219  HA  PRO A 130     -85.235 -50.828  33.223  1.00  1.00           H  
ATOM   2220 1HB  PRO A 130     -84.494 -51.435  35.787  1.00  1.00           H  
ATOM   2221 2HB  PRO A 130     -84.743 -49.767  35.257  1.00  1.00           H  
ATOM   2222 1HG  PRO A 130     -86.634 -51.593  36.783  1.00  1.00           H  
ATOM   2223 2HG  PRO A 130     -86.270 -49.891  37.080  1.00  1.00           H  
ATOM   2224 1HD  PRO A 130     -88.495 -50.717  35.673  1.00  1.00           H  
ATOM   2225 2HD  PRO A 130     -87.672 -49.135  35.367  1.00  1.00           H  
ATOM   2226  N   PHE A 131     -86.812 -53.435  34.454  1.00  1.00           N  
ATOM   2227  CA  PHE A 131     -86.915 -54.879  34.299  1.00  1.00           C  
ATOM   2228  C   PHE A 131     -87.436 -55.287  32.928  1.00  1.00           C  
ATOM   2229  O   PHE A 131     -87.581 -56.486  32.672  1.00  1.00           O  
ATOM   2230  CB  PHE A 131     -87.818 -55.464  35.386  1.00  1.00           C  
ATOM   2231  CG  PHE A 131     -88.370 -54.437  36.333  1.00  1.00           C  
ATOM   2232  CD1 PHE A 131     -88.054 -53.095  36.184  1.00  1.00           C  
ATOM   2233  CD2 PHE A 131     -89.205 -54.810  37.375  1.00  1.00           C  
ATOM   2234  CE1 PHE A 131     -88.561 -52.148  37.054  1.00  1.00           C  
ATOM   2235  CE2 PHE A 131     -89.715 -53.866  38.246  1.00  1.00           C  
ATOM   2236  CZ  PHE A 131     -89.392 -52.534  38.085  1.00  1.00           C  
ATOM   2237  H   PHE A 131     -87.550 -52.938  34.931  1.00  1.00           H  
ATOM   2238  HA  PHE A 131     -85.918 -55.311  34.400  1.00  1.00           H  
ATOM   2239 1HB  PHE A 131     -88.655 -55.984  34.923  1.00  1.00           H  
ATOM   2240 2HB  PHE A 131     -87.259 -56.197  35.968  1.00  1.00           H  
ATOM   2241  HD1 PHE A 131     -87.398 -52.789  35.368  1.00  1.00           H  
ATOM   2242  HD2 PHE A 131     -89.460 -55.863  37.502  1.00  1.00           H  
ATOM   2243  HE1 PHE A 131     -88.305 -51.097  36.925  1.00  1.00           H  
ATOM   2244  HE2 PHE A 131     -90.371 -54.173  39.060  1.00  1.00           H  
ATOM   2245  HZ  PHE A 131     -89.791 -51.789  38.772  1.00  1.00           H  
ATOM   2246  N   MET A 132     -87.745 -54.327  32.056  1.00  1.00           N  
ATOM   2247  CA  MET A 132     -88.098 -54.657  30.681  1.00  0.99           C  
ATOM   2248  C   MET A 132     -86.862 -54.867  29.822  1.00  0.99           C  
ATOM   2249  O   MET A 132     -86.873 -55.714  28.924  1.00  0.99           O  
ATOM   2250  CB  MET A 132     -88.973 -53.556  30.081  1.00  0.99           C  
ATOM   2251  CG  MET A 132     -89.269 -52.401  31.026  1.00  1.00           C  
ATOM   2252  SD  MET A 132     -88.505 -52.614  32.646  1.00  1.00           S  
ATOM   2253  CE  MET A 132     -87.680 -54.188  32.426  1.00  1.00           C  
ATOM   2254  H   MET A 132     -87.737 -53.359  32.343  1.00  1.00           H  
ATOM   2255  HA  MET A 132     -88.661 -55.590  30.683  1.00  0.99           H  
ATOM   2256 1HB  MET A 132     -88.487 -53.148  29.196  1.00  0.99           H  
ATOM   2257 2HB  MET A 132     -89.927 -53.982  29.764  1.00  0.99           H  
ATOM   2258 1HG  MET A 132     -88.902 -51.472  30.591  1.00  0.99           H  
ATOM   2259 2HG  MET A 132     -90.346 -52.309  31.163  1.00  1.00           H  
ATOM   2260 1HE  MET A 132     -87.160 -54.457  33.345  1.00  1.00           H  
ATOM   2261 2HE  MET A 132     -88.417 -54.955  32.186  1.00  1.00           H  
ATOM   2262 3HE  MET A 132     -86.959 -54.110  31.611  1.00  1.00           H  
ATOM   2263  N   GLN A 133     -85.795 -54.109  30.079  1.00  0.99           N  
ATOM   2264  CA  GLN A 133     -84.555 -54.290  29.335  1.00  0.99           C  
ATOM   2265  C   GLN A 133     -83.734 -55.446  29.894  1.00  0.99           C  
ATOM   2266  O   GLN A 133     -83.132 -56.208  29.130  1.00  0.99           O  
ATOM   2267  CB  GLN A 133     -83.739 -52.999  29.353  1.00  0.99           C  
ATOM   2268  CG  GLN A 133     -84.390 -51.861  30.121  1.00  0.99           C  
ATOM   2269  CD  GLN A 133     -85.730 -52.255  30.713  1.00  0.99           C  
ATOM   2270  OE1 GLN A 133     -86.186 -53.391  30.553  1.00  0.99           O  
ATOM   2271  NE2 GLN A 133     -86.370 -51.318  31.402  1.00  1.00           N  
ATOM   2272  H   GLN A 133     -85.839 -53.399  30.797  1.00  0.99           H  
ATOM   2273  HA  GLN A 133     -84.804 -54.533  28.302  1.00  0.99           H  
ATOM   2274 1HB  GLN A 133     -82.764 -53.191  29.800  1.00  0.99           H  
ATOM   2275 2HB  GLN A 133     -83.569 -52.661  28.331  1.00  0.99           H  
ATOM   2276 1HG  GLN A 133     -83.731 -51.562  30.936  1.00  1.00           H  
ATOM   2277 2HG  GLN A 133     -84.550 -51.023  29.443  1.00  0.99           H  
ATOM   2278 1HE2 GLN A 133     -87.259 -51.519  31.816  1.00  1.00           H  
ATOM   2279 2HE2 GLN A 133     -85.965 -50.410  31.508  1.00  1.00           H  
ATOM   2280  N   LEU A 134     -83.706 -55.597  31.214  1.00  1.00           N  
ATOM   2281  CA  LEU A 134     -82.922 -56.646  31.864  1.00  1.00           C  
ATOM   2282  C   LEU A 134     -83.736 -57.921  32.071  1.00  1.00           C  
ATOM   2283  O   LEU A 134     -83.789 -58.477  33.167  1.00  1.00           O  
ATOM   2284  CB  LEU A 134     -82.370 -56.132  33.187  1.00  1.00           C  
ATOM   2285  CG  LEU A 134     -82.737 -54.685  33.543  1.00  1.00           C  
ATOM   2286  CD1 LEU A 134     -83.601 -54.093  32.437  1.00  1.00           C  
ATOM   2287  CD2 LEU A 134     -83.466 -54.660  34.878  1.00  1.00           C  
ATOM   2288  H   LEU A 134     -84.246 -54.962  31.784  1.00  1.00           H  
ATOM   2289  HA  LEU A 134     -82.090 -56.911  31.212  1.00  1.00           H  
ATOM   2290 1HB  LEU A 134     -82.735 -56.772  33.988  1.00  1.00           H  
ATOM   2291 2HB  LEU A 134     -81.283 -56.201  33.161  1.00  1.00           H  
ATOM   2292  HG  LEU A 134     -81.829 -54.086  33.613  1.00  1.00           H  
ATOM   2293 1HD1 LEU A 134     -83.861 -53.065  32.689  1.00  1.00           H  
ATOM   2294 2HD1 LEU A 134     -83.048 -54.106  31.497  1.00  1.00           H  
ATOM   2295 3HD1 LEU A 134     -84.511 -54.682  32.331  1.00  1.00           H  
ATOM   2296 1HD2 LEU A 134     -83.726 -53.631  35.131  1.00  1.00           H  
ATOM   2297 2HD2 LEU A 134     -84.375 -55.257  34.808  1.00  1.00           H  
ATOM   2298 3HD2 LEU A 134     -82.820 -55.072  35.653  1.00  1.00           H  
ATOM   2299  N   THR A 135     -84.370 -58.390  31.000  1.00  1.00           N  
ATOM   2300  CA  THR A 135     -85.137 -59.631  30.986  1.00  1.00           C  
ATOM   2301  C   THR A 135     -85.254 -60.086  29.537  1.00  0.99           C  
ATOM   2302  O   THR A 135     -84.541 -59.594  28.656  1.00  0.99           O  
ATOM   2303  CB  THR A 135     -86.518 -59.452  31.626  1.00  1.00           C  
ATOM   2304  OG1 THR A 135     -86.673 -58.096  32.065  1.00  1.00           O  
ATOM   2305  CG2 THR A 135     -86.681 -60.388  32.814  1.00  1.00           C  
ATOM   2306  H   THR A 135     -84.305 -57.842  30.154  1.00  0.99           H  
ATOM   2307  HA  THR A 135     -84.593 -60.380  31.561  1.00  1.00           H  
ATOM   2308  HB  THR A 135     -87.292 -59.671  30.889  1.00  1.00           H  
ATOM   2309  HG1 THR A 135     -85.875 -57.602  31.861  1.00  1.00           H  
ATOM   2310 1HG2 THR A 135     -87.668 -60.248  33.255  1.00  1.00           H  
ATOM   2311 2HG2 THR A 135     -86.576 -61.420  32.480  1.00  1.00           H  
ATOM   2312 3HG2 THR A 135     -85.917 -60.167  33.557  1.00  1.00           H  
ATOM   2313  N   ASP A 136     -86.164 -61.026  29.287  1.00  0.99           N  
ATOM   2314  CA  ASP A 136     -86.456 -61.487  27.929  1.00  0.99           C  
ATOM   2315  C   ASP A 136     -87.534 -60.596  27.310  1.00  0.98           C  
ATOM   2316  O   ASP A 136     -88.655 -61.025  27.020  1.00  0.98           O  
ATOM   2317  CB  ASP A 136     -86.878 -62.951  27.942  1.00  0.99           C  
ATOM   2318  CG  ASP A 136     -86.888 -63.553  29.340  1.00  0.99           C  
ATOM   2319  OD1 ASP A 136     -86.575 -62.849  30.271  1.00  0.99           O  
ATOM   2320  OD2 ASP A 136     -87.208 -64.711  29.465  1.00  0.99           O  
ATOM   2321  H   ASP A 136     -86.666 -61.433  30.064  1.00  0.99           H  
ATOM   2322  HA  ASP A 136     -85.551 -61.390  27.329  1.00  0.98           H  
ATOM   2323 1HB  ASP A 136     -87.877 -63.046  27.514  1.00  0.98           H  
ATOM   2324 2HB  ASP A 136     -86.198 -63.531  27.317  1.00  0.98           H  
ATOM   2325  N   LEU A 137     -87.149 -59.333  27.102  1.00  0.98           N  
ATOM   2326  CA  LEU A 137     -88.004 -58.237  26.621  1.00  0.98           C  
ATOM   2327  C   LEU A 137     -89.284 -58.079  27.441  1.00  0.98           C  
ATOM   2328  O   LEU A 137     -89.274 -58.250  28.659  1.00  0.99           O  
ATOM   2329  CB  LEU A 137     -88.352 -58.421  25.138  1.00  0.97           C  
ATOM   2330  CG  LEU A 137     -87.762 -59.667  24.466  1.00  0.96           C  
ATOM   2331  CD1 LEU A 137     -86.940 -60.450  25.481  1.00  0.97           C  
ATOM   2332  CD2 LEU A 137     -88.887 -60.520  23.899  1.00  0.95           C  
ATOM   2333  H   LEU A 137     -86.177 -59.146  27.303  1.00  0.98           H  
ATOM   2334  HA  LEU A 137     -87.461 -57.299  26.733  1.00  0.98           H  
ATOM   2335 1HB  LEU A 137     -89.435 -58.473  25.039  1.00  0.96           H  
ATOM   2336 2HB  LEU A 137     -87.999 -57.549  24.588  1.00  0.96           H  
ATOM   2337  HG  LEU A 137     -87.094 -59.364  23.659  1.00  0.94           H  
ATOM   2338 1HD1 LEU A 137     -86.520 -61.336  25.003  1.00  0.96           H  
ATOM   2339 2HD1 LEU A 137     -86.130 -59.823  25.855  1.00  0.97           H  
ATOM   2340 3HD1 LEU A 137     -87.578 -60.754  26.310  1.00  0.98           H  
ATOM   2341 1HD2 LEU A 137     -88.468 -61.405  23.421  1.00  0.94           H  
ATOM   2342 2HD2 LEU A 137     -89.554 -60.825  24.706  1.00  0.96           H  
ATOM   2343 3HD2 LEU A 137     -89.447 -59.941  23.164  1.00  0.93           H  
ATOM   2344  N   ARG A 138     -73.401 -31.675   6.868  1.00  0.05           N  
ATOM   2345  CA  ARG A 138     -72.438 -32.713   7.210  1.00  0.06           C  
ATOM   2346  C   ARG A 138     -72.349 -32.900   8.719  1.00  0.09           C  
ATOM   2347  O   ARG A 138     -71.259 -33.001   9.279  1.00  0.11           O  
ATOM   2348  CB  ARG A 138     -71.059 -32.370   6.645  1.00  0.05           C  
ATOM   2349  CG  ARG A 138     -70.988 -32.383   5.130  1.00  0.03           C  
ATOM   2350  CD  ARG A 138     -69.593 -32.029   4.650  1.00  0.02           C  
ATOM   2351  NE  ARG A 138     -69.510 -31.992   3.194  1.00  0.01           N  
ATOM   2352  CZ  ARG A 138     -68.417 -31.659   2.519  1.00  0.01           C  
ATOM   2353  NH1 ARG A 138     -67.308 -31.334   3.169  1.00  0.01           N  
ATOM   2354  NH2 ARG A 138     -68.430 -31.653   1.195  1.00  0.01           N  
ATOM   2355  H   ARG A 138     -73.101 -30.891   6.307  1.00  0.04           H  
ATOM   2356  HA  ARG A 138     -72.771 -33.653   6.770  1.00  0.05           H  
ATOM   2357 1HB  ARG A 138     -70.762 -31.380   6.987  1.00  0.05           H  
ATOM   2358 2HB  ARG A 138     -70.324 -33.081   7.022  1.00  0.05           H  
ATOM   2359 1HG  ARG A 138     -71.243 -33.377   4.762  1.00  0.03           H  
ATOM   2360 2HG  ARG A 138     -71.692 -31.654   4.726  1.00  0.02           H  
ATOM   2361 1HD  ARG A 138     -69.315 -31.047   5.032  1.00  0.03           H  
ATOM   2362 2HD  ARG A 138     -68.885 -32.773   5.013  1.00  0.03           H  
ATOM   2363  HE  ARG A 138     -70.339 -32.237   2.670  1.00  0.01           H  
ATOM   2364 1HH1 ARG A 138     -67.295 -31.341   4.179  1.00  0.02           H  
ATOM   2365 2HH1 ARG A 138     -66.477 -31.081   2.655  1.00  0.01           H  
ATOM   2366 1HH2 ARG A 138     -69.274 -31.902   0.697  1.00  0.01           H  
ATOM   2367 2HH2 ARG A 138     -67.598 -31.399   0.684  1.00  0.01           H  
ATOM   2368  N   LEU A 139     -73.502 -32.940   9.377  1.00  0.11           N  
ATOM   2369  CA  LEU A 139     -73.563 -33.106  10.823  1.00  0.17           C  
ATOM   2370  C   LEU A 139     -74.226 -34.410  11.230  1.00  0.19           C  
ATOM   2371  O   LEU A 139     -73.621 -35.206  11.958  1.00  0.23           O  
ATOM   2372  CB  LEU A 139     -74.309 -31.918  11.454  1.00  0.20           C  
ATOM   2373  CG  LEU A 139     -73.660 -30.540  11.303  1.00  0.19           C  
ATOM   2374  CD1 LEU A 139     -74.583 -29.447  11.818  1.00  0.22           C  
ATOM   2375  CD2 LEU A 139     -72.321 -30.494  12.021  1.00  0.24           C  
ATOM   2376  H   LEU A 139     -74.362 -32.852   8.855  1.00  0.09           H  
ATOM   2377  HA  LEU A 139     -72.545 -33.131  11.212  1.00  0.19           H  
ATOM   2378 1HB  LEU A 139     -75.301 -31.856  11.011  1.00  0.18           H  
ATOM   2379 2HB  LEU A 139     -74.421 -32.105  12.522  1.00  0.27           H  
ATOM   2380  HG  LEU A 139     -73.500 -30.328  10.246  1.00  0.14           H  
ATOM   2381 1HD1 LEU A 139     -74.100 -28.477  11.699  1.00  0.22           H  
ATOM   2382 2HD1 LEU A 139     -75.514 -29.459  11.250  1.00  0.19           H  
ATOM   2383 3HD1 LEU A 139     -74.798 -29.619  12.872  1.00  0.29           H  
ATOM   2384 1HD2 LEU A 139     -71.877 -29.506  11.900  1.00  0.23           H  
ATOM   2385 2HD2 LEU A 139     -72.469 -30.698  13.082  1.00  0.31           H  
ATOM   2386 3HD2 LEU A 139     -71.655 -31.246  11.597  1.00  0.21           H  
ATOM   2387  N   LEU A 140     -75.451 -34.659  10.756  1.00  0.17           N  
ATOM   2388  CA  LEU A 140     -76.214 -35.822  11.204  1.00  0.19           C  
ATOM   2389  C   LEU A 140     -75.655 -37.113  10.623  1.00  0.16           C  
ATOM   2390  O   LEU A 140     -75.678 -38.154  11.292  1.00  0.19           O  
ATOM   2391  CB  LEU A 140     -77.691 -35.637  10.833  1.00  0.17           C  
ATOM   2392  CG  LEU A 140     -78.813 -36.521  11.404  1.00  0.20           C  
ATOM   2393  CD1 LEU A 140     -79.025 -37.844  10.664  1.00  0.16           C  
ATOM   2394  CD2 LEU A 140     -78.558 -36.778  12.883  1.00  0.29           C  
ATOM   2395  H   LEU A 140     -75.860 -34.035  10.075  1.00  0.14           H  
ATOM   2396  HA  LEU A 140     -76.125 -35.897  12.287  1.00  0.25           H  
ATOM   2397 1HB  LEU A 140     -77.993 -34.627  11.103  1.00  0.18           H  
ATOM   2398 2HB  LEU A 140     -77.795 -35.750   9.754  1.00  0.12           H  
ATOM   2399  HG  LEU A 140     -79.771 -36.015  11.285  1.00  0.19           H  
ATOM   2400 1HD1 LEU A 140     -79.835 -38.399  11.137  1.00  0.19           H  
ATOM   2401 2HD1 LEU A 140     -79.283 -37.642   9.625  1.00  0.12           H  
ATOM   2402 3HD1 LEU A 140     -78.110 -38.433  10.704  1.00  0.16           H  
ATOM   2403 1HD2 LEU A 140     -79.355 -37.403  13.287  1.00  0.32           H  
ATOM   2404 2HD2 LEU A 140     -77.601 -37.286  13.005  1.00  0.30           H  
ATOM   2405 3HD2 LEU A 140     -78.536 -35.828  13.419  1.00  0.33           H  
ATOM   2406  N   ASP A 141     -75.150 -37.067   9.387  1.00  0.11           N  
ATOM   2407  CA  ASP A 141     -74.587 -38.259   8.763  1.00  0.09           C  
ATOM   2408  C   ASP A 141     -73.298 -38.687   9.452  1.00  0.11           C  
ATOM   2409  O   ASP A 141     -73.096 -39.878   9.718  1.00  0.12           O  
ATOM   2410  CB  ASP A 141     -74.340 -38.004   7.279  1.00  0.06           C  
ATOM   2411  CG  ASP A 141     -75.621 -37.815   6.504  1.00  0.04           C  
ATOM   2412  OD1 ASP A 141     -76.650 -38.396   6.908  1.00  0.05           O  
ATOM   2413  OD2 ASP A 141     -75.604 -37.079   5.494  1.00  0.03           O  
ATOM   2414  H   ASP A 141     -75.154 -36.198   8.872  1.00  0.10           H  
ATOM   2415  HA  ASP A 141     -75.304 -39.075   8.866  1.00  0.09           H  
ATOM   2416 1HB  ASP A 141     -73.721 -37.114   7.161  1.00  0.06           H  
ATOM   2417 2HB  ASP A 141     -73.790 -38.844   6.852  1.00  0.05           H  
ATOM   2418  N   LEU A 142     -72.426 -37.726   9.765  1.00  0.12           N  
ATOM   2419  CA  LEU A 142     -71.205 -38.048  10.491  1.00  0.15           C  
ATOM   2420  C   LEU A 142     -71.498 -38.458  11.927  1.00  0.23           C  
ATOM   2421  O   LEU A 142     -70.781 -39.297  12.482  1.00  0.27           O  
ATOM   2422  CB  LEU A 142     -70.235 -36.866  10.461  1.00  0.15           C  
ATOM   2423  CG  LEU A 142     -69.626 -36.522   9.098  1.00  0.10           C  
ATOM   2424  CD1 LEU A 142     -68.780 -35.264   9.188  1.00  0.10           C  
ATOM   2425  CD2 LEU A 142     -68.801 -37.688   8.575  1.00  0.09           C  
ATOM   2426  H   LEU A 142     -72.603 -36.767   9.502  1.00  0.12           H  
ATOM   2427  HA  LEU A 142     -70.729 -38.900  10.007  1.00  0.13           H  
ATOM   2428 1HB  LEU A 142     -70.757 -35.979  10.817  1.00  0.17           H  
ATOM   2429 2HB  LEU A 142     -69.410 -37.075  11.142  1.00  0.19           H  
ATOM   2430  HG  LEU A 142     -70.424 -36.306   8.387  1.00  0.08           H  
ATOM   2431 1HD1 LEU A 142     -68.358 -35.039   8.209  1.00  0.08           H  
ATOM   2432 2HD1 LEU A 142     -69.401 -34.430   9.515  1.00  0.12           H  
ATOM   2433 3HD1 LEU A 142     -67.973 -35.419   9.904  1.00  0.13           H  
ATOM   2434 1HD2 LEU A 142     -68.377 -37.427   7.605  1.00  0.06           H  
ATOM   2435 2HD2 LEU A 142     -67.996 -37.907   9.277  1.00  0.11           H  
ATOM   2436 3HD2 LEU A 142     -69.438 -38.566   8.468  1.00  0.08           H  
ATOM   2437  N   ALA A 143     -72.555 -37.901  12.531  1.00  0.27           N  
ATOM   2438  CA  ALA A 143     -72.918 -38.281  13.893  1.00  0.37           C  
ATOM   2439  C   ALA A 143     -73.410 -39.722  13.951  1.00  0.37           C  
ATOM   2440  O   ALA A 143     -72.995 -40.492  14.824  1.00  0.45           O  
ATOM   2441  CB  ALA A 143     -73.982 -37.332  14.442  1.00  0.42           C  
ATOM   2442  H   ALA A 143     -73.112 -37.211  12.048  1.00  0.24           H  
ATOM   2443  HA  ALA A 143     -72.025 -38.210  14.514  1.00  0.42           H  
ATOM   2444 1HB  ALA A 143     -74.244 -37.628  15.458  1.00  0.50           H  
ATOM   2445 2HB  ALA A 143     -73.593 -36.314  14.449  1.00  0.42           H  
ATOM   2446 3HB  ALA A 143     -74.869 -37.377  13.812  1.00  0.36           H  
ATOM   2447  N   ALA A 144     -74.276 -40.108  13.010  1.00  0.30           N  
ATOM   2448  CA  ALA A 144     -74.799 -41.470  13.000  1.00  0.30           C  
ATOM   2449  C   ALA A 144     -73.730 -42.478  12.594  1.00  0.27           C  
ATOM   2450  O   ALA A 144     -73.693 -43.595  13.125  1.00  0.31           O  
ATOM   2451  CB  ALA A 144     -76.007 -41.563  12.069  1.00  0.24           C  
ATOM   2452  H   ALA A 144     -74.576 -39.461  12.295  1.00  0.25           H  
ATOM   2453  HA  ALA A 144     -75.112 -41.720  14.014  1.00  0.38           H  
ATOM   2454 1HB  ALA A 144     -76.389 -42.584  12.070  1.00  0.24           H  
ATOM   2455 2HB  ALA A 144     -76.786 -40.884  12.415  1.00  0.26           H  
ATOM   2456 3HB  ALA A 144     -75.709 -41.289  11.058  1.00  0.18           H  
ATOM   2457  N   SER A 145     -72.835 -42.096  11.677  1.00  0.22           N  
ATOM   2458  CA  SER A 145     -71.784 -43.016  11.248  1.00  0.19           C  
ATOM   2459  C   SER A 145     -70.742 -43.224  12.341  1.00  0.26           C  
ATOM   2460  O   SER A 145     -70.297 -44.355  12.569  1.00  0.27           O  
ATOM   2461  CB  SER A 145     -71.124 -42.507   9.968  1.00  0.13           C  
ATOM   2462  OG  SER A 145     -70.420 -41.302  10.202  1.00  0.14           O  
ATOM   2463  H   SER A 145     -72.875 -41.172  11.272  1.00  0.19           H  
ATOM   2464  HA  SER A 145     -72.236 -43.988  11.047  1.00  0.18           H  
ATOM   2465 1HB  SER A 145     -70.439 -43.263   9.586  1.00  0.12           H  
ATOM   2466 2HB  SER A 145     -71.886 -42.343   9.207  1.00  0.11           H  
ATOM   2467  HG  SER A 145     -70.538 -41.104  11.134  1.00  0.19           H  
ATOM   2468  N   PHE A 146     -70.354 -42.155  13.041  1.00  0.31           N  
ATOM   2469  CA  PHE A 146     -69.376 -42.305  14.115  1.00  0.39           C  
ATOM   2470  C   PHE A 146     -69.994 -42.952  15.347  1.00  0.49           C  
ATOM   2471  O   PHE A 146     -69.285 -43.602  16.124  1.00  0.56           O  
ATOM   2472  CB  PHE A 146     -68.763 -40.948  14.460  1.00  0.42           C  
ATOM   2473  CG  PHE A 146     -67.866 -40.394  13.384  1.00  0.33           C  
ATOM   2474  CD1 PHE A 146     -67.311 -41.229  12.421  1.00  0.26           C  
ATOM   2475  CD2 PHE A 146     -67.600 -39.034  13.318  1.00  0.33           C  
ATOM   2476  CE1 PHE A 146     -66.491 -40.720  11.422  1.00  0.20           C  
ATOM   2477  CE2 PHE A 146     -66.783 -38.517  12.321  1.00  0.26           C  
ATOM   2478  CZ  PHE A 146     -66.229 -39.364  11.373  1.00  0.20           C  
ATOM   2479  H   PHE A 146     -70.726 -41.238  12.840  1.00  0.29           H  
ATOM   2480  HA  PHE A 146     -68.584 -42.972  13.771  1.00  0.36           H  
ATOM   2481 1HB  PHE A 146     -69.558 -40.226  14.644  1.00  0.43           H  
ATOM   2482 2HB  PHE A 146     -68.181 -41.034  15.376  1.00  0.49           H  
ATOM   2483  HD1 PHE A 146     -67.526 -42.297  12.454  1.00  0.26           H  
ATOM   2484  HD2 PHE A 146     -68.037 -38.370  14.065  1.00  0.38           H  
ATOM   2485  HE1 PHE A 146     -66.057 -41.390  10.681  1.00  0.16           H  
ATOM   2486  HE2 PHE A 146     -66.577 -37.448  12.282  1.00  0.25           H  
ATOM   2487  HZ  PHE A 146     -65.586 -38.960  10.591  1.00  0.16           H  
ATOM   2488  N   SER A 147     -71.310 -42.811  15.533  1.00  0.51           N  
ATOM   2489  CA  SER A 147     -71.981 -43.591  16.564  1.00  0.60           C  
ATOM   2490  C   SER A 147     -72.023 -45.067  16.198  1.00  0.56           C  
ATOM   2491  O   SER A 147     -71.931 -45.925  17.083  1.00  0.64           O  
ATOM   2492  CB  SER A 147     -73.396 -43.062  16.797  1.00  0.61           C  
ATOM   2493  OG  SER A 147     -73.367 -41.736  17.294  1.00  0.65           O  
ATOM   2494  H   SER A 147     -71.851 -42.171  14.970  1.00  0.46           H  
ATOM   2495  HA  SER A 147     -71.416 -43.496  17.493  1.00  0.67           H  
ATOM   2496 1HB  SER A 147     -73.953 -43.091  15.861  1.00  0.54           H  
ATOM   2497 2HB  SER A 147     -73.914 -43.707  17.505  1.00  0.67           H  
ATOM   2498  HG  SER A 147     -72.439 -41.499  17.360  1.00  0.66           H  
ATOM   2499  N   ALA A 148     -72.149 -45.381  14.905  1.00  0.45           N  
ATOM   2500  CA  ALA A 148     -72.074 -46.773  14.469  1.00  0.42           C  
ATOM   2501  C   ALA A 148     -70.672 -47.338  14.670  1.00  0.43           C  
ATOM   2502  O   ALA A 148     -70.518 -48.518  15.011  1.00  0.46           O  
ATOM   2503  CB  ALA A 148     -72.496 -46.892  13.006  1.00  0.30           C  
ATOM   2504  H   ALA A 148     -72.296 -44.657  14.216  1.00  0.40           H  
ATOM   2505  HA  ALA A 148     -72.759 -47.357  15.084  1.00  0.47           H  
ATOM   2506 1HB  ALA A 148     -72.436 -47.934  12.694  1.00  0.28           H  
ATOM   2507 2HB  ALA A 148     -73.521 -46.537  12.893  1.00  0.29           H  
ATOM   2508 3HB  ALA A 148     -71.834 -46.289  12.386  1.00  0.26           H  
ATOM   2509  N   VAL A 149     -69.645 -46.506  14.466  1.00  0.42           N  
ATOM   2510  CA  VAL A 149     -68.273 -46.899  14.781  1.00  0.44           C  
ATOM   2511  C   VAL A 149     -68.122 -47.147  16.280  1.00  0.57           C  
ATOM   2512  O   VAL A 149     -67.454 -48.098  16.705  1.00  0.61           O  
ATOM   2513  CB  VAL A 149     -67.286 -45.832  14.268  1.00  0.40           C  
ATOM   2514  CG1 VAL A 149     -65.860 -46.121  14.718  1.00  0.44           C  
ATOM   2515  CG2 VAL A 149     -67.333 -45.758  12.755  1.00  0.28           C  
ATOM   2516  H   VAL A 149     -69.818 -45.586  14.087  1.00  0.39           H  
ATOM   2517  HA  VAL A 149     -68.061 -47.845  14.281  1.00  0.40           H  
ATOM   2518  HB  VAL A 149     -67.562 -44.864  14.686  1.00  0.44           H  
ATOM   2519 1HG1 VAL A 149     -65.193 -45.347  14.337  1.00  0.41           H  
ATOM   2520 2HG1 VAL A 149     -65.817 -46.132  15.807  1.00  0.53           H  
ATOM   2521 3HG1 VAL A 149     -65.546 -47.091  14.331  1.00  0.41           H  
ATOM   2522 1HG2 VAL A 149     -66.633 -45.001  12.405  1.00  0.26           H  
ATOM   2523 2HG2 VAL A 149     -67.061 -46.727  12.335  1.00  0.26           H  
ATOM   2524 3HG2 VAL A 149     -68.342 -45.495  12.435  1.00  0.26           H  
ATOM   2525  N   LEU A 150     -68.784 -46.323  17.099  1.00  0.64           N  
ATOM   2526  CA  LEU A 150     -68.751 -46.521  18.545  1.00  0.74           C  
ATOM   2527  C   LEU A 150     -69.471 -47.801  18.955  1.00  0.77           C  
ATOM   2528  O   LEU A 150     -69.074 -48.435  19.934  1.00  0.82           O  
ATOM   2529  CB  LEU A 150     -69.348 -45.296  19.251  1.00  0.79           C  
ATOM   2530  CG  LEU A 150     -69.203 -45.053  20.764  1.00  0.86           C  
ATOM   2531  CD1 LEU A 150     -70.234 -45.781  21.640  1.00  0.89           C  
ATOM   2532  CD2 LEU A 150     -67.791 -45.400  21.212  1.00  0.88           C  
ATOM   2533  H   LEU A 150     -69.315 -45.552  16.720  1.00  0.61           H  
ATOM   2534  HA  LEU A 150     -67.713 -46.637  18.854  1.00  0.76           H  
ATOM   2535 1HB  LEU A 150     -68.930 -44.397  18.800  1.00  0.76           H  
ATOM   2536 2HB  LEU A 150     -70.426 -45.291  19.087  1.00  0.78           H  
ATOM   2537  HG  LEU A 150     -69.403 -44.004  20.985  1.00  0.87           H  
ATOM   2538 1HD1 LEU A 150     -70.051 -45.548  22.689  1.00  0.92           H  
ATOM   2539 2HD1 LEU A 150     -71.238 -45.456  21.367  1.00  0.88           H  
ATOM   2540 3HD1 LEU A 150     -70.146 -46.856  21.487  1.00  0.89           H  
ATOM   2541 1HD2 LEU A 150     -67.695 -45.225  22.284  1.00  0.91           H  
ATOM   2542 2HD2 LEU A 150     -67.588 -46.450  20.996  1.00  0.87           H  
ATOM   2543 3HD2 LEU A 150     -67.075 -44.775  20.677  1.00  0.86           H  
ATOM   2544  N   THR A 151     -70.513 -48.205  18.221  1.00  0.72           N  
ATOM   2545  CA  THR A 151     -71.151 -49.487  18.515  1.00  0.74           C  
ATOM   2546  C   THR A 151     -70.283 -50.660  18.085  1.00  0.71           C  
ATOM   2547  O   THR A 151     -70.322 -51.722  18.720  1.00  0.75           O  
ATOM   2548  CB  THR A 151     -72.514 -49.590  17.836  1.00  0.69           C  
ATOM   2549  OG1 THR A 151     -72.356 -49.439  16.420  1.00  0.58           O  
ATOM   2550  CG2 THR A 151     -73.467 -48.536  18.369  1.00  0.73           C  
ATOM   2551  H   THR A 151     -70.870 -47.640  17.465  1.00  0.67           H  
ATOM   2552  HA  THR A 151     -71.297 -49.561  19.593  1.00  0.81           H  
ATOM   2553  HB  THR A 151     -72.938 -50.576  18.021  1.00  0.71           H  
ATOM   2554  HG1 THR A 151     -71.428 -49.307  16.215  1.00  0.57           H  
ATOM   2555 1HG2 THR A 151     -74.431 -48.631  17.870  1.00  0.70           H  
ATOM   2556 2HG2 THR A 151     -73.599 -48.674  19.442  1.00  0.80           H  
ATOM   2557 3HG2 THR A 151     -73.057 -47.545  18.179  1.00  0.72           H  
ATOM   2558  N   ARG A 152     -69.511 -50.497  17.004  1.00  0.63           N  
ATOM   2559  CA  ARG A 152     -68.536 -51.517  16.620  1.00  0.60           C  
ATOM   2560  C   ARG A 152     -67.458 -51.672  17.686  1.00  0.68           C  
ATOM   2561  O   ARG A 152     -67.080 -52.796  18.041  1.00  0.71           O  
ATOM   2562  CB  ARG A 152     -67.905 -51.165  15.272  1.00  0.49           C  
ATOM   2563  CG  ARG A 152     -68.864 -51.204  14.096  1.00  0.39           C  
ATOM   2564  CD  ARG A 152     -69.293 -52.626  13.772  1.00  0.36           C  
ATOM   2565  NE  ARG A 152     -68.157 -53.468  13.404  1.00  0.33           N  
ATOM   2566  CZ  ARG A 152     -67.662 -53.567  12.175  1.00  0.25           C  
ATOM   2567  NH1 ARG A 152     -68.198 -52.875  11.179  1.00  0.19           N  
ATOM   2568  NH2 ARG A 152     -66.626 -54.360  11.940  1.00  0.23           N  
ATOM   2569  H   ARG A 152     -69.598 -49.663  16.441  1.00  0.58           H  
ATOM   2570  HA  ARG A 152     -69.053 -52.473  16.527  1.00  0.59           H  
ATOM   2571 1HB  ARG A 152     -67.479 -50.164  15.320  1.00  0.49           H  
ATOM   2572 2HB  ARG A 152     -67.091 -51.858  15.059  1.00  0.47           H  
ATOM   2573 1HG  ARG A 152     -69.755 -50.621  14.333  1.00  0.41           H  
ATOM   2574 2HG  ARG A 152     -68.378 -50.781  13.216  1.00  0.32           H  
ATOM   2575 1HD  ARG A 152     -69.776 -53.068  14.642  1.00  0.43           H  
ATOM   2576 2HD  ARG A 152     -69.992 -52.613  12.936  1.00  0.30           H  
ATOM   2577  HE  ARG A 152     -67.719 -54.012  14.135  1.00  0.39           H  
ATOM   2578 1HH1 ARG A 152     -68.987 -52.268  11.353  1.00  0.20           H  
ATOM   2579 2HH1 ARG A 152     -67.818 -52.954  10.247  1.00  0.14           H  
ATOM   2580 1HH2 ARG A 152     -66.213 -54.889  12.695  1.00  0.28           H  
ATOM   2581 2HH2 ARG A 152     -66.250 -54.436  11.006  1.00  0.18           H  
ATOM   2582  N   ILE A 153     -66.966 -50.550  18.221  1.00  0.72           N  
ATOM   2583  CA  ILE A 153     -66.015 -50.585  19.328  1.00  0.79           C  
ATOM   2584  C   ILE A 153     -66.683 -51.125  20.591  1.00  0.85           C  
ATOM   2585  O   ILE A 153     -66.038 -51.802  21.399  1.00  0.89           O  
ATOM   2586  CB  ILE A 153     -65.412 -49.178  19.533  1.00  0.80           C  
ATOM   2587  CG1 ILE A 153     -64.669 -48.735  18.275  1.00  0.73           C  
ATOM   2588  CG2 ILE A 153     -64.420 -49.138  20.688  1.00  0.86           C  
ATOM   2589  CD1 ILE A 153     -64.280 -47.272  18.281  1.00  0.73           C  
ATOM   2590  H   ILE A 153     -67.260 -49.657  17.852  1.00  0.70           H  
ATOM   2591  HA  ILE A 153     -65.216 -51.282  19.075  1.00  0.78           H  
ATOM   2592  HB  ILE A 153     -66.209 -48.468  19.749  1.00  0.81           H  
ATOM   2593 1HG1 ILE A 153     -63.764 -49.330  18.159  1.00  0.72           H  
ATOM   2594 2HG1 ILE A 153     -65.294 -48.919  17.401  1.00  0.66           H  
ATOM   2595 1HG2 ILE A 153     -64.023 -48.128  20.791  1.00  0.86           H  
ATOM   2596 2HG2 ILE A 153     -64.923 -49.426  21.609  1.00  0.89           H  
ATOM   2597 3HG2 ILE A 153     -63.602 -49.830  20.489  1.00  0.85           H  
ATOM   2598 1HD1 ILE A 153     -63.757 -47.030  17.355  1.00  0.66           H  
ATOM   2599 2HD1 ILE A 153     -65.178 -46.657  18.362  1.00  0.73           H  
ATOM   2600 3HD1 ILE A 153     -63.626 -47.073  19.129  1.00  0.78           H  
ATOM   2601  N   GLN A 154     -67.986 -50.878  20.754  1.00  0.86           N  
ATOM   2602  CA  GLN A 154     -68.721 -51.376  21.914  1.00  0.90           C  
ATOM   2603  C   GLN A 154     -68.786 -52.899  21.910  1.00  0.90           C  
ATOM   2604  O   GLN A 154     -68.521 -53.539  22.932  1.00  0.93           O  
ATOM   2605  CB  GLN A 154     -70.127 -50.774  21.926  1.00  0.90           C  
ATOM   2606  CG  GLN A 154     -70.962 -51.039  23.166  1.00  0.93           C  
ATOM   2607  CD  GLN A 154     -72.326 -50.362  23.085  1.00  0.93           C  
ATOM   2608  OE1 GLN A 154     -72.681 -49.778  22.061  1.00  0.91           O  
ATOM   2609  NE2 GLN A 154     -73.085 -50.423  24.173  1.00  0.95           N  
ATOM   2610  H   GLN A 154     -68.476 -50.333  20.059  1.00  0.83           H  
ATOM   2611  HA  GLN A 154     -68.193 -51.068  22.816  1.00  0.93           H  
ATOM   2612 1HB  GLN A 154     -70.060 -49.692  21.816  1.00  0.90           H  
ATOM   2613 2HB  GLN A 154     -70.693 -51.155  21.077  1.00  0.87           H  
ATOM   2614 1HG  GLN A 154     -71.113 -52.114  23.267  1.00  0.94           H  
ATOM   2615 2HG  GLN A 154     -70.434 -50.652  24.037  1.00  0.95           H  
ATOM   2616 1HE2 GLN A 154     -73.990 -49.996  24.177  1.00  0.95           H  
ATOM   2617 2HE2 GLN A 154     -72.752 -50.895  24.990  1.00  0.96           H  
ATOM   2618  N   VAL A 155     -69.097 -53.495  20.756  1.00  0.86           N  
ATOM   2619  CA  VAL A 155     -69.112 -54.952  20.641  1.00  0.86           C  
ATOM   2620  C   VAL A 155     -67.693 -55.514  20.719  1.00  0.86           C  
ATOM   2621  O   VAL A 155     -67.478 -56.595  21.284  1.00  0.88           O  
ATOM   2622  CB  VAL A 155     -69.841 -55.361  19.343  1.00  0.79           C  
ATOM   2623  CG1 VAL A 155     -69.837 -56.875  19.131  1.00  0.78           C  
ATOM   2624  CG2 VAL A 155     -71.273 -54.848  19.359  1.00  0.79           C  
ATOM   2625  H   VAL A 155     -69.327 -52.935  19.947  1.00  0.82           H  
ATOM   2626  HA  VAL A 155     -69.651 -55.361  21.497  1.00  0.89           H  
ATOM   2627  HB  VAL A 155     -69.313 -54.932  18.490  1.00  0.74           H  
ATOM   2628 1HG1 VAL A 155     -70.360 -57.115  18.206  1.00  0.72           H  
ATOM   2629 2HG1 VAL A 155     -68.809 -57.231  19.069  1.00  0.78           H  
ATOM   2630 3HG1 VAL A 155     -70.340 -57.360  19.968  1.00  0.83           H  
ATOM   2631 1HG2 VAL A 155     -71.775 -55.142  18.438  1.00  0.74           H  
ATOM   2632 2HG2 VAL A 155     -71.801 -55.272  20.213  1.00  0.84           H  
ATOM   2633 3HG2 VAL A 155     -71.269 -53.761  19.439  1.00  0.80           H  
ATOM   2634  N   PHE A 156     -66.703 -54.774  20.202  1.00  0.84           N  
ATOM   2635  CA  PHE A 156     -65.305 -55.209  20.258  1.00  0.84           C  
ATOM   2636  C   PHE A 156     -64.797 -55.269  21.692  1.00  0.90           C  
ATOM   2637  O   PHE A 156     -64.194 -56.268  22.111  1.00  0.91           O  
ATOM   2638  CB  PHE A 156     -64.441 -54.260  19.426  1.00  0.80           C  
ATOM   2639  CG  PHE A 156     -62.974 -54.584  19.449  1.00  0.80           C  
ATOM   2640  CD1 PHE A 156     -62.472 -55.652  18.727  1.00  0.76           C  
ATOM   2641  CD2 PHE A 156     -62.090 -53.797  20.171  1.00  0.84           C  
ATOM   2642  CE1 PHE A 156     -61.115 -55.944  18.737  1.00  0.76           C  
ATOM   2643  CE2 PHE A 156     -60.737 -54.084  20.187  1.00  0.84           C  
ATOM   2644  CZ  PHE A 156     -60.250 -55.160  19.469  1.00  0.80           C  
ATOM   2645  H   PHE A 156     -66.927 -53.893  19.761  1.00  0.81           H  
ATOM   2646  HA  PHE A 156     -65.238 -56.214  19.838  1.00  0.82           H  
ATOM   2647 1HB  PHE A 156     -64.774 -54.280  18.389  1.00  0.73           H  
ATOM   2648 2HB  PHE A 156     -64.566 -53.241  19.790  1.00  0.82           H  
ATOM   2649  HD1 PHE A 156     -63.156 -56.268  18.142  1.00  0.72           H  
ATOM   2650  HD2 PHE A 156     -62.474 -52.948  20.738  1.00  0.86           H  
ATOM   2651  HE1 PHE A 156     -60.736 -56.792  18.168  1.00  0.72           H  
ATOM   2652  HE2 PHE A 156     -60.054 -53.463  20.766  1.00  0.86           H  
ATOM   2653  HZ  PHE A 156     -59.185 -55.388  19.482  1.00  0.80           H  
ATOM   2654  N   VAL A 157     -65.037 -54.203  22.459  1.00  0.92           N  
ATOM   2655  CA  VAL A 157     -64.645 -54.170  23.862  1.00  0.95           C  
ATOM   2656  C   VAL A 157     -65.426 -55.204  24.661  1.00  0.96           C  
ATOM   2657  O   VAL A 157     -64.852 -55.907  25.496  1.00  0.97           O  
ATOM   2658  CB  VAL A 157     -64.814 -52.745  24.425  1.00  0.96           C  
ATOM   2659  CG1 VAL A 157     -64.640 -52.716  25.934  1.00  0.97           C  
ATOM   2660  CG2 VAL A 157     -63.796 -51.812  23.791  1.00  0.95           C  
ATOM   2661  H   VAL A 157     -65.501 -53.401  22.058  1.00  0.91           H  
ATOM   2662  HA  VAL A 157     -63.594 -54.454  23.935  1.00  0.95           H  
ATOM   2663  HB  VAL A 157     -65.821 -52.392  24.200  1.00  0.95           H  
ATOM   2664 1HG1 VAL A 157     -64.767 -51.695  26.296  1.00  0.98           H  
ATOM   2665 2HG1 VAL A 157     -65.387 -53.360  26.399  1.00  0.98           H  
ATOM   2666 3HG1 VAL A 157     -63.643 -53.070  26.192  1.00  0.98           H  
ATOM   2667 1HG2 VAL A 157     -63.922 -50.808  24.193  1.00  0.95           H  
ATOM   2668 2HG2 VAL A 157     -62.789 -52.168  24.012  1.00  0.95           H  
ATOM   2669 3HG2 VAL A 157     -63.944 -51.792  22.711  1.00  0.92           H  
ATOM   2670  N   ARG A 158     -66.719 -55.370  24.369  1.00  0.96           N  
ATOM   2671  CA  ARG A 158     -67.543 -56.314  25.126  1.00  0.97           C  
ATOM   2672  C   ARG A 158     -67.147 -57.762  24.858  1.00  0.96           C  
ATOM   2673  O   ARG A 158     -67.154 -58.589  25.774  1.00  0.97           O  
ATOM   2674  CB  ARG A 158     -69.019 -56.095  24.798  1.00  0.96           C  
ATOM   2675  CG  ARG A 158     -69.973 -56.955  25.585  1.00  0.97           C  
ATOM   2676  CD  ARG A 158     -71.405 -56.698  25.194  1.00  0.97           C  
ATOM   2677  NE  ARG A 158     -71.854 -55.375  25.610  1.00  0.97           N  
ATOM   2678  CZ  ARG A 158     -72.152 -54.387  24.777  1.00  0.96           C  
ATOM   2679  NH1 ARG A 158     -72.042 -54.561  23.467  1.00  0.94           N  
ATOM   2680  NH2 ARG A 158     -72.557 -53.223  25.257  1.00  0.97           N  
ATOM   2681  H   ARG A 158     -67.140 -54.842  23.618  1.00  0.94           H  
ATOM   2682  HA  ARG A 158     -67.386 -56.133  26.190  1.00  0.98           H  
ATOM   2683 1HB  ARG A 158     -69.282 -55.054  24.983  1.00  0.96           H  
ATOM   2684 2HB  ARG A 158     -69.190 -56.293  23.740  1.00  0.95           H  
ATOM   2685 1HG  ARG A 158     -69.751 -58.006  25.402  1.00  0.97           H  
ATOM   2686 2HG  ARG A 158     -69.864 -56.741  26.649  1.00  0.98           H  
ATOM   2687 1HD  ARG A 158     -71.504 -56.766  24.111  1.00  0.95           H  
ATOM   2688 2HD  ARG A 158     -72.049 -57.439  25.665  1.00  0.97           H  
ATOM   2689  HE  ARG A 158     -71.944 -55.200  26.602  1.00  0.98           H  
ATOM   2690 1HH1 ARG A 158     -71.731 -55.449  23.099  1.00  0.93           H  
ATOM   2691 2HH1 ARG A 158     -72.270 -53.806  22.837  1.00  0.93           H  
ATOM   2692 1HH2 ARG A 158     -72.638 -53.089  26.256  1.00  0.98           H  
ATOM   2693 2HH2 ARG A 158     -72.784 -52.469  24.627  1.00  0.96           H  
ATOM   2694  N   ARG A 159     -66.788 -58.088  23.614  1.00  0.94           N  
ATOM   2695  CA  ARG A 159     -66.356 -59.450  23.317  1.00  0.94           C  
ATOM   2696  C   ARG A 159     -64.988 -59.725  23.922  1.00  0.95           C  
ATOM   2697  O   ARG A 159     -64.724 -60.835  24.402  1.00  0.96           O  
ATOM   2698  CB  ARG A 159     -66.331 -59.683  21.809  1.00  0.90           C  
ATOM   2699  CG  ARG A 159     -65.976 -61.106  21.402  1.00  0.89           C  
ATOM   2700  CD  ARG A 159     -67.080 -62.061  21.807  1.00  0.90           C  
ATOM   2701  NE  ARG A 159     -66.805 -63.439  21.416  1.00  0.89           N  
ATOM   2702  CZ  ARG A 159     -66.148 -64.310  22.173  1.00  0.91           C  
ATOM   2703  NH1 ARG A 159     -65.703 -63.946  23.366  1.00  0.94           N  
ATOM   2704  NH2 ARG A 159     -65.944 -65.546  21.742  1.00  0.90           N  
ATOM   2705  H   ARG A 159     -66.809 -57.406  22.870  1.00  0.93           H  
ATOM   2706  HA  ARG A 159     -67.067 -60.144  23.766  1.00  0.95           H  
ATOM   2707 1HB  ARG A 159     -67.307 -59.447  21.388  1.00  0.88           H  
ATOM   2708 2HB  ARG A 159     -65.606 -59.011  21.349  1.00  0.88           H  
ATOM   2709 1HG  ARG A 159     -65.844 -61.153  20.321  1.00  0.84           H  
ATOM   2710 2HG  ARG A 159     -65.050 -61.404  21.895  1.00  0.90           H  
ATOM   2711 1HD  ARG A 159     -67.200 -62.039  22.890  1.00  0.93           H  
ATOM   2712 2HD  ARG A 159     -68.013 -61.760  21.332  1.00  0.88           H  
ATOM   2713  HE  ARG A 159     -67.136 -63.746  20.512  1.00  0.85           H  
ATOM   2714 1HH1 ARG A 159     -65.863 -63.006  23.700  1.00  0.94           H  
ATOM   2715 2HH1 ARG A 159     -65.203 -64.608  23.942  1.00  0.95           H  
ATOM   2716 1HH2 ARG A 159     -66.290 -65.829  20.835  1.00  0.86           H  
ATOM   2717 2HH2 ARG A 159     -65.445 -66.206  22.319  1.00  0.91           H  
ATOM   2718  N   LEU A 160     -64.111 -58.718  23.934  1.00  0.95           N  
ATOM   2719  CA  LEU A 160     -62.823 -58.879  24.594  1.00  0.96           C  
ATOM   2720  C   LEU A 160     -62.957 -58.866  26.113  1.00  0.97           C  
ATOM   2721  O   LEU A 160     -62.079 -59.388  26.805  1.00  0.98           O  
ATOM   2722  CB  LEU A 160     -61.862 -57.790  24.099  1.00  0.95           C  
ATOM   2723  CG  LEU A 160     -60.370 -57.837  24.439  1.00  0.96           C  
ATOM   2724  CD1 LEU A 160     -59.573 -57.320  23.262  1.00  0.94           C  
ATOM   2725  CD2 LEU A 160     -60.058 -56.996  25.671  1.00  0.97           C  
ATOM   2726  H   LEU A 160     -64.330 -57.838  23.489  1.00  0.94           H  
ATOM   2727  HA  LEU A 160     -62.421 -59.858  24.334  1.00  0.95           H  
ATOM   2728 1HB  LEU A 160     -61.898 -57.763  23.012  1.00  0.93           H  
ATOM   2729 2HB  LEU A 160     -62.203 -56.827  24.478  1.00  0.96           H  
ATOM   2730  HG  LEU A 160     -60.075 -58.868  24.638  1.00  0.96           H  
ATOM   2731 1HD1 LEU A 160     -58.510 -57.352  23.501  1.00  0.94           H  
ATOM   2732 2HD1 LEU A 160     -59.767 -57.943  22.389  1.00  0.92           H  
ATOM   2733 3HD1 LEU A 160     -59.866 -56.292  23.048  1.00  0.93           H  
ATOM   2734 1HD2 LEU A 160     -58.990 -57.050  25.887  1.00  0.97           H  
ATOM   2735 2HD2 LEU A 160     -60.338 -55.959  25.484  1.00  0.97           H  
ATOM   2736 3HD2 LEU A 160     -60.620 -57.376  26.523  1.00  0.98           H  
ATOM   2737  N   LEU A 161     -64.043 -58.307  26.645  1.00  0.98           N  
ATOM   2738  CA  LEU A 161     -64.280 -58.260  28.079  1.00  0.99           C  
ATOM   2739  C   LEU A 161     -65.212 -59.376  28.527  1.00  0.99           C  
ATOM   2740  O   LEU A 161     -65.514 -59.478  29.717  1.00  0.99           O  
ATOM   2741  CB  LEU A 161     -64.875 -56.900  28.468  1.00  0.99           C  
ATOM   2742  CG  LEU A 161     -64.770 -56.293  29.864  1.00  0.99           C  
ATOM   2743  CD1 LEU A 161     -63.366 -55.760  30.078  1.00  0.99           C  
ATOM   2744  CD2 LEU A 161     -65.809 -55.220  30.090  1.00  0.99           C  
ATOM   2745  H   LEU A 161     -64.726 -57.902  26.020  1.00  0.97           H  
ATOM   2746  HA  LEU A 161     -63.326 -58.387  28.591  1.00  0.99           H  
ATOM   2747 1HB  LEU A 161     -64.438 -56.134  27.829  1.00  0.99           H  
ATOM   2748 2HB  LEU A 161     -65.949 -56.926  28.287  1.00  0.99           H  
ATOM   2749  HG  LEU A 161     -64.916 -57.073  30.612  1.00  0.99           H  
ATOM   2750 1HD1 LEU A 161     -63.290 -55.326  31.075  1.00  1.00           H  
ATOM   2751 2HD1 LEU A 161     -62.649 -56.574  29.981  1.00  0.99           H  
ATOM   2752 3HD1 LEU A 161     -63.151 -54.995  29.333  1.00  0.99           H  
ATOM   2753 1HD2 LEU A 161     -65.701 -54.814  31.096  1.00  1.00           H  
ATOM   2754 2HD2 LEU A 161     -65.673 -54.422  29.360  1.00  0.99           H  
ATOM   2755 3HD2 LEU A 161     -66.805 -55.649  29.977  1.00  0.99           H  
ATOM   2756  N   GLU A 162     -65.698 -60.194  27.591  1.00  0.98           N  
ATOM   2757  CA  GLU A 162     -66.449 -61.392  27.955  1.00  0.99           C  
ATOM   2758  C   GLU A 162     -65.563 -62.371  28.711  1.00  0.99           C  
ATOM   2759  O   GLU A 162     -65.811 -62.683  29.879  1.00  0.99           O  
ATOM   2760  CB  GLU A 162     -67.034 -62.042  26.703  1.00  0.98           C  
ATOM   2761  CG  GLU A 162     -67.813 -63.306  26.989  1.00  0.98           C  
ATOM   2762  CD  GLU A 162     -68.428 -63.912  25.743  1.00  0.97           C  
ATOM   2763  OE1 GLU A 162     -68.257 -63.336  24.650  1.00  0.96           O  
ATOM   2764  OE2 GLU A 162     -69.075 -64.975  25.853  1.00  0.97           O  
ATOM   2765  H   GLU A 162     -65.547 -59.986  26.614  1.00  0.98           H  
ATOM   2766  HA  GLU A 162     -67.266 -61.101  28.616  1.00  0.99           H  
ATOM   2767 1HB  GLU A 162     -67.696 -61.336  26.202  1.00  0.98           H  
ATOM   2768 2HB  GLU A 162     -66.229 -62.285  26.009  1.00  0.97           H  
ATOM   2769 1HG  GLU A 162     -67.146 -64.037  27.444  1.00  0.98           H  
ATOM   2770 2HG  GLU A 162     -68.602 -63.079  27.705  1.00  0.99           H  
ATOM   2771  N   LEU A 163     -64.519 -62.861  28.057  1.00  0.99           N  
ATOM   2772  CA  LEU A 163     -63.418 -63.489  28.763  1.00  0.99           C  
ATOM   2773  C   LEU A 163     -62.407 -62.398  29.109  1.00  0.99           C  
ATOM   2774  O   LEU A 163     -62.702 -61.206  28.997  1.00  0.99           O  
ATOM   2775  CB  LEU A 163     -62.815 -64.634  27.947  1.00  0.99           C  
ATOM   2776  CG  LEU A 163     -62.025 -64.376  26.665  1.00  0.98           C  
ATOM   2777  CD1 LEU A 163     -61.049 -65.507  26.457  1.00  0.98           C  
ATOM   2778  CD2 LEU A 163     -62.948 -64.275  25.460  1.00  0.97           C  
ATOM   2779  H   LEU A 163     -64.485 -62.798  27.049  1.00  0.98           H  
ATOM   2780  HA  LEU A 163     -63.796 -63.898  29.698  1.00  0.99           H  
ATOM   2781 1HB  LEU A 163     -62.129 -65.190  28.584  1.00  0.99           H  
ATOM   2782 2HB  LEU A 163     -63.619 -65.304  27.643  1.00  0.99           H  
ATOM   2783  HG  LEU A 163     -61.473 -63.441  26.759  1.00  0.98           H  
ATOM   2784 1HD1 LEU A 163     -60.479 -65.333  25.544  1.00  0.97           H  
ATOM   2785 2HD1 LEU A 163     -60.366 -65.559  27.305  1.00  0.98           H  
ATOM   2786 3HD1 LEU A 163     -61.593 -66.446  26.370  1.00  0.98           H  
ATOM   2787 1HD2 LEU A 163     -62.356 -64.090  24.562  1.00  0.96           H  
ATOM   2788 2HD2 LEU A 163     -63.500 -65.208  25.345  1.00  0.97           H  
ATOM   2789 3HD2 LEU A 163     -63.649 -63.453  25.607  1.00  0.97           H  
ATOM   2790  N   HIS A 164     -61.221 -62.804  29.569  1.00  0.99           N  
ATOM   2791  CA  HIS A 164     -60.136 -61.935  30.040  1.00  0.99           C  
ATOM   2792  C   HIS A 164     -60.557 -61.040  31.210  1.00  1.00           C  
ATOM   2793  O   HIS A 164     -59.939 -59.995  31.443  1.00  1.00           O  
ATOM   2794  CB  HIS A 164     -59.552 -61.064  28.912  1.00  0.99           C  
ATOM   2795  CG  HIS A 164     -58.919 -61.841  27.800  1.00  0.99           C  
ATOM   2796  ND1 HIS A 164     -58.463 -61.242  26.648  1.00  0.98           N  
ATOM   2797  CD2 HIS A 164     -58.684 -63.166  27.654  1.00  0.99           C  
ATOM   2798  CE1 HIS A 164     -57.965 -62.162  25.843  1.00  0.97           C  
ATOM   2799  NE2 HIS A 164     -58.086 -63.338  26.430  1.00  0.98           N  
ATOM   2800  H   HIS A 164     -61.089 -63.805  29.582  1.00  0.99           H  
ATOM   2801  HA  HIS A 164     -59.323 -62.546  30.429  1.00  0.99           H  
ATOM   2802 1HB  HIS A 164     -60.342 -60.447  28.483  1.00  0.99           H  
ATOM   2803 2HB  HIS A 164     -58.799 -60.393  29.324  1.00  0.99           H  
ATOM   2804  HD2 HIS A 164     -58.921 -63.949  28.374  1.00  0.99           H  
ATOM   2805  HE1 HIS A 164     -57.528 -61.981  24.861  1.00  0.96           H  
ATOM   2806  HE2 HIS A 164     -57.788 -64.224  26.047  1.00  0.97           H  
ATOM   2807  N   VAL A 165     -61.602 -61.418  31.950  1.00  1.00           N  
ATOM   2808  CA  VAL A 165     -62.007 -60.682  33.141  1.00  1.00           C  
ATOM   2809  C   VAL A 165     -61.960 -61.592  34.356  1.00  1.00           C  
ATOM   2810  O   VAL A 165     -61.786 -61.115  35.479  1.00  1.00           O  
ATOM   2811  CB  VAL A 165     -63.398 -60.046  32.990  1.00  1.00           C  
ATOM   2812  CG1 VAL A 165     -63.305 -58.880  32.065  1.00  1.00           C  
ATOM   2813  CG2 VAL A 165     -64.387 -61.056  32.447  1.00  1.00           C  
ATOM   2814  H   VAL A 165     -62.125 -62.237  31.675  1.00  1.00           H  
ATOM   2815  HA  VAL A 165     -61.290 -59.878  33.311  1.00  1.00           H  
ATOM   2816  HB  VAL A 165     -63.738 -59.701  33.966  1.00  1.00           H  
ATOM   2817 1HG1 VAL A 165     -64.289 -58.425  31.954  1.00  1.00           H  
ATOM   2818 2HG1 VAL A 165     -62.610 -58.147  32.474  1.00  1.00           H  
ATOM   2819 3HG1 VAL A 165     -62.949 -59.216  31.091  1.00  1.00           H  
ATOM   2820 1HG2 VAL A 165     -65.367 -60.589  32.347  1.00  1.00           H  
ATOM   2821 2HG2 VAL A 165     -64.051 -61.407  31.471  1.00  1.00           H  
ATOM   2822 3HG2 VAL A 165     -64.457 -61.902  33.132  1.00  1.00           H  
ATOM   2823  N   PHE A 166     -62.137 -62.901  34.150  1.00  1.00           N  
ATOM   2824  CA  PHE A 166     -61.902 -63.844  35.237  1.00  1.00           C  
ATOM   2825  C   PHE A 166     -60.434 -63.844  35.636  1.00  1.00           C  
ATOM   2826  O   PHE A 166     -60.111 -63.977  36.824  1.00  1.00           O  
ATOM   2827  CB  PHE A 166     -62.378 -65.248  34.842  1.00  1.00           C  
ATOM   2828  CG  PHE A 166     -61.646 -65.847  33.669  1.00  1.00           C  
ATOM   2829  CD1 PHE A 166     -62.051 -65.577  32.369  1.00  1.00           C  
ATOM   2830  CD2 PHE A 166     -60.591 -66.726  33.867  1.00  1.00           C  
ATOM   2831  CE1 PHE A 166     -61.391 -66.131  31.292  1.00  1.00           C  
ATOM   2832  CE2 PHE A 166     -59.931 -67.289  32.792  1.00  1.00           C  
ATOM   2833  CZ  PHE A 166     -60.332 -66.989  31.502  1.00  1.00           C  
ATOM   2834  H   PHE A 166     -62.433 -63.251  33.250  1.00  1.00           H  
ATOM   2835  HA  PHE A 166     -62.469 -63.516  36.109  1.00  1.00           H  
ATOM   2836 1HB  PHE A 166     -62.260 -65.923  35.689  1.00  1.00           H  
ATOM   2837 2HB  PHE A 166     -63.438 -65.217  34.594  1.00  1.00           H  
ATOM   2838  HD1 PHE A 166     -62.903 -64.917  32.203  1.00  1.00           H  
ATOM   2839  HD2 PHE A 166     -60.276 -66.963  34.884  1.00  1.00           H  
ATOM   2840  HE1 PHE A 166     -61.708 -65.891  30.277  1.00  0.99           H  
ATOM   2841  HE2 PHE A 166     -59.096 -67.969  32.958  1.00  1.00           H  
ATOM   2842  HZ  PHE A 166     -59.811 -67.431  30.654  1.00  0.99           H  
ATOM   2843  N   LYS A 167     -59.543 -63.648  34.663  1.00  1.00           N  
ATOM   2844  CA  LYS A 167     -58.131 -63.443  34.956  1.00  1.00           C  
ATOM   2845  C   LYS A 167     -57.906 -62.137  35.704  1.00  1.00           C  
ATOM   2846  O   LYS A 167     -57.074 -62.073  36.615  1.00  1.00           O  
ATOM   2847  CB  LYS A 167     -57.330 -63.457  33.656  1.00  1.00           C  
ATOM   2848  CG  LYS A 167     -57.341 -64.793  32.949  1.00  1.00           C  
ATOM   2849  CD  LYS A 167     -56.419 -64.791  31.751  1.00  1.00           C  
ATOM   2850  CE  LYS A 167     -57.006 -64.016  30.598  1.00  0.99           C  
ATOM   2851  NZ  LYS A 167     -56.143 -64.120  29.386  1.00  0.99           N  
ATOM   2852  H   LYS A 167     -59.852 -63.640  33.701  1.00  1.00           H  
ATOM   2853  HA  LYS A 167     -57.788 -64.259  35.594  1.00  1.00           H  
ATOM   2854 1HB  LYS A 167     -57.731 -62.707  32.974  1.00  1.00           H  
ATOM   2855 2HB  LYS A 167     -56.294 -63.190  33.864  1.00  1.00           H  
ATOM   2856 1HG  LYS A 167     -57.021 -65.574  33.641  1.00  1.00           H  
ATOM   2857 2HG  LYS A 167     -58.353 -65.021  32.616  1.00  1.00           H  
ATOM   2858 1HD  LYS A 167     -55.464 -64.342  32.027  1.00  1.00           H  
ATOM   2859 2HD  LYS A 167     -56.238 -65.816  31.429  1.00  1.00           H  
ATOM   2860 1HE  LYS A 167     -57.998 -64.403  30.367  1.00  0.99           H  
ATOM   2861 2HE  LYS A 167     -57.106 -62.967  30.878  1.00  1.00           H  
ATOM   2862 1HZ  LYS A 167     -56.557 -63.593  28.630  1.00  0.99           H  
ATOM   2863 2HZ  LYS A 167     -55.226 -63.749  29.592  1.00  0.99           H  
ATOM   2864 3HZ  LYS A 167     -56.059 -65.089  29.114  1.00  0.99           H  
ATOM   2865  N   LEU A 168     -58.651 -61.089  35.348  1.00  1.00           N  
ATOM   2866  CA  LEU A 168     -58.418 -59.784  35.953  1.00  1.00           C  
ATOM   2867  C   LEU A 168     -58.973 -59.723  37.369  1.00  1.00           C  
ATOM   2868  O   LEU A 168     -58.375 -59.088  38.247  1.00  1.00           O  
ATOM   2869  CB  LEU A 168     -59.019 -58.690  35.064  1.00  1.00           C  
ATOM   2870  CG  LEU A 168     -58.682 -57.219  35.317  1.00  1.00           C  
ATOM   2871  CD1 LEU A 168     -58.594 -56.488  33.991  1.00  1.00           C  
ATOM   2872  CD2 LEU A 168     -59.729 -56.549  36.190  1.00  1.00           C  
ATOM   2873  H   LEU A 168     -59.382 -61.189  34.658  1.00  1.00           H  
ATOM   2874  HA  LEU A 168     -57.343 -59.626  36.032  1.00  1.00           H  
ATOM   2875 1HB  LEU A 168     -58.724 -58.878  34.033  1.00  1.00           H  
ATOM   2876 2HB  LEU A 168     -60.106 -58.750  35.125  1.00  1.00           H  
ATOM   2877  HG  LEU A 168     -57.718 -57.148  35.820  1.00  1.00           H  
ATOM   2878 1HD1 LEU A 168     -58.353 -55.440  34.169  1.00  1.00           H  
ATOM   2879 2HD1 LEU A 168     -57.813 -56.939  33.378  1.00  1.00           H  
ATOM   2880 3HD1 LEU A 168     -59.549 -56.558  33.473  1.00  1.00           H  
ATOM   2881 1HD2 LEU A 168     -59.457 -55.505  36.350  1.00  1.00           H  
ATOM   2882 2HD2 LEU A 168     -60.701 -56.599  35.698  1.00  1.00           H  
ATOM   2883 3HD2 LEU A 168     -59.783 -57.060  37.151  1.00  1.00           H  
ATOM   2884  N   VAL A 169     -60.108 -60.383  37.607  1.00  1.00           N  
ATOM   2885  CA  VAL A 169     -60.640 -60.508  38.958  1.00  1.00           C  
ATOM   2886  C   VAL A 169     -59.709 -61.352  39.820  1.00  1.00           C  
ATOM   2887  O   VAL A 169     -59.455 -61.020  40.983  1.00  1.00           O  
ATOM   2888  CB  VAL A 169     -62.071 -61.077  38.910  1.00  1.00           C  
ATOM   2889  CG1 VAL A 169     -62.568 -61.431  40.290  1.00  1.00           C  
ATOM   2890  CG2 VAL A 169     -63.013 -60.061  38.300  1.00  1.00           C  
ATOM   2891  H   VAL A 169     -60.610 -60.806  36.839  1.00  1.00           H  
ATOM   2892  HA  VAL A 169     -60.670 -59.516  39.411  1.00  1.00           H  
ATOM   2893  HB  VAL A 169     -62.072 -61.983  38.302  1.00  1.00           H  
ATOM   2894 1HG1 VAL A 169     -63.581 -61.830  40.222  1.00  1.00           H  
ATOM   2895 2HG1 VAL A 169     -61.912 -62.181  40.732  1.00  1.00           H  
ATOM   2896 3HG1 VAL A 169     -62.573 -60.538  40.915  1.00  1.00           H  
ATOM   2897 1HG2 VAL A 169     -64.021 -60.472  38.269  1.00  1.00           H  
ATOM   2898 2HG2 VAL A 169     -63.009 -59.154  38.904  1.00  1.00           H  
ATOM   2899 3HG2 VAL A 169     -62.686 -59.824  37.287  1.00  1.00           H  
ATOM   2900  N   ALA A 170     -59.152 -62.427  39.248  1.00  1.00           N  
ATOM   2901  CA  ALA A 170     -58.197 -63.254  39.982  1.00  1.00           C  
ATOM   2902  C   ALA A 170     -56.929 -62.478  40.324  1.00  1.00           C  
ATOM   2903  O   ALA A 170     -56.399 -62.606  41.436  1.00  1.00           O  
ATOM   2904  CB  ALA A 170     -57.860 -64.501  39.171  1.00  1.00           C  
ATOM   2905  H   ALA A 170     -59.390 -62.676  38.299  1.00  1.00           H  
ATOM   2906  HA  ALA A 170     -58.660 -63.554  40.922  1.00  1.00           H  
ATOM   2907 1HB  ALA A 170     -57.147 -65.113  39.724  1.00  1.00           H  
ATOM   2908 2HB  ALA A 170     -58.769 -65.075  38.992  1.00  1.00           H  
ATOM   2909 3HB  ALA A 170     -57.423 -64.208  38.218  1.00  1.00           H  
ATOM   2910  N   LEU A 171     -56.454 -61.641  39.396  1.00  1.00           N  
ATOM   2911  CA  LEU A 171     -55.290 -60.802  39.670  1.00  1.00           C  
ATOM   2912  C   LEU A 171     -55.576 -59.772  40.752  1.00  1.00           C  
ATOM   2913  O   LEU A 171     -54.707 -59.493  41.585  1.00  1.00           O  
ATOM   2914  CB  LEU A 171     -54.817 -60.098  38.401  1.00  1.00           C  
ATOM   2915  CG  LEU A 171     -54.039 -60.946  37.404  1.00  1.00           C  
ATOM   2916  CD1 LEU A 171     -53.743 -60.146  36.150  1.00  1.00           C  
ATOM   2917  CD2 LEU A 171     -52.757 -61.398  38.066  1.00  1.00           C  
ATOM   2918  H   LEU A 171     -56.901 -61.583  38.492  1.00  1.00           H  
ATOM   2919  HA  LEU A 171     -54.483 -61.438  40.033  1.00  1.00           H  
ATOM   2920 1HB  LEU A 171     -55.687 -59.701  37.880  1.00  1.00           H  
ATOM   2921 2HB  LEU A 171     -54.177 -59.263  38.685  1.00  1.00           H  
ATOM   2922  HG  LEU A 171     -54.638 -61.811  37.116  1.00  1.00           H  
ATOM   2923 1HD1 LEU A 171     -53.187 -60.765  35.446  1.00  1.00           H  
ATOM   2924 2HD1 LEU A 171     -54.680 -59.829  35.691  1.00  1.00           H  
ATOM   2925 3HD1 LEU A 171     -53.150 -59.270  36.410  1.00  1.00           H  
ATOM   2926 1HD2 LEU A 171     -52.183 -62.009  37.368  1.00  1.00           H  
ATOM   2927 2HD2 LEU A 171     -52.169 -60.527  38.354  1.00  1.00           H  
ATOM   2928 3HD2 LEU A 171     -52.993 -61.986  38.953  1.00  1.00           H  
ATOM   2929  N   TYR A 172     -56.779 -59.200  40.765  1.00  1.00           N  
ATOM   2930  CA  TYR A 172     -57.056 -58.199  41.787  1.00  1.00           C  
ATOM   2931  C   TYR A 172     -57.284 -58.823  43.157  1.00  1.00           C  
ATOM   2932  O   TYR A 172     -56.903 -58.220  44.168  1.00  1.00           O  
ATOM   2933  CB  TYR A 172     -58.256 -57.337  41.401  1.00  1.00           C  
ATOM   2934  CG  TYR A 172     -58.466 -56.217  42.387  1.00  1.00           C  
ATOM   2935  CD1 TYR A 172     -57.597 -55.139  42.423  1.00  1.00           C  
ATOM   2936  CD2 TYR A 172     -59.512 -56.251  43.297  1.00  1.00           C  
ATOM   2937  CE1 TYR A 172     -57.763 -54.118  43.328  1.00  1.00           C  
ATOM   2938  CE2 TYR A 172     -59.690 -55.234  44.208  1.00  1.00           C  
ATOM   2939  CZ  TYR A 172     -58.811 -54.170  44.218  1.00  1.00           C  
ATOM   2940  OH  TYR A 172     -58.980 -53.148  45.123  1.00  1.00           O  
ATOM   2941  H   TYR A 172     -57.499 -59.434  40.097  1.00  1.00           H  
ATOM   2942  HA  TYR A 172     -56.185 -57.551  41.882  1.00  1.00           H  
ATOM   2943 1HB  TYR A 172     -58.100 -56.920  40.405  1.00  1.00           H  
ATOM   2944 2HB  TYR A 172     -59.151 -57.957  41.360  1.00  1.00           H  
ATOM   2945  HD1 TYR A 172     -56.762 -55.088  41.724  1.00  1.00           H  
ATOM   2946  HD2 TYR A 172     -60.206 -57.092  43.298  1.00  1.00           H  
ATOM   2947  HE1 TYR A 172     -57.067 -53.280  43.338  1.00  1.00           H  
ATOM   2948  HE2 TYR A 172     -60.520 -55.274  44.914  1.00  1.00           H  
ATOM   2949  HH  TYR A 172     -59.750 -53.329  45.668  1.00  1.00           H  
ATOM   2950  N   THR A 173     -57.888 -60.015  43.219  1.00  1.00           N  
ATOM   2951  CA  THR A 173     -58.063 -60.686  44.505  1.00  1.00           C  
ATOM   2952  C   THR A 173     -56.726 -61.106  45.098  1.00  1.00           C  
ATOM   2953  O   THR A 173     -56.529 -61.025  46.315  1.00  1.00           O  
ATOM   2954  CB  THR A 173     -58.979 -61.898  44.364  1.00  1.00           C  
ATOM   2955  OG1 THR A 173     -58.484 -62.760  43.333  1.00  1.00           O  
ATOM   2956  CG2 THR A 173     -60.400 -61.475  44.059  1.00  1.00           C  
ATOM   2957  H   THR A 173     -58.228 -60.463  42.380  1.00  1.00           H  
ATOM   2958  HA  THR A 173     -58.523 -59.984  45.201  1.00  1.00           H  
ATOM   2959  HB  THR A 173     -58.973 -62.468  45.293  1.00  1.00           H  
ATOM   2960  HG1 THR A 173     -57.684 -62.382  42.958  1.00  1.00           H  
ATOM   2961 1HG2 THR A 173     -61.030 -62.359  43.964  1.00  1.00           H  
ATOM   2962 2HG2 THR A 173     -60.774 -60.847  44.867  1.00  1.00           H  
ATOM   2963 3HG2 THR A 173     -60.420 -60.915  43.125  1.00  1.00           H  
ATOM   2964  N   VAL A 174     -55.785 -61.528  44.258  1.00  1.00           N  
ATOM   2965  CA  VAL A 174     -54.470 -61.878  44.775  1.00  1.00           C  
ATOM   2966  C   VAL A 174     -53.645 -60.621  45.090  1.00  1.00           C  
ATOM   2967  O   VAL A 174     -52.858 -60.618  46.049  1.00  1.00           O  
ATOM   2968  CB  VAL A 174     -53.798 -62.836  43.777  1.00  1.00           C  
ATOM   2969  CG1 VAL A 174     -52.381 -63.157  44.154  1.00  1.00           C  
ATOM   2970  CG2 VAL A 174     -54.585 -64.122  43.734  1.00  1.00           C  
ATOM   2971  H   VAL A 174     -55.962 -61.611  43.267  1.00  1.00           H  
ATOM   2972  HA  VAL A 174     -54.597 -62.378  45.736  1.00  1.00           H  
ATOM   2973  HB  VAL A 174     -53.787 -62.371  42.791  1.00  1.00           H  
ATOM   2974 1HG1 VAL A 174     -51.952 -63.837  43.417  1.00  1.00           H  
ATOM   2975 2HG1 VAL A 174     -51.795 -62.239  44.184  1.00  1.00           H  
ATOM   2976 3HG1 VAL A 174     -52.364 -63.631  45.136  1.00  1.00           H  
ATOM   2977 1HG2 VAL A 174     -54.120 -64.811  43.030  1.00  1.00           H  
ATOM   2978 2HG2 VAL A 174     -54.600 -64.573  44.727  1.00  1.00           H  
ATOM   2979 3HG2 VAL A 174     -55.607 -63.913  43.416  1.00  1.00           H  
ATOM   2980  N   TRP A 175     -53.848 -59.527  44.337  1.00  1.00           N  
ATOM   2981  CA  TRP A 175     -53.241 -58.238  44.681  1.00  1.00           C  
ATOM   2982  C   TRP A 175     -53.728 -57.740  46.034  1.00  1.00           C  
ATOM   2983  O   TRP A 175     -52.967 -57.124  46.788  1.00  1.00           O  
ATOM   2984  CB  TRP A 175     -53.555 -57.193  43.609  1.00  1.00           C  
ATOM   2985  CG  TRP A 175     -52.977 -55.821  43.887  1.00  1.00           C  
ATOM   2986  CD1 TRP A 175     -53.592 -54.789  44.542  1.00  1.00           C  
ATOM   2987  CD2 TRP A 175     -51.704 -55.313  43.462  1.00  1.00           C  
ATOM   2988  NE1 TRP A 175     -52.768 -53.694  44.588  1.00  1.00           N  
ATOM   2989  CE2 TRP A 175     -51.605 -53.986  43.925  1.00  1.00           C  
ATOM   2990  CE3 TRP A 175     -50.637 -55.853  42.738  1.00  1.00           C  
ATOM   2991  CZ2 TRP A 175     -50.479 -53.195  43.695  1.00  1.00           C  
ATOM   2992  CZ3 TRP A 175     -49.514 -55.069  42.516  1.00  1.00           C  
ATOM   2993  CH2 TRP A 175     -49.445 -53.754  42.991  1.00  1.00           C  
ATOM   2994  H   TRP A 175     -54.432 -59.592  43.516  1.00  1.00           H  
ATOM   2995  HA  TRP A 175     -52.160 -58.368  44.734  1.00  1.00           H  
ATOM   2996 1HB  TRP A 175     -53.169 -57.531  42.647  1.00  1.00           H  
ATOM   2997 2HB  TRP A 175     -54.635 -57.088  43.510  1.00  1.00           H  
ATOM   2998  HD1 TRP A 175     -54.594 -54.830  44.967  1.00  1.00           H  
ATOM   2999  HE1 TRP A 175     -52.981 -52.815  45.036  1.00  1.00           H  
ATOM   3000  HE3 TRP A 175     -50.688 -56.873  42.359  1.00  1.00           H  
ATOM   3001  HZ2 TRP A 175     -50.407 -52.169  44.058  1.00  1.00           H  
ATOM   3002  HZ3 TRP A 175     -48.683 -55.505  41.959  1.00  1.00           H  
ATOM   3003  HH2 TRP A 175     -48.550 -53.163  42.794  1.00  1.00           H  
ATOM   3004  N   VAL A 176     -54.999 -57.986  46.351  1.00  1.00           N  
ATOM   3005  CA  VAL A 176     -55.521 -57.646  47.670  1.00  1.00           C  
ATOM   3006  C   VAL A 176     -54.944 -58.573  48.729  1.00  1.00           C  
ATOM   3007  O   VAL A 176     -54.410 -58.121  49.749  1.00  1.00           O  
ATOM   3008  CB  VAL A 176     -57.058 -57.692  47.660  1.00  1.00           C  
ATOM   3009  CG1 VAL A 176     -57.596 -57.679  49.075  1.00  1.00           C  
ATOM   3010  CG2 VAL A 176     -57.598 -56.502  46.900  1.00  1.00           C  
ATOM   3011  H   VAL A 176     -55.614 -58.413  45.674  1.00  1.00           H  
ATOM   3012  HA  VAL A 176     -55.201 -56.633  47.918  1.00  1.00           H  
ATOM   3013  HB  VAL A 176     -57.382 -58.613  47.176  1.00  1.00           H  
ATOM   3014 1HG1 VAL A 176     -58.686 -57.712  49.050  1.00  1.00           H  
ATOM   3015 2HG1 VAL A 176     -57.219 -58.547  49.615  1.00  1.00           H  
ATOM   3016 3HG1 VAL A 176     -57.273 -56.768  49.578  1.00  1.00           H  
ATOM   3017 1HG2 VAL A 176     -58.687 -56.537  46.894  1.00  1.00           H  
ATOM   3018 2HG2 VAL A 176     -57.267 -55.582  47.382  1.00  1.00           H  
ATOM   3019 3HG2 VAL A 176     -57.229 -56.527  45.874  1.00  1.00           H  
ATOM   3020  N   ALA A 177     -55.006 -59.882  48.486  1.00  1.00           N  
ATOM   3021  CA  ALA A 177     -54.616 -60.867  49.486  1.00  1.00           C  
ATOM   3022  C   ALA A 177     -53.111 -60.977  49.685  1.00  1.00           C  
ATOM   3023  O   ALA A 177     -52.686 -61.767  50.532  1.00  1.00           O  
ATOM   3024  CB  ALA A 177     -55.184 -62.235  49.116  1.00  1.00           C  
ATOM   3025  H   ALA A 177     -55.331 -60.198  47.584  1.00  1.00           H  
ATOM   3026  HA  ALA A 177     -55.029 -60.557  50.446  1.00  1.00           H  
ATOM   3027 1HB  ALA A 177     -54.889 -62.967  49.869  1.00  1.00           H  
ATOM   3028 2HB  ALA A 177     -56.272 -62.178  49.073  1.00  1.00           H  
ATOM   3029 3HB  ALA A 177     -54.798 -62.538  48.145  1.00  1.00           H  
ATOM   3030  N   LEU A 178     -52.294 -60.234  48.944  1.00  1.00           N  
ATOM   3031  CA  LEU A 178     -50.861 -60.230  49.187  1.00  1.00           C  
ATOM   3032  C   LEU A 178     -50.299 -58.878  49.599  1.00  1.00           C  
ATOM   3033  O   LEU A 178     -49.302 -58.851  50.323  1.00  1.00           O  
ATOM   3034  CB  LEU A 178     -50.102 -60.727  47.953  1.00  1.00           C  
ATOM   3035  CG  LEU A 178     -50.303 -62.212  47.668  1.00  1.00           C  
ATOM   3036  CD1 LEU A 178     -49.555 -62.603  46.426  1.00  1.00           C  
ATOM   3037  CD2 LEU A 178     -49.836 -63.042  48.841  1.00  1.00           C  
ATOM   3038  H   LEU A 178     -52.669 -59.663  48.199  1.00  1.00           H  
ATOM   3039  HA  LEU A 178     -50.650 -60.901  50.018  1.00  1.00           H  
ATOM   3040 1HB  LEU A 178     -50.434 -60.156  47.087  1.00  1.00           H  
ATOM   3041 2HB  LEU A 178     -49.039 -60.539  48.100  1.00  1.00           H  
ATOM   3042  HG  LEU A 178     -51.361 -62.409  47.492  1.00  1.00           H  
ATOM   3043 1HD1 LEU A 178     -49.704 -63.665  46.230  1.00  1.00           H  
ATOM   3044 2HD1 LEU A 178     -49.925 -62.023  45.580  1.00  1.00           H  
ATOM   3045 3HD1 LEU A 178     -48.493 -62.406  46.565  1.00  1.00           H  
ATOM   3046 1HD2 LEU A 178     -49.987 -64.099  48.622  1.00  1.00           H  
ATOM   3047 2HD2 LEU A 178     -48.777 -62.856  49.020  1.00  1.00           H  
ATOM   3048 3HD2 LEU A 178     -50.407 -62.770  49.729  1.00  1.00           H  
ATOM   3049  N   LYS A 179     -50.884 -57.764  49.144  1.00  1.00           N  
ATOM   3050  CA  LYS A 179     -50.470 -56.458  49.647  1.00  1.00           C  
ATOM   3051  C   LYS A 179     -50.801 -56.325  51.125  1.00  1.00           C  
ATOM   3052  O   LYS A 179     -49.981 -55.845  51.917  1.00  1.00           O  
ATOM   3053  CB  LYS A 179     -51.136 -55.342  48.843  1.00  1.00           C  
ATOM   3054  CG  LYS A 179     -50.759 -53.933  49.281  1.00  1.00           C  
ATOM   3055  CD  LYS A 179     -49.286 -53.650  49.052  1.00  1.00           C  
ATOM   3056  CE  LYS A 179     -48.980 -53.546  47.567  1.00  1.00           C  
ATOM   3057  NZ  LYS A 179     -47.553 -53.210  47.298  1.00  1.00           N  
ATOM   3058  H   LYS A 179     -51.616 -57.814  48.449  1.00  1.00           H  
ATOM   3059  HA  LYS A 179     -49.388 -56.371  49.536  1.00  1.00           H  
ATOM   3060 1HB  LYS A 179     -50.872 -55.444  47.791  1.00  1.00           H  
ATOM   3061 2HB  LYS A 179     -52.219 -55.435  48.920  1.00  1.00           H  
ATOM   3062 1HG  LYS A 179     -51.349 -53.207  48.720  1.00  1.00           H  
ATOM   3063 2HG  LYS A 179     -50.980 -53.811  50.341  1.00  1.00           H  
ATOM   3064 1HD  LYS A 179     -49.014 -52.714  49.542  1.00  1.00           H  
ATOM   3065 2HD  LYS A 179     -48.689 -54.453  49.485  1.00  1.00           H  
ATOM   3066 1HE  LYS A 179     -49.209 -54.493  47.082  1.00  1.00           H  
ATOM   3067 2HE  LYS A 179     -49.605 -52.773  47.120  1.00  1.00           H  
ATOM   3068 1HZ  LYS A 179     -47.403 -53.153  46.300  1.00  1.00           H  
ATOM   3069 2HZ  LYS A 179     -47.329 -52.322  47.723  1.00  1.00           H  
ATOM   3070 3HZ  LYS A 179     -46.959 -53.929  47.686  1.00  1.00           H  
ATOM   3071  N   GLU A 180     -51.994 -56.761  51.509  1.00  1.00           N  
ATOM   3072  CA  GLU A 180     -52.357 -56.994  52.899  1.00  1.00           C  
ATOM   3073  C   GLU A 180     -52.617 -58.485  53.033  1.00  1.00           C  
ATOM   3074  O   GLU A 180     -53.507 -59.016  52.359  1.00  1.00           O  
ATOM   3075  CB  GLU A 180     -53.588 -56.178  53.288  1.00  1.00           C  
ATOM   3076  CG  GLU A 180     -53.975 -56.287  54.747  1.00  1.00           C  
ATOM   3077  CD  GLU A 180     -52.978 -55.622  55.676  1.00  1.00           C  
ATOM   3078  OE1 GLU A 180     -52.303 -54.663  55.245  1.00  1.00           O  
ATOM   3079  OE2 GLU A 180     -52.870 -56.059  56.840  1.00  1.00           O  
ATOM   3080  H   GLU A 180     -52.677 -56.937  50.786  1.00  1.00           H  
ATOM   3081  HA  GLU A 180     -51.524 -56.682  53.530  1.00  1.00           H  
ATOM   3082 1HB  GLU A 180     -53.411 -55.125  53.067  1.00  1.00           H  
ATOM   3083 2HB  GLU A 180     -54.441 -56.499  52.690  1.00  1.00           H  
ATOM   3084 1HG  GLU A 180     -54.950 -55.823  54.889  1.00  1.00           H  
ATOM   3085 2HG  GLU A 180     -54.062 -57.341  55.011  1.00  1.00           H  
ATOM   3086  N   VAL A 181     -51.820 -59.161  53.869  1.00  1.00           N  
ATOM   3087  CA  VAL A 181     -51.866 -60.621  53.937  1.00  1.00           C  
ATOM   3088  C   VAL A 181     -53.196 -61.079  54.514  1.00  1.00           C  
ATOM   3089  O   VAL A 181     -53.999 -61.695  53.810  1.00  1.00           O  
ATOM   3090  CB  VAL A 181     -50.681 -61.166  54.750  1.00  1.00           C  
ATOM   3091  CG1 VAL A 181     -50.771 -62.676  54.861  1.00  1.00           C  
ATOM   3092  CG2 VAL A 181     -49.376 -60.758  54.101  1.00  1.00           C  
ATOM   3093  H   VAL A 181     -51.174 -58.661  54.464  1.00  1.00           H  
ATOM   3094  HA  VAL A 181     -51.801 -61.017  52.922  1.00  1.00           H  
ATOM   3095  HB  VAL A 181     -50.728 -60.758  55.760  1.00  1.00           H  
ATOM   3096 1HG1 VAL A 181     -49.926 -63.050  55.440  1.00  1.00           H  
ATOM   3097 2HG1 VAL A 181     -51.701 -62.949  55.360  1.00  1.00           H  
ATOM   3098 3HG1 VAL A 181     -50.750 -63.116  53.864  1.00  1.00           H  
ATOM   3099 1HG2 VAL A 181     -48.542 -61.148  54.685  1.00  1.00           H  
ATOM   3100 2HG2 VAL A 181     -49.331 -61.162  53.089  1.00  1.00           H  
ATOM   3101 3HG2 VAL A 181     -49.313 -59.671  54.061  1.00  1.00           H  
ATOM   3102  N   SER A 182     -53.444 -60.755  55.790  1.00  1.00           N  
ATOM   3103  CA  SER A 182     -54.772 -60.646  56.412  1.00  1.00           C  
ATOM   3104  C   SER A 182     -55.613 -61.913  56.255  1.00  1.00           C  
ATOM   3105  O   SER A 182     -56.639 -61.909  55.577  1.00  1.00           O  
ATOM   3106  CB  SER A 182     -55.533 -59.438  55.856  1.00  1.00           C  
ATOM   3107  OG  SER A 182     -55.924 -59.636  54.504  1.00  1.00           O  
ATOM   3108  H   SER A 182     -52.622 -60.575  56.350  1.00  1.00           H  
ATOM   3109  HA  SER A 182     -54.642 -60.510  57.486  1.00  1.00           H  
ATOM   3110 1HB  SER A 182     -56.420 -59.256  56.462  1.00  1.00           H  
ATOM   3111 2HB  SER A 182     -54.904 -58.551  55.921  1.00  1.00           H  
ATOM   3112  HG  SER A 182     -55.604 -60.509  54.262  1.00  1.00           H  
ATOM   3113  N   VAL A 183     -55.148 -62.993  56.897  1.00  1.00           N  
ATOM   3114  CA  VAL A 183     -55.726 -64.334  56.727  1.00  1.00           C  
ATOM   3115  C   VAL A 183     -57.199 -64.330  57.168  1.00  1.00           C  
ATOM   3116  O   VAL A 183     -57.614 -63.506  57.992  1.00  1.00           O  
ATOM   3117  CB  VAL A 183     -54.878 -65.328  57.541  1.00  1.00           C  
ATOM   3118  CG1 VAL A 183     -55.129 -66.796  57.159  1.00  1.00           C  
ATOM   3119  CG2 VAL A 183     -53.405 -64.977  57.426  1.00  1.00           C  
ATOM   3120  H   VAL A 183     -54.365 -62.870  57.523  1.00  1.00           H  
ATOM   3121  HA  VAL A 183     -55.687 -64.597  55.669  1.00  1.00           H  
ATOM   3122  HB  VAL A 183     -55.181 -65.278  58.587  1.00  1.00           H  
ATOM   3123 1HG1 VAL A 183     -54.500 -67.443  57.770  1.00  1.00           H  
ATOM   3124 2HG1 VAL A 183     -56.177 -67.042  57.329  1.00  1.00           H  
ATOM   3125 3HG1 VAL A 183     -54.887 -66.944  56.107  1.00  1.00           H  
ATOM   3126 1HG2 VAL A 183     -52.816 -65.686  58.006  1.00  1.00           H  
ATOM   3127 2HG2 VAL A 183     -53.101 -65.022  56.380  1.00  1.00           H  
ATOM   3128 3HG2 VAL A 183     -53.239 -63.970  57.808  1.00  1.00           H  
ATOM   3129  N   MET A 184     -57.965 -65.318  56.664  1.00  1.00           N  
ATOM   3130  CA  MET A 184     -59.415 -65.450  56.357  1.00  1.00           C  
ATOM   3131  C   MET A 184     -59.681 -64.954  54.929  1.00  1.00           C  
ATOM   3132  O   MET A 184     -60.802 -65.112  54.431  1.00  1.00           O  
ATOM   3133  CB  MET A 184     -60.357 -64.736  57.360  1.00  1.00           C  
ATOM   3134  CG  MET A 184     -61.843 -65.106  57.386  1.00  1.00           C  
ATOM   3135  SD  MET A 184     -62.718 -64.174  58.655  1.00  1.00           S  
ATOM   3136  CE  MET A 184     -62.660 -62.527  57.961  1.00  1.00           C  
ATOM   3137  H   MET A 184     -57.350 -66.099  56.482  1.00  1.00           H  
ATOM   3138  HA  MET A 184     -59.678 -66.507  56.381  1.00  1.00           H  
ATOM   3139 1HB  MET A 184     -60.002 -64.907  58.376  1.00  1.00           H  
ATOM   3140 2HB  MET A 184     -60.332 -63.661  57.181  1.00  1.00           H  
ATOM   3141 1HG  MET A 184     -62.287 -64.894  56.414  1.00  1.00           H  
ATOM   3142 2HG  MET A 184     -61.950 -66.172  57.584  1.00  1.00           H  
ATOM   3143 1HE  MET A 184     -63.163 -61.831  58.633  1.00  1.00           H  
ATOM   3144 2HE  MET A 184     -61.620 -62.222  57.833  1.00  1.00           H  
ATOM   3145 3HE  MET A 184     -63.161 -62.522  56.993  1.00  1.00           H  
ATOM   3146  N   ASN A 185     -58.678 -64.447  54.215  1.00  1.00           N  
ATOM   3147  CA  ASN A 185     -58.768 -64.381  52.760  1.00  1.00           C  
ATOM   3148  C   ASN A 185     -57.950 -65.478  52.095  1.00  1.00           C  
ATOM   3149  O   ASN A 185     -57.756 -65.460  50.873  1.00  1.00           O  
ATOM   3150  CB  ASN A 185     -58.364 -62.995  52.242  1.00  1.00           C  
ATOM   3151  CG  ASN A 185     -56.947 -62.594  52.619  1.00  1.00           C  
ATOM   3152  OD1 ASN A 185     -56.170 -63.377  53.166  1.00  1.00           O  
ATOM   3153  ND2 ASN A 185     -56.614 -61.337  52.350  1.00  1.00           N  
ATOM   3154  H   ASN A 185     -57.846 -64.105  54.673  1.00  1.00           H  
ATOM   3155  HA  ASN A 185     -59.803 -64.567  52.468  1.00  1.00           H  
ATOM   3156 1HB  ASN A 185     -58.448 -62.974  51.155  1.00  1.00           H  
ATOM   3157 2HB  ASN A 185     -59.049 -62.245  52.638  1.00  1.00           H  
ATOM   3158 1HD2 ASN A 185     -55.697 -61.005  52.572  1.00  1.00           H  
ATOM   3159 2HD2 ASN A 185     -57.280 -60.724  51.927  1.00  1.00           H  
ATOM   3160  N   LEU A 186     -57.441 -66.416  52.892  1.00  1.00           N  
ATOM   3161  CA  LEU A 186     -56.787 -67.591  52.340  1.00  1.00           C  
ATOM   3162  C   LEU A 186     -57.778 -68.461  51.584  1.00  1.00           C  
ATOM   3163  O   LEU A 186     -57.381 -69.206  50.685  1.00  1.00           O  
ATOM   3164  CB  LEU A 186     -56.106 -68.369  53.468  1.00  1.00           C  
ATOM   3165  CG  LEU A 186     -55.132 -69.514  53.199  1.00  1.00           C  
ATOM   3166  CD1 LEU A 186     -54.083 -69.514  54.292  1.00  1.00           C  
ATOM   3167  CD2 LEU A 186     -55.841 -70.861  53.178  1.00  1.00           C  
ATOM   3168  H   LEU A 186     -57.507 -66.316  53.895  1.00  1.00           H  
ATOM   3169  HA  LEU A 186     -56.034 -67.264  51.625  1.00  1.00           H  
ATOM   3170 1HB  LEU A 186     -55.533 -67.669  54.074  1.00  1.00           H  
ATOM   3171 2HB  LEU A 186     -56.876 -68.816  54.096  1.00  1.00           H  
ATOM   3172  HG  LEU A 186     -54.652 -69.364  52.231  1.00  1.00           H  
ATOM   3173 1HD1 LEU A 186     -53.376 -70.326  54.118  1.00  1.00           H  
ATOM   3174 2HD1 LEU A 186     -53.551 -68.563  54.286  1.00  1.00           H  
ATOM   3175 3HD1 LEU A 186     -54.566 -69.654  55.259  1.00  1.00           H  
ATOM   3176 1HD2 LEU A 186     -55.116 -71.652  52.983  1.00  1.00           H  
ATOM   3177 2HD2 LEU A 186     -56.318 -71.036  54.143  1.00  1.00           H  
ATOM   3178 3HD2 LEU A 186     -56.598 -70.862  52.394  1.00  1.00           H  
ATOM   3179  N   LEU A 187     -59.065 -68.380  51.933  1.00  1.00           N  
ATOM   3180  CA  LEU A 187     -60.099 -68.992  51.109  1.00  1.00           C  
ATOM   3181  C   LEU A 187     -60.146 -68.374  49.717  1.00  1.00           C  
ATOM   3182  O   LEU A 187     -60.371 -69.089  48.740  1.00  1.00           O  
ATOM   3183  CB  LEU A 187     -61.459 -68.864  51.788  1.00  1.00           C  
ATOM   3184  CG  LEU A 187     -61.614 -69.656  53.083  1.00  1.00           C  
ATOM   3185  CD1 LEU A 187     -62.958 -69.365  53.722  1.00  1.00           C  
ATOM   3186  CD2 LEU A 187     -61.449 -71.141  52.809  1.00  1.00           C  
ATOM   3187  H   LEU A 187     -59.333 -67.892  52.776  1.00  1.00           H  
ATOM   3188  HA  LEU A 187     -59.865 -70.049  50.988  1.00  1.00           H  
ATOM   3189 1HB  LEU A 187     -61.638 -67.814  52.013  1.00  1.00           H  
ATOM   3190 2HB  LEU A 187     -62.228 -69.202  51.093  1.00  1.00           H  
ATOM   3191  HG  LEU A 187     -60.855 -69.338  53.798  1.00  1.00           H  
ATOM   3192 1HD1 LEU A 187     -63.054 -69.937  54.645  1.00  1.00           H  
ATOM   3193 2HD1 LEU A 187     -63.031 -68.301  53.947  1.00  1.00           H  
ATOM   3194 3HD1 LEU A 187     -63.756 -69.647  53.036  1.00  1.00           H  
ATOM   3195 1HD2 LEU A 187     -61.561 -71.698  53.739  1.00  1.00           H  
ATOM   3196 2HD2 LEU A 187     -62.209 -71.466  52.098  1.00  1.00           H  
ATOM   3197 3HD2 LEU A 187     -60.459 -71.326  52.392  1.00  1.00           H  
ATOM   3198  N   LEU A 188     -59.915 -67.062  49.602  1.00  1.00           N  
ATOM   3199  CA  LEU A 188     -59.856 -66.440  48.279  1.00  1.00           C  
ATOM   3200  C   LEU A 188     -58.632 -66.905  47.508  1.00  1.00           C  
ATOM   3201  O   LEU A 188     -58.714 -67.150  46.297  1.00  1.00           O  
ATOM   3202  CB  LEU A 188     -59.844 -64.920  48.393  1.00  1.00           C  
ATOM   3203  CG  LEU A 188     -61.139 -64.263  48.840  1.00  1.00           C  
ATOM   3204  CD1 LEU A 188     -60.932 -62.766  48.961  1.00  1.00           C  
ATOM   3205  CD2 LEU A 188     -62.222 -64.599  47.836  1.00  1.00           C  
ATOM   3206  H   LEU A 188     -59.779 -66.487  50.422  1.00  1.00           H  
ATOM   3207  HA  LEU A 188     -60.741 -66.737  47.718  1.00  1.00           H  
ATOM   3208 1HB  LEU A 188     -59.073 -64.631  49.106  1.00  1.00           H  
ATOM   3209 2HB  LEU A 188     -59.587 -64.500  47.421  1.00  1.00           H  
ATOM   3210  HG  LEU A 188     -61.417 -64.639  49.825  1.00  1.00           H  
ATOM   3211 1HD1 LEU A 188     -61.861 -62.295  49.281  1.00  1.00           H  
ATOM   3212 2HD1 LEU A 188     -60.152 -62.564  49.695  1.00  1.00           H  
ATOM   3213 3HD1 LEU A 188     -60.635 -62.361  47.994  1.00  1.00           H  
ATOM   3214 1HD2 LEU A 188     -63.160 -64.134  48.143  1.00  1.00           H  
ATOM   3215 2HD2 LEU A 188     -61.936 -64.224  46.853  1.00  1.00           H  
ATOM   3216 3HD2 LEU A 188     -62.351 -65.680  47.788  1.00  1.00           H  
ATOM   3217  N   VAL A 189     -57.498 -67.032  48.198  1.00  1.00           N  
ATOM   3218  CA  VAL A 189     -56.281 -67.526  47.558  1.00  1.00           C  
ATOM   3219  C   VAL A 189     -56.466 -68.966  47.092  1.00  1.00           C  
ATOM   3220  O   VAL A 189     -56.092 -69.313  45.968  1.00  1.00           O  
ATOM   3221  CB  VAL A 189     -55.089 -67.377  48.518  1.00  1.00           C  
ATOM   3222  CG1 VAL A 189     -53.825 -67.944  47.905  1.00  1.00           C  
ATOM   3223  CG2 VAL A 189     -54.895 -65.927  48.876  1.00  1.00           C  
ATOM   3224  H   VAL A 189     -57.473 -66.785  49.177  1.00  1.00           H  
ATOM   3225  HA  VAL A 189     -56.094 -66.929  46.665  1.00  1.00           H  
ATOM   3226  HB  VAL A 189     -55.288 -67.951  49.423  1.00  1.00           H  
ATOM   3227 1HG1 VAL A 189     -52.997 -67.826  48.604  1.00  1.00           H  
ATOM   3228 2HG1 VAL A 189     -53.969 -69.002  47.688  1.00  1.00           H  
ATOM   3229 3HG1 VAL A 189     -53.598 -67.411  46.982  1.00  1.00           H  
ATOM   3230 1HG2 VAL A 189     -54.050 -65.830  49.556  1.00  1.00           H  
ATOM   3231 2HG2 VAL A 189     -54.701 -65.351  47.971  1.00  1.00           H  
ATOM   3232 3HG2 VAL A 189     -55.796 -65.548  49.360  1.00  1.00           H  
ATOM   3233  N   VAL A 190     -57.114 -69.798  47.916  1.00  1.00           N  
ATOM   3234  CA  VAL A 190     -57.365 -71.193  47.554  1.00  1.00           C  
ATOM   3235  C   VAL A 190     -58.345 -71.286  46.388  1.00  1.00           C  
ATOM   3236  O   VAL A 190     -58.088 -71.998  45.406  1.00  1.00           O  
ATOM   3237  CB  VAL A 190     -57.860 -71.983  48.780  1.00  1.00           C  
ATOM   3238  CG1 VAL A 190     -58.448 -73.320  48.367  1.00  1.00           C  
ATOM   3239  CG2 VAL A 190     -56.711 -72.236  49.734  1.00  1.00           C  
ATOM   3240  H   VAL A 190     -57.438 -69.455  48.809  1.00  1.00           H  
ATOM   3241  HA  VAL A 190     -56.430 -71.634  47.207  1.00  1.00           H  
ATOM   3242  HB  VAL A 190     -58.631 -71.404  49.288  1.00  1.00           H  
ATOM   3243 1HG1 VAL A 190     -58.790 -73.857  49.252  1.00  1.00           H  
ATOM   3244 2HG1 VAL A 190     -59.291 -73.155  47.696  1.00  1.00           H  
ATOM   3245 3HG1 VAL A 190     -57.687 -73.910  47.857  1.00  1.00           H  
ATOM   3246 1HG2 VAL A 190     -57.072 -72.795  50.597  1.00  1.00           H  
ATOM   3247 2HG2 VAL A 190     -55.937 -72.812  49.226  1.00  1.00           H  
ATOM   3248 3HG2 VAL A 190     -56.297 -71.284  50.065  1.00  1.00           H  
ATOM   3249  N   LEU A 191     -59.460 -70.547  46.462  1.00  1.00           N  
ATOM   3250  CA  LEU A 191     -60.496 -70.647  45.434  1.00  1.00           C  
ATOM   3251  C   LEU A 191     -60.004 -70.166  44.077  1.00  1.00           C  
ATOM   3252  O   LEU A 191     -60.279 -70.807  43.060  1.00  1.00           O  
ATOM   3253  CB  LEU A 191     -61.750 -69.871  45.836  1.00  1.00           C  
ATOM   3254  CG  LEU A 191     -62.674 -70.446  46.911  1.00  1.00           C  
ATOM   3255  CD1 LEU A 191     -63.781 -69.451  47.223  1.00  1.00           C  
ATOM   3256  CD2 LEU A 191     -63.249 -71.788  46.488  1.00  1.00           C  
ATOM   3257  H   LEU A 191     -59.594 -69.910  47.234  1.00  1.00           H  
ATOM   3258  HA  LEU A 191     -60.766 -71.696  45.316  1.00  1.00           H  
ATOM   3259 1HB  LEU A 191     -61.450 -68.889  46.198  1.00  1.00           H  
ATOM   3260 2HB  LEU A 191     -62.373 -69.735  44.952  1.00  1.00           H  
ATOM   3261  HG  LEU A 191     -62.113 -70.586  47.836  1.00  1.00           H  
ATOM   3262 1HD1 LEU A 191     -64.437 -69.864  47.990  1.00  1.00           H  
ATOM   3263 2HD1 LEU A 191     -63.343 -68.520  47.585  1.00  1.00           H  
ATOM   3264 3HD1 LEU A 191     -64.358 -69.254  46.321  1.00  1.00           H  
ATOM   3265 1HD2 LEU A 191     -63.901 -72.169  47.274  1.00  1.00           H  
ATOM   3266 2HD2 LEU A 191     -63.824 -71.664  45.569  1.00  1.00           H  
ATOM   3267 3HD2 LEU A 191     -62.437 -72.494  46.315  1.00  1.00           H  
ATOM   3268  N   TRP A 192     -59.244 -69.069  44.035  1.00  1.00           N  
ATOM   3269  CA  TRP A 192     -58.781 -68.603  42.734  1.00  1.00           C  
ATOM   3270  C   TRP A 192     -57.610 -69.421  42.206  1.00  1.00           C  
ATOM   3271  O   TRP A 192     -57.502 -69.615  40.987  1.00  1.00           O  
ATOM   3272  CB  TRP A 192     -58.430 -67.120  42.789  1.00  1.00           C  
ATOM   3273  CG  TRP A 192     -59.649 -66.264  42.900  1.00  1.00           C  
ATOM   3274  CD1 TRP A 192     -60.099 -65.611  44.007  1.00  1.00           C  
ATOM   3275  CD2 TRP A 192     -60.615 -66.023  41.874  1.00  1.00           C  
ATOM   3276  NE1 TRP A 192     -61.265 -64.949  43.726  1.00  1.00           N  
ATOM   3277  CE2 TRP A 192     -61.606 -65.189  42.422  1.00  1.00           C  
ATOM   3278  CE3 TRP A 192     -60.729 -66.418  40.539  1.00  1.00           C  
ATOM   3279  CZ2 TRP A 192     -62.696 -64.744  41.685  1.00  1.00           C  
ATOM   3280  CZ3 TRP A 192     -61.812 -65.974  39.805  1.00  1.00           C  
ATOM   3281  CH2 TRP A 192     -62.781 -65.143  40.381  1.00  1.00           C  
ATOM   3282  H   TRP A 192     -58.980 -68.556  44.864  1.00  1.00           H  
ATOM   3283  HA  TRP A 192     -59.584 -68.744  42.010  1.00  1.00           H  
ATOM   3284 1HB  TRP A 192     -57.780 -66.931  43.644  1.00  1.00           H  
ATOM   3285 2HB  TRP A 192     -57.878 -66.842  41.892  1.00  1.00           H  
ATOM   3286  HD1 TRP A 192     -59.603 -65.614  44.976  1.00  1.00           H  
ATOM   3287  HE1 TRP A 192     -61.788 -64.378  44.374  1.00  1.00           H  
ATOM   3288  HE3 TRP A 192     -59.977 -67.063  40.085  1.00  1.00           H  
ATOM   3289  HZ2 TRP A 192     -63.462 -64.098  42.115  1.00  1.00           H  
ATOM   3290  HZ3 TRP A 192     -61.895 -66.289  38.765  1.00  1.00           H  
ATOM   3291  HH2 TRP A 192     -63.622 -64.810  39.772  1.00  1.00           H  
ATOM   3292  N   ALA A 193     -56.751 -69.947  43.092  1.00  1.00           N  
ATOM   3293  CA  ALA A 193     -55.671 -70.808  42.622  1.00  1.00           C  
ATOM   3294  C   ALA A 193     -56.162 -72.166  42.145  1.00  1.00           C  
ATOM   3295  O   ALA A 193     -55.396 -72.879  41.492  1.00  1.00           O  
ATOM   3296  CB  ALA A 193     -54.616 -71.013  43.708  1.00  1.00           C  
ATOM   3297  H   ALA A 193     -56.836 -69.761  44.081  1.00  1.00           H  
ATOM   3298  HA  ALA A 193     -55.198 -70.323  41.768  1.00  1.00           H  
ATOM   3299 1HB  ALA A 193     -53.824 -71.658  43.328  1.00  1.00           H  
ATOM   3300 2HB  ALA A 193     -54.194 -70.049  43.992  1.00  1.00           H  
ATOM   3301 3HB  ALA A 193     -55.077 -71.477  44.578  1.00  1.00           H  
ATOM   3302  N   PHE A 194     -57.398 -72.554  42.461  1.00  1.00           N  
ATOM   3303  CA  PHE A 194     -58.007 -73.689  41.786  1.00  1.00           C  
ATOM   3304  C   PHE A 194     -58.986 -73.280  40.694  1.00  1.00           C  
ATOM   3305  O   PHE A 194     -59.368 -74.127  39.880  1.00  1.00           O  
ATOM   3306  CB  PHE A 194     -58.722 -74.609  42.781  1.00  1.00           C  
ATOM   3307  CG  PHE A 194     -57.792 -75.357  43.688  1.00  1.00           C  
ATOM   3308  CD1 PHE A 194     -56.993 -76.373  43.190  1.00  1.00           C  
ATOM   3309  CD2 PHE A 194     -57.749 -75.082  45.040  1.00  1.00           C  
ATOM   3310  CE1 PHE A 194     -56.137 -77.071  44.016  1.00  1.00           C  
ATOM   3311  CE2 PHE A 194     -56.905 -75.777  45.875  1.00  1.00           C  
ATOM   3312  CZ  PHE A 194     -56.093 -76.773  45.362  1.00  1.00           C  
ATOM   3313  H   PHE A 194     -57.922 -72.064  43.172  1.00  1.00           H  
ATOM   3314  HA  PHE A 194     -57.220 -74.263  41.295  1.00  1.00           H  
ATOM   3315 1HB  PHE A 194     -59.399 -74.020  43.399  1.00  1.00           H  
ATOM   3316 2HB  PHE A 194     -59.324 -75.335  42.237  1.00  1.00           H  
ATOM   3317  HD1 PHE A 194     -57.046 -76.620  42.129  1.00  1.00           H  
ATOM   3318  HD2 PHE A 194     -58.390 -74.297  45.444  1.00  1.00           H  
ATOM   3319  HE1 PHE A 194     -55.499 -77.852  43.604  1.00  1.00           H  
ATOM   3320  HE2 PHE A 194     -56.874 -75.544  46.939  1.00  1.00           H  
ATOM   3321  HZ  PHE A 194     -55.422 -77.322  46.021  1.00  1.00           H  
ATOM   3322  N   ALA A 195     -59.404 -72.013  40.659  1.00  1.00           N  
ATOM   3323  CA  ALA A 195     -60.283 -71.558  39.589  1.00  1.00           C  
ATOM   3324  C   ALA A 195     -59.538 -71.460  38.271  1.00  1.00           C  
ATOM   3325  O   ALA A 195     -60.106 -71.742  37.209  1.00  1.00           O  
ATOM   3326  CB  ALA A 195     -60.902 -70.207  39.940  1.00  1.00           C  
ATOM   3327  H   ALA A 195     -59.116 -71.358  41.372  1.00  1.00           H  
ATOM   3328  HA  ALA A 195     -61.082 -72.291  39.473  1.00  1.00           H  
ATOM   3329 1HB  ALA A 195     -61.555 -69.885  39.129  1.00  1.00           H  
ATOM   3330 2HB  ALA A 195     -61.483 -70.300  40.858  1.00  1.00           H  
ATOM   3331 3HB  ALA A 195     -60.112 -69.472  40.083  1.00  1.00           H  
ATOM   3332  N   LEU A 196     -58.265 -71.053  38.316  1.00  1.00           N  
ATOM   3333  CA  LEU A 196     -57.533 -70.859  37.064  1.00  1.00           C  
ATOM   3334  C   LEU A 196     -57.175 -72.156  36.339  1.00  1.00           C  
ATOM   3335  O   LEU A 196     -57.428 -72.228  35.123  1.00  1.00           O  
ATOM   3336  CB  LEU A 196     -56.313 -69.965  37.296  1.00  1.00           C  
ATOM   3337  CG  LEU A 196     -56.648 -68.522  37.626  1.00  1.00           C  
ATOM   3338  CD1 LEU A 196     -55.365 -67.784  37.822  1.00  1.00           C  
ATOM   3339  CD2 LEU A 196     -57.466 -67.896  36.511  1.00  1.00           C  
ATOM   3340  H   LEU A 196     -57.796 -70.875  39.193  1.00  1.00           H  
ATOM   3341  HA  LEU A 196     -58.194 -70.370  36.349  1.00  1.00           H  
ATOM   3342 1HB  LEU A 196     -55.730 -70.379  38.118  1.00  1.00           H  
ATOM   3343 2HB  LEU A 196     -55.696 -69.979  36.398  1.00  1.00           H  
ATOM   3344  HG  LEU A 196     -57.224 -68.484  38.551  1.00  1.00           H  
ATOM   3345 1HD1 LEU A 196     -55.577 -66.742  38.061  1.00  1.00           H  
ATOM   3346 2HD1 LEU A 196     -54.806 -68.237  38.641  1.00  1.00           H  
ATOM   3347 3HD1 LEU A 196     -54.774 -67.833  36.908  1.00  1.00           H  
ATOM   3348 1HD2 LEU A 196     -57.697 -66.861  36.766  1.00  1.00           H  
ATOM   3349 2HD2 LEU A 196     -56.895 -67.922  35.582  1.00  1.00           H  
ATOM   3350 3HD2 LEU A 196     -58.393 -68.454  36.382  1.00  1.00           H  
ATOM   3351  N   PRO A 197     -56.588 -73.193  36.970  1.00  1.00           N  
ATOM   3352  CA  PRO A 197     -56.308 -74.400  36.174  1.00  1.00           C  
ATOM   3353  C   PRO A 197     -57.556 -75.177  35.814  1.00  1.00           C  
ATOM   3354  O   PRO A 197     -57.684 -75.643  34.675  1.00  1.00           O  
ATOM   3355  CB  PRO A 197     -55.388 -75.224  37.082  1.00  1.00           C  
ATOM   3356  CG  PRO A 197     -54.857 -74.278  38.061  1.00  1.00           C  
ATOM   3357  CD  PRO A 197     -55.981 -73.343  38.307  1.00  1.00           C  
ATOM   3358  HA  PRO A 197     -55.787 -74.111  35.250  1.00  1.00           H  
ATOM   3359 1HB  PRO A 197     -55.956 -76.038  37.556  1.00  1.00           H  
ATOM   3360 2HB  PRO A 197     -54.592 -75.694  36.484  1.00  1.00           H  
ATOM   3361 1HG  PRO A 197     -54.539 -74.811  38.970  1.00  1.00           H  
ATOM   3362 2HG  PRO A 197     -53.965 -73.776  37.659  1.00  1.00           H  
ATOM   3363 1HD  PRO A 197     -56.683 -73.793  39.025  1.00  1.00           H  
ATOM   3364 2HD  PRO A 197     -55.589 -72.390  38.693  1.00  1.00           H  
ATOM   3365  N   TYR A 198     -58.491 -75.302  36.735  1.00  1.00           N  
ATOM   3366  CA  TYR A 198     -59.624 -76.188  36.522  1.00  1.00           C  
ATOM   3367  C   TYR A 198     -60.701 -75.501  35.688  1.00  1.00           C  
ATOM   3368  O   TYR A 198     -61.086 -74.368  35.990  1.00  1.00           O  
ATOM   3369  CB  TYR A 198     -60.187 -76.649  37.847  1.00  1.00           C  
ATOM   3370  CG  TYR A 198     -59.260 -77.611  38.532  1.00  1.00           C  
ATOM   3371  CD1 TYR A 198     -59.177 -78.931  38.110  1.00  1.00           C  
ATOM   3372  CD2 TYR A 198     -58.459 -77.206  39.588  1.00  1.00           C  
ATOM   3373  CE1 TYR A 198     -58.328 -79.824  38.724  1.00  1.00           C  
ATOM   3374  CE2 TYR A 198     -57.603 -78.093  40.210  1.00  1.00           C  
ATOM   3375  CZ  TYR A 198     -57.544 -79.402  39.772  1.00  1.00           C  
ATOM   3376  OH  TYR A 198     -56.707 -80.305  40.378  1.00  1.00           O  
ATOM   3377  H   TYR A 198     -58.429 -74.783  37.599  1.00  1.00           H  
ATOM   3378  HA  TYR A 198     -59.280 -77.060  35.965  1.00  1.00           H  
ATOM   3379 1HB  TYR A 198     -60.354 -75.785  38.492  1.00  1.00           H  
ATOM   3380 2HB  TYR A 198     -61.151 -77.129  37.685  1.00  1.00           H  
ATOM   3381  HD1 TYR A 198     -59.792 -79.277  37.279  1.00  1.00           H  
ATOM   3382  HD2 TYR A 198     -58.500 -76.174  39.938  1.00  1.00           H  
ATOM   3383  HE1 TYR A 198     -58.279 -80.856  38.376  1.00  1.00           H  
ATOM   3384  HE2 TYR A 198     -56.982 -77.759  41.041  1.00  1.00           H  
ATOM   3385  HH  TYR A 198     -56.230 -79.871  41.089  1.00  1.00           H  
ATOM   3386  N   PRO A 199     -61.201 -76.153  34.638  1.00  1.00           N  
ATOM   3387  CA  PRO A 199     -62.219 -75.527  33.783  1.00  1.00           C  
ATOM   3388  C   PRO A 199     -63.607 -75.465  34.404  1.00  1.00           C  
ATOM   3389  O   PRO A 199     -64.280 -74.435  34.319  1.00  1.00           O  
ATOM   3390  CB  PRO A 199     -62.206 -76.416  32.529  1.00  1.00           C  
ATOM   3391  CG  PRO A 199     -61.713 -77.744  33.002  1.00  1.00           C  
ATOM   3392  CD  PRO A 199     -60.741 -77.451  34.107  1.00  1.00           C  
ATOM   3393  HA  PRO A 199     -61.908 -74.500  33.542  1.00  1.00           H  
ATOM   3394 1HB  PRO A 199     -63.217 -76.473  32.097  1.00  1.00           H  
ATOM   3395 2HB  PRO A 199     -61.553 -75.975  31.761  1.00  1.00           H  
ATOM   3396 1HG  PRO A 199     -62.555 -78.360  33.349  1.00  1.00           H  
ATOM   3397 2HG  PRO A 199     -61.239 -78.291  32.174  1.00  1.00           H  
ATOM   3398 1HD  PRO A 199     -60.802 -78.242  34.869  1.00  1.00           H  
ATOM   3399 2HD  PRO A 199     -59.724 -77.387  33.694  1.00  1.00           H  
ATOM   3400  N   ARG A 200     -64.047 -76.555  35.035  1.00  1.00           N  
ATOM   3401  CA  ARG A 200     -65.402 -76.621  35.561  1.00  1.00           C  
ATOM   3402  C   ARG A 200     -65.559 -75.841  36.853  1.00  1.00           C  
ATOM   3403  O   ARG A 200     -66.685 -75.486  37.219  1.00  1.00           O  
ATOM   3404  CB  ARG A 200     -65.807 -78.077  35.787  1.00  1.00           C  
ATOM   3405  CG  ARG A 200     -65.890 -78.897  34.513  1.00  1.00           C  
ATOM   3406  CD  ARG A 200     -66.324 -80.316  34.812  1.00  1.00           C  
ATOM   3407  NE  ARG A 200     -66.358 -81.136  33.607  1.00  1.00           N  
ATOM   3408  CZ  ARG A 200     -66.689 -82.422  33.593  1.00  1.00           C  
ATOM   3409  NH1 ARG A 200     -67.025 -83.035  34.720  1.00  1.00           N  
ATOM   3410  NH2 ARG A 200     -66.692 -83.093  32.450  1.00  1.00           N  
ATOM   3411  H   ARG A 200     -63.434 -77.349  35.153  1.00  1.00           H  
ATOM   3412  HA  ARG A 200     -66.078 -76.178  34.830  1.00  1.00           H  
ATOM   3413 1HB  ARG A 200     -65.090 -78.555  36.452  1.00  1.00           H  
ATOM   3414 2HB  ARG A 200     -66.781 -78.111  36.276  1.00  1.00           H  
ATOM   3415 1HG  ARG A 200     -66.614 -78.444  33.835  1.00  1.00           H  
ATOM   3416 2HG  ARG A 200     -64.910 -78.924  34.034  1.00  1.00           H  
ATOM   3417 1HD  ARG A 200     -65.626 -80.770  35.515  1.00  1.00           H  
ATOM   3418 2HD  ARG A 200     -67.322 -80.307  35.248  1.00  1.00           H  
ATOM   3419  HE  ARG A 200     -66.114 -80.694  32.731  1.00  1.00           H  
ATOM   3420 1HH1 ARG A 200     -67.030 -82.524  35.592  1.00  1.00           H  
ATOM   3421 2HH1 ARG A 200     -67.277 -84.013  34.707  1.00  1.00           H  
ATOM   3422 1HH2 ARG A 200     -66.441 -82.625  31.589  1.00  1.00           H  
ATOM   3423 2HH2 ARG A 200     -66.943 -84.070  32.438  1.00  1.00           H  
ATOM   3424  N   PHE A 201     -64.459 -75.557  37.539  1.00  1.00           N  
ATOM   3425  CA  PHE A 201     -64.474 -74.855  38.812  1.00  1.00           C  
ATOM   3426  C   PHE A 201     -64.505 -73.337  38.636  1.00  1.00           C  
ATOM   3427  O   PHE A 201     -64.547 -72.608  39.633  1.00  1.00           O  
ATOM   3428  CB  PHE A 201     -63.258 -75.313  39.629  1.00  1.00           C  
ATOM   3429  CG  PHE A 201     -63.297 -74.923  41.077  1.00  1.00           C  
ATOM   3430  CD1 PHE A 201     -64.188 -75.534  41.937  1.00  1.00           C  
ATOM   3431  CD2 PHE A 201     -62.422 -73.974  41.582  1.00  1.00           C  
ATOM   3432  CE1 PHE A 201     -64.228 -75.189  43.273  1.00  1.00           C  
ATOM   3433  CE2 PHE A 201     -62.452 -73.628  42.921  1.00  1.00           C  
ATOM   3434  CZ  PHE A 201     -63.359 -74.235  43.765  1.00  1.00           C  
ATOM   3435  H   PHE A 201     -63.574 -75.847  37.148  1.00  1.00           H  
ATOM   3436  HA  PHE A 201     -65.392 -75.117  39.341  1.00  1.00           H  
ATOM   3437 1HB  PHE A 201     -63.173 -76.397  39.578  1.00  1.00           H  
ATOM   3438 2HB  PHE A 201     -62.351 -74.893  39.196  1.00  1.00           H  
ATOM   3439  HD1 PHE A 201     -64.864 -76.297  41.550  1.00  1.00           H  
ATOM   3440  HD2 PHE A 201     -61.707 -73.497  40.911  1.00  1.00           H  
ATOM   3441  HE1 PHE A 201     -64.944 -75.670  43.938  1.00  1.00           H  
ATOM   3442  HE2 PHE A 201     -61.763 -72.879  43.311  1.00  1.00           H  
ATOM   3443  HZ  PHE A 201     -63.391 -73.959  44.818  1.00  1.00           H  
ATOM   3444  N   ARG A 202     -64.520 -72.842  37.389  1.00  1.00           N  
ATOM   3445  CA  ARG A 202     -64.574 -71.395  37.174  1.00  1.00           C  
ATOM   3446  C   ARG A 202     -65.892 -70.749  37.618  1.00  1.00           C  
ATOM   3447  O   ARG A 202     -65.828 -69.750  38.355  1.00  1.00           O  
ATOM   3448  CB  ARG A 202     -64.241 -71.062  35.713  1.00  1.00           C  
ATOM   3449  CG  ARG A 202     -62.806 -71.282  35.280  1.00  1.00           C  
ATOM   3450  CD  ARG A 202     -62.615 -70.652  33.907  1.00  1.00           C  
ATOM   3451  NE  ARG A 202     -63.453 -71.296  32.899  1.00  1.00           N  
ATOM   3452  CZ  ARG A 202     -63.039 -72.248  32.066  1.00  1.00           C  
ATOM   3453  NH1 ARG A 202     -61.774 -72.645  32.084  1.00  1.00           N  
ATOM   3454  NH2 ARG A 202     -63.882 -72.778  31.192  1.00  1.00           N  
ATOM   3455  H   ARG A 202     -64.494 -73.458  36.589  1.00  1.00           H  
ATOM   3456  HA  ARG A 202     -63.834 -70.921  37.819  1.00  1.00           H  
ATOM   3457 1HB  ARG A 202     -64.863 -71.663  35.052  1.00  1.00           H  
ATOM   3458 2HB  ARG A 202     -64.471 -70.015  35.517  1.00  1.00           H  
ATOM   3459 1HG  ARG A 202     -62.133 -70.816  36.001  1.00  1.00           H  
ATOM   3460 2HG  ARG A 202     -62.600 -72.352  35.230  1.00  1.00           H  
ATOM   3461 1HD  ARG A 202     -62.880 -69.596  33.952  1.00  1.00           H  
ATOM   3462 2HD  ARG A 202     -61.573 -70.751  33.604  1.00  1.00           H  
ATOM   3463  HE  ARG A 202     -64.417 -70.998  32.828  1.00  1.00           H  
ATOM   3464 1HH1 ARG A 202     -61.122 -72.225  32.731  1.00  1.00           H  
ATOM   3465 2HH1 ARG A 202     -61.463 -73.367  31.451  1.00  1.00           H  
ATOM   3466 1HH2 ARG A 202     -64.841 -72.459  31.157  1.00  1.00           H  
ATOM   3467 2HH2 ARG A 202     -63.567 -73.499  30.561  1.00  0.99           H  
ATOM   3468  N   PRO A 203     -67.097 -71.222  37.228  1.00  1.00           N  
ATOM   3469  CA  PRO A 203     -68.300 -70.548  37.746  1.00  1.00           C  
ATOM   3470  C   PRO A 203     -68.609 -70.884  39.191  1.00  1.00           C  
ATOM   3471  O   PRO A 203     -69.345 -70.131  39.841  1.00  1.00           O  
ATOM   3472  CB  PRO A 203     -69.417 -71.046  36.820  1.00  1.00           C  
ATOM   3473  CG  PRO A 203     -68.986 -72.367  36.425  1.00  1.00           C  
ATOM   3474  CD  PRO A 203     -67.499 -72.300  36.292  1.00  1.00           C  
ATOM   3475  HA  PRO A 203     -68.173 -69.459  37.652  1.00  1.00           H  
ATOM   3476 1HB  PRO A 203     -70.377 -71.053  37.358  1.00  1.00           H  
ATOM   3477 2HB  PRO A 203     -69.532 -70.361  35.966  1.00  1.00           H  
ATOM   3478 1HG  PRO A 203     -69.294 -73.108  37.177  1.00  1.00           H  
ATOM   3479 2HG  PRO A 203     -69.467 -72.656  35.479  1.00  1.00           H  
ATOM   3480 1HD  PRO A 203     -67.060 -73.265  36.586  1.00  1.00           H  
ATOM   3481 2HD  PRO A 203     -67.234 -72.054  35.253  1.00  1.00           H  
ATOM   3482  N   MET A 204     -68.068 -71.983  39.714  1.00  1.00           N  
ATOM   3483  CA  MET A 204     -68.318 -72.356  41.097  1.00  1.00           C  
ATOM   3484  C   MET A 204     -67.499 -71.505  42.060  1.00  1.00           C  
ATOM   3485  O   MET A 204     -67.969 -71.173  43.153  1.00  1.00           O  
ATOM   3486  CB  MET A 204     -68.010 -73.840  41.292  1.00  1.00           C  
ATOM   3487  CG  MET A 204     -68.911 -74.764  40.484  1.00  1.00           C  
ATOM   3488  SD  MET A 204     -68.437 -76.499  40.597  1.00  1.00           S  
ATOM   3489  CE  MET A 204     -68.880 -76.867  42.291  1.00  1.00           C  
ATOM   3490  H   MET A 204     -67.474 -72.570  39.145  1.00  1.00           H  
ATOM   3491  HA  MET A 204     -69.371 -72.179  41.319  1.00  1.00           H  
ATOM   3492 1HB  MET A 204     -66.978 -74.038  41.008  1.00  1.00           H  
ATOM   3493 2HB  MET A 204     -68.115 -74.099  42.346  1.00  1.00           H  
ATOM   3494 1HG  MET A 204     -69.937 -74.670  40.836  1.00  1.00           H  
ATOM   3495 2HG  MET A 204     -68.882 -74.473  39.434  1.00  1.00           H  
ATOM   3496 1HE  MET A 204     -68.645 -77.908  42.510  1.00  1.00           H  
ATOM   3497 2HE  MET A 204     -68.318 -76.217  42.964  1.00  1.00           H  
ATOM   3498 3HE  MET A 204     -69.948 -76.698  42.432  1.00  1.00           H  
ATOM   3499  N   ALA A 205     -66.278 -71.139  41.669  1.00  1.00           N  
ATOM   3500  CA  ALA A 205     -65.420 -70.348  42.544  1.00  1.00           C  
ATOM   3501  C   ALA A 205     -65.812 -68.882  42.562  1.00  1.00           C  
ATOM   3502  O   ALA A 205     -65.571 -68.198  43.560  1.00  1.00           O  
ATOM   3503  CB  ALA A 205     -63.963 -70.476  42.118  1.00  1.00           C  
ATOM   3504  H   ALA A 205     -65.935 -71.410  40.758  1.00  1.00           H  
ATOM   3505  HA  ALA A 205     -65.526 -70.731  43.559  1.00  1.00           H  
ATOM   3506 1HB  ALA A 205     -63.336 -69.879  42.781  1.00  1.00           H  
ATOM   3507 2HB  ALA A 205     -63.657 -71.521  42.174  1.00  1.00           H  
ATOM   3508 3HB  ALA A 205     -63.850 -70.120  41.095  1.00  1.00           H  
ATOM   3509  N   SER A 206     -66.393 -68.380  41.471  1.00  1.00           N  
ATOM   3510  CA  SER A 206     -66.842 -66.994  41.451  1.00  1.00           C  
ATOM   3511  C   SER A 206     -68.033 -66.794  42.376  1.00  1.00           C  
ATOM   3512  O   SER A 206     -68.114 -65.781  43.082  1.00  1.00           O  
ATOM   3513  CB  SER A 206     -67.184 -66.572  40.024  1.00  1.00           C  
ATOM   3514  OG  SER A 206     -68.279 -67.317  39.523  1.00  1.00           O  
ATOM   3515  H   SER A 206     -66.527 -68.953  40.650  1.00  1.00           H  
ATOM   3516  HA  SER A 206     -66.033 -66.363  41.820  1.00  1.00           H  
ATOM   3517 1HB  SER A 206     -67.424 -65.510  40.007  1.00  1.00           H  
ATOM   3518 2HB  SER A 206     -66.316 -66.722  39.384  1.00  1.00           H  
ATOM   3519  HG  SER A 206     -68.537 -67.915  40.228  1.00  1.00           H  
ATOM   3520  N   CYS A 207     -68.948 -67.767  42.413  1.00  1.00           N  
ATOM   3521  CA  CYS A 207     -70.110 -67.678  43.295  1.00  1.00           C  
ATOM   3522  C   CYS A 207     -69.704 -67.790  44.760  1.00  1.00           C  
ATOM   3523  O   CYS A 207     -70.200 -67.034  45.608  1.00  1.00           O  
ATOM   3524  CB  CYS A 207     -71.120 -68.764  42.934  1.00  1.00           C  
ATOM   3525  SG  CYS A 207     -71.860 -68.585  41.293  1.00  1.00           S  
ATOM   3526  H   CYS A 207     -68.839 -68.580  41.823  1.00  1.00           H  
ATOM   3527  HA  CYS A 207     -70.575 -66.702  43.157  1.00  1.00           H  
ATOM   3528 1HB  CYS A 207     -70.636 -69.740  42.976  1.00  1.00           H  
ATOM   3529 2HB  CYS A 207     -71.928 -68.767  43.665  1.00  1.00           H  
ATOM   3530  HG  CYS A 207     -72.632 -69.665  41.370  1.00  1.00           H  
ATOM   3531  N   LEU A 208     -68.789 -68.711  45.072  1.00  1.00           N  
ATOM   3532  CA  LEU A 208     -68.298 -68.825  46.440  1.00  1.00           C  
ATOM   3533  C   LEU A 208     -67.463 -67.617  46.844  1.00  1.00           C  
ATOM   3534  O   LEU A 208     -67.450 -67.249  48.019  1.00  1.00           O  
ATOM   3535  CB  LEU A 208     -67.486 -70.107  46.609  1.00  1.00           C  
ATOM   3536  CG  LEU A 208     -68.281 -71.406  46.526  1.00  1.00           C  
ATOM   3537  CD1 LEU A 208     -67.354 -72.606  46.587  1.00  1.00           C  
ATOM   3538  CD2 LEU A 208     -69.306 -71.465  47.640  1.00  1.00           C  
ATOM   3539  H   LEU A 208     -68.429 -69.336  44.366  1.00  1.00           H  
ATOM   3540  HA  LEU A 208     -69.154 -68.863  47.113  1.00  1.00           H  
ATOM   3541 1HB  LEU A 208     -66.719 -70.137  45.836  1.00  1.00           H  
ATOM   3542 2HB  LEU A 208     -66.993 -70.081  47.580  1.00  1.00           H  
ATOM   3543  HG  LEU A 208     -68.796 -71.457  45.566  1.00  1.00           H  
ATOM   3544 1HD1 LEU A 208     -67.941 -73.523  46.526  1.00  1.00           H  
ATOM   3545 2HD1 LEU A 208     -66.654 -72.568  45.752  1.00  1.00           H  
ATOM   3546 3HD1 LEU A 208     -66.802 -72.591  47.526  1.00  1.00           H  
ATOM   3547 1HD2 LEU A 208     -69.867 -72.396  47.569  1.00  1.00           H  
ATOM   3548 2HD2 LEU A 208     -68.798 -71.419  48.604  1.00  1.00           H  
ATOM   3549 3HD2 LEU A 208     -69.990 -70.621  47.551  1.00  1.00           H  
ATOM   3550  N   SER A 209     -66.776 -66.981  45.895  1.00  1.00           N  
ATOM   3551  CA  SER A 209     -66.063 -65.753  46.224  1.00  1.00           C  
ATOM   3552  C   SER A 209     -67.032 -64.618  46.524  1.00  1.00           C  
ATOM   3553  O   SER A 209     -66.779 -63.809  47.422  1.00  1.00           O  
ATOM   3554  CB  SER A 209     -65.117 -65.366  45.093  1.00  1.00           C  
ATOM   3555  OG  SER A 209     -65.848 -65.058  43.928  1.00  1.00           O  
ATOM   3556  H   SER A 209     -66.739 -67.333  44.949  1.00  1.00           H  
ATOM   3557  HA  SER A 209     -65.475 -65.925  47.127  1.00  1.00           H  
ATOM   3558 1HB  SER A 209     -64.519 -64.507  45.397  1.00  1.00           H  
ATOM   3559 2HB  SER A 209     -64.430 -66.188  44.896  1.00  1.00           H  
ATOM   3560  HG  SER A 209     -66.773 -65.175  44.157  1.00  1.00           H  
ATOM   3561  N   THR A 210     -68.163 -64.557  45.807  1.00  1.00           N  
ATOM   3562  CA  THR A 210     -69.193 -63.574  46.143  1.00  1.00           C  
ATOM   3563  C   THR A 210     -69.797 -63.835  47.517  1.00  1.00           C  
ATOM   3564  O   THR A 210     -70.220 -62.892  48.193  1.00  1.00           O  
ATOM   3565  CB  THR A 210     -70.307 -63.565  45.096  1.00  1.00           C  
ATOM   3566  OG1 THR A 210     -70.854 -64.881  44.962  1.00  1.00           O  
ATOM   3567  CG2 THR A 210     -69.808 -63.068  43.757  1.00  1.00           C  
ATOM   3568  H   THR A 210     -68.317 -65.185  45.031  1.00  1.00           H  
ATOM   3569  HA  THR A 210     -68.735 -62.586  46.165  1.00  1.00           H  
ATOM   3570  HB  THR A 210     -71.115 -62.913  45.429  1.00  1.00           H  
ATOM   3571  HG1 THR A 210     -70.398 -65.478  45.560  1.00  1.00           H  
ATOM   3572 1HG2 THR A 210     -70.627 -63.075  43.038  1.00  1.00           H  
ATOM   3573 2HG2 THR A 210     -69.427 -62.053  43.864  1.00  1.00           H  
ATOM   3574 3HG2 THR A 210     -69.009 -63.719  43.403  1.00  1.00           H  
ATOM   3575  N   VAL A 211     -69.843 -65.094  47.947  1.00  1.00           N  
ATOM   3576  CA  VAL A 211     -70.336 -65.390  49.290  1.00  1.00           C  
ATOM   3577  C   VAL A 211     -69.302 -65.002  50.343  1.00  1.00           C  
ATOM   3578  O   VAL A 211     -69.597 -64.245  51.278  1.00  1.00           O  
ATOM   3579  CB  VAL A 211     -70.731 -66.874  49.403  1.00  1.00           C  
ATOM   3580  CG1 VAL A 211     -71.074 -67.221  50.836  1.00  1.00           C  
ATOM   3581  CG2 VAL A 211     -71.912 -67.178  48.497  1.00  1.00           C  
ATOM   3582  H   VAL A 211     -69.541 -65.855  47.355  1.00  1.00           H  
ATOM   3583  HA  VAL A 211     -71.219 -64.779  49.477  1.00  1.00           H  
ATOM   3584  HB  VAL A 211     -69.882 -67.490  49.106  1.00  1.00           H  
ATOM   3585 1HG1 VAL A 211     -71.351 -68.273  50.900  1.00  1.00           H  
ATOM   3586 2HG1 VAL A 211     -70.208 -67.035  51.472  1.00  1.00           H  
ATOM   3587 3HG1 VAL A 211     -71.909 -66.606  51.170  1.00  1.00           H  
ATOM   3588 1HG2 VAL A 211     -72.179 -68.231  48.588  1.00  1.00           H  
ATOM   3589 2HG2 VAL A 211     -72.763 -66.561  48.788  1.00  1.00           H  
ATOM   3590 3HG2 VAL A 211     -71.643 -66.960  47.463  1.00  1.00           H  
ATOM   3591  N   TRP A 212     -68.070 -65.502  50.200  1.00  1.00           N  
ATOM   3592  CA  TRP A 212     -67.093 -65.378  51.277  1.00  1.00           C  
ATOM   3593  C   TRP A 212     -66.543 -63.962  51.412  1.00  1.00           C  
ATOM   3594  O   TRP A 212     -66.204 -63.550  52.527  1.00  1.00           O  
ATOM   3595  CB  TRP A 212     -65.951 -66.382  51.091  1.00  1.00           C  
ATOM   3596  CG  TRP A 212     -66.341 -67.815  51.387  1.00  1.00           C  
ATOM   3597  CD1 TRP A 212     -66.630 -68.791  50.482  1.00  1.00           C  
ATOM   3598  CD2 TRP A 212     -66.492 -68.417  52.679  1.00  1.00           C  
ATOM   3599  NE1 TRP A 212     -66.949 -69.960  51.121  1.00  1.00           N  
ATOM   3600  CE2 TRP A 212     -66.872 -69.759  52.473  1.00  1.00           C  
ATOM   3601  CE3 TRP A 212     -66.343 -67.953  53.989  1.00  1.00           C  
ATOM   3602  CZ2 TRP A 212     -67.103 -70.642  53.526  1.00  1.00           C  
ATOM   3603  CZ3 TRP A 212     -66.574 -68.831  55.035  1.00  1.00           C  
ATOM   3604  CH2 TRP A 212     -66.950 -70.160  54.796  1.00  1.00           C  
ATOM   3605  H   TRP A 212     -67.803 -65.971  49.346  1.00  1.00           H  
ATOM   3606  HA  TRP A 212     -67.592 -65.592  52.222  1.00  1.00           H  
ATOM   3607 1HB  TRP A 212     -65.588 -66.334  50.065  1.00  1.00           H  
ATOM   3608 2HB  TRP A 212     -65.121 -66.114  51.745  1.00  1.00           H  
ATOM   3609  HD1 TRP A 212     -66.613 -68.663  49.402  1.00  1.00           H  
ATOM   3610  HE1 TRP A 212     -67.199 -70.828  50.669  1.00  1.00           H  
ATOM   3611  HE3 TRP A 212     -66.049 -66.922  54.183  1.00  1.00           H  
ATOM   3612  HZ2 TRP A 212     -67.394 -71.679  53.359  1.00  1.00           H  
ATOM   3613  HZ3 TRP A 212     -66.457 -68.459  56.053  1.00  1.00           H  
ATOM   3614  HH2 TRP A 212     -67.124 -70.823  55.645  1.00  1.00           H  
ATOM   3615  N   THR A 213     -66.463 -63.194  50.317  1.00  1.00           N  
ATOM   3616  CA  THR A 213     -66.027 -61.805  50.448  1.00  1.00           C  
ATOM   3617  C   THR A 213     -67.057 -60.962  51.179  1.00  1.00           C  
ATOM   3618  O   THR A 213     -66.692 -60.065  51.942  1.00  1.00           O  
ATOM   3619  CB  THR A 213     -65.735 -61.183  49.086  1.00  1.00           C  
ATOM   3620  OG1 THR A 213     -66.852 -61.390  48.211  1.00  1.00           O  
ATOM   3621  CG2 THR A 213     -64.483 -61.759  48.490  1.00  1.00           C  
ATOM   3622  H   THR A 213     -66.697 -63.552  49.402  1.00  1.00           H  
ATOM   3623  HA  THR A 213     -65.109 -61.784  51.036  1.00  1.00           H  
ATOM   3624  HB  THR A 213     -65.610 -60.106  49.196  1.00  1.00           H  
ATOM   3625  HG1 THR A 213     -67.538 -61.874  48.677  1.00  1.00           H  
ATOM   3626 1HG2 THR A 213     -64.298 -61.299  47.519  1.00  1.00           H  
ATOM   3627 2HG2 THR A 213     -63.641 -61.563  49.152  1.00  1.00           H  
ATOM   3628 3HG2 THR A 213     -64.602 -62.835  48.364  1.00  1.00           H  
ATOM   3629  N   CYS A 214     -68.345 -61.231  50.967  1.00  1.00           N  
ATOM   3630  CA  CYS A 214     -69.368 -60.497  51.703  1.00  1.00           C  
ATOM   3631  C   CYS A 214     -69.395 -60.902  53.169  1.00  1.00           C  
ATOM   3632  O   CYS A 214     -69.757 -60.088  54.028  1.00  1.00           O  
ATOM   3633  CB  CYS A 214     -70.735 -60.708  51.059  1.00  1.00           C  
ATOM   3634  SG  CYS A 214     -70.885 -59.964  49.428  1.00  1.00           S  
ATOM   3635  H   CYS A 214     -68.629 -61.938  50.304  1.00  1.00           H  
ATOM   3636  HA  CYS A 214     -69.125 -59.436  51.668  1.00  1.00           H  
ATOM   3637 1HB  CYS A 214     -70.934 -61.776  50.968  1.00  1.00           H  
ATOM   3638 2HB  CYS A 214     -71.508 -60.285  51.701  1.00  1.00           H  
ATOM   3639  HG  CYS A 214     -72.141 -60.344  49.217  1.00  1.00           H  
ATOM   3640  N   ILE A 215     -69.006 -62.144  53.470  1.00  1.00           N  
ATOM   3641  CA  ILE A 215     -68.774 -62.536  54.858  1.00  1.00           C  
ATOM   3642  C   ILE A 215     -67.630 -61.720  55.456  1.00  1.00           C  
ATOM   3643  O   ILE A 215     -67.718 -61.241  56.593  1.00  1.00           O  
ATOM   3644  CB  ILE A 215     -68.513 -64.053  54.944  1.00  1.00           C  
ATOM   3645  CG1 ILE A 215     -69.772 -64.823  54.543  1.00  1.00           C  
ATOM   3646  CG2 ILE A 215     -68.066 -64.468  56.339  1.00  1.00           C  
ATOM   3647  CD1 ILE A 215     -69.557 -66.304  54.369  1.00  1.00           C  
ATOM   3648  H   ILE A 215     -68.868 -62.825  52.737  1.00  1.00           H  
ATOM   3649  HA  ILE A 215     -69.665 -62.298  55.438  1.00  1.00           H  
ATOM   3650  HB  ILE A 215     -67.731 -64.328  54.237  1.00  1.00           H  
ATOM   3651 1HG1 ILE A 215     -70.543 -64.679  55.299  1.00  1.00           H  
ATOM   3652 2HG1 ILE A 215     -70.159 -64.425  53.604  1.00  1.00           H  
ATOM   3653 1HG2 ILE A 215     -67.893 -65.543  56.361  1.00  1.00           H  
ATOM   3654 2HG2 ILE A 215     -67.144 -63.947  56.596  1.00  1.00           H  
ATOM   3655 3HG2 ILE A 215     -68.841 -64.210  57.061  1.00  1.00           H  
ATOM   3656 1HD1 ILE A 215     -70.497 -66.777  54.084  1.00  1.00           H  
ATOM   3657 2HD1 ILE A 215     -68.814 -66.474  53.589  1.00  1.00           H  
ATOM   3658 3HD1 ILE A 215     -69.205 -66.733  55.306  1.00  1.00           H  
ATOM   3659  N   ILE A 216     -66.563 -61.507  54.677  1.00  1.00           N  
ATOM   3660  CA  ILE A 216     -65.440 -60.694  55.145  1.00  1.00           C  
ATOM   3661  C   ILE A 216     -65.835 -59.221  55.257  1.00  1.00           C  
ATOM   3662  O   ILE A 216     -65.356 -58.510  56.148  1.00  1.00           O  
ATOM   3663  CB  ILE A 216     -64.226 -60.913  54.217  1.00  1.00           C  
ATOM   3664  CG1 ILE A 216     -63.766 -62.367  54.277  1.00  1.00           C  
ATOM   3665  CG2 ILE A 216     -63.033 -60.059  54.608  1.00  1.00           C  
ATOM   3666  CD1 ILE A 216     -62.773 -62.727  53.199  1.00  1.00           C  
ATOM   3667  H   ILE A 216     -66.527 -61.910  53.752  1.00  1.00           H  
ATOM   3668  HA  ILE A 216     -65.180 -61.012  56.154  1.00  1.00           H  
ATOM   3669  HB  ILE A 216     -64.499 -60.658  53.194  1.00  1.00           H  
ATOM   3670 1HG1 ILE A 216     -63.309 -62.564  55.247  1.00  1.00           H  
ATOM   3671 2HG1 ILE A 216     -64.629 -63.026  54.184  1.00  1.00           H  
ATOM   3672 1HG2 ILE A 216     -62.207 -60.253  53.923  1.00  1.00           H  
ATOM   3673 2HG2 ILE A 216     -63.307 -59.007  54.556  1.00  1.00           H  
ATOM   3674 3HG2 ILE A 216     -62.726 -60.305  55.625  1.00  1.00           H  
ATOM   3675 1HD1 ILE A 216     -62.489 -63.775  53.301  1.00  1.00           H  
ATOM   3676 2HD1 ILE A 216     -63.225 -62.567  52.220  1.00  1.00           H  
ATOM   3677 3HD1 ILE A 216     -61.887 -62.101  53.297  1.00  1.00           H  
ATOM   3678  N   ILE A 217     -66.745 -58.753  54.398  1.00  1.00           N  
ATOM   3679  CA  ILE A 217     -67.235 -57.375  54.477  1.00  1.00           C  
ATOM   3680  C   ILE A 217     -68.015 -57.149  55.769  1.00  1.00           C  
ATOM   3681  O   ILE A 217     -67.821 -56.137  56.456  1.00  1.00           O  
ATOM   3682  CB  ILE A 217     -68.073 -57.040  53.226  1.00  1.00           C  
ATOM   3683  CG1 ILE A 217     -67.174 -56.877  52.001  1.00  1.00           C  
ATOM   3684  CG2 ILE A 217     -68.925 -55.793  53.423  1.00  1.00           C  
ATOM   3685  CD1 ILE A 217     -67.934 -56.821  50.701  1.00  1.00           C  
ATOM   3686  H   ILE A 217     -67.105 -59.363  53.677  1.00  1.00           H  
ATOM   3687  HA  ILE A 217     -66.377 -56.705  54.516  1.00  1.00           H  
ATOM   3688  HB  ILE A 217     -68.739 -57.872  53.001  1.00  1.00           H  
ATOM   3689 1HG1 ILE A 217     -66.589 -55.963  52.098  1.00  1.00           H  
ATOM   3690 2HG1 ILE A 217     -66.471 -57.710  51.953  1.00  1.00           H  
ATOM   3691 1HG2 ILE A 217     -69.496 -55.596  52.516  1.00  1.00           H  
ATOM   3692 2HG2 ILE A 217     -69.609 -55.947  54.256  1.00  1.00           H  
ATOM   3693 3HG2 ILE A 217     -68.278 -54.941  53.637  1.00  1.00           H  
ATOM   3694 1HD1 ILE A 217     -67.232 -56.705  49.874  1.00  1.00           H  
ATOM   3695 2HD1 ILE A 217     -68.500 -57.744  50.570  1.00  1.00           H  
ATOM   3696 3HD1 ILE A 217     -68.618 -55.974  50.716  1.00  1.00           H  
ATOM   3697  N   VAL A 218     -68.875 -58.098  56.140  1.00  1.00           N  
ATOM   3698  CA  VAL A 218     -69.597 -57.999  57.407  1.00  1.00           C  
ATOM   3699  C   VAL A 218     -68.634 -58.121  58.587  1.00  1.00           C  
ATOM   3700  O   VAL A 218     -68.728 -57.368  59.566  1.00  1.00           O  
ATOM   3701  CB  VAL A 218     -70.711 -59.061  57.456  1.00  1.00           C  
ATOM   3702  CG1 VAL A 218     -71.396 -59.082  58.806  1.00  1.00           C  
ATOM   3703  CG2 VAL A 218     -71.725 -58.799  56.364  1.00  1.00           C  
ATOM   3704  H   VAL A 218     -69.035 -58.898  55.544  1.00  1.00           H  
ATOM   3705  HA  VAL A 218     -70.049 -57.009  57.471  1.00  1.00           H  
ATOM   3706  HB  VAL A 218     -70.267 -60.046  57.310  1.00  1.00           H  
ATOM   3707 1HG1 VAL A 218     -72.177 -59.843  58.807  1.00  1.00           H  
ATOM   3708 2HG1 VAL A 218     -70.666 -59.311  59.582  1.00  1.00           H  
ATOM   3709 3HG1 VAL A 218     -71.842 -58.107  59.003  1.00  1.00           H  
ATOM   3710 1HG2 VAL A 218     -72.508 -59.555  56.406  1.00  1.00           H  
ATOM   3711 2HG2 VAL A 218     -72.165 -57.811  56.507  1.00  1.00           H  
ATOM   3712 3HG2 VAL A 218     -71.233 -58.839  55.393  1.00  1.00           H  
ATOM   3713  N   CYS A 219     -67.657 -59.026  58.486  1.00  1.00           N  
ATOM   3714  CA  CYS A 219     -66.668 -59.200  59.542  1.00  1.00           C  
ATOM   3715  C   CYS A 219     -65.635 -58.081  59.589  1.00  1.00           C  
ATOM   3716  O   CYS A 219     -64.811 -58.069  60.504  1.00  1.00           O  
ATOM   3717  CB  CYS A 219     -65.958 -60.545  59.388  1.00  1.00           C  
ATOM   3718  SG  CYS A 219     -67.005 -61.988  59.691  1.00  1.00           S  
ATOM   3719  H   CYS A 219     -67.601 -59.604  57.659  1.00  1.00           H  
ATOM   3720  HA  CYS A 219     -67.181 -59.183  60.503  1.00  1.00           H  
ATOM   3721 1HB  CYS A 219     -65.557 -60.631  58.378  1.00  1.00           H  
ATOM   3722 2HB  CYS A 219     -65.117 -60.594  60.079  1.00  1.00           H  
ATOM   3723  HG  CYS A 219     -66.060 -62.895  59.466  1.00  1.00           H  
ATOM   3724  N   LYS A 220     -65.618 -57.176  58.615  1.00  1.00           N  
ATOM   3725  CA  LYS A 220     -64.816 -55.965  58.717  1.00  1.00           C  
ATOM   3726  C   LYS A 220     -65.661 -54.725  58.951  1.00  1.00           C  
ATOM   3727  O   LYS A 220     -65.106 -53.637  59.126  1.00  1.00           O  
ATOM   3728  CB  LYS A 220     -63.951 -55.787  57.468  1.00  1.00           C  
ATOM   3729  CG  LYS A 220     -62.813 -56.785  57.395  1.00  1.00           C  
ATOM   3730  CD  LYS A 220     -61.917 -56.536  56.201  1.00  1.00           C  
ATOM   3731  CE  LYS A 220     -60.767 -57.524  56.189  1.00  1.00           C  
ATOM   3732  NZ  LYS A 220     -59.821 -57.263  55.070  1.00  1.00           N  
ATOM   3733  H   LYS A 220     -66.172 -57.330  57.785  1.00  1.00           H  
ATOM   3734  HA  LYS A 220     -64.161 -56.057  59.584  1.00  1.00           H  
ATOM   3735 1HB  LYS A 220     -64.570 -55.896  56.578  1.00  1.00           H  
ATOM   3736 2HB  LYS A 220     -63.534 -54.780  57.455  1.00  1.00           H  
ATOM   3737 1HG  LYS A 220     -62.211 -56.720  58.302  1.00  1.00           H  
ATOM   3738 2HG  LYS A 220     -63.218 -57.794  57.321  1.00  1.00           H  
ATOM   3739 1HD  LYS A 220     -62.496 -56.640  55.283  1.00  1.00           H  
ATOM   3740 2HD  LYS A 220     -61.522 -55.521  56.248  1.00  1.00           H  
ATOM   3741 1HE  LYS A 220     -60.223 -57.460  57.131  1.00  1.00           H  
ATOM   3742 2HE  LYS A 220     -61.158 -58.536  56.089  1.00  1.00           H  
ATOM   3743 1HZ  LYS A 220     -59.072 -57.940  55.097  1.00  1.00           H  
ATOM   3744 2HZ  LYS A 220     -60.311 -57.338  54.190  1.00  1.00           H  
ATOM   3745 3HZ  LYS A 220     -59.436 -56.334  55.163  1.00  1.00           H  
ATOM   3746  N   MET A 221     -66.985 -54.865  58.962  1.00  1.00           N  
ATOM   3747  CA  MET A 221     -67.852 -53.797  59.438  1.00  1.00           C  
ATOM   3748  C   MET A 221     -68.114 -53.902  60.932  1.00  1.00           C  
ATOM   3749  O   MET A 221     -68.195 -52.876  61.616  1.00  1.00           O  
ATOM   3750  CB  MET A 221     -69.191 -53.812  58.691  1.00  1.00           C  
ATOM   3751  CG  MET A 221     -69.149 -53.273  57.273  1.00  1.00           C  
ATOM   3752  SD  MET A 221     -68.751 -51.519  57.213  1.00  1.00           S  
ATOM   3753  CE  MET A 221     -70.231 -50.813  57.930  1.00  1.00           C  
ATOM   3754  H   MET A 221     -67.398 -55.726  58.635  1.00  1.00           H  
ATOM   3755  HA  MET A 221     -67.362 -52.843  59.250  1.00  1.00           H  
ATOM   3756 1HB  MET A 221     -69.567 -54.833  58.640  1.00  1.00           H  
ATOM   3757 2HB  MET A 221     -69.922 -53.220  59.243  1.00  1.00           H  
ATOM   3758 1HG  MET A 221     -68.401 -53.818  56.699  1.00  1.00           H  
ATOM   3759 2HG  MET A 221     -70.119 -53.424  56.799  1.00  1.00           H  
ATOM   3760 1HE  MET A 221     -70.137 -49.727  57.962  1.00  1.00           H  
ATOM   3761 2HE  MET A 221     -71.095 -51.086  57.324  1.00  1.00           H  
ATOM   3762 3HE  MET A 221     -70.362 -51.195  58.943  1.00  1.00           H  
ATOM   3763  N   LEU A 222     -68.224 -55.120  61.464  1.00  1.00           N  
ATOM   3764  CA  LEU A 222     -68.702 -55.320  62.833  1.00  1.00           C  
ATOM   3765  C   LEU A 222     -67.582 -55.184  63.869  1.00  1.00           C  
ATOM   3766  O   LEU A 222     -67.334 -56.075  64.682  1.00  1.00           O  
ATOM   3767  CB  LEU A 222     -69.393 -56.671  62.959  1.00  1.00           C  
ATOM   3768  CG  LEU A 222     -70.730 -56.864  62.249  1.00  1.00           C  
ATOM   3769  CD1 LEU A 222     -71.225 -58.285  62.454  1.00  1.00           C  
ATOM   3770  CD2 LEU A 222     -71.756 -55.857  62.739  1.00  1.00           C  
ATOM   3771  H   LEU A 222     -67.971 -55.925  60.909  1.00  1.00           H  
ATOM   3772  HA  LEU A 222     -69.422 -54.535  63.066  1.00  1.00           H  
ATOM   3773 1HB  LEU A 222     -68.726 -57.440  62.574  1.00  1.00           H  
ATOM   3774 2HB  LEU A 222     -69.574 -56.872  64.015  1.00  1.00           H  
ATOM   3775  HG  LEU A 222     -70.594 -56.731  61.175  1.00  1.00           H  
ATOM   3776 1HD1 LEU A 222     -72.179 -58.416  61.944  1.00  1.00           H  
ATOM   3777 2HD1 LEU A 222     -70.497 -58.987  62.046  1.00  1.00           H  
ATOM   3778 3HD1 LEU A 222     -71.354 -58.475  63.519  1.00  1.00           H  
ATOM   3779 1HD2 LEU A 222     -72.700 -56.015  62.216  1.00  1.00           H  
ATOM   3780 2HD2 LEU A 222     -71.909 -55.985  63.810  1.00  1.00           H  
ATOM   3781 3HD2 LEU A 222     -71.397 -54.847  62.541  1.00  1.00           H  
ATOM   3782  N   TYR A 223     -66.917 -54.026  63.853  1.00  1.00           N  
ATOM   3783  CA  TYR A 223     -65.950 -53.660  64.894  1.00  1.00           C  
ATOM   3784  C   TYR A 223     -66.110 -52.169  65.179  1.00  1.00           C  
ATOM   3785  O   TYR A 223     -65.501 -51.324  64.518  1.00  1.00           O  
ATOM   3786  CB  TYR A 223     -64.527 -54.024  64.491  1.00  1.00           C  
ATOM   3787  CG  TYR A 223     -64.282 -55.508  64.584  1.00  1.00           C  
ATOM   3788  CD1 TYR A 223     -63.998 -56.105  65.806  1.00  1.00           C  
ATOM   3789  CD2 TYR A 223     -64.379 -56.320  63.464  1.00  1.00           C  
ATOM   3790  CE1 TYR A 223     -63.792 -57.471  65.907  1.00  1.00           C  
ATOM   3791  CE2 TYR A 223     -64.185 -57.685  63.558  1.00  1.00           C  
ATOM   3792  CZ  TYR A 223     -63.887 -58.254  64.777  1.00  1.00           C  
ATOM   3793  OH  TYR A 223     -63.684 -59.612  64.862  1.00  1.00           O  
ATOM   3794  H   TYR A 223     -67.091 -53.383  63.095  1.00  1.00           H  
ATOM   3795  HA  TYR A 223     -66.195 -54.209  65.803  1.00  1.00           H  
ATOM   3796 1HB  TYR A 223     -64.341 -53.691  63.469  1.00  1.00           H  
ATOM   3797 2HB  TYR A 223     -63.821 -53.503  65.138  1.00  1.00           H  
ATOM   3798  HD1 TYR A 223     -63.933 -55.496  66.708  1.00  1.00           H  
ATOM   3799  HD2 TYR A 223     -64.610 -55.883  62.492  1.00  1.00           H  
ATOM   3800  HE1 TYR A 223     -63.570 -57.919  66.875  1.00  1.00           H  
ATOM   3801  HE2 TYR A 223     -64.268 -58.310  62.669  1.00  1.00           H  
ATOM   3802  HH  TYR A 223     -63.786 -60.005  63.992  1.00  1.00           H  
ATOM   3803  N   GLN A 224     -66.937 -51.861  66.171  1.00  1.00           N  
ATOM   3804  CA  GLN A 224     -67.249 -50.494  66.571  1.00  1.00           C  
ATOM   3805  C   GLN A 224     -67.023 -50.230  68.052  1.00  1.00           C  
ATOM   3806  O   GLN A 224     -66.543 -49.152  68.410  1.00  1.00           O  
ATOM   3807  CB  GLN A 224     -68.713 -50.171  66.218  1.00  1.00           C  
ATOM   3808  CG  GLN A 224     -69.012 -50.144  64.728  1.00  1.00           C  
ATOM   3809  CD  GLN A 224     -70.469 -49.839  64.433  1.00  1.00           C  
ATOM   3810  OE1 GLN A 224     -71.287 -49.720  65.344  1.00  1.00           O  
ATOM   3811  NE2 GLN A 224     -70.799 -49.706  63.152  1.00  1.00           N  
ATOM   3812  H   GLN A 224     -67.368 -52.628  66.666  1.00  1.00           H  
ATOM   3813  HA  GLN A 224     -66.593 -49.816  66.024  1.00  1.00           H  
ATOM   3814 1HB  GLN A 224     -69.369 -50.911  66.676  1.00  1.00           H  
ATOM   3815 2HB  GLN A 224     -68.980 -49.197  66.629  1.00  1.00           H  
ATOM   3816 1HG  GLN A 224     -68.400 -49.373  64.260  1.00  1.00           H  
ATOM   3817 2HG  GLN A 224     -68.774 -51.119  64.303  1.00  1.00           H  
ATOM   3818 1HE2 GLN A 224     -71.745 -49.505  62.897  1.00  1.00           H  
ATOM   3819 2HE2 GLN A 224     -70.101 -49.807  62.443  1.00  1.00           H  
ATOM   3820  N   LEU A 225     -67.353 -51.185  68.924  1.00  1.00           N  
ATOM   3821  CA  LEU A 225     -67.393 -50.915  70.357  1.00  1.00           C  
ATOM   3822  C   LEU A 225     -66.569 -51.903  71.176  1.00  1.00           C  
ATOM   3823  O   LEU A 225     -65.999 -51.527  72.205  1.00  1.00           O  
ATOM   3824  CB  LEU A 225     -68.842 -50.923  70.846  1.00  1.00           C  
ATOM   3825  CG  LEU A 225     -69.705 -49.776  70.320  1.00  1.00           C  
ATOM   3826  CD1 LEU A 225     -71.155 -49.998  70.680  1.00  1.00           C  
ATOM   3827  CD2 LEU A 225     -69.210 -48.448  70.870  1.00  1.00           C  
ATOM   3828  H   LEU A 225     -67.579 -52.111  68.591  1.00  1.00           H  
ATOM   3829  HA  LEU A 225     -66.965 -49.930  70.536  1.00  1.00           H  
ATOM   3830 1HB  LEU A 225     -69.305 -51.861  70.545  1.00  1.00           H  
ATOM   3831 2HB  LEU A 225     -68.842 -50.875  71.935  1.00  1.00           H  
ATOM   3832  HG  LEU A 225     -69.654 -49.751  69.232  1.00  1.00           H  
ATOM   3833 1HD1 LEU A 225     -71.755 -49.172  70.298  1.00  1.00           H  
ATOM   3834 2HD1 LEU A 225     -71.501 -50.932  70.238  1.00  1.00           H  
ATOM   3835 3HD1 LEU A 225     -71.257 -50.049  71.764  1.00  1.00           H  
ATOM   3836 1HD2 LEU A 225     -69.833 -47.640  70.487  1.00  1.00           H  
ATOM   3837 2HD2 LEU A 225     -69.263 -48.462  71.959  1.00  1.00           H  
ATOM   3838 3HD2 LEU A 225     -68.177 -48.288  70.560  1.00  1.00           H  
ATOM   3839  N   LYS A 226     -66.513 -53.160  70.741  1.00  1.00           N  
ATOM   3840  CA  LYS A 226     -65.768 -54.188  71.464  1.00  1.00           C  
ATOM   3841  C   LYS A 226     -64.275 -53.923  71.315  1.00  1.00           C  
ATOM   3842  O   LYS A 226     -63.693 -54.168  70.255  1.00  1.00           O  
ATOM   3843  CB  LYS A 226     -66.143 -55.574  70.943  1.00  1.00           C  
ATOM   3844  CG  LYS A 226     -67.579 -55.977  71.266  1.00  1.00           C  
ATOM   3845  CD  LYS A 226     -67.915 -57.363  70.734  1.00  1.00           C  
ATOM   3846  CE  LYS A 226     -69.364 -57.730  71.024  1.00  1.00           C  
ATOM   3847  NZ  LYS A 226     -69.720 -59.074  70.492  1.00  1.00           N  
ATOM   3848  H   LYS A 226     -66.998 -53.411  69.891  1.00  1.00           H  
ATOM   3849  HA  LYS A 226     -66.031 -54.127  72.521  1.00  1.00           H  
ATOM   3850 1HB  LYS A 226     -66.013 -55.603  69.861  1.00  1.00           H  
ATOM   3851 2HB  LYS A 226     -65.473 -56.318  71.374  1.00  1.00           H  
ATOM   3852 1HG  LYS A 226     -67.724 -55.974  72.347  1.00  1.00           H  
ATOM   3853 2HG  LYS A 226     -68.267 -55.258  70.823  1.00  1.00           H  
ATOM   3854 1HD  LYS A 226     -67.750 -57.390  69.656  1.00  1.00           H  
ATOM   3855 2HD  LYS A 226     -67.263 -58.101  71.202  1.00  1.00           H  
ATOM   3856 1HE  LYS A 226     -69.532 -57.724  72.100  1.00  1.00           H  
ATOM   3857 2HE  LYS A 226     -70.024 -56.990  70.572  1.00  1.00           H  
ATOM   3858 1HZ  LYS A 226     -70.687 -59.276  70.706  1.00  1.00           H  
ATOM   3859 2HZ  LYS A 226     -69.587 -59.087  69.491  1.00  1.00           H  
ATOM   3860 3HZ  LYS A 226     -69.129 -59.773  70.919  1.00  1.00           H  
ATOM   3861  N   ILE A 227     -63.656 -53.416  72.381  1.00  1.00           N  
ATOM   3862  CA  ILE A 227     -62.297 -52.889  72.320  1.00  1.00           C  
ATOM   3863  C   ILE A 227     -61.262 -54.007  72.339  1.00  1.00           C  
ATOM   3864  O   ILE A 227     -61.584 -55.175  72.587  1.00  1.00           O  
ATOM   3865  CB  ILE A 227     -62.042 -51.885  73.459  1.00  1.00           C  
ATOM   3866  CG1 ILE A 227     -62.268 -52.545  74.818  1.00  1.00           C  
ATOM   3867  CG2 ILE A 227     -62.922 -50.654  73.298  1.00  1.00           C  
ATOM   3868  CD1 ILE A 227     -61.791 -51.714  75.984  1.00  1.00           C  
ATOM   3869  H   ILE A 227     -64.151 -53.400  73.262  1.00  1.00           H  
ATOM   3870  HA  ILE A 227     -62.170 -52.370  71.370  1.00  1.00           H  
ATOM   3871  HB  ILE A 227     -60.997 -51.576  73.444  1.00  1.00           H  
ATOM   3872 1HG1 ILE A 227     -63.330 -52.745  74.953  1.00  1.00           H  
ATOM   3873 2HG1 ILE A 227     -61.749 -53.503  74.849  1.00  1.00           H  
ATOM   3874 1HG2 ILE A 227     -62.727 -49.958  74.114  1.00  1.00           H  
ATOM   3875 2HG2 ILE A 227     -62.701 -50.171  72.348  1.00  1.00           H  
ATOM   3876 3HG2 ILE A 227     -63.971 -50.952  73.319  1.00  1.00           H  
ATOM   3877 1HD1 ILE A 227     -61.985 -52.248  76.915  1.00  1.00           H  
ATOM   3878 2HD1 ILE A 227     -60.721 -51.531  75.887  1.00  1.00           H  
ATOM   3879 3HD1 ILE A 227     -62.323 -50.763  75.994  1.00  1.00           H  
ATOM   3880  N   VAL A 228     -60.009 -53.640  72.070  1.00  1.00           N  
ATOM   3881  CA  VAL A 228     -58.929 -54.603  71.894  1.00  1.00           C  
ATOM   3882  C   VAL A 228     -58.476 -55.191  73.233  1.00  1.00           C  
ATOM   3883  O   VAL A 228     -58.037 -56.347  73.288  1.00  1.00           O  
ATOM   3884  CB  VAL A 228     -57.779 -53.901  71.144  1.00  1.00           C  
ATOM   3885  CG1 VAL A 228     -56.623 -54.848  70.828  1.00  1.00           C  
ATOM   3886  CG2 VAL A 228     -58.304 -53.247  69.875  1.00  1.00           C  
ATOM   3887  H   VAL A 228     -59.808 -52.654  71.986  1.00  1.00           H  
ATOM   3888  HA  VAL A 228     -59.302 -55.438  71.300  1.00  1.00           H  
ATOM   3889  HB  VAL A 228     -57.347 -53.138  71.792  1.00  1.00           H  
ATOM   3890 1HG1 VAL A 228     -55.840 -54.304  70.300  1.00  1.00           H  
ATOM   3891 2HG1 VAL A 228     -56.219 -55.252  71.756  1.00  1.00           H  
ATOM   3892 3HG1 VAL A 228     -56.982 -55.665  70.202  1.00  1.00           H  
ATOM   3893 1HG2 VAL A 228     -57.484 -52.754  69.354  1.00  1.00           H  
ATOM   3894 2HG2 VAL A 228     -58.741 -54.008  69.228  1.00  1.00           H  
ATOM   3895 3HG2 VAL A 228     -59.065 -52.510  70.134  1.00  1.00           H  
ATOM   3896  N   ASN A 229     -58.628 -54.434  74.325  1.00  1.00           N  
ATOM   3897  CA  ASN A 229     -58.000 -54.793  75.599  1.00  1.00           C  
ATOM   3898  C   ASN A 229     -58.478 -56.096  76.249  1.00  1.00           C  
ATOM   3899  O   ASN A 229     -57.635 -56.766  76.872  1.00  1.00           O  
ATOM   3900  CB  ASN A 229     -58.142 -53.626  76.585  1.00  1.00           C  
ATOM   3901  CG  ASN A 229     -57.283 -52.440  76.212  1.00  1.00           C  
ATOM   3902  OD1 ASN A 229     -56.139 -52.598  75.788  1.00  1.00           O  
ATOM   3903  ND2 ASN A 229     -57.828 -51.242  76.374  1.00  1.00           N  
ATOM   3904  H   ASN A 229     -59.188 -53.596  74.272  1.00  1.00           H  
ATOM   3905  HA  ASN A 229     -56.940 -54.984  75.421  1.00  1.00           H  
ATOM   3906 1HB  ASN A 229     -59.184 -53.307  76.624  1.00  1.00           H  
ATOM   3907 2HB  ASN A 229     -57.864 -53.960  77.585  1.00  1.00           H  
ATOM   3908 1HD2 ASN A 229     -57.306 -50.420  76.143  1.00  1.00           H  
ATOM   3909 2HD2 ASN A 229     -58.760 -51.160  76.726  1.00  1.00           H  
ATOM   3910  N   PRO A 230     -59.755 -56.515  76.184  1.00  1.00           N  
ATOM   3911  CA  PRO A 230     -60.050 -57.891  76.619  1.00  1.00           C  
ATOM   3912  C   PRO A 230     -59.476 -58.950  75.695  1.00  1.00           C  
ATOM   3913  O   PRO A 230     -59.061 -60.012  76.172  1.00  1.00           O  
ATOM   3914  CB  PRO A 230     -61.585 -57.939  76.646  1.00  1.00           C  
ATOM   3915  CG  PRO A 230     -61.995 -56.554  76.836  1.00  1.00           C  
ATOM   3916  CD  PRO A 230     -61.011 -55.746  76.057  1.00  1.00           C  
ATOM   3917  HA  PRO A 230     -59.638 -58.048  77.627  1.00  1.00           H  
ATOM   3918 1HB  PRO A 230     -61.965 -58.367  75.707  1.00  1.00           H  
ATOM   3919 2HB  PRO A 230     -61.927 -58.596  77.460  1.00  1.00           H  
ATOM   3920 1HG  PRO A 230     -63.026 -56.411  76.480  1.00  1.00           H  
ATOM   3921 2HG  PRO A 230     -61.990 -56.299  77.906  1.00  1.00           H  
ATOM   3922 1HD  PRO A 230     -61.338 -55.680  75.009  1.00  1.00           H  
ATOM   3923 2HD  PRO A 230     -60.925 -54.744  76.502  1.00  1.00           H  
ATOM   3924  N   HIS A 231     -59.434 -58.694  74.393  1.00  1.00           N  
ATOM   3925  CA  HIS A 231     -58.896 -59.660  73.449  1.00  1.00           C  
ATOM   3926  C   HIS A 231     -57.401 -59.443  73.242  1.00  1.00           C  
ATOM   3927  O   HIS A 231     -56.727 -58.848  74.081  1.00  1.00           O  
ATOM   3928  CB  HIS A 231     -59.637 -59.567  72.113  1.00  1.00           C  
ATOM   3929  CG  HIS A 231     -61.076 -59.967  72.194  1.00  1.00           C  
ATOM   3930  ND1 HIS A 231     -62.083 -59.069  72.477  1.00  1.00           N  
ATOM   3931  CD2 HIS A 231     -61.678 -61.170  72.035  1.00  1.00           C  
ATOM   3932  CE1 HIS A 231     -63.244 -59.700  72.483  1.00  1.00           C  
ATOM   3933  NE2 HIS A 231     -63.026 -60.976  72.218  1.00  1.00           N  
ATOM   3934  H   HIS A 231     -59.782 -57.810  74.049  1.00  1.00           H  
ATOM   3935  HA  HIS A 231     -59.029 -60.667  73.843  1.00  1.00           H  
ATOM   3936 1HB  HIS A 231     -59.588 -58.544  71.740  1.00  1.00           H  
ATOM   3937 2HB  HIS A 231     -59.147 -60.207  71.380  1.00  1.00           H  
ATOM   3938  HD2 HIS A 231     -61.186 -62.115  71.803  1.00  1.00           H  
ATOM   3939  HE1 HIS A 231     -64.216 -59.245  72.674  1.00  1.00           H  
ATOM   3940  HE2 HIS A 231     -63.732 -61.696  72.158  1.00  1.00           H  
ATOM   3941  N   ASN A 232     -49.395 -58.855  76.751  1.00  1.00           N  
ATOM   3942  CA  ASN A 232     -49.025 -59.750  75.660  1.00  1.00           C  
ATOM   3943  C   ASN A 232     -47.530 -59.735  75.371  1.00  1.00           C  
ATOM   3944  O   ASN A 232     -46.966 -58.681  75.067  1.00  1.00           O  
ATOM   3945  CB  ASN A 232     -49.785 -59.383  74.381  1.00  1.00           C  
ATOM   3946  CG  ASN A 232     -51.244 -59.784  74.427  1.00  1.00           C  
ATOM   3947  OD1 ASN A 232     -51.589 -60.875  74.880  1.00  1.00           O  
ATOM   3948  ND2 ASN A 232     -52.114 -58.902  73.947  1.00  1.00           N  
ATOM   3949  H   ASN A 232     -48.684 -58.553  77.402  1.00  1.00           H  
ATOM   3950  HA  ASN A 232     -49.293 -60.769  75.943  1.00  1.00           H  
ATOM   3951 1HB  ASN A 232     -49.724 -58.306  74.218  1.00  1.00           H  
ATOM   3952 2HB  ASN A 232     -49.316 -59.871  73.527  1.00  1.00           H  
ATOM   3953 1HD2 ASN A 232     -53.092 -59.112  73.951  1.00  1.00           H  
ATOM   3954 2HD2 ASN A 232     -51.791 -58.030  73.582  1.00  1.00           H  
ATOM   3955  N   CYS A 233     -46.915 -60.919  75.476  1.00  1.00           N  
ATOM   3956  CA  CYS A 233     -45.586 -61.235  74.940  1.00  1.00           C  
ATOM   3957  C   CYS A 233     -44.489 -60.347  75.544  1.00  1.00           C  
ATOM   3958  O   CYS A 233     -43.892 -59.501  74.878  1.00  1.00           O  
ATOM   3959  CB  CYS A 233     -45.584 -61.143  73.409  1.00  1.00           C  
ATOM   3960  SG  CYS A 233     -46.617 -62.361  72.544  1.00  1.00           S  
ATOM   3961  H   CYS A 233     -47.430 -61.635  75.969  1.00  1.00           H  
ATOM   3962  HA  CYS A 233     -45.331 -62.256  75.226  1.00  1.00           H  
ATOM   3963 1HB  CYS A 233     -45.928 -60.155  73.104  1.00  1.00           H  
ATOM   3964 2HB  CYS A 233     -44.566 -61.264  73.039  1.00  1.00           H  
ATOM   3965  N   THR A 234     -44.257 -60.545  76.840  1.00  1.00           N  
ATOM   3966  CA  THR A 234     -43.090 -59.950  77.479  1.00  1.00           C  
ATOM   3967  C   THR A 234     -41.823 -60.636  76.983  1.00  1.00           C  
ATOM   3968  O   THR A 234     -41.768 -61.864  76.870  1.00  1.00           O  
ATOM   3969  CB  THR A 234     -43.189 -60.062  78.999  1.00  1.00           C  
ATOM   3970  OG1 THR A 234     -43.221 -61.445  79.379  1.00  1.00           O  
ATOM   3971  CG2 THR A 234     -44.450 -59.370  79.500  1.00  1.00           C  
ATOM   3972  H   THR A 234     -44.887 -61.110  77.392  1.00  1.00           H  
ATOM   3973  HA  THR A 234     -43.051 -58.894  77.212  1.00  1.00           H  
ATOM   3974  HB  THR A 234     -42.317 -59.595  79.456  1.00  1.00           H  
ATOM   3975  HG1 THR A 234     -43.174 -61.993  78.591  1.00  1.00           H  
ATOM   3976 1HG2 THR A 234     -44.507 -59.458  80.585  1.00  1.00           H  
ATOM   3977 2HG2 THR A 234     -44.421 -58.316  79.222  1.00  1.00           H  
ATOM   3978 3HG2 THR A 234     -45.325 -59.839  79.053  1.00  1.00           H  
ATOM   3979  N   GLU A 235     -40.791 -59.831  76.700  1.00  1.00           N  
ATOM   3980  CA  GLU A 235     -39.652 -60.313  75.924  1.00  1.00           C  
ATOM   3981  C   GLU A 235     -38.731 -61.203  76.759  1.00  1.00           C  
ATOM   3982  O   GLU A 235     -38.581 -60.997  77.968  1.00  1.00           O  
ATOM   3983  CB  GLU A 235     -38.855 -59.139  75.344  1.00  1.00           C  
ATOM   3984  CG  GLU A 235     -38.133 -58.254  76.344  1.00  1.00           C  
ATOM   3985  CD  GLU A 235     -38.978 -57.095  76.817  1.00  1.00           C  
ATOM   3986  OE1 GLU A 235     -40.193 -57.083  76.531  1.00  1.00           O  
ATOM   3987  OE2 GLU A 235     -38.429 -56.197  77.486  1.00  1.00           O  
ATOM   3988  H   GLU A 235     -40.795 -58.875  77.026  1.00  1.00           H  
ATOM   3989  HA  GLU A 235     -40.028 -60.918  75.098  1.00  1.00           H  
ATOM   3990 1HB  GLU A 235     -38.100 -59.517  74.655  1.00  1.00           H  
ATOM   3991 2HB  GLU A 235     -39.523 -58.491  74.776  1.00  1.00           H  
ATOM   3992 1HG  GLU A 235     -37.847 -58.856  77.206  1.00  1.00           H  
ATOM   3993 2HG  GLU A 235     -37.223 -57.872  75.885  1.00  1.00           H  
ATOM   3994  N   PRO A 236     -38.169 -62.251  76.153  1.00  1.00           N  
ATOM   3995  CA  PRO A 236     -36.931 -62.832  76.685  1.00  1.00           C  
ATOM   3996  C   PRO A 236     -35.706 -62.122  76.124  1.00  1.00           C  
ATOM   3997  O   PRO A 236     -35.449 -62.152  74.915  1.00  1.00           O  
ATOM   3998  CB  PRO A 236     -37.011 -64.299  76.240  1.00  1.00           C  
ATOM   3999  CG  PRO A 236     -37.866 -64.274  75.014  1.00  1.00           C  
ATOM   4000  CD  PRO A 236     -38.848 -63.150  75.204  1.00  1.00           C  
ATOM   4001  HA  PRO A 236     -36.938 -62.755  77.783  1.00  1.00           H  
ATOM   4002 1HB  PRO A 236     -36.001 -64.688  76.044  1.00  1.00           H  
ATOM   4003 2HB  PRO A 236     -37.442 -64.913  77.044  1.00  1.00           H  
ATOM   4004 1HG  PRO A 236     -37.243 -64.122  74.120  1.00  1.00           H  
ATOM   4005 2HG  PRO A 236     -38.375 -65.241  74.886  1.00  1.00           H  
ATOM   4006 1HD  PRO A 236     -39.029 -62.653  74.239  1.00  1.00           H  
ATOM   4007 2HD  PRO A 236     -39.787 -63.548  75.617  1.00  1.00           H  
ATOM   4008  N   PHE A 237     -34.950 -61.464  76.992  1.00  1.00           N  
ATOM   4009  CA  PHE A 237     -33.773 -60.713  76.559  1.00  1.00           C  
ATOM   4010  C   PHE A 237     -32.575 -61.565  76.116  1.00  1.00           C  
ATOM   4011  O   PHE A 237     -31.793 -61.071  75.292  1.00  1.00           O  
ATOM   4012  CB  PHE A 237     -33.363 -59.696  77.639  1.00  1.00           C  
ATOM   4013  CG  PHE A 237     -32.920 -60.299  78.944  1.00  1.00           C  
ATOM   4014  CD1 PHE A 237     -33.845 -60.641  79.919  1.00  1.00           C  
ATOM   4015  CD2 PHE A 237     -31.569 -60.458  79.223  1.00  1.00           C  
ATOM   4016  CE1 PHE A 237     -33.438 -61.177  81.125  1.00  1.00           C  
ATOM   4017  CE2 PHE A 237     -31.155 -60.990  80.429  1.00  1.00           C  
ATOM   4018  CZ  PHE A 237     -32.090 -61.349  81.381  1.00  1.00           C  
ATOM   4019  H   PHE A 237     -35.190 -61.480  77.973  1.00  1.00           H  
ATOM   4020  HA  PHE A 237     -34.024 -60.173  75.645  1.00  1.00           H  
ATOM   4021 1HB  PHE A 237     -32.545 -59.081  77.266  1.00  1.00           H  
ATOM   4022 2HB  PHE A 237     -34.200 -59.033  77.850  1.00  1.00           H  
ATOM   4023  HD1 PHE A 237     -34.906 -60.482  79.725  1.00  1.00           H  
ATOM   4024  HD2 PHE A 237     -30.833 -60.174  78.471  1.00  1.00           H  
ATOM   4025  HE1 PHE A 237     -34.179 -61.464  81.871  1.00  1.00           H  
ATOM   4026  HE2 PHE A 237     -30.093 -61.127  80.631  1.00  1.00           H  
ATOM   4027  HZ  PHE A 237     -31.763 -61.765  82.333  1.00  1.00           H  
ATOM   4028  N   PRO A 238     -32.348 -62.811  76.619  1.00  1.00           N  
ATOM   4029  CA  PRO A 238     -31.278 -63.490  75.872  1.00  1.00           C  
ATOM   4030  C   PRO A 238     -31.779 -64.136  74.584  1.00  1.00           C  
ATOM   4031  O   PRO A 238     -32.957 -64.479  74.512  1.00  1.00           O  
ATOM   4032  CB  PRO A 238     -30.786 -64.556  76.851  1.00  1.00           C  
ATOM   4033  CG  PRO A 238     -31.957 -64.865  77.673  1.00  1.00           C  
ATOM   4034  CD  PRO A 238     -32.695 -63.573  77.839  1.00  1.00           C  
ATOM   4035  HA  PRO A 238     -30.480 -62.768  75.647  1.00  1.00           H  
ATOM   4036 1HB  PRO A 238     -30.413 -65.431  76.298  1.00  1.00           H  
ATOM   4037 2HB  PRO A 238     -29.944 -64.165  77.441  1.00  1.00           H  
ATOM   4038 1HG  PRO A 238     -32.575 -65.630  77.182  1.00  1.00           H  
ATOM   4039 2HG  PRO A 238     -31.642 -65.284  78.640  1.00  1.00           H  
ATOM   4040 1HD  PRO A 238     -33.776 -63.773  77.894  1.00  1.00           H  
ATOM   4041 2HD  PRO A 238     -32.348 -63.066  78.752  1.00  1.00           H  
ATOM   4042  N   GLN A 239     -33.171 -63.246  68.975  1.00  1.00           N  
ATOM   4043  CA  GLN A 239     -31.772 -63.553  68.684  1.00  1.00           C  
ATOM   4044  C   GLN A 239     -30.925 -62.332  68.213  1.00  1.00           C  
ATOM   4045  O   GLN A 239     -29.777 -62.210  68.641  1.00  1.00           O  
ATOM   4046  CB  GLN A 239     -31.694 -64.720  67.678  1.00  1.00           C  
ATOM   4047  CG  GLN A 239     -30.288 -65.177  67.343  1.00  1.00           C  
ATOM   4048  CD  GLN A 239     -29.571 -65.756  68.541  1.00  1.00           C  
ATOM   4049  OE1 GLN A 239     -30.153 -66.507  69.322  1.00  1.00           O  
ATOM   4050  NE2 GLN A 239     -28.303 -65.399  68.701  1.00  1.00           N  
ATOM   4051  H   GLN A 239     -33.794 -63.021  68.213  1.00  1.00           H  
ATOM   4052  HA  GLN A 239     -31.283 -63.850  69.612  1.00  1.00           H  
ATOM   4053 1HB  GLN A 239     -32.235 -65.579  68.074  1.00  1.00           H  
ATOM   4054 2HB  GLN A 239     -32.179 -64.430  66.746  1.00  1.00           H  
ATOM   4055 1HG  GLN A 239     -30.340 -65.944  66.571  1.00  1.00           H  
ATOM   4056 2HG  GLN A 239     -29.716 -64.322  66.982  1.00  1.00           H  
ATOM   4057 1HE2 GLN A 239     -27.778 -65.751  69.476  1.00  1.00           H  
ATOM   4058 2HE2 GLN A 239     -27.872 -64.778  68.047  1.00  1.00           H  
ATOM   4059  N   PRO A 240     -31.460 -61.397  67.356  1.00  1.00           N  
ATOM   4060  CA  PRO A 240     -30.718 -60.140  67.155  1.00  1.00           C  
ATOM   4061  C   PRO A 240     -30.758 -59.201  68.351  1.00  1.00           C  
ATOM   4062  O   PRO A 240     -31.336 -59.520  69.393  1.00  1.00           O  
ATOM   4063  CB  PRO A 240     -31.418 -59.506  65.946  1.00  1.00           C  
ATOM   4064  CG  PRO A 240     -32.018 -60.620  65.235  1.00  1.00           C  
ATOM   4065  CD  PRO A 240     -32.480 -61.548  66.300  1.00  1.00           C  
ATOM   4066  HA  PRO A 240     -29.669 -60.372  66.922  1.00  1.00           H  
ATOM   4067 1HB  PRO A 240     -32.164 -58.772  66.284  1.00  1.00           H  
ATOM   4068 2HB  PRO A 240     -30.686 -58.960  65.331  1.00  1.00           H  
ATOM   4069 1HG  PRO A 240     -32.844 -60.265  64.601  1.00  1.00           H  
ATOM   4070 2HG  PRO A 240     -31.280 -61.085  64.564  1.00  1.00           H  
ATOM   4071 1HD  PRO A 240     -33.474 -61.236  66.652  1.00  1.00           H  
ATOM   4072 2HD  PRO A 240     -32.513 -62.574  65.904  1.00  1.00           H  
ATOM   4073  N   LEU A 241     -30.141 -58.026  68.203  1.00  1.00           N  
ATOM   4074  CA  LEU A 241     -30.120 -57.064  69.297  1.00  1.00           C  
ATOM   4075  C   LEU A 241     -31.439 -56.307  69.386  1.00  1.00           C  
ATOM   4076  O   LEU A 241     -31.963 -56.095  70.486  1.00  1.00           O  
ATOM   4077  CB  LEU A 241     -28.935 -56.105  69.126  1.00  1.00           C  
ATOM   4078  CG  LEU A 241     -28.455 -55.199  70.274  1.00  1.00           C  
ATOM   4079  CD1 LEU A 241     -29.225 -53.882  70.431  1.00  1.00           C  
ATOM   4080  CD2 LEU A 241     -28.477 -55.974  71.584  1.00  1.00           C  
ATOM   4081  H   LEU A 241     -29.684 -57.793  67.333  1.00  1.00           H  
ATOM   4082  HA  LEU A 241     -30.002 -57.608  70.233  1.00  1.00           H  
ATOM   4083 1HB  LEU A 241     -28.056 -56.685  68.851  1.00  1.00           H  
ATOM   4084 2HB  LEU A 241     -29.160 -55.417  68.311  1.00  1.00           H  
ATOM   4085  HG  LEU A 241     -27.438 -54.862  70.070  1.00  1.00           H  
ATOM   4086 1HD1 LEU A 241     -28.810 -53.316  71.266  1.00  1.00           H  
ATOM   4087 2HD1 LEU A 241     -29.135 -53.297  69.516  1.00  1.00           H  
ATOM   4088 3HD1 LEU A 241     -30.275 -54.096  70.625  1.00  1.00           H  
ATOM   4089 1HD2 LEU A 241     -28.135 -55.329  72.394  1.00  1.00           H  
ATOM   4090 2HD2 LEU A 241     -29.493 -56.309  71.791  1.00  1.00           H  
ATOM   4091 3HD2 LEU A 241     -27.818 -56.838  71.506  1.00  1.00           H  
ATOM   4092  N   GLU A 242     -31.988 -55.891  68.246  1.00  1.00           N  
ATOM   4093  CA  GLU A 242     -33.251 -55.158  68.197  1.00  1.00           C  
ATOM   4094  C   GLU A 242     -34.414 -56.074  67.849  1.00  1.00           C  
ATOM   4095  O   GLU A 242     -35.357 -55.669  67.163  1.00  1.00           O  
ATOM   4096  CB  GLU A 242     -33.165 -54.001  67.207  1.00  1.00           C  
ATOM   4097  CG  GLU A 242     -32.212 -52.885  67.619  1.00  1.00           C  
ATOM   4098  CD  GLU A 242     -30.777 -53.138  67.188  1.00  1.00           C  
ATOM   4099  OE1 GLU A 242     -30.526 -54.153  66.504  1.00  1.00           O  
ATOM   4100  OE2 GLU A 242     -29.902 -52.317  67.531  1.00  1.00           O  
ATOM   4101  H   GLU A 242     -31.504 -56.096  67.383  1.00  1.00           H  
ATOM   4102  HA  GLU A 242     -33.454 -54.752  69.189  1.00  1.00           H  
ATOM   4103 1HB  GLU A 242     -32.840 -54.376  66.236  1.00  1.00           H  
ATOM   4104 2HB  GLU A 242     -34.154 -53.562  67.074  1.00  1.00           H  
ATOM   4105 1HG  GLU A 242     -32.551 -51.949  67.175  1.00  1.00           H  
ATOM   4106 2HG  GLU A 242     -32.245 -52.774  68.702  1.00  1.00           H  
ATOM   4107  N   ILE A 243     -34.357 -57.321  68.326  1.00  1.00           N  
ATOM   4108  CA  ILE A 243     -35.427 -58.287  68.111  1.00  1.00           C  
ATOM   4109  C   ILE A 243     -36.695 -57.904  68.874  1.00  1.00           C  
ATOM   4110  O   ILE A 243     -37.800 -58.301  68.482  1.00  1.00           O  
ATOM   4111  CB  ILE A 243     -34.904 -59.691  68.490  1.00  1.00           C  
ATOM   4112  CG1 ILE A 243     -35.860 -60.801  68.043  1.00  1.00           C  
ATOM   4113  CG2 ILE A 243     -34.632 -59.791  69.988  1.00  1.00           C  
ATOM   4114  CD1 ILE A 243     -36.079 -60.888  66.567  1.00  1.00           C  
ATOM   4115  H   ILE A 243     -33.542 -57.599  68.854  1.00  1.00           H  
ATOM   4116  HA  ILE A 243     -35.700 -58.271  67.057  1.00  1.00           H  
ATOM   4117  HB  ILE A 243     -33.977 -59.890  67.953  1.00  1.00           H  
ATOM   4118 1HG1 ILE A 243     -35.480 -61.765  68.379  1.00  1.00           H  
ATOM   4119 2HG1 ILE A 243     -36.834 -60.654  68.512  1.00  1.00           H  
ATOM   4120 1HG2 ILE A 243     -34.266 -60.789  70.225  1.00  1.00           H  
ATOM   4121 2HG2 ILE A 243     -33.882 -59.053  70.271  1.00  1.00           H  
ATOM   4122 3HG2 ILE A 243     -35.553 -59.602  70.539  1.00  1.00           H  
ATOM   4123 1HD1 ILE A 243     -36.769 -61.703  66.348  1.00  1.00           H  
ATOM   4124 2HD1 ILE A 243     -36.499 -59.949  66.205  1.00  1.00           H  
ATOM   4125 3HD1 ILE A 243     -35.128 -61.076  66.069  1.00  1.00           H  
ATOM   4126  N   ASN A 244     -36.577 -57.075  69.912  1.00  1.00           N  
ATOM   4127  CA  ASN A 244     -37.715 -56.659  70.718  1.00  1.00           C  
ATOM   4128  C   ASN A 244     -38.328 -55.357  70.221  1.00  1.00           C  
ATOM   4129  O   ASN A 244     -38.841 -54.564  71.021  1.00  1.00           O  
ATOM   4130  CB  ASN A 244     -37.295 -56.534  72.180  1.00  1.00           C  
ATOM   4131  CG  ASN A 244     -36.843 -57.858  72.759  1.00  1.00           C  
ATOM   4132  OD1 ASN A 244     -37.394 -58.908  72.430  1.00  1.00           O  
ATOM   4133  ND2 ASN A 244     -35.845 -57.816  73.633  1.00  1.00           N  
ATOM   4134  H   ASN A 244     -35.657 -56.727  70.143  1.00  1.00           H  
ATOM   4135  HA  ASN A 244     -38.494 -57.418  70.636  1.00  1.00           H  
ATOM   4136 1HB  ASN A 244     -36.482 -55.812  72.266  1.00  1.00           H  
ATOM   4137 2HB  ASN A 244     -38.131 -56.156  72.769  1.00  1.00           H  
ATOM   4138 1HD2 ASN A 244     -35.506 -58.662  74.046  1.00  1.00           H  
ATOM   4139 2HD2 ASN A 244     -35.431 -56.940  73.878  1.00  1.00           H  
ATOM   4140  N   GLN A 245     -38.278 -55.123  68.910  1.00  1.00           N  
ATOM   4141  CA  GLN A 245     -38.755 -53.896  68.294  1.00  1.00           C  
ATOM   4142  C   GLN A 245     -39.818 -54.134  67.227  1.00  1.00           C  
ATOM   4143  O   GLN A 245     -40.636 -53.238  66.983  1.00  1.00           O  
ATOM   4144  CB  GLN A 245     -37.565 -53.132  67.680  1.00  1.00           C  
ATOM   4145  CG  GLN A 245     -37.843 -51.732  67.144  1.00  1.00           C  
ATOM   4146  CD  GLN A 245     -38.237 -50.753  68.234  1.00  1.00           C  
ATOM   4147  OE1 GLN A 245     -37.664 -50.755  69.324  1.00  1.00           O  
ATOM   4148  NE2 GLN A 245     -39.218 -49.906  67.941  1.00  1.00           N  
ATOM   4149  H   GLN A 245     -37.884 -55.846  68.324  1.00  1.00           H  
ATOM   4150  HA  GLN A 245     -39.216 -53.279  69.065  1.00  1.00           H  
ATOM   4151 1HB  GLN A 245     -36.777 -53.026  68.426  1.00  1.00           H  
ATOM   4152 2HB  GLN A 245     -37.155 -53.705  66.849  1.00  1.00           H  
ATOM   4153 1HG  GLN A 245     -36.943 -51.355  66.659  1.00  1.00           H  
ATOM   4154 2HG  GLN A 245     -38.661 -51.785  66.425  1.00  1.00           H  
ATOM   4155 1HE2 GLN A 245     -39.521 -49.237  68.620  1.00  1.00           H  
ATOM   4156 2HE2 GLN A 245     -39.654 -49.937  67.041  1.00  1.00           H  
ATOM   4157  N   SER A 246     -39.877 -55.322  66.628  1.00  1.00           N  
ATOM   4158  CA  SER A 246     -40.607 -55.473  65.366  1.00  1.00           C  
ATOM   4159  C   SER A 246     -42.064 -55.895  65.538  1.00  1.00           C  
ATOM   4160  O   SER A 246     -42.974 -55.091  65.313  1.00  1.00           O  
ATOM   4161  CB  SER A 246     -39.866 -56.482  64.491  1.00  1.00           C  
ATOM   4162  OG  SER A 246     -39.873 -57.756  65.107  1.00  1.00           O  
ATOM   4163  H   SER A 246     -39.424 -56.128  67.034  1.00  1.00           H  
ATOM   4164  HA  SER A 246     -40.633 -54.505  64.864  1.00  1.00           H  
ATOM   4165 1HB  SER A 246     -40.344 -56.535  63.513  1.00  1.00           H  
ATOM   4166 2HB  SER A 246     -38.841 -56.146  64.336  1.00  1.00           H  
ATOM   4167  HG  SER A 246     -40.353 -57.648  65.932  1.00  1.00           H  
ATOM   4168  N   LEU A 247     -42.309 -57.147  65.938  1.00  1.00           N  
ATOM   4169  CA  LEU A 247     -43.701 -57.587  65.954  1.00  1.00           C  
ATOM   4170  C   LEU A 247     -44.159 -58.170  67.285  1.00  1.00           C  
ATOM   4171  O   LEU A 247     -45.127 -57.686  67.876  1.00  1.00           O  
ATOM   4172  CB  LEU A 247     -43.938 -58.601  64.830  1.00  1.00           C  
ATOM   4173  CG  LEU A 247     -45.374 -58.839  64.328  1.00  1.00           C  
ATOM   4174  CD1 LEU A 247     -45.318 -59.210  62.855  1.00  1.00           C  
ATOM   4175  CD2 LEU A 247     -46.167 -59.900  65.089  1.00  1.00           C  
ATOM   4176  H   LEU A 247     -41.586 -57.791  66.225  1.00  1.00           H  
ATOM   4177  HA  LEU A 247     -44.339 -56.719  65.788  1.00  1.00           H  
ATOM   4178 1HB  LEU A 247     -43.363 -58.294  63.958  1.00  1.00           H  
ATOM   4179 2HB  LEU A 247     -43.571 -59.574  65.157  1.00  1.00           H  
ATOM   4180  HG  LEU A 247     -45.944 -57.913  64.406  1.00  1.00           H  
ATOM   4181 1HD1 LEU A 247     -46.329 -59.381  62.485  1.00  1.00           H  
ATOM   4182 2HD1 LEU A 247     -44.859 -58.397  62.292  1.00  1.00           H  
ATOM   4183 3HD1 LEU A 247     -44.728 -60.117  62.731  1.00  1.00           H  
ATOM   4184 1HD2 LEU A 247     -47.164 -59.988  64.656  1.00  1.00           H  
ATOM   4185 2HD2 LEU A 247     -45.654 -60.859  65.017  1.00  1.00           H  
ATOM   4186 3HD2 LEU A 247     -46.250 -59.611  66.136  1.00  1.00           H  
ATOM   4187  N   LEU A 248     -43.476 -59.215  67.757  1.00  1.00           N  
ATOM   4188  CA  LEU A 248     -44.044 -60.042  68.819  1.00  1.00           C  
ATOM   4189  C   LEU A 248     -43.841 -59.423  70.191  1.00  1.00           C  
ATOM   4190  O   LEU A 248     -44.805 -59.088  70.886  1.00  1.00           O  
ATOM   4191  CB  LEU A 248     -43.423 -61.437  68.808  1.00  1.00           C  
ATOM   4192  CG  LEU A 248     -43.730 -62.405  67.679  1.00  1.00           C  
ATOM   4193  CD1 LEU A 248     -42.924 -63.646  67.921  1.00  1.00           C  
ATOM   4194  CD2 LEU A 248     -45.194 -62.734  67.663  1.00  1.00           C  
ATOM   4195  H   LEU A 248     -42.565 -59.446  67.388  1.00  1.00           H  
ATOM   4196  HA  LEU A 248     -45.116 -60.139  68.647  1.00  1.00           H  
ATOM   4197 1HB  LEU A 248     -42.340 -61.335  68.811  1.00  1.00           H  
ATOM   4198 2HB  LEU A 248     -43.721 -61.957  69.719  1.00  1.00           H  
ATOM   4199  HG  LEU A 248     -43.455 -61.951  66.726  1.00  1.00           H  
ATOM   4200 1HD1 LEU A 248     -43.118 -64.367  67.126  1.00  1.00           H  
ATOM   4201 2HD1 LEU A 248     -41.863 -63.395  67.930  1.00  1.00           H  
ATOM   4202 3HD1 LEU A 248     -43.203 -64.080  68.880  1.00  1.00           H  
ATOM   4203 1HD2 LEU A 248     -45.402 -63.428  66.848  1.00  1.00           H  
ATOM   4204 2HD2 LEU A 248     -45.474 -63.193  68.611  1.00  1.00           H  
ATOM   4205 3HD2 LEU A 248     -45.771 -61.820  67.518  1.00  1.00           H  
ATOM   4206  N   TYR A 249     -42.584 -59.277  70.598  1.00  1.00           N  
ATOM   4207  CA  TYR A 249     -42.259 -58.877  71.957  1.00  1.00           C  
ATOM   4208  C   TYR A 249     -42.057 -57.376  72.086  1.00  1.00           C  
ATOM   4209  O   TYR A 249     -41.324 -56.924  72.974  1.00  1.00           O  
ATOM   4210  CB  TYR A 249     -41.027 -59.644  72.433  1.00  1.00           C  
ATOM   4211  CG  TYR A 249     -41.246 -61.141  72.513  1.00  1.00           C  
ATOM   4212  CD1 TYR A 249     -41.956 -61.708  73.566  1.00  1.00           C  
ATOM   4213  CD2 TYR A 249     -40.739 -61.988  71.539  1.00  1.00           C  
ATOM   4214  CE1 TYR A 249     -42.155 -63.073  73.646  1.00  1.00           C  
ATOM   4215  CE2 TYR A 249     -40.932 -63.356  71.609  1.00  1.00           C  
ATOM   4216  CZ  TYR A 249     -41.641 -63.891  72.664  1.00  1.00           C  
ATOM   4217  OH  TYR A 249     -41.835 -65.250  72.736  1.00  1.00           O  
ATOM   4218  H   TYR A 249     -41.835 -59.449  69.943  1.00  1.00           H  
ATOM   4219  HA  TYR A 249     -43.103 -59.122  72.602  1.00  1.00           H  
ATOM   4220 1HB  TYR A 249     -40.195 -59.453  71.755  1.00  1.00           H  
ATOM   4221 2HB  TYR A 249     -40.735 -59.285  73.420  1.00  1.00           H  
ATOM   4222  HD1 TYR A 249     -42.369 -61.072  74.350  1.00  1.00           H  
ATOM   4223  HD2 TYR A 249     -40.176 -61.578  70.700  1.00  1.00           H  
ATOM   4224  HE1 TYR A 249     -42.715 -63.495  74.480  1.00  1.00           H  
ATOM   4225  HE2 TYR A 249     -40.523 -64.005  70.833  1.00  1.00           H  
ATOM   4226  HH  TYR A 249     -41.416 -65.673  71.982  1.00  1.00           H  
ATOM   4227  N   ARG A 250     -42.694 -56.591  71.220  1.00  1.00           N  
ATOM   4228  CA  ARG A 250     -42.669 -55.140  71.307  1.00  1.00           C  
ATOM   4229  C   ARG A 250     -44.037 -54.577  71.669  1.00  1.00           C  
ATOM   4230  O   ARG A 250     -44.165 -53.843  72.653  1.00  1.00           O  
ATOM   4231  CB  ARG A 250     -42.163 -54.551  69.981  1.00  1.00           C  
ATOM   4232  CG  ARG A 250     -41.949 -53.042  69.985  1.00  1.00           C  
ATOM   4233  CD  ARG A 250     -43.072 -52.280  69.290  1.00  1.00           C  
ATOM   4234  NE  ARG A 250     -42.802 -50.848  69.258  1.00  1.00           N  
ATOM   4235  CZ  ARG A 250     -43.092 -50.011  70.248  1.00  1.00           C  
ATOM   4236  NH1 ARG A 250     -43.670 -50.460  71.355  1.00  1.00           N  
ATOM   4237  NH2 ARG A 250     -42.805 -48.723  70.130  1.00  1.00           N  
ATOM   4238  H   ARG A 250     -43.214 -57.030  70.474  1.00  1.00           H  
ATOM   4239  HA  ARG A 250     -41.986 -54.853  72.107  1.00  1.00           H  
ATOM   4240 1HB  ARG A 250     -41.215 -55.017  69.715  1.00  1.00           H  
ATOM   4241 2HB  ARG A 250     -42.874 -54.780  69.187  1.00  1.00           H  
ATOM   4242 1HG  ARG A 250     -41.894 -52.685  71.013  1.00  1.00           H  
ATOM   4243 2HG  ARG A 250     -41.018 -52.805  69.468  1.00  1.00           H  
ATOM   4244 1HD  ARG A 250     -43.172 -52.635  68.264  1.00  1.00           H  
ATOM   4245 2HD  ARG A 250     -44.007 -52.443  69.823  1.00  1.00           H  
ATOM   4246  HE  ARG A 250     -42.366 -50.470  68.428  1.00  1.00           H  
ATOM   4247 1HH1 ARG A 250     -43.892 -51.441  71.447  1.00  1.00           H  
ATOM   4248 2HH1 ARG A 250     -43.889 -49.820  72.105  1.00  1.00           H  
ATOM   4249 1HH2 ARG A 250     -42.366 -48.379  69.287  1.00  1.00           H  
ATOM   4250 2HH2 ARG A 250     -43.025 -48.086  70.881  1.00  1.00           H  
ATOM   4251  N   GLY A 251     -45.069 -54.905  70.899  1.00  1.00           N  
ATOM   4252  CA  GLY A 251     -46.396 -54.397  71.153  1.00  1.00           C  
ATOM   4253  C   GLY A 251     -47.360 -55.486  71.571  1.00  1.00           C  
ATOM   4254  O   GLY A 251     -47.127 -56.675  71.332  1.00  1.00           O  
ATOM   4255  H   GLY A 251     -44.922 -55.526  70.116  1.00  1.00           H  
ATOM   4256 1HA  GLY A 251     -46.351 -53.639  71.936  1.00  1.00           H  
ATOM   4257 2HA  GLY A 251     -46.776 -53.909  70.256  1.00  1.00           H  
ATOM   4258  N   PRO A 252     -48.459 -55.101  72.226  1.00  1.00           N  
ATOM   4259  CA  PRO A 252     -49.508 -56.076  72.557  1.00  1.00           C  
ATOM   4260  C   PRO A 252     -50.201 -56.562  71.292  1.00  1.00           C  
ATOM   4261  O   PRO A 252     -50.812 -55.782  70.559  1.00  1.00           O  
ATOM   4262  CB  PRO A 252     -50.456 -55.285  73.467  1.00  1.00           C  
ATOM   4263  CG  PRO A 252     -50.218 -53.854  73.119  1.00  1.00           C  
ATOM   4264  CD  PRO A 252     -48.768 -53.755  72.742  1.00  1.00           C  
ATOM   4265  HA  PRO A 252     -49.059 -56.920  73.101  1.00  1.00           H  
ATOM   4266 1HB  PRO A 252     -51.496 -55.594  73.286  1.00  1.00           H  
ATOM   4267 2HB  PRO A 252     -50.235 -55.503  74.522  1.00  1.00           H  
ATOM   4268 1HG  PRO A 252     -50.877 -53.549  72.292  1.00  1.00           H  
ATOM   4269 2HG  PRO A 252     -50.464 -53.209  73.975  1.00  1.00           H  
ATOM   4270 1HD  PRO A 252     -48.642 -52.985  71.967  1.00  1.00           H  
ATOM   4271 2HD  PRO A 252     -48.173 -53.509  73.634  1.00  1.00           H  
ATOM   4272  N   VAL A 253     -50.080 -57.859  71.031  1.00  1.00           N  
ATOM   4273  CA  VAL A 253     -50.526 -58.436  69.767  1.00  1.00           C  
ATOM   4274  C   VAL A 253     -52.045 -58.526  69.766  1.00  1.00           C  
ATOM   4275  O   VAL A 253     -52.643 -59.137  70.658  1.00  1.00           O  
ATOM   4276  CB  VAL A 253     -49.894 -59.816  69.537  1.00  1.00           C  
ATOM   4277  CG1 VAL A 253     -50.422 -60.425  68.251  1.00  1.00           C  
ATOM   4278  CG2 VAL A 253     -48.380 -59.707  69.512  1.00  1.00           C  
ATOM   4279  H   VAL A 253     -49.667 -58.461  71.728  1.00  1.00           H  
ATOM   4280  HA  VAL A 253     -50.215 -57.776  68.956  1.00  1.00           H  
ATOM   4281  HB  VAL A 253     -50.194 -60.482  70.347  1.00  1.00           H  
ATOM   4282 1HG1 VAL A 253     -49.967 -61.404  68.098  1.00  1.00           H  
ATOM   4283 2HG1 VAL A 253     -51.504 -60.535  68.317  1.00  1.00           H  
ATOM   4284 3HG1 VAL A 253     -50.173 -59.775  67.412  1.00  1.00           H  
ATOM   4285 1HG2 VAL A 253     -47.947 -60.693  69.349  1.00  1.00           H  
ATOM   4286 2HG2 VAL A 253     -48.077 -59.039  68.705  1.00  1.00           H  
ATOM   4287 3HG2 VAL A 253     -48.028 -59.309  70.464  1.00  1.00           H  
ATOM   4288  N   ASP A 254     -52.665 -57.902  68.778  1.00  1.00           N  
ATOM   4289  CA  ASP A 254     -54.093 -58.057  68.551  1.00  1.00           C  
ATOM   4290  C   ASP A 254     -54.342 -59.482  68.072  1.00  1.00           C  
ATOM   4291  O   ASP A 254     -53.781 -59.881  67.043  1.00  1.00           O  
ATOM   4292  CB  ASP A 254     -54.556 -57.037  67.513  1.00  1.00           C  
ATOM   4293  CG  ASP A 254     -56.060 -56.870  67.469  1.00  1.00           C  
ATOM   4294  OD1 ASP A 254     -56.770 -57.496  68.278  1.00  1.00           O  
ATOM   4295  OD2 ASP A 254     -56.540 -56.110  66.603  1.00  1.00           O  
ATOM   4296  H   ASP A 254     -52.132 -57.302  68.166  1.00  1.00           H  
ATOM   4297  HA  ASP A 254     -54.615 -57.874  69.491  1.00  1.00           H  
ATOM   4298 1HB  ASP A 254     -54.107 -56.067  67.731  1.00  1.00           H  
ATOM   4299 2HB  ASP A 254     -54.212 -57.341  66.525  1.00  1.00           H  
ATOM   4300  N   PRO A 255     -55.128 -60.292  68.791  1.00  1.00           N  
ATOM   4301  CA  PRO A 255     -55.297 -61.692  68.373  1.00  1.00           C  
ATOM   4302  C   PRO A 255     -56.123 -61.859  67.114  1.00  1.00           C  
ATOM   4303  O   PRO A 255     -55.948 -62.855  66.402  1.00  1.00           O  
ATOM   4304  CB  PRO A 255     -55.983 -62.338  69.583  1.00  1.00           C  
ATOM   4305  CG  PRO A 255     -56.683 -61.218  70.253  1.00  1.00           C  
ATOM   4306  CD  PRO A 255     -55.808 -60.016  70.068  1.00  1.00           C  
ATOM   4307  HA  PRO A 255     -54.308 -62.140  68.197  1.00  1.00           H  
ATOM   4308 1HB  PRO A 255     -56.671 -63.128  69.248  1.00  1.00           H  
ATOM   4309 2HB  PRO A 255     -55.233 -62.817  70.229  1.00  1.00           H  
ATOM   4310 1HG  PRO A 255     -57.679 -61.073  69.810  1.00  1.00           H  
ATOM   4311 2HG  PRO A 255     -56.840 -61.451  71.317  1.00  1.00           H  
ATOM   4312 1HD  PRO A 255     -56.433 -59.113  70.008  1.00  1.00           H  
ATOM   4313 2HD  PRO A 255     -55.100 -59.944  70.906  1.00  1.00           H  
ATOM   4314  N   ALA A 256     -57.016 -60.926  66.819  1.00  1.00           N  
ATOM   4315  CA  ALA A 256     -57.811 -60.983  65.603  1.00  1.00           C  
ATOM   4316  C   ALA A 256     -57.142 -60.278  64.432  1.00  1.00           C  
ATOM   4317  O   ALA A 256     -57.703 -60.266  63.331  1.00  1.00           O  
ATOM   4318  CB  ALA A 256     -59.196 -60.387  65.859  1.00  1.00           C  
ATOM   4319  H   ALA A 256     -57.148 -60.154  67.456  1.00  1.00           H  
ATOM   4320  HA  ALA A 256     -57.919 -62.030  65.318  1.00  1.00           H  
ATOM   4321 1HB  ALA A 256     -59.787 -60.433  64.944  1.00  1.00           H  
ATOM   4322 2HB  ALA A 256     -59.697 -60.955  66.644  1.00  1.00           H  
ATOM   4323 3HB  ALA A 256     -59.093 -59.350  66.173  1.00  1.00           H  
ATOM   4324  N   ASN A 257     -55.962 -59.691  64.643  1.00  1.00           N  
ATOM   4325  CA  ASN A 257     -55.208 -59.116  63.534  1.00  1.00           C  
ATOM   4326  C   ASN A 257     -54.664 -60.207  62.621  1.00  1.00           C  
ATOM   4327  O   ASN A 257     -54.536 -59.997  61.411  1.00  1.00           O  
ATOM   4328  CB  ASN A 257     -54.066 -58.256  64.072  1.00  1.00           C  
ATOM   4329  CG  ASN A 257     -53.502 -57.307  63.036  1.00  1.00           C  
ATOM   4330  OD1 ASN A 257     -54.000 -57.218  61.913  1.00  1.00           O  
ATOM   4331  ND2 ASN A 257     -52.444 -56.595  63.407  1.00  1.00           N  
ATOM   4332  H   ASN A 257     -55.580 -59.640  65.577  1.00  1.00           H  
ATOM   4333  HA  ASN A 257     -55.879 -58.486  62.948  1.00  1.00           H  
ATOM   4334 1HB  ASN A 257     -54.419 -57.673  64.923  1.00  1.00           H  
ATOM   4335 2HB  ASN A 257     -53.262 -58.900  64.428  1.00  1.00           H  
ATOM   4336 1HD2 ASN A 257     -52.026 -55.950  62.767  1.00  1.00           H  
ATOM   4337 2HD2 ASN A 257     -52.066 -56.704  64.326  1.00  1.00           H  
ATOM   4338  N   TRP A 258     -54.353 -61.377  63.181  1.00  1.00           N  
ATOM   4339  CA  TRP A 258     -53.999 -62.530  62.360  1.00  1.00           C  
ATOM   4340  C   TRP A 258     -55.203 -63.034  61.573  1.00  1.00           C  
ATOM   4341  O   TRP A 258     -55.039 -63.658  60.518  1.00  1.00           O  
ATOM   4342  CB  TRP A 258     -53.428 -63.641  63.241  1.00  1.00           C  
ATOM   4343  CG  TRP A 258     -52.915 -64.825  62.489  1.00  1.00           C  
ATOM   4344  CD1 TRP A 258     -51.863 -64.850  61.629  1.00  1.00           C  
ATOM   4345  CD2 TRP A 258     -53.426 -66.162  62.537  1.00  1.00           C  
ATOM   4346  NE1 TRP A 258     -51.683 -66.117  61.132  1.00  1.00           N  
ATOM   4347  CE2 TRP A 258     -52.632 -66.942  61.675  1.00  1.00           C  
ATOM   4348  CE3 TRP A 258     -54.477 -66.775  63.224  1.00  1.00           C  
ATOM   4349  CZ2 TRP A 258     -52.856 -68.302  61.481  1.00  1.00           C  
ATOM   4350  CZ3 TRP A 258     -54.699 -68.129  63.027  1.00  1.00           C  
ATOM   4351  CH2 TRP A 258     -53.890 -68.877  62.164  1.00  1.00           C  
ATOM   4352  H   TRP A 258     -54.360 -61.473  64.187  1.00  1.00           H  
ATOM   4353  HA  TRP A 258     -53.240 -62.222  61.641  1.00  1.00           H  
ATOM   4354 1HB  TRP A 258     -52.607 -63.244  63.840  1.00  1.00           H  
ATOM   4355 2HB  TRP A 258     -54.197 -63.990  63.930  1.00  1.00           H  
ATOM   4356  HD1 TRP A 258     -51.250 -63.989  61.369  1.00  1.00           H  
ATOM   4357  HE1 TRP A 258     -50.970 -66.396  60.474  1.00  1.00           H  
ATOM   4358  HE3 TRP A 258     -55.107 -66.201  63.902  1.00  1.00           H  
ATOM   4359  HZ2 TRP A 258     -52.237 -68.902  60.813  1.00  1.00           H  
ATOM   4360  HZ3 TRP A 258     -55.524 -68.599  63.564  1.00  1.00           H  
ATOM   4361  HH2 TRP A 258     -54.092 -69.940  62.034  1.00  1.00           H  
ATOM   4362  N   PHE A 259     -56.412 -62.773  62.064  1.00  1.00           N  
ATOM   4363  CA  PHE A 259     -57.638 -63.062  61.339  1.00  1.00           C  
ATOM   4364  C   PHE A 259     -58.132 -61.872  60.528  1.00  1.00           C  
ATOM   4365  O   PHE A 259     -59.208 -61.948  59.928  1.00  1.00           O  
ATOM   4366  CB  PHE A 259     -58.728 -63.516  62.310  1.00  1.00           C  
ATOM   4367  CG  PHE A 259     -58.436 -64.832  62.967  1.00  1.00           C  
ATOM   4368  CD1 PHE A 259     -58.709 -66.022  62.315  1.00  1.00           C  
ATOM   4369  CD2 PHE A 259     -57.881 -64.876  64.238  1.00  1.00           C  
ATOM   4370  CE1 PHE A 259     -58.440 -67.237  62.920  1.00  1.00           C  
ATOM   4371  CE2 PHE A 259     -57.609 -66.085  64.849  1.00  1.00           C  
ATOM   4372  CZ  PHE A 259     -57.890 -67.267  64.189  1.00  1.00           C  
ATOM   4373  H   PHE A 259     -56.470 -62.355  62.982  1.00  1.00           H  
ATOM   4374  HA  PHE A 259     -57.440 -63.868  60.630  1.00  1.00           H  
ATOM   4375 1HB  PHE A 259     -58.856 -62.766  63.089  1.00  1.00           H  
ATOM   4376 2HB  PHE A 259     -59.675 -63.602  61.779  1.00  1.00           H  
ATOM   4377  HD1 PHE A 259     -59.140 -65.994  61.314  1.00  1.00           H  
ATOM   4378  HD2 PHE A 259     -57.661 -63.942  64.756  1.00  1.00           H  
ATOM   4379  HE1 PHE A 259     -58.661 -68.167  62.397  1.00  1.00           H  
ATOM   4380  HE2 PHE A 259     -57.175 -66.110  65.849  1.00  1.00           H  
ATOM   4381  HZ  PHE A 259     -57.679 -68.221  64.670  1.00  1.00           H  
ATOM   4382  N   GLY A 260     -57.376 -60.777  60.499  1.00  1.00           N  
ATOM   4383  CA  GLY A 260     -57.678 -59.672  59.609  1.00  1.00           C  
ATOM   4384  C   GLY A 260     -58.638 -58.649  60.178  1.00  1.00           C  
ATOM   4385  O   GLY A 260     -59.599 -58.256  59.511  1.00  1.00           O  
ATOM   4386  H   GLY A 260     -56.574 -60.713  61.109  1.00  1.00           H  
ATOM   4387 1HA  GLY A 260     -56.756 -59.155  59.345  1.00  1.00           H  
ATOM   4388 2HA  GLY A 260     -58.108 -60.056  58.685  1.00  1.00           H  
ATOM   4389  N   VAL A 261     -58.394 -58.209  61.408  1.00  1.00           N  
ATOM   4390  CA  VAL A 261     -59.237 -57.226  62.078  1.00  1.00           C  
ATOM   4391  C   VAL A 261     -58.362 -56.057  62.500  1.00  1.00           C  
ATOM   4392  O   VAL A 261     -57.518 -56.192  63.396  1.00  1.00           O  
ATOM   4393  CB  VAL A 261     -59.971 -57.819  63.285  1.00  1.00           C  
ATOM   4394  CG1 VAL A 261     -60.737 -56.731  64.026  1.00  1.00           C  
ATOM   4395  CG2 VAL A 261     -60.898 -58.941  62.845  1.00  1.00           C  
ATOM   4396  H   VAL A 261     -57.589 -58.578  61.893  1.00  1.00           H  
ATOM   4397  HA  VAL A 261     -59.989 -56.875  61.369  1.00  1.00           H  
ATOM   4398  HB  VAL A 261     -59.237 -58.215  63.986  1.00  1.00           H  
ATOM   4399 1HG1 VAL A 261     -61.253 -57.168  64.882  1.00  1.00           H  
ATOM   4400 2HG1 VAL A 261     -60.040 -55.969  64.374  1.00  1.00           H  
ATOM   4401 3HG1 VAL A 261     -61.467 -56.279  63.355  1.00  1.00           H  
ATOM   4402 1HG2 VAL A 261     -61.410 -59.352  63.714  1.00  1.00           H  
ATOM   4403 2HG2 VAL A 261     -61.633 -58.551  62.140  1.00  1.00           H  
ATOM   4404 3HG2 VAL A 261     -60.315 -59.726  62.363  1.00  1.00           H  
ATOM   4405  N   ARG A 262     -58.557 -54.914  61.851  1.00  1.00           N  
ATOM   4406  CA  ARG A 262     -57.981 -53.642  62.282  1.00  1.00           C  
ATOM   4407  C   ARG A 262     -59.042 -52.581  62.044  1.00  1.00           C  
ATOM   4408  O   ARG A 262     -59.370 -52.288  60.891  1.00  1.00           O  
ATOM   4409  CB  ARG A 262     -56.715 -53.293  61.505  1.00  1.00           C  
ATOM   4410  CG  ARG A 262     -55.503 -54.164  61.743  1.00  1.00           C  
ATOM   4411  CD  ARG A 262     -54.333 -53.620  60.942  1.00  1.00           C  
ATOM   4412  NE  ARG A 262     -54.537 -53.783  59.504  1.00  1.00           N  
ATOM   4413  CZ  ARG A 262     -54.776 -52.782  58.663  1.00  1.00           C  
ATOM   4414  NH1 ARG A 262     -54.864 -51.538  59.115  1.00  1.00           N  
ATOM   4415  NH2 ARG A 262     -54.946 -53.026  57.372  1.00  1.00           N  
ATOM   4416  H   ARG A 262     -59.132 -54.937  61.021  1.00  1.00           H  
ATOM   4417  HA  ARG A 262     -57.715 -53.723  63.336  1.00  1.00           H  
ATOM   4418 1HB  ARG A 262     -56.921 -53.335  60.436  1.00  1.00           H  
ATOM   4419 2HB  ARG A 262     -56.413 -52.272  61.740  1.00  1.00           H  
ATOM   4420 1HG  ARG A 262     -55.254 -54.159  62.804  1.00  1.00           H  
ATOM   4421 2HG  ARG A 262     -55.721 -55.185  61.426  1.00  1.00           H  
ATOM   4422 1HD  ARG A 262     -54.212 -52.558  61.151  1.00  1.00           H  
ATOM   4423 2HD  ARG A 262     -53.424 -54.151  61.220  1.00  1.00           H  
ATOM   4424  HE  ARG A 262     -54.493 -54.720  59.126  1.00  1.00           H  
ATOM   4425 1HH1 ARG A 262     -54.750 -51.350  60.101  1.00  1.00           H  
ATOM   4426 2HH1 ARG A 262     -55.045 -50.779  58.474  1.00  1.00           H  
ATOM   4427 1HH2 ARG A 262     -54.895 -53.974  57.026  1.00  1.00           H  
ATOM   4428 2HH2 ARG A 262     -55.128 -52.265  56.734  1.00  1.00           H  
ATOM   4429  N   LYS A 263     -59.583 -52.006  63.110  1.00  1.00           N  
ATOM   4430  CA  LYS A 263     -60.573 -50.947  62.939  1.00  1.00           C  
ATOM   4431  C   LYS A 263     -59.842 -49.656  62.566  1.00  1.00           C  
ATOM   4432  O   LYS A 263     -59.098 -49.077  63.361  1.00  1.00           O  
ATOM   4433  CB  LYS A 263     -61.468 -50.833  64.174  1.00  1.00           C  
ATOM   4434  CG  LYS A 263     -60.803 -50.641  65.535  1.00  1.00           C  
ATOM   4435  CD  LYS A 263     -61.846 -50.704  66.644  1.00  1.00           C  
ATOM   4436  CE  LYS A 263     -62.769 -49.495  66.604  1.00  1.00           C  
ATOM   4437  NZ  LYS A 263     -63.752 -49.491  67.724  1.00  1.00           N  
ATOM   4438  H   LYS A 263     -59.322 -52.289  64.044  1.00  1.00           H  
ATOM   4439  HA  LYS A 263     -61.199 -51.194  62.081  1.00  1.00           H  
ATOM   4440 1HB  LYS A 263     -62.147 -49.988  64.055  1.00  1.00           H  
ATOM   4441 2HB  LYS A 263     -62.078 -51.732  64.266  1.00  1.00           H  
ATOM   4442 1HG  LYS A 263     -60.059 -51.423  65.690  1.00  1.00           H  
ATOM   4443 2HG  LYS A 263     -60.301 -49.675  65.562  1.00  1.00           H  
ATOM   4444 1HD  LYS A 263     -62.442 -51.611  66.532  1.00  1.00           H  
ATOM   4445 2HD  LYS A 263     -61.346 -50.736  67.612  1.00  1.00           H  
ATOM   4446 1HE  LYS A 263     -62.176 -48.583  66.660  1.00  1.00           H  
ATOM   4447 2HE  LYS A 263     -63.317 -49.488  65.662  1.00  1.00           H  
ATOM   4448 1HZ  LYS A 263     -64.340 -48.673  67.653  1.00  1.00           H  
ATOM   4449 2HZ  LYS A 263     -64.325 -50.322  67.673  1.00  1.00           H  
ATOM   4450 3HZ  LYS A 263     -63.259 -49.476  68.605  1.00  1.00           H  
ATOM   4451  N   GLY A 264     -60.000 -49.244  61.307  1.00  1.00           N  
ATOM   4452  CA  GLY A 264     -59.367 -48.038  60.824  1.00  1.00           C  
ATOM   4453  C   GLY A 264     -60.221 -46.808  61.041  1.00  1.00           C  
ATOM   4454  O   GLY A 264     -61.408 -46.880  61.345  1.00  1.00           O  
ATOM   4455  H   GLY A 264     -60.575 -49.784  60.677  1.00  1.00           H  
ATOM   4456 1HA  GLY A 264     -58.411 -47.901  61.331  1.00  1.00           H  
ATOM   4457 2HA  GLY A 264     -59.154 -48.140  59.761  1.00  1.00           H  
ATOM   4458  N   TYR A 265     -59.591 -45.651  60.881  1.00  1.00           N  
ATOM   4459  CA  TYR A 265     -60.275 -44.373  61.061  1.00  1.00           C  
ATOM   4460  C   TYR A 265     -61.154 -43.925  59.883  1.00  1.00           C  
ATOM   4461  O   TYR A 265     -62.247 -43.407  60.154  1.00  1.00           O  
ATOM   4462  CB  TYR A 265     -59.264 -43.274  61.412  1.00  1.00           C  
ATOM   4463  CG  TYR A 265     -59.900 -41.919  61.645  1.00  1.00           C  
ATOM   4464  CD1 TYR A 265     -60.603 -41.653  62.813  1.00  1.00           C  
ATOM   4465  CD2 TYR A 265     -59.793 -40.906  60.695  1.00  1.00           C  
ATOM   4466  CE1 TYR A 265     -61.187 -40.414  63.029  1.00  1.00           C  
ATOM   4467  CE2 TYR A 265     -60.374 -39.665  60.904  1.00  1.00           C  
ATOM   4468  CZ  TYR A 265     -61.066 -39.427  62.071  1.00  1.00           C  
ATOM   4469  OH  TYR A 265     -61.642 -38.195  62.278  1.00  1.00           O  
ATOM   4470  H   TYR A 265     -58.613 -45.654  60.630  1.00  1.00           H  
ATOM   4471  HA  TYR A 265     -60.985 -44.473  61.883  1.00  1.00           H  
ATOM   4472 1HB  TYR A 265     -58.718 -43.556  62.314  1.00  1.00           H  
ATOM   4473 2HB  TYR A 265     -58.537 -43.177  60.607  1.00  1.00           H  
ATOM   4474  HD1 TYR A 265     -60.703 -42.424  63.577  1.00  1.00           H  
ATOM   4475  HD2 TYR A 265     -59.247 -41.083  59.769  1.00  1.00           H  
ATOM   4476  HE1 TYR A 265     -61.735 -40.223  63.952  1.00  1.00           H  
ATOM   4477  HE2 TYR A 265     -60.282 -38.886  60.147  1.00  1.00           H  
ATOM   4478  HH  TYR A 265     -61.468 -37.629  61.522  1.00  1.00           H  
ATOM   4479  N   PRO A 266     -60.764 -44.045  58.595  1.00  1.00           N  
ATOM   4480  CA  PRO A 266     -61.709 -43.633  57.538  1.00  1.00           C  
ATOM   4481  C   PRO A 266     -62.921 -44.535  57.394  1.00  1.00           C  
ATOM   4482  O   PRO A 266     -63.903 -44.109  56.774  1.00  1.00           O  
ATOM   4483  CB  PRO A 266     -60.859 -43.662  56.261  1.00  1.00           C  
ATOM   4484  CG  PRO A 266     -59.488 -43.534  56.717  1.00  1.00           C  
ATOM   4485  CD  PRO A 266     -59.437 -44.298  57.990  1.00  1.00           C  
ATOM   4486  HA  PRO A 266     -62.062 -42.612  57.746  1.00  1.00           H  
ATOM   4487 1HB  PRO A 266     -61.033 -44.601  55.715  1.00  1.00           H  
ATOM   4488 2HB  PRO A 266     -61.157 -42.841  55.592  1.00  1.00           H  
ATOM   4489 1HG  PRO A 266     -58.797 -43.933  55.960  1.00  1.00           H  
ATOM   4490 2HG  PRO A 266     -59.231 -42.473  56.853  1.00  1.00           H  
ATOM   4491 1HD  PRO A 266     -59.289 -45.366  57.772  1.00  1.00           H  
ATOM   4492 2HD  PRO A 266     -58.619 -43.913  58.617  1.00  1.00           H  
ATOM   4493  N   ASN A 267     -62.862 -45.775  57.895  1.00  1.00           N  
ATOM   4494  CA  ASN A 267     -63.948 -46.757  57.933  1.00  1.00           C  
ATOM   4495  C   ASN A 267     -64.459 -47.168  56.552  1.00  1.00           C  
ATOM   4496  O   ASN A 267     -65.497 -47.830  56.457  1.00  1.00           O  
ATOM   4497  CB  ASN A 267     -65.126 -46.271  58.791  1.00  1.00           C  
ATOM   4498  CG  ASN A 267     -64.804 -46.247  60.269  1.00  1.00           C  
ATOM   4499  OD1 ASN A 267     -64.227 -47.190  60.805  1.00  1.00           O  
ATOM   4500  ND2 ASN A 267     -65.170 -45.160  60.938  1.00  1.00           N  
ATOM   4501  H   ASN A 267     -61.960 -46.024  58.276  1.00  1.00           H  
ATOM   4502  HA  ASN A 267     -63.566 -47.679  58.376  1.00  1.00           H  
ATOM   4503 1HB  ASN A 267     -65.413 -45.266  58.478  1.00  1.00           H  
ATOM   4504 2HB  ASN A 267     -65.986 -46.921  58.630  1.00  1.00           H  
ATOM   4505 1HD2 ASN A 267     -64.982 -45.089  61.918  1.00  1.00           H  
ATOM   4506 2HD2 ASN A 267     -65.633 -44.413  60.462  1.00  1.00           H  
ATOM   4507  N   LEU A 268     -63.783 -46.767  55.476  1.00  1.00           N  
ATOM   4508  CA  LEU A 268     -64.071 -47.281  54.148  1.00  1.00           C  
ATOM   4509  C   LEU A 268     -62.767 -47.686  53.479  1.00  1.00           C  
ATOM   4510  O   LEU A 268     -62.737 -48.645  52.703  1.00  1.00           O  
ATOM   4511  CB  LEU A 268     -64.844 -46.243  53.325  1.00  1.00           C  
ATOM   4512  CG  LEU A 268     -64.280 -44.839  53.065  1.00  1.00           C  
ATOM   4513  CD1 LEU A 268     -63.457 -44.735  51.781  1.00  1.00           C  
ATOM   4514  CD2 LEU A 268     -65.404 -43.819  53.057  1.00  1.00           C  
ATOM   4515  H   LEU A 268     -63.048 -46.084  55.591  1.00  1.00           H  
ATOM   4516  HA  LEU A 268     -64.688 -48.173  54.248  1.00  1.00           H  
ATOM   4517 1HB  LEU A 268     -65.026 -46.652  52.332  1.00  1.00           H  
ATOM   4518 2HB  LEU A 268     -65.807 -46.066  53.804  1.00  1.00           H  
ATOM   4519  HG  LEU A 268     -63.568 -44.581  53.850  1.00  1.00           H  
ATOM   4520 1HD1 LEU A 268     -63.092 -43.714  51.664  1.00  1.00           H  
ATOM   4521 2HD1 LEU A 268     -62.610 -45.419  51.835  1.00  1.00           H  
ATOM   4522 3HD1 LEU A 268     -64.081 -44.996  50.927  1.00  1.00           H  
ATOM   4523 1HD2 LEU A 268     -64.993 -42.826  52.873  1.00  1.00           H  
ATOM   4524 2HD2 LEU A 268     -66.117 -44.068  52.271  1.00  1.00           H  
ATOM   4525 3HD2 LEU A 268     -65.911 -43.828  54.023  1.00  1.00           H  
ATOM   4526  N   GLY A 269     -61.682 -46.976  53.806  1.00  1.00           N  
ATOM   4527  CA  GLY A 269     -60.391 -47.262  53.204  1.00  1.00           C  
ATOM   4528  C   GLY A 269     -59.808 -48.586  53.648  1.00  1.00           C  
ATOM   4529  O   GLY A 269     -59.057 -49.218  52.902  1.00  1.00           O  
ATOM   4530  H   GLY A 269     -61.755 -46.229  54.481  1.00  1.00           H  
ATOM   4531 1HA  GLY A 269     -60.490 -47.270  52.118  1.00  1.00           H  
ATOM   4532 2HA  GLY A 269     -59.689 -46.469  53.457  1.00  1.00           H  
ATOM   4533  N   TYR A 270     -60.148 -49.026  54.859  1.00  1.00           N  
ATOM   4534  CA  TYR A 270     -59.841 -50.384  55.285  1.00  1.00           C  
ATOM   4535  C   TYR A 270     -60.660 -51.417  54.523  1.00  1.00           C  
ATOM   4536  O   TYR A 270     -60.238 -52.574  54.419  1.00  1.00           O  
ATOM   4537  CB  TYR A 270     -60.088 -50.510  56.793  1.00  1.00           C  
ATOM   4538  CG  TYR A 270     -59.798 -51.868  57.395  1.00  1.00           C  
ATOM   4539  CD1 TYR A 270     -58.491 -52.297  57.597  1.00  1.00           C  
ATOM   4540  CD2 TYR A 270     -60.831 -52.714  57.784  1.00  1.00           C  
ATOM   4541  CE1 TYR A 270     -58.223 -53.539  58.156  1.00  1.00           C  
ATOM   4542  CE2 TYR A 270     -60.572 -53.954  58.344  1.00  1.00           C  
ATOM   4543  CZ  TYR A 270     -59.268 -54.361  58.527  1.00  1.00           C  
ATOM   4544  OH  TYR A 270     -59.006 -55.591  59.084  1.00  1.00           O  
ATOM   4545  H   TYR A 270     -60.629 -48.407  55.496  1.00  1.00           H  
ATOM   4546  HA  TYR A 270     -58.789 -50.582  55.076  1.00  1.00           H  
ATOM   4547 1HB  TYR A 270     -59.472 -49.784  57.325  1.00  1.00           H  
ATOM   4548 2HB  TYR A 270     -61.130 -50.278  57.012  1.00  1.00           H  
ATOM   4549  HD1 TYR A 270     -57.657 -51.653  57.316  1.00  1.00           H  
ATOM   4550  HD2 TYR A 270     -61.867 -52.405  57.648  1.00  1.00           H  
ATOM   4551  HE1 TYR A 270     -57.192 -53.857  58.306  1.00  1.00           H  
ATOM   4552  HE2 TYR A 270     -61.398 -54.602  58.637  1.00  1.00           H  
ATOM   4553  HH  TYR A 270     -59.834 -56.033  59.285  1.00  1.00           H  
ATOM   4554  N   ILE A 271     -61.807 -51.021  53.971  1.00  1.00           N  
ATOM   4555  CA  ILE A 271     -62.753 -51.939  53.352  1.00  1.00           C  
ATOM   4556  C   ILE A 271     -62.828 -51.745  51.840  1.00  1.00           C  
ATOM   4557  O   ILE A 271     -63.574 -52.475  51.164  1.00  1.00           O  
ATOM   4558  CB  ILE A 271     -64.149 -51.785  53.993  1.00  1.00           C  
ATOM   4559  CG1 ILE A 271     -64.008 -51.524  55.487  1.00  1.00           C  
ATOM   4560  CG2 ILE A 271     -64.934 -53.096  53.955  1.00  1.00           C  
ATOM   4561  CD1 ILE A 271     -65.287 -51.117  56.147  1.00  1.00           C  
ATOM   4562  H   ILE A 271     -62.019 -50.034  53.989  1.00  1.00           H  
ATOM   4563  HA  ILE A 271     -62.404 -52.958  53.517  1.00  1.00           H  
ATOM   4564  HB  ILE A 271     -64.716 -51.029  53.452  1.00  1.00           H  
ATOM   4565 1HG1 ILE A 271     -63.638 -52.422  55.980  1.00  1.00           H  
ATOM   4566 2HG1 ILE A 271     -63.273 -50.736  55.651  1.00  1.00           H  
ATOM   4567 1HG2 ILE A 271     -65.911 -52.948  54.416  1.00  1.00           H  
ATOM   4568 2HG2 ILE A 271     -65.065 -53.411  52.921  1.00  1.00           H  
ATOM   4569 3HG2 ILE A 271     -64.387 -53.864  54.502  1.00  1.00           H  
ATOM   4570 1HD1 ILE A 271     -65.111 -50.948  57.209  1.00  1.00           H  
ATOM   4571 2HD1 ILE A 271     -65.657 -50.199  55.689  1.00  1.00           H  
ATOM   4572 3HD1 ILE A 271     -66.026 -51.908  56.024  1.00  1.00           H  
ATOM   4573  N   GLN A 272     -62.057 -50.793  51.283  1.00  1.00           N  
ATOM   4574  CA  GLN A 272     -62.050 -50.559  49.836  1.00  1.00           C  
ATOM   4575  C   GLN A 272     -61.574 -51.772  49.055  1.00  1.00           C  
ATOM   4576  O   GLN A 272     -61.998 -51.971  47.912  1.00  1.00           O  
ATOM   4577  CB  GLN A 272     -61.162 -49.365  49.466  1.00  1.00           C  
ATOM   4578  CG  GLN A 272     -61.737 -47.985  49.706  1.00  1.00           C  
ATOM   4579  CD  GLN A 272     -60.809 -46.884  49.220  1.00  1.00           C  
ATOM   4580  OE1 GLN A 272     -59.687 -47.149  48.782  1.00  1.00           O  
ATOM   4581  NE2 GLN A 272     -61.278 -45.646  49.279  1.00  1.00           N  
ATOM   4582  H   GLN A 272     -61.469 -50.226  51.876  1.00  1.00           H  
ATOM   4583  HA  GLN A 272     -63.068 -50.338  49.516  1.00  1.00           H  
ATOM   4584 1HB  GLN A 272     -60.230 -49.416  50.030  1.00  1.00           H  
ATOM   4585 2HB  GLN A 272     -60.907 -49.416  48.407  1.00  1.00           H  
ATOM   4586 1HG  GLN A 272     -62.683 -47.898  49.171  1.00  1.00           H  
ATOM   4587 2HG  GLN A 272     -61.900 -47.851  50.775  1.00  1.00           H  
ATOM   4588 1HE2 GLN A 272     -60.711 -44.881  48.972  1.00  1.00           H  
ATOM   4589 2HE2 GLN A 272     -62.199 -45.476  49.629  1.00  1.00           H  
ATOM   4590  N   ASN A 273     -60.717 -52.599  49.657  1.00  1.00           N  
ATOM   4591  CA  ASN A 273     -60.147 -53.748  48.963  1.00  1.00           C  
ATOM   4592  C   ASN A 273     -61.218 -54.784  48.638  1.00  1.00           C  
ATOM   4593  O   ASN A 273     -61.434 -55.129  47.471  1.00  1.00           O  
ATOM   4594  CB  ASN A 273     -59.038 -54.361  49.816  1.00  1.00           C  
ATOM   4595  CG  ASN A 273     -57.842 -53.440  49.959  1.00  1.00           C  
ATOM   4596  OD1 ASN A 273     -57.419 -52.796  49.000  1.00  1.00           O  
ATOM   4597  ND2 ASN A 273     -57.290 -53.372  51.167  1.00  1.00           N  
ATOM   4598  H   ASN A 273     -60.455 -52.425  50.617  1.00  1.00           H  
ATOM   4599  HA  ASN A 273     -59.723 -53.406  48.017  1.00  1.00           H  
ATOM   4600 1HB  ASN A 273     -59.427 -54.591  50.808  1.00  1.00           H  
ATOM   4601 2HB  ASN A 273     -58.710 -55.298  49.367  1.00  1.00           H  
ATOM   4602 1HD2 ASN A 273     -56.498 -52.781  51.322  1.00  1.00           H  
ATOM   4603 2HD2 ASN A 273     -57.667 -53.911  51.919  1.00  1.00           H  
ATOM   4604  N   HIS A 274     -61.925 -55.264  49.657  1.00  1.00           N  
ATOM   4605  CA  HIS A 274     -62.983 -56.240  49.436  1.00  1.00           C  
ATOM   4606  C   HIS A 274     -64.214 -55.624  48.788  1.00  1.00           C  
ATOM   4607  O   HIS A 274     -64.987 -56.349  48.149  1.00  1.00           O  
ATOM   4608  CB  HIS A 274     -63.354 -56.911  50.751  1.00  1.00           C  
ATOM   4609  CG  HIS A 274     -62.266 -57.776  51.301  1.00  1.00           C  
ATOM   4610  ND1 HIS A 274     -62.019 -59.048  50.834  1.00  1.00           N  
ATOM   4611  CD2 HIS A 274     -61.335 -57.540  52.253  1.00  1.00           C  
ATOM   4612  CE1 HIS A 274     -60.998 -59.567  51.491  1.00  1.00           C  
ATOM   4613  NE2 HIS A 274     -60.563 -58.670  52.358  1.00  1.00           N  
ATOM   4614  H   HIS A 274     -61.732 -54.952  50.598  1.00  1.00           H  
ATOM   4615  HA  HIS A 274     -62.632 -57.007  48.746  1.00  1.00           H  
ATOM   4616 1HB  HIS A 274     -63.598 -56.150  51.493  1.00  1.00           H  
ATOM   4617 2HB  HIS A 274     -64.244 -57.525  50.608  1.00  1.00           H  
ATOM   4618  HD2 HIS A 274     -61.225 -56.625  52.836  1.00  1.00           H  
ATOM   4619  HE1 HIS A 274     -60.585 -60.564  51.343  1.00  1.00           H  
ATOM   4620  HE2 HIS A 274     -59.788 -58.792  52.995  1.00  1.00           H  
ATOM   4621  N   LEU A 275     -64.409 -54.306  48.924  1.00  1.00           N  
ATOM   4622  CA  LEU A 275     -65.495 -53.648  48.205  1.00  1.00           C  
ATOM   4623  C   LEU A 275     -65.242 -53.670  46.705  1.00  1.00           C  
ATOM   4624  O   LEU A 275     -66.149 -53.977  45.926  1.00  1.00           O  
ATOM   4625  CB  LEU A 275     -65.666 -52.217  48.723  1.00  1.00           C  
ATOM   4626  CG  LEU A 275     -66.880 -51.338  48.386  1.00  1.00           C  
ATOM   4627  CD1 LEU A 275     -66.740 -50.569  47.079  1.00  1.00           C  
ATOM   4628  CD2 LEU A 275     -68.136 -52.197  48.365  1.00  1.00           C  
ATOM   4629  H   LEU A 275     -63.810 -53.756  49.523  1.00  1.00           H  
ATOM   4630  HA  LEU A 275     -66.415 -54.202  48.385  1.00  1.00           H  
ATOM   4631 1HB  LEU A 275     -65.660 -52.239  49.812  1.00  1.00           H  
ATOM   4632 2HB  LEU A 275     -64.817 -51.622  48.388  1.00  1.00           H  
ATOM   4633  HG  LEU A 275     -66.985 -50.559  49.141  1.00  1.00           H  
ATOM   4634 1HD1 LEU A 275     -67.636 -49.972  46.911  1.00  1.00           H  
ATOM   4635 2HD1 LEU A 275     -65.872 -49.912  47.135  1.00  1.00           H  
ATOM   4636 3HD1 LEU A 275     -66.612 -51.271  46.256  1.00  1.00           H  
ATOM   4637 1HD2 LEU A 275     -68.999 -51.574  48.126  1.00  1.00           H  
ATOM   4638 2HD2 LEU A 275     -68.031 -52.976  47.609  1.00  1.00           H  
ATOM   4639 3HD2 LEU A 275     -68.280 -52.657  49.343  1.00  1.00           H  
ATOM   4640  N   GLN A 276     -64.008 -53.373  46.286  1.00  1.00           N  
ATOM   4641  CA  GLN A 276     -63.673 -53.427  44.866  1.00  1.00           C  
ATOM   4642  C   GLN A 276     -63.620 -54.858  44.347  1.00  1.00           C  
ATOM   4643  O   GLN A 276     -63.886 -55.088  43.163  1.00  1.00           O  
ATOM   4644  CB  GLN A 276     -62.345 -52.713  44.620  1.00  1.00           C  
ATOM   4645  CG  GLN A 276     -62.433 -51.209  44.791  1.00  1.00           C  
ATOM   4646  CD  GLN A 276     -61.091 -50.528  44.688  1.00  1.00           C  
ATOM   4647  OE1 GLN A 276     -60.060 -51.182  44.552  1.00  1.00           O  
ATOM   4648  NE2 GLN A 276     -61.093 -49.202  44.760  1.00  1.00           N  
ATOM   4649  H   GLN A 276     -63.295 -53.108  46.950  1.00  1.00           H  
ATOM   4650  HA  GLN A 276     -64.457 -52.918  44.306  1.00  1.00           H  
ATOM   4651 1HB  GLN A 276     -61.593 -53.096  45.309  1.00  1.00           H  
ATOM   4652 2HB  GLN A 276     -62.000 -52.926  43.608  1.00  1.00           H  
ATOM   4653 1HG  GLN A 276     -63.079 -50.802  44.014  1.00  1.00           H  
ATOM   4654 2HG  GLN A 276     -62.848 -50.989  45.775  1.00  1.00           H  
ATOM   4655 1HE2 GLN A 276     -60.232 -48.696  44.697  1.00  1.00           H  
ATOM   4656 2HE2 GLN A 276     -61.955 -48.708  44.877  1.00  1.00           H  
ATOM   4657  N   ILE A 277     -63.286 -55.825  45.210  1.00  1.00           N  
ATOM   4658  CA  ILE A 277     -63.392 -57.236  44.833  1.00  1.00           C  
ATOM   4659  C   ILE A 277     -64.841 -57.606  44.547  1.00  1.00           C  
ATOM   4660  O   ILE A 277     -65.151 -58.251  43.537  1.00  1.00           O  
ATOM   4661  CB  ILE A 277     -62.791 -58.137  45.928  1.00  1.00           C  
ATOM   4662  CG1 ILE A 277     -61.274 -58.000  45.977  1.00  1.00           C  
ATOM   4663  CG2 ILE A 277     -63.169 -59.591  45.715  1.00  1.00           C  
ATOM   4664  CD1 ILE A 277     -60.658 -58.691  47.157  1.00  1.00           C  
ATOM   4665  H   ILE A 277     -62.956 -55.587  46.135  1.00  1.00           H  
ATOM   4666  HA  ILE A 277     -62.832 -57.391  43.912  1.00  1.00           H  
ATOM   4667  HB  ILE A 277     -63.163 -57.822  46.903  1.00  1.00           H  
ATOM   4668 1HG1 ILE A 277     -60.842 -58.413  45.067  1.00  1.00           H  
ATOM   4669 2HG1 ILE A 277     -61.006 -56.944  46.015  1.00  1.00           H  
ATOM   4670 1HG2 ILE A 277     -62.730 -60.201  46.504  1.00  1.00           H  
ATOM   4671 2HG2 ILE A 277     -64.254 -59.692  45.741  1.00  1.00           H  
ATOM   4672 3HG2 ILE A 277     -62.796 -59.926  44.747  1.00  1.00           H  
ATOM   4673 1HD1 ILE A 277     -59.577 -58.556  47.135  1.00  1.00           H  
ATOM   4674 2HD1 ILE A 277     -61.058 -58.265  48.078  1.00  1.00           H  
ATOM   4675 3HD1 ILE A 277     -60.891 -59.754  47.118  1.00  1.00           H  
ATOM   4676  N   LEU A 278     -65.752 -57.180  45.424  1.00  1.00           N  
ATOM   4677  CA  LEU A 278     -67.162 -57.488  45.227  1.00  1.00           C  
ATOM   4678  C   LEU A 278     -67.729 -56.739  44.027  1.00  1.00           C  
ATOM   4679  O   LEU A 278     -68.595 -57.272  43.328  1.00  1.00           O  
ATOM   4680  CB  LEU A 278     -67.938 -57.177  46.512  1.00  1.00           C  
ATOM   4681  CG  LEU A 278     -69.364 -57.694  46.733  1.00  1.00           C  
ATOM   4682  CD1 LEU A 278     -70.444 -56.785  46.158  1.00  1.00           C  
ATOM   4683  CD2 LEU A 278     -69.485 -59.095  46.149  1.00  1.00           C  
ATOM   4684  H   LEU A 278     -65.475 -56.640  46.232  1.00  1.00           H  
ATOM   4685  HA  LEU A 278     -67.255 -58.550  45.002  1.00  1.00           H  
ATOM   4686 1HB  LEU A 278     -67.373 -57.560  47.360  1.00  1.00           H  
ATOM   4687 2HB  LEU A 278     -68.020 -56.095  46.615  1.00  1.00           H  
ATOM   4688  HG  LEU A 278     -69.578 -57.725  47.802  1.00  1.00           H  
ATOM   4689 1HD1 LEU A 278     -71.425 -57.217  46.354  1.00  1.00           H  
ATOM   4690 2HD1 LEU A 278     -70.380 -55.803  46.626  1.00  1.00           H  
ATOM   4691 3HD1 LEU A 278     -70.300 -56.686  45.082  1.00  1.00           H  
ATOM   4692 1HD2 LEU A 278     -70.497 -59.469  46.304  1.00  1.00           H  
ATOM   4693 2HD2 LEU A 278     -69.270 -59.063  45.080  1.00  1.00           H  
ATOM   4694 3HD2 LEU A 278     -68.774 -59.758  46.642  1.00  1.00           H  
ATOM   4695  N   LEU A 279     -67.230 -55.528  43.754  1.00  1.00           N  
ATOM   4696  CA  LEU A 279     -67.651 -54.813  42.554  1.00  1.00           C  
ATOM   4697  C   LEU A 279     -67.176 -55.516  41.291  1.00  1.00           C  
ATOM   4698  O   LEU A 279     -67.921 -55.598  40.311  1.00  1.00           O  
ATOM   4699  CB  LEU A 279     -67.142 -53.370  42.567  1.00  1.00           C  
ATOM   4700  CG  LEU A 279     -67.762 -52.371  43.541  1.00  1.00           C  
ATOM   4701  CD1 LEU A 279     -67.089 -51.012  43.392  1.00  1.00           C  
ATOM   4702  CD2 LEU A 279     -69.262 -52.270  43.326  1.00  1.00           C  
ATOM   4703  H   LEU A 279     -66.558 -55.097  44.374  1.00  1.00           H  
ATOM   4704  HA  LEU A 279     -68.740 -54.792  42.527  1.00  1.00           H  
ATOM   4705 1HB  LEU A 279     -66.076 -53.380  42.789  1.00  1.00           H  
ATOM   4706 2HB  LEU A 279     -67.281 -52.943  41.573  1.00  1.00           H  
ATOM   4707  HG  LEU A 279     -67.575 -52.697  44.564  1.00  1.00           H  
ATOM   4708 1HD1 LEU A 279     -67.538 -50.306  44.090  1.00  1.00           H  
ATOM   4709 2HD1 LEU A 279     -66.025 -51.108  43.607  1.00  1.00           H  
ATOM   4710 3HD1 LEU A 279     -67.224 -50.650  42.373  1.00  1.00           H  
ATOM   4711 1HD2 LEU A 279     -69.683 -51.553  44.031  1.00  1.00           H  
ATOM   4712 2HD2 LEU A 279     -69.462 -51.937  42.307  1.00  1.00           H  
ATOM   4713 3HD2 LEU A 279     -69.719 -53.247  43.485  1.00  1.00           H  
ATOM   4714  N   LEU A 280     -65.943 -56.035  41.295  1.00  1.00           N  
ATOM   4715  CA  LEU A 280     -65.450 -56.747  40.118  1.00  1.00           C  
ATOM   4716  C   LEU A 280     -66.149 -58.082  39.926  1.00  1.00           C  
ATOM   4717  O   LEU A 280     -66.333 -58.515  38.786  1.00  1.00           O  
ATOM   4718  CB  LEU A 280     -63.939 -56.952  40.204  1.00  1.00           C  
ATOM   4719  CG  LEU A 280     -63.082 -55.710  39.970  1.00  1.00           C  
ATOM   4720  CD1 LEU A 280     -61.615 -56.017  40.212  1.00  1.00           C  
ATOM   4721  CD2 LEU A 280     -63.293 -55.194  38.558  1.00  1.00           C  
ATOM   4722  H   LEU A 280     -65.342 -55.943  42.102  1.00  1.00           H  
ATOM   4723  HA  LEU A 280     -65.667 -56.147  39.235  1.00  1.00           H  
ATOM   4724 1HB  LEU A 280     -63.697 -57.337  41.194  1.00  1.00           H  
ATOM   4725 2HB  LEU A 280     -63.647 -57.698  39.465  1.00  1.00           H  
ATOM   4726  HG  LEU A 280     -63.363 -54.934  40.682  1.00  1.00           H  
ATOM   4727 1HD1 LEU A 280     -61.021 -55.119  40.040  1.00  1.00           H  
ATOM   4728 2HD1 LEU A 280     -61.478 -56.350  41.241  1.00  1.00           H  
ATOM   4729 3HD1 LEU A 280     -61.290 -56.802  39.530  1.00  1.00           H  
ATOM   4730 1HD2 LEU A 280     -62.679 -54.308  38.398  1.00  1.00           H  
ATOM   4731 2HD2 LEU A 280     -63.009 -55.966  37.842  1.00  1.00           H  
ATOM   4732 3HD2 LEU A 280     -64.343 -54.938  38.418  1.00  1.00           H  
ATOM   4733  N   LEU A 281     -66.562 -58.737  41.012  1.00  1.00           N  
ATOM   4734  CA  LEU A 281     -67.316 -59.981  40.880  1.00  1.00           C  
ATOM   4735  C   LEU A 281     -68.709 -59.736  40.314  1.00  1.00           C  
ATOM   4736  O   LEU A 281     -69.171 -60.484  39.441  1.00  1.00           O  
ATOM   4737  CB  LEU A 281     -67.409 -60.680  42.232  1.00  1.00           C  
ATOM   4738  CG  LEU A 281     -66.118 -61.327  42.718  1.00  1.00           C  
ATOM   4739  CD1 LEU A 281     -66.250 -61.772  44.161  1.00  1.00           C  
ATOM   4740  CD2 LEU A 281     -65.806 -62.506  41.823  1.00  1.00           C  
ATOM   4741  H   LEU A 281     -66.358 -58.380  41.934  1.00  1.00           H  
ATOM   4742  HA  LEU A 281     -66.791 -60.632  40.182  1.00  1.00           H  
ATOM   4743 1HB  LEU A 281     -67.721 -59.952  42.979  1.00  1.00           H  
ATOM   4744 2HB  LEU A 281     -68.171 -61.457  42.170  1.00  1.00           H  
ATOM   4745  HG  LEU A 281     -65.307 -60.600  42.672  1.00  1.00           H  
ATOM   4746 1HD1 LEU A 281     -65.317 -62.231  44.487  1.00  1.00           H  
ATOM   4747 2HD1 LEU A 281     -66.468 -60.908  44.789  1.00  1.00           H  
ATOM   4748 3HD1 LEU A 281     -67.059 -62.496  44.245  1.00  1.00           H  
ATOM   4749 1HD2 LEU A 281     -64.883 -62.982  42.156  1.00  1.00           H  
ATOM   4750 2HD2 LEU A 281     -66.623 -63.226  41.871  1.00  1.00           H  
ATOM   4751 3HD2 LEU A 281     -65.686 -62.161  40.796  1.00  1.00           H  
ATOM   4752  N   VAL A 282     -69.392 -58.694  40.799  1.00  1.00           N  
ATOM   4753  CA  VAL A 282     -70.711 -58.355  40.275  1.00  1.00           C  
ATOM   4754  C   VAL A 282     -70.606 -57.879  38.831  1.00  1.00           C  
ATOM   4755  O   VAL A 282     -71.427 -58.248  37.987  1.00  1.00           O  
ATOM   4756  CB  VAL A 282     -71.391 -57.319  41.192  1.00  1.00           C  
ATOM   4757  CG1 VAL A 282     -72.680 -56.795  40.590  1.00  1.00           C  
ATOM   4758  CG2 VAL A 282     -71.693 -57.950  42.535  1.00  1.00           C  
ATOM   4759  H   VAL A 282     -68.995 -58.130  41.537  1.00  1.00           H  
ATOM   4760  HA  VAL A 282     -71.318 -59.261  40.255  1.00  1.00           H  
ATOM   4761  HB  VAL A 282     -70.719 -56.471  41.328  1.00  1.00           H  
ATOM   4762 1HG1 VAL A 282     -73.129 -56.067  41.266  1.00  1.00           H  
ATOM   4763 2HG1 VAL A 282     -72.467 -56.317  39.634  1.00  1.00           H  
ATOM   4764 3HG1 VAL A 282     -73.373 -57.622  40.437  1.00  1.00           H  
ATOM   4765 1HG2 VAL A 282     -72.173 -57.216  43.182  1.00  1.00           H  
ATOM   4766 2HG2 VAL A 282     -72.358 -58.802  42.395  1.00  1.00           H  
ATOM   4767 3HG2 VAL A 282     -70.764 -58.287  42.996  1.00  1.00           H  
ATOM   4768  N   PHE A 283     -69.558 -57.110  38.508  1.00  1.00           N  
ATOM   4769  CA  PHE A 283     -69.332 -56.682  37.129  1.00  1.00           C  
ATOM   4770  C   PHE A 283     -68.993 -57.858  36.219  1.00  1.00           C  
ATOM   4771  O   PHE A 283     -69.381 -57.858  35.043  1.00  1.00           O  
ATOM   4772  CB  PHE A 283     -68.215 -55.640  37.089  1.00  1.00           C  
ATOM   4773  CG  PHE A 283     -67.952 -55.074  35.728  1.00  1.00           C  
ATOM   4774  CD1 PHE A 283     -68.806 -54.132  35.177  1.00  1.00           C  
ATOM   4775  CD2 PHE A 283     -66.838 -55.465  35.009  1.00  1.00           C  
ATOM   4776  CE1 PHE A 283     -68.560 -53.602  33.927  1.00  1.00           C  
ATOM   4777  CE2 PHE A 283     -66.586 -54.941  33.760  1.00  1.00           C  
ATOM   4778  CZ  PHE A 283     -67.447 -54.008  33.217  1.00  1.00           C  
ATOM   4779  H   PHE A 283     -68.911 -56.818  39.226  1.00  1.00           H  
ATOM   4780  HA  PHE A 283     -70.251 -56.233  36.751  1.00  1.00           H  
ATOM   4781 1HB  PHE A 283     -68.464 -54.815  37.754  1.00  1.00           H  
ATOM   4782 2HB  PHE A 283     -67.289 -56.085  37.452  1.00  1.00           H  
ATOM   4783  HD1 PHE A 283     -69.680 -53.809  35.743  1.00  1.00           H  
ATOM   4784  HD2 PHE A 283     -66.158 -56.202  35.438  1.00  1.00           H  
ATOM   4785  HE1 PHE A 283     -69.242 -52.866  33.504  1.00  1.00           H  
ATOM   4786  HE2 PHE A 283     -65.708 -55.263  33.199  1.00  1.00           H  
ATOM   4787  HZ  PHE A 283     -67.250 -53.595  32.229  1.00  1.00           H  
ATOM   4788  N   GLU A 284     -68.291 -58.863  36.747  1.00  1.00           N  
ATOM   4789  CA  GLU A 284     -68.065 -60.102  36.009  1.00  1.00           C  
ATOM   4790  C   GLU A 284     -69.370 -60.838  35.742  1.00  1.00           C  
ATOM   4791  O   GLU A 284     -69.522 -61.468  34.692  1.00  1.00           O  
ATOM   4792  CB  GLU A 284     -67.080 -60.978  36.787  1.00  1.00           C  
ATOM   4793  CG  GLU A 284     -66.636 -62.263  36.102  1.00  1.00           C  
ATOM   4794  CD  GLU A 284     -67.519 -63.452  36.455  1.00  1.00           C  
ATOM   4795  OE1 GLU A 284     -68.092 -63.444  37.567  1.00  1.00           O  
ATOM   4796  OE2 GLU A 284     -67.640 -64.386  35.640  1.00  1.00           O  
ATOM   4797  H   GLU A 284     -67.907 -58.767  37.676  1.00  1.00           H  
ATOM   4798  HA  GLU A 284     -67.636 -59.853  35.038  1.00  1.00           H  
ATOM   4799 1HB  GLU A 284     -66.177 -60.407  37.003  1.00  1.00           H  
ATOM   4800 2HB  GLU A 284     -67.523 -61.264  37.741  1.00  1.00           H  
ATOM   4801 1HG  GLU A 284     -66.659 -62.114  35.023  1.00  1.00           H  
ATOM   4802 2HG  GLU A 284     -65.608 -62.479  36.390  1.00  1.00           H  
ATOM   4803  N   ALA A 285     -70.323 -60.768  36.670  1.00  1.00           N  
ATOM   4804  CA  ALA A 285     -71.625 -61.363  36.400  1.00  1.00           C  
ATOM   4805  C   ALA A 285     -72.402 -60.545  35.378  1.00  1.00           C  
ATOM   4806  O   ALA A 285     -73.070 -61.114  34.505  1.00  1.00           O  
ATOM   4807  CB  ALA A 285     -72.418 -61.510  37.696  1.00  1.00           C  
ATOM   4808  H   ALA A 285     -70.165 -60.312  37.557  1.00  1.00           H  
ATOM   4809  HA  ALA A 285     -71.463 -62.352  35.971  1.00  1.00           H  
ATOM   4810 1HB  ALA A 285     -73.389 -61.957  37.480  1.00  1.00           H  
ATOM   4811 2HB  ALA A 285     -71.870 -62.151  38.387  1.00  1.00           H  
ATOM   4812 3HB  ALA A 285     -72.562 -60.530  38.147  1.00  1.00           H  
ATOM   4813  N   VAL A 286     -72.295 -59.211  35.454  1.00  1.00           N  
ATOM   4814  CA  VAL A 286     -73.035 -58.307  34.571  1.00  1.00           C  
ATOM   4815  C   VAL A 286     -72.630 -58.505  33.115  1.00  1.00           C  
ATOM   4816  O   VAL A 286     -73.482 -58.506  32.216  1.00  1.00           O  
ATOM   4817  CB  VAL A 286     -72.841 -56.845  35.032  1.00  1.00           C  
ATOM   4818  CG1 VAL A 286     -73.300 -55.846  33.975  1.00  1.00           C  
ATOM   4819  CG2 VAL A 286     -73.629 -56.590  36.297  1.00  1.00           C  
ATOM   4820  H   VAL A 286     -71.677 -58.821  36.151  1.00  1.00           H  
ATOM   4821  HA  VAL A 286     -74.095 -58.559  34.629  1.00  1.00           H  
ATOM   4822  HB  VAL A 286     -71.782 -56.672  35.224  1.00  1.00           H  
ATOM   4823 1HG1 VAL A 286     -73.145 -54.831  34.342  1.00  1.00           H  
ATOM   4824 2HG1 VAL A 286     -72.725 -55.993  33.062  1.00  1.00           H  
ATOM   4825 3HG1 VAL A 286     -74.359 -55.998  33.767  1.00  1.00           H  
ATOM   4826 1HG2 VAL A 286     -73.485 -55.557  36.613  1.00  1.00           H  
ATOM   4827 2HG2 VAL A 286     -74.688 -56.767  36.108  1.00  1.00           H  
ATOM   4828 3HG2 VAL A 286     -73.284 -57.261  37.083  1.00  1.00           H  
ATOM   4829  N   VAL A 287     -71.336 -58.730  32.865  1.00  1.00           N  
ATOM   4830  CA  VAL A 287     -70.849 -58.841  31.489  1.00  1.00           C  
ATOM   4831  C   VAL A 287     -71.359 -60.118  30.823  1.00  0.99           C  
ATOM   4832  O   VAL A 287     -71.826 -60.084  29.676  1.00  0.99           O  
ATOM   4833  CB  VAL A 287     -69.313 -58.741  31.463  1.00  1.00           C  
ATOM   4834  CG1 VAL A 287     -68.770 -59.067  30.093  1.00  0.99           C  
ATOM   4835  CG2 VAL A 287     -68.879 -57.341  31.844  1.00  1.00           C  
ATOM   4836  H   VAL A 287     -70.681 -58.827  33.628  1.00  1.00           H  
ATOM   4837  HA  VAL A 287     -71.265 -58.018  30.907  1.00  1.00           H  
ATOM   4838  HB  VAL A 287     -68.900 -59.456  32.175  1.00  1.00           H  
ATOM   4839 1HG1 VAL A 287     -67.682 -58.989  30.104  1.00  0.99           H  
ATOM   4840 2HG1 VAL A 287     -69.057 -60.083  29.820  1.00  0.99           H  
ATOM   4841 3HG1 VAL A 287     -69.175 -58.366  29.364  1.00  0.99           H  
ATOM   4842 1HG2 VAL A 287     -67.792 -57.279  31.824  1.00  1.00           H  
ATOM   4843 2HG2 VAL A 287     -69.297 -56.625  31.136  1.00  1.00           H  
ATOM   4844 3HG2 VAL A 287     -69.237 -57.109  32.847  1.00  1.00           H  
ATOM   4845  N   TYR A 288     -71.323 -61.245  31.539  1.00  1.00           N  
ATOM   4846  CA  TYR A 288     -71.849 -62.493  30.986  1.00  1.00           C  
ATOM   4847  C   TYR A 288     -73.362 -62.441  30.790  1.00  0.99           C  
ATOM   4848  O   TYR A 288     -73.878 -62.969  29.794  1.00  0.99           O  
ATOM   4849  CB  TYR A 288     -71.464 -63.678  31.870  1.00  1.00           C  
ATOM   4850  CG  TYR A 288     -70.033 -64.127  31.687  1.00  1.00           C  
ATOM   4851  CD1 TYR A 288     -69.671 -64.925  30.609  1.00  0.99           C  
ATOM   4852  CD2 TYR A 288     -69.047 -63.764  32.591  1.00  1.00           C  
ATOM   4853  CE1 TYR A 288     -68.363 -65.342  30.434  1.00  0.99           C  
ATOM   4854  CE2 TYR A 288     -67.737 -64.169  32.420  1.00  1.00           C  
ATOM   4855  CZ  TYR A 288     -67.405 -64.964  31.342  1.00  1.00           C  
ATOM   4856  OH  TYR A 288     -66.107 -65.379  31.168  1.00  1.00           O  
ATOM   4857  H   TYR A 288     -70.931 -61.246  32.470  1.00  1.00           H  
ATOM   4858  HA  TYR A 288     -71.417 -62.643  29.996  1.00  0.99           H  
ATOM   4859 1HB  TYR A 288     -71.608 -63.413  32.918  1.00  1.00           H  
ATOM   4860 2HB  TYR A 288     -72.118 -64.522  31.653  1.00  1.00           H  
ATOM   4861  HD1 TYR A 288     -70.422 -65.234  29.882  1.00  0.99           H  
ATOM   4862  HD2 TYR A 288     -69.299 -63.149  33.455  1.00  1.00           H  
ATOM   4863  HE1 TYR A 288     -68.100 -65.968  29.581  1.00  0.99           H  
ATOM   4864  HE2 TYR A 288     -66.973 -63.861  33.134  1.00  1.00           H  
ATOM   4865  HH  TYR A 288     -65.563 -65.031  31.879  1.00  1.00           H  
ATOM   4866  N   ARG A 289     -74.088 -61.792  31.712  1.00  1.00           N  
ATOM   4867  CA  ARG A 289     -75.523 -61.596  31.510  1.00  1.00           C  
ATOM   4868  C   ARG A 289     -75.795 -60.701  30.306  1.00  0.99           C  
ATOM   4869  O   ARG A 289     -76.783 -60.893  29.587  1.00  0.99           O  
ATOM   4870  CB  ARG A 289     -76.166 -60.993  32.758  1.00  1.00           C  
ATOM   4871  CG  ARG A 289     -76.152 -61.865  33.993  1.00  1.00           C  
ATOM   4872  CD  ARG A 289     -77.008 -63.105  33.854  1.00  1.00           C  
ATOM   4873  NE  ARG A 289     -77.087 -63.811  35.127  1.00  1.00           N  
ATOM   4874  CZ  ARG A 289     -76.209 -64.724  35.531  1.00  1.00           C  
ATOM   4875  NH1 ARG A 289     -75.177 -65.044  34.760  1.00  1.00           N  
ATOM   4876  NH2 ARG A 289     -76.357 -65.311  36.710  1.00  1.00           N  
ATOM   4877  H   ARG A 289     -73.655 -61.433  32.551  1.00  1.00           H  
ATOM   4878  HA  ARG A 289     -75.981 -62.567  31.318  1.00  1.00           H  
ATOM   4879 1HB  ARG A 289     -75.659 -60.064  33.016  1.00  1.00           H  
ATOM   4880 2HB  ARG A 289     -77.208 -60.749  32.549  1.00  1.00           H  
ATOM   4881 1HG  ARG A 289     -75.132 -62.191  34.197  1.00  1.00           H  
ATOM   4882 2HG  ARG A 289     -76.530 -61.297  34.844  1.00  1.00           H  
ATOM   4883 1HD  ARG A 289     -78.013 -62.820  33.544  1.00  1.00           H  
ATOM   4884 2HD  ARG A 289     -76.572 -63.766  33.107  1.00  1.00           H  
ATOM   4885  HE  ARG A 289     -77.861 -63.591  35.740  1.00  1.00           H  
ATOM   4886 1HH1 ARG A 289     -75.058 -64.593  33.864  1.00  1.00           H  
ATOM   4887 2HH1 ARG A 289     -74.512 -65.737  35.070  1.00  1.00           H  
ATOM   4888 1HH2 ARG A 289     -77.138 -65.065  37.302  1.00  1.00           H  
ATOM   4889 2HH2 ARG A 289     -75.690 -66.004  37.016  1.00  1.00           H  
ATOM   4890  N   ARG A 290     -74.925 -59.715  30.074  1.00  0.99           N  
ATOM   4891  CA  ARG A 290     -75.035 -58.867  28.893  1.00  0.99           C  
ATOM   4892  C   ARG A 290     -74.762 -59.657  27.615  1.00  0.98           C  
ATOM   4893  O   ARG A 290     -75.338 -59.352  26.559  1.00  0.98           O  
ATOM   4894  CB  ARG A 290     -74.080 -57.677  29.044  1.00  0.99           C  
ATOM   4895  CG  ARG A 290     -74.053 -56.682  27.898  1.00  0.99           C  
ATOM   4896  CD  ARG A 290     -75.380 -55.971  27.734  1.00  0.99           C  
ATOM   4897  NE  ARG A 290     -75.330 -54.956  26.686  1.00  0.98           N  
ATOM   4898  CZ  ARG A 290     -75.516 -55.199  25.392  1.00  0.97           C  
ATOM   4899  NH1 ARG A 290     -75.759 -56.433  24.969  1.00  0.96           N  
ATOM   4900  NH2 ARG A 290     -75.455 -54.204  24.517  1.00  0.96           N  
ATOM   4901  H   ARG A 290     -74.173 -59.552  30.728  1.00  0.99           H  
ATOM   4902  HA  ARG A 290     -76.060 -58.502  28.823  1.00  0.99           H  
ATOM   4903 1HB  ARG A 290     -74.338 -57.115  29.940  1.00  0.99           H  
ATOM   4904 2HB  ARG A 290     -73.060 -58.041  29.168  1.00  0.99           H  
ATOM   4905 1HG  ARG A 290     -73.285 -55.931  28.087  1.00  0.99           H  
ATOM   4906 2HG  ARG A 290     -73.828 -57.205  26.968  1.00  0.98           H  
ATOM   4907 1HD  ARG A 290     -76.150 -56.695  27.470  1.00  0.98           H  
ATOM   4908 2HD  ARG A 290     -75.649 -55.482  28.670  1.00  0.99           H  
ATOM   4909  HE  ARG A 290     -75.141 -54.002  26.964  1.00  0.98           H  
ATOM   4910 1HH1 ARG A 290     -75.804 -57.195  25.632  1.00  0.97           H  
ATOM   4911 2HH1 ARG A 290     -75.899 -56.611  23.985  1.00  0.95           H  
ATOM   4912 1HH2 ARG A 290     -75.268 -53.262  24.833  1.00  0.96           H  
ATOM   4913 2HH2 ARG A 290     -75.596 -54.387  23.534  1.00  0.94           H  
ATOM   4914  N   GLN A 291     -73.927 -60.702  27.704  1.00  0.99           N  
ATOM   4915  CA  GLN A 291     -73.728 -61.594  26.565  1.00  0.98           C  
ATOM   4916  C   GLN A 291     -75.005 -62.352  26.227  1.00  0.98           C  
ATOM   4917  O   GLN A 291     -75.334 -62.512  25.047  1.00  0.96           O  
ATOM   4918  CB  GLN A 291     -72.603 -62.593  26.832  1.00  0.98           C  
ATOM   4919  CG  GLN A 291     -71.246 -62.000  27.122  1.00  0.98           C  
ATOM   4920  CD  GLN A 291     -70.655 -61.229  25.964  1.00  0.97           C  
ATOM   4921  OE1 GLN A 291     -70.833 -61.583  24.801  1.00  0.96           O  
ATOM   4922  NE2 GLN A 291     -69.918 -60.182  26.283  1.00  0.98           N  
ATOM   4923  H   GLN A 291     -73.427 -60.882  28.563  1.00  0.99           H  
ATOM   4924  HA  GLN A 291     -73.453 -60.993  25.699  1.00  0.97           H  
ATOM   4925 1HB  GLN A 291     -72.867 -63.217  27.686  1.00  0.99           H  
ATOM   4926 2HB  GLN A 291     -72.487 -63.249  25.970  1.00  0.97           H
[truncated: 5,675,347 more chars]
