# Supplementary material for: Modeling membrane geometries implicitly in Rosetta
Source: Protein Sci. 2024 Feb 15;33(3):e4908. doi: 10.1002/pro.4908 (PMC10868433; doi:10.1002/pro.4908)
Supplement: Supplementary file 2 — Data S2. Supporting Information [file PRO-33-e4908-s001.gz › mp_geo_demos/refinement_in_curved_membrane/vesicle/output/relax_ves_1_6b3r_center120_0001.pdb]

HEADER                                            12-JUN-23   XXXX              
EXPDTA    THEORETICAL MODEL                                                     
REMARK 220                                                                      
REMARK 220 EXPERIMENTAL DETAILS                                                 
REMARK 220  EXPERIMENT TYPE                : THEORETICAL MODELLING              
REMARK 220  DATE OF DATA COLLECTION        : 12-JUN-23                          
REMARK 220                                                                      
REMARK 220 REMARK: MODEL GENERATED BY ROSETTA                                   
REMARK 220  VERSION 2022.47.post.dev+804.woodsh17.memgeopore.a0ba9cefe          
SSBOND     CYS A  233    CYS A  406                                       2.06  
SSBOND     CYS B 1735    CYS B 1908                                       2.00  
SSBOND     CYS C 3237    CYS C 3410                                       2.15  
ATOM      1  N   LEU A   1     -84.324 -31.427  27.236  1.00  0.00           N  
ATOM      2  CA  LEU A   1     -83.965 -31.891  28.571  1.00  0.00           C  
ATOM      3  C   LEU A   1     -82.618 -32.612  28.556  1.00  0.00           C  
ATOM      4  O   LEU A   1     -82.084 -32.927  27.493  1.00  0.00           O  
ATOM      5  CB  LEU A   1     -85.051 -32.828  29.116  1.00  0.00           C  
ATOM      6  CG  LEU A   1     -86.455 -32.222  29.233  1.00  0.00           C  
ATOM      7  CD1 LEU A   1     -87.428 -33.286  29.723  1.00  0.00           C  
ATOM      8  CD2 LEU A   1     -86.418 -31.034  30.182  1.00  0.00           C  
ATOM      9 1H   LEU A   1     -85.207 -30.959  27.271  1.00  0.00           H  
ATOM     10 2H   LEU A   1     -83.625 -30.794  26.904  1.00  0.00           H  
ATOM     11 3H   LEU A   1     -84.385 -32.210  26.616  1.00  0.00           H  
ATOM     12  HA  LEU A   1     -83.872 -31.024  29.225  1.00  0.00           H  
ATOM     13 1HB  LEU A   1     -85.118 -33.697  28.464  1.00  0.00           H  
ATOM     14 2HB  LEU A   1     -84.752 -33.166  30.108  1.00  0.00           H  
ATOM     15  HG  LEU A   1     -86.791 -31.891  28.250  1.00  0.00           H  
ATOM     16 1HD1 LEU A   1     -88.426 -32.855  29.806  1.00  0.00           H  
ATOM     17 2HD1 LEU A   1     -87.449 -34.115  29.016  1.00  0.00           H  
ATOM     18 3HD1 LEU A   1     -87.108 -33.649  30.699  1.00  0.00           H  
ATOM     19 1HD2 LEU A   1     -87.417 -30.603  30.265  1.00  0.00           H  
ATOM     20 2HD2 LEU A   1     -86.084 -31.365  31.166  1.00  0.00           H  
ATOM     21 3HD2 LEU A   1     -85.729 -30.282  29.798  1.00  0.00           H  
ATOM     22  N   VAL A   2     -82.070 -32.864  29.745  1.00  0.00           N  
ATOM     23  CA  VAL A   2     -80.752 -33.468  29.906  1.00  0.00           C  
ATOM     24  C   VAL A   2     -80.762 -34.542  30.986  1.00  0.00           C  
ATOM     25  O   VAL A   2     -80.343 -35.681  30.741  1.00  0.00           O  
ATOM     26  CB  VAL A   2     -79.713 -32.390  30.270  1.00  0.00           C  
ATOM     27  CG1 VAL A   2     -78.339 -33.017  30.455  1.00  0.00           C  
ATOM     28  CG2 VAL A   2     -79.676 -31.321  29.189  1.00  0.00           C  
ATOM     29  H   VAL A   2     -82.604 -32.621  30.567  1.00  0.00           H  
ATOM     30  HA  VAL A   2     -80.484 -33.967  28.974  1.00  0.00           H  
ATOM     31  HB  VAL A   2     -79.990 -31.937  31.221  1.00  0.00           H  
ATOM     32 1HG1 VAL A   2     -77.617 -32.242  30.712  1.00  0.00           H  
ATOM     33 2HG1 VAL A   2     -78.380 -33.754  31.257  1.00  0.00           H  
ATOM     34 3HG1 VAL A   2     -78.033 -33.504  29.529  1.00  0.00           H  
ATOM     35 1HG2 VAL A   2     -78.940 -30.562  29.453  1.00  0.00           H  
ATOM     36 2HG2 VAL A   2     -79.404 -31.775  28.236  1.00  0.00           H  
ATOM     37 3HG2 VAL A   2     -80.659 -30.857  29.102  1.00  0.00           H  
ATOM     38  N   THR A   3     -81.229 -34.187  32.192  1.00  0.00           N  
ATOM     39  CA  THR A   3     -81.280 -35.055  33.382  1.00  0.00           C  
ATOM     40  C   THR A   3     -79.934 -35.720  33.670  1.00  0.00           C  
ATOM     41  O   THR A   3     -79.867 -36.898  34.025  1.00  0.00           O  
ATOM     42  CB  THR A   3     -82.360 -36.142  33.225  1.00  0.00           C  
ATOM     43  OG1 THR A   3     -81.968 -37.063  32.199  1.00  0.00           O  
ATOM     44  CG2 THR A   3     -83.697 -35.517  32.856  1.00  0.00           C  
ATOM     45  H   THR A   3     -81.566 -33.238  32.261  1.00  0.00           H  
ATOM     46  HA  THR A   3     -81.485 -34.435  34.254  1.00  0.00           H  
ATOM     47  HB  THR A   3     -82.466 -36.687  34.162  1.00  0.00           H  
ATOM     48  HG1 THR A   3     -81.142 -36.771  31.805  1.00  0.00           H  
ATOM     49 1HG2 THR A   3     -84.447 -36.300  32.749  1.00  0.00           H  
ATOM     50 2HG2 THR A   3     -84.003 -34.824  33.640  1.00  0.00           H  
ATOM     51 3HG2 THR A   3     -83.599 -34.978  31.914  1.00  0.00           H  
ATOM     52  N   GLY A   4     -78.856 -34.952  33.530  1.00  0.00           N  
ATOM     53  CA  GLY A   4     -77.523 -35.475  33.749  1.00  0.00           C  
ATOM     54  C   GLY A   4     -76.883 -34.938  35.013  1.00  0.00           C  
ATOM     55  O   GLY A   4     -75.661 -34.774  35.079  1.00  0.00           O  
ATOM     56  H   GLY A   4     -78.968 -33.985  33.264  1.00  0.00           H  
ATOM     57 1HA  GLY A   4     -77.562 -36.562  33.809  1.00  0.00           H  
ATOM     58 2HA  GLY A   4     -76.889 -35.223  32.899  1.00  0.00           H  
ATOM     59  N   ILE A   5     -77.707 -34.659  36.029  1.00  0.00           N  
ATOM     60  CA  ILE A   5     -77.220 -34.057  37.266  1.00  0.00           C  
ATOM     61  C   ILE A   5     -76.771 -35.089  38.286  1.00  0.00           C  
ATOM     62  O   ILE A   5     -76.327 -34.713  39.380  1.00  0.00           O  
ATOM     63  CB  ILE A   5     -78.305 -33.166  37.897  1.00  0.00           C  
ATOM     64  CG1 ILE A   5     -79.500 -34.014  38.341  1.00  0.00           C  
ATOM     65  CG2 ILE A   5     -78.747 -32.090  36.916  1.00  0.00           C  
ATOM     66  CD1 ILE A   5     -80.513 -33.256  39.169  1.00  0.00           C  
ATOM     67  H   ILE A   5     -78.690 -34.872  35.940  1.00  0.00           H  
ATOM     68  HA  ILE A   5     -76.349 -33.445  37.032  1.00  0.00           H  
ATOM     69  HB  ILE A   5     -77.908 -32.688  38.792  1.00  0.00           H  
ATOM     70 1HG1 ILE A   5     -80.007 -34.415  37.464  1.00  0.00           H  
ATOM     71 2HG1 ILE A   5     -79.146 -34.861  38.929  1.00  0.00           H  
ATOM     72 1HG2 ILE A   5     -79.515 -31.470  37.378  1.00  0.00           H  
ATOM     73 2HG2 ILE A   5     -77.893 -31.470  36.648  1.00  0.00           H  
ATOM     74 3HG2 ILE A   5     -79.151 -32.560  36.019  1.00  0.00           H  
ATOM     75 1HD1 ILE A   5     -81.329 -33.924  39.446  1.00  0.00           H  
ATOM     76 2HD1 ILE A   5     -80.033 -32.875  40.071  1.00  0.00           H  
ATOM     77 3HD1 ILE A   5     -80.907 -32.424  38.588  1.00  0.00           H  
ATOM     78  N   TYR A   6     -76.875 -36.382  37.970  1.00  0.00           N  
ATOM     79  CA  TYR A   6     -76.463 -37.415  38.911  1.00  0.00           C  
ATOM     80  C   TYR A   6     -74.950 -37.503  39.049  1.00  0.00           C  
ATOM     81  O   TYR A   6     -74.461 -38.173  39.964  1.00  0.00           O  
ATOM     82  CB  TYR A   6     -77.030 -38.771  38.485  1.00  0.00           C  
ATOM     83  CG  TYR A   6     -76.540 -39.239  37.132  1.00  0.00           C  
ATOM     84  CD1 TYR A   6     -75.344 -39.934  37.029  1.00  0.00           C  
ATOM     85  CD2 TYR A   6     -77.287 -38.973  35.994  1.00  0.00           C  
ATOM     86  CE1 TYR A   6     -74.897 -40.361  35.794  1.00  0.00           C  
ATOM     87  CE2 TYR A   6     -76.840 -39.400  34.759  1.00  0.00           C  
ATOM     88  CZ  TYR A   6     -75.650 -40.092  34.657  1.00  0.00           C  
ATOM     89  OH  TYR A   6     -75.205 -40.517  33.427  1.00  0.00           O  
ATOM     90  H   TYR A   6     -77.242 -36.654  37.070  1.00  0.00           H  
ATOM     91  HA  TYR A   6     -76.858 -37.164  39.896  1.00  0.00           H  
ATOM     92 1HB  TYR A   6     -76.760 -39.527  39.224  1.00  0.00           H  
ATOM     93 2HB  TYR A   6     -78.117 -38.718  38.453  1.00  0.00           H  
ATOM     94  HD1 TYR A   6     -74.757 -40.143  37.924  1.00  0.00           H  
ATOM     95  HD2 TYR A   6     -78.227 -38.426  36.074  1.00  0.00           H  
ATOM     96  HE1 TYR A   6     -73.957 -40.907  35.714  1.00  0.00           H  
ATOM     97  HE2 TYR A   6     -77.427 -39.191  33.864  1.00  0.00           H  
ATOM     98  HH  TYR A   6     -75.834 -40.254  32.751  1.00  0.00           H  
ATOM     99  N   VAL A   7     -74.199 -36.847  38.163  1.00  0.00           N  
ATOM    100  CA  VAL A   7     -72.748 -36.967  38.207  1.00  0.00           C  
ATOM    101  C   VAL A   7     -72.163 -36.079  39.295  1.00  0.00           C  
ATOM    102  O   VAL A   7     -71.026 -36.291  39.728  1.00  0.00           O  
ATOM    103  CB  VAL A   7     -72.137 -36.581  36.847  1.00  0.00           C  
ATOM    104  CG1 VAL A   7     -72.690 -37.471  35.743  1.00  0.00           C  
ATOM    105  CG2 VAL A   7     -72.418 -35.116  36.550  1.00  0.00           C  
ATOM    106  H   VAL A   7     -74.624 -36.264  37.458  1.00  0.00           H  
ATOM    107  HA  VAL A   7     -72.494 -37.996  38.462  1.00  0.00           H  
ATOM    108  HB  VAL A   7     -71.060 -36.746  36.883  1.00  0.00           H  
ATOM    109 1HG1 VAL A   7     -72.247 -37.184  34.789  1.00  0.00           H  
ATOM    110 2HG1 VAL A   7     -72.446 -38.511  35.958  1.00  0.00           H  
ATOM    111 3HG1 VAL A   7     -73.772 -37.354  35.689  1.00  0.00           H  
ATOM    112 1HG2 VAL A   7     -71.982 -34.850  35.587  1.00  0.00           H  
ATOM    113 2HG2 VAL A   7     -73.495 -34.951  36.520  1.00  0.00           H  
ATOM    114 3HG2 VAL A   7     -71.978 -34.496  37.331  1.00  0.00           H  
ATOM    115  N   LYS A   8     -72.916 -35.085  39.754  1.00  0.00           N  
ATOM    116  CA  LYS A   8     -72.364 -34.017  40.587  1.00  0.00           C  
ATOM    117  C   LYS A   8     -72.287 -34.431  42.053  1.00  0.00           C  
ATOM    118  O   LYS A   8     -72.883 -33.811  42.931  1.00  0.00           O  
ATOM    119  CB  LYS A   8     -73.200 -32.744  40.447  1.00  0.00           C  
ATOM    120  CG  LYS A   8     -73.205 -32.145  39.047  1.00  0.00           C  
ATOM    121  CD  LYS A   8     -74.048 -30.881  38.990  1.00  0.00           C  
ATOM    122  CE  LYS A   8     -74.059 -30.284  37.590  1.00  0.00           C  
ATOM    123  NZ  LYS A   8     -74.897 -29.057  37.514  1.00  0.00           N  
ATOM    124  H   LYS A   8     -73.898 -35.068  39.521  1.00  0.00           H  
ATOM    125  HA  LYS A   8     -71.342 -33.818  40.262  1.00  0.00           H  
ATOM    126 1HB  LYS A   8     -74.233 -32.955  40.725  1.00  0.00           H  
ATOM    127 2HB  LYS A   8     -72.825 -31.985  41.134  1.00  0.00           H  
ATOM    128 1HG  LYS A   8     -72.183 -31.904  38.750  1.00  0.00           H  
ATOM    129 2HG  LYS A   8     -73.607 -32.872  38.342  1.00  0.00           H  
ATOM    130 1HD  LYS A   8     -75.073 -31.112  39.284  1.00  0.00           H  
ATOM    131 2HD  LYS A   8     -73.647 -30.144  39.685  1.00  0.00           H  
ATOM    132 1HE  LYS A   8     -73.041 -30.033  37.294  1.00  0.00           H  
ATOM    133 2HE  LYS A   8     -74.447 -31.018  36.884  1.00  0.00           H  
ATOM    134 1HZ  LYS A   8     -74.878 -28.693  36.572  1.00  0.00           H  
ATOM    135 2HZ  LYS A   8     -75.849 -29.282  37.768  1.00  0.00           H  
ATOM    136 3HZ  LYS A   8     -74.535 -28.361  38.150  1.00  0.00           H  
ATOM    137  N   TYR A   9     -71.535 -35.499  42.328  1.00  0.00           N  
ATOM    138  CA  TYR A   9     -71.411 -36.034  43.678  1.00  0.00           C  
ATOM    139  C   TYR A   9     -69.960 -36.355  44.021  1.00  0.00           C  
ATOM    140  O   TYR A   9     -69.705 -37.226  44.860  1.00  0.00           O  
ATOM    141  CB  TYR A   9     -72.281 -37.282  43.838  1.00  0.00           C  
ATOM    142  CG  TYR A   9     -73.765 -37.010  43.726  1.00  0.00           C  
ATOM    143  CD1 TYR A   9     -74.568 -37.845  42.963  1.00  0.00           C  
ATOM    144  CD2 TYR A   9     -74.323 -35.926  44.387  1.00  0.00           C  
ATOM    145  CE1 TYR A   9     -75.923 -37.597  42.860  1.00  0.00           C  
ATOM    146  CE2 TYR A   9     -75.678 -35.677  44.284  1.00  0.00           C  
ATOM    147  CZ  TYR A   9     -76.477 -36.508  43.525  1.00  0.00           C  
ATOM    148  OH  TYR A   9     -77.826 -36.261  43.423  1.00  0.00           O  
ATOM    149  H   TYR A   9     -71.037 -35.948  41.573  1.00  0.00           H  
ATOM    150  HA  TYR A   9     -71.744 -35.273  44.384  1.00  0.00           H  
ATOM    151 1HB  TYR A   9     -72.011 -38.015  43.076  1.00  0.00           H  
ATOM    152 2HB  TYR A   9     -72.091 -37.736  44.810  1.00  0.00           H  
ATOM    153  HD1 TYR A   9     -74.129 -38.698  42.443  1.00  0.00           H  
ATOM    154  HD2 TYR A   9     -73.692 -35.269  44.986  1.00  0.00           H  
ATOM    155  HE1 TYR A   9     -76.553 -38.253  42.261  1.00  0.00           H  
ATOM    156  HE2 TYR A   9     -76.117 -34.824  44.803  1.00  0.00           H  
ATOM    157  HH  TYR A   9     -78.229 -36.920  42.853  1.00  0.00           H  
ATOM    158  N   TRP A  10     -69.008 -35.668  43.396  1.00  0.00           N  
ATOM    159  CA  TRP A  10     -67.597 -35.985  43.542  1.00  0.00           C  
ATOM    160  C   TRP A  10     -67.033 -35.370  44.819  1.00  0.00           C  
ATOM    161  O   TRP A  10     -67.396 -34.256  45.212  1.00  0.00           O  
ATOM    162  CB  TRP A  10     -66.808 -35.482  42.332  1.00  0.00           C  
ATOM    163  CG  TRP A  10     -67.246 -36.094  41.036  1.00  0.00           C  
ATOM    164  CD1 TRP A  10     -67.989 -35.496  40.062  1.00  0.00           C  
ATOM    165  CD2 TRP A  10     -66.969 -37.434  40.563  1.00  0.00           C  
ATOM    166  NE1 TRP A  10     -68.193 -36.368  39.021  1.00  0.00           N  
ATOM    167  CE2 TRP A  10     -67.574 -37.558  39.310  1.00  0.00           C  
ATOM    168  CE3 TRP A  10     -66.264 -38.522  41.094  1.00  0.00           C  
ATOM    169  CZ2 TRP A  10     -67.502 -38.729  38.572  1.00  0.00           C  
ATOM    170  CZ3 TRP A  10     -66.191 -39.696  40.354  1.00  0.00           C  
ATOM    171  CH2 TRP A  10     -66.794 -39.796  39.125  1.00  0.00           C  
ATOM    172  H   TRP A  10     -69.281 -34.901  42.799  1.00  0.00           H  
ATOM    173  HA  TRP A  10     -67.490 -37.068  43.608  1.00  0.00           H  
ATOM    174 1HB  TRP A  10     -66.914 -34.400  42.253  1.00  0.00           H  
ATOM    175 2HB  TRP A  10     -65.749 -35.698  42.472  1.00  0.00           H  
ATOM    176  HD1 TRP A  10     -68.366 -34.476  40.104  1.00  0.00           H  
ATOM    177  HE1 TRP A  10     -68.714 -36.167  38.179  1.00  0.00           H  
ATOM    178  HE3 TRP A  10     -65.781 -38.447  42.068  1.00  0.00           H  
ATOM    179  HZ2 TRP A  10     -67.974 -38.828  37.595  1.00  0.00           H  
ATOM    180  HZ3 TRP A  10     -65.641 -40.538  40.775  1.00  0.00           H  
ATOM    181  HH2 TRP A  10     -66.716 -40.732  38.571  1.00  0.00           H  
ATOM    182  N   ILE A  11     -66.126 -36.108  45.458  1.00  0.00           N  
ATOM    183  CA  ILE A  11     -65.563 -35.718  46.744  1.00  0.00           C  
ATOM    184  C   ILE A  11     -64.107 -35.284  46.621  1.00  0.00           C  
ATOM    185  O   ILE A  11     -63.408 -35.175  47.637  1.00  0.00           O  
ATOM    186  CB  ILE A  11     -65.667 -36.874  47.756  1.00  0.00           C  
ATOM    187  CG1 ILE A  11     -64.797 -38.053  47.310  1.00  0.00           C  
ATOM    188  CG2 ILE A  11     -67.115 -37.309  47.919  1.00  0.00           C  
ATOM    189  CD1 ILE A  11     -64.681 -39.151  48.343  1.00  0.00           C  
ATOM    190  H   ILE A  11     -65.822 -36.970  45.030  1.00  0.00           H  
ATOM    191  HA  ILE A  11     -66.109 -34.849  47.112  1.00  0.00           H  
ATOM    192  HB  ILE A  11     -65.284 -36.548  48.722  1.00  0.00           H  
ATOM    193 1HG1 ILE A  11     -65.208 -38.484  46.398  1.00  0.00           H  
ATOM    194 2HG1 ILE A  11     -63.793 -37.697  47.078  1.00  0.00           H  
ATOM    195 1HG2 ILE A  11     -67.170 -38.127  48.637  1.00  0.00           H  
ATOM    196 2HG2 ILE A  11     -67.708 -36.470  48.280  1.00  0.00           H  
ATOM    197 3HG2 ILE A  11     -67.506 -37.643  46.958  1.00  0.00           H  
ATOM    198 1HD1 ILE A  11     -64.049 -39.950  47.955  1.00  0.00           H  
ATOM    199 2HD1 ILE A  11     -64.238 -38.748  49.254  1.00  0.00           H  
ATOM    200 3HD1 ILE A  11     -65.671 -39.547  48.565  1.00  0.00           H  
ATOM    201  N   TYR A  12     -63.626 -35.032  45.401  1.00  0.00           N  
ATOM    202  CA  TYR A  12     -62.210 -34.741  45.204  1.00  0.00           C  
ATOM    203  C   TYR A  12     -61.772 -33.531  46.020  1.00  0.00           C  
ATOM    204  O   TYR A  12     -60.691 -33.543  46.620  1.00  0.00           O  
ATOM    205  CB  TYR A  12     -61.913 -34.514  43.720  1.00  0.00           C  
ATOM    206  CG  TYR A  12     -61.905 -35.783  42.897  1.00  0.00           C  
ATOM    207  CD1 TYR A  12     -62.740 -35.901  41.796  1.00  0.00           C  
ATOM    208  CD2 TYR A  12     -61.063 -36.830  43.245  1.00  0.00           C  
ATOM    209  CE1 TYR A  12     -62.733 -37.061  41.044  1.00  0.00           C  
ATOM    210  CE2 TYR A  12     -61.056 -37.989  42.494  1.00  0.00           C  
ATOM    211  CZ  TYR A  12     -61.886 -38.106  41.398  1.00  0.00           C  
ATOM    212  OH  TYR A  12     -61.879 -39.261  40.650  1.00  0.00           O  
ATOM    213  H   TYR A  12     -64.243 -35.042  44.601  1.00  0.00           H  
ATOM    214  HA  TYR A  12     -61.629 -35.595  45.554  1.00  0.00           H  
ATOM    215 1HB  TYR A  12     -62.660 -33.840  43.298  1.00  0.00           H  
ATOM    216 2HB  TYR A  12     -60.941 -34.033  43.613  1.00  0.00           H  
ATOM    217  HD1 TYR A  12     -63.402 -35.079  41.523  1.00  0.00           H  
ATOM    218  HD2 TYR A  12     -60.408 -36.737  44.111  1.00  0.00           H  
ATOM    219  HE1 TYR A  12     -63.388 -37.154  40.179  1.00  0.00           H  
ATOM    220  HE2 TYR A  12     -60.395 -38.811  42.767  1.00  0.00           H  
ATOM    221  HH  TYR A  12     -62.499 -39.173  39.921  1.00  0.00           H  
ATOM    222  N   VAL A  13     -62.597 -32.482  46.060  1.00  0.00           N  
ATOM    223  CA  VAL A  13     -62.275 -31.320  46.883  1.00  0.00           C  
ATOM    224  C   VAL A  13     -62.443 -31.654  48.357  1.00  0.00           C  
ATOM    225  O   VAL A  13     -61.585 -31.323  49.186  1.00  0.00           O  
ATOM    226  CB  VAL A  13     -63.181 -30.130  46.518  1.00  0.00           C  
ATOM    227  CG1 VAL A  13     -62.956 -28.974  47.481  1.00  0.00           C  
ATOM    228  CG2 VAL A  13     -62.915 -29.697  45.084  1.00  0.00           C  
ATOM    229  H   VAL A  13     -63.450 -32.481  45.520  1.00  0.00           H  
ATOM    230  HA  VAL A  13     -61.225 -31.067  46.728  1.00  0.00           H  
ATOM    231  HB  VAL A  13     -64.223 -30.434  46.619  1.00  0.00           H  
ATOM    232 1HG1 VAL A  13     -63.605 -28.141  47.209  1.00  0.00           H  
ATOM    233 2HG1 VAL A  13     -63.187 -29.296  48.496  1.00  0.00           H  
ATOM    234 3HG1 VAL A  13     -61.915 -28.654  47.429  1.00  0.00           H  
ATOM    235 1HG2 VAL A  13     -63.560 -28.855  44.833  1.00  0.00           H  
ATOM    236 2HG2 VAL A  13     -61.872 -29.398  44.982  1.00  0.00           H  
ATOM    237 3HG2 VAL A  13     -63.123 -30.527  44.409  1.00  0.00           H  
ATOM    238  N   CYS A  14     -63.543 -32.330  48.706  1.00  0.00           N  
ATOM    239  CA  CYS A  14     -63.852 -32.586  50.107  1.00  0.00           C  
ATOM    240  C   CYS A  14     -62.780 -33.442  50.769  1.00  0.00           C  
ATOM    241  O   CYS A  14     -62.406 -33.187  51.919  1.00  0.00           O  
ATOM    242  CB  CYS A  14     -65.205 -33.286  50.238  1.00  0.00           C  
ATOM    243  SG  CYS A  14     -66.613 -32.272  49.726  1.00  0.00           S  
ATOM    244  H   CYS A  14     -64.173 -32.670  47.993  1.00  0.00           H  
ATOM    245  HA  CYS A  14     -63.884 -31.633  50.636  1.00  0.00           H  
ATOM    246 1HB  CYS A  14     -65.206 -34.194  49.634  1.00  0.00           H  
ATOM    247 2HB  CYS A  14     -65.363 -33.583  51.275  1.00  0.00           H  
ATOM    248  HG  CYS A  14     -66.430 -31.314  50.629  1.00  0.00           H  
ATOM    249  N   ALA A  15     -62.272 -34.451  50.059  1.00  0.00           N  
ATOM    250  CA  ALA A  15     -61.214 -35.284  50.616  1.00  0.00           C  
ATOM    251  C   ALA A  15     -59.901 -34.518  50.706  1.00  0.00           C  
ATOM    252  O   ALA A  15     -59.144 -34.682  51.669  1.00  0.00           O  
ATOM    253  CB  ALA A  15     -61.042 -36.549  49.776  1.00  0.00           C  
ATOM    254  H   ALA A  15     -62.615 -34.649  49.129  1.00  0.00           H  
ATOM    255  HA  ALA A  15     -61.503 -35.567  51.628  1.00  0.00           H  
ATOM    256 1HB  ALA A  15     -60.248 -37.163  50.202  1.00  0.00           H  
ATOM    257 2HB  ALA A  15     -61.975 -37.113  49.772  1.00  0.00           H  
ATOM    258 3HB  ALA A  15     -60.779 -36.275  48.755  1.00  0.00           H  
ATOM    259  N   GLY A  16     -59.616 -33.674  49.711  1.00  0.00           N  
ATOM    260  CA  GLY A  16     -58.385 -32.905  49.729  1.00  0.00           C  
ATOM    261  C   GLY A  16     -58.242 -32.018  50.949  1.00  0.00           C  
ATOM    262  O   GLY A  16     -57.121 -31.688  51.350  1.00  0.00           O  
ATOM    263  H   GLY A  16     -60.254 -33.564  48.936  1.00  0.00           H  
ATOM    264 1HA  GLY A  16     -57.532 -33.582  49.694  1.00  0.00           H  
ATOM    265 2HA  GLY A  16     -58.335 -32.278  48.839  1.00  0.00           H  
ATOM    266  N   MET A  17     -59.367 -31.618  51.554  1.00  0.00           N  
ATOM    267  CA  MET A  17     -59.309 -30.792  52.757  1.00  0.00           C  
ATOM    268  C   MET A  17     -58.532 -31.476  53.877  1.00  0.00           C  
ATOM    269  O   MET A  17     -57.897 -30.795  54.690  1.00  0.00           O  
ATOM    270  CB  MET A  17     -60.722 -30.450  53.226  1.00  0.00           C  
ATOM    271  CG  MET A  17     -61.503 -29.556  52.273  1.00  0.00           C  
ATOM    272  SD  MET A  17     -60.642 -28.015  51.903  1.00  0.00           S  
ATOM    273  CE  MET A  17     -59.832 -28.440  50.364  1.00  0.00           C  
ATOM    274  H   MET A  17     -60.267 -31.885  51.182  1.00  0.00           H  
ATOM    275  HA  MET A  17     -58.784 -29.867  52.517  1.00  0.00           H  
ATOM    276 1HB  MET A  17     -61.291 -31.368  53.364  1.00  0.00           H  
ATOM    277 2HB  MET A  17     -60.673 -29.946  54.192  1.00  0.00           H  
ATOM    278 1HG  MET A  17     -61.677 -30.087  51.337  1.00  0.00           H  
ATOM    279 2HG  MET A  17     -62.470 -29.314  52.712  1.00  0.00           H  
ATOM    280 1HE  MET A  17     -59.258 -27.585  50.006  1.00  0.00           H  
ATOM    281 2HE  MET A  17     -59.163 -29.286  50.527  1.00  0.00           H  
ATOM    282 3HE  MET A  17     -60.583 -28.710  49.620  1.00  0.00           H  
ATOM    283  N   PHE A  18     -58.553 -32.812  53.917  1.00  0.00           N  
ATOM    284  CA  PHE A  18     -57.860 -33.536  54.978  1.00  0.00           C  
ATOM    285  C   PHE A  18     -56.351 -33.361  54.874  1.00  0.00           C  
ATOM    286  O   PHE A  18     -55.664 -33.247  55.893  1.00  0.00           O  
ATOM    287  CB  PHE A  18     -58.210 -35.025  54.924  1.00  0.00           C  
ATOM    288  CG  PHE A  18     -59.605 -35.336  55.384  1.00  0.00           C  
ATOM    289  CD1 PHE A  18     -60.243 -34.525  56.311  1.00  0.00           C  
ATOM    290  CD2 PHE A  18     -60.283 -36.442  54.892  1.00  0.00           C  
ATOM    291  CE1 PHE A  18     -61.527 -34.811  56.735  1.00  0.00           C  
ATOM    292  CE2 PHE A  18     -61.567 -36.729  55.314  1.00  0.00           C  
ATOM    293  CZ  PHE A  18     -62.189 -35.913  56.237  1.00  0.00           C  
ATOM    294  H   PHE A  18     -59.051 -33.334  53.210  1.00  0.00           H  
ATOM    295  HA  PHE A  18     -58.172 -33.124  55.939  1.00  0.00           H  
ATOM    296 1HB  PHE A  18     -58.099 -35.387  53.903  1.00  0.00           H  
ATOM    297 2HB  PHE A  18     -57.513 -35.584  55.547  1.00  0.00           H  
ATOM    298  HD1 PHE A  18     -59.720 -33.653  56.704  1.00  0.00           H  
ATOM    299  HD2 PHE A  18     -59.791 -37.087  54.164  1.00  0.00           H  
ATOM    300  HE1 PHE A  18     -62.016 -34.165  57.464  1.00  0.00           H  
ATOM    301  HE2 PHE A  18     -62.088 -37.601  54.919  1.00  0.00           H  
ATOM    302  HZ  PHE A  18     -63.200 -36.140  56.571  1.00  0.00           H  
ATOM    303  N   ILE A  19     -55.819 -33.313  53.649  1.00  0.00           N  
ATOM    304  CA  ILE A  19     -54.369 -33.263  53.477  1.00  0.00           C  
ATOM    305  C   ILE A  19     -53.837 -31.865  53.770  1.00  0.00           C  
ATOM    306  O   ILE A  19     -52.802 -31.715  54.436  1.00  0.00           O  
ATOM    307  CB  ILE A  19     -53.967 -33.680  52.050  1.00  0.00           C  
ATOM    308  CG1 ILE A  19     -54.406 -35.120  51.771  1.00  0.00           C  
ATOM    309  CG2 ILE A  19     -52.466 -33.530  51.855  1.00  0.00           C  
ATOM    310  CD1 ILE A  19     -53.822 -36.133  52.729  1.00  0.00           C  
ATOM    311  H   ILE A  19     -56.412 -33.311  52.831  1.00  0.00           H  
ATOM    312  HA  ILE A  19     -53.911 -33.935  54.202  1.00  0.00           H  
ATOM    313  HB  ILE A  19     -54.483 -33.048  51.328  1.00  0.00           H  
ATOM    314 1HG1 ILE A  19     -55.492 -35.186  51.824  1.00  0.00           H  
ATOM    315 2HG1 ILE A  19     -54.112 -35.400  50.759  1.00  0.00           H  
ATOM    316 1HG2 ILE A  19     -52.199 -33.829  50.842  1.00  0.00           H  
ATOM    317 2HG2 ILE A  19     -52.181 -32.490  52.014  1.00  0.00           H  
ATOM    318 3HG2 ILE A  19     -51.941 -34.163  52.571  1.00  0.00           H  
ATOM    319 1HD1 ILE A  19     -54.178 -37.129  52.466  1.00  0.00           H  
ATOM    320 2HD1 ILE A  19     -52.733 -36.108  52.665  1.00  0.00           H  
ATOM    321 3HD1 ILE A  19     -54.132 -35.893  53.745  1.00  0.00           H  
ATOM    322  N   VAL A  20     -54.531 -30.827  53.290  1.00  0.00           N  
ATOM    323  CA  VAL A  20     -54.021 -29.464  53.404  1.00  0.00           C  
ATOM    324  C   VAL A  20     -53.955 -29.031  54.861  1.00  0.00           C  
ATOM    325  O   VAL A  20     -53.126 -28.188  55.227  1.00  0.00           O  
ATOM    326  CB  VAL A  20     -54.917 -28.487  52.620  1.00  0.00           C  
ATOM    327  CG1 VAL A  20     -54.938 -28.852  51.143  1.00  0.00           C  
ATOM    328  CG2 VAL A  20     -56.324 -28.498  53.198  1.00  0.00           C  
ATOM    329  H   VAL A  20     -55.422 -30.984  52.841  1.00  0.00           H  
ATOM    330  HA  VAL A  20     -53.002 -29.442  53.017  1.00  0.00           H  
ATOM    331  HB  VAL A  20     -54.499 -27.483  52.697  1.00  0.00           H  
ATOM    332 1HG1 VAL A  20     -55.576 -28.151  50.604  1.00  0.00           H  
ATOM    333 2HG1 VAL A  20     -53.926 -28.802  50.742  1.00  0.00           H  
ATOM    334 3HG1 VAL A  20     -55.329 -29.862  51.023  1.00  0.00           H  
ATOM    335 1HG2 VAL A  20     -56.952 -27.804  52.639  1.00  0.00           H  
ATOM    336 2HG2 VAL A  20     -56.740 -29.503  53.126  1.00  0.00           H  
ATOM    337 3HG2 VAL A  20     -56.290 -28.193  54.244  1.00  0.00           H  
ATOM    338  N   VAL A  21     -54.820 -29.591  55.710  1.00  0.00           N  
ATOM    339  CA  VAL A  21     -54.762 -29.284  57.136  1.00  0.00           C  
ATOM    340  C   VAL A  21     -53.825 -30.227  57.874  1.00  0.00           C  
ATOM    341  O   VAL A  21     -53.245 -29.838  58.893  1.00  0.00           O  
ATOM    342  CB  VAL A  21     -56.167 -29.377  57.759  1.00  0.00           C  
ATOM    343  CG1 VAL A  21     -56.607 -30.830  57.865  1.00  0.00           C  
ATOM    344  CG2 VAL A  21     -56.173 -28.710  59.125  1.00  0.00           C  
ATOM    345  H   VAL A  21     -55.523 -30.233  55.373  1.00  0.00           H  
ATOM    346  HA  VAL A  21     -54.368 -28.276  57.257  1.00  0.00           H  
ATOM    347  HB  VAL A  21     -56.879 -28.873  57.104  1.00  0.00           H  
ATOM    348 1HG1 VAL A  21     -57.603 -30.877  58.307  1.00  0.00           H  
ATOM    349 2HG1 VAL A  21     -56.631 -31.277  56.872  1.00  0.00           H  
ATOM    350 3HG1 VAL A  21     -55.906 -31.377  58.495  1.00  0.00           H  
ATOM    351 1HG2 VAL A  21     -57.170 -28.779  59.559  1.00  0.00           H  
ATOM    352 2HG2 VAL A  21     -55.458 -29.211  59.778  1.00  0.00           H  
ATOM    353 3HG2 VAL A  21     -55.896 -27.661  59.019  1.00  0.00           H  
ATOM    354  N   SER A  22     -53.665 -31.459  57.384  1.00  0.00           N  
ATOM    355  CA  SER A  22     -52.788 -32.413  58.052  1.00  0.00           C  
ATOM    356  C   SER A  22     -51.323 -32.066  57.831  1.00  0.00           C  
ATOM    357  O   SER A  22     -50.500 -32.209  58.743  1.00  0.00           O  
ATOM    358  CB  SER A  22     -53.065 -33.817  57.550  1.00  0.00           C  
ATOM    359  OG  SER A  22     -54.342 -34.246  57.937  1.00  0.00           O  
ATOM    360  H   SER A  22     -54.151 -31.742  56.545  1.00  0.00           H  
ATOM    361  HA  SER A  22     -52.978 -32.366  59.125  1.00  0.00           H  
ATOM    362 1HB  SER A  22     -52.985 -33.837  56.463  1.00  0.00           H  
ATOM    363 2HB  SER A  22     -52.314 -34.499  57.946  1.00  0.00           H  
ATOM    364  HG  SER A  22     -54.955 -33.848  57.313  1.00  0.00           H  
ATOM    365  N   PHE A  23     -50.977 -31.610  56.631  1.00  0.00           N  
ATOM    366  CA  PHE A  23     -49.603 -31.256  56.317  1.00  0.00           C  
ATOM    367  C   PHE A  23     -49.459 -29.733  56.292  1.00  0.00           C  
ATOM    368  O   PHE A  23     -50.377 -28.994  56.653  1.00  0.00           O  
ATOM    369  CB  PHE A  23     -49.185 -31.850  54.971  1.00  0.00           C  
ATOM    370  CG  PHE A  23     -49.145 -33.351  54.956  1.00  0.00           C  
ATOM    371  CD1 PHE A  23     -50.318 -34.089  54.885  1.00  0.00           C  
ATOM    372  CD2 PHE A  23     -47.937 -34.029  55.015  1.00  0.00           C  
ATOM    373  CE1 PHE A  23     -50.283 -35.471  54.872  1.00  0.00           C  
ATOM    374  CE2 PHE A  23     -47.899 -35.410  55.001  1.00  0.00           C  
ATOM    375  CZ  PHE A  23     -49.074 -36.131  54.929  1.00  0.00           C  
ATOM    376  H   PHE A  23     -51.687 -31.506  55.920  1.00  0.00           H  
ATOM    377  HA  PHE A  23     -48.957 -31.635  57.112  1.00  0.00           H  
ATOM    378 1HB  PHE A  23     -49.877 -31.520  54.197  1.00  0.00           H  
ATOM    379 2HB  PHE A  23     -48.196 -31.481  54.702  1.00  0.00           H  
ATOM    380  HD1 PHE A  23     -51.274 -33.567  54.839  1.00  0.00           H  
ATOM    381  HD2 PHE A  23     -47.009 -33.459  55.071  1.00  0.00           H  
ATOM    382  HE1 PHE A  23     -51.211 -36.039  54.816  1.00  0.00           H  
ATOM    383  HE2 PHE A  23     -46.943 -35.930  55.046  1.00  0.00           H  
ATOM    384  HZ  PHE A  23     -49.045 -37.220  54.920  1.00  0.00           H  
ATOM    385  N   ALA A  24     -48.297 -29.249  55.867  1.00  0.00           N  
ATOM    386  CA  ALA A  24     -48.095 -27.818  55.655  1.00  0.00           C  
ATOM    387  C   ALA A  24     -48.320 -27.439  54.194  1.00  0.00           C  
ATOM    388  O   ALA A  24     -48.185 -26.277  53.817  1.00  0.00           O  
ATOM    389  CB  ALA A  24     -46.702 -27.405  56.100  1.00  0.00           C  
ATOM    390  H   ALA A  24     -47.534 -29.885  55.686  1.00  0.00           H  
ATOM    391  HA  ALA A  24     -48.830 -27.280  56.254  1.00  0.00           H  
ATOM    392 1HB  ALA A  24     -46.569 -26.337  55.934  1.00  0.00           H  
ATOM    393 2HB  ALA A  24     -46.578 -27.627  57.160  1.00  0.00           H  
ATOM    394 3HB  ALA A  24     -45.958 -27.956  55.526  1.00  0.00           H  
ATOM    395  N   VAL A  25     -47.985 -27.433  61.255  1.00  0.00           N  
ATOM    396  CA  VAL A  25     -46.958 -27.941  60.355  1.00  0.00           C  
ATOM    397  C   VAL A  25     -46.368 -29.232  60.907  1.00  0.00           C  
ATOM    398  O   VAL A  25     -46.503 -30.298  60.307  1.00  0.00           O  
ATOM    399  CB  VAL A  25     -45.839 -26.900  60.169  1.00  0.00           C  
ATOM    400  CG1 VAL A  25     -44.699 -27.484  59.348  1.00  0.00           C  
ATOM    401  CG2 VAL A  25     -46.398 -25.652  59.502  1.00  0.00           C  
ATOM    402  H   VAL A  25     -47.835 -27.483  62.252  1.00  0.00           H  
ATOM    403  HA  VAL A  25     -47.421 -28.170  59.395  1.00  0.00           H  
ATOM    404  HB  VAL A  25     -45.431 -26.639  61.145  1.00  0.00           H  
ATOM    405 1HG1 VAL A  25     -43.916 -26.735  59.226  1.00  0.00           H  
ATOM    406 2HG1 VAL A  25     -44.290 -28.354  59.862  1.00  0.00           H  
ATOM    407 3HG1 VAL A  25     -45.071 -27.782  58.368  1.00  0.00           H  
ATOM    408 1HG2 VAL A  25     -45.602 -24.920  59.374  1.00  0.00           H  
ATOM    409 2HG2 VAL A  25     -46.811 -25.914  58.528  1.00  0.00           H  
ATOM    410 3HG2 VAL A  25     -47.184 -25.227  60.127  1.00  0.00           H  
ATOM    411  N   TYR A  26     -45.708 -29.128  62.057  1.00  0.00           N  
ATOM    412  CA  TYR A  26     -44.932 -30.219  62.639  1.00  0.00           C  
ATOM    413  C   TYR A  26     -45.270 -30.374  64.114  1.00  0.00           C  
ATOM    414  O   TYR A  26     -44.397 -30.533  64.968  1.00  0.00           O  
ATOM    415  CB  TYR A  26     -43.432 -29.978  62.455  1.00  0.00           C  
ATOM    416  CG  TYR A  26     -42.916 -28.757  63.183  1.00  0.00           C  
ATOM    417  CD1 TYR A  26     -42.623 -28.829  64.537  1.00  0.00           C  
ATOM    418  CD2 TYR A  26     -42.736 -27.565  62.498  1.00  0.00           C  
ATOM    419  CE1 TYR A  26     -42.151 -27.714  65.203  1.00  0.00           C  
ATOM    420  CE2 TYR A  26     -42.265 -26.450  63.163  1.00  0.00           C  
ATOM    421  CZ  TYR A  26     -41.973 -26.522  64.510  1.00  0.00           C  
ATOM    422  OH  TYR A  26     -41.504 -25.411  65.173  1.00  0.00           O  
ATOM    423  H   TYR A  26     -45.755 -28.244  62.543  1.00  0.00           H  
ATOM    424  HA  TYR A  26     -45.205 -31.146  62.134  1.00  0.00           H  
ATOM    425 1HB  TYR A  26     -42.877 -30.847  62.812  1.00  0.00           H  
ATOM    426 2HB  TYR A  26     -43.210 -29.861  61.395  1.00  0.00           H  
ATOM    427  HD1 TYR A  26     -42.764 -29.766  65.076  1.00  0.00           H  
ATOM    428  HD2 TYR A  26     -42.968 -27.508  61.434  1.00  0.00           H  
ATOM    429  HE1 TYR A  26     -41.921 -27.771  66.266  1.00  0.00           H  
ATOM    430  HE2 TYR A  26     -42.124 -25.512  62.624  1.00  0.00           H  
ATOM    431  HH  TYR A  26     -41.404 -25.615  66.106  1.00  0.00           H  
ATOM    432  N   LYS A  27     -46.559 -30.319  64.430  1.00  0.00           N  
ATOM    433  CA  LYS A  27     -47.029 -30.255  65.802  1.00  0.00           C  
ATOM    434  C   LYS A  27     -47.447 -31.641  66.272  1.00  0.00           C  
ATOM    435  O   LYS A  27     -47.846 -32.497  65.477  1.00  0.00           O  
ATOM    436  CB  LYS A  27     -48.192 -29.270  65.933  1.00  0.00           C  
ATOM    437  CG  LYS A  27     -47.845 -27.834  65.564  1.00  0.00           C  
ATOM    438  CD  LYS A  27     -49.060 -26.926  65.675  1.00  0.00           C  
ATOM    439  CE  LYS A  27     -48.722 -25.496  65.279  1.00  0.00           C  
ATOM    440  NZ  LYS A  27     -49.916 -24.609  65.325  1.00  0.00           N  
ATOM    441  H   LYS A  27     -47.234 -30.324  63.679  1.00  0.00           H  
ATOM    442  HA  LYS A  27     -46.212 -29.900  66.431  1.00  0.00           H  
ATOM    443 1HB  LYS A  27     -49.014 -29.591  65.292  1.00  0.00           H  
ATOM    444 2HB  LYS A  27     -48.557 -29.273  66.960  1.00  0.00           H  
ATOM    445 1HG  LYS A  27     -47.064 -27.466  66.231  1.00  0.00           H  
ATOM    446 2HG  LYS A  27     -47.469 -27.802  64.542  1.00  0.00           H  
ATOM    447 1HD  LYS A  27     -49.853 -27.297  65.024  1.00  0.00           H  
ATOM    448 2HD  LYS A  27     -49.426 -26.931  66.702  1.00  0.00           H  
ATOM    449 1HE  LYS A  27     -47.964 -25.101  65.954  1.00  0.00           H  
ATOM    450 2HE  LYS A  27     -48.317 -25.486  64.267  1.00  0.00           H  
ATOM    451 1HZ  LYS A  27     -49.650 -23.672  65.056  1.00  0.00           H  
ATOM    452 2HZ  LYS A  27     -50.619 -24.956  64.688  1.00  0.00           H  
ATOM    453 3HZ  LYS A  27     -50.289 -24.595  66.263  1.00  0.00           H  
ATOM    454  N   ILE A  28     -47.351 -31.855  67.588  1.00  0.00           N  
ATOM    455  CA  ILE A  28     -47.663 -33.158  68.170  1.00  0.00           C  
ATOM    456  C   ILE A  28     -49.152 -33.451  68.180  1.00  0.00           C  
ATOM    457  O   ILE A  28     -49.543 -34.619  68.290  1.00  0.00           O  
ATOM    458  CB  ILE A  28     -47.123 -33.252  69.608  1.00  0.00           C  
ATOM    459  CG1 ILE A  28     -47.107 -34.709  70.078  1.00  0.00           C  
ATOM    460  CG2 ILE A  28     -47.958 -32.395  70.548  1.00  0.00           C  
ATOM    461  CD1 ILE A  28     -46.201 -35.603  69.264  1.00  0.00           C  
ATOM    462  H   ILE A  28     -47.057 -31.103  68.195  1.00  0.00           H  
ATOM    463  HA  ILE A  28     -47.188 -33.929  67.566  1.00  0.00           H  
ATOM    464  HB  ILE A  28     -46.091 -32.902  69.633  1.00  0.00           H  
ATOM    465 1HG1 ILE A  28     -46.784 -34.752  71.118  1.00  0.00           H  
ATOM    466 2HG1 ILE A  28     -48.117 -35.117  70.033  1.00  0.00           H  
ATOM    467 1HG2 ILE A  28     -47.563 -32.474  71.560  1.00  0.00           H  
ATOM    468 2HG2 ILE A  28     -47.920 -31.356  70.223  1.00  0.00           H  
ATOM    469 3HG2 ILE A  28     -48.992 -32.742  70.534  1.00  0.00           H  
ATOM    470 1HD1 ILE A  28     -46.243 -36.619  69.657  1.00  0.00           H  
ATOM    471 2HD1 ILE A  28     -46.528 -35.603  68.223  1.00  0.00           H  
ATOM    472 3HD1 ILE A  28     -45.177 -35.235  69.323  1.00  0.00           H  
ATOM    473  N   VAL A  29     -49.996 -32.421  68.073  1.00  0.00           N  
ATOM    474  CA  VAL A  29     -51.438 -32.635  68.073  1.00  0.00           C  
ATOM    475  C   VAL A  29     -51.883 -33.457  66.876  1.00  0.00           C  
ATOM    476  O   VAL A  29     -52.966 -34.053  66.911  1.00  0.00           O  
ATOM    477  CB  VAL A  29     -52.176 -31.283  68.060  1.00  0.00           C  
ATOM    478  CG1 VAL A  29     -51.824 -30.473  69.299  1.00  0.00           C  
ATOM    479  CG2 VAL A  29     -51.826 -30.514  66.795  1.00  0.00           C  
ATOM    480  H   VAL A  29     -49.637 -31.480  67.991  1.00  0.00           H  
ATOM    481  HA  VAL A  29     -51.706 -33.191  68.972  1.00  0.00           H  
ATOM    482  HB  VAL A  29     -53.250 -31.466  68.090  1.00  0.00           H  
ATOM    483 1HG1 VAL A  29     -52.355 -29.520  69.274  1.00  0.00           H  
ATOM    484 2HG1 VAL A  29     -52.116 -31.026  70.191  1.00  0.00           H  
ATOM    485 3HG1 VAL A  29     -50.750 -30.288  69.320  1.00  0.00           H  
ATOM    486 1HG2 VAL A  29     -52.352 -29.559  66.793  1.00  0.00           H  
ATOM    487 2HG2 VAL A  29     -50.751 -30.336  66.763  1.00  0.00           H  
ATOM    488 3HG2 VAL A  29     -52.125 -31.094  65.922  1.00  0.00           H  
ATOM    489  N   TYR A  30     -51.073 -33.508  65.815  1.00  0.00           N  
ATOM    490  CA  TYR A  30     -51.394 -34.332  64.657  1.00  0.00           C  
ATOM    491  C   TYR A  30     -51.147 -35.812  64.912  1.00  0.00           C  
ATOM    492  O   TYR A  30     -51.642 -36.650  64.150  1.00  0.00           O  
ATOM    493  CB  TYR A  30     -50.587 -33.869  63.441  1.00  0.00           C  
ATOM    494  CG  TYR A  30     -50.983 -32.502  62.931  1.00  0.00           C  
ATOM    495  CD1 TYR A  30     -50.250 -31.384  63.302  1.00  0.00           C  
ATOM    496  CD2 TYR A  30     -52.079 -32.365  62.092  1.00  0.00           C  
ATOM    497  CE1 TYR A  30     -50.612 -30.135  62.835  1.00  0.00           C  
ATOM    498  CE2 TYR A  30     -52.441 -31.116  61.626  1.00  0.00           C  
ATOM    499  CZ  TYR A  30     -51.711 -30.004  61.995  1.00  0.00           C  
ATOM    500  OH  TYR A  30     -52.072 -28.760  61.530  1.00  0.00           O  
ATOM    501  H   TYR A  30     -50.220 -32.967  65.813  1.00  0.00           H  
ATOM    502  HA  TYR A  30     -52.455 -34.219  64.436  1.00  0.00           H  
ATOM    503 1HB  TYR A  30     -49.527 -33.844  63.696  1.00  0.00           H  
ATOM    504 2HB  TYR A  30     -50.711 -34.585  62.629  1.00  0.00           H  
ATOM    505  HD1 TYR A  30     -49.388 -31.491  63.961  1.00  0.00           H  
ATOM    506  HD2 TYR A  30     -52.656 -33.243  61.802  1.00  0.00           H  
ATOM    507  HE1 TYR A  30     -50.036 -29.257  63.127  1.00  0.00           H  
ATOM    508  HE2 TYR A  30     -53.303 -31.009  60.967  1.00  0.00           H  
ATOM    509  HH  TYR A  30     -52.837 -28.843  60.956  1.00  0.00           H  
ATOM    510  N   MET A  31     -50.400 -36.153  65.964  1.00  0.00           N  
ATOM    511  CA  MET A  31     -50.183 -37.554  66.298  1.00  0.00           C  
ATOM    512  C   MET A  31     -51.493 -38.294  66.535  1.00  0.00           C  
ATOM    513  O   MET A  31     -51.558 -39.503  66.288  1.00  0.00           O  
ATOM    514  CB  MET A  31     -49.284 -37.665  67.527  1.00  0.00           C  
ATOM    515  CG  MET A  31     -48.859 -39.086  67.871  1.00  0.00           C  
ATOM    516  SD  MET A  31     -47.856 -39.843  66.578  1.00  0.00           S  
ATOM    517  CE  MET A  31     -46.295 -39.002  66.824  1.00  0.00           C  
ATOM    518  H   MET A  31     -49.978 -35.439  66.540  1.00  0.00           H  
ATOM    519  HA  MET A  31     -49.687 -38.038  65.456  1.00  0.00           H  
ATOM    520 1HB  MET A  31     -48.382 -37.075  67.372  1.00  0.00           H  
ATOM    521 2HB  MET A  31     -49.800 -37.251  68.395  1.00  0.00           H  
ATOM    522 1HG  MET A  31     -48.283 -39.079  68.796  1.00  0.00           H  
ATOM    523 2HG  MET A  31     -49.744 -39.702  68.026  1.00  0.00           H  
ATOM    524 1HE  MET A  31     -45.568 -39.364  66.097  1.00  0.00           H  
ATOM    525 2HE  MET A  31     -46.435 -37.928  66.695  1.00  0.00           H  
ATOM    526 3HE  MET A  31     -45.929 -39.202  67.832  1.00  0.00           H  
ATOM    527  N   PHE A  32     -52.531 -37.597  67.005  1.00  0.00           N  
ATOM    528  CA  PHE A  32     -53.831 -38.231  67.192  1.00  0.00           C  
ATOM    529  C   PHE A  32     -54.389 -38.764  65.879  1.00  0.00           C  
ATOM    530  O   PHE A  32     -54.915 -39.882  65.842  1.00  0.00           O  
ATOM    531  CB  PHE A  32     -54.822 -37.241  67.805  1.00  0.00           C  
ATOM    532  CG  PHE A  32     -56.127 -37.863  68.213  1.00  0.00           C  
ATOM    533  CD1 PHE A  32     -56.193 -38.720  69.302  1.00  0.00           C  
ATOM    534  CD2 PHE A  32     -57.291 -37.594  67.509  1.00  0.00           C  
ATOM    535  CE1 PHE A  32     -57.393 -39.294  69.678  1.00  0.00           C  
ATOM    536  CE2 PHE A  32     -58.492 -38.165  67.884  1.00  0.00           C  
ATOM    537  CZ  PHE A  32     -58.542 -39.017  68.969  1.00  0.00           C  
ATOM    538  H   PHE A  32     -52.423 -36.619  67.235  1.00  0.00           H  
ATOM    539  HA  PHE A  32     -53.707 -39.082  67.863  1.00  0.00           H  
ATOM    540 1HB  PHE A  32     -54.377 -36.778  68.685  1.00  0.00           H  
ATOM    541 2HB  PHE A  32     -55.033 -36.447  67.090  1.00  0.00           H  
ATOM    542  HD1 PHE A  32     -55.284 -38.939  69.863  1.00  0.00           H  
ATOM    543  HD2 PHE A  32     -57.251 -36.922  66.651  1.00  0.00           H  
ATOM    544  HE1 PHE A  32     -57.430 -39.966  70.535  1.00  0.00           H  
ATOM    545  HE2 PHE A  32     -59.400 -37.945  67.322  1.00  0.00           H  
ATOM    546  HZ  PHE A  32     -59.488 -39.469  69.264  1.00  0.00           H  
ATOM    547  N   LEU A  33     -54.271 -37.990  64.798  1.00  0.00           N  
ATOM    548  CA  LEU A  33     -54.723 -38.463  63.493  1.00  0.00           C  
ATOM    549  C   LEU A  33     -53.938 -39.689  63.047  1.00  0.00           C  
ATOM    550  O   LEU A  33     -54.506 -40.622  62.467  1.00  0.00           O  
ATOM    551  CB  LEU A  33     -54.580 -37.350  62.446  1.00  0.00           C  
ATOM    552  CG  LEU A  33     -55.498 -36.135  62.638  1.00  0.00           C  
ATOM    553  CD1 LEU A  33     -55.126 -35.054  61.632  1.00  0.00           C  
ATOM    554  CD2 LEU A  33     -56.948 -36.563  62.470  1.00  0.00           C  
ATOM    555  H   LEU A  33     -53.867 -37.068  64.874  1.00  0.00           H  
ATOM    556  HA  LEU A  33     -55.771 -38.754  63.573  1.00  0.00           H  
ATOM    557 1HB  LEU A  33     -53.552 -36.993  62.457  1.00  0.00           H  
ATOM    558 2HB  LEU A  33     -54.787 -37.770  61.462  1.00  0.00           H  
ATOM    559  HG  LEU A  33     -55.354 -35.725  63.637  1.00  0.00           H  
ATOM    560 1HD1 LEU A  33     -55.777 -34.191  61.768  1.00  0.00           H  
ATOM    561 2HD1 LEU A  33     -54.089 -34.754  61.787  1.00  0.00           H  
ATOM    562 3HD1 LEU A  33     -55.244 -35.442  60.621  1.00  0.00           H  
ATOM    563 1HD2 LEU A  33     -57.600 -35.700  62.606  1.00  0.00           H  
ATOM    564 2HD2 LEU A  33     -57.093 -36.973  61.470  1.00  0.00           H  
ATOM    565 3HD2 LEU A  33     -57.192 -37.323  63.212  1.00  0.00           H  
ATOM    566  N   PHE A  34     -52.632 -39.710  63.326  1.00  0.00           N  
ATOM    567  CA  PHE A  34     -51.833 -40.898  63.048  1.00  0.00           C  
ATOM    568  C   PHE A  34     -52.321 -42.098  63.847  1.00  0.00           C  
ATOM    569  O   PHE A  34     -52.466 -43.191  63.289  1.00  0.00           O  
ATOM    570  CB  PHE A  34     -50.360 -40.635  63.367  1.00  0.00           C  
ATOM    571  CG  PHE A  34     -49.458 -41.797  63.061  1.00  0.00           C  
ATOM    572  CD1 PHE A  34     -49.122 -42.107  61.752  1.00  0.00           C  
ATOM    573  CD2 PHE A  34     -48.943 -42.582  64.082  1.00  0.00           C  
ATOM    574  CE1 PHE A  34     -48.292 -43.175  61.469  1.00  0.00           C  
ATOM    575  CE2 PHE A  34     -48.112 -43.650  63.803  1.00  0.00           C  
ATOM    576  CZ  PHE A  34     -47.787 -43.946  62.494  1.00  0.00           C  
ATOM    577  H   PHE A  34     -52.185 -38.901  63.733  1.00  0.00           H  
ATOM    578  HA  PHE A  34     -51.939 -41.147  61.990  1.00  0.00           H  
ATOM    579 1HB  PHE A  34     -50.012 -39.775  62.797  1.00  0.00           H  
ATOM    580 2HB  PHE A  34     -50.255 -40.392  64.423  1.00  0.00           H  
ATOM    581  HD1 PHE A  34     -49.520 -41.496  60.941  1.00  0.00           H  
ATOM    582  HD2 PHE A  34     -49.201 -42.348  65.115  1.00  0.00           H  
ATOM    583  HE1 PHE A  34     -48.036 -43.407  60.436  1.00  0.00           H  
ATOM    584  HE2 PHE A  34     -47.714 -44.259  64.614  1.00  0.00           H  
ATOM    585  HZ  PHE A  34     -47.133 -44.789  62.273  1.00  0.00           H  
ATOM    586  N   LEU A  35     -52.595 -41.913  65.140  1.00  0.00           N  
ATOM    587  CA  LEU A  35     -53.111 -43.010  65.947  1.00  0.00           C  
ATOM    588  C   LEU A  35     -54.443 -43.517  65.414  1.00  0.00           C  
ATOM    589  O   LEU A  35     -54.693 -44.728  65.426  1.00  0.00           O  
ATOM    590  CB  LEU A  35     -53.277 -42.561  67.404  1.00  0.00           C  
ATOM    591  CG  LEU A  35     -51.977 -42.237  68.153  1.00  0.00           C  
ATOM    592  CD1 LEU A  35     -52.309 -41.656  69.520  1.00  0.00           C  
ATOM    593  CD2 LEU A  35     -51.139 -43.499  68.284  1.00  0.00           C  
ATOM    594  H   LEU A  35     -52.446 -41.012  65.572  1.00  0.00           H  
ATOM    595  HA  LEU A  35     -52.404 -43.838  65.897  1.00  0.00           H  
ATOM    596 1HB  LEU A  35     -53.901 -41.669  67.424  1.00  0.00           H  
ATOM    597 2HB  LEU A  35     -53.789 -43.349  67.955  1.00  0.00           H  
ATOM    598  HG  LEU A  35     -51.416 -41.484  67.598  1.00  0.00           H  
ATOM    599 1HD1 LEU A  35     -51.386 -41.425  70.052  1.00  0.00           H  
ATOM    600 2HD1 LEU A  35     -52.893 -40.743  69.396  1.00  0.00           H  
ATOM    601 3HD1 LEU A  35     -52.886 -42.381  70.093  1.00  0.00           H  
ATOM    602 1HD2 LEU A  35     -50.215 -43.269  68.815  1.00  0.00           H  
ATOM    603 2HD2 LEU A  35     -51.699 -44.252  68.840  1.00  0.00           H  
ATOM    604 3HD2 LEU A  35     -50.901 -43.883  67.292  1.00  0.00           H  
ATOM    605  N   LEU A  36     -55.295 -42.613  64.925  1.00  0.00           N  
ATOM    606  CA  LEU A  36     -56.520 -43.036  64.255  1.00  0.00           C  
ATOM    607  C   LEU A  36     -56.214 -43.753  62.945  1.00  0.00           C  
ATOM    608  O   LEU A  36     -56.852 -44.761  62.619  1.00  0.00           O  
ATOM    609  CB  LEU A  36     -57.420 -41.825  63.984  1.00  0.00           C  
ATOM    610  CG  LEU A  36     -58.079 -41.195  65.218  1.00  0.00           C  
ATOM    611  CD1 LEU A  36     -58.815 -39.926  64.810  1.00  0.00           C  
ATOM    612  CD2 LEU A  36     -59.029 -42.199  65.854  1.00  0.00           C  
ATOM    613  H   LEU A  36     -55.099 -41.626  65.015  1.00  0.00           H  
ATOM    614  HA  LEU A  36     -57.041 -43.740  64.902  1.00  0.00           H  
ATOM    615 1HB  LEU A  36     -56.827 -41.053  63.495  1.00  0.00           H  
ATOM    616 2HB  LEU A  36     -58.215 -42.128  63.303  1.00  0.00           H  
ATOM    617  HG  LEU A  36     -57.309 -40.917  65.939  1.00  0.00           H  
ATOM    618 1HD1 LEU A  36     -59.283 -39.479  65.687  1.00  0.00           H  
ATOM    619 2HD1 LEU A  36     -58.109 -39.219  64.376  1.00  0.00           H  
ATOM    620 3HD1 LEU A  36     -59.582 -40.171  64.076  1.00  0.00           H  
ATOM    621 1HD2 LEU A  36     -59.496 -41.751  66.732  1.00  0.00           H  
ATOM    622 2HD2 LEU A  36     -59.799 -42.477  65.135  1.00  0.00           H  
ATOM    623 3HD2 LEU A  36     -58.473 -43.088  66.152  1.00  0.00           H  
ATOM    624  N   CYS A  37     -55.235 -43.251  62.187  1.00  0.00           N  
ATOM    625  CA  CYS A  37     -54.824 -43.933  60.963  1.00  0.00           C  
ATOM    626  C   CYS A  37     -54.395 -45.368  61.249  1.00  0.00           C  
ATOM    627  O   CYS A  37     -54.664 -46.271  60.446  1.00  0.00           O  
ATOM    628  CB  CYS A  37     -53.671 -43.187  60.292  1.00  0.00           C  
ATOM    629  SG  CYS A  37     -54.123 -41.560  59.643  1.00  0.00           S  
ATOM    630  H   CYS A  37     -54.769 -42.394  62.454  1.00  0.00           H  
ATOM    631  HA  CYS A  37     -55.677 -43.971  60.286  1.00  0.00           H  
ATOM    632 1HB  CYS A  37     -52.859 -43.051  61.007  1.00  0.00           H  
ATOM    633 2HB  CYS A  37     -53.283 -43.783  59.466  1.00  0.00           H  
ATOM    634  HG  CYS A  37     -54.486 -41.041  60.811  1.00  0.00           H  
ATOM    635  N   LEU A  38     -53.749 -45.601  62.394  1.00  0.00           N  
ATOM    636  CA  LEU A  38     -53.433 -46.963  62.808  1.00  0.00           C  
ATOM    637  C   LEU A  38     -54.698 -47.773  63.074  1.00  0.00           C  
ATOM    638  O   LEU A  38     -54.770 -48.954  62.714  1.00  0.00           O  
ATOM    639  CB  LEU A  38     -52.559 -46.941  64.069  1.00  0.00           C  
ATOM    640  CG  LEU A  38     -51.213 -46.218  63.932  1.00  0.00           C  
ATOM    641  CD1 LEU A  38     -50.512 -46.191  65.284  1.00  0.00           C  
ATOM    642  CD2 LEU A  38     -50.361 -46.925  62.889  1.00  0.00           C  
ATOM    643  H   LEU A  38     -53.474 -44.830  62.986  1.00  0.00           H  
ATOM    644  HA  LEU A  38     -52.896 -47.455  61.997  1.00  0.00           H  
ATOM    645 1HB  LEU A  38     -53.116 -46.457  64.869  1.00  0.00           H  
ATOM    646 2HB  LEU A  38     -52.355 -47.969  64.367  1.00  0.00           H  
ATOM    647  HG  LEU A  38     -51.384 -45.187  63.624  1.00  0.00           H  
ATOM    648 1HD1 LEU A  38     -49.556 -45.677  65.187  1.00  0.00           H  
ATOM    649 2HD1 LEU A  38     -51.135 -45.663  66.006  1.00  0.00           H  
ATOM    650 3HD1 LEU A  38     -50.342 -47.211  65.626  1.00  0.00           H  
ATOM    651 1HD2 LEU A  38     -49.404 -46.410  62.791  1.00  0.00           H  
ATOM    652 2HD2 LEU A  38     -50.188 -47.956  63.197  1.00  0.00           H  
ATOM    653 3HD2 LEU A  38     -50.878 -46.914  61.929  1.00  0.00           H  
ATOM    654  N   THR A  39     -55.708 -47.153  63.693  1.00  0.00           N  
ATOM    655  CA  THR A  39     -56.994 -47.820  63.857  1.00  0.00           C  
ATOM    656  C   THR A  39     -57.638 -48.121  62.508  1.00  0.00           C  
ATOM    657  O   THR A  39     -58.162 -49.220  62.299  1.00  0.00           O  
ATOM    658  CB  THR A  39     -57.954 -46.970  64.710  1.00  0.00           C  
ATOM    659  OG1 THR A  39     -57.402 -46.791  66.021  1.00  0.00           O  
ATOM    660  CG2 THR A  39     -59.311 -47.648  64.823  1.00  0.00           C  
ATOM    661  H   THR A  39     -55.590 -46.216  64.053  1.00  0.00           H  
ATOM    662  HA  THR A  39     -56.830 -48.772  64.361  1.00  0.00           H  
ATOM    663  HB  THR A  39     -58.081 -45.991  64.248  1.00  0.00           H  
ATOM    664  HG1 THR A  39     -56.554 -46.347  65.953  1.00  0.00           H  
ATOM    665 1HG2 THR A  39     -59.976 -47.032  65.428  1.00  0.00           H  
ATOM    666 2HG2 THR A  39     -59.738 -47.774  63.828  1.00  0.00           H  
ATOM    667 3HG2 THR A  39     -59.192 -48.623  65.293  1.00  0.00           H  
ATOM    668  N   LEU A  40     -57.597 -47.161  61.580  1.00  0.00           N  
ATOM    669  CA  LEU A  40     -58.122 -47.408  60.242  1.00  0.00           C  
ATOM    670  C   LEU A  40     -57.432 -48.593  59.580  1.00  0.00           C  
ATOM    671  O   LEU A  40     -58.091 -49.403  58.917  1.00  0.00           O  
ATOM    672  CB  LEU A  40     -57.951 -46.159  59.369  1.00  0.00           C  
ATOM    673  CG  LEU A  40     -59.140 -45.190  59.354  1.00  0.00           C  
ATOM    674  CD1 LEU A  40     -59.343 -44.613  60.749  1.00  0.00           C  
ATOM    675  CD2 LEU A  40     -58.883 -44.087  58.338  1.00  0.00           C  
ATOM    676  H   LEU A  40     -57.204 -46.255  61.794  1.00  0.00           H  
ATOM    677  HA  LEU A  40     -59.181 -47.652  60.325  1.00  0.00           H  
ATOM    678 1HB  LEU A  40     -57.079 -45.608  59.718  1.00  0.00           H  
ATOM    679 2HB  LEU A  40     -57.768 -46.475  58.342  1.00  0.00           H  
ATOM    680  HG  LEU A  40     -60.047 -45.730  59.082  1.00  0.00           H  
ATOM    681 1HD1 LEU A  40     -60.188 -43.924  60.738  1.00  0.00           H  
ATOM    682 2HD1 LEU A  40     -59.543 -45.422  61.451  1.00  0.00           H  
ATOM    683 3HD1 LEU A  40     -58.444 -44.079  61.056  1.00  0.00           H  
ATOM    684 1HD2 LEU A  40     -59.729 -43.398  58.327  1.00  0.00           H  
ATOM    685 2HD2 LEU A  40     -57.977 -43.544  58.610  1.00  0.00           H  
ATOM    686 3HD2 LEU A  40     -58.760 -44.525  57.348  1.00  0.00           H  
ATOM    687  N   PHE A  41     -56.113 -48.720  59.758  1.00  0.00           N  
ATOM    688  CA  PHE A  41     -55.387 -49.851  59.190  1.00  0.00           C  
ATOM    689  C   PHE A  41     -55.910 -51.175  59.734  1.00  0.00           C  
ATOM    690  O   PHE A  41     -56.122 -52.126  58.972  1.00  0.00           O  
ATOM    691  CB  PHE A  41     -53.892 -49.728  59.487  1.00  0.00           C  
ATOM    692  CG  PHE A  41     -53.241 -48.537  58.842  1.00  0.00           C  
ATOM    693  CD1 PHE A  41     -53.736 -48.018  57.654  1.00  0.00           C  
ATOM    694  CD2 PHE A  41     -52.134 -47.935  59.419  1.00  0.00           C  
ATOM    695  CE1 PHE A  41     -53.138 -46.923  57.059  1.00  0.00           C  
ATOM    696  CE2 PHE A  41     -51.535 -46.840  58.827  1.00  0.00           C  
ATOM    697  CZ  PHE A  41     -52.038 -46.334  57.645  1.00  0.00           C  
ATOM    698  H   PHE A  41     -55.608 -48.028  60.293  1.00  0.00           H  
ATOM    699  HA  PHE A  41     -55.540 -49.853  58.110  1.00  0.00           H  
ATOM    700 1HB  PHE A  41     -53.740 -49.656  60.564  1.00  0.00           H  
ATOM    701 2HB  PHE A  41     -53.378 -50.624  59.143  1.00  0.00           H  
ATOM    702  HD1 PHE A  41     -54.606 -48.484  57.191  1.00  0.00           H  
ATOM    703  HD2 PHE A  41     -51.736 -48.335  60.352  1.00  0.00           H  
ATOM    704  HE1 PHE A  41     -53.537 -46.526  56.126  1.00  0.00           H  
ATOM    705  HE2 PHE A  41     -50.666 -46.376  59.292  1.00  0.00           H  
ATOM    706  HZ  PHE A  41     -51.566 -45.472  57.177  1.00  0.00           H  
ATOM    707  N   GLN A  42     -56.135 -51.252  61.048  1.00  0.00           N  
ATOM    708  CA  GLN A  42     -56.675 -52.471  61.639  1.00  0.00           C  
ATOM    709  C   GLN A  42     -58.060 -52.790  61.096  1.00  0.00           C  
ATOM    710  O   GLN A  42     -58.392 -53.966  60.909  1.00  0.00           O  
ATOM    711  CB  GLN A  42     -56.731 -52.348  63.164  1.00  0.00           C  
ATOM    712  CG  GLN A  42     -55.371 -52.376  63.841  1.00  0.00           C  
ATOM    713  CD  GLN A  42     -55.471 -52.218  65.346  1.00  0.00           C  
ATOM    714  OE1 GLN A  42     -55.642 -53.198  66.077  1.00  0.00           O  
ATOM    715  NE2 GLN A  42     -55.364 -50.982  65.819  1.00  0.00           N  
ATOM    716  H   GLN A  42     -55.932 -50.463  61.646  1.00  0.00           H  
ATOM    717  HA  GLN A  42     -56.024 -53.303  61.368  1.00  0.00           H  
ATOM    718 1HB  GLN A  42     -57.223 -51.413  63.435  1.00  0.00           H  
ATOM    719 2HB  GLN A  42     -57.328 -53.163  63.573  1.00  0.00           H  
ATOM    720 1HG  GLN A  42     -54.891 -53.331  63.628  1.00  0.00           H  
ATOM    721 2HG  GLN A  42     -54.766 -51.558  63.451  1.00  0.00           H  
ATOM    722 1HE2 GLN A  42     -55.422 -50.816  66.804  1.00  0.00           H  
ATOM    723 2HE2 GLN A  42     -55.226 -50.216  65.191  1.00  0.00           H  
ATOM    724  N   VAL A  43     -58.877 -51.765  60.828  1.00  0.00           N  
ATOM    725  CA  VAL A  43     -60.185 -51.993  60.224  1.00  0.00           C  
ATOM    726  C   VAL A  43     -60.035 -52.563  58.820  1.00  0.00           C  
ATOM    727  O   VAL A  43     -60.742 -53.507  58.447  1.00  0.00           O  
ATOM    728  CB  VAL A  43     -60.986 -50.680  60.161  1.00  0.00           C  
ATOM    729  CG1 VAL A  43     -62.259 -50.870  59.349  1.00  0.00           C  
ATOM    730  CG2 VAL A  43     -61.311 -50.204  61.569  1.00  0.00           C  
ATOM    731  H   VAL A  43     -58.592 -50.820  61.042  1.00  0.00           H  
ATOM    732  HA  VAL A  43     -60.716 -52.737  60.819  1.00  0.00           H  
ATOM    733  HB  VAL A  43     -60.389 -49.924  59.651  1.00  0.00           H  
ATOM    734 1HG1 VAL A  43     -62.813 -49.932  59.316  1.00  0.00           H  
ATOM    735 2HG1 VAL A  43     -62.001 -51.175  58.336  1.00  0.00           H  
ATOM    736 3HG1 VAL A  43     -62.876 -51.638  59.815  1.00  0.00           H  
ATOM    737 1HG2 VAL A  43     -61.877 -49.274  61.518  1.00  0.00           H  
ATOM    738 2HG2 VAL A  43     -61.903 -50.962  62.082  1.00  0.00           H  
ATOM    739 3HG2 VAL A  43     -60.385 -50.035  62.119  1.00  0.00           H  
ATOM    740  N   TYR A  44     -59.114 -52.010  58.024  1.00  0.00           N  
ATOM    741  CA  TYR A  44     -58.912 -52.508  56.670  1.00  0.00           C  
ATOM    742  C   TYR A  44     -58.436 -53.954  56.661  1.00  0.00           C  
ATOM    743  O   TYR A  44     -58.688 -54.671  55.687  1.00  0.00           O  
ATOM    744  CB  TYR A  44     -57.914 -51.621  55.922  1.00  0.00           C  
ATOM    745  CG  TYR A  44     -58.490 -50.294  55.479  1.00  0.00           C  
ATOM    746  CD1 TYR A  44     -57.927 -49.109  55.930  1.00  0.00           C  
ATOM    747  CD2 TYR A  44     -59.580 -50.263  54.623  1.00  0.00           C  
ATOM    748  CE1 TYR A  44     -58.453 -47.897  55.525  1.00  0.00           C  
ATOM    749  CE2 TYR A  44     -60.106 -49.051  54.218  1.00  0.00           C  
ATOM    750  CZ  TYR A  44     -59.546 -47.872  54.667  1.00  0.00           C  
ATOM    751  OH  TYR A  44     -60.069 -46.665  54.264  1.00  0.00           O  
ATOM    752  H   TYR A  44     -58.548 -51.241  58.355  1.00  0.00           H  
ATOM    753  HA  TYR A  44     -59.867 -52.481  56.145  1.00  0.00           H  
ATOM    754 1HB  TYR A  44     -57.053 -51.423  56.561  1.00  0.00           H  
ATOM    755 2HB  TYR A  44     -57.552 -52.147  55.039  1.00  0.00           H  
ATOM    756  HD1 TYR A  44     -57.070 -49.134  56.603  1.00  0.00           H  
ATOM    757  HD2 TYR A  44     -60.023 -51.194  54.269  1.00  0.00           H  
ATOM    758  HE1 TYR A  44     -58.010 -46.966  55.879  1.00  0.00           H  
ATOM    759  HE2 TYR A  44     -60.963 -49.026  53.546  1.00  0.00           H  
ATOM    760  HH  TYR A  44     -60.812 -46.820  53.675  1.00  0.00           H  
ATOM    761  N   TYR A  45     -57.755 -54.398  57.717  1.00  0.00           N  
ATOM    762  CA  TYR A  45     -57.315 -55.782  57.837  1.00  0.00           C  
ATOM    763  C   TYR A  45     -58.261 -56.650  58.661  1.00  0.00           C  
ATOM    764  O   TYR A  45     -57.955 -57.825  58.882  1.00  0.00           O  
ATOM    765  CB  TYR A  45     -55.910 -55.828  58.441  1.00  0.00           C  
ATOM    766  CG  TYR A  45     -54.855 -55.165  57.584  1.00  0.00           C  
ATOM    767  CD1 TYR A  45     -54.110 -54.111  58.092  1.00  0.00           C  
ATOM    768  CD2 TYR A  45     -54.632 -55.610  56.289  1.00  0.00           C  
ATOM    769  CE1 TYR A  45     -53.146 -53.505  57.310  1.00  0.00           C  
ATOM    770  CE2 TYR A  45     -53.668 -55.005  55.507  1.00  0.00           C  
ATOM    771  CZ  TYR A  45     -52.927 -53.957  56.013  1.00  0.00           C  
ATOM    772  OH  TYR A  45     -51.967 -53.353  55.233  1.00  0.00           O  
ATOM    773  H   TYR A  45     -57.539 -53.748  58.459  1.00  0.00           H  
ATOM    774  HA  TYR A  45     -57.285 -56.222  56.840  1.00  0.00           H  
ATOM    775 1HB  TYR A  45     -55.916 -55.336  59.415  1.00  0.00           H  
ATOM    776 2HB  TYR A  45     -55.617 -56.865  58.600  1.00  0.00           H  
ATOM    777  HD1 TYR A  45     -54.285 -53.761  59.110  1.00  0.00           H  
ATOM    778  HD2 TYR A  45     -55.218 -56.438  55.889  1.00  0.00           H  
ATOM    779  HE1 TYR A  45     -52.561 -52.678  57.709  1.00  0.00           H  
ATOM    780  HE2 TYR A  45     -53.494 -55.354  54.489  1.00  0.00           H  
ATOM    781  HH  TYR A  45     -51.543 -52.653  55.734  1.00  0.00           H  
ATOM    782  N   THR A  46     -59.390 -56.112  59.129  1.00  0.00           N  
ATOM    783  CA  THR A  46     -60.295 -56.864  59.991  1.00  0.00           C  
ATOM    784  C   THR A  46     -61.684 -57.029  59.389  1.00  0.00           C  
ATOM    785  O   THR A  46     -62.133 -58.161  59.184  1.00  0.00           O  
ATOM    786  CB  THR A  46     -60.418 -56.188  61.369  1.00  0.00           C  
ATOM    787  OG1 THR A  46     -59.135 -56.158  62.006  1.00  0.00           O  
ATOM    788  CG2 THR A  46     -61.400 -56.946  62.249  1.00  0.00           C  
ATOM    789  H   THR A  46     -59.624 -55.161  58.880  1.00  0.00           H  
ATOM    790  HA  THR A  46     -59.892 -57.868  60.124  1.00  0.00           H  
ATOM    791  HB  THR A  46     -60.769 -55.164  61.242  1.00  0.00           H  
ATOM    792  HG1 THR A  46     -58.619 -55.429  61.653  1.00  0.00           H  
ATOM    793 1HG2 THR A  46     -61.474 -56.454  63.219  1.00  0.00           H  
ATOM    794 2HG2 THR A  46     -62.380 -56.961  61.773  1.00  0.00           H  
ATOM    795 3HG2 THR A  46     -61.049 -57.968  62.388  1.00  0.00           H  
ATOM    796  N   LEU A  47     -62.367 -55.928  59.074  1.00  0.00           N  
ATOM    797  CA  LEU A  47     -63.787 -55.970  58.735  1.00  0.00           C  
ATOM    798  C   LEU A  47     -64.144 -54.734  57.927  1.00  0.00           C  
ATOM    799  O   LEU A  47     -63.916 -53.608  58.377  1.00  0.00           O  
ATOM    800  CB  LEU A  47     -64.649 -56.039  60.001  1.00  0.00           C  
ATOM    801  CG  LEU A  47     -66.166 -56.053  59.773  1.00  0.00           C  
ATOM    802  CD1 LEU A  47     -66.557 -57.324  59.032  1.00  0.00           C  
ATOM    803  CD2 LEU A  47     -66.882 -55.959  61.112  1.00  0.00           C  
ATOM    804  H   LEU A  47     -61.886 -55.040  59.071  1.00  0.00           H  
ATOM    805  HA  LEU A  47     -63.975 -56.864  58.142  1.00  0.00           H  
ATOM    806 1HB  LEU A  47     -64.389 -56.943  60.550  1.00  0.00           H  
ATOM    807 2HB  LEU A  47     -64.416 -55.178  60.628  1.00  0.00           H  
ATOM    808  HG  LEU A  47     -66.448 -55.204  59.150  1.00  0.00           H  
ATOM    809 1HD1 LEU A  47     -67.635 -57.334  58.869  1.00  0.00           H  
ATOM    810 2HD1 LEU A  47     -66.046 -57.356  58.070  1.00  0.00           H  
ATOM    811 3HD1 LEU A  47     -66.272 -58.193  59.624  1.00  0.00           H  
ATOM    812 1HD2 LEU A  47     -67.961 -55.968  60.950  1.00  0.00           H  
ATOM    813 2HD2 LEU A  47     -66.602 -56.808  61.735  1.00  0.00           H  
ATOM    814 3HD2 LEU A  47     -66.598 -55.033  61.612  1.00  0.00           H  
ATOM    815  N   TRP A  48     -64.730 -54.947  56.756  1.00  0.00           N  
ATOM    816  CA  TRP A  48     -65.176 -53.866  55.890  1.00  0.00           C  
ATOM    817  C   TRP A  48     -66.658 -53.581  56.152  1.00  0.00           C  
ATOM    818  O   TRP A  48     -67.267 -54.173  57.048  1.00  0.00           O  
ATOM    819  CB  TRP A  48     -64.959 -54.225  54.419  1.00  0.00           C  
ATOM    820  CG  TRP A  48     -63.514 -54.328  54.036  1.00  0.00           C  
ATOM    821  CD1 TRP A  48     -62.658 -55.341  54.349  1.00  0.00           C  
ATOM    822  CD2 TRP A  48     -62.744 -53.378  53.260  1.00  0.00           C  
ATOM    823  NE1 TRP A  48     -61.414 -55.088  53.826  1.00  0.00           N  
ATOM    824  CE2 TRP A  48     -61.449 -53.892  53.155  1.00  0.00           C  
ATOM    825  CE3 TRP A  48     -63.046 -52.152  52.655  1.00  0.00           C  
ATOM    826  CZ2 TRP A  48     -60.447 -53.223  52.469  1.00  0.00           C  
ATOM    827  CZ3 TRP A  48     -62.042 -51.481  51.966  1.00  0.00           C  
ATOM    828  CH2 TRP A  48     -60.777 -52.004  51.876  1.00  0.00           C  
ATOM    829  H   TRP A  48     -64.868 -55.903  56.459  1.00  0.00           H  
ATOM    830  HA  TRP A  48     -64.621 -52.964  56.149  1.00  0.00           H  
ATOM    831 1HB  TRP A  48     -65.440 -55.179  54.202  1.00  0.00           H  
ATOM    832 2HB  TRP A  48     -65.428 -53.471  53.788  1.00  0.00           H  
ATOM    833  HD1 TRP A  48     -62.922 -56.223  54.930  1.00  0.00           H  
ATOM    834  HE1 TRP A  48     -60.604 -55.684  53.919  1.00  0.00           H  
ATOM    835  HE3 TRP A  48     -64.050 -51.734  52.721  1.00  0.00           H  
ATOM    836  HZ2 TRP A  48     -59.436 -53.621  52.386  1.00  0.00           H  
ATOM    837  HZ3 TRP A  48     -62.285 -50.527  51.499  1.00  0.00           H  
ATOM    838  HH2 TRP A  48     -60.013 -51.452  51.327  1.00  0.00           H  
ATOM    839  N   ARG A  49     -67.221 -52.622  55.409  1.00  0.00           N  
ATOM    840  CA  ARG A  49     -68.627 -52.197  55.454  1.00  0.00           C  
ATOM    841  C   ARG A  49     -69.001 -51.502  56.760  1.00  0.00           C  
ATOM    842  O   ARG A  49     -70.174 -51.482  57.142  1.00  0.00           O  
ATOM    843  CB  ARG A  49     -69.545 -53.395  55.259  1.00  0.00           C  
ATOM    844  CG  ARG A  49     -69.342 -54.149  53.954  1.00  0.00           C  
ATOM    845  CD  ARG A  49     -70.322 -55.255  53.802  1.00  0.00           C  
ATOM    846  NE  ARG A  49     -70.124 -55.987  52.561  1.00  0.00           N  
ATOM    847  CZ  ARG A  49     -70.819 -57.084  52.201  1.00  0.00           C  
ATOM    848  NH1 ARG A  49     -71.750 -57.563  52.996  1.00  0.00           N  
ATOM    849  NH2 ARG A  49     -70.563 -57.680  51.049  1.00  0.00           N  
ATOM    850  H   ARG A  49     -66.591 -52.165  54.765  1.00  0.00           H  
ATOM    851  HA  ARG A  49     -68.787 -51.446  54.680  1.00  0.00           H  
ATOM    852 1HB  ARG A  49     -69.399 -54.101  56.074  1.00  0.00           H  
ATOM    853 2HB  ARG A  49     -70.584 -53.066  55.292  1.00  0.00           H  
ATOM    854 1HG  ARG A  49     -69.464 -53.464  53.115  1.00  0.00           H  
ATOM    855 2HG  ARG A  49     -68.338 -54.575  53.933  1.00  0.00           H  
ATOM    856 1HD  ARG A  49     -70.214 -55.954  54.631  1.00  0.00           H  
ATOM    857 2HD  ARG A  49     -71.332 -54.847  53.799  1.00  0.00           H  
ATOM    858  HE  ARG A  49     -69.416 -55.649  51.923  1.00  0.00           H  
ATOM    859 1HH1 ARG A  49     -71.945 -57.107  53.877  1.00  0.00           H  
ATOM    860 2HH1 ARG A  49     -72.270 -58.385  52.727  1.00  0.00           H  
ATOM    861 1HH2 ARG A  49     -69.847 -57.312  50.438  1.00  0.00           H  
ATOM    862 2HH2 ARG A  49     -71.083 -58.501  50.780  1.00  0.00           H  
ATOM    863  N   LYS A  50     -68.021 -50.925  57.457  1.00  0.00           N  
ATOM    864  CA  LYS A  50     -68.311 -50.059  58.591  1.00  0.00           C  
ATOM    865  C   LYS A  50     -67.479 -48.782  58.550  1.00  0.00           C  
ATOM    866  O   LYS A  50     -67.358 -48.109  59.582  1.00  0.00           O  
ATOM    867  CB  LYS A  50     -68.064 -50.803  59.904  1.00  0.00           C  
ATOM    868  CG  LYS A  50     -66.611 -51.194  60.142  1.00  0.00           C  
ATOM    869  CD  LYS A  50     -66.446 -51.924  61.467  1.00  0.00           C  
ATOM    870  CE  LYS A  50     -64.981 -52.216  61.759  1.00  0.00           C  
ATOM    871  NZ  LYS A  50     -64.803 -52.915  63.061  1.00  0.00           N  
ATOM    872  H   LYS A  50     -67.059 -51.089  57.196  1.00  0.00           H  
ATOM    873  HA  LYS A  50     -69.359 -49.762  58.541  1.00  0.00           H  
ATOM    874 1HB  LYS A  50     -68.385 -50.182  60.740  1.00  0.00           H  
ATOM    875 2HB  LYS A  50     -68.663 -51.714  59.924  1.00  0.00           H  
ATOM    876 1HG  LYS A  50     -66.272 -51.843  59.334  1.00  0.00           H  
ATOM    877 2HG  LYS A  50     -65.991 -50.298  60.151  1.00  0.00           H  
ATOM    878 1HD  LYS A  50     -66.854 -51.312  62.273  1.00  0.00           H  
ATOM    879 2HD  LYS A  50     -66.994 -52.865  61.435  1.00  0.00           H  
ATOM    880 1HE  LYS A  50     -64.570 -52.839  60.967  1.00  0.00           H  
ATOM    881 2HE  LYS A  50     -64.422 -51.281  61.784  1.00  0.00           H  
ATOM    882 1HZ  LYS A  50     -63.820 -53.090  63.217  1.00  0.00           H  
ATOM    883 2HZ  LYS A  50     -65.164 -52.337  63.807  1.00  0.00           H  
ATOM    884 3HZ  LYS A  50     -65.301 -53.793  63.043  1.00  0.00           H  
ATOM    885  N   LEU A  51     -66.911 -48.431  57.398  1.00  0.00           N  
ATOM    886  CA  LEU A  51     -65.930 -47.360  57.313  1.00  0.00           C  
ATOM    887  C   LEU A  51     -66.541 -45.977  57.472  1.00  0.00           C  
ATOM    888  O   LEU A  51     -65.811 -45.033  57.789  1.00  0.00           O  
ATOM    889  CB  LEU A  51     -65.196 -47.438  55.969  1.00  0.00           C  
ATOM    890  CG  LEU A  51     -64.286 -48.658  55.777  1.00  0.00           C  
ATOM    891  CD1 LEU A  51     -63.881 -48.765  54.313  1.00  0.00           C  
ATOM    892  CD2 LEU A  51     -63.064 -48.526  56.674  1.00  0.00           C  
ATOM    893  H   LEU A  51     -67.171 -48.928  56.558  1.00  0.00           H  
ATOM    894  HA  LEU A  51     -65.212 -47.484  58.123  1.00  0.00           H  
ATOM    895 1HB  LEU A  51     -65.935 -47.447  55.170  1.00  0.00           H  
ATOM    896 2HB  LEU A  51     -64.581 -46.545  55.856  1.00  0.00           H  
ATOM    897  HG  LEU A  51     -64.833 -49.564  56.039  1.00  0.00           H  
ATOM    898 1HD1 LEU A  51     -63.235 -49.632  54.177  1.00  0.00           H  
ATOM    899 2HD1 LEU A  51     -64.773 -48.878  53.697  1.00  0.00           H  
ATOM    900 3HD1 LEU A  51     -63.346 -47.864  54.017  1.00  0.00           H  
ATOM    901 1HD2 LEU A  51     -62.418 -49.394  56.538  1.00  0.00           H  
ATOM    902 2HD2 LEU A  51     -62.516 -47.621  56.412  1.00  0.00           H  
ATOM    903 3HD2 LEU A  51     -63.381 -48.469  57.715  1.00  0.00           H  
ATOM    904  N   LEU A  52     -67.848 -45.831  57.251  1.00  0.00           N  
ATOM    905  CA  LEU A  52     -68.481 -44.526  57.407  1.00  0.00           C  
ATOM    906  C   LEU A  52     -68.433 -44.072  58.861  1.00  0.00           C  
ATOM    907  O   LEU A  52     -68.163 -42.900  59.151  1.00  0.00           O  
ATOM    908  CB  LEU A  52     -69.936 -44.578  56.926  1.00  0.00           C  
ATOM    909  CG  LEU A  52     -70.132 -44.768  55.417  1.00  0.00           C  
ATOM    910  CD1 LEU A  52     -71.613 -44.954  55.115  1.00  0.00           C  
ATOM    911  CD2 LEU A  52     -69.571 -43.563  54.676  1.00  0.00           C  
ATOM    912  H   LEU A  52     -68.414 -46.620  56.973  1.00  0.00           H  
ATOM    913  HA  LEU A  52     -67.924 -43.799  56.816  1.00  0.00           H  
ATOM    914 1HB  LEU A  52     -70.440 -45.401  57.431  1.00  0.00           H  
ATOM    915 2HB  LEU A  52     -70.430 -43.649  57.210  1.00  0.00           H  
ATOM    916  HG  LEU A  52     -69.610 -45.668  55.092  1.00  0.00           H  
ATOM    917 1HD1 LEU A  52     -71.752 -45.089  54.043  1.00  0.00           H  
ATOM    918 2HD1 LEU A  52     -71.983 -45.834  55.642  1.00  0.00           H  
ATOM    919 3HD1 LEU A  52     -72.165 -44.075  55.444  1.00  0.00           H  
ATOM    920 1HD2 LEU A  52     -69.709 -43.698  53.603  1.00  0.00           H  
ATOM    921 2HD2 LEU A  52     -70.094 -42.662  54.999  1.00  0.00           H  
ATOM    922 3HD2 LEU A  52     -68.508 -43.463  54.896  1.00  0.00           H  
ATOM    923  N   ARG A  53     -68.678 -44.998  59.794  1.00  0.00           N  
ATOM    924  CA  ARG A  53     -68.523 -44.686  61.210  1.00  0.00           C  
ATOM    925  C   ARG A  53     -67.063 -44.461  61.578  1.00  0.00           C  
ATOM    926  O   ARG A  53     -66.762 -43.608  62.420  1.00  0.00           O  
ATOM    927  CB  ARG A  53     -69.090 -45.808  62.068  1.00  0.00           C  
ATOM    928  CG  ARG A  53     -70.602 -45.953  62.015  1.00  0.00           C  
ATOM    929  CD  ARG A  53     -71.074 -47.095  62.839  1.00  0.00           C  
ATOM    930  NE  ARG A  53     -72.516 -47.261  62.762  1.00  0.00           N  
ATOM    931  CZ  ARG A  53     -73.200 -48.283  63.313  1.00  0.00           C  
ATOM    932  NH1 ARG A  53     -72.560 -49.220  63.976  1.00  0.00           N  
ATOM    933  NH2 ARG A  53     -74.514 -48.343  63.186  1.00  0.00           N  
ATOM    934  H   ARG A  53     -68.971 -45.926  59.523  1.00  0.00           H  
ATOM    935  HA  ARG A  53     -69.061 -43.761  61.422  1.00  0.00           H  
ATOM    936 1HB  ARG A  53     -68.656 -46.758  61.757  1.00  0.00           H  
ATOM    937 2HB  ARG A  53     -68.810 -45.647  63.110  1.00  0.00           H  
ATOM    938 1HG  ARG A  53     -71.068 -45.042  62.392  1.00  0.00           H  
ATOM    939 2HG  ARG A  53     -70.916 -46.122  60.984  1.00  0.00           H  
ATOM    940 1HD  ARG A  53     -70.606 -48.014  62.489  1.00  0.00           H  
ATOM    941 2HD  ARG A  53     -70.806 -46.926  63.882  1.00  0.00           H  
ATOM    942  HE  ARG A  53     -73.044 -46.559  62.259  1.00  0.00           H  
ATOM    943 1HH1 ARG A  53     -71.555 -49.174  64.073  1.00  0.00           H  
ATOM    944 2HH1 ARG A  53     -73.072 -49.986  64.389  1.00  0.00           H  
ATOM    945 1HH2 ARG A  53     -75.006 -47.623  62.676  1.00  0.00           H  
ATOM    946 2HH2 ARG A  53     -75.026 -49.109  63.598  1.00  0.00           H  
ATOM    947  N   VAL A  54     -66.150 -45.208  60.955  1.00  0.00           N  
ATOM    948  CA  VAL A  54     -64.726 -45.035  61.227  1.00  0.00           C  
ATOM    949  C   VAL A  54     -64.261 -43.657  60.779  1.00  0.00           C  
ATOM    950  O   VAL A  54     -63.562 -42.953  61.516  1.00  0.00           O  
ATOM    951  CB  VAL A  54     -63.903 -46.116  60.501  1.00  0.00           C  
ATOM    952  CG1 VAL A  54     -62.414 -45.849  60.663  1.00  0.00           C  
ATOM    953  CG2 VAL A  54     -64.266 -47.491  61.039  1.00  0.00           C  
ATOM    954  H   VAL A  54     -66.442 -45.903  60.283  1.00  0.00           H  
ATOM    955  HA  VAL A  54     -64.571 -45.093  62.305  1.00  0.00           H  
ATOM    956  HB  VAL A  54     -64.123 -46.072  59.434  1.00  0.00           H  
ATOM    957 1HG1 VAL A  54     -61.847 -46.623  60.144  1.00  0.00           H  
ATOM    958 2HG1 VAL A  54     -62.171 -44.875  60.239  1.00  0.00           H  
ATOM    959 3HG1 VAL A  54     -62.155 -45.860  61.722  1.00  0.00           H  
ATOM    960 1HG2 VAL A  54     -63.681 -48.251  60.521  1.00  0.00           H  
ATOM    961 2HG2 VAL A  54     -64.052 -47.533  62.107  1.00  0.00           H  
ATOM    962 3HG2 VAL A  54     -65.328 -47.678  60.875  1.00  0.00           H  
ATOM    963  N   PHE A  55     -64.648 -43.244  59.569  1.00  0.00           N  
ATOM    964  CA  PHE A  55     -64.248 -41.932  59.076  1.00  0.00           C  
ATOM    965  C   PHE A  55     -64.940 -40.816  59.844  1.00  0.00           C  
ATOM    966  O   PHE A  55     -64.384 -39.719  59.972  1.00  0.00           O  
ATOM    967  CB  PHE A  55     -64.566 -41.802  57.585  1.00  0.00           C  
ATOM    968  CG  PHE A  55     -63.598 -42.526  56.694  1.00  0.00           C  
ATOM    969  CD1 PHE A  55     -64.044 -43.481  55.792  1.00  0.00           C  
ATOM    970  CD2 PHE A  55     -62.240 -42.256  56.756  1.00  0.00           C  
ATOM    971  CE1 PHE A  55     -63.154 -44.148  54.971  1.00  0.00           C  
ATOM    972  CE2 PHE A  55     -61.348 -42.920  55.936  1.00  0.00           C  
ATOM    973  CZ  PHE A  55     -61.807 -43.867  55.043  1.00  0.00           C  
ATOM    974  H   PHE A  55     -65.220 -43.836  58.985  1.00  0.00           H  
ATOM    975  HA  PHE A  55     -63.173 -41.817  59.227  1.00  0.00           H  
ATOM    976 1HB  PHE A  55     -65.565 -42.193  57.391  1.00  0.00           H  
ATOM    977 2HB  PHE A  55     -64.566 -40.750  57.304  1.00  0.00           H  
ATOM    978  HD1 PHE A  55     -65.110 -43.702  55.734  1.00  0.00           H  
ATOM    979  HD2 PHE A  55     -61.878 -41.507  57.462  1.00  0.00           H  
ATOM    980  HE1 PHE A  55     -63.519 -44.896  54.267  1.00  0.00           H  
ATOM    981  HE2 PHE A  55     -60.283 -42.697  55.994  1.00  0.00           H  
ATOM    982  HZ  PHE A  55     -61.104 -44.393  54.398  1.00  0.00           H  
ATOM    983  N   TRP A  56     -66.146 -41.074  60.358  1.00  0.00           N  
ATOM    984  CA  TRP A  56     -66.867 -40.059  61.121  1.00  0.00           C  
ATOM    985  C   TRP A  56     -66.041 -39.576  62.309  1.00  0.00           C  
ATOM    986  O   TRP A  56     -65.941 -38.368  62.553  1.00  0.00           O  
ATOM    987  CB  TRP A  56     -68.205 -40.612  61.617  1.00  0.00           C  
ATOM    988  CG  TRP A  56     -69.058 -39.589  62.304  1.00  0.00           C  
ATOM    989  CD1 TRP A  56     -69.942 -38.736  61.714  1.00  0.00           C  
ATOM    990  CD2 TRP A  56     -69.113 -39.306  63.723  1.00  0.00           C  
ATOM    991  NE1 TRP A  56     -70.539 -37.944  62.663  1.00  0.00           N  
ATOM    992  CE2 TRP A  56     -70.045 -38.280  63.898  1.00  0.00           C  
ATOM    993  CE3 TRP A  56     -68.456 -39.833  64.842  1.00  0.00           C  
ATOM    994  CZ2 TRP A  56     -70.341 -37.763  65.150  1.00  0.00           C  
ATOM    995  CZ3 TRP A  56     -68.753 -39.316  66.097  1.00  0.00           C  
ATOM    996  CH2 TRP A  56     -69.672 -38.308  66.246  1.00  0.00           C  
ATOM    997  H   TRP A  56     -66.572 -41.980  60.222  1.00  0.00           H  
ATOM    998  HA  TRP A  56     -67.045 -39.201  60.473  1.00  0.00           H  
ATOM    999 1HB  TRP A  56     -68.766 -41.016  60.774  1.00  0.00           H  
ATOM   1000 2HB  TRP A  56     -68.024 -41.431  62.313  1.00  0.00           H  
ATOM   1001  HD1 TRP A  56     -70.144 -38.690  60.646  1.00  0.00           H  
ATOM   1002  HE1 TRP A  56     -71.230 -37.229  62.483  1.00  0.00           H  
ATOM   1003  HE3 TRP A  56     -67.727 -40.636  64.729  1.00  0.00           H  
ATOM   1004  HZ2 TRP A  56     -71.068 -36.963  65.289  1.00  0.00           H  
ATOM   1005  HZ3 TRP A  56     -68.237 -39.732  66.962  1.00  0.00           H  
ATOM   1006  HH2 TRP A  56     -69.882 -37.926  67.245  1.00  0.00           H  
ATOM   1007  N   TRP A  57     -65.428 -40.506  63.044  1.00  0.00           N  
ATOM   1008  CA  TRP A  57     -64.570 -40.118  64.157  1.00  0.00           C  
ATOM   1009  C   TRP A  57     -63.317 -39.397  63.674  1.00  0.00           C  
ATOM   1010  O   TRP A  57     -62.796 -38.528  64.379  1.00  0.00           O  
ATOM   1011  CB  TRP A  57     -64.169 -41.349  64.971  1.00  0.00           C  
ATOM   1012  CG  TRP A  57     -65.235 -41.814  65.916  1.00  0.00           C  
ATOM   1013  CD1 TRP A  57     -65.950 -42.971  65.833  1.00  0.00           C  
ATOM   1014  CD2 TRP A  57     -65.713 -41.132  67.101  1.00  0.00           C  
ATOM   1015  NE1 TRP A  57     -66.838 -43.055  66.877  1.00  0.00           N  
ATOM   1016  CE2 TRP A  57     -66.705 -41.939  67.663  1.00  0.00           C  
ATOM   1017  CE3 TRP A  57     -65.383 -39.919  67.719  1.00  0.00           C  
ATOM   1018  CZ2 TRP A  57     -67.379 -41.575  68.819  1.00  0.00           C  
ATOM   1019  CZ3 TRP A  57     -66.058 -39.556  68.879  1.00  0.00           C  
ATOM   1020  CH2 TRP A  57     -67.029 -40.363  69.414  1.00  0.00           C  
ATOM   1021  H   TRP A  57     -65.553 -41.486  62.837  1.00  0.00           H  
ATOM   1022  HA  TRP A  57     -65.119 -39.424  64.792  1.00  0.00           H  
ATOM   1023 1HB  TRP A  57     -63.928 -42.170  64.295  1.00  0.00           H  
ATOM   1024 2HB  TRP A  57     -63.272 -41.127  65.549  1.00  0.00           H  
ATOM   1025  HD1 TRP A  57     -65.834 -43.720  65.051  1.00  0.00           H  
ATOM   1026  HE1 TRP A  57     -67.484 -43.814  67.040  1.00  0.00           H  
ATOM   1027  HE3 TRP A  57     -64.611 -39.276  67.300  1.00  0.00           H  
ATOM   1028  HZ2 TRP A  57     -68.154 -42.203  69.260  1.00  0.00           H  
ATOM   1029  HZ3 TRP A  57     -65.795 -38.610  69.353  1.00  0.00           H  
ATOM   1030  HH2 TRP A  57     -67.538 -40.047  70.325  1.00  0.00           H  
ATOM   1031  N   LEU A  58     -62.823 -39.741  62.480  1.00  0.00           N  
ATOM   1032  CA  LEU A  58     -61.706 -39.002  61.898  1.00  0.00           C  
ATOM   1033  C   LEU A  58     -62.083 -37.556  61.614  1.00  0.00           C  
ATOM   1034  O   LEU A  58     -61.285 -36.646  61.863  1.00  0.00           O  
ATOM   1035  CB  LEU A  58     -61.242 -39.677  60.601  1.00  0.00           C  
ATOM   1036  CG  LEU A  58     -60.004 -39.062  59.936  1.00  0.00           C  
ATOM   1037  CD1 LEU A  58     -58.821 -39.144  60.892  1.00  0.00           C  
ATOM   1038  CD2 LEU A  58     -59.708 -39.795  58.636  1.00  0.00           C  
ATOM   1039  H   LEU A  58     -63.219 -40.517  61.969  1.00  0.00           H  
ATOM   1040  HA  LEU A  58     -60.885 -38.994  62.615  1.00  0.00           H  
ATOM   1041 1HB  LEU A  58     -61.020 -40.722  60.813  1.00  0.00           H  
ATOM   1042 2HB  LEU A  58     -62.058 -39.640  59.879  1.00  0.00           H  
ATOM   1043  HG  LEU A  58     -60.190 -38.009  59.725  1.00  0.00           H  
ATOM   1044 1HD1 LEU A  58     -57.941 -38.707  60.420  1.00  0.00           H  
ATOM   1045 2HD1 LEU A  58     -59.053 -38.595  61.805  1.00  0.00           H  
ATOM   1046 3HD1 LEU A  58     -58.622 -40.187  61.135  1.00  0.00           H  
ATOM   1047 1HD2 LEU A  58     -58.828 -39.358  58.164  1.00  0.00           H  
ATOM   1048 2HD2 LEU A  58     -59.521 -40.849  58.847  1.00  0.00           H  
ATOM   1049 3HD2 LEU A  58     -60.563 -39.706  57.966  1.00  0.00           H  
ATOM   1050  N   VAL A  59     -63.294 -37.330  61.096  1.00  0.00           N  
ATOM   1051  CA  VAL A  59     -63.784 -35.972  60.894  1.00  0.00           C  
ATOM   1052  C   VAL A  59     -63.855 -35.228  62.219  1.00  0.00           C  
ATOM   1053  O   VAL A  59     -63.461 -34.058  62.303  1.00  0.00           O  
ATOM   1054  CB  VAL A  59     -65.179 -35.993  60.242  1.00  0.00           C  
ATOM   1055  CG1 VAL A  59     -65.775 -34.593  60.213  1.00  0.00           C  
ATOM   1056  CG2 VAL A  59     -65.085 -36.568  58.837  1.00  0.00           C  
ATOM   1057  H   VAL A  59     -63.882 -38.109  60.839  1.00  0.00           H  
ATOM   1058  HA  VAL A  59     -63.076 -35.439  60.259  1.00  0.00           H  
ATOM   1059  HB  VAL A  59     -65.843 -36.612  60.845  1.00  0.00           H  
ATOM   1060 1HG1 VAL A  59     -66.761 -34.627  59.749  1.00  0.00           H  
ATOM   1061 2HG1 VAL A  59     -65.867 -34.216  61.231  1.00  0.00           H  
ATOM   1062 3HG1 VAL A  59     -65.126 -33.934  59.637  1.00  0.00           H  
ATOM   1063 1HG2 VAL A  59     -66.075 -36.581  58.382  1.00  0.00           H  
ATOM   1064 2HG2 VAL A  59     -64.416 -35.952  58.235  1.00  0.00           H  
ATOM   1065 3HG2 VAL A  59     -64.695 -37.585  58.885  1.00  0.00           H  
ATOM   1066  N   VAL A  60     -64.345 -35.888  63.273  1.00  0.00           N  
ATOM   1067  CA  VAL A  60     -64.370 -35.274  64.597  1.00  0.00           C  
ATOM   1068  C   VAL A  60     -62.959 -34.916  65.049  1.00  0.00           C  
ATOM   1069  O   VAL A  60     -62.734 -33.851  65.638  1.00  0.00           O  
ATOM   1070  CB  VAL A  60     -65.010 -36.229  65.622  1.00  0.00           C  
ATOM   1071  CG1 VAL A  60     -64.854 -35.679  67.032  1.00  0.00           C  
ATOM   1072  CG2 VAL A  60     -66.478 -36.441  65.286  1.00  0.00           C  
ATOM   1073  H   VAL A  60     -64.706 -36.824  63.158  1.00  0.00           H  
ATOM   1074  HA  VAL A  60     -64.935 -34.343  64.537  1.00  0.00           H  
ATOM   1075  HB  VAL A  60     -64.487 -37.185  65.591  1.00  0.00           H  
ATOM   1076 1HG1 VAL A  60     -65.312 -36.366  67.744  1.00  0.00           H  
ATOM   1077 2HG1 VAL A  60     -63.795 -35.569  67.265  1.00  0.00           H  
ATOM   1078 3HG1 VAL A  60     -65.345 -34.708  67.101  1.00  0.00           H  
ATOM   1079 1HG2 VAL A  60     -66.924 -37.118  66.014  1.00  0.00           H  
ATOM   1080 2HG2 VAL A  60     -67.000 -35.484  65.312  1.00  0.00           H  
ATOM   1081 3HG2 VAL A  60     -66.564 -36.874  64.289  1.00  0.00           H  
ATOM   1082  N   ALA A  61     -61.987 -35.787  64.772  1.00  0.00           N  
ATOM   1083  CA  ALA A  61     -60.610 -35.509  65.165  1.00  0.00           C  
ATOM   1084  C   ALA A  61     -60.123 -34.192  64.573  1.00  0.00           C  
ATOM   1085  O   ALA A  61     -59.445 -33.413  65.255  1.00  0.00           O  
ATOM   1086  CB  ALA A  61     -59.701 -36.662  64.745  1.00  0.00           C  
ATOM   1087  H   ALA A  61     -62.195 -36.647  64.286  1.00  0.00           H  
ATOM   1088  HA  ALA A  61     -60.581 -35.411  66.250  1.00  0.00           H  
ATOM   1089 1HB  ALA A  61     -58.675 -36.443  65.043  1.00  0.00           H  
ATOM   1090 2HB  ALA A  61     -60.032 -37.581  65.228  1.00  0.00           H  
ATOM   1091 3HB  ALA A  61     -59.745 -36.784  63.664  1.00  0.00           H  
ATOM   1092  N   TYR A  62     -60.459 -33.926  63.308  1.00  0.00           N  
ATOM   1093  CA  TYR A  62     -60.055 -32.670  62.687  1.00  0.00           C  
ATOM   1094  C   TYR A  62     -60.767 -31.484  63.322  1.00  0.00           C  
ATOM   1095  O   TYR A  62     -60.184 -30.398  63.429  1.00  0.00           O  
ATOM   1096  CB  TYR A  62     -60.326 -32.706  61.181  1.00  0.00           C  
ATOM   1097  CG  TYR A  62     -59.315 -33.512  60.397  1.00  0.00           C  
ATOM   1098  CD1 TYR A  62     -59.686 -34.717  59.818  1.00  0.00           C  
ATOM   1099  CD2 TYR A  62     -58.016 -33.046  60.257  1.00  0.00           C  
ATOM   1100  CE1 TYR A  62     -58.762 -35.453  59.103  1.00  0.00           C  
ATOM   1101  CE2 TYR A  62     -57.092 -33.783  59.541  1.00  0.00           C  
ATOM   1102  CZ  TYR A  62     -57.461 -34.981  58.965  1.00  0.00           C  
ATOM   1103  OH  TYR A  62     -56.541 -35.714  58.252  1.00  0.00           O  
ATOM   1104  H   TYR A  62     -60.995 -34.592  62.769  1.00  0.00           H  
ATOM   1105  HA  TYR A  62     -58.985 -32.535  62.844  1.00  0.00           H  
ATOM   1106 1HB  TYR A  62     -61.315 -33.131  60.999  1.00  0.00           H  
ATOM   1107 2HB  TYR A  62     -60.330 -31.690  60.788  1.00  0.00           H  
ATOM   1108  HD1 TYR A  62     -60.707 -35.083  59.929  1.00  0.00           H  
ATOM   1109  HD2 TYR A  62     -57.724 -32.100  60.712  1.00  0.00           H  
ATOM   1110  HE1 TYR A  62     -59.053 -36.399  58.648  1.00  0.00           H  
ATOM   1111  HE2 TYR A  62     -56.070 -33.417  59.431  1.00  0.00           H  
ATOM   1112  HH  TYR A  62     -55.707 -35.239  58.224  1.00  0.00           H  
ATOM   1113  N   THR A  63     -62.016 -31.678  63.758  1.00  0.00           N  
ATOM   1114  CA  THR A  63     -62.717 -30.634  64.497  1.00  0.00           C  
ATOM   1115  C   THR A  63     -62.030 -30.345  65.825  1.00  0.00           C  
ATOM   1116  O   THR A  63     -61.859 -29.178  66.201  1.00  0.00           O  
ATOM   1117  CB  THR A  63     -64.186 -31.024  64.748  1.00  0.00           C  
ATOM   1118  OG1 THR A  63     -64.853 -31.216  63.494  1.00  0.00           O  
ATOM   1119  CG2 THR A  63     -64.899 -29.936  65.536  1.00  0.00           C  
ATOM   1120  H   THR A  63     -62.485 -32.555  63.578  1.00  0.00           H  
ATOM   1121  HA  THR A  63     -62.698 -29.718  63.905  1.00  0.00           H  
ATOM   1122  HB  THR A  63     -64.224 -31.956  65.311  1.00  0.00           H  
ATOM   1123  HG1 THR A  63     -64.417 -31.917  63.004  1.00  0.00           H  
ATOM   1124 1HG2 THR A  63     -65.935 -30.228  65.704  1.00  0.00           H  
ATOM   1125 2HG2 THR A  63     -64.401 -29.795  66.495  1.00  0.00           H  
ATOM   1126 3HG2 THR A  63     -64.872 -29.003  64.974  1.00  0.00           H  
ATOM   1127  N   MET A  64     -61.618 -31.393  66.541  1.00  0.00           N  
ATOM   1128  CA  MET A  64     -60.974 -31.204  67.837  1.00  0.00           C  
ATOM   1129  C   MET A  64     -59.655 -30.455  67.702  1.00  0.00           C  
ATOM   1130  O   MET A  64     -59.317 -29.641  68.568  1.00  0.00           O  
ATOM   1131  CB  MET A  64     -60.751 -32.555  68.514  1.00  0.00           C  
ATOM   1132  CG  MET A  64     -62.022 -33.229  69.010  1.00  0.00           C  
ATOM   1133  SD  MET A  64     -61.689 -34.636  70.088  1.00  0.00           S  
ATOM   1134  CE  MET A  64     -61.024 -35.812  68.914  1.00  0.00           C  
ATOM   1135  H   MET A  64     -61.751 -32.330  66.189  1.00  0.00           H  
ATOM   1136  HA  MET A  64     -61.629 -30.600  68.463  1.00  0.00           H  
ATOM   1137 1HB  MET A  64     -60.262 -33.235  67.817  1.00  0.00           H  
ATOM   1138 2HB  MET A  64     -60.085 -32.428  69.369  1.00  0.00           H  
ATOM   1139 1HG  MET A  64     -62.625 -32.508  69.560  1.00  0.00           H  
ATOM   1140 2HG  MET A  64     -62.604 -33.579  68.157  1.00  0.00           H  
ATOM   1141 1HE  MET A  64     -60.768 -36.738  69.430  1.00  0.00           H  
ATOM   1142 2HE  MET A  64     -61.769 -36.019  68.144  1.00  0.00           H  
ATOM   1143 3HE  MET A  64     -60.129 -35.397  68.449  1.00  0.00           H  
ATOM   1144  N   LEU A  65     -58.904 -30.710  66.626  1.00  0.00           N  
ATOM   1145  CA  LEU A  65     -57.650 -29.998  66.401  1.00  0.00           C  
ATOM   1146  C   LEU A  65     -57.883 -28.499  66.261  1.00  0.00           C  
ATOM   1147  O   LEU A  65     -57.096 -27.692  66.774  1.00  0.00           O  
ATOM   1148  CB  LEU A  65     -56.956 -30.532  65.142  1.00  0.00           C  
ATOM   1149  CG  LEU A  65     -56.398 -31.958  65.244  1.00  0.00           C  
ATOM   1150  CD1 LEU A  65     -55.850 -32.387  63.890  1.00  0.00           C  
ATOM   1151  CD2 LEU A  65     -55.316 -32.004  66.312  1.00  0.00           C  
ATOM   1152  H   LEU A  65     -59.205 -31.403  65.955  1.00  0.00           H  
ATOM   1153  HA  LEU A  65     -57.005 -30.151  67.266  1.00  0.00           H  
ATOM   1154 1HB  LEU A  65     -57.668 -30.514  64.319  1.00  0.00           H  
ATOM   1155 2HB  LEU A  65     -56.127 -29.869  64.894  1.00  0.00           H  
ATOM   1156  HG  LEU A  65     -57.202 -32.645  65.512  1.00  0.00           H  
ATOM   1157 1HD1 LEU A  65     -55.454 -33.400  63.963  1.00  0.00           H  
ATOM   1158 2HD1 LEU A  65     -56.650 -32.363  63.150  1.00  0.00           H  
ATOM   1159 3HD1 LEU A  65     -55.054 -31.708  63.588  1.00  0.00           H  
ATOM   1160 1HD2 LEU A  65     -54.920 -33.018  66.386  1.00  0.00           H  
ATOM   1161 2HD2 LEU A  65     -54.511 -31.319  66.045  1.00  0.00           H  
ATOM   1162 3HD2 LEU A  65     -55.739 -31.710  67.273  1.00  0.00           H  
ATOM   1163  N   VAL A  66     -58.964 -28.109  65.580  1.00  0.00           N  
ATOM   1164  CA  VAL A  66     -59.338 -26.699  65.521  1.00  0.00           C  
ATOM   1165  C   VAL A  66     -59.722 -26.183  66.903  1.00  0.00           C  
ATOM   1166  O   VAL A  66     -59.290 -25.096  67.308  1.00  0.00           O  
ATOM   1167  CB  VAL A  66     -60.518 -26.495  64.552  1.00  0.00           C  
ATOM   1168  CG1 VAL A  66     -61.051 -25.074  64.654  1.00  0.00           C  
ATOM   1169  CG2 VAL A  66     -60.079 -26.806  63.130  1.00  0.00           C  
ATOM   1170  H   VAL A  66     -59.534 -28.789  65.099  1.00  0.00           H  
ATOM   1171  HA  VAL A  66     -58.470 -26.125  65.197  1.00  0.00           H  
ATOM   1172  HB  VAL A  66     -61.330 -27.165  64.837  1.00  0.00           H  
ATOM   1173 1HG1 VAL A  66     -61.885 -24.948  63.963  1.00  0.00           H  
ATOM   1174 2HG1 VAL A  66     -61.393 -24.886  65.672  1.00  0.00           H  
ATOM   1175 3HG1 VAL A  66     -60.260 -24.369  64.400  1.00  0.00           H  
ATOM   1176 1HG2 VAL A  66     -60.918 -26.661  62.450  1.00  0.00           H  
ATOM   1177 2HG2 VAL A  66     -59.263 -26.141  62.847  1.00  0.00           H  
ATOM   1178 3HG2 VAL A  66     -59.740 -27.841  63.071  1.00  0.00           H  
ATOM   1179  N   LEU A  67     -60.514 -26.952  67.654  1.00  0.00           N  
ATOM   1180  CA  LEU A  67     -60.945 -26.501  68.974  1.00  0.00           C  
ATOM   1181  C   LEU A  67     -59.753 -26.277  69.899  1.00  0.00           C  
ATOM   1182  O   LEU A  67     -59.774 -25.373  70.742  1.00  0.00           O  
ATOM   1183  CB  LEU A  67     -61.898 -27.527  69.600  1.00  0.00           C  
ATOM   1184  CG  LEU A  67     -63.278 -27.641  68.940  1.00  0.00           C  
ATOM   1185  CD1 LEU A  67     -64.056 -28.782  69.581  1.00  0.00           C  
ATOM   1186  CD2 LEU A  67     -64.022 -26.322  69.088  1.00  0.00           C  
ATOM   1187  H   LEU A  67     -60.823 -27.852  67.316  1.00  0.00           H  
ATOM   1188  HA  LEU A  67     -61.457 -25.546  68.863  1.00  0.00           H  
ATOM   1189 1HB  LEU A  67     -61.429 -28.508  69.557  1.00  0.00           H  
ATOM   1190 2HB  LEU A  67     -62.052 -27.265  70.647  1.00  0.00           H  
ATOM   1191  HG  LEU A  67     -63.158 -27.872  67.881  1.00  0.00           H  
ATOM   1192 1HD1 LEU A  67     -65.036 -28.863  69.112  1.00  0.00           H  
ATOM   1193 2HD1 LEU A  67     -63.510 -29.716  69.443  1.00  0.00           H  
ATOM   1194 3HD1 LEU A  67     -64.178 -28.586  70.645  1.00  0.00           H  
ATOM   1195 1HD2 LEU A  67     -65.003 -26.402  68.618  1.00  0.00           H  
ATOM   1196 2HD2 LEU A  67     -64.145 -26.090  70.146  1.00  0.00           H  
ATOM   1197 3HD2 LEU A  67     -63.453 -25.527  68.605  1.00  0.00           H  
ATOM   1198  N   ILE A  68     -58.703 -27.090  69.750  1.00  0.00           N  
ATOM   1199  CA  ILE A  68     -57.491 -26.903  70.541  1.00  0.00           C  
ATOM   1200  C   ILE A  68     -56.909 -25.515  70.310  1.00  0.00           C  
ATOM   1201  O   ILE A  68     -56.531 -24.828  71.267  1.00  0.00           O  
ATOM   1202  CB  ILE A  68     -56.435 -27.969  70.197  1.00  0.00           C  
ATOM   1203  CG1 ILE A  68     -56.877 -29.343  70.709  1.00  0.00           C  
ATOM   1204  CG2 ILE A  68     -55.084 -27.588  70.783  1.00  0.00           C  
ATOM   1205  CD1 ILE A  68     -56.038 -30.487  70.188  1.00  0.00           C  
ATOM   1206  H   ILE A  68     -58.744 -27.848  69.083  1.00  0.00           H  
ATOM   1207  HA  ILE A  68     -57.753 -26.971  71.596  1.00  0.00           H  
ATOM   1208  HB  ILE A  68     -56.340 -28.052  69.115  1.00  0.00           H  
ATOM   1209 1HG1 ILE A  68     -56.834 -29.356  71.798  1.00  0.00           H  
ATOM   1210 2HG1 ILE A  68     -57.913 -29.522  70.421  1.00  0.00           H  
ATOM   1211 1HG2 ILE A  68     -54.349 -28.353  70.532  1.00  0.00           H  
ATOM   1212 2HG2 ILE A  68     -54.766 -26.631  70.373  1.00  0.00           H  
ATOM   1213 3HG2 ILE A  68     -55.167 -27.508  71.867  1.00  0.00           H  
ATOM   1214 1HD1 ILE A  68     -56.412 -31.427  70.595  1.00  0.00           H  
ATOM   1215 2HD1 ILE A  68     -56.094 -30.514  69.100  1.00  0.00           H  
ATOM   1216 3HD1 ILE A  68     -55.002 -30.348  70.495  1.00  0.00           H  
ATOM   1217  N   ALA A  69     -56.823 -25.082  69.051  1.00  0.00           N  
ATOM   1218  CA  ALA A  69     -56.368 -23.725  68.771  1.00  0.00           C  
ATOM   1219  C   ALA A  69     -57.331 -22.687  69.329  1.00  0.00           C  
ATOM   1220  O   ALA A  69     -56.896 -21.687  69.910  1.00  0.00           O  
ATOM   1221  CB  ALA A  69     -56.185 -23.531  67.267  1.00  0.00           C  
ATOM   1222  H   ALA A  69     -57.072 -25.686  68.281  1.00  0.00           H  
ATOM   1223  HA  ALA A  69     -55.407 -23.582  69.267  1.00  0.00           H  
ATOM   1224 1HB  ALA A  69     -55.846 -22.515  67.070  1.00  0.00           H  
ATOM   1225 2HB  ALA A  69     -55.446 -24.240  66.895  1.00  0.00           H  
ATOM   1226 3HB  ALA A  69     -57.135 -23.700  66.761  1.00  0.00           H  
ATOM   1227  N   VAL A  70     -58.638 -22.908  69.170  1.00  0.00           N  
ATOM   1228  CA  VAL A  70     -59.618 -21.917  69.602  1.00  0.00           C  
ATOM   1229  C   VAL A  70     -59.596 -21.734  71.115  1.00  0.00           C  
ATOM   1230  O   VAL A  70     -59.725 -20.607  71.607  1.00  0.00           O  
ATOM   1231  CB  VAL A  70     -61.032 -22.340  69.161  1.00  0.00           C  
ATOM   1232  CG1 VAL A  70     -62.079 -21.427  69.783  1.00  0.00           C  
ATOM   1233  CG2 VAL A  70     -61.130 -22.317  67.643  1.00  0.00           C  
ATOM   1234  H   VAL A  70     -58.959 -23.767  68.747  1.00  0.00           H  
ATOM   1235  HA  VAL A  70     -59.353 -20.955  69.165  1.00  0.00           H  
ATOM   1236  HB  VAL A  70     -61.229 -23.349  69.523  1.00  0.00           H  
ATOM   1237 1HG1 VAL A  70     -63.072 -21.741  69.461  1.00  0.00           H  
ATOM   1238 2HG1 VAL A  70     -62.014 -21.487  70.869  1.00  0.00           H  
ATOM   1239 3HG1 VAL A  70     -61.902 -20.400  69.464  1.00  0.00           H  
ATOM   1240 1HG2 VAL A  70     -62.132 -22.617  67.339  1.00  0.00           H  
ATOM   1241 2HG2 VAL A  70     -60.927 -21.309  67.281  1.00  0.00           H  
ATOM   1242 3HG2 VAL A  70     -60.400 -23.008  67.221  1.00  0.00           H  
ATOM   1243  N   TYR A  71     -59.434 -22.819  71.877  1.00  0.00           N  
ATOM   1244  CA  TYR A  71     -59.383 -22.702  73.330  1.00  0.00           C  
ATOM   1245  C   TYR A  71     -58.208 -21.863  73.811  1.00  0.00           C  
ATOM   1246  O   TYR A  71     -58.192 -21.455  74.978  1.00  0.00           O  
ATOM   1247  CB  TYR A  71     -59.324 -24.092  73.968  1.00  0.00           C  
ATOM   1248  CG  TYR A  71     -60.603 -24.886  73.818  1.00  0.00           C  
ATOM   1249  CD1 TYR A  71     -60.555 -26.203  73.385  1.00  0.00           C  
ATOM   1250  CD2 TYR A  71     -61.823 -24.298  74.115  1.00  0.00           C  
ATOM   1251  CE1 TYR A  71     -61.723 -26.929  73.249  1.00  0.00           C  
ATOM   1252  CE2 TYR A  71     -62.991 -25.023  73.979  1.00  0.00           C  
ATOM   1253  CZ  TYR A  71     -62.943 -26.333  73.548  1.00  0.00           C  
ATOM   1254  OH  TYR A  71     -64.106 -27.056  73.412  1.00  0.00           O  
ATOM   1255  H   TYR A  71     -59.345 -23.732  71.453  1.00  0.00           H  
ATOM   1256  HA  TYR A  71     -60.290 -22.201  73.669  1.00  0.00           H  
ATOM   1257 1HB  TYR A  71     -58.513 -24.665  73.517  1.00  0.00           H  
ATOM   1258 2HB  TYR A  71     -59.106 -23.996  75.031  1.00  0.00           H  
ATOM   1259  HD1 TYR A  71     -59.595 -26.666  73.152  1.00  0.00           H  
ATOM   1260  HD2 TYR A  71     -61.861 -23.263  74.455  1.00  0.00           H  
ATOM   1261  HE1 TYR A  71     -61.685 -27.963  72.909  1.00  0.00           H  
ATOM   1262  HE2 TYR A  71     -63.950 -24.560  74.211  1.00  0.00           H  
ATOM   1263  HH  TYR A  71     -63.897 -27.943  73.111  1.00  0.00           H  
ATOM   1264  N   THR A  72     -57.230 -21.591  72.945  1.00  0.00           N  
ATOM   1265  CA  THR A  72     -56.056 -20.809  73.308  1.00  0.00           C  
ATOM   1266  C   THR A  72     -56.168 -19.352  72.874  1.00  0.00           C  
ATOM   1267  O   THR A  72     -55.173 -18.621  72.922  1.00  0.00           O  
ATOM   1268  CB  THR A  72     -54.783 -21.425  72.701  1.00  0.00           C  
ATOM   1269  OG1 THR A  72     -54.883 -21.423  71.271  1.00  0.00           O  
ATOM   1270  CG2 THR A  72     -54.595 -22.853  73.190  1.00  0.00           C  
ATOM   1271  H   THR A  72     -57.315 -21.945  72.003  1.00  0.00           H  
ATOM   1272  HA  THR A  72     -55.966 -20.804  74.395  1.00  0.00           H  
ATOM   1273  HB  THR A  72     -53.917 -20.831  72.992  1.00  0.00           H  
ATOM   1274  HG1 THR A  72     -55.805 -21.342  71.015  1.00  0.00           H  
ATOM   1275 1HG2 THR A  72     -53.690 -23.272  72.751  1.00  0.00           H  
ATOM   1276 2HG2 THR A  72     -54.508 -22.857  74.276  1.00  0.00           H  
ATOM   1277 3HG2 THR A  72     -55.454 -23.454  72.894  1.00  0.00           H  
ATOM   1278  N   PHE A  73     -57.356 -18.919  72.449  1.00  0.00           N  
ATOM   1279  CA  PHE A  73     -57.540 -17.518  72.088  1.00  0.00           C  
ATOM   1280  C   PHE A  73     -57.418 -16.615  73.308  1.00  0.00           C  
ATOM   1281  O   PHE A  73     -57.034 -15.447  73.191  1.00  0.00           O  
ATOM   1282  CB  PHE A  73     -58.904 -17.311  71.428  1.00  0.00           C  
ATOM   1283  CG  PHE A  73     -58.991 -17.856  70.030  1.00  0.00           C  
ATOM   1284  CD1 PHE A  73     -57.843 -18.203  69.334  1.00  0.00           C  
ATOM   1285  CD2 PHE A  73     -60.219 -18.022  69.409  1.00  0.00           C  
ATOM   1286  CE1 PHE A  73     -57.921 -18.704  68.048  1.00  0.00           C  
ATOM   1287  CE2 PHE A  73     -60.301 -18.523  68.125  1.00  0.00           C  
ATOM   1288  CZ  PHE A  73     -59.149 -18.864  67.444  1.00  0.00           C  
ATOM   1289  H   PHE A  73     -58.137 -19.554  72.373  1.00  0.00           H  
ATOM   1290  HA  PHE A  73     -56.752 -17.234  71.389  1.00  0.00           H  
ATOM   1291 1HB  PHE A  73     -59.676 -17.792  72.028  1.00  0.00           H  
ATOM   1292 2HB  PHE A  73     -59.134 -16.247  71.393  1.00  0.00           H  
ATOM   1293  HD1 PHE A  73     -56.871 -18.077  69.812  1.00  0.00           H  
ATOM   1294  HD2 PHE A  73     -61.129 -17.752  69.948  1.00  0.00           H  
ATOM   1295  HE1 PHE A  73     -57.011 -18.972  67.512  1.00  0.00           H  
ATOM   1296  HE2 PHE A  73     -61.273 -18.649  67.649  1.00  0.00           H  
ATOM   1297  HZ  PHE A  73     -59.212 -19.258  66.430  1.00  0.00           H  
ATOM   1298  N   GLN A  74     -57.735 -17.142  74.489  1.00  0.00           N  
ATOM   1299  CA  GLN A  74     -57.736 -16.364  75.716  1.00  0.00           C  
ATOM   1300  C   GLN A  74     -56.365 -16.470  76.381  1.00  0.00           C  
ATOM   1301  O   GLN A  74     -55.480 -17.199  75.923  1.00  0.00           O  
ATOM   1302  CB  GLN A  74     -58.834 -16.847  76.668  1.00  0.00           C  
ATOM   1303  CG  GLN A  74     -60.241 -16.730  76.106  1.00  0.00           C  
ATOM   1304  CD  GLN A  74     -60.646 -15.289  75.855  1.00  0.00           C  
ATOM   1305  OE1 GLN A  74     -60.645 -14.461  76.770  1.00  0.00           O  
ATOM   1306  NE2 GLN A  74     -60.994 -14.982  74.611  1.00  0.00           N  
ATOM   1307  H   GLN A  74     -57.984 -18.120  74.525  1.00  0.00           H  
ATOM   1308  HA  GLN A  74     -57.907 -15.318  75.463  1.00  0.00           H  
ATOM   1309 1HB  GLN A  74     -58.661 -17.892  76.924  1.00  0.00           H  
ATOM   1310 2HB  GLN A  74     -58.793 -16.272  77.593  1.00  0.00           H  
ATOM   1311 1HG  GLN A  74     -60.289 -17.268  75.159  1.00  0.00           H  
ATOM   1312 2HG  GLN A  74     -60.943 -17.163  76.818  1.00  0.00           H  
ATOM   1313 1HE2 GLN A  74     -61.271 -14.047  74.385  1.00  0.00           H  
ATOM   1314 2HE2 GLN A  74     -60.981 -15.684  73.899  1.00  0.00           H  
ATOM   1315  N   PHE A  75     -56.172 -15.741  77.480  1.00  0.00           N  
ATOM   1316  CA  PHE A  75     -54.861 -15.637  78.120  1.00  0.00           C  
ATOM   1317  C   PHE A  75     -54.618 -16.871  78.993  1.00  0.00           C  
ATOM   1318  O   PHE A  75     -54.631 -16.827  80.224  1.00  0.00           O  
ATOM   1319  CB  PHE A  75     -54.766 -14.367  78.968  1.00  0.00           C  
ATOM   1320  CG  PHE A  75     -54.808 -13.098  78.165  1.00  0.00           C  
ATOM   1321  CD1 PHE A  75     -56.001 -12.413  77.986  1.00  0.00           C  
ATOM   1322  CD2 PHE A  75     -53.656 -12.588  77.586  1.00  0.00           C  
ATOM   1323  CE1 PHE A  75     -56.040 -11.245  77.247  1.00  0.00           C  
ATOM   1324  CE2 PHE A  75     -53.692 -11.420  76.848  1.00  0.00           C  
ATOM   1325  CZ  PHE A  75     -54.887 -10.749  76.679  1.00  0.00           C  
ATOM   1326  H   PHE A  75     -56.957 -15.247  77.880  1.00  0.00           H  
ATOM   1327  HA  PHE A  75     -54.096 -15.623  77.343  1.00  0.00           H  
ATOM   1328 1HB  PHE A  75     -55.588 -14.344  79.682  1.00  0.00           H  
ATOM   1329 2HB  PHE A  75     -53.838 -14.378  79.538  1.00  0.00           H  
ATOM   1330  HD1 PHE A  75     -56.913 -12.804  78.437  1.00  0.00           H  
ATOM   1331  HD2 PHE A  75     -52.713 -13.118  77.720  1.00  0.00           H  
ATOM   1332  HE1 PHE A  75     -56.984 -10.717  77.114  1.00  0.00           H  
ATOM   1333  HE2 PHE A  75     -52.780 -11.030  76.399  1.00  0.00           H  
ATOM   1334  HZ  PHE A  75     -54.917  -9.830  76.095  1.00  0.00           H  
ATOM   1335  N   GLN A  76     -54.398 -17.994  78.314  1.00  0.00           N  
ATOM   1336  CA  GLN A  76     -54.160 -19.271  78.970  1.00  0.00           C  
ATOM   1337  C   GLN A  76     -52.682 -19.556  79.181  1.00  0.00           C  
ATOM   1338  O   GLN A  76     -52.338 -20.634  79.679  1.00  0.00           O  
ATOM   1339  CB  GLN A  76     -54.790 -20.405  78.157  1.00  0.00           C  
ATOM   1340  CG  GLN A  76     -56.303 -20.324  78.044  1.00  0.00           C  
ATOM   1341  CD  GLN A  76     -56.989 -20.389  79.395  1.00  0.00           C  
ATOM   1342  OE1 GLN A  76     -56.760 -21.315  80.179  1.00  0.00           O  
ATOM   1343  NE2 GLN A  76     -57.835 -19.405  79.676  1.00  0.00           N  
ATOM   1344  H   GLN A  76     -54.399 -17.953  77.305  1.00  0.00           H  
ATOM   1345  HA  GLN A  76     -54.617 -19.242  79.959  1.00  0.00           H  
ATOM   1346 1HB  GLN A  76     -54.377 -20.403  77.149  1.00  0.00           H  
ATOM   1347 2HB  GLN A  76     -54.538 -21.363  78.613  1.00  0.00           H  
ATOM   1348 1HG  GLN A  76     -56.571 -19.380  77.570  1.00  0.00           H  
ATOM   1349 2HG  GLN A  76     -56.657 -21.159  77.440  1.00  0.00           H  
ATOM   1350 1HE2 GLN A  76     -58.318 -19.395  80.553  1.00  0.00           H  
ATOM   1351 2HE2 GLN A  76     -57.991 -18.674  79.012  1.00  0.00           H  
ATOM   1352  N   ASP A  77     -51.800 -18.628  78.811  1.00  0.00           N  
ATOM   1353  CA  ASP A  77     -50.372 -18.830  79.022  1.00  0.00           C  
ATOM   1354  C   ASP A  77     -49.992 -18.739  80.491  1.00  0.00           C  
ATOM   1355  O   ASP A  77     -48.974 -19.314  80.889  1.00  0.00           O  
ATOM   1356  CB  ASP A  77     -49.567 -17.804  78.221  1.00  0.00           C  
ATOM   1357  CG  ASP A  77     -49.652 -18.026  76.717  1.00  0.00           C  
ATOM   1358  OD1 ASP A  77     -50.085 -19.080  76.316  1.00  0.00           O  
ATOM   1359  OD2 ASP A  77     -49.284 -17.140  75.985  1.00  0.00           O  
ATOM   1360  H   ASP A  77     -52.116 -17.770  78.378  1.00  0.00           H  
ATOM   1361  HA  ASP A  77     -50.111 -19.834  78.684  1.00  0.00           H  
ATOM   1362 1HB  ASP A  77     -49.929 -16.801  78.447  1.00  0.00           H  
ATOM   1363 2HB  ASP A  77     -48.520 -17.849  78.522  1.00  0.00           H  
ATOM   1364  N   PHE A  78     -50.775 -18.028  81.300  1.00  0.00           N  
ATOM   1365  CA  PHE A  78     -50.461 -17.840  82.708  1.00  0.00           C  
ATOM   1366  C   PHE A  78     -50.659 -19.168  83.430  1.00  0.00           C  
ATOM   1367  O   PHE A  78     -49.712 -19.709  84.019  1.00  0.00           O  
ATOM   1368  CB  PHE A  78     -51.346 -16.758  83.331  1.00  0.00           C  
ATOM   1369  CG  PHE A  78     -50.939 -15.358  82.965  1.00  0.00           C  
ATOM   1370  CD1 PHE A  78     -51.553 -14.695  81.913  1.00  0.00           C  
ATOM   1371  CD2 PHE A  78     -49.942 -14.703  83.671  1.00  0.00           C  
ATOM   1372  CE1 PHE A  78     -51.179 -13.408  81.575  1.00  0.00           C  
ATOM   1373  CE2 PHE A  78     -49.568 -13.416  83.337  1.00  0.00           C  
ATOM   1374  CZ  PHE A  78     -50.187 -12.768  82.287  1.00  0.00           C  
ATOM   1375  H   PHE A  78     -51.613 -17.608  80.922  1.00  0.00           H  
ATOM   1376  HA  PHE A  78     -49.418 -17.532  82.792  1.00  0.00           H  
ATOM   1377 1HB  PHE A  78     -52.377 -16.905  83.015  1.00  0.00           H  
ATOM   1378 2HB  PHE A  78     -51.320 -16.847  84.416  1.00  0.00           H  
ATOM   1379  HD1 PHE A  78     -52.338 -15.201  81.350  1.00  0.00           H  
ATOM   1380  HD2 PHE A  78     -49.452 -15.215  84.500  1.00  0.00           H  
ATOM   1381  HE1 PHE A  78     -51.670 -12.899  80.746  1.00  0.00           H  
ATOM   1382  HE2 PHE A  78     -48.783 -12.912  83.901  1.00  0.00           H  
ATOM   1383  HZ  PHE A  78     -49.892 -11.754  82.021  1.00  0.00           H  
ATOM   1384  N   PRO A  79     -51.872 -19.726  83.395  1.00  0.00           N  
ATOM   1385  CA  PRO A  79     -52.085 -21.025  84.049  1.00  0.00           C  
ATOM   1386  C   PRO A  79     -51.260 -22.137  83.429  1.00  0.00           C  
ATOM   1387  O   PRO A  79     -50.966 -23.124  84.112  1.00  0.00           O  
ATOM   1388  CB  PRO A  79     -53.583 -21.268  83.842  1.00  0.00           C  
ATOM   1389  CG  PRO A  79     -53.932 -20.421  82.666  1.00  0.00           C  
ATOM   1390  CD  PRO A  79     -53.071 -19.195  82.819  1.00  0.00           C  
ATOM   1391  HA  PRO A  79     -51.825 -20.940  85.115  1.00  0.00           H  
ATOM   1392 1HB  PRO A  79     -53.770 -22.338  83.667  1.00  0.00           H  
ATOM   1393 2HB  PRO A  79     -54.139 -20.989  84.749  1.00  0.00           H  
ATOM   1394 1HG  PRO A  79     -53.731 -20.966  81.732  1.00  0.00           H  
ATOM   1395 2HG  PRO A  79     -55.007 -20.187  82.672  1.00  0.00           H  
ATOM   1396 1HD  PRO A  79     -52.870 -18.763  81.828  1.00  0.00           H  
ATOM   1397 2HD  PRO A  79     -53.582 -18.466  83.464  1.00  0.00           H  
ATOM   1398  N   THR A  80     -50.863 -22.000  82.162  1.00  0.00           N  
ATOM   1399  CA  THR A  80     -49.968 -22.982  81.557  1.00  0.00           C  
ATOM   1400  C   THR A  80     -48.580 -22.912  82.179  1.00  0.00           C  
ATOM   1401  O   THR A  80     -48.023 -23.937  82.587  1.00  0.00           O  
ATOM   1402  CB  THR A  80     -49.865 -22.777  80.035  1.00  0.00           C  
ATOM   1403  OG1 THR A  80     -51.151 -22.976  79.434  1.00  0.00           O  
ATOM   1404  CG2 THR A  80     -48.871 -23.758  79.431  1.00  0.00           C  
ATOM   1405  H   THR A  80     -51.179 -21.216  81.609  1.00  0.00           H  
ATOM   1406  HA  THR A  80     -50.368 -23.978  81.748  1.00  0.00           H  
ATOM   1407  HB  THR A  80     -49.535 -21.760  79.826  1.00  0.00           H  
ATOM   1408  HG1 THR A  80     -51.567 -22.124  79.281  1.00  0.00           H  
ATOM   1409 1HG2 THR A  80     -48.810 -23.598  78.354  1.00  0.00           H  
ATOM   1410 2HG2 THR A  80     -47.889 -23.602  79.877  1.00  0.00           H  
ATOM   1411 3HG2 THR A  80     -49.201 -24.777  79.628  1.00  0.00           H  
ATOM   1412  N   TYR A  81     -48.007 -21.707  82.258  1.00  0.00           N  
ATOM   1413  CA  TYR A  81     -46.691 -21.549  82.866  1.00  0.00           C  
ATOM   1414  C   TYR A  81     -46.711 -21.931  84.338  1.00  0.00           C  
ATOM   1415  O   TYR A  81     -45.755 -22.540  84.833  1.00  0.00           O  
ATOM   1416  CB  TYR A  81     -46.196 -20.111  82.700  1.00  0.00           C  
ATOM   1417  CG  TYR A  81     -44.764 -19.903  83.142  1.00  0.00           C  
ATOM   1418  CD1 TYR A  81     -43.720 -20.291  82.315  1.00  0.00           C  
ATOM   1419  CD2 TYR A  81     -44.496 -19.326  84.374  1.00  0.00           C  
ATOM   1420  CE1 TYR A  81     -42.412 -20.102  82.719  1.00  0.00           C  
ATOM   1421  CE2 TYR A  81     -43.188 -19.137  84.778  1.00  0.00           C  
ATOM   1422  CZ  TYR A  81     -42.149 -19.522  83.955  1.00  0.00           C  
ATOM   1423  OH  TYR A  81     -40.847 -19.334  84.358  1.00  0.00           O  
ATOM   1424  H   TYR A  81     -48.482 -20.893  81.896  1.00  0.00           H  
ATOM   1425  HA  TYR A  81     -45.995 -22.220  82.364  1.00  0.00           H  
ATOM   1426 1HB  TYR A  81     -46.274 -19.817  81.652  1.00  0.00           H  
ATOM   1427 2HB  TYR A  81     -46.830 -19.438  83.276  1.00  0.00           H  
ATOM   1428  HD1 TYR A  81     -43.931 -20.745  81.347  1.00  0.00           H  
ATOM   1429  HD2 TYR A  81     -45.316 -19.022  85.024  1.00  0.00           H  
ATOM   1430  HE1 TYR A  81     -41.592 -20.407  82.070  1.00  0.00           H  
ATOM   1431  HE2 TYR A  81     -42.977 -18.683  85.747  1.00  0.00           H  
ATOM   1432  HH  TYR A  81     -40.837 -18.926  85.227  1.00  0.00           H  
ATOM   1433  N   TRP A  82     -47.784 -21.582  85.050  1.00  0.00           N  
ATOM   1434  CA  TRP A  82     -47.831 -21.841  86.485  1.00  0.00           C  
ATOM   1435  C   TRP A  82     -47.870 -23.335  86.774  1.00  0.00           C  
ATOM   1436  O   TRP A  82     -47.220 -23.811  87.712  1.00  0.00           O  
ATOM   1437  CB  TRP A  82     -49.054 -21.165  87.109  1.00  0.00           C  
ATOM   1438  CG  TRP A  82     -48.976 -19.669  87.111  1.00  0.00           C  
ATOM   1439  CD1 TRP A  82     -47.844 -18.912  87.052  1.00  0.00           C  
ATOM   1440  CD2 TRP A  82     -50.080 -18.734  87.174  1.00  0.00           C  
ATOM   1441  NE1 TRP A  82     -48.166 -17.577  87.075  1.00  0.00           N  
ATOM   1442  CE2 TRP A  82     -49.530 -17.450  87.148  1.00  0.00           C  
ATOM   1443  CE3 TRP A  82     -51.471 -18.883  87.248  1.00  0.00           C  
ATOM   1444  CZ2 TRP A  82     -50.320 -16.313  87.196  1.00  0.00           C  
ATOM   1445  CZ3 TRP A  82     -52.263 -17.742  87.295  1.00  0.00           C  
ATOM   1446  CH2 TRP A  82     -51.702 -16.490  87.269  1.00  0.00           C  
ATOM   1447  H   TRP A  82     -48.574 -21.137  84.604  1.00  0.00           H  
ATOM   1448  HA  TRP A  82     -46.923 -21.441  86.938  1.00  0.00           H  
ATOM   1449 1HB  TRP A  82     -49.951 -21.461  86.564  1.00  0.00           H  
ATOM   1450 2HB  TRP A  82     -49.170 -21.503  88.139  1.00  0.00           H  
ATOM   1451  HD1 TRP A  82     -46.832 -19.308  86.995  1.00  0.00           H  
ATOM   1452  HE1 TRP A  82     -47.507 -16.813  87.045  1.00  0.00           H  
ATOM   1453  HE3 TRP A  82     -51.922 -19.875  87.266  1.00  0.00           H  
ATOM   1454  HZ2 TRP A  82     -49.893 -15.310  87.177  1.00  0.00           H  
ATOM   1455  HZ3 TRP A  82     -53.345 -17.867  87.354  1.00  0.00           H  
ATOM   1456  HH2 TRP A  82     -52.353 -15.617  87.307  1.00  0.00           H  
ATOM   1457  N   ARG A  83     -48.618 -24.095  85.971  1.00  0.00           N  
ATOM   1458  CA  ARG A  83     -48.776 -25.527  86.190  1.00  0.00           C  
ATOM   1459  C   ARG A  83     -47.606 -26.340  85.660  1.00  0.00           C  
ATOM   1460  O   ARG A  83     -47.415 -27.477  86.104  1.00  0.00           O  
ATOM   1461  CB  ARG A  83     -50.056 -26.019  85.532  1.00  0.00           C  
ATOM   1462  CG  ARG A  83     -51.340 -25.523  86.179  1.00  0.00           C  
ATOM   1463  CD  ARG A  83     -52.537 -25.904  85.387  1.00  0.00           C  
ATOM   1464  NE  ARG A  83     -52.586 -25.211  84.110  1.00  0.00           N  
ATOM   1465  CZ  ARG A  83     -53.474 -25.472  83.131  1.00  0.00           C  
ATOM   1466  NH1 ARG A  83     -54.379 -26.411  83.298  1.00  0.00           N  
ATOM   1467  NH2 ARG A  83     -53.435 -24.785  82.003  1.00  0.00           N  
ATOM   1468  H   ARG A  83     -49.089 -23.662  85.189  1.00  0.00           H  
ATOM   1469  HA  ARG A  83     -48.826 -25.709  87.264  1.00  0.00           H  
ATOM   1470 1HB  ARG A  83     -50.072 -25.708  84.489  1.00  0.00           H  
ATOM   1471 2HB  ARG A  83     -50.079 -27.109  85.549  1.00  0.00           H  
ATOM   1472 1HG  ARG A  83     -51.436 -25.955  87.175  1.00  0.00           H  
ATOM   1473 2HG  ARG A  83     -51.311 -24.435  86.256  1.00  0.00           H  
ATOM   1474 1HD  ARG A  83     -52.519 -26.976  85.193  1.00  0.00           H  
ATOM   1475 2HD  ARG A  83     -53.438 -25.652  85.946  1.00  0.00           H  
ATOM   1476  HE  ARG A  83     -51.905 -24.482  83.944  1.00  0.00           H  
ATOM   1477 1HH1 ARG A  83     -54.408 -26.937  84.160  1.00  0.00           H  
ATOM   1478 2HH1 ARG A  83     -55.045 -26.607  82.565  1.00  0.00           H  
ATOM   1479 1HH2 ARG A  83     -52.739 -24.063  81.874  1.00  0.00           H  
ATOM   1480 2HH2 ARG A  83     -54.101 -24.980  81.270  1.00  0.00           H  
ATOM   1481  N   ASN A  84     -46.835 -25.799  84.718  1.00  0.00           N  
ATOM   1482  CA  ASN A  84     -45.655 -26.493  84.226  1.00  0.00           C  
ATOM   1483  C   ASN A  84     -44.578 -26.516  85.303  1.00  0.00           C  
ATOM   1484  O   ASN A  84     -44.213 -25.472  85.852  1.00  0.00           O  
ATOM   1485  CB  ASN A  84     -45.137 -25.848  82.953  1.00  0.00           C  
ATOM   1486  CG  ASN A  84     -46.034 -26.097  81.773  1.00  0.00           C  
ATOM   1487  OD1 ASN A  84     -46.756 -27.100  81.726  1.00  0.00           O  
ATOM   1488  ND2 ASN A  84     -46.004 -25.203  80.818  1.00  0.00           N  
ATOM   1489  H   ASN A  84     -47.067 -24.892  84.339  1.00  0.00           H  
ATOM   1490  HA  ASN A  84     -45.934 -27.520  83.983  1.00  0.00           H  
ATOM   1491 1HB  ASN A  84     -45.043 -24.772  83.103  1.00  0.00           H  
ATOM   1492 2HB  ASN A  84     -44.143 -26.235  82.727  1.00  0.00           H  
ATOM   1493 1HD2 ASN A  84     -46.580 -25.316  80.008  1.00  0.00           H  
ATOM   1494 2HD2 ASN A  84     -45.405 -24.407  80.897  1.00  0.00           H  
ATOM   1495  N   LEU A  85     -44.068 -27.710  85.603  1.00  0.00           N  
ATOM   1496  CA  LEU A  85     -43.165 -27.907  86.739  1.00  0.00           C  
ATOM   1497  C   LEU A  85     -41.747 -27.496  86.341  1.00  0.00           C  
ATOM   1498  O   LEU A  85     -40.857 -28.327  86.143  1.00  0.00           O  
ATOM   1499  CB  LEU A  85     -43.183 -29.370  87.197  1.00  0.00           C  
ATOM   1500  CG  LEU A  85     -44.547 -29.911  87.643  1.00  0.00           C  
ATOM   1501  CD1 LEU A  85     -44.411 -31.377  88.032  1.00  0.00           C  
ATOM   1502  CD2 LEU A  85     -45.066 -29.083  88.809  1.00  0.00           C  
ATOM   1503  H   LEU A  85     -44.314 -28.503  85.028  1.00  0.00           H  
ATOM   1504  HA  LEU A  85     -43.487 -27.258  87.553  1.00  0.00           H  
ATOM   1505 1HB  LEU A  85     -42.831 -29.995  86.378  1.00  0.00           H  
ATOM   1506 2HB  LEU A  85     -42.493 -29.481  88.033  1.00  0.00           H  
ATOM   1507  HG  LEU A  85     -45.252 -29.851  86.813  1.00  0.00           H  
ATOM   1508 1HD1 LEU A  85     -45.380 -31.762  88.348  1.00  0.00           H  
ATOM   1509 2HD1 LEU A  85     -44.057 -31.949  87.174  1.00  0.00           H  
ATOM   1510 3HD1 LEU A  85     -43.698 -31.471  88.850  1.00  0.00           H  
ATOM   1511 1HD2 LEU A  85     -46.036 -29.467  89.126  1.00  0.00           H  
ATOM   1512 2HD2 LEU A  85     -44.363 -29.144  89.640  1.00  0.00           H  
ATOM   1513 3HD2 LEU A  85     -45.171 -28.043  88.499  1.00  0.00           H  
ATOM   1514  N   THR A  86     -41.564 -26.169  86.233  1.00  0.00           N  
ATOM   1515  CA  THR A  86     -40.308 -25.512  85.838  1.00  0.00           C  
ATOM   1516  C   THR A  86     -39.711 -26.123  84.569  1.00  0.00           C  
ATOM   1517  O   THR A  86     -38.501 -26.342  84.474  1.00  0.00           O  
ATOM   1518  CB  THR A  86     -39.270 -25.583  86.974  1.00  0.00           C  
ATOM   1519  OG1 THR A  86     -38.901 -26.949  87.202  1.00  0.00           O  
ATOM   1520  CG2 THR A  86     -39.841 -24.994  88.255  1.00  0.00           C  
ATOM   1521  H   THR A  86     -42.371 -25.599  86.446  1.00  0.00           H  
ATOM   1522  HA  THR A  86     -40.526 -24.474  85.581  1.00  0.00           H  
ATOM   1523  HB  THR A  86     -38.380 -25.022  86.688  1.00  0.00           H  
ATOM   1524  HG1 THR A  86     -39.395 -27.517  86.607  1.00  0.00           H  
ATOM   1525 1HG2 THR A  86     -39.093 -25.052  89.046  1.00  0.00           H  
ATOM   1526 2HG2 THR A  86     -40.112 -23.952  88.087  1.00  0.00           H  
ATOM   1527 3HG2 THR A  86     -40.726 -25.556  88.551  1.00  0.00           H  
ATOM   1528  N   GLY A  87     -40.566 -26.404  83.589  1.00  0.00           N  
ATOM   1529  CA  GLY A  87     -40.102 -26.963  82.336  1.00  0.00           C  
ATOM   1530  C   GLY A  87     -40.693 -26.320  81.101  1.00  0.00           C  
ATOM   1531  O   GLY A  87     -40.782 -26.961  80.049  1.00  0.00           O  
ATOM   1532  H   GLY A  87     -41.553 -26.225  83.711  1.00  0.00           H  
ATOM   1533 1HA  GLY A  87     -39.017 -26.870  82.277  1.00  0.00           H  
ATOM   1534 2HA  GLY A  87     -40.335 -28.027  82.306  1.00  0.00           H  
ATOM   1535  N   PHE A  88     -41.103 -25.055  81.203  1.00  0.00           N  
ATOM   1536  CA  PHE A  88     -41.680 -24.380  80.044  1.00  0.00           C  
ATOM   1537  C   PHE A  88     -40.591 -23.814  79.140  1.00  0.00           C  
ATOM   1538  O   PHE A  88     -40.559 -24.106  77.937  1.00  0.00           O  
ATOM   1539  CB  PHE A  88     -42.616 -23.255  80.490  1.00  0.00           C  
ATOM   1540  CG  PHE A  88     -43.364 -22.605  79.361  1.00  0.00           C  
ATOM   1541  CD1 PHE A  88     -44.421 -23.258  78.744  1.00  0.00           C  
ATOM   1542  CD2 PHE A  88     -43.013 -21.341  78.913  1.00  0.00           C  
ATOM   1543  CE1 PHE A  88     -45.110 -22.662  77.705  1.00  0.00           C  
ATOM   1544  CE2 PHE A  88     -43.701 -20.742  77.876  1.00  0.00           C  
ATOM   1545  CZ  PHE A  88     -44.750 -21.403  77.271  1.00  0.00           C  
ATOM   1546  H   PHE A  88     -41.020 -24.551  82.074  1.00  0.00           H  
ATOM   1547  HA  PHE A  88     -42.246 -25.110  79.465  1.00  0.00           H  
ATOM   1548 1HB  PHE A  88     -43.343 -23.647  81.200  1.00  0.00           H  
ATOM   1549 2HB  PHE A  88     -42.040 -22.485  81.003  1.00  0.00           H  
ATOM   1550  HD1 PHE A  88     -44.706 -24.253  79.089  1.00  0.00           H  
ATOM   1551  HD2 PHE A  88     -42.183 -20.818  79.391  1.00  0.00           H  
ATOM   1552  HE1 PHE A  88     -45.938 -23.186  77.230  1.00  0.00           H  
ATOM   1553  HE2 PHE A  88     -43.415 -19.747  77.534  1.00  0.00           H  
ATOM   1554  HZ  PHE A  88     -45.292 -20.933  76.452  1.00  0.00           H  
ATOM   1555  N   THR A  89     -39.707 -22.982  79.707  1.00  0.00           N  
ATOM   1556  CA  THR A  89     -38.508 -22.415  79.077  1.00  0.00           C  
ATOM   1557  C   THR A  89     -38.799 -21.509  77.877  1.00  0.00           C  
ATOM   1558  O   THR A  89     -37.857 -21.031  77.232  1.00  0.00           O  
ATOM   1559  CB  THR A  89     -37.557 -23.541  78.631  1.00  0.00           C  
ATOM   1560  OG1 THR A  89     -38.053 -24.141  77.427  1.00  0.00           O  
ATOM   1561  CG2 THR A  89     -37.444 -24.604  79.712  1.00  0.00           C  
ATOM   1562  H   THR A  89     -39.919 -22.744  80.665  1.00  0.00           H  
ATOM   1563  HA  THR A  89     -38.013 -21.765  79.799  1.00  0.00           H  
ATOM   1564  HB  THR A  89     -36.569 -23.126  78.433  1.00  0.00           H  
ATOM   1565  HG1 THR A  89     -38.221 -25.074  77.580  1.00  0.00           H  
ATOM   1566 1HG2 THR A  89     -36.767 -25.392  79.380  1.00  0.00           H  
ATOM   1567 2HG2 THR A  89     -37.055 -24.154  80.626  1.00  0.00           H  
ATOM   1568 3HG2 THR A  89     -38.427 -25.030  79.908  1.00  0.00           H  
ATOM   1569  N   ASP A  90     -40.080 -21.328  77.522  1.00  0.00           N  
ATOM   1570  CA  ASP A  90     -40.587 -20.707  76.293  1.00  0.00           C  
ATOM   1571  C   ASP A  90     -40.272 -21.474  75.006  1.00  0.00           C  
ATOM   1572  O   ASP A  90     -40.651 -21.030  73.918  1.00  0.00           O  
ATOM   1573  CB  ASP A  90     -40.027 -19.288  76.170  1.00  0.00           C  
ATOM   1574  CG  ASP A  90     -40.492 -18.367  77.290  1.00  0.00           C  
ATOM   1575  OD1 ASP A  90     -41.658 -18.392  77.607  1.00  0.00           O  
ATOM   1576  OD2 ASP A  90     -39.678 -17.647  77.817  1.00  0.00           O  
ATOM   1577  H   ASP A  90     -40.738 -21.671  78.207  1.00  0.00           H  
ATOM   1578  HA  ASP A  90     -41.677 -20.694  76.335  1.00  0.00           H  
ATOM   1579 1HB  ASP A  90     -38.937 -19.325  76.179  1.00  0.00           H  
ATOM   1580 2HB  ASP A  90     -40.331 -18.858  75.215  1.00  0.00           H  
ATOM   1581  N   GLU A  91     -39.581 -22.607  75.102  1.00  0.00           N  
ATOM   1582  CA  GLU A  91     -39.305 -23.446  73.941  1.00  0.00           C  
ATOM   1583  C   GLU A  91     -39.695 -24.905  74.127  1.00  0.00           C  
ATOM   1584  O   GLU A  91     -40.218 -25.503  73.181  1.00  0.00           O  
ATOM   1585  CB  GLU A  91     -37.817 -23.365  73.590  1.00  0.00           C  
ATOM   1586  CG  GLU A  91     -37.341 -21.977  73.186  1.00  0.00           C  
ATOM   1587  CD  GLU A  91     -35.876 -21.936  72.850  1.00  0.00           C  
ATOM   1588  OE1 GLU A  91     -35.227 -22.946  72.982  1.00  0.00           O  
ATOM   1589  OE2 GLU A  91     -35.406 -20.894  72.460  1.00  0.00           O  
ATOM   1590  H   GLU A  91     -39.236 -22.892  76.007  1.00  0.00           H  
ATOM   1591  HA  GLU A  91     -39.894 -23.077  73.101  1.00  0.00           H  
ATOM   1592 1HB  GLU A  91     -37.224 -23.687  74.446  1.00  0.00           H  
ATOM   1593 2HB  GLU A  91     -37.600 -24.046  72.767  1.00  0.00           H  
ATOM   1594 1HG  GLU A  91     -37.911 -21.648  72.318  1.00  0.00           H  
ATOM   1595 2HG  GLU A  91     -37.541 -21.284  74.002  1.00  0.00           H  
ATOM   1596  N   GLN A  92     -39.497 -25.494  75.309  1.00  0.00           N  
ATOM   1597  CA  GLN A  92     -39.756 -26.918  75.489  1.00  0.00           C  
ATOM   1598  C   GLN A  92     -41.246 -27.223  75.510  1.00  0.00           C  
ATOM   1599  O   GLN A  92     -41.659 -28.281  75.022  1.00  0.00           O  
ATOM   1600  CB  GLN A  92     -39.107 -27.418  76.782  1.00  0.00           C  
ATOM   1601  CG  GLN A  92     -37.588 -27.418  76.757  1.00  0.00           C  
ATOM   1602  CD  GLN A  92     -36.987 -27.912  78.059  1.00  0.00           C  
ATOM   1603  OE1 GLN A  92     -37.593 -27.784  79.127  1.00  0.00           O  
ATOM   1604  NE2 GLN A  92     -35.789 -28.480  77.980  1.00  0.00           N  
ATOM   1605  H   GLN A  92     -39.163 -24.952  76.092  1.00  0.00           H  
ATOM   1606  HA  GLN A  92     -39.325 -27.458  74.645  1.00  0.00           H  
ATOM   1607 1HB  GLN A  92     -39.429 -26.794  77.616  1.00  0.00           H  
ATOM   1608 2HB  GLN A  92     -39.440 -28.435  76.987  1.00  0.00           H  
ATOM   1609 1HG  GLN A  92     -37.248 -28.072  75.954  1.00  0.00           H  
ATOM   1610 2HG  GLN A  92     -37.238 -26.401  76.583  1.00  0.00           H  
ATOM   1611 1HE2 GLN A  92     -35.343 -28.825  78.806  1.00  0.00           H  
ATOM   1612 2HE2 GLN A  92     -35.333 -28.563  77.094  1.00  0.00           H  
ATOM   1613  N   LEU A  93     -42.058 -26.323  76.074  1.00  0.00           N  
ATOM   1614  CA  LEU A  93     -43.506 -26.443  76.017  1.00  0.00           C  
ATOM   1615  C   LEU A  93     -44.159 -25.209  75.404  1.00  0.00           C  
ATOM   1616  O   LEU A  93     -45.389 -25.090  75.455  1.00  0.00           O  
ATOM   1617  CB  LEU A  93     -44.067 -26.674  77.425  1.00  0.00           C  
ATOM   1618  CG  LEU A  93     -43.629 -27.975  78.110  1.00  0.00           C  
ATOM   1619  CD1 LEU A  93     -44.070 -27.956  79.568  1.00  0.00           C  
ATOM   1620  CD2 LEU A  93     -44.229 -29.164  77.373  1.00  0.00           C  
ATOM   1621  H   LEU A  93     -41.646 -25.536  76.554  1.00  0.00           H  
ATOM   1622  HA  LEU A  93     -43.759 -27.287  75.378  1.00  0.00           H  
ATOM   1623 1HB  LEU A  93     -43.761 -25.845  78.062  1.00  0.00           H  
ATOM   1624 2HB  LEU A  93     -45.156 -26.679  77.370  1.00  0.00           H  
ATOM   1625  HG  LEU A  93     -42.542 -28.048  78.092  1.00  0.00           H  
ATOM   1626 1HD1 LEU A  93     -43.759 -28.880  80.054  1.00  0.00           H  
ATOM   1627 2HD1 LEU A  93     -43.612 -27.107  80.075  1.00  0.00           H  
ATOM   1628 3HD1 LEU A  93     -45.155 -27.867  79.618  1.00  0.00           H  
ATOM   1629 1HD2 LEU A  93     -43.917 -30.088  77.860  1.00  0.00           H  
ATOM   1630 2HD2 LEU A  93     -45.316 -29.093  77.392  1.00  0.00           H  
ATOM   1631 3HD2 LEU A  93     -43.883 -29.163  76.340  1.00  0.00           H  
ATOM   1632  N   GLY A  94     -43.382 -24.291  74.830  1.00  0.00           N  
ATOM   1633  CA  GLY A  94     -43.942 -23.118  74.189  1.00  0.00           C  
ATOM   1634  C   GLY A  94     -44.016 -23.198  72.678  1.00  0.00           C  
ATOM   1635  O   GLY A  94     -44.866 -22.551  72.061  1.00  0.00           O  
ATOM   1636  H   GLY A  94     -42.379 -24.414  74.841  1.00  0.00           H  
ATOM   1637 1HA  GLY A  94     -44.951 -22.944  74.565  1.00  0.00           H  
ATOM   1638 2HA  GLY A  94     -43.349 -22.242  74.449  1.00  0.00           H  
ATOM   1639  N   ASP A  95     -43.119 -23.977  72.067  1.00  0.00           N  
ATOM   1640  CA  ASP A  95     -43.122 -24.089  70.613  1.00  0.00           C  
ATOM   1641  C   ASP A  95     -44.386 -24.781  70.120  1.00  0.00           C  
ATOM   1642  O   ASP A  95     -44.912 -24.444  69.053  1.00  0.00           O  
ATOM   1643  CB  ASP A  95     -41.890 -24.858  70.130  1.00  0.00           C  
ATOM   1644  CG  ASP A  95     -41.677 -24.751  68.626  1.00  0.00           C  
ATOM   1645  OD1 ASP A  95     -41.515 -23.655  68.145  1.00  0.00           O  
ATOM   1646  OD2 ASP A  95     -41.678 -25.767  67.972  1.00  0.00           O  
ATOM   1647  H   ASP A  95     -42.434 -24.494  72.599  1.00  0.00           H  
ATOM   1648  HA  ASP A  95     -43.109 -23.085  70.188  1.00  0.00           H  
ATOM   1649 1HB  ASP A  95     -41.002 -24.479  70.636  1.00  0.00           H  
ATOM   1650 2HB  ASP A  95     -41.992 -25.911  70.394  1.00  0.00           H  
ATOM   1651  N   LEU A  96     -44.886 -25.745  70.883  1.00  0.00           N  
ATOM   1652  CA  LEU A  96     -46.099 -26.473  70.543  1.00  0.00           C  
ATOM   1653  C   LEU A  96     -47.327 -25.915  71.245  1.00  0.00           C  
ATOM   1654  O   LEU A  96     -48.400 -26.524  71.170  1.00  0.00           O  
ATOM   1655  CB  LEU A  96     -45.935 -27.955  70.902  1.00  0.00           C  
ATOM   1656  CG  LEU A  96     -44.819 -28.700  70.158  1.00  0.00           C  
ATOM   1657  CD1 LEU A  96     -44.746 -30.136  70.658  1.00  0.00           C  
ATOM   1658  CD2 LEU A  96     -45.089 -28.656  68.661  1.00  0.00           C  
ATOM   1659  H   LEU A  96     -44.396 -25.978  71.734  1.00  0.00           H  
ATOM   1660  HA  LEU A  96     -46.270 -26.377  69.471  1.00  0.00           H  
ATOM   1661 1HB  LEU A  96     -45.731 -28.033  71.968  1.00  0.00           H  
ATOM   1662 2HB  LEU A  96     -46.873 -28.469  70.693  1.00  0.00           H  
ATOM   1663  HG  LEU A  96     -43.861 -28.225  70.368  1.00  0.00           H  
ATOM   1664 1HD1 LEU A  96     -43.953 -30.666  70.130  1.00  0.00           H  
ATOM   1665 2HD1 LEU A  96     -44.533 -30.139  71.727  1.00  0.00           H  
ATOM   1666 3HD1 LEU A  96     -45.698 -30.634  70.476  1.00  0.00           H  
ATOM   1667 1HD2 LEU A  96     -44.295 -29.185  68.132  1.00  0.00           H  
ATOM   1668 2HD2 LEU A  96     -46.046 -29.132  68.450  1.00  0.00           H  
ATOM   1669 3HD2 LEU A  96     -45.118 -27.618  68.328  1.00  0.00           H  
ATOM   1670  N   GLY A  97     -47.197 -24.780  71.922  1.00  0.00           N  
ATOM   1671  CA  GLY A  97     -48.255 -24.274  72.774  1.00  0.00           C  
ATOM   1672  C   GLY A  97     -49.213 -23.331  72.081  1.00  0.00           C  
ATOM   1673  O   GLY A  97     -49.742 -22.414  72.717  1.00  0.00           O  
ATOM   1674  H   GLY A  97     -46.338 -24.254  71.841  1.00  0.00           H  
ATOM   1675 1HA  GLY A  97     -48.831 -25.109  73.173  1.00  0.00           H  
ATOM   1676 2HA  GLY A  97     -47.819 -23.748  73.622  1.00  0.00           H  
ATOM   1677  N   LEU A  98     -49.428 -23.557  70.779  1.00  0.00           N  
ATOM   1678  CA  LEU A  98     -50.389 -22.836  69.936  1.00  0.00           C  
ATOM   1679  C   LEU A  98     -50.097 -21.331  69.910  1.00  0.00           C  
ATOM   1680  O   LEU A  98     -50.905 -20.497  70.323  1.00  0.00           O  
ATOM   1681  CB  LEU A  98     -51.817 -23.075  70.441  1.00  0.00           C  
ATOM   1682  CG  LEU A  98     -52.450 -24.412  70.035  1.00  0.00           C  
ATOM   1683  CD1 LEU A  98     -52.536 -24.495  68.517  1.00  0.00           C  
ATOM   1684  CD2 LEU A  98     -51.624 -25.558  70.600  1.00  0.00           C  
ATOM   1685  H   LEU A  98     -48.868 -24.291  70.369  1.00  0.00           H  
ATOM   1686  HA  LEU A  98     -50.272 -23.179  68.909  1.00  0.00           H  
ATOM   1687 1HB  LEU A  98     -51.813 -23.027  71.529  1.00  0.00           H  
ATOM   1688 2HB  LEU A  98     -52.457 -22.277  70.064  1.00  0.00           H  
ATOM   1689  HG  LEU A  98     -53.465 -24.468  70.430  1.00  0.00           H  
ATOM   1690 1HD1 LEU A  98     -52.986 -25.445  68.229  1.00  0.00           H  
ATOM   1691 2HD1 LEU A  98     -53.149 -23.675  68.142  1.00  0.00           H  
ATOM   1692 3HD1 LEU A  98     -51.535 -24.424  68.093  1.00  0.00           H  
ATOM   1693 1HD2 LEU A  98     -52.074 -26.508  70.312  1.00  0.00           H  
ATOM   1694 2HD2 LEU A  98     -50.609 -25.503  70.205  1.00  0.00           H  
ATOM   1695 3HD2 LEU A  98     -51.594 -25.484  71.687  1.00  0.00           H  
ATOM   1696  N   GLU A  99     -48.896 -21.011  69.430  1.00  0.00           N  
ATOM   1697  CA  GLU A  99     -48.462 -19.622  69.317  1.00  0.00           C  
ATOM   1698  C   GLU A  99     -49.205 -18.983  68.150  1.00  0.00           C  
ATOM   1699  O   GLU A  99     -48.940 -19.281  66.984  1.00  0.00           O  
ATOM   1700  CB  GLU A  99     -46.949 -19.528  69.107  1.00  0.00           C  
ATOM   1701  CG  GLU A  99     -46.408 -18.106  69.057  1.00  0.00           C  
ATOM   1702  CD  GLU A  99     -44.927 -18.052  68.808  1.00  0.00           C  
ATOM   1703  OE1 GLU A  99     -44.327 -19.092  68.680  1.00  0.00           O  
ATOM   1704  OE2 GLU A  99     -44.394 -16.969  68.745  1.00  0.00           O  
ATOM   1705  H   GLU A  99     -48.269 -21.747  69.137  1.00  0.00           H  
ATOM   1706  HA  GLU A  99     -48.719 -19.103  70.241  1.00  0.00           H  
ATOM   1707 1HB  GLU A  99     -46.437 -20.053  69.913  1.00  0.00           H  
ATOM   1708 2HB  GLU A  99     -46.681 -20.020  68.172  1.00  0.00           H  
ATOM   1709 1HG  GLU A  99     -46.919 -17.561  68.263  1.00  0.00           H  
ATOM   1710 2HG  GLU A  99     -46.632 -17.611  70.001  1.00  0.00           H  
ATOM   1711  N   GLN A 100     -50.144 -18.094  68.467  1.00  0.00           N  
ATOM   1712  CA  GLN A 100     -50.913 -17.392  67.446  1.00  0.00           C  
ATOM   1713  C   GLN A 100     -50.130 -16.185  66.945  1.00  0.00           C  
ATOM   1714  O   GLN A 100     -49.686 -15.350  67.741  1.00  0.00           O  
ATOM   1715  CB  GLN A 100     -52.273 -16.952  67.995  1.00  0.00           C  
ATOM   1716  CG  GLN A 100     -53.170 -16.281  66.969  1.00  0.00           C  
ATOM   1717  CD  GLN A 100     -54.517 -15.889  67.546  1.00  0.00           C  
ATOM   1718  OE1 GLN A 100     -55.347 -16.747  67.860  1.00  0.00           O  
ATOM   1719  NE2 GLN A 100     -54.742 -14.588  67.690  1.00  0.00           N  
ATOM   1720  H   GLN A 100     -50.329 -17.903  69.442  1.00  0.00           H  
ATOM   1721  HA  GLN A 100     -51.080 -18.070  66.610  1.00  0.00           H  
ATOM   1722 1HB  GLN A 100     -52.803 -17.818  68.391  1.00  0.00           H  
ATOM   1723 2HB  GLN A 100     -52.124 -16.255  68.819  1.00  0.00           H  
ATOM   1724 1HG  GLN A 100     -52.678 -15.379  66.605  1.00  0.00           H  
ATOM   1725 2HG  GLN A 100     -53.341 -16.972  66.143  1.00  0.00           H  
ATOM   1726 1HE2 GLN A 100     -55.613 -14.269  68.066  1.00  0.00           H  
ATOM   1727 2HE2 GLN A 100     -54.041 -13.926  67.422  1.00  0.00           H  
ATOM   1728  N   PHE A 101     -49.959 -16.095  65.626  1.00  0.00           N  
ATOM   1729  CA  PHE A 101     -49.261 -14.970  65.021  1.00  0.00           C  
ATOM   1730  C   PHE A 101     -50.200 -13.826  64.663  1.00  0.00           C  
ATOM   1731  O   PHE A 101     -49.723 -12.730  64.342  1.00  0.00           O  
ATOM   1732  CB  PHE A 101     -48.518 -15.428  63.765  1.00  0.00           C  
ATOM   1733  CG  PHE A 101     -47.387 -16.378  64.042  1.00  0.00           C  
ATOM   1734  CD1 PHE A 101     -47.573 -17.749  63.940  1.00  0.00           C  
ATOM   1735  CD2 PHE A 101     -46.136 -15.903  64.406  1.00  0.00           C  
ATOM   1736  CE1 PHE A 101     -46.534 -18.623  64.195  1.00  0.00           C  
ATOM   1737  CE2 PHE A 101     -45.096 -16.775  64.660  1.00  0.00           C  
ATOM   1738  CZ  PHE A 101     -45.295 -18.137  64.555  1.00  0.00           C  
ATOM   1739  H   PHE A 101     -50.325 -16.825  65.032  1.00  0.00           H  
ATOM   1740  HA  PHE A 101     -48.539 -14.582  65.742  1.00  0.00           H  
ATOM   1741 1HB  PHE A 101     -49.216 -15.919  63.088  1.00  0.00           H  
ATOM   1742 2HB  PHE A 101     -48.114 -14.561  63.245  1.00  0.00           H  
ATOM   1743  HD1 PHE A 101     -48.553 -18.134  63.655  1.00  0.00           H  
ATOM   1744  HD2 PHE A 101     -45.979 -14.827  64.489  1.00  0.00           H  
ATOM   1745  HE1 PHE A 101     -46.694 -19.698  64.112  1.00  0.00           H  
ATOM   1746  HE2 PHE A 101     -44.117 -16.389  64.944  1.00  0.00           H  
ATOM   1747  HZ  PHE A 101     -44.476 -18.825  64.757  1.00  0.00           H  
ATOM   1748  N   SER A 102     -51.512 -14.083  64.681  1.00  0.00           N  
ATOM   1749  CA  SER A 102     -52.577 -13.153  64.293  1.00  0.00           C  
ATOM   1750  C   SER A 102     -52.492 -12.706  62.835  1.00  0.00           C  
ATOM   1751  O   SER A 102     -52.877 -11.577  62.511  1.00  0.00           O  
ATOM   1752  CB  SER A 102     -52.537 -11.933  65.192  1.00  0.00           C  
ATOM   1753  OG  SER A 102     -52.701 -12.295  66.536  1.00  0.00           O  
ATOM   1754  H   SER A 102     -51.760 -15.011  64.994  1.00  0.00           H  
ATOM   1755  HA  SER A 102     -53.534 -13.669  64.373  1.00  0.00           H  
ATOM   1756 1HB  SER A 102     -51.586 -11.418  65.064  1.00  0.00           H  
ATOM   1757 2HB  SER A 102     -53.326 -11.241  64.901  1.00  0.00           H  
ATOM   1758  HG  SER A 102     -51.903 -12.006  66.986  1.00  0.00           H  
ATOM   1759  N   VAL A 103     -51.996 -13.563  61.941  1.00  0.00           N  
ATOM   1760  CA  VAL A 103     -51.999 -13.262  60.514  1.00  0.00           C  
ATOM   1761  C   VAL A 103     -52.894 -14.261  59.796  1.00  0.00           C  
ATOM   1762  O   VAL A 103     -53.856 -13.879  59.119  1.00  0.00           O  
ATOM   1763  CB  VAL A 103     -50.573 -13.329  59.935  1.00  0.00           C  
ATOM   1764  CG1 VAL A 103     -50.593 -13.063  58.437  1.00  0.00           C  
ATOM   1765  CG2 VAL A 103     -49.677 -12.329  60.649  1.00  0.00           C  
ATOM   1766  H   VAL A 103     -51.610 -14.440  62.259  1.00  0.00           H  
ATOM   1767  HA  VAL A 103     -52.407 -12.261  60.371  1.00  0.00           H  
ATOM   1768  HB  VAL A 103     -50.180 -14.336  60.077  1.00  0.00           H  
ATOM   1769 1HG1 VAL A 103     -49.577 -13.114  58.045  1.00  0.00           H  
ATOM   1770 2HG1 VAL A 103     -51.211 -13.812  57.943  1.00  0.00           H  
ATOM   1771 3HG1 VAL A 103     -51.003 -12.071  58.250  1.00  0.00           H  
ATOM   1772 1HG2 VAL A 103     -48.670 -12.382  60.235  1.00  0.00           H  
ATOM   1773 2HG2 VAL A 103     -50.073 -11.322  60.512  1.00  0.00           H  
ATOM   1774 3HG2 VAL A 103     -49.645 -12.564  61.713  1.00  0.00           H  
ATOM   1775  N   SER A 104     -52.584 -15.548  59.944  1.00  0.00           N  
ATOM   1776  CA  SER A 104     -53.375 -16.620  59.355  1.00  0.00           C  
ATOM   1777  C   SER A 104     -53.824 -17.672  60.353  1.00  0.00           C  
ATOM   1778  O   SER A 104     -54.780 -18.401  60.060  1.00  0.00           O  
ATOM   1779  CB  SER A 104     -52.577 -17.289  58.253  1.00  0.00           C  
ATOM   1780  OG  SER A 104     -51.421 -17.892  58.766  1.00  0.00           O  
ATOM   1781  H   SER A 104     -51.765 -15.783  60.487  1.00  0.00           H  
ATOM   1782  HA  SER A 104     -54.284 -16.187  58.932  1.00  0.00           H  
ATOM   1783 1HB  SER A 104     -53.194 -18.040  57.761  1.00  0.00           H  
ATOM   1784 2HB  SER A 104     -52.302 -16.549  57.502  1.00  0.00           H  
ATOM   1785  HG  SER A 104     -51.702 -18.734  59.132  1.00  0.00           H  
ATOM   1786  N   GLU A 105     -53.179 -17.776  61.518  1.00  0.00           N  
ATOM   1787  CA  GLU A 105     -53.568 -18.783  62.495  1.00  0.00           C  
ATOM   1788  C   GLU A 105     -54.924 -18.472  63.108  1.00  0.00           C  
ATOM   1789  O   GLU A 105     -55.706 -19.391  63.371  1.00  0.00           O  
ATOM   1790  CB  GLU A 105     -52.514 -18.888  63.599  1.00  0.00           C  
ATOM   1791  CG  GLU A 105     -51.172 -19.438  63.136  1.00  0.00           C  
ATOM   1792  CD  GLU A 105     -51.267 -20.839  62.600  1.00  0.00           C  
ATOM   1793  OE1 GLU A 105     -51.827 -21.674  63.269  1.00  0.00           O  
ATOM   1794  OE2 GLU A 105     -50.778 -21.076  61.520  1.00  0.00           O  
ATOM   1795  H   GLU A 105     -52.413 -17.154  61.731  1.00  0.00           H  
ATOM   1796  HA  GLU A 105     -53.650 -19.745  61.987  1.00  0.00           H  
ATOM   1797 1HB  GLU A 105     -52.340 -17.903  64.031  1.00  0.00           H  
ATOM   1798 2HB  GLU A 105     -52.883 -19.535  64.395  1.00  0.00           H  
ATOM   1799 1HG  GLU A 105     -50.775 -18.789  62.355  1.00  0.00           H  
ATOM   1800 2HG  GLU A 105     -50.476 -19.421  63.973  1.00  0.00           H  
ATOM   1801  N   LEU A 106     -55.224 -17.188  63.322  1.00  0.00           N  
ATOM   1802  CA  LEU A 106     -56.530 -16.814  63.851  1.00  0.00           C  
ATOM   1803  C   LEU A 106     -57.638 -17.111  62.852  1.00  0.00           C  
ATOM   1804  O   LEU A 106     -58.675 -17.668  63.230  1.00  0.00           O  
ATOM   1805  CB  LEU A 106     -56.547 -15.324  64.214  1.00  0.00           C  
ATOM   1806  CG  LEU A 106     -57.868 -14.794  64.788  1.00  0.00           C  
ATOM   1807  CD1 LEU A 106     -58.223 -15.573  66.047  1.00  0.00           C  
ATOM   1808  CD2 LEU A 106     -57.732 -13.308  65.084  1.00  0.00           C  
ATOM   1809  H   LEU A 106     -54.549 -16.465  63.119  1.00  0.00           H  
ATOM   1810  HA  LEU A 106     -56.723 -17.405  64.746  1.00  0.00           H  
ATOM   1811 1HB  LEU A 106     -55.767 -15.137  64.950  1.00  0.00           H  
ATOM   1812 2HB  LEU A 106     -56.320 -14.746  63.318  1.00  0.00           H  
ATOM   1813  HG  LEU A 106     -58.668 -14.949  64.063  1.00  0.00           H  
ATOM   1814 1HD1 LEU A 106     -59.161 -15.197  66.455  1.00  0.00           H  
ATOM   1815 2HD1 LEU A 106     -58.333 -16.630  65.802  1.00  0.00           H  
ATOM   1816 3HD1 LEU A 106     -57.432 -15.451  66.786  1.00  0.00           H  
ATOM   1817 1HD2 LEU A 106     -58.671 -12.932  65.492  1.00  0.00           H  
ATOM   1818 2HD2 LEU A 106     -56.934 -13.153  65.810  1.00  0.00           H  
ATOM   1819 3HD2 LEU A 106     -57.496 -12.774  64.164  1.00  0.00           H  
ATOM   1820  N   PHE A 107     -57.426 -16.772  61.576  1.00  0.00           N  
ATOM   1821  CA  PHE A 107     -58.440 -17.016  60.554  1.00  0.00           C  
ATOM   1822  C   PHE A 107     -58.570 -18.503  60.252  1.00  0.00           C  
ATOM   1823  O   PHE A 107     -59.685 -19.013  60.089  1.00  0.00           O  
ATOM   1824  CB  PHE A 107     -58.100 -16.258  59.269  1.00  0.00           C  
ATOM   1825  CG  PHE A 107     -58.248 -14.768  59.387  1.00  0.00           C  
ATOM   1826  CD1 PHE A 107     -57.150 -13.967  59.664  1.00  0.00           C  
ATOM   1827  CD2 PHE A 107     -59.486 -14.164  59.223  1.00  0.00           C  
ATOM   1828  CE1 PHE A 107     -57.286 -12.596  59.772  1.00  0.00           C  
ATOM   1829  CE2 PHE A 107     -59.624 -12.794  59.330  1.00  0.00           C  
ATOM   1830  CZ  PHE A 107     -58.522 -12.009  59.606  1.00  0.00           C  
ATOM   1831  H   PHE A 107     -56.552 -16.340  61.310  1.00  0.00           H  
ATOM   1832  HA  PHE A 107     -59.403 -16.668  60.931  1.00  0.00           H  
ATOM   1833 1HB  PHE A 107     -57.072 -16.476  58.980  1.00  0.00           H  
ATOM   1834 2HB  PHE A 107     -58.746 -16.601  58.462  1.00  0.00           H  
ATOM   1835  HD1 PHE A 107     -56.172 -14.431  59.794  1.00  0.00           H  
ATOM   1836  HD2 PHE A 107     -60.356 -14.784  59.006  1.00  0.00           H  
ATOM   1837  HE1 PHE A 107     -56.415 -11.978  59.990  1.00  0.00           H  
ATOM   1838  HE2 PHE A 107     -60.602 -12.332  59.198  1.00  0.00           H  
ATOM   1839  HZ  PHE A 107     -58.630 -10.929  59.692  1.00  0.00           H  
ATOM   1840  N   SER A 108     -57.445 -19.218  60.201  1.00  0.00           N  
ATOM   1841  CA  SER A 108     -57.487 -20.642  59.883  1.00  0.00           C  
ATOM   1842  C   SER A 108     -58.294 -21.419  60.916  1.00  0.00           C  
ATOM   1843  O   SER A 108     -59.129 -22.255  60.555  1.00  0.00           O  
ATOM   1844  CB  SER A 108     -56.079 -21.200  59.806  1.00  0.00           C  
ATOM   1845  OG  SER A 108     -55.367 -20.622  58.747  1.00  0.00           O  
ATOM   1846  H   SER A 108     -56.552 -18.781  60.382  1.00  0.00           H  
ATOM   1847  HA  SER A 108     -57.984 -20.766  58.919  1.00  0.00           H  
ATOM   1848 1HB  SER A 108     -55.560 -21.009  60.744  1.00  0.00           H  
ATOM   1849 2HB  SER A 108     -56.124 -22.280  59.670  1.00  0.00           H  
ATOM   1850  HG  SER A 108     -55.076 -19.763  59.062  1.00  0.00           H  
ATOM   1851  N   SER A 109     -58.075 -21.141  62.204  1.00  0.00           N  
ATOM   1852  CA  SER A 109     -58.854 -21.795  63.250  1.00  0.00           C  
ATOM   1853  C   SER A 109     -60.339 -21.470  63.161  1.00  0.00           C  
ATOM   1854  O   SER A 109     -61.157 -22.226  63.700  1.00  0.00           O  
ATOM   1855  CB  SER A 109     -58.328 -21.387  64.613  1.00  0.00           C  
ATOM   1856  OG  SER A 109     -57.016 -21.840  64.801  1.00  0.00           O  
ATOM   1857  H   SER A 109     -57.364 -20.472  62.465  1.00  0.00           H  
ATOM   1858  HA  SER A 109     -58.759 -22.874  63.129  1.00  0.00           H  
ATOM   1859 1HB  SER A 109     -58.358 -20.301  64.704  1.00  0.00           H  
ATOM   1860 2HB  SER A 109     -58.972 -21.798  65.389  1.00  0.00           H  
ATOM   1861  HG  SER A 109     -56.452 -21.219  64.333  1.00  0.00           H  
ATOM   1862  N   ILE A 110     -60.710 -20.374  62.502  1.00  0.00           N  
ATOM   1863  CA  ILE A 110     -62.123 -20.070  62.317  1.00  0.00           C  
ATOM   1864  C   ILE A 110     -62.641 -20.588  60.978  1.00  0.00           C  
ATOM   1865  O   ILE A 110     -63.764 -21.096  60.906  1.00  0.00           O  
ATOM   1866  CB  ILE A 110     -62.371 -18.553  62.409  1.00  0.00           C  
ATOM   1867  CG1 ILE A 110     -62.039 -18.042  63.814  1.00  0.00           C  
ATOM   1868  CG2 ILE A 110     -63.811 -18.226  62.047  1.00  0.00           C  
ATOM   1869  CD1 ILE A 110     -61.973 -16.536  63.916  1.00  0.00           C  
ATOM   1870  H   ILE A 110     -60.017 -19.743  62.123  1.00  0.00           H  
ATOM   1871  HA  ILE A 110     -62.692 -20.586  63.090  1.00  0.00           H  
ATOM   1872  HB  ILE A 110     -61.706 -18.033  61.720  1.00  0.00           H  
ATOM   1873 1HG1 ILE A 110     -62.790 -18.399  64.518  1.00  0.00           H  
ATOM   1874 2HG1 ILE A 110     -61.078 -18.447  64.131  1.00  0.00           H  
ATOM   1875 1HG2 ILE A 110     -63.969 -17.150  62.118  1.00  0.00           H  
ATOM   1876 2HG2 ILE A 110     -64.014 -18.556  61.029  1.00  0.00           H  
ATOM   1877 3HG2 ILE A 110     -64.485 -18.738  62.735  1.00  0.00           H  
ATOM   1878 1HD1 ILE A 110     -61.733 -16.251  64.941  1.00  0.00           H  
ATOM   1879 2HD1 ILE A 110     -61.200 -16.159  63.244  1.00  0.00           H  
ATOM   1880 3HD1 ILE A 110     -62.935 -16.110  63.638  1.00  0.00           H  
ATOM   1881  N   LEU A 111     -61.846 -20.477  59.909  1.00  0.00           N  
ATOM   1882  CA  LEU A 111     -62.335 -20.794  58.576  1.00  0.00           C  
ATOM   1883  C   LEU A 111     -62.279 -22.280  58.257  1.00  0.00           C  
ATOM   1884  O   LEU A 111     -63.085 -22.753  57.448  1.00  0.00           O  
ATOM   1885  CB  LEU A 111     -61.521 -20.020  57.531  1.00  0.00           C  
ATOM   1886  CG  LEU A 111     -61.622 -18.491  57.607  1.00  0.00           C  
ATOM   1887  CD1 LEU A 111     -60.662 -17.868  56.603  1.00  0.00           C  
ATOM   1888  CD2 LEU A 111     -63.055 -18.062  57.333  1.00  0.00           C  
ATOM   1889  H   LEU A 111     -60.892 -20.168  60.023  1.00  0.00           H  
ATOM   1890  HA  LEU A 111     -63.381 -20.494  58.510  1.00  0.00           H  
ATOM   1891 1HB  LEU A 111     -60.472 -20.289  57.640  1.00  0.00           H  
ATOM   1892 2HB  LEU A 111     -61.852 -20.325  56.538  1.00  0.00           H  
ATOM   1893  HG  LEU A 111     -61.327 -18.157  58.602  1.00  0.00           H  
ATOM   1894 1HD1 LEU A 111     -60.733 -16.782  56.658  1.00  0.00           H  
ATOM   1895 2HD1 LEU A 111     -59.642 -18.176  56.835  1.00  0.00           H  
ATOM   1896 3HD1 LEU A 111     -60.922 -18.198  55.598  1.00  0.00           H  
ATOM   1897 1HD2 LEU A 111     -63.127 -16.976  57.388  1.00  0.00           H  
ATOM   1898 2HD2 LEU A 111     -63.351 -18.395  56.337  1.00  0.00           H  
ATOM   1899 3HD2 LEU A 111     -63.717 -18.508  58.076  1.00  0.00           H  
ATOM   1900  N   ILE A 112     -61.347 -23.016  58.858  1.00  0.00           N  
ATOM   1901  CA  ILE A 112     -61.194 -24.447  58.608  1.00  0.00           C  
ATOM   1902  C   ILE A 112     -62.518 -25.138  58.907  1.00  0.00           C  
ATOM   1903  O   ILE A 112     -63.075 -25.818  58.033  1.00  0.00           O  
ATOM   1904  CB  ILE A 112     -60.073 -25.058  59.469  1.00  0.00           C  
ATOM   1905  CG1 ILE A 112     -58.701 -24.625  58.944  1.00  0.00           C  
ATOM   1906  CG2 ILE A 112     -60.184 -26.575  59.489  1.00  0.00           C  
ATOM   1907  CD1 ILE A 112     -57.560 -24.938  59.885  1.00  0.00           C  
ATOM   1908  H   ILE A 112     -60.725 -22.562  59.511  1.00  0.00           H  
ATOM   1909  HA  ILE A 112     -60.951 -24.590  57.556  1.00  0.00           H  
ATOM   1910  HB  ILE A 112     -60.152 -24.683  60.489  1.00  0.00           H  
ATOM   1911 1HG1 ILE A 112     -58.504 -25.118  57.992  1.00  0.00           H  
ATOM   1912 2HG1 ILE A 112     -58.704 -23.551  58.759  1.00  0.00           H  
ATOM   1913 1HG2 ILE A 112     -59.384 -26.990  60.101  1.00  0.00           H  
ATOM   1914 2HG2 ILE A 112     -61.147 -26.863  59.908  1.00  0.00           H  
ATOM   1915 3HG2 ILE A 112     -60.101 -26.960  58.473  1.00  0.00           H  
ATOM   1916 1HD1 ILE A 112     -56.622 -24.602  59.444  1.00  0.00           H  
ATOM   1917 2HD1 ILE A 112     -57.720 -24.425  60.834  1.00  0.00           H  
ATOM   1918 3HD1 ILE A 112     -57.515 -26.013  60.056  1.00  0.00           H  
ATOM   1919  N   PRO A 113     -63.066 -24.986  60.118  1.00  0.00           N  
ATOM   1920  CA  PRO A 113     -64.330 -25.658  60.443  1.00  0.00           C  
ATOM   1921  C   PRO A 113     -65.510 -25.163  59.622  1.00  0.00           C  
ATOM   1922  O   PRO A 113     -66.485 -25.913  59.464  1.00  0.00           O  
ATOM   1923  CB  PRO A 113     -64.521 -25.337  61.930  1.00  0.00           C  
ATOM   1924  CG  PRO A 113     -63.762 -24.070  62.131  1.00  0.00           C  
ATOM   1925  CD  PRO A 113     -62.521 -24.240  61.297  1.00  0.00           C  
ATOM   1926  HA  PRO A 113     -64.215 -26.741  60.285  1.00  0.00           H  
ATOM   1927 1HB  PRO A 113     -65.592 -25.234  62.158  1.00  0.00           H  
ATOM   1928 2HB  PRO A 113     -64.140 -26.166  62.545  1.00  0.00           H  
ATOM   1929 1HG  PRO A 113     -64.371 -23.210  61.816  1.00  0.00           H  
ATOM   1930 2HG  PRO A 113     -63.539 -23.926  63.199  1.00  0.00           H  
ATOM   1931 1HD  PRO A 113     -62.119 -23.252  61.032  1.00  0.00           H  
ATOM   1932 2HD  PRO A 113     -61.777 -24.824  61.859  1.00  0.00           H  
ATOM   1933  N   GLY A 114     -65.449 -23.935  59.097  1.00  0.00           N  
ATOM   1934  CA  GLY A 114     -66.547 -23.408  58.307  1.00  0.00           C  
ATOM   1935  C   GLY A 114     -66.748 -24.138  56.996  1.00  0.00           C  
ATOM   1936  O   GLY A 114     -67.886 -24.398  56.597  1.00  0.00           O  
ATOM   1937  H   GLY A 114     -64.631 -23.362  59.249  1.00  0.00           H  
ATOM   1938 1HA  GLY A 114     -67.471 -23.468  58.884  1.00  0.00           H  
ATOM   1939 2HA  GLY A 114     -66.369 -22.355  58.094  1.00  0.00           H  
ATOM   1940  N   PHE A 115     -65.658 -24.472  56.307  1.00  0.00           N  
ATOM   1941  CA  PHE A 115     -65.779 -25.239  55.075  1.00  0.00           C  
ATOM   1942  C   PHE A 115     -65.677 -26.732  55.338  1.00  0.00           C  
ATOM   1943  O   PHE A 115     -66.469 -27.509  54.794  1.00  0.00           O  
ATOM   1944  CB  PHE A 115     -64.699 -24.819  54.077  1.00  0.00           C  
ATOM   1945  CG  PHE A 115     -64.819 -25.488  52.737  1.00  0.00           C  
ATOM   1946  CD1 PHE A 115     -65.812 -25.112  51.845  1.00  0.00           C  
ATOM   1947  CD2 PHE A 115     -63.940 -26.494  52.366  1.00  0.00           C  
ATOM   1948  CE1 PHE A 115     -65.924 -25.727  50.612  1.00  0.00           C  
ATOM   1949  CE2 PHE A 115     -64.048 -27.109  51.134  1.00  0.00           C  
ATOM   1950  CZ  PHE A 115     -65.042 -26.725  50.256  1.00  0.00           C  
ATOM   1951  H   PHE A 115     -64.740 -24.199  56.628  1.00  0.00           H  
ATOM   1952  HA  PHE A 115     -66.763 -25.048  54.644  1.00  0.00           H  
ATOM   1953 1HB  PHE A 115     -64.744 -23.742  53.924  1.00  0.00           H  
ATOM   1954 2HB  PHE A 115     -63.716 -25.051  54.485  1.00  0.00           H  
ATOM   1955  HD1 PHE A 115     -66.509 -24.322  52.125  1.00  0.00           H  
ATOM   1956  HD2 PHE A 115     -63.155 -26.798  53.059  1.00  0.00           H  
ATOM   1957  HE1 PHE A 115     -66.709 -25.422  49.921  1.00  0.00           H  
ATOM   1958  HE2 PHE A 115     -63.350 -27.898  50.854  1.00  0.00           H  
ATOM   1959  HZ  PHE A 115     -65.130 -27.210  49.285  1.00  0.00           H  
ATOM   1960  N   PHE A 116     -64.721 -27.145  56.176  1.00  0.00           N  
ATOM   1961  CA  PHE A 116     -64.400 -28.562  56.308  1.00  0.00           C  
ATOM   1962  C   PHE A 116     -65.583 -29.365  56.831  1.00  0.00           C  
ATOM   1963  O   PHE A 116     -65.830 -30.475  56.349  1.00  0.00           O  
ATOM   1964  CB  PHE A 116     -63.203 -28.749  57.242  1.00  0.00           C  
ATOM   1965  CG  PHE A 116     -61.880 -28.442  56.600  1.00  0.00           C  
ATOM   1966  CD1 PHE A 116     -61.765 -27.420  55.670  1.00  0.00           C  
ATOM   1967  CD2 PHE A 116     -60.748 -29.175  56.925  1.00  0.00           C  
ATOM   1968  CE1 PHE A 116     -60.548 -27.137  55.079  1.00  0.00           C  
ATOM   1969  CE2 PHE A 116     -59.531 -28.893  56.336  1.00  0.00           C  
ATOM   1970  CZ  PHE A 116     -59.431 -27.873  55.412  1.00  0.00           C  
ATOM   1971  H   PHE A 116     -64.211 -26.472  56.729  1.00  0.00           H  
ATOM   1972  HA  PHE A 116     -64.151 -28.953  55.321  1.00  0.00           H  
ATOM   1973 1HB  PHE A 116     -63.317 -28.105  58.112  1.00  0.00           H  
ATOM   1974 2HB  PHE A 116     -63.178 -29.778  57.598  1.00  0.00           H  
ATOM   1975  HD1 PHE A 116     -62.648 -26.837  55.407  1.00  0.00           H  
ATOM   1976  HD2 PHE A 116     -60.827 -29.981  57.655  1.00  0.00           H  
ATOM   1977  HE1 PHE A 116     -60.472 -26.331  54.349  1.00  0.00           H  
ATOM   1978  HE2 PHE A 116     -58.649 -29.476  56.601  1.00  0.00           H  
ATOM   1979  HZ  PHE A 116     -58.472 -27.651  54.946  1.00  0.00           H  
ATOM   1980  N   LEU A 117     -66.326 -28.823  57.798  1.00  0.00           N  
ATOM   1981  CA  LEU A 117     -67.442 -29.567  58.374  1.00  0.00           C  
ATOM   1982  C   LEU A 117     -68.495 -29.887  57.320  1.00  0.00           C  
ATOM   1983  O   LEU A 117     -69.039 -30.999  57.296  1.00  0.00           O  
ATOM   1984  CB  LEU A 117     -68.081 -28.765  59.515  1.00  0.00           C  
ATOM   1985  CG  LEU A 117     -67.236 -28.630  60.788  1.00  0.00           C  
ATOM   1986  CD1 LEU A 117     -67.918 -27.670  61.752  1.00  0.00           C  
ATOM   1987  CD2 LEU A 117     -67.049 -30.001  61.421  1.00  0.00           C  
ATOM   1988  H   LEU A 117     -66.124 -27.894  58.141  1.00  0.00           H  
ATOM   1989  HA  LEU A 117     -67.065 -30.513  58.759  1.00  0.00           H  
ATOM   1990 1HB  LEU A 117     -68.300 -27.761  59.155  1.00  0.00           H  
ATOM   1991 2HB  LEU A 117     -69.021 -29.242  59.791  1.00  0.00           H  
ATOM   1992  HG  LEU A 117     -66.261 -28.211  60.535  1.00  0.00           H  
ATOM   1993 1HD1 LEU A 117     -67.317 -27.574  62.657  1.00  0.00           H  
ATOM   1994 2HD1 LEU A 117     -68.022 -26.692  61.281  1.00  0.00           H  
ATOM   1995 3HD1 LEU A 117     -68.904 -28.054  62.011  1.00  0.00           H  
ATOM   1996 1HD2 LEU A 117     -66.447 -29.905  62.326  1.00  0.00           H  
ATOM   1997 2HD2 LEU A 117     -68.023 -30.419  61.676  1.00  0.00           H  
ATOM   1998 3HD2 LEU A 117     -66.543 -30.661  60.717  1.00  0.00           H  
ATOM   1999  N   LEU A 118     -68.783 -28.931  56.435  1.00  0.00           N  
ATOM   2000  CA  LEU A 118     -69.740 -29.178  55.359  1.00  0.00           C  
ATOM   2001  C   LEU A 118     -69.165 -30.134  54.321  1.00  0.00           C  
ATOM   2002  O   LEU A 118     -69.863 -31.039  53.848  1.00  0.00           O  
ATOM   2003  CB  LEU A 118     -70.133 -27.858  54.685  1.00  0.00           C  
ATOM   2004  CG  LEU A 118     -70.930 -26.878  55.555  1.00  0.00           C  
ATOM   2005  CD1 LEU A 118     -71.092 -25.557  54.815  1.00  0.00           C  
ATOM   2006  CD2 LEU A 118     -72.283 -27.485  55.895  1.00  0.00           C  
ATOM   2007  H   LEU A 118     -68.341 -28.026  56.501  1.00  0.00           H  
ATOM   2008  HA  LEU A 118     -70.623 -29.653  55.785  1.00  0.00           H  
ATOM   2009 1HB  LEU A 118     -69.226 -27.350  54.360  1.00  0.00           H  
ATOM   2010 2HB  LEU A 118     -70.734 -28.083  53.804  1.00  0.00           H  
ATOM   2011  HG  LEU A 118     -70.380 -26.679  56.476  1.00  0.00           H  
ATOM   2012 1HD1 LEU A 118     -71.659 -24.861  55.434  1.00  0.00           H  
ATOM   2013 2HD1 LEU A 118     -70.110 -25.136  54.602  1.00  0.00           H  
ATOM   2014 3HD1 LEU A 118     -71.625 -25.727  53.880  1.00  0.00           H  
ATOM   2015 1HD2 LEU A 118     -72.849 -26.788  56.514  1.00  0.00           H  
ATOM   2016 2HD2 LEU A 118     -72.834 -27.683  54.975  1.00  0.00           H  
ATOM   2017 3HD2 LEU A 118     -72.137 -28.418  56.439  1.00  0.00           H  
ATOM   2018  N   ALA A 119     -67.887 -29.957  53.965  1.00  0.00           N  
ATOM   2019  CA  ALA A 119     -67.256 -30.854  53.004  1.00  0.00           C  
ATOM   2020  C   ALA A 119     -67.207 -32.283  53.527  1.00  0.00           C  
ATOM   2021  O   ALA A 119     -67.433 -33.230  52.764  1.00  0.00           O  
ATOM   2022  CB  ALA A 119     -65.853 -30.361  52.664  1.00  0.00           C  
ATOM   2023  H   ALA A 119     -67.348 -29.200  54.359  1.00  0.00           H  
ATOM   2024  HA  ALA A 119     -67.860 -30.858  52.096  1.00  0.00           H  
ATOM   2025 1HB  ALA A 119     -65.393 -31.040  51.946  1.00  0.00           H  
ATOM   2026 2HB  ALA A 119     -65.913 -29.362  52.232  1.00  0.00           H  
ATOM   2027 3HB  ALA A 119     -65.250 -30.329  53.570  1.00  0.00           H  
ATOM   2028  N   CYS A 120     -66.925 -32.459  54.819  1.00  0.00           N  
ATOM   2029  CA  CYS A 120     -66.876 -33.796  55.399  1.00  0.00           C  
ATOM   2030  C   CYS A 120     -68.244 -34.462  55.353  1.00  0.00           C  
ATOM   2031  O   CYS A 120     -68.348 -35.656  55.045  1.00  0.00           O  
ATOM   2032  CB  CYS A 120     -66.391 -33.738  56.848  1.00  0.00           C  
ATOM   2033  SG  CYS A 120     -64.664 -33.233  57.029  1.00  0.00           S  
ATOM   2034  H   CYS A 120     -66.743 -31.659  55.411  1.00  0.00           H  
ATOM   2035  HA  CYS A 120     -66.190 -34.403  54.811  1.00  0.00           H  
ATOM   2036 1HB  CYS A 120     -67.009 -33.037  57.411  1.00  0.00           H  
ATOM   2037 2HB  CYS A 120     -66.506 -34.719  57.309  1.00  0.00           H  
ATOM   2038  HG  CYS A 120     -64.811 -32.034  56.475  1.00  0.00           H  
ATOM   2039  N   ILE A 121     -69.305 -33.704  55.641  1.00  0.00           N  
ATOM   2040  CA  ILE A 121     -70.654 -34.253  55.535  1.00  0.00           C  
ATOM   2041  C   ILE A 121     -70.954 -34.688  54.104  1.00  0.00           C  
ATOM   2042  O   ILE A 121     -71.500 -35.777  53.880  1.00  0.00           O  
ATOM   2043  CB  ILE A 121     -71.704 -33.225  55.994  1.00  0.00           C  
ATOM   2044  CG1 ILE A 121     -71.597 -32.988  57.502  1.00  0.00           C  
ATOM   2045  CG2 ILE A 121     -73.103 -33.692  55.623  1.00  0.00           C  
ATOM   2046  CD1 ILE A 121     -72.363 -31.778  57.987  1.00  0.00           C  
ATOM   2047  H   ILE A 121     -69.185 -32.744  55.934  1.00  0.00           H  
ATOM   2048  HA  ILE A 121     -70.712 -35.148  56.154  1.00  0.00           H  
ATOM   2049  HB  ILE A 121     -71.512 -32.267  55.510  1.00  0.00           H  
ATOM   2050 1HG1 ILE A 121     -71.968 -33.863  58.035  1.00  0.00           H  
ATOM   2051 2HG1 ILE A 121     -70.550 -32.859  57.777  1.00  0.00           H  
ATOM   2052 1HG2 ILE A 121     -73.833 -32.955  55.955  1.00  0.00           H  
ATOM   2053 2HG2 ILE A 121     -73.173 -33.811  54.543  1.00  0.00           H  
ATOM   2054 3HG2 ILE A 121     -73.307 -34.648  56.107  1.00  0.00           H  
ATOM   2055 1HD1 ILE A 121     -72.239 -31.676  59.065  1.00  0.00           H  
ATOM   2056 2HD1 ILE A 121     -71.983 -30.884  57.491  1.00  0.00           H  
ATOM   2057 3HD1 ILE A 121     -73.420 -31.901  57.755  1.00  0.00           H  
ATOM   2058  N   LEU A 122     -70.595 -33.861  53.117  1.00  0.00           N  
ATOM   2059  CA  LEU A 122     -70.854 -34.213  51.724  1.00  0.00           C  
ATOM   2060  C   LEU A 122     -70.147 -35.509  51.339  1.00  0.00           C  
ATOM   2061  O   LEU A 122     -70.729 -36.362  50.659  1.00  0.00           O  
ATOM   2062  CB  LEU A 122     -70.395 -33.079  50.798  1.00  0.00           C  
ATOM   2063  CG  LEU A 122     -71.184 -31.768  50.911  1.00  0.00           C  
ATOM   2064  CD1 LEU A 122     -70.493 -30.687  50.092  1.00  0.00           C  
ATOM   2065  CD2 LEU A 122     -72.610 -31.990  50.431  1.00  0.00           C  
ATOM   2066  H   LEU A 122     -70.140 -32.983  53.326  1.00  0.00           H  
ATOM   2067  HA  LEU A 122     -71.924 -34.378  51.603  1.00  0.00           H  
ATOM   2068 1HB  LEU A 122     -69.351 -32.857  51.012  1.00  0.00           H  
ATOM   2069 2HB  LEU A 122     -70.469 -33.422  49.766  1.00  0.00           H  
ATOM   2070  HG  LEU A 122     -71.198 -31.441  51.951  1.00  0.00           H  
ATOM   2071 1HD1 LEU A 122     -71.053 -29.755  50.172  1.00  0.00           H  
ATOM   2072 2HD1 LEU A 122     -69.481 -30.535  50.469  1.00  0.00           H  
ATOM   2073 3HD1 LEU A 122     -70.449 -30.994  49.048  1.00  0.00           H  
ATOM   2074 1HD2 LEU A 122     -73.171 -31.059  50.512  1.00  0.00           H  
ATOM   2075 2HD2 LEU A 122     -72.598 -32.317  49.391  1.00  0.00           H  
ATOM   2076 3HD2 LEU A 122     -73.086 -32.755  51.045  1.00  0.00           H  
ATOM   2077  N   GLN A 123     -68.894 -35.672  51.772  1.00  0.00           N  
ATOM   2078  CA  GLN A 123     -68.156 -36.887  51.452  1.00  0.00           C  
ATOM   2079  C   GLN A 123     -68.797 -38.114  52.087  1.00  0.00           C  
ATOM   2080  O   GLN A 123     -68.835 -39.180  51.466  1.00  0.00           O  
ATOM   2081  CB  GLN A 123     -66.700 -36.764  51.910  1.00  0.00           C  
ATOM   2082  CG  GLN A 123     -65.822 -37.941  51.519  1.00  0.00           C  
ATOM   2083  CD  GLN A 123     -64.364 -37.717  51.870  1.00  0.00           C  
ATOM   2084  OE1 GLN A 123     -63.941 -36.588  52.137  1.00  0.00           O  
ATOM   2085  NE2 GLN A 123     -63.585 -38.792  51.871  1.00  0.00           N  
ATOM   2086  H   GLN A 123     -68.446 -34.956  52.325  1.00  0.00           H  
ATOM   2087  HA  GLN A 123     -68.178 -37.032  50.372  1.00  0.00           H  
ATOM   2088 1HB  GLN A 123     -66.261 -35.861  51.487  1.00  0.00           H  
ATOM   2089 2HB  GLN A 123     -66.668 -36.666  52.995  1.00  0.00           H  
ATOM   2090 1HG  GLN A 123     -66.168 -38.830  52.046  1.00  0.00           H  
ATOM   2091 2HG  GLN A 123     -65.895 -38.093  50.442  1.00  0.00           H  
ATOM   2092 1HE2 GLN A 123     -62.613 -38.706  52.096  1.00  0.00           H  
ATOM   2093 2HE2 GLN A 123     -63.968 -39.688  51.649  1.00  0.00           H  
ATOM   2094  N   LEU A 124     -69.307 -37.983  53.314  1.00  0.00           N  
ATOM   2095  CA  LEU A 124     -69.890 -39.135  53.988  1.00  0.00           C  
ATOM   2096  C   LEU A 124     -71.231 -39.520  53.375  1.00  0.00           C  
ATOM   2097  O   LEU A 124     -71.632 -40.686  53.444  1.00  0.00           O  
ATOM   2098  CB  LEU A 124     -70.071 -38.837  55.481  1.00  0.00           C  
ATOM   2099  CG  LEU A 124     -68.778 -38.716  56.297  1.00  0.00           C  
ATOM   2100  CD1 LEU A 124     -69.109 -38.248  57.708  1.00  0.00           C  
ATOM   2101  CD2 LEU A 124     -68.064 -40.059  56.320  1.00  0.00           C  
ATOM   2102  H   LEU A 124     -69.296 -37.090  53.787  1.00  0.00           H  
ATOM   2103  HA  LEU A 124     -69.221 -39.985  53.861  1.00  0.00           H  
ATOM   2104 1HB  LEU A 124     -70.617 -37.901  55.585  1.00  0.00           H  
ATOM   2105 2HB  LEU A 124     -70.670 -39.633  55.925  1.00  0.00           H  
ATOM   2106  HG  LEU A 124     -68.129 -37.968  55.842  1.00  0.00           H  
ATOM   2107 1HD1 LEU A 124     -68.190 -38.162  58.288  1.00  0.00           H  
ATOM   2108 2HD1 LEU A 124     -69.601 -37.277  57.663  1.00  0.00           H  
ATOM   2109 3HD1 LEU A 124     -69.772 -38.970  58.184  1.00  0.00           H  
ATOM   2110 1HD2 LEU A 124     -67.145 -39.973  56.900  1.00  0.00           H  
ATOM   2111 2HD2 LEU A 124     -68.712 -40.808  56.777  1.00  0.00           H  
ATOM   2112 3HD2 LEU A 124     -67.824 -40.361  55.301  1.00  0.00           H  
ATOM   2113  N   HIS A 125     -71.933 -38.558  52.773  1.00  0.00           N  
ATOM   2114  CA  HIS A 125     -73.230 -38.846  52.177  1.00  0.00           C  
ATOM   2115  C   HIS A 125     -73.127 -39.326  50.736  1.00  0.00           C  
ATOM   2116  O   HIS A 125     -74.006 -40.069  50.283  1.00  0.00           O  
ATOM   2117  CB  HIS A 125     -74.126 -37.604  52.234  1.00  0.00           C  
ATOM   2118  CG  HIS A 125     -74.578 -37.251  53.617  1.00  0.00           C  
ATOM   2119  ND1 HIS A 125     -75.244 -36.078  53.905  1.00  0.00           N  
ATOM   2120  CD2 HIS A 125     -74.458 -37.914  54.791  1.00  0.00           C  
ATOM   2121  CE1 HIS A 125     -75.516 -36.037  55.198  1.00  0.00           C  
ATOM   2122  NE2 HIS A 125     -75.050 -37.138  55.757  1.00  0.00           N  
ATOM   2123  H   HIS A 125     -71.568 -37.618  52.726  1.00  0.00           H  
ATOM   2124  HA  HIS A 125     -73.716 -39.648  52.734  1.00  0.00           H  
ATOM   2125 1HB  HIS A 125     -73.589 -36.749  51.821  1.00  0.00           H  
ATOM   2126 2HB  HIS A 125     -75.009 -37.765  51.617  1.00  0.00           H  
ATOM   2127  HD1 HIS A 125     -75.556 -35.398  53.242  1.00  0.00           H  
ATOM   2128  HD2 HIS A 125     -74.010 -38.871  55.058  1.00  0.00           H  
ATOM   2129  HE1 HIS A 125     -76.044 -35.185  55.626  1.00  0.00           H  
ATOM   2130  N   TYR A 126     -72.085 -38.922  50.004  1.00  0.00           N  
ATOM   2131  CA  TYR A 126     -71.975 -39.207  48.577  1.00  0.00           C  
ATOM   2132  C   TYR A 126     -70.793 -40.113  48.245  1.00  0.00           C  
ATOM   2133  O   TYR A 126     -70.151 -39.927  47.208  1.00  0.00           O  
ATOM   2134  CB  TYR A 126     -71.867 -37.900  47.789  1.00  0.00           C  
ATOM   2135  CG  TYR A 126     -73.083 -37.009  47.914  1.00  0.00           C  
ATOM   2136  CD1 TYR A 126     -72.967 -35.756  48.500  1.00  0.00           C  
ATOM   2137  CD2 TYR A 126     -74.313 -37.444  47.445  1.00  0.00           C  
ATOM   2138  CE1 TYR A 126     -74.078 -34.942  48.615  1.00  0.00           C  
ATOM   2139  CE2 TYR A 126     -75.423 -36.630  47.560  1.00  0.00           C  
ATOM   2140  CZ  TYR A 126     -75.309 -35.384  48.142  1.00  0.00           C  
ATOM   2141  OH  TYR A 126     -76.415 -34.574  48.256  1.00  0.00           O  
ATOM   2142  H   TYR A 126     -71.347 -38.404  50.460  1.00  0.00           H  
ATOM   2143  HA  TYR A 126     -72.871 -39.742  48.261  1.00  0.00           H  
ATOM   2144 1HB  TYR A 126     -70.997 -37.338  48.132  1.00  0.00           H  
ATOM   2145 2HB  TYR A 126     -71.717 -38.123  46.733  1.00  0.00           H  
ATOM   2146  HD1 TYR A 126     -72.000 -35.414  48.869  1.00  0.00           H  
ATOM   2147  HD2 TYR A 126     -74.404 -38.428  46.986  1.00  0.00           H  
ATOM   2148  HE1 TYR A 126     -73.987 -33.959  49.074  1.00  0.00           H  
ATOM   2149  HE2 TYR A 126     -76.391 -36.973  47.191  1.00  0.00           H  
ATOM   2150  HH  TYR A 126     -77.178 -35.022  47.885  1.00  0.00           H  
ATOM   2151  N   PHE A 127     -70.493 -41.093  49.098  1.00  0.00           N  
ATOM   2152  CA  PHE A 127     -69.334 -41.948  48.869  1.00  0.00           C  
ATOM   2153  C   PHE A 127     -69.481 -42.834  47.640  1.00  0.00           C  
ATOM   2154  O   PHE A 127     -68.475 -43.350  47.143  1.00  0.00           O  
ATOM   2155  CB  PHE A 127     -69.085 -42.827  50.096  1.00  0.00           C  
ATOM   2156  CG  PHE A 127     -70.200 -43.789  50.390  1.00  0.00           C  
ATOM   2157  CD1 PHE A 127     -70.207 -45.057  49.828  1.00  0.00           C  
ATOM   2158  CD2 PHE A 127     -71.245 -43.428  51.227  1.00  0.00           C  
ATOM   2159  CE1 PHE A 127     -71.233 -45.943  50.097  1.00  0.00           C  
ATOM   2160  CE2 PHE A 127     -72.271 -44.312  51.499  1.00  0.00           C  
ATOM   2161  CZ  PHE A 127     -72.265 -45.571  50.932  1.00  0.00           C  
ATOM   2162  H   PHE A 127     -71.068 -41.252  49.913  1.00  0.00           H  
ATOM   2163  HA  PHE A 127     -68.464 -41.313  48.701  1.00  0.00           H  
ATOM   2164 1HB  PHE A 127     -68.170 -43.400  49.953  1.00  0.00           H  
ATOM   2165 2HB  PHE A 127     -68.941 -42.196  50.972  1.00  0.00           H  
ATOM   2166  HD1 PHE A 127     -69.390 -45.352  49.168  1.00  0.00           H  
ATOM   2167  HD2 PHE A 127     -71.250 -42.434  51.674  1.00  0.00           H  
ATOM   2168  HE1 PHE A 127     -71.226 -46.937  49.649  1.00  0.00           H  
ATOM   2169  HE2 PHE A 127     -73.086 -44.017  52.159  1.00  0.00           H  
ATOM   2170  HZ  PHE A 127     -73.074 -46.269  51.144  1.00  0.00           H  
ATOM   2171  N   HIS A 128     -70.701 -43.025  47.143  1.00  0.00           N  
ATOM   2172  CA  HIS A 128     -70.939 -44.002  46.089  1.00  0.00           C  
ATOM   2173  C   HIS A 128     -70.359 -43.570  44.752  1.00  0.00           C  
ATOM   2174  O   HIS A 128     -69.808 -44.406  44.025  1.00  0.00           O  
ATOM   2175  CB  HIS A 128     -72.442 -44.258  45.930  1.00  0.00           C  
ATOM   2176  CG  HIS A 128     -72.768 -45.326  44.933  1.00  0.00           C  
ATOM   2177  ND1 HIS A 128     -72.474 -46.657  45.146  1.00  0.00           N  
ATOM   2178  CD2 HIS A 128     -73.361 -45.261  43.718  1.00  0.00           C  
ATOM   2179  CE1 HIS A 128     -72.874 -47.364  44.104  1.00  0.00           C  
ATOM   2180  NE2 HIS A 128     -73.415 -46.541  43.224  1.00  0.00           N  
ATOM   2181  H   HIS A 128     -71.478 -42.487  47.500  1.00  0.00           H  
ATOM   2182  HA  HIS A 128     -70.459 -44.944  46.350  1.00  0.00           H  
ATOM   2183 1HB  HIS A 128     -72.865 -44.548  46.892  1.00  0.00           H  
ATOM   2184 2HB  HIS A 128     -72.937 -43.338  45.619  1.00  0.00           H  
ATOM   2185  HD2 HIS A 128     -73.727 -44.361  43.224  1.00  0.00           H  
ATOM   2186  HE1 HIS A 128     -72.775 -48.443  43.990  1.00  0.00           H  
ATOM   2187  HE2 HIS A 128     -73.806 -46.804  42.331  1.00  0.00           H  
ATOM   2188  N   ARG A 129     -70.468 -42.292  44.411  1.00  0.00           N  
ATOM   2189  CA  ARG A 129     -70.093 -41.818  43.088  1.00  0.00           C  
ATOM   2190  C   ARG A 129     -68.589 -41.963  42.904  1.00  0.00           C  
ATOM   2191  O   ARG A 129     -68.138 -42.516  41.893  1.00  0.00           O  
ATOM   2192  CB  ARG A 129     -70.499 -40.364  42.893  1.00  0.00           C  
ATOM   2193  CG  ARG A 129     -70.086 -39.758  41.561  1.00  0.00           C  
ATOM   2194  CD  ARG A 129     -70.733 -40.452  40.418  1.00  0.00           C  
ATOM   2195  NE  ARG A 129     -70.344 -39.873  39.142  1.00  0.00           N  
ATOM   2196  CZ  ARG A 129     -70.598 -40.428  37.941  1.00  0.00           C  
ATOM   2197  NH1 ARG A 129     -71.239 -41.574  37.869  1.00  0.00           N  
ATOM   2198  NH2 ARG A 129     -70.202 -39.822  36.836  1.00  0.00           N  
ATOM   2199  H   ARG A 129     -70.821 -41.631  45.090  1.00  0.00           H  
ATOM   2200  HA  ARG A 129     -70.602 -42.430  42.343  1.00  0.00           H  
ATOM   2201 1HB  ARG A 129     -71.581 -40.275  42.974  1.00  0.00           H  
ATOM   2202 2HB  ARG A 129     -70.059 -39.755  43.683  1.00  0.00           H  
ATOM   2203 1HG  ARG A 129     -70.376 -38.708  41.533  1.00  0.00           H  
ATOM   2204 2HG  ARG A 129     -69.004 -39.840  41.444  1.00  0.00           H  
ATOM   2205 1HD  ARG A 129     -70.443 -41.502  40.418  1.00  0.00           H  
ATOM   2206 2HD  ARG A 129     -71.816 -40.375  40.512  1.00  0.00           H  
ATOM   2207  HE  ARG A 129     -69.849 -38.991  39.157  1.00  0.00           H  
ATOM   2208 1HH1 ARG A 129     -71.542 -42.038  38.714  1.00  0.00           H  
ATOM   2209 2HH1 ARG A 129     -71.429 -41.990  36.969  1.00  0.00           H  
ATOM   2210 1HH2 ARG A 129     -69.709 -38.941  36.891  1.00  0.00           H  
ATOM   2211 2HH2 ARG A 129     -70.392 -40.238  35.936  1.00  0.00           H  
ATOM   2212  N   PRO A 130     -67.783 -41.477  43.853  1.00  0.00           N  
ATOM   2213  CA  PRO A 130     -66.326 -41.525  43.658  1.00  0.00           C  
ATOM   2214  C   PRO A 130     -65.773 -42.937  43.652  1.00  0.00           C  
ATOM   2215  O   PRO A 130     -64.662 -43.152  43.152  1.00  0.00           O  
ATOM   2216  CB  PRO A 130     -65.797 -40.733  44.858  1.00  0.00           C  
ATOM   2217  CG  PRO A 130     -66.880 -40.847  45.877  1.00  0.00           C  
ATOM   2218  CD  PRO A 130     -68.154 -40.722  45.085  1.00  0.00           C  
ATOM   2219  HA  PRO A 130     -66.072 -41.045  42.701  1.00  0.00           H  
ATOM   2220 1HB  PRO A 130     -64.843 -41.161  45.200  1.00  0.00           H  
ATOM   2221 2HB  PRO A 130     -65.596 -39.693  44.563  1.00  0.00           H  
ATOM   2222 1HG  PRO A 130     -66.803 -41.808  46.407  1.00  0.00           H  
ATOM   2223 2HG  PRO A 130     -66.773 -40.057  46.634  1.00  0.00           H  
ATOM   2224 1HD  PRO A 130     -68.982 -41.178  45.647  1.00  0.00           H  
ATOM   2225 2HD  PRO A 130     -68.359 -39.660  44.885  1.00  0.00           H  
ATOM   2226  N   PHE A 131     -66.516 -43.906  44.182  1.00  0.00           N  
ATOM   2227  CA  PHE A 131     -66.072 -45.292  44.192  1.00  0.00           C  
ATOM   2228  C   PHE A 131     -66.284 -45.987  42.854  1.00  0.00           C  
ATOM   2229  O   PHE A 131     -65.955 -47.171  42.732  1.00  0.00           O  
ATOM   2230  CB  PHE A 131     -66.806 -46.069  45.287  1.00  0.00           C  
ATOM   2231  CG  PHE A 131     -66.381 -45.700  46.680  1.00  0.00           C  
ATOM   2232  CD1 PHE A 131     -65.224 -44.966  46.896  1.00  0.00           C  
ATOM   2233  CD2 PHE A 131     -67.137 -46.086  47.777  1.00  0.00           C  
ATOM   2234  CE1 PHE A 131     -64.833 -44.626  48.177  1.00  0.00           C  
ATOM   2235  CE2 PHE A 131     -66.748 -45.747  49.058  1.00  0.00           C  
ATOM   2236  CZ  PHE A 131     -65.594 -45.016  49.258  1.00  0.00           C  
ATOM   2237  H   PHE A 131     -67.411 -43.673  44.588  1.00  0.00           H  
ATOM   2238  HA  PHE A 131     -64.999 -45.312  44.392  1.00  0.00           H  
ATOM   2239 1HB  PHE A 131     -67.877 -45.894  45.201  1.00  0.00           H  
ATOM   2240 2HB  PHE A 131     -66.636 -47.136  45.152  1.00  0.00           H  
ATOM   2241  HD1 PHE A 131     -64.622 -44.656  46.041  1.00  0.00           H  
ATOM   2242  HD2 PHE A 131     -68.048 -46.664  47.618  1.00  0.00           H  
ATOM   2243  HE1 PHE A 131     -63.921 -44.049  48.333  1.00  0.00           H  
ATOM   2244  HE2 PHE A 131     -67.351 -46.056  49.911  1.00  0.00           H  
ATOM   2245  HZ  PHE A 131     -65.286 -44.749  50.268  1.00  0.00           H  
ATOM   2246  N   MET A 132     -66.847 -45.295  41.863  1.00  0.00           N  
ATOM   2247  CA  MET A 132     -66.877 -45.829  40.507  1.00  0.00           C  
ATOM   2248  C   MET A 132     -65.547 -45.630  39.799  1.00  0.00           C  
ATOM   2249  O   MET A 132     -65.154 -46.467  38.981  1.00  0.00           O  
ATOM   2250  CB  MET A 132     -68.004 -45.176  39.710  1.00  0.00           C  
ATOM   2251  CG  MET A 132     -69.402 -45.477  40.233  1.00  0.00           C  
ATOM   2252  SD  MET A 132     -69.783 -47.240  40.222  1.00  0.00           S  
ATOM   2253  CE  MET A 132     -69.510 -47.657  41.941  1.00  0.00           C  
ATOM   2254  H   MET A 132     -67.259 -44.391  42.045  1.00  0.00           H  
ATOM   2255  HA  MET A 132     -67.065 -46.901  40.562  1.00  0.00           H  
ATOM   2256 1HB  MET A 132     -67.873 -44.095  39.712  1.00  0.00           H  
ATOM   2257 2HB  MET A 132     -67.957 -45.510  38.672  1.00  0.00           H  
ATOM   2258 1HG  MET A 132     -69.494 -45.111  41.255  1.00  0.00           H  
ATOM   2259 2HG  MET A 132     -70.139 -44.962  39.618  1.00  0.00           H  
ATOM   2260 1HE  MET A 132     -69.706 -48.718  42.094  1.00  0.00           H  
ATOM   2261 2HE  MET A 132     -68.476 -47.435  42.210  1.00  0.00           H  
ATOM   2262 3HE  MET A 132     -70.181 -47.069  42.569  1.00  0.00           H  
ATOM   2263  N   GLN A 133     -64.846 -44.535  40.096  1.00  0.00           N  
ATOM   2264  CA  GLN A 133     -63.528 -44.313  39.516  1.00  0.00           C  
ATOM   2265  C   GLN A 133     -62.422 -44.808  40.441  1.00  0.00           C  
ATOM   2266  O   GLN A 133     -61.432 -45.381  39.975  1.00  0.00           O  
ATOM   2267  CB  GLN A 133     -63.324 -42.827  39.209  1.00  0.00           C  
ATOM   2268  CG  GLN A 133     -64.224 -42.289  38.109  1.00  0.00           C  
ATOM   2269  CD  GLN A 133     -63.945 -40.832  37.794  1.00  0.00           C  
ATOM   2270  OE1 GLN A 133     -63.494 -40.071  38.654  1.00  0.00           O  
ATOM   2271  NE2 GLN A 133     -64.211 -40.434  36.555  1.00  0.00           N  
ATOM   2272  H   GLN A 133     -65.227 -43.846  40.730  1.00  0.00           H  
ATOM   2273  HA  GLN A 133     -63.459 -44.879  38.588  1.00  0.00           H  
ATOM   2274 1HB  GLN A 133     -63.505 -42.240  40.109  1.00  0.00           H  
ATOM   2275 2HB  GLN A 133     -62.289 -42.656  38.910  1.00  0.00           H  
ATOM   2276 1HG  GLN A 133     -64.061 -42.872  37.203  1.00  0.00           H  
ATOM   2277 2HG  GLN A 133     -65.262 -42.377  38.429  1.00  0.00           H  
ATOM   2278 1HE2 GLN A 133     -64.048 -39.484  36.288  1.00  0.00           H  
ATOM   2279 2HE2 GLN A 133     -64.576 -41.084  35.888  1.00  0.00           H  
ATOM   2280  N   LEU A 134     -62.577 -44.608  41.745  1.00  0.00           N  
ATOM   2281  CA  LEU A 134     -61.552 -44.977  42.720  1.00  0.00           C  
ATOM   2282  C   LEU A 134     -61.634 -46.453  43.103  1.00  0.00           C  
ATOM   2283  O   LEU A 134     -61.823 -46.803  44.267  1.00  0.00           O  
ATOM   2284  CB  LEU A 134     -61.689 -44.112  43.979  1.00  0.00           C  
ATOM   2285  CG  LEU A 134     -61.559 -42.599  43.764  1.00  0.00           C  
ATOM   2286  CD1 LEU A 134     -61.811 -41.875  45.080  1.00  0.00           C  
ATOM   2287  CD2 LEU A 134     -60.174 -42.280  43.221  1.00  0.00           C  
ATOM   2288  H   LEU A 134     -63.435 -44.185  42.070  1.00  0.00           H  
ATOM   2289  HA  LEU A 134     -60.573 -44.828  42.266  1.00  0.00           H  
ATOM   2290 1HB  LEU A 134     -62.664 -44.301  44.426  1.00  0.00           H  
ATOM   2291 2HB  LEU A 134     -60.921 -44.412  44.692  1.00  0.00           H  
ATOM   2292  HG  LEU A 134     -62.314 -42.267  43.051  1.00  0.00           H  
ATOM   2293 1HD1 LEU A 134     -61.720 -40.800  44.927  1.00  0.00           H  
ATOM   2294 2HD1 LEU A 134     -62.816 -42.106  45.435  1.00  0.00           H  
ATOM   2295 3HD1 LEU A 134     -61.080 -42.200  45.819  1.00  0.00           H  
ATOM   2296 1HD2 LEU A 134     -60.083 -41.204  43.067  1.00  0.00           H  
ATOM   2297 2HD2 LEU A 134     -59.419 -42.610  43.934  1.00  0.00           H  
ATOM   2298 3HD2 LEU A 134     -60.028 -42.796  42.272  1.00  0.00           H  
ATOM   2299  N   THR A 135     -61.482 -47.324  42.110  1.00  0.00           N  
ATOM   2300  CA  THR A 135     -61.614 -48.769  42.266  1.00  0.00           C  
ATOM   2301  C   THR A 135     -60.721 -49.430  41.224  1.00  0.00           C  
ATOM   2302  O   THR A 135     -59.868 -48.779  40.612  1.00  0.00           O  
ATOM   2303  CB  THR A 135     -63.072 -49.238  42.103  1.00  0.00           C  
ATOM   2304  OG1 THR A 135     -63.172 -50.624  42.455  1.00  0.00           O  
ATOM   2305  CG2 THR A 135     -63.536 -49.048  40.668  1.00  0.00           C  
ATOM   2306  H   THR A 135     -61.260 -46.946  41.200  1.00  0.00           H  
ATOM   2307  HA  THR A 135     -61.273 -49.041  43.264  1.00  0.00           H  
ATOM   2308  HB  THR A 135     -63.716 -48.661  42.767  1.00  0.00           H  
ATOM   2309  HG1 THR A 135     -63.803 -50.727  43.172  1.00  0.00           H  
ATOM   2310 1HG2 THR A 135     -64.569 -49.385  40.572  1.00  0.00           H  
ATOM   2311 2HG2 THR A 135     -63.472 -47.993  40.401  1.00  0.00           H  
ATOM   2312 3HG2 THR A 135     -62.902 -49.630  40.000  1.00  0.00           H  
ATOM   2313  N   ASP A 136     -60.924 -50.730  41.015  1.00  0.00           N  
ATOM   2314  CA  ASP A 136     -60.104 -51.507  40.085  1.00  0.00           C  
ATOM   2315  C   ASP A 136     -60.624 -51.310  38.661  1.00  0.00           C  
ATOM   2316  O   ASP A 136     -61.138 -52.228  38.015  1.00  0.00           O  
ATOM   2317  CB  ASP A 136     -60.119 -52.994  40.450  1.00  0.00           C  
ATOM   2318  CG  ASP A 136     -59.344 -53.298  41.726  1.00  0.00           C  
ATOM   2319  OD1 ASP A 136     -58.298 -52.725  41.913  1.00  0.00           O  
ATOM   2320  OD2 ASP A 136     -59.807 -54.101  42.500  1.00  0.00           O  
ATOM   2321  H   ASP A 136     -61.668 -51.191  41.519  1.00  0.00           H  
ATOM   2322  HA  ASP A 136     -59.082 -51.131  40.127  1.00  0.00           H  
ATOM   2323 1HB  ASP A 136     -61.149 -53.326  40.580  1.00  0.00           H  
ATOM   2324 2HB  ASP A 136     -59.688 -53.574  39.634  1.00  0.00           H  
ATOM   2325  N   LEU A 137     -60.459 -50.072  38.183  1.00  0.00           N  
ATOM   2326  CA  LEU A 137     -60.878 -49.595  36.856  1.00  0.00           C  
ATOM   2327  C   LEU A 137     -62.353 -49.871  36.566  1.00  0.00           C  
ATOM   2328  O   LEU A 137     -63.173 -49.928  37.481  1.00  0.00           O  
ATOM   2329  CB  LEU A 137     -60.019 -50.252  35.769  1.00  0.00           C  
ATOM   2330  CG  LEU A 137     -58.517 -49.946  35.833  1.00  0.00           C  
ATOM   2331  CD1 LEU A 137     -57.787 -50.762  34.775  1.00  0.00           C  
ATOM   2332  CD2 LEU A 137     -58.294 -48.455  35.624  1.00  0.00           C  
ATOM   2333  H   LEU A 137     -60.001 -49.430  38.814  1.00  0.00           H  
ATOM   2334  HA  LEU A 137     -60.767 -48.511  36.827  1.00  0.00           H  
ATOM   2335 1HB  LEU A 137     -60.140 -51.332  35.837  1.00  0.00           H  
ATOM   2336 2HB  LEU A 137     -60.383 -49.927  34.795  1.00  0.00           H  
ATOM   2337  HG  LEU A 137     -58.127 -50.238  36.808  1.00  0.00           H  
ATOM   2338 1HD1 LEU A 137     -56.720 -50.545  34.821  1.00  0.00           H  
ATOM   2339 2HD1 LEU A 137     -57.948 -51.825  34.961  1.00  0.00           H  
ATOM   2340 3HD1 LEU A 137     -58.168 -50.503  33.788  1.00  0.00           H  
ATOM   2341 1HD2 LEU A 137     -57.226 -48.238  35.670  1.00  0.00           H  
ATOM   2342 2HD2 LEU A 137     -58.682 -48.163  34.648  1.00  0.00           H  
ATOM   2343 3HD2 LEU A 137     -58.812 -47.897  36.403  1.00  0.00           H  
ATOM   2344  N   ARG A 138     -42.805 -21.134  23.731  1.00  0.00           N  
ATOM   2345  CA  ARG A 138     -41.972 -21.999  24.555  1.00  0.00           C  
ATOM   2346  C   ARG A 138     -42.326 -21.855  26.029  1.00  0.00           C  
ATOM   2347  O   ARG A 138     -41.465 -21.576  26.861  1.00  0.00           O  
ATOM   2348  CB  ARG A 138     -40.499 -21.673  24.355  1.00  0.00           C  
ATOM   2349  CG  ARG A 138     -39.951 -22.009  22.977  1.00  0.00           C  
ATOM   2350  CD  ARG A 138     -38.515 -21.650  22.854  1.00  0.00           C  
ATOM   2351  NE  ARG A 138     -37.987 -21.968  21.537  1.00  0.00           N  
ATOM   2352  CZ  ARG A 138     -36.735 -21.687  21.127  1.00  0.00           C  
ATOM   2353  NH1 ARG A 138     -35.896 -21.084  21.940  1.00  0.00           N  
ATOM   2354  NH2 ARG A 138     -36.350 -22.018  19.906  1.00  0.00           N  
ATOM   2355  H   ARG A 138     -42.397 -20.309  23.314  1.00  0.00           H  
ATOM   2356  HA  ARG A 138     -42.150 -23.033  24.261  1.00  0.00           H  
ATOM   2357 1HB  ARG A 138     -40.335 -20.610  24.524  1.00  0.00           H  
ATOM   2358 2HB  ARG A 138     -39.903 -22.217  25.088  1.00  0.00           H  
ATOM   2359 1HG  ARG A 138     -40.054 -23.079  22.795  1.00  0.00           H  
ATOM   2360 2HG  ARG A 138     -40.509 -21.457  22.219  1.00  0.00           H  
ATOM   2361 1HD  ARG A 138     -38.392 -20.580  23.021  1.00  0.00           H  
ATOM   2362 2HD  ARG A 138     -37.938 -22.201  23.595  1.00  0.00           H  
ATOM   2363  HE  ARG A 138     -38.603 -22.432  20.883  1.00  0.00           H  
ATOM   2364 1HH1 ARG A 138     -36.191 -20.831  22.872  1.00  0.00           H  
ATOM   2365 2HH1 ARG A 138     -34.958 -20.874  21.632  1.00  0.00           H  
ATOM   2366 1HH2 ARG A 138     -36.995 -22.482  19.281  1.00  0.00           H  
ATOM   2367 2HH2 ARG A 138     -35.412 -21.808  19.599  1.00  0.00           H  
ATOM   2368  N   LEU A 139     -43.601 -22.043  26.350  1.00  0.00           N  
ATOM   2369  CA  LEU A 139     -44.046 -22.135  27.734  1.00  0.00           C  
ATOM   2370  C   LEU A 139     -44.531 -23.528  28.096  1.00  0.00           C  
ATOM   2371  O   LEU A 139     -43.992 -24.145  29.022  1.00  0.00           O  
ATOM   2372  CB  LEU A 139     -45.170 -21.124  27.990  1.00  0.00           C  
ATOM   2373  CG  LEU A 139     -44.787 -19.647  27.826  1.00  0.00           C  
ATOM   2374  CD1 LEU A 139     -46.015 -18.775  28.047  1.00  0.00           C  
ATOM   2375  CD2 LEU A 139     -43.682 -19.297  28.812  1.00  0.00           C  
ATOM   2376  H   LEU A 139     -44.282 -22.123  25.608  1.00  0.00           H  
ATOM   2377  HA  LEU A 139     -43.201 -21.913  28.385  1.00  0.00           H  
ATOM   2378 1HB  LEU A 139     -45.988 -21.332  27.302  1.00  0.00           H  
ATOM   2379 2HB  LEU A 139     -45.536 -21.260  29.008  1.00  0.00           H  
ATOM   2380  HG  LEU A 139     -44.434 -19.474  26.809  1.00  0.00           H  
ATOM   2381 1HD1 LEU A 139     -45.743 -17.726  27.930  1.00  0.00           H  
ATOM   2382 2HD1 LEU A 139     -46.782 -19.034  27.316  1.00  0.00           H  
ATOM   2383 3HD1 LEU A 139     -46.402 -18.940  29.052  1.00  0.00           H  
ATOM   2384 1HD2 LEU A 139     -43.409 -18.248  28.694  1.00  0.00           H  
ATOM   2385 2HD2 LEU A 139     -44.035 -19.469  29.829  1.00  0.00           H  
ATOM   2386 3HD2 LEU A 139     -42.811 -19.923  28.619  1.00  0.00           H  
ATOM   2387  N   LEU A 140     -45.524 -24.049  27.368  1.00  0.00           N  
ATOM   2388  CA  LEU A 140     -46.045 -25.386  27.646  1.00  0.00           C  
ATOM   2389  C   LEU A 140     -45.048 -26.466  27.252  1.00  0.00           C  
ATOM   2390  O   LEU A 140     -45.030 -27.544  27.861  1.00  0.00           O  
ATOM   2391  CB  LEU A 140     -47.365 -25.606  26.896  1.00  0.00           C  
ATOM   2392  CG  LEU A 140     -48.546 -24.742  27.359  1.00  0.00           C  
ATOM   2393  CD1 LEU A 140     -49.742 -24.987  26.449  1.00  0.00           C  
ATOM   2394  CD2 LEU A 140     -48.882 -25.074  28.805  1.00  0.00           C  
ATOM   2395  H   LEU A 140     -45.924 -23.513  26.611  1.00  0.00           H  
ATOM   2396  HA  LEU A 140     -46.205 -25.478  28.720  1.00  0.00           H  
ATOM   2397 1HB  LEU A 140     -47.202 -25.405  25.839  1.00  0.00           H  
ATOM   2398 2HB  LEU A 140     -47.656 -26.651  27.005  1.00  0.00           H  
ATOM   2399  HG  LEU A 140     -48.277 -23.688  27.281  1.00  0.00           H  
ATOM   2400 1HD1 LEU A 140     -50.580 -24.373  26.778  1.00  0.00           H  
ATOM   2401 2HD1 LEU A 140     -49.479 -24.723  25.424  1.00  0.00           H  
ATOM   2402 3HD1 LEU A 140     -50.023 -26.038  26.493  1.00  0.00           H  
ATOM   2403 1HD2 LEU A 140     -49.720 -24.460  29.134  1.00  0.00           H  
ATOM   2404 2HD2 LEU A 140     -49.151 -26.128  28.884  1.00  0.00           H  
ATOM   2405 3HD2 LEU A 140     -48.015 -24.874  29.435  1.00  0.00           H  
ATOM   2406  N   ASP A 141     -44.214 -26.199  26.243  1.00  0.00           N  
ATOM   2407  CA  ASP A 141     -43.224 -27.179  25.811  1.00  0.00           C  
ATOM   2408  C   ASP A 141     -42.234 -27.493  26.926  1.00  0.00           C  
ATOM   2409  O   ASP A 141     -41.839 -28.651  27.104  1.00  0.00           O  
ATOM   2410  CB  ASP A 141     -42.469 -26.671  24.580  1.00  0.00           C  
ATOM   2411  CG  ASP A 141     -43.333 -26.642  23.326  1.00  0.00           C  
ATOM   2412  OD1 ASP A 141     -44.389 -27.230  23.342  1.00  0.00           O  
ATOM   2413  OD2 ASP A 141     -42.928 -26.033  22.365  1.00  0.00           O  
ATOM   2414  H   ASP A 141     -44.264 -25.309  25.769  1.00  0.00           H  
ATOM   2415  HA  ASP A 141     -43.741 -28.105  25.557  1.00  0.00           H  
ATOM   2416 1HB  ASP A 141     -42.097 -25.664  24.770  1.00  0.00           H  
ATOM   2417 2HB  ASP A 141     -41.605 -27.310  24.394  1.00  0.00           H  
ATOM   2418  N   LEU A 142     -41.841 -26.476  27.696  1.00  0.00           N  
ATOM   2419  CA  LEU A 142     -40.934 -26.705  28.812  1.00  0.00           C  
ATOM   2420  C   LEU A 142     -41.635 -27.401  29.970  1.00  0.00           C  
ATOM   2421  O   LEU A 142     -41.063 -28.317  30.570  1.00  0.00           O  
ATOM   2422  CB  LEU A 142     -40.343 -25.375  29.293  1.00  0.00           C  
ATOM   2423  CG  LEU A 142     -39.375 -24.686  28.321  1.00  0.00           C  
ATOM   2424  CD1 LEU A 142     -38.950 -23.342  28.895  1.00  0.00           C  
ATOM   2425  CD2 LEU A 142     -38.171 -25.585  28.082  1.00  0.00           C  
ATOM   2426  H   LEU A 142     -42.168 -25.537  27.513  1.00  0.00           H  
ATOM   2427  HA  LEU A 142     -40.136 -27.367  28.479  1.00  0.00           H  
ATOM   2428 1HB  LEU A 142     -41.160 -24.683  29.492  1.00  0.00           H  
ATOM   2429 2HB  LEU A 142     -39.807 -25.549  30.226  1.00  0.00           H  
ATOM   2430  HG  LEU A 142     -39.883 -24.500  27.374  1.00  0.00           H  
ATOM   2431 1HD1 LEU A 142     -38.263 -22.853  28.204  1.00  0.00           H  
ATOM   2432 2HD1 LEU A 142     -39.828 -22.712  29.037  1.00  0.00           H  
ATOM   2433 3HD1 LEU A 142     -38.453 -23.495  29.852  1.00  0.00           H  
ATOM   2434 1HD2 LEU A 142     -37.484 -25.096  27.390  1.00  0.00           H  
ATOM   2435 2HD2 LEU A 142     -37.662 -25.771  29.028  1.00  0.00           H  
ATOM   2436 3HD2 LEU A 142     -38.503 -26.532  27.656  1.00  0.00           H  
ATOM   2437  N   ALA A 143     -42.875 -27.002  30.279  1.00  0.00           N  
ATOM   2438  CA  ALA A 143     -43.626 -27.665  31.341  1.00  0.00           C  
ATOM   2439  C   ALA A 143     -43.821 -29.145  31.037  1.00  0.00           C  
ATOM   2440  O   ALA A 143     -43.640 -29.995  31.916  1.00  0.00           O  
ATOM   2441  CB  ALA A 143     -44.976 -26.979  31.541  1.00  0.00           C  
ATOM   2442  H   ALA A 143     -43.302 -26.236  29.779  1.00  0.00           H  
ATOM   2443  HA  ALA A 143     -43.049 -27.588  32.263  1.00  0.00           H  
ATOM   2444 1HB  ALA A 143     -45.526 -27.485  32.336  1.00  0.00           H  
ATOM   2445 2HB  ALA A 143     -44.818 -25.937  31.816  1.00  0.00           H  
ATOM   2446 3HB  ALA A 143     -45.550 -27.028  30.617  1.00  0.00           H  
ATOM   2447  N   ALA A 144     -44.164 -29.470  29.788  1.00  0.00           N  
ATOM   2448  CA  ALA A 144     -44.281 -30.870  29.393  1.00  0.00           C  
ATOM   2449  C   ALA A 144     -42.932 -31.578  29.431  1.00  0.00           C  
ATOM   2450  O   ALA A 144     -42.845 -32.730  29.874  1.00  0.00           O  
ATOM   2451  CB  ALA A 144     -44.904 -30.974  28.002  1.00  0.00           C  
ATOM   2452  H   ALA A 144     -44.344 -28.750  29.103  1.00  0.00           H  
ATOM   2453  HA  ALA A 144     -44.930 -31.371  30.112  1.00  0.00           H  
ATOM   2454 1HB  ALA A 144     -44.987 -32.024  27.719  1.00  0.00           H  
ATOM   2455 2HB  ALA A 144     -45.896 -30.522  28.013  1.00  0.00           H  
ATOM   2456 3HB  ALA A 144     -44.275 -30.453  27.282  1.00  0.00           H  
ATOM   2457  N   SER A 145     -41.864 -30.899  28.999  1.00  0.00           N  
ATOM   2458  CA  SER A 145     -40.544 -31.527  29.000  1.00  0.00           C  
ATOM   2459  C   SER A 145     -40.059 -31.807  30.417  1.00  0.00           C  
ATOM   2460  O   SER A 145     -39.570 -32.907  30.702  1.00  0.00           O  
ATOM   2461  CB  SER A 145     -39.546 -30.639  28.283  1.00  0.00           C  
ATOM   2462  OG  SER A 145     -39.878 -30.501  26.929  1.00  0.00           O  
ATOM   2463  H   SER A 145     -41.956 -29.949  28.669  1.00  0.00           H  
ATOM   2464  HA  SER A 145     -40.619 -32.488  28.491  1.00  0.00           H  
ATOM   2465 1HB  SER A 145     -39.524 -29.659  28.757  1.00  0.00           H  
ATOM   2466 2HB  SER A 145     -38.548 -31.068  28.373  1.00  0.00           H  
ATOM   2467  HG  SER A 145     -40.582 -29.849  26.894  1.00  0.00           H  
ATOM   2468  N   PHE A 146     -40.200 -30.838  31.326  1.00  0.00           N  
ATOM   2469  CA  PHE A 146     -39.769 -31.063  32.702  1.00  0.00           C  
ATOM   2470  C   PHE A 146     -40.673 -32.059  33.415  1.00  0.00           C  
ATOM   2471  O   PHE A 146     -40.202 -32.821  34.267  1.00  0.00           O  
ATOM   2472  CB  PHE A 146     -39.749 -29.745  33.477  1.00  0.00           C  
ATOM   2473  CG  PHE A 146     -38.624 -28.829  33.087  1.00  0.00           C  
ATOM   2474  CD1 PHE A 146     -38.883 -27.566  32.575  1.00  0.00           C  
ATOM   2475  CD2 PHE A 146     -37.303 -29.229  33.229  1.00  0.00           C  
ATOM   2476  CE1 PHE A 146     -37.849 -26.723  32.215  1.00  0.00           C  
ATOM   2477  CE2 PHE A 146     -36.268 -28.388  32.871  1.00  0.00           C  
ATOM   2478  CZ  PHE A 146     -36.541 -27.134  32.363  1.00  0.00           C  
ATOM   2479  H   PHE A 146     -40.602 -29.946  31.077  1.00  0.00           H  
ATOM   2480  HA  PHE A 146     -38.769 -31.500  32.685  1.00  0.00           H  
ATOM   2481 1HB  PHE A 146     -40.688 -29.216  33.319  1.00  0.00           H  
ATOM   2482 2HB  PHE A 146     -39.665 -29.951  34.544  1.00  0.00           H  
ATOM   2483  HD1 PHE A 146     -39.918 -27.241  32.459  1.00  0.00           H  
ATOM   2484  HD2 PHE A 146     -37.087 -30.220  33.630  1.00  0.00           H  
ATOM   2485  HE1 PHE A 146     -38.067 -25.734  31.814  1.00  0.00           H  
ATOM   2486  HE2 PHE A 146     -35.234 -28.714  32.989  1.00  0.00           H  
ATOM   2487  HZ  PHE A 146     -35.725 -26.471  32.079  1.00  0.00           H  
ATOM   2488  N   SER A 147     -41.964 -32.090  33.069  1.00  0.00           N  
ATOM   2489  CA  SER A 147     -42.840 -33.104  33.640  1.00  0.00           C  
ATOM   2490  C   SER A 147     -42.412 -34.502  33.219  1.00  0.00           C  
ATOM   2491  O   SER A 147     -42.427 -35.425  34.041  1.00  0.00           O  
ATOM   2492  CB  SER A 147     -44.274 -32.855  33.213  1.00  0.00           C  
ATOM   2493  OG  SER A 147     -44.748 -31.642  33.729  1.00  0.00           O  
ATOM   2494  H   SER A 147     -42.345 -31.421  32.416  1.00  0.00           H  
ATOM   2495  HA  SER A 147     -42.771 -33.050  34.728  1.00  0.00           H  
ATOM   2496 1HB  SER A 147     -44.332 -32.838  32.125  1.00  0.00           H  
ATOM   2497 2HB  SER A 147     -44.904 -33.672  33.561  1.00  0.00           H  
ATOM   2498  HG  SER A 147     -44.399 -30.956  33.155  1.00  0.00           H  
ATOM   2499  N   ALA A 148     -42.018 -34.674  31.954  1.00  0.00           N  
ATOM   2500  CA  ALA A 148     -41.513 -35.969  31.504  1.00  0.00           C  
ATOM   2501  C   ALA A 148     -40.255 -36.365  32.268  1.00  0.00           C  
ATOM   2502  O   ALA A 148     -40.098 -37.532  32.650  1.00  0.00           O  
ATOM   2503  CB  ALA A 148     -41.241 -35.937  30.002  1.00  0.00           C  
ATOM   2504  H   ALA A 148     -42.064 -33.909  31.296  1.00  0.00           H  
ATOM   2505  HA  ALA A 148     -42.277 -36.719  31.710  1.00  0.00           H  
ATOM   2506 1HB  ALA A 148     -40.866 -36.908  29.679  1.00  0.00           H  
ATOM   2507 2HB  ALA A 148     -42.165 -35.710  29.469  1.00  0.00           H  
ATOM   2508 3HB  ALA A 148     -40.499 -35.171  29.782  1.00  0.00           H  
ATOM   2509  N   VAL A 149     -39.355 -35.403  32.500  1.00  0.00           N  
ATOM   2510  CA  VAL A 149     -38.138 -35.668  33.266  1.00  0.00           C  
ATOM   2511  C   VAL A 149     -38.487 -36.057  34.700  1.00  0.00           C  
ATOM   2512  O   VAL A 149     -38.039 -37.093  35.207  1.00  0.00           O  
ATOM   2513  CB  VAL A 149     -37.226 -34.427  33.275  1.00  0.00           C  
ATOM   2514  CG1 VAL A 149     -36.075 -34.620  34.251  1.00  0.00           C  
ATOM   2515  CG2 VAL A 149     -36.704 -34.157  31.872  1.00  0.00           C  
ATOM   2516  H   VAL A 149     -39.517 -34.473  32.141  1.00  0.00           H  
ATOM   2517  HA  VAL A 149     -37.629 -36.523  32.821  1.00  0.00           H  
ATOM   2518  HB  VAL A 149     -37.800 -33.567  33.622  1.00  0.00           H  
ATOM   2519 1HG1 VAL A 149     -35.440 -33.733  34.245  1.00  0.00           H  
ATOM   2520 2HG1 VAL A 149     -36.470 -34.775  35.254  1.00  0.00           H  
ATOM   2521 3HG1 VAL A 149     -35.487 -35.488  33.953  1.00  0.00           H  
ATOM   2522 1HG2 VAL A 149     -36.061 -33.278  31.886  1.00  0.00           H  
ATOM   2523 2HG2 VAL A 149     -36.135 -35.019  31.523  1.00  0.00           H  
ATOM   2524 3HG2 VAL A 149     -37.544 -33.981  31.199  1.00  0.00           H  
ATOM   2525  N   LEU A 150     -39.333 -35.255  35.356  1.00  0.00           N  
ATOM   2526  CA  LEU A 150     -39.726 -35.548  36.731  1.00  0.00           C  
ATOM   2527  C   LEU A 150     -40.500 -36.858  36.828  1.00  0.00           C  
ATOM   2528  O   LEU A 150     -40.324 -37.598  37.798  1.00  0.00           O  
ATOM   2529  CB  LEU A 150     -40.580 -34.403  37.290  1.00  0.00           C  
ATOM   2530  CG  LEU A 150     -39.850 -33.072  37.504  1.00  0.00           C  
ATOM   2531  CD1 LEU A 150     -40.855 -31.999  37.901  1.00  0.00           C  
ATOM   2532  CD2 LEU A 150     -38.782 -33.244  38.574  1.00  0.00           C  
ATOM   2533  H   LEU A 150     -39.707 -34.435  34.901  1.00  0.00           H  
ATOM   2534  HA  LEU A 150     -38.824 -35.676  37.328  1.00  0.00           H  
ATOM   2535 1HB  LEU A 150     -41.407 -34.221  36.606  1.00  0.00           H  
ATOM   2536 2HB  LEU A 150     -40.992 -34.714  38.250  1.00  0.00           H  
ATOM   2537  HG  LEU A 150     -39.381 -32.760  36.570  1.00  0.00           H  
ATOM   2538 1HD1 LEU A 150     -40.336 -31.052  38.053  1.00  0.00           H  
ATOM   2539 2HD1 LEU A 150     -41.595 -31.883  37.109  1.00  0.00           H  
ATOM   2540 3HD1 LEU A 150     -41.353 -32.291  38.824  1.00  0.00           H  
ATOM   2541 1HD2 LEU A 150     -38.263 -32.297  38.726  1.00  0.00           H  
ATOM   2542 2HD2 LEU A 150     -39.251 -33.554  39.509  1.00  0.00           H  
ATOM   2543 3HD2 LEU A 150     -38.068 -34.003  38.257  1.00  0.00           H  
ATOM   2544  N   THR A 151     -41.344 -37.171  35.839  1.00  0.00           N  
ATOM   2545  CA  THR A 151     -42.061 -38.444  35.876  1.00  0.00           C  
ATOM   2546  C   THR A 151     -41.112 -39.629  35.788  1.00  0.00           C  
ATOM   2547  O   THR A 151     -41.267 -40.602  36.537  1.00  0.00           O  
ATOM   2548  CB  THR A 151     -43.094 -38.530  34.737  1.00  0.00           C  
ATOM   2549  OG1 THR A 151     -44.033 -37.453  34.858  1.00  0.00           O  
ATOM   2550  CG2 THR A 151     -43.839 -39.855  34.791  1.00  0.00           C  
ATOM   2551  H   THR A 151     -41.496 -36.543  35.064  1.00  0.00           H  
ATOM   2552  HA  THR A 151     -42.591 -38.515  36.827  1.00  0.00           H  
ATOM   2553  HB  THR A 151     -42.585 -38.444  33.778  1.00  0.00           H  
ATOM   2554  HG1 THR A 151     -43.569 -36.615  34.785  1.00  0.00           H  
ATOM   2555 1HG2 THR A 151     -44.564 -39.898  33.979  1.00  0.00           H  
ATOM   2556 2HG2 THR A 151     -43.129 -40.675  34.688  1.00  0.00           H  
ATOM   2557 3HG2 THR A 151     -44.358 -39.942  35.745  1.00  0.00           H  
ATOM   2558  N   ARG A 152     -40.139 -39.577  34.870  1.00  0.00           N  
ATOM   2559  CA  ARG A 152     -39.175 -40.668  34.739  1.00  0.00           C  
ATOM   2560  C   ARG A 152     -38.384 -40.857  36.028  1.00  0.00           C  
ATOM   2561  O   ARG A 152     -38.105 -41.993  36.436  1.00  0.00           O  
ATOM   2562  CB  ARG A 152     -38.212 -40.401  33.592  1.00  0.00           C  
ATOM   2563  CG  ARG A 152     -38.819 -40.530  32.204  1.00  0.00           C  
ATOM   2564  CD  ARG A 152     -37.880 -40.069  31.149  1.00  0.00           C  
ATOM   2565  NE  ARG A 152     -38.462 -40.175  29.821  1.00  0.00           N  
ATOM   2566  CZ  ARG A 152     -37.908 -39.674  28.700  1.00  0.00           C  
ATOM   2567  NH1 ARG A 152     -36.761 -39.035  28.763  1.00  0.00           N  
ATOM   2568  NH2 ARG A 152     -38.518 -39.824  27.537  1.00  0.00           N  
ATOM   2569  H   ARG A 152     -40.064 -38.778  34.257  1.00  0.00           H  
ATOM   2570  HA  ARG A 152     -39.721 -41.592  34.545  1.00  0.00           H  
ATOM   2571 1HB  ARG A 152     -37.809 -39.393  33.683  1.00  0.00           H  
ATOM   2572 2HB  ARG A 152     -37.373 -41.095  33.651  1.00  0.00           H  
ATOM   2573 1HG  ARG A 152     -39.066 -41.574  32.011  1.00  0.00           H  
ATOM   2574 2HG  ARG A 152     -39.724 -39.925  32.145  1.00  0.00           H  
ATOM   2575 1HD  ARG A 152     -37.620 -39.025  31.324  1.00  0.00           H  
ATOM   2576 2HD  ARG A 152     -36.977 -40.677  31.175  1.00  0.00           H  
ATOM   2577  HE  ARG A 152     -39.346 -40.660  29.732  1.00  0.00           H  
ATOM   2578 1HH1 ARG A 152     -36.295 -38.921  29.652  1.00  0.00           H  
ATOM   2579 2HH1 ARG A 152     -36.345 -38.659  27.923  1.00  0.00           H  
ATOM   2580 1HH2 ARG A 152     -39.400 -40.315  27.488  1.00  0.00           H  
ATOM   2581 2HH2 ARG A 152     -38.103 -39.448  26.697  1.00  0.00           H  
ATOM   2582  N   ILE A 153     -38.031 -39.752  36.693  1.00  0.00           N  
ATOM   2583  CA  ILE A 153     -37.338 -39.821  37.976  1.00  0.00           C  
ATOM   2584  C   ILE A 153     -38.228 -40.476  39.030  1.00  0.00           C  
ATOM   2585  O   ILE A 153     -37.788 -41.382  39.745  1.00  0.00           O  
ATOM   2586  CB  ILE A 153     -36.914 -38.420  38.451  1.00  0.00           C  
ATOM   2587  CG1 ILE A 153     -35.823 -37.853  37.538  1.00  0.00           C  
ATOM   2588  CG2 ILE A 153     -36.432 -38.471  39.893  1.00  0.00           C  
ATOM   2589  CD1 ILE A 153     -35.562 -36.379  37.742  1.00  0.00           C  
ATOM   2590  H   ILE A 153     -38.250 -38.848  36.299  1.00  0.00           H  
ATOM   2591  HA  ILE A 153     -36.464 -40.463  37.862  1.00  0.00           H  
ATOM   2592  HB  ILE A 153     -37.763 -37.741  38.386  1.00  0.00           H  
ATOM   2593 1HG1 ILE A 153     -34.891 -38.392  37.708  1.00  0.00           H  
ATOM   2594 2HG1 ILE A 153     -36.104 -38.008  36.496  1.00  0.00           H  
ATOM   2595 1HG2 ILE A 153     -36.136 -37.472  40.213  1.00  0.00           H  
ATOM   2596 2HG2 ILE A 153     -37.236 -38.832  40.532  1.00  0.00           H  
ATOM   2597 3HG2 ILE A 153     -35.578 -39.144  39.968  1.00  0.00           H  
ATOM   2598 1HD1 ILE A 153     -34.777 -36.051  37.059  1.00  0.00           H  
ATOM   2599 2HD1 ILE A 153     -36.474 -35.816  37.542  1.00  0.00           H  
ATOM   2600 3HD1 ILE A 153     -35.244 -36.204  38.769  1.00  0.00           H  
ATOM   2601  N   GLN A 154     -39.497 -40.064  39.109  1.00  0.00           N  
ATOM   2602  CA  GLN A 154     -40.419 -40.609  40.102  1.00  0.00           C  
ATOM   2603  C   GLN A 154     -40.601 -42.111  39.915  1.00  0.00           C  
ATOM   2604  O   GLN A 154     -40.593 -42.868  40.891  1.00  0.00           O  
ATOM   2605  CB  GLN A 154     -41.776 -39.905  40.019  1.00  0.00           C  
ATOM   2606  CG  GLN A 154     -41.764 -38.470  40.519  1.00  0.00           C  
ATOM   2607  CD  GLN A 154     -43.085 -37.764  40.284  1.00  0.00           C  
ATOM   2608  OE1 GLN A 154     -44.019 -38.337  39.716  1.00  0.00           O  
ATOM   2609  NE2 GLN A 154     -43.172 -36.512  40.720  1.00  0.00           N  
ATOM   2610  H   GLN A 154     -39.828 -39.358  38.467  1.00  0.00           H  
ATOM   2611  HA  GLN A 154     -39.997 -40.446  41.093  1.00  0.00           H  
ATOM   2612 1HB  GLN A 154     -42.120 -39.897  38.985  1.00  0.00           H  
ATOM   2613 2HB  GLN A 154     -42.510 -40.459  40.604  1.00  0.00           H  
ATOM   2614 1HG  GLN A 154     -41.563 -38.472  41.591  1.00  0.00           H  
ATOM   2615 2HG  GLN A 154     -40.983 -37.920  39.994  1.00  0.00           H  
ATOM   2616 1HE2 GLN A 154     -44.020 -35.995  40.593  1.00  0.00           H  
ATOM   2617 2HE2 GLN A 154     -42.391 -36.085  41.175  1.00  0.00           H  
ATOM   2618  N   VAL A 155     -40.725 -42.562  38.664  1.00  0.00           N  
ATOM   2619  CA  VAL A 155     -40.894 -43.988  38.390  1.00  0.00           C  
ATOM   2620  C   VAL A 155     -39.661 -44.773  38.838  1.00  0.00           C  
ATOM   2621  O   VAL A 155     -39.787 -45.813  39.498  1.00  0.00           O  
ATOM   2622  CB  VAL A 155     -41.135 -44.222  36.887  1.00  0.00           C  
ATOM   2623  CG1 VAL A 155     -41.066 -45.706  36.562  1.00  0.00           C  
ATOM   2624  CG2 VAL A 155     -42.482 -43.643  36.482  1.00  0.00           C  
ATOM   2625  H   VAL A 155     -40.702 -41.912  37.891  1.00  0.00           H  
ATOM   2626  HA  VAL A 155     -41.727 -44.358  38.989  1.00  0.00           H  
ATOM   2627  HB  VAL A 155     -40.342 -43.732  36.321  1.00  0.00           H  
ATOM   2628 1HG1 VAL A 155     -41.238 -45.854  35.495  1.00  0.00           H  
ATOM   2629 2HG1 VAL A 155     -40.081 -46.092  36.826  1.00  0.00           H  
ATOM   2630 3HG1 VAL A 155     -41.829 -46.239  37.128  1.00  0.00           H  
ATOM   2631 1HG2 VAL A 155     -42.645 -43.811  35.418  1.00  0.00           H  
ATOM   2632 2HG2 VAL A 155     -43.273 -44.129  37.053  1.00  0.00           H  
ATOM   2633 3HG2 VAL A 155     -42.493 -42.572  36.686  1.00  0.00           H  
ATOM   2634  N   PHE A 156     -38.459 -44.268  38.532  1.00  0.00           N  
ATOM   2635  CA  PHE A 156     -37.219 -44.877  39.022  1.00  0.00           C  
ATOM   2636  C   PHE A 156     -37.202 -44.961  40.542  1.00  0.00           C  
ATOM   2637  O   PHE A 156     -36.946 -46.030  41.116  1.00  0.00           O  
ATOM   2638  CB  PHE A 156     -36.005 -44.080  38.541  1.00  0.00           C  
ATOM   2639  CG  PHE A 156     -34.726 -44.445  39.239  1.00  0.00           C  
ATOM   2640  CD1 PHE A 156     -34.050 -45.612  38.913  1.00  0.00           C  
ATOM   2641  CD2 PHE A 156     -34.196 -43.624  40.223  1.00  0.00           C  
ATOM   2642  CE1 PHE A 156     -32.873 -45.949  39.555  1.00  0.00           C  
ATOM   2643  CE2 PHE A 156     -33.019 -43.957  40.865  1.00  0.00           C  
ATOM   2644  CZ  PHE A 156     -32.357 -45.122  40.530  1.00  0.00           C  
ATOM   2645  H   PHE A 156     -38.405 -43.445  37.948  1.00  0.00           H  
ATOM   2646  HA  PHE A 156     -37.155 -45.893  38.630  1.00  0.00           H  
ATOM   2647 1HB  PHE A 156     -35.866 -44.237  37.473  1.00  0.00           H  
ATOM   2648 2HB  PHE A 156     -36.184 -43.016  38.695  1.00  0.00           H  
ATOM   2649  HD1 PHE A 156     -34.457 -46.265  38.141  1.00  0.00           H  
ATOM   2650  HD2 PHE A 156     -34.719 -42.704  40.487  1.00  0.00           H  
ATOM   2651  HE1 PHE A 156     -32.352 -46.868  39.289  1.00  0.00           H  
ATOM   2652  HE2 PHE A 156     -32.613 -43.303  41.636  1.00  0.00           H  
ATOM   2653  HZ  PHE A 156     -31.431 -45.387  41.037  1.00  0.00           H  
ATOM   2654  N   VAL A 157     -37.477 -43.838  41.209  1.00  0.00           N  
ATOM   2655  CA  VAL A 157     -37.405 -43.778  42.663  1.00  0.00           C  
ATOM   2656  C   VAL A 157     -38.417 -44.726  43.289  1.00  0.00           C  
ATOM   2657  O   VAL A 157     -38.061 -45.535  44.149  1.00  0.00           O  
ATOM   2658  CB  VAL A 157     -37.671 -42.343  43.156  1.00  0.00           C  
ATOM   2659  CG1 VAL A 157     -37.839 -42.323  44.668  1.00  0.00           C  
ATOM   2660  CG2 VAL A 157     -36.534 -41.429  42.727  1.00  0.00           C  
ATOM   2661  H   VAL A 157     -37.741 -43.010  40.694  1.00  0.00           H  
ATOM   2662  HA  VAL A 157     -36.420 -44.128  42.976  1.00  0.00           H  
ATOM   2663  HB  VAL A 157     -38.607 -41.988  42.724  1.00  0.00           H  
ATOM   2664 1HG1 VAL A 157     -38.026 -41.301  45.000  1.00  0.00           H  
ATOM   2665 2HG1 VAL A 157     -38.680 -42.955  44.950  1.00  0.00           H  
ATOM   2666 3HG1 VAL A 157     -36.930 -42.695  45.140  1.00  0.00           H  
ATOM   2667 1HG2 VAL A 157     -36.729 -40.416  43.079  1.00  0.00           H  
ATOM   2668 2HG2 VAL A 157     -35.597 -41.787  43.154  1.00  0.00           H  
ATOM   2669 3HG2 VAL A 157     -36.459 -41.427  41.640  1.00  0.00           H  
ATOM   2670  N   ARG A 158     -39.668 -44.701  42.820  1.00  0.00           N  
ATOM   2671  CA  ARG A 158     -40.705 -45.552  43.405  1.00  0.00           C  
ATOM   2672  C   ARG A 158     -40.434 -47.033  43.165  1.00  0.00           C  
ATOM   2673  O   ARG A 158     -40.671 -47.861  44.049  1.00  0.00           O  
ATOM   2674  CB  ARG A 158     -42.070 -45.197  42.832  1.00  0.00           C  
ATOM   2675  CG  ARG A 158     -42.573 -43.809  43.193  1.00  0.00           C  
ATOM   2676  CD  ARG A 158     -42.770 -43.659  44.657  1.00  0.00           C  
ATOM   2677  NE  ARG A 158     -43.309 -42.353  45.001  1.00  0.00           N  
ATOM   2678  CZ  ARG A 158     -43.419 -41.878  46.257  1.00  0.00           C  
ATOM   2679  NH1 ARG A 158     -43.024 -42.611  47.274  1.00  0.00           N  
ATOM   2680  NH2 ARG A 158     -43.924 -40.674  46.466  1.00  0.00           N  
ATOM   2681  H   ARG A 158     -39.908 -44.091  42.052  1.00  0.00           H  
ATOM   2682  HA  ARG A 158     -40.707 -45.400  44.485  1.00  0.00           H  
ATOM   2683 1HB  ARG A 158     -42.036 -45.264  41.746  1.00  0.00           H  
ATOM   2684 2HB  ARG A 158     -42.809 -45.918  43.181  1.00  0.00           H  
ATOM   2685 1HG  ARG A 158     -41.849 -43.062  42.866  1.00  0.00           H  
ATOM   2686 2HG  ARG A 158     -43.529 -43.628  42.698  1.00  0.00           H  
ATOM   2687 1HD  ARG A 158     -43.467 -44.419  45.010  1.00  0.00           H  
ATOM   2688 2HD  ARG A 158     -41.815 -43.779  45.167  1.00  0.00           H  
ATOM   2689  HE  ARG A 158     -43.624 -41.760  44.245  1.00  0.00           H  
ATOM   2690 1HH1 ARG A 158     -42.638 -43.531  47.115  1.00  0.00           H  
ATOM   2691 2HH1 ARG A 158     -43.106 -42.254  48.216  1.00  0.00           H  
ATOM   2692 1HH2 ARG A 158     -44.228 -40.111  45.684  1.00  0.00           H  
ATOM   2693 2HH2 ARG A 158     -44.006 -40.318  47.407  1.00  0.00           H  
ATOM   2694  N   ARG A 159     -39.926 -47.388  41.982  1.00  0.00           N  
ATOM   2695  CA  ARG A 159     -39.591 -48.785  41.726  1.00  0.00           C  
ATOM   2696  C   ARG A 159     -38.421 -49.225  42.592  1.00  0.00           C  
ATOM   2697  O   ARG A 159     -38.402 -50.355  43.098  1.00  0.00           O  
ATOM   2698  CB  ARG A 159     -39.243 -48.997  40.260  1.00  0.00           C  
ATOM   2699  CG  ARG A 159     -40.427 -48.940  39.307  1.00  0.00           C  
ATOM   2700  CD  ARG A 159     -40.000 -49.090  37.892  1.00  0.00           C  
ATOM   2701  NE  ARG A 159     -41.133 -49.087  36.981  1.00  0.00           N  
ATOM   2702  CZ  ARG A 159     -41.035 -49.063  35.638  1.00  0.00           C  
ATOM   2703  NH1 ARG A 159     -39.852 -49.041  35.066  1.00  0.00           N  
ATOM   2704  NH2 ARG A 159     -42.128 -49.063  34.895  1.00  0.00           N  
ATOM   2705  H   ARG A 159     -39.768 -46.704  41.257  1.00  0.00           H  
ATOM   2706  HA  ARG A 159     -40.452 -49.401  41.988  1.00  0.00           H  
ATOM   2707 1HB  ARG A 159     -38.528 -48.239  39.943  1.00  0.00           H  
ATOM   2708 2HB  ARG A 159     -38.766 -49.969  40.136  1.00  0.00           H  
ATOM   2709 1HG  ARG A 159     -41.122 -49.746  39.543  1.00  0.00           H  
ATOM   2710 2HG  ARG A 159     -40.934 -47.980  39.413  1.00  0.00           H  
ATOM   2711 1HD  ARG A 159     -39.343 -48.264  37.621  1.00  0.00           H  
ATOM   2712 2HD  ARG A 159     -39.467 -50.032  37.771  1.00  0.00           H  
ATOM   2713  HE  ARG A 159     -42.061 -49.104  37.385  1.00  0.00           H  
ATOM   2714 1HH1 ARG A 159     -39.016 -49.041  35.634  1.00  0.00           H  
ATOM   2715 2HH1 ARG A 159     -39.778 -49.023  34.059  1.00  0.00           H  
ATOM   2716 1HH2 ARG A 159     -43.038 -49.081  35.335  1.00  0.00           H  
ATOM   2717 2HH2 ARG A 159     -42.054 -49.045  33.889  1.00  0.00           H  
ATOM   2718  N   LEU A 160     -37.444 -48.337  42.798  1.00  0.00           N  
ATOM   2719  CA  LEU A 160     -36.299 -48.690  43.625  1.00  0.00           C  
ATOM   2720  C   LEU A 160     -36.670 -48.786  45.100  1.00  0.00           C  
ATOM   2721  O   LEU A 160     -36.046 -49.556  45.835  1.00  0.00           O  
ATOM   2722  CB  LEU A 160     -35.182 -47.654  43.442  1.00  0.00           C  
ATOM   2723  CG  LEU A 160     -33.821 -48.032  44.039  1.00  0.00           C  
ATOM   2724  CD1 LEU A 160     -33.339 -49.338  43.422  1.00  0.00           C  
ATOM   2725  CD2 LEU A 160     -32.826 -46.908  43.787  1.00  0.00           C  
ATOM   2726  H   LEU A 160     -37.490 -47.416  42.386  1.00  0.00           H  
ATOM   2727  HA  LEU A 160     -35.955 -49.683  43.334  1.00  0.00           H  
ATOM   2728 1HB  LEU A 160     -35.040 -47.482  42.376  1.00  0.00           H  
ATOM   2729 2HB  LEU A 160     -35.498 -46.718  43.901  1.00  0.00           H  
ATOM   2730  HG  LEU A 160     -33.925 -48.189  45.113  1.00  0.00           H  
ATOM   2731 1HD1 LEU A 160     -32.371 -49.606  43.847  1.00  0.00           H  
ATOM   2732 2HD1 LEU A 160     -34.059 -50.128  43.635  1.00  0.00           H  
ATOM   2733 3HD1 LEU A 160     -33.240 -49.216  42.344  1.00  0.00           H  
ATOM   2734 1HD2 LEU A 160     -31.859 -47.176  44.213  1.00  0.00           H  
ATOM   2735 2HD2 LEU A 160     -32.720 -46.751  42.714  1.00  0.00           H  
ATOM   2736 3HD2 LEU A 160     -33.187 -45.991  44.254  1.00  0.00           H  
ATOM   2737  N   LEU A 161     -37.685 -48.045  45.544  1.00  0.00           N  
ATOM   2738  CA  LEU A 161     -38.143 -48.086  46.924  1.00  0.00           C  
ATOM   2739  C   LEU A 161     -39.310 -49.047  47.096  1.00  0.00           C  
ATOM   2740  O   LEU A 161     -39.830 -49.184  48.204  1.00  0.00           O  
ATOM   2741  CB  LEU A 161     -38.557 -46.683  47.384  1.00  0.00           C  
ATOM   2742  CG  LEU A 161     -37.440 -45.631  47.399  1.00  0.00           C  
ATOM   2743  CD1 LEU A 161     -38.011 -44.290  47.837  1.00  0.00           C  
ATOM   2744  CD2 LEU A 161     -36.328 -46.084  48.334  1.00  0.00           C  
ATOM   2745  H   LEU A 161     -38.151 -47.433  44.889  1.00  0.00           H  
ATOM   2746  HA  LEU A 161     -37.321 -48.434  47.550  1.00  0.00           H  
ATOM   2747 1HB  LEU A 161     -39.344 -46.320  46.725  1.00  0.00           H  
ATOM   2748 2HB  LEU A 161     -38.960 -46.753  48.394  1.00  0.00           H  
ATOM   2749  HG  LEU A 161     -37.040 -45.510  46.392  1.00  0.00           H  
ATOM   2750 1HD1 LEU A 161     -37.217 -43.542  47.848  1.00  0.00           H  
ATOM   2751 2HD1 LEU A 161     -38.790 -43.980  47.140  1.00  0.00           H  
ATOM   2752 3HD1 LEU A 161     -38.434 -44.383  48.837  1.00  0.00           H  
ATOM   2753 1HD2 LEU A 161     -35.534 -45.337  48.344  1.00  0.00           H  
ATOM   2754 2HD2 LEU A 161     -36.727 -46.204  49.342  1.00  0.00           H  
ATOM   2755 3HD2 LEU A 161     -35.927 -47.037  47.987  1.00  0.00           H  
ATOM   2756  N   GLU A 162     -39.752 -49.689  46.012  1.00  0.00           N  
ATOM   2757  CA  GLU A 162     -40.712 -50.783  46.125  1.00  0.00           C  
ATOM   2758  C   GLU A 162     -40.080 -51.982  46.816  1.00  0.00           C  
ATOM   2759  O   GLU A 162     -40.597 -52.486  47.817  1.00  0.00           O  
ATOM   2760  CB  GLU A 162     -41.231 -51.189  44.744  1.00  0.00           C  
ATOM   2761  CG  GLU A 162     -42.295 -52.277  44.767  1.00  0.00           C  
ATOM   2762  CD  GLU A 162     -42.771 -52.660  43.394  1.00  0.00           C  
ATOM   2763  OE1 GLU A 162     -42.274 -52.112  42.439  1.00  0.00           O  
ATOM   2764  OE2 GLU A 162     -43.633 -53.502  43.298  1.00  0.00           O  
ATOM   2765  H   GLU A 162     -39.420 -49.418  45.097  1.00  0.00           H  
ATOM   2766  HA  GLU A 162     -41.549 -50.447  46.738  1.00  0.00           H  
ATOM   2767 1HB  GLU A 162     -41.654 -50.318  44.243  1.00  0.00           H  
ATOM   2768 2HB  GLU A 162     -40.401 -51.546  44.134  1.00  0.00           H  
ATOM   2769 1HG  GLU A 162     -41.886 -53.161  45.257  1.00  0.00           H  
ATOM   2770 2HG  GLU A 162     -43.143 -51.929  45.356  1.00  0.00           H  
ATOM   2771  N   LEU A 163     -38.954 -52.448  46.294  1.00  0.00           N  
ATOM   2772  CA  LEU A 163     -38.164 -53.450  46.985  1.00  0.00           C  
ATOM   2773  C   LEU A 163     -37.038 -52.726  47.720  1.00  0.00           C  
ATOM   2774  O   LEU A 163     -36.952 -51.496  47.687  1.00  0.00           O  
ATOM   2775  CB  LEU A 163     -37.597 -54.480  46.000  1.00  0.00           C  
ATOM   2776  CG  LEU A 163     -38.631 -55.224  45.146  1.00  0.00           C  
ATOM   2777  CD1 LEU A 163     -37.916 -56.176  44.197  1.00  0.00           C  
ATOM   2778  CD2 LEU A 163     -39.592 -55.976  46.054  1.00  0.00           C  
ATOM   2779  H   LEU A 163     -38.636 -52.102  45.399  1.00  0.00           H  
ATOM   2780  HA  LEU A 163     -38.793 -53.929  47.733  1.00  0.00           H  
ATOM   2781 1HB  LEU A 163     -36.912 -53.972  45.323  1.00  0.00           H  
ATOM   2782 2HB  LEU A 163     -37.033 -55.224  46.562  1.00  0.00           H  
ATOM   2783  HG  LEU A 163     -39.188 -54.507  44.542  1.00  0.00           H  
ATOM   2784 1HD1 LEU A 163     -38.651 -56.705  43.590  1.00  0.00           H  
ATOM   2785 2HD1 LEU A 163     -37.250 -55.609  43.547  1.00  0.00           H  
ATOM   2786 3HD1 LEU A 163     -37.336 -56.896  44.773  1.00  0.00           H  
ATOM   2787 1HD2 LEU A 163     -40.328 -56.505  45.447  1.00  0.00           H  
ATOM   2788 2HD2 LEU A 163     -39.037 -56.694  46.658  1.00  0.00           H  
ATOM   2789 3HD2 LEU A 163     -40.102 -55.270  46.709  1.00  0.00           H  
ATOM   2790  N   HIS A 164     -36.192 -53.486  48.419  1.00  0.00           N  
ATOM   2791  CA  HIS A 164     -35.042 -53.007  49.194  1.00  0.00           C  
ATOM   2792  C   HIS A 164     -35.444 -52.068  50.335  1.00  0.00           C  
ATOM   2793  O   HIS A 164     -34.602 -51.325  50.851  1.00  0.00           O  
ATOM   2794  CB  HIS A 164     -34.045 -52.291  48.277  1.00  0.00           C  
ATOM   2795  CG  HIS A 164     -33.559 -53.136  47.140  1.00  0.00           C  
ATOM   2796  ND1 HIS A 164     -32.726 -54.219  47.322  1.00  0.00           N  
ATOM   2797  CD2 HIS A 164     -33.789 -53.056  45.808  1.00  0.00           C  
ATOM   2798  CE1 HIS A 164     -32.464 -54.770  46.149  1.00  0.00           C  
ATOM   2799  NE2 HIS A 164     -33.096 -54.083  45.216  1.00  0.00           N  
ATOM   2800  H   HIS A 164     -36.388 -54.477  48.392  1.00  0.00           H  
ATOM   2801  HA  HIS A 164     -34.554 -53.851  49.680  1.00  0.00           H  
ATOM   2802 1HB  HIS A 164     -34.510 -51.396  47.863  1.00  0.00           H  
ATOM   2803 2HB  HIS A 164     -33.181 -51.971  48.858  1.00  0.00           H  
ATOM   2804  HD2 HIS A 164     -34.406 -52.314  45.301  1.00  0.00           H  
ATOM   2805  HE1 HIS A 164     -31.834 -55.644  45.982  1.00  0.00           H  
ATOM   2806  HE2 HIS A 164     -33.078 -54.277  44.225  1.00  0.00           H  
ATOM   2807  N   VAL A 165     -36.717 -52.073  50.739  1.00  0.00           N  
ATOM   2808  CA  VAL A 165     -37.151 -51.343  51.923  1.00  0.00           C  
ATOM   2809  C   VAL A 165     -37.643 -52.315  52.982  1.00  0.00           C  
ATOM   2810  O   VAL A 165     -37.595 -52.006  54.174  1.00  0.00           O  
ATOM   2811  CB  VAL A 165     -38.276 -50.353  51.569  1.00  0.00           C  
ATOM   2812  CG1 VAL A 165     -37.762 -49.279  50.622  1.00  0.00           C  
ATOM   2813  CG2 VAL A 165     -39.449 -51.100  50.953  1.00  0.00           C  
ATOM   2814  H   VAL A 165     -37.396 -52.598  50.207  1.00  0.00           H  
ATOM   2815  HA  VAL A 165     -36.291 -50.818  52.340  1.00  0.00           H  
ATOM   2816  HB  VAL A 165     -38.603 -49.848  52.479  1.00  0.00           H  
ATOM   2817 1HG1 VAL A 165     -38.571 -48.587  50.383  1.00  0.00           H  
ATOM   2818 2HG1 VAL A 165     -36.948 -48.734  51.097  1.00  0.00           H  
ATOM   2819 3HG1 VAL A 165     -37.402 -49.746  49.705  1.00  0.00           H  
ATOM   2820 1HG2 VAL A 165     -40.241 -50.393  50.706  1.00  0.00           H  
ATOM   2821 2HG2 VAL A 165     -39.121 -51.608  50.047  1.00  0.00           H  
ATOM   2822 3HG2 VAL A 165     -39.827 -51.834  51.665  1.00  0.00           H  
ATOM   2823  N   PHE A 166     -38.138 -53.483  52.561  1.00  0.00           N  
ATOM   2824  CA  PHE A 166     -38.493 -54.512  53.531  1.00  0.00           C  
ATOM   2825  C   PHE A 166     -37.261 -54.976  54.292  1.00  0.00           C  
ATOM   2826  O   PHE A 166     -37.365 -55.386  55.456  1.00  0.00           O  
ATOM   2827  CB  PHE A 166     -39.153 -55.704  52.836  1.00  0.00           C  
ATOM   2828  CG  PHE A 166     -38.226 -56.470  51.935  1.00  0.00           C  
ATOM   2829  CD1 PHE A 166     -37.537 -57.578  52.405  1.00  0.00           C  
ATOM   2830  CD2 PHE A 166     -38.039 -56.083  50.617  1.00  0.00           C  
ATOM   2831  CE1 PHE A 166     -36.684 -58.283  51.577  1.00  0.00           C  
ATOM   2832  CE2 PHE A 166     -37.188 -56.786  49.787  1.00  0.00           C  
ATOM   2833  CZ  PHE A 166     -36.510 -57.887  50.268  1.00  0.00           C  
ATOM   2834  H   PHE A 166     -38.273 -53.667  51.577  1.00  0.00           H  
ATOM   2835  HA  PHE A 166     -39.175 -54.077  54.263  1.00  0.00           H  
ATOM   2836 1HB  PHE A 166     -39.543 -56.392  53.586  1.00  0.00           H  
ATOM   2837 2HB  PHE A 166     -39.996 -55.357  52.241  1.00  0.00           H  
ATOM   2838  HD1 PHE A 166     -37.676 -57.892  53.440  1.00  0.00           H  
ATOM   2839  HD2 PHE A 166     -38.575 -55.212  50.237  1.00  0.00           H  
ATOM   2840  HE1 PHE A 166     -36.149 -59.152  51.960  1.00  0.00           H  
ATOM   2841  HE2 PHE A 166     -37.051 -56.471  48.753  1.00  0.00           H  
ATOM   2842  HZ  PHE A 166     -35.837 -58.441  49.616  1.00  0.00           H  
ATOM   2843  N   LYS A 167     -36.088 -54.870  53.666  1.00  0.00           N  
ATOM   2844  CA  LYS A 167     -34.832 -55.130  54.356  1.00  0.00           C  
ATOM   2845  C   LYS A 167     -34.569 -54.089  55.435  1.00  0.00           C  
ATOM   2846  O   LYS A 167     -34.071 -54.420  56.516  1.00  0.00           O  
ATOM   2847  CB  LYS A 167     -33.670 -55.160  53.361  1.00  0.00           C  
ATOM   2848  CG  LYS A 167     -33.618 -56.410  52.493  1.00  0.00           C  
ATOM   2849  CD  LYS A 167     -32.383 -56.414  51.605  1.00  0.00           C  
ATOM   2850  CE  LYS A 167     -32.579 -55.534  50.379  1.00  0.00           C  
ATOM   2851  NZ  LYS A 167     -31.393 -55.559  49.481  1.00  0.00           N  
ATOM   2852  H   LYS A 167     -36.068 -54.604  52.691  1.00  0.00           H  
ATOM   2853  HA  LYS A 167     -34.898 -56.105  54.840  1.00  0.00           H  
ATOM   2854 1HB  LYS A 167     -33.736 -54.296  52.700  1.00  0.00           H  
ATOM   2855 2HB  LYS A 167     -32.726 -55.088  53.902  1.00  0.00           H  
ATOM   2856 1HG  LYS A 167     -33.600 -57.295  53.130  1.00  0.00           H  
ATOM   2857 2HG  LYS A 167     -34.507 -56.454  51.865  1.00  0.00           H  
ATOM   2858 1HD  LYS A 167     -31.526 -56.049  52.171  1.00  0.00           H  
ATOM   2859 2HD  LYS A 167     -32.174 -57.433  51.278  1.00  0.00           H  
ATOM   2860 1HE  LYS A 167     -33.450 -55.875  49.821  1.00  0.00           H  
ATOM   2861 2HE  LYS A 167     -32.758 -54.506  50.695  1.00  0.00           H  
ATOM   2862 1HZ  LYS A 167     -31.563 -54.963  48.682  1.00  0.00           H  
ATOM   2863 2HZ  LYS A 167     -30.582 -55.225  49.983  1.00  0.00           H  
ATOM   2864 3HZ  LYS A 167     -31.229 -56.504  49.166  1.00  0.00           H  
ATOM   2865  N   LEU A 168     -34.915 -52.828  55.169  1.00  0.00           N  
ATOM   2866  CA  LEU A 168     -34.631 -51.771  56.131  1.00  0.00           C  
ATOM   2867  C   LEU A 168     -35.626 -51.790  57.283  1.00  0.00           C  
ATOM   2868  O   LEU A 168     -35.246 -51.562  58.439  1.00  0.00           O  
ATOM   2869  CB  LEU A 168     -34.668 -50.402  55.439  1.00  0.00           C  
ATOM   2870  CG  LEU A 168     -33.596 -50.170  54.367  1.00  0.00           C  
ATOM   2871  CD1 LEU A 168     -33.844 -48.833  53.682  1.00  0.00           C  
ATOM   2872  CD2 LEU A 168     -32.218 -50.208  55.010  1.00  0.00           C  
ATOM   2873  H   LEU A 168     -35.375 -52.594  54.300  1.00  0.00           H  
ATOM   2874  HA  LEU A 168     -33.648 -51.951  56.564  1.00  0.00           H  
ATOM   2875 1HB  LEU A 168     -35.641 -50.277  54.967  1.00  0.00           H  
ATOM   2876 2HB  LEU A 168     -34.553 -49.627  56.197  1.00  0.00           H  
ATOM   2877  HG  LEU A 168     -33.664 -50.950  53.609  1.00  0.00           H  
ATOM   2878 1HD1 LEU A 168     -33.082 -48.668  52.920  1.00  0.00           H  
ATOM   2879 2HD1 LEU A 168     -34.828 -48.840  53.214  1.00  0.00           H  
ATOM   2880 3HD1 LEU A 168     -33.798 -48.032  54.419  1.00  0.00           H  
ATOM   2881 1HD2 LEU A 168     -31.456 -50.043  54.247  1.00  0.00           H  
ATOM   2882 2HD2 LEU A 168     -32.148 -49.426  55.767  1.00  0.00           H  
ATOM   2883 3HD2 LEU A 168     -32.060 -51.180  55.476  1.00  0.00           H  
ATOM   2884  N   VAL A 169     -36.897 -52.066  56.986  1.00  0.00           N  
ATOM   2885  CA  VAL A 169     -37.909 -52.180  58.028  1.00  0.00           C  
ATOM   2886  C   VAL A 169     -37.620 -53.381  58.921  1.00  0.00           C  
ATOM   2887  O   VAL A 169     -37.687 -53.282  60.151  1.00  0.00           O  
ATOM   2888  CB  VAL A 169     -39.310 -52.325  57.406  1.00  0.00           C  
ATOM   2889  CG1 VAL A 169     -40.346 -52.604  58.486  1.00  0.00           C  
ATOM   2890  CG2 VAL A 169     -39.665 -51.066  56.631  1.00  0.00           C  
ATOM   2891  H   VAL A 169     -37.166 -52.201  56.021  1.00  0.00           H  
ATOM   2892  HA  VAL A 169     -37.849 -51.297  58.666  1.00  0.00           H  
ATOM   2893  HB  VAL A 169     -39.311 -53.181  56.731  1.00  0.00           H  
ATOM   2894 1HG1 VAL A 169     -41.330 -52.704  58.028  1.00  0.00           H  
ATOM   2895 2HG1 VAL A 169     -40.091 -53.529  59.003  1.00  0.00           H  
ATOM   2896 3HG1 VAL A 169     -40.360 -51.780  59.198  1.00  0.00           H  
ATOM   2897 1HG2 VAL A 169     -40.657 -51.176  56.193  1.00  0.00           H  
ATOM   2898 2HG2 VAL A 169     -39.658 -50.209  57.305  1.00  0.00           H  
ATOM   2899 3HG2 VAL A 169     -38.934 -50.909  55.838  1.00  0.00           H  
ATOM   2900  N   ALA A 170     -37.249 -54.518  58.317  1.00  0.00           N  
ATOM   2901  CA  ALA A 170     -36.879 -55.694  59.100  1.00  0.00           C  
ATOM   2902  C   ALA A 170     -35.682 -55.413  60.003  1.00  0.00           C  
ATOM   2903  O   ALA A 170     -35.685 -55.798  61.180  1.00  0.00           O  
ATOM   2904  CB  ALA A 170     -36.584 -56.865  58.168  1.00  0.00           C  
ATOM   2905  H   ALA A 170     -37.224 -54.570  57.309  1.00  0.00           H  
ATOM   2906  HA  ALA A 170     -37.720 -55.953  59.742  1.00  0.00           H  
ATOM   2907 1HB  ALA A 170     -36.308 -57.739  58.758  1.00  0.00           H  
ATOM   2908 2HB  ALA A 170     -37.471 -57.092  57.577  1.00  0.00           H  
ATOM   2909 3HB  ALA A 170     -35.763 -56.603  57.503  1.00  0.00           H  
ATOM   2910  N   LEU A 171     -34.672 -54.711  59.481  1.00  0.00           N  
ATOM   2911  CA  LEU A 171     -33.493 -54.386  60.281  1.00  0.00           C  
ATOM   2912  C   LEU A 171     -33.814 -53.386  61.381  1.00  0.00           C  
ATOM   2913  O   LEU A 171     -33.383 -53.566  62.525  1.00  0.00           O  
ATOM   2914  CB  LEU A 171     -32.386 -53.821  59.383  1.00  0.00           C  
ATOM   2915  CG  LEU A 171     -31.669 -54.841  58.489  1.00  0.00           C  
ATOM   2916  CD1 LEU A 171     -30.693 -54.116  57.572  1.00  0.00           C  
ATOM   2917  CD2 LEU A 171     -30.947 -55.860  59.359  1.00  0.00           C  
ATOM   2918  H   LEU A 171     -34.717 -54.399  58.521  1.00  0.00           H  
ATOM   2919  HA  LEU A 171     -33.141 -55.297  60.764  1.00  0.00           H  
ATOM   2920 1HB  LEU A 171     -32.818 -53.060  58.735  1.00  0.00           H  
ATOM   2921 2HB  LEU A 171     -31.634 -53.348  60.014  1.00  0.00           H  
ATOM   2922  HG  LEU A 171     -32.399 -55.352  57.861  1.00  0.00           H  
ATOM   2923 1HD1 LEU A 171     -30.184 -54.841  56.937  1.00  0.00           H  
ATOM   2924 2HD1 LEU A 171     -31.238 -53.408  56.948  1.00  0.00           H  
ATOM   2925 3HD1 LEU A 171     -29.959 -53.581  58.172  1.00  0.00           H  
ATOM   2926 1HD2 LEU A 171     -30.438 -56.586  58.724  1.00  0.00           H  
ATOM   2927 2HD2 LEU A 171     -30.216 -55.350  59.986  1.00  0.00           H  
ATOM   2928 3HD2 LEU A 171     -31.670 -56.376  59.991  1.00  0.00           H  
ATOM   2929  N   TYR A 172     -34.567 -52.333  61.065  1.00  0.00           N  
ATOM   2930  CA  TYR A 172     -34.958 -51.420  62.131  1.00  0.00           C  
ATOM   2931  C   TYR A 172     -35.865 -52.088  63.156  1.00  0.00           C  
ATOM   2932  O   TYR A 172     -35.704 -51.843  64.358  1.00  0.00           O  
ATOM   2933  CB  TYR A 172     -35.650 -50.188  61.544  1.00  0.00           C  
ATOM   2934  CG  TYR A 172     -35.843 -49.065  62.538  1.00  0.00           C  
ATOM   2935  CD1 TYR A 172     -34.763 -48.284  62.921  1.00  0.00           C  
ATOM   2936  CD2 TYR A 172     -37.101 -48.816  63.067  1.00  0.00           C  
ATOM   2937  CE1 TYR A 172     -34.939 -47.258  63.829  1.00  0.00           C  
ATOM   2938  CE2 TYR A 172     -37.278 -47.790  63.975  1.00  0.00           C  
ATOM   2939  CZ  TYR A 172     -36.203 -47.013  64.356  1.00  0.00           C  
ATOM   2940  OH  TYR A 172     -36.379 -45.991  65.261  1.00  0.00           O  
ATOM   2941  H   TYR A 172     -34.872 -52.147  60.121  1.00  0.00           H  
ATOM   2942  HA  TYR A 172     -34.062 -51.108  62.667  1.00  0.00           H  
ATOM   2943 1HB  TYR A 172     -35.063 -49.805  60.708  1.00  0.00           H  
ATOM   2944 2HB  TYR A 172     -36.628 -50.470  61.155  1.00  0.00           H  
ATOM   2945  HD1 TYR A 172     -33.774 -48.479  62.506  1.00  0.00           H  
ATOM   2946  HD2 TYR A 172     -37.950 -49.430  62.767  1.00  0.00           H  
ATOM   2947  HE1 TYR A 172     -34.090 -46.644  64.130  1.00  0.00           H  
ATOM   2948  HE2 TYR A 172     -38.266 -47.594  64.392  1.00  0.00           H  
ATOM   2949  HH  TYR A 172     -35.538 -45.553  65.414  1.00  0.00           H  
ATOM   2950  N   THR A 173     -36.808 -52.929  62.717  1.00  0.00           N  
ATOM   2951  CA  THR A 173     -37.711 -53.582  63.662  1.00  0.00           C  
ATOM   2952  C   THR A 173     -36.949 -54.473  64.632  1.00  0.00           C  
ATOM   2953  O   THR A 173     -37.175 -54.414  65.845  1.00  0.00           O  
ATOM   2954  CB  THR A 173     -38.777 -54.414  62.927  1.00  0.00           C  
ATOM   2955  OG1 THR A 173     -39.561 -53.557  62.087  1.00  0.00           O  
ATOM   2956  CG2 THR A 173     -39.689 -55.114  63.923  1.00  0.00           C  
ATOM   2957  H   THR A 173     -36.906 -53.122  61.730  1.00  0.00           H  
ATOM   2958  HA  THR A 173     -38.211 -52.811  64.251  1.00  0.00           H  
ATOM   2959  HB  THR A 173     -38.288 -55.163  62.303  1.00  0.00           H  
ATOM   2960  HG1 THR A 173     -39.077 -53.372  61.279  1.00  0.00           H  
ATOM   2961 1HG2 THR A 173     -40.436 -55.698  63.385  1.00  0.00           H  
ATOM   2962 2HG2 THR A 173     -39.097 -55.775  64.556  1.00  0.00           H  
ATOM   2963 3HG2 THR A 173     -40.188 -54.371  64.543  1.00  0.00           H  
ATOM   2964  N   VAL A 174     -36.024 -55.284  64.126  1.00  0.00           N  
ATOM   2965  CA  VAL A 174     -35.289 -56.172  65.014  1.00  0.00           C  
ATOM   2966  C   VAL A 174     -34.329 -55.383  65.918  1.00  0.00           C  
ATOM   2967  O   VAL A 174     -34.131 -55.751  67.086  1.00  0.00           O  
ATOM   2968  CB  VAL A 174     -34.494 -57.204  64.192  1.00  0.00           C  
ATOM   2969  CG1 VAL A 174     -33.263 -56.557  63.573  1.00  0.00           C  
ATOM   2970  CG2 VAL A 174     -34.100 -58.377  65.075  1.00  0.00           C  
ATOM   2971  H   VAL A 174     -35.819 -55.297  63.137  1.00  0.00           H  
ATOM   2972  HA  VAL A 174     -35.996 -56.641  65.699  1.00  0.00           H  
ATOM   2973  HB  VAL A 174     -35.117 -57.559  63.371  1.00  0.00           H  
ATOM   2974 1HG1 VAL A 174     -32.713 -57.300  62.995  1.00  0.00           H  
ATOM   2975 2HG1 VAL A 174     -33.571 -55.743  62.917  1.00  0.00           H  
ATOM   2976 3HG1 VAL A 174     -32.622 -56.166  64.362  1.00  0.00           H  
ATOM   2977 1HG2 VAL A 174     -33.538 -59.103  64.487  1.00  0.00           H  
ATOM   2978 2HG2 VAL A 174     -33.481 -58.021  65.899  1.00  0.00           H  
ATOM   2979 3HG2 VAL A 174     -34.997 -58.850  65.474  1.00  0.00           H  
ATOM   2980  N   TRP A 175     -33.768 -54.268  65.422  1.00  0.00           N  
ATOM   2981  CA  TRP A 175     -32.898 -53.419  66.241  1.00  0.00           C  
ATOM   2982  C   TRP A 175     -33.643 -52.864  67.446  1.00  0.00           C  
ATOM   2983  O   TRP A 175     -33.106 -52.835  68.559  1.00  0.00           O  
ATOM   2984  CB  TRP A 175     -32.340 -52.263  65.410  1.00  0.00           C  
ATOM   2985  CG  TRP A 175     -31.333 -52.693  64.387  1.00  0.00           C  
ATOM   2986  CD1 TRP A 175     -30.630 -53.860  64.375  1.00  0.00           C  
ATOM   2987  CD2 TRP A 175     -30.910 -51.958  63.213  1.00  0.00           C  
ATOM   2988  NE1 TRP A 175     -29.801 -53.902  63.282  1.00  0.00           N  
ATOM   2989  CE2 TRP A 175     -29.960 -52.747  62.558  1.00  0.00           C  
ATOM   2990  CE3 TRP A 175     -31.256 -50.713  62.673  1.00  0.00           C  
ATOM   2991  CZ2 TRP A 175     -29.345 -52.335  61.387  1.00  0.00           C  
ATOM   2992  CZ3 TRP A 175     -30.640 -50.300  61.497  1.00  0.00           C  
ATOM   2993  CH2 TRP A 175     -29.710 -51.091  60.871  1.00  0.00           C  
ATOM   2994  H   TRP A 175     -33.949 -54.006  64.463  1.00  0.00           H  
ATOM   2995  HA  TRP A 175     -32.066 -54.024  66.603  1.00  0.00           H  
ATOM   2996 1HB  TRP A 175     -33.158 -51.757  64.895  1.00  0.00           H  
ATOM   2997 2HB  TRP A 175     -31.869 -51.534  66.069  1.00  0.00           H  
ATOM   2998  HD1 TRP A 175     -30.713 -54.644  65.125  1.00  0.00           H  
ATOM   2999  HE1 TRP A 175     -29.174 -54.659  63.047  1.00  0.00           H  
ATOM   3000  HE3 TRP A 175     -31.996 -50.082  63.164  1.00  0.00           H  
ATOM   3001  HZ2 TRP A 175     -28.603 -52.948  60.875  1.00  0.00           H  
ATOM   3002  HZ3 TRP A 175     -30.915 -49.329  61.084  1.00  0.00           H  
ATOM   3003  HH2 TRP A 175     -29.246 -50.736  59.950  1.00  0.00           H  
ATOM   3004  N   VAL A 176     -34.877 -52.405  67.240  1.00  0.00           N  
ATOM   3005  CA  VAL A 176     -35.699 -51.940  68.352  1.00  0.00           C  
ATOM   3006  C   VAL A 176     -36.015 -53.086  69.300  1.00  0.00           C  
ATOM   3007  O   VAL A 176     -35.901 -52.951  70.524  1.00  0.00           O  
ATOM   3008  CB  VAL A 176     -37.013 -51.326  67.832  1.00  0.00           C  
ATOM   3009  CG1 VAL A 176     -37.963 -51.046  68.987  1.00  0.00           C  
ATOM   3010  CG2 VAL A 176     -36.718 -50.053  67.055  1.00  0.00           C  
ATOM   3011  H   VAL A 176     -35.254 -52.375  66.304  1.00  0.00           H  
ATOM   3012  HA  VAL A 176     -35.130 -51.200  68.917  1.00  0.00           H  
ATOM   3013  HB  VAL A 176     -37.506 -52.046  67.178  1.00  0.00           H  
ATOM   3014 1HG1 VAL A 176     -38.886 -50.613  68.601  1.00  0.00           H  
ATOM   3015 2HG1 VAL A 176     -38.188 -51.977  69.507  1.00  0.00           H  
ATOM   3016 3HG1 VAL A 176     -37.497 -50.346  69.680  1.00  0.00           H  
ATOM   3017 1HG2 VAL A 176     -37.651 -49.625  66.690  1.00  0.00           H  
ATOM   3018 2HG2 VAL A 176     -36.220 -49.335  67.707  1.00  0.00           H  
ATOM   3019 3HG2 VAL A 176     -36.070 -50.284  66.209  1.00  0.00           H  
ATOM   3020  N   ALA A 177     -36.378 -54.245  68.748  1.00  0.00           N  
ATOM   3021  CA  ALA A 177     -36.708 -55.409  69.559  1.00  0.00           C  
ATOM   3022  C   ALA A 177     -35.498 -56.083  70.188  1.00  0.00           C  
ATOM   3023  O   ALA A 177     -35.687 -56.985  71.009  1.00  0.00           O  
ATOM   3024  CB  ALA A 177     -37.479 -56.424  68.718  1.00  0.00           C  
ATOM   3025  H   ALA A 177     -36.423 -54.316  67.743  1.00  0.00           H  
ATOM   3026  HA  ALA A 177     -37.338 -55.079  70.385  1.00  0.00           H  
ATOM   3027 1HB  ALA A 177     -37.724 -57.293  69.331  1.00  0.00           H  
ATOM   3028 2HB  ALA A 177     -38.399 -55.969  68.350  1.00  0.00           H  
ATOM   3029 3HB  ALA A 177     -36.866 -56.737  67.875  1.00  0.00           H  
ATOM   3030  N   LEU A 178     -34.274 -55.696  69.838  1.00  0.00           N  
ATOM   3031  CA  LEU A 178     -33.104 -56.186  70.548  1.00  0.00           C  
ATOM   3032  C   LEU A 178     -32.510 -55.194  71.536  1.00  0.00           C  
ATOM   3033  O   LEU A 178     -32.020 -55.626  72.581  1.00  0.00           O  
ATOM   3034  CB  LEU A 178     -32.026 -56.586  69.532  1.00  0.00           C  
ATOM   3035  CG  LEU A 178     -32.048 -58.052  69.082  1.00  0.00           C  
ATOM   3036  CD1 LEU A 178     -33.474 -58.456  68.734  1.00  0.00           C  
ATOM   3037  CD2 LEU A 178     -31.123 -58.229  67.887  1.00  0.00           C  
ATOM   3038  H   LEU A 178     -34.150 -55.054  69.068  1.00  0.00           H  
ATOM   3039  HA  LEU A 178     -33.397 -57.051  71.141  1.00  0.00           H  
ATOM   3040 1HB  LEU A 178     -32.138 -55.965  68.645  1.00  0.00           H  
ATOM   3041 2HB  LEU A 178     -31.047 -56.387  69.968  1.00  0.00           H  
ATOM   3042  HG  LEU A 178     -31.710 -58.689  69.899  1.00  0.00           H  
ATOM   3043 1HD1 LEU A 178     -33.489 -59.498  68.414  1.00  0.00           H  
ATOM   3044 2HD1 LEU A 178     -34.110 -58.338  69.612  1.00  0.00           H  
ATOM   3045 3HD1 LEU A 178     -33.845 -57.824  67.928  1.00  0.00           H  
ATOM   3046 1HD2 LEU A 178     -31.137 -59.272  67.567  1.00  0.00           H  
ATOM   3047 2HD2 LEU A 178     -31.460 -57.594  67.068  1.00  0.00           H  
ATOM   3048 3HD2 LEU A 178     -30.107 -57.950  68.168  1.00  0.00           H  
ATOM   3049  N   LYS A 179     -32.511 -53.891  71.230  1.00  0.00           N  
ATOM   3050  CA  LYS A 179     -32.007 -52.911  72.187  1.00  0.00           C  
ATOM   3051  C   LYS A 179     -32.828 -52.942  73.466  1.00  0.00           C  
ATOM   3052  O   LYS A 179     -32.286 -52.805  74.570  1.00  0.00           O  
ATOM   3053  CB  LYS A 179     -32.023 -51.506  71.583  1.00  0.00           C  
ATOM   3054  CG  LYS A 179     -30.987 -51.280  70.490  1.00  0.00           C  
ATOM   3055  CD  LYS A 179     -31.095 -49.879  69.907  1.00  0.00           C  
ATOM   3056  CE  LYS A 179     -30.070 -49.656  68.804  1.00  0.00           C  
ATOM   3057  NZ  LYS A 179     -30.186 -48.300  68.203  1.00  0.00           N  
ATOM   3058  H   LYS A 179     -32.860 -53.572  70.337  1.00  0.00           H  
ATOM   3059  HA  LYS A 179     -30.978 -53.173  72.442  1.00  0.00           H  
ATOM   3060 1HB  LYS A 179     -33.006 -51.304  71.158  1.00  0.00           H  
ATOM   3061 2HB  LYS A 179     -31.847 -50.771  72.368  1.00  0.00           H  
ATOM   3062 1HG  LYS A 179     -29.986 -51.417  70.902  1.00  0.00           H  
ATOM   3063 2HG  LYS A 179     -31.134 -52.008  69.692  1.00  0.00           H  
ATOM   3064 1HD  LYS A 179     -32.095 -49.731  69.498  1.00  0.00           H  
ATOM   3065 2HD  LYS A 179     -30.931 -49.144  70.695  1.00  0.00           H  
ATOM   3066 1HE  LYS A 179     -29.067 -49.776  69.211  1.00  0.00           H  
ATOM   3067 2HE  LYS A 179     -30.211 -50.401  68.021  1.00  0.00           H  
ATOM   3068 1HZ  LYS A 179     -29.491 -48.193  67.477  1.00  0.00           H  
ATOM   3069 2HZ  LYS A 179     -31.108 -48.185  67.805  1.00  0.00           H  
ATOM   3070 3HZ  LYS A 179     -30.037 -47.601  68.916  1.00  0.00           H  
ATOM   3071  N   GLU A 180     -34.133 -53.136  73.331  1.00  0.00           N  
ATOM   3072  CA  GLU A 180     -35.041 -53.318  74.454  1.00  0.00           C  
ATOM   3073  C   GLU A 180     -35.718 -54.663  74.248  1.00  0.00           C  
ATOM   3074  O   GLU A 180     -36.395 -54.860  73.232  1.00  0.00           O  
ATOM   3075  CB  GLU A 180     -36.073 -52.192  74.537  1.00  0.00           C  
ATOM   3076  CG  GLU A 180     -35.481 -50.814  74.796  1.00  0.00           C  
ATOM   3077  CD  GLU A 180     -36.522 -49.732  74.860  1.00  0.00           C  
ATOM   3078  OE1 GLU A 180     -37.677 -50.033  74.676  1.00  0.00           O  
ATOM   3079  OE2 GLU A 180     -36.162 -48.602  75.094  1.00  0.00           O  
ATOM   3080  H   GLU A 180     -34.503 -53.157  72.391  1.00  0.00           H  
ATOM   3081  HA  GLU A 180     -34.457 -53.310  75.375  1.00  0.00           H  
ATOM   3082 1HB  GLU A 180     -36.636 -52.144  73.604  1.00  0.00           H  
ATOM   3083 2HB  GLU A 180     -36.783 -52.406  75.336  1.00  0.00           H  
ATOM   3084 1HG  GLU A 180     -34.937 -50.835  75.740  1.00  0.00           H  
ATOM   3085 2HG  GLU A 180     -34.770 -50.581  74.004  1.00  0.00           H  
ATOM   3086  N   VAL A 181     -35.505 -55.593  75.186  1.00  0.00           N  
ATOM   3087  CA  VAL A 181     -36.004 -56.957  75.021  1.00  0.00           C  
ATOM   3088  C   VAL A 181     -37.507 -56.944  74.790  1.00  0.00           C  
ATOM   3089  O   VAL A 181     -37.981 -57.425  73.759  1.00  0.00           O  
ATOM   3090  CB  VAL A 181     -35.683 -57.808  76.264  1.00  0.00           C  
ATOM   3091  CG1 VAL A 181     -36.381 -59.158  76.180  1.00  0.00           C  
ATOM   3092  CG2 VAL A 181     -34.178 -57.987  76.394  1.00  0.00           C  
ATOM   3093  H   VAL A 181     -34.993 -55.355  76.024  1.00  0.00           H  
ATOM   3094  HA  VAL A 181     -35.544 -57.388  74.129  1.00  0.00           H  
ATOM   3095  HB  VAL A 181     -36.067 -57.302  77.149  1.00  0.00           H  
ATOM   3096 1HG1 VAL A 181     -36.143 -59.746  77.067  1.00  0.00           H  
ATOM   3097 2HG1 VAL A 181     -37.459 -59.007  76.124  1.00  0.00           H  
ATOM   3098 3HG1 VAL A 181     -36.041 -59.689  75.291  1.00  0.00           H  
ATOM   3099 1HG2 VAL A 181     -33.958 -58.589  77.275  1.00  0.00           H  
ATOM   3100 2HG2 VAL A 181     -33.792 -58.488  75.506  1.00  0.00           H  
ATOM   3101 3HG2 VAL A 181     -33.703 -57.011  76.494  1.00  0.00           H  
ATOM   3102  N   SER A 182     -38.258 -56.367  75.737  1.00  0.00           N  
ATOM   3103  CA  SER A 182     -39.669 -55.977  75.603  1.00  0.00           C  
ATOM   3104  C   SER A 182     -40.532 -57.062  74.959  1.00  0.00           C  
ATOM   3105  O   SER A 182     -41.132 -56.848  73.907  1.00  0.00           O  
ATOM   3106  CB  SER A 182     -39.773 -54.704  74.785  1.00  0.00           C  
ATOM   3107  OG  SER A 182     -39.112 -53.644  75.420  1.00  0.00           O  
ATOM   3108  H   SER A 182     -37.781 -56.198  76.612  1.00  0.00           H  
ATOM   3109  HA  SER A 182     -40.083 -55.824  76.600  1.00  0.00           H  
ATOM   3110 1HB  SER A 182     -39.338 -54.869  73.800  1.00  0.00           H  
ATOM   3111 2HB  SER A 182     -40.822 -54.449  74.642  1.00  0.00           H  
ATOM   3112  HG  SER A 182     -38.662 -53.158  74.725  1.00  0.00           H  
ATOM   3113  N   VAL A 183     -40.574 -58.227  75.618  1.00  0.00           N  
ATOM   3114  CA  VAL A 183     -41.327 -59.393  75.133  1.00  0.00           C  
ATOM   3115  C   VAL A 183     -42.773 -58.984  74.807  1.00  0.00           C  
ATOM   3116  O   VAL A 183     -43.316 -58.041  75.395  1.00  0.00           O  
ATOM   3117  CB  VAL A 183     -41.331 -60.514  76.188  1.00  0.00           C  
ATOM   3118  CG1 VAL A 183     -39.914 -61.000  76.454  1.00  0.00           C  
ATOM   3119  CG2 VAL A 183     -41.980 -60.016  77.471  1.00  0.00           C  
ATOM   3120  H   VAL A 183     -40.061 -58.299  76.485  1.00  0.00           H  
ATOM   3121  HA  VAL A 183     -40.859 -59.751  74.215  1.00  0.00           H  
ATOM   3122  HB  VAL A 183     -41.894 -61.363  75.801  1.00  0.00           H  
ATOM   3123 1HG1 VAL A 183     -39.935 -61.793  77.203  1.00  0.00           H  
ATOM   3124 2HG1 VAL A 183     -39.482 -61.385  75.531  1.00  0.00           H  
ATOM   3125 3HG1 VAL A 183     -39.309 -60.172  76.822  1.00  0.00           H  
ATOM   3126 1HG2 VAL A 183     -41.980 -60.815  78.212  1.00  0.00           H  
ATOM   3127 2HG2 VAL A 183     -41.420 -59.164  77.855  1.00  0.00           H  
ATOM   3128 3HG2 VAL A 183     -43.007 -59.713  77.265  1.00  0.00           H  
ATOM   3129  N   MET A 184     -43.416 -59.762  73.913  1.00  0.00           N  
ATOM   3130  CA  MET A 184     -44.638 -59.592  73.082  1.00  0.00           C  
ATOM   3131  C   MET A 184     -44.292 -58.783  71.824  1.00  0.00           C  
ATOM   3132  O   MET A 184     -45.141 -58.651  70.935  1.00  0.00           O  
ATOM   3133  CB  MET A 184     -45.748 -58.903  73.875  1.00  0.00           C  
ATOM   3134  CG  MET A 184     -46.212 -59.671  75.104  1.00  0.00           C  
ATOM   3135  SD  MET A 184     -46.893 -61.291  74.697  1.00  0.00           S  
ATOM   3136  CE  MET A 184     -48.437 -60.823  73.920  1.00  0.00           C  
ATOM   3137  H   MET A 184     -42.894 -60.625  73.850  1.00  0.00           H  
ATOM   3138  HA  MET A 184     -44.968 -60.575  72.747  1.00  0.00           H  
ATOM   3139 1HB  MET A 184     -45.405 -57.923  74.202  1.00  0.00           H  
ATOM   3140 2HB  MET A 184     -46.614 -58.749  73.230  1.00  0.00           H  
ATOM   3141 1HG  MET A 184     -45.372 -59.811  75.784  1.00  0.00           H  
ATOM   3142 2HG  MET A 184     -46.978 -59.096  75.624  1.00  0.00           H  
ATOM   3143 1HE  MET A 184     -48.975 -61.720  73.612  1.00  0.00           H  
ATOM   3144 2HE  MET A 184     -49.045 -60.259  74.629  1.00  0.00           H  
ATOM   3145 3HE  MET A 184     -48.232 -60.204  73.046  1.00  0.00           H  
ATOM   3146  N   ASN A 185     -43.055 -58.316  71.667  1.00  0.00           N  
ATOM   3147  CA  ASN A 185     -42.582 -57.909  70.348  1.00  0.00           C  
ATOM   3148  C   ASN A 185     -41.792 -59.015  69.665  1.00  0.00           C  
ATOM   3149  O   ASN A 185     -41.190 -58.793  68.607  1.00  0.00           O  
ATOM   3150  CB  ASN A 185     -41.746 -56.646  70.449  1.00  0.00           C  
ATOM   3151  CG  ASN A 185     -42.565 -55.438  70.812  1.00  0.00           C  
ATOM   3152  OD1 ASN A 185     -43.224 -54.840  69.955  1.00  0.00           O  
ATOM   3153  ND2 ASN A 185     -42.535 -55.069  72.067  1.00  0.00           N  
ATOM   3154  H   ASN A 185     -42.432 -58.241  72.458  1.00  0.00           H  
ATOM   3155  HA  ASN A 185     -43.449 -57.729  69.709  1.00  0.00           H  
ATOM   3156 1HB  ASN A 185     -40.969 -56.784  71.202  1.00  0.00           H  
ATOM   3157 2HB  ASN A 185     -41.249 -56.461  69.497  1.00  0.00           H  
ATOM   3158 1HD2 ASN A 185     -43.061 -54.272  72.366  1.00  0.00           H  
ATOM   3159 2HD2 ASN A 185     -41.988 -55.583  72.727  1.00  0.00           H  
ATOM   3160  N   LEU A 186     -41.762 -60.198  70.278  1.00  0.00           N  
ATOM   3161  CA  LEU A 186     -41.048 -61.322  69.696  1.00  0.00           C  
ATOM   3162  C   LEU A 186     -41.685 -61.752  68.385  1.00  0.00           C  
ATOM   3163  O   LEU A 186     -40.986 -62.237  67.492  1.00  0.00           O  
ATOM   3164  CB  LEU A 186     -41.028 -62.503  70.675  1.00  0.00           C  
ATOM   3165  CG  LEU A 186     -40.267 -62.267  71.987  1.00  0.00           C  
ATOM   3166  CD1 LEU A 186     -40.488 -63.448  72.922  1.00  0.00           C  
ATOM   3167  CD2 LEU A 186     -38.788 -62.074  71.688  1.00  0.00           C  
ATOM   3168  H   LEU A 186     -42.239 -60.322  71.159  1.00  0.00           H  
ATOM   3169  HA  LEU A 186     -40.030 -61.007  69.472  1.00  0.00           H  
ATOM   3170 1HB  LEU A 186     -42.054 -62.760  70.930  1.00  0.00           H  
ATOM   3171 2HB  LEU A 186     -40.572 -63.359  70.178  1.00  0.00           H  
ATOM   3172  HG  LEU A 186     -40.658 -61.375  72.478  1.00  0.00           H  
ATOM   3173 1HD1 LEU A 186     -39.948 -63.280  73.854  1.00  0.00           H  
ATOM   3174 2HD1 LEU A 186     -41.552 -63.550  73.134  1.00  0.00           H  
ATOM   3175 3HD1 LEU A 186     -40.122 -64.359  72.450  1.00  0.00           H  
ATOM   3176 1HD2 LEU A 186     -38.248 -61.905  72.620  1.00  0.00           H  
ATOM   3177 2HD2 LEU A 186     -38.396 -62.966  71.198  1.00  0.00           H  
ATOM   3178 3HD2 LEU A 186     -38.658 -61.213  71.033  1.00  0.00           H  
ATOM   3179  N   LEU A 187     -43.003 -61.582  68.252  1.00  0.00           N  
ATOM   3180  CA  LEU A 187     -43.663 -61.848  66.980  1.00  0.00           C  
ATOM   3181  C   LEU A 187     -43.053 -61.028  65.850  1.00  0.00           C  
ATOM   3182  O   LEU A 187     -42.881 -61.546  64.746  1.00  0.00           O  
ATOM   3183  CB  LEU A 187     -45.161 -61.539  67.090  1.00  0.00           C  
ATOM   3184  CG  LEU A 187     -45.979 -61.743  65.808  1.00  0.00           C  
ATOM   3185  CD1 LEU A 187     -45.868 -63.195  65.361  1.00  0.00           C  
ATOM   3186  CD2 LEU A 187     -47.428 -61.359  66.063  1.00  0.00           C  
ATOM   3187  H   LEU A 187     -43.556 -61.268  69.037  1.00  0.00           H  
ATOM   3188  HA  LEU A 187     -43.525 -62.899  66.731  1.00  0.00           H  
ATOM   3189 1HB  LEU A 187     -45.592 -62.175  67.862  1.00  0.00           H  
ATOM   3190 2HB  LEU A 187     -45.281 -60.500  67.397  1.00  0.00           H  
ATOM   3191  HG  LEU A 187     -45.571 -61.118  65.013  1.00  0.00           H  
ATOM   3192 1HD1 LEU A 187     -46.448 -63.340  64.450  1.00  0.00           H  
ATOM   3193 2HD1 LEU A 187     -44.823 -63.437  65.167  1.00  0.00           H  
ATOM   3194 3HD1 LEU A 187     -46.253 -63.847  66.144  1.00  0.00           H  
ATOM   3195 1HD2 LEU A 187     -48.009 -61.504  65.151  1.00  0.00           H  
ATOM   3196 2HD2 LEU A 187     -47.837 -61.985  66.857  1.00  0.00           H  
ATOM   3197 3HD2 LEU A 187     -47.480 -60.312  66.364  1.00  0.00           H  
ATOM   3198  N   LEU A 188     -42.698 -59.765  66.108  1.00  0.00           N  
ATOM   3199  CA  LEU A 188     -42.112 -58.937  65.053  1.00  0.00           C  
ATOM   3200  C   LEU A 188     -40.789 -59.511  64.576  1.00  0.00           C  
ATOM   3201  O   LEU A 188     -40.498 -59.490  63.373  1.00  0.00           O  
ATOM   3202  CB  LEU A 188     -41.899 -57.504  65.557  1.00  0.00           C  
ATOM   3203  CG  LEU A 188     -43.174 -56.727  65.912  1.00  0.00           C  
ATOM   3204  CD1 LEU A 188     -42.797 -55.396  66.549  1.00  0.00           C  
ATOM   3205  CD2 LEU A 188     -44.007 -56.517  64.657  1.00  0.00           C  
ATOM   3206  H   LEU A 188     -42.830 -59.368  67.028  1.00  0.00           H  
ATOM   3207  HA  LEU A 188     -42.797 -58.920  64.207  1.00  0.00           H  
ATOM   3208 1HB  LEU A 188     -41.273 -57.538  66.447  1.00  0.00           H  
ATOM   3209 2HB  LEU A 188     -41.371 -56.940  64.788  1.00  0.00           H  
ATOM   3210  HG  LEU A 188     -43.753 -57.293  66.642  1.00  0.00           H  
ATOM   3211 1HD1 LEU A 188     -43.702 -54.844  66.801  1.00  0.00           H  
ATOM   3212 2HD1 LEU A 188     -42.218 -55.577  67.455  1.00  0.00           H  
ATOM   3213 3HD1 LEU A 188     -42.201 -54.813  65.847  1.00  0.00           H  
ATOM   3214 1HD2 LEU A 188     -44.913 -55.965  64.909  1.00  0.00           H  
ATOM   3215 2HD2 LEU A 188     -43.428 -55.950  63.927  1.00  0.00           H  
ATOM   3216 3HD2 LEU A 188     -44.277 -57.484  64.233  1.00  0.00           H  
ATOM   3217  N   VAL A 189     -39.986 -60.028  65.507  1.00  0.00           N  
ATOM   3218  CA  VAL A 189     -38.719 -60.657  65.141  1.00  0.00           C  
ATOM   3219  C   VAL A 189     -38.963 -61.925  64.331  1.00  0.00           C  
ATOM   3220  O   VAL A 189     -38.351 -62.122  63.278  1.00  0.00           O  
ATOM   3221  CB  VAL A 189     -37.904 -61.002  66.402  1.00  0.00           C  
ATOM   3222  CG1 VAL A 189     -36.660 -61.795  66.032  1.00  0.00           C  
ATOM   3223  CG2 VAL A 189     -37.530 -59.726  67.142  1.00  0.00           C  
ATOM   3224  H   VAL A 189     -40.251 -59.987  66.481  1.00  0.00           H  
ATOM   3225  HA  VAL A 189     -38.169 -59.973  64.495  1.00  0.00           H  
ATOM   3226  HB  VAL A 189     -38.508 -61.635  67.051  1.00  0.00           H  
ATOM   3227 1HG1 VAL A 189     -36.096 -62.030  66.935  1.00  0.00           H  
ATOM   3228 2HG1 VAL A 189     -36.953 -62.720  65.536  1.00  0.00           H  
ATOM   3229 3HG1 VAL A 189     -36.038 -61.203  65.360  1.00  0.00           H  
ATOM   3230 1HG2 VAL A 189     -36.955 -59.978  68.032  1.00  0.00           H  
ATOM   3231 2HG2 VAL A 189     -36.931 -59.090  66.490  1.00  0.00           H  
ATOM   3232 3HG2 VAL A 189     -38.437 -59.196  67.434  1.00  0.00           H  
ATOM   3233  N   VAL A 190     -39.914 -62.758  64.770  1.00  0.00           N  
ATOM   3234  CA  VAL A 190     -40.224 -64.004  64.069  1.00  0.00           C  
ATOM   3235  C   VAL A 190     -40.744 -63.724  62.662  1.00  0.00           C  
ATOM   3236  O   VAL A 190     -40.303 -64.356  61.691  1.00  0.00           O  
ATOM   3237  CB  VAL A 190     -41.275 -64.814  64.851  1.00  0.00           C  
ATOM   3238  CG1 VAL A 190     -41.759 -65.996  64.025  1.00  0.00           C  
ATOM   3239  CG2 VAL A 190     -40.689 -65.283  66.174  1.00  0.00           C  
ATOM   3240  H   VAL A 190     -40.431 -62.521  65.605  1.00  0.00           H  
ATOM   3241  HA  VAL A 190     -39.301 -64.572  63.949  1.00  0.00           H  
ATOM   3242  HB  VAL A 190     -42.141 -64.179  65.041  1.00  0.00           H  
ATOM   3243 1HG1 VAL A 190     -42.502 -66.557  64.593  1.00  0.00           H  
ATOM   3244 2HG1 VAL A 190     -42.208 -65.635  63.100  1.00  0.00           H  
ATOM   3245 3HG1 VAL A 190     -40.916 -66.646  63.792  1.00  0.00           H  
ATOM   3246 1HG2 VAL A 190     -41.438 -65.854  66.722  1.00  0.00           H  
ATOM   3247 2HG2 VAL A 190     -39.820 -65.913  65.983  1.00  0.00           H  
ATOM   3248 3HG2 VAL A 190     -40.388 -64.418  66.765  1.00  0.00           H  
ATOM   3249  N   LEU A 191     -41.660 -62.755  62.527  1.00  0.00           N  
ATOM   3250  CA  LEU A 191     -42.242 -62.450  61.221  1.00  0.00           C  
ATOM   3251  C   LEU A 191     -41.187 -62.032  60.207  1.00  0.00           C  
ATOM   3252  O   LEU A 191     -41.221 -62.485  59.061  1.00  0.00           O  
ATOM   3253  CB  LEU A 191     -43.287 -61.335  61.358  1.00  0.00           C  
ATOM   3254  CG  LEU A 191     -44.577 -61.719  62.094  1.00  0.00           C  
ATOM   3255  CD1 LEU A 191     -45.427 -60.475  62.313  1.00  0.00           C  
ATOM   3256  CD2 LEU A 191     -45.333 -62.763  61.285  1.00  0.00           C  
ATOM   3257  H   LEU A 191     -41.956 -62.224  63.333  1.00  0.00           H  
ATOM   3258  HA  LEU A 191     -42.711 -63.354  60.831  1.00  0.00           H  
ATOM   3259 1HB  LEU A 191     -42.836 -60.501  61.892  1.00  0.00           H  
ATOM   3260 2HB  LEU A 191     -43.564 -60.994  60.360  1.00  0.00           H  
ATOM   3261  HG  LEU A 191     -44.328 -62.130  63.073  1.00  0.00           H  
ATOM   3262 1HD1 LEU A 191     -46.343 -60.748  62.837  1.00  0.00           H  
ATOM   3263 2HD1 LEU A 191     -44.869 -59.754  62.911  1.00  0.00           H  
ATOM   3264 3HD1 LEU A 191     -45.678 -60.032  61.350  1.00  0.00           H  
ATOM   3265 1HD2 LEU A 191     -46.249 -63.036  61.809  1.00  0.00           H  
ATOM   3266 2HD2 LEU A 191     -45.583 -62.353  60.306  1.00  0.00           H  
ATOM   3267 3HD2 LEU A 191     -44.709 -63.648  61.159  1.00  0.00           H  
ATOM   3268  N   TRP A 192     -40.220 -61.205  60.610  1.00  0.00           N  
ATOM   3269  CA  TRP A 192     -39.218 -60.792  59.635  1.00  0.00           C  
ATOM   3270  C   TRP A 192     -38.163 -61.864  59.396  1.00  0.00           C  
ATOM   3271  O   TRP A 192     -37.633 -61.961  58.280  1.00  0.00           O  
ATOM   3272  CB  TRP A 192     -38.535 -59.504  60.097  1.00  0.00           C  
ATOM   3273  CG  TRP A 192     -39.429 -58.302  60.047  1.00  0.00           C  
ATOM   3274  CD1 TRP A 192     -39.835 -57.543  61.104  1.00  0.00           C  
ATOM   3275  CD2 TRP A 192     -40.034 -57.710  58.872  1.00  0.00           C  
ATOM   3276  NE1 TRP A 192     -40.649 -56.526  60.671  1.00  0.00           N  
ATOM   3277  CE2 TRP A 192     -40.780 -56.611  59.307  1.00  0.00           C  
ATOM   3278  CE3 TRP A 192     -40.002 -58.019  57.507  1.00  0.00           C  
ATOM   3279  CZ2 TRP A 192     -41.495 -55.815  58.427  1.00  0.00           C  
ATOM   3280  CZ3 TRP A 192     -40.718 -57.219  56.624  1.00  0.00           C  
ATOM   3281  CH2 TRP A 192     -41.444 -56.145  57.073  1.00  0.00           C  
ATOM   3282  H   TRP A 192     -40.157 -60.859  61.556  1.00  0.00           H  
ATOM   3283  HA  TRP A 192     -39.710 -60.650  58.672  1.00  0.00           H  
ATOM   3284 1HB  TRP A 192     -38.183 -59.627  61.122  1.00  0.00           H  
ATOM   3285 2HB  TRP A 192     -37.664 -59.310  59.473  1.00  0.00           H  
ATOM   3286  HD1 TRP A 192     -39.555 -57.719  62.141  1.00  0.00           H  
ATOM   3287  HE1 TRP A 192     -41.081 -55.828  61.258  1.00  0.00           H  
ATOM   3288  HE3 TRP A 192     -39.424 -58.869  57.144  1.00  0.00           H  
ATOM   3289  HZ2 TRP A 192     -42.078 -54.957  58.764  1.00  0.00           H  
ATOM   3290  HZ3 TRP A 192     -40.688 -57.467  55.562  1.00  0.00           H  
ATOM   3291  HH2 TRP A 192     -41.994 -55.539  56.353  1.00  0.00           H  
ATOM   3292  N   ALA A 193     -37.871 -62.704  60.400  1.00  0.00           N  
ATOM   3293  CA  ALA A 193     -36.988 -63.839  60.154  1.00  0.00           C  
ATOM   3294  C   ALA A 193     -37.581 -64.852  59.188  1.00  0.00           C  
ATOM   3295  O   ALA A 193     -36.820 -65.597  58.566  1.00  0.00           O  
ATOM   3296  CB  ALA A 193     -36.624 -64.548  61.458  1.00  0.00           C  
ATOM   3297  H   ALA A 193     -38.252 -62.570  61.326  1.00  0.00           H  
ATOM   3298  HA  ALA A 193     -36.072 -63.463  59.698  1.00  0.00           H  
ATOM   3299 1HB  ALA A 193     -35.964 -65.388  61.243  1.00  0.00           H  
ATOM   3300 2HB  ALA A 193     -36.116 -63.849  62.123  1.00  0.00           H  
ATOM   3301 3HB  ALA A 193     -37.530 -64.911  61.939  1.00  0.00           H  
ATOM   3302  N   PHE A 194     -38.906 -64.919  59.055  1.00  0.00           N  
ATOM   3303  CA  PHE A 194     -39.499 -65.726  58.000  1.00  0.00           C  
ATOM   3304  C   PHE A 194     -39.789 -64.934  56.733  1.00  0.00           C  
ATOM   3305  O   PHE A 194     -39.814 -65.522  55.647  1.00  0.00           O  
ATOM   3306  CB  PHE A 194     -40.794 -66.367  58.502  1.00  0.00           C  
ATOM   3307  CG  PHE A 194     -40.586 -67.381  59.590  1.00  0.00           C  
ATOM   3308  CD1 PHE A 194     -39.481 -68.220  59.575  1.00  0.00           C  
ATOM   3309  CD2 PHE A 194     -41.494 -67.500  60.631  1.00  0.00           C  
ATOM   3310  CE1 PHE A 194     -39.288 -69.153  60.576  1.00  0.00           C  
ATOM   3311  CE2 PHE A 194     -41.304 -68.431  61.633  1.00  0.00           C  
ATOM   3312  CZ  PHE A 194     -40.200 -69.259  61.605  1.00  0.00           C  
ATOM   3313  H   PHE A 194     -39.510 -64.411  59.685  1.00  0.00           H  
ATOM   3314  HA  PHE A 194     -38.789 -66.505  57.720  1.00  0.00           H  
ATOM   3315 1HB  PHE A 194     -41.460 -65.593  58.881  1.00  0.00           H  
ATOM   3316 2HB  PHE A 194     -41.302 -66.858  57.672  1.00  0.00           H  
ATOM   3317  HD1 PHE A 194     -38.759 -68.135  58.762  1.00  0.00           H  
ATOM   3318  HD2 PHE A 194     -42.367 -66.846  60.653  1.00  0.00           H  
ATOM   3319  HE1 PHE A 194     -38.416 -69.805  60.552  1.00  0.00           H  
ATOM   3320  HE2 PHE A 194     -42.025 -68.514  62.446  1.00  0.00           H  
ATOM   3321  HZ  PHE A 194     -40.049 -69.995  62.394  1.00  0.00           H  
ATOM   3322  N   ALA A 195     -40.015 -63.623  56.842  1.00  0.00           N  
ATOM   3323  CA  ALA A 195     -40.283 -62.821  55.655  1.00  0.00           C  
ATOM   3324  C   ALA A 195     -39.056 -62.726  54.768  1.00  0.00           C  
ATOM   3325  O   ALA A 195     -39.167 -62.797  53.538  1.00  0.00           O  
ATOM   3326  CB  ALA A 195     -40.753 -61.422  56.046  1.00  0.00           C  
ATOM   3327  H   ALA A 195     -40.002 -63.174  57.747  1.00  0.00           H  
ATOM   3328  HA  ALA A 195     -41.075 -63.312  55.088  1.00  0.00           H  
ATOM   3329 1HB  ALA A 195     -40.949 -60.839  55.146  1.00  0.00           H  
ATOM   3330 2HB  ALA A 195     -41.668 -61.496  56.636  1.00  0.00           H  
ATOM   3331 3HB  ALA A 195     -39.981 -60.931  56.635  1.00  0.00           H  
ATOM   3332  N   LEU A 196     -37.875 -62.557  55.372  1.00  0.00           N  
ATOM   3333  CA  LEU A 196     -36.667 -62.436  54.556  1.00  0.00           C  
ATOM   3334  C   LEU A 196     -36.341 -63.680  53.730  1.00  0.00           C  
ATOM   3335  O   LEU A 196     -36.111 -63.525  52.517  1.00  0.00           O  
ATOM   3336  CB  LEU A 196     -35.472 -62.112  55.462  1.00  0.00           C  
ATOM   3337  CG  LEU A 196     -35.472 -60.711  56.087  1.00  0.00           C  
ATOM   3338  CD1 LEU A 196     -34.386 -60.629  57.151  1.00  0.00           C  
ATOM   3339  CD2 LEU A 196     -35.253 -59.669  55.000  1.00  0.00           C  
ATOM   3340  H   LEU A 196     -37.797 -62.509  56.378  1.00  0.00           H  
ATOM   3341  HA  LEU A 196     -36.844 -61.687  53.785  1.00  0.00           H  
ATOM   3342 1HB  LEU A 196     -35.445 -62.836  56.274  1.00  0.00           H  
ATOM   3343 2HB  LEU A 196     -34.557 -62.215  54.880  1.00  0.00           H  
ATOM   3344  HG  LEU A 196     -36.431 -60.530  56.575  1.00  0.00           H  
ATOM   3345 1HD1 LEU A 196     -34.386 -59.633  57.595  1.00  0.00           H  
ATOM   3346 2HD1 LEU A 196     -34.578 -61.371  57.925  1.00  0.00           H  
ATOM   3347 3HD1 LEU A 196     -33.416 -60.822  56.695  1.00  0.00           H  
ATOM   3348 1HD2 LEU A 196     -35.254 -58.673  55.444  1.00  0.00           H  
ATOM   3349 2HD2 LEU A 196     -34.295 -59.848  54.512  1.00  0.00           H  
ATOM   3350 3HD2 LEU A 196     -36.054 -59.738  54.263  1.00  0.00           H  
ATOM   3351  N   PRO A 197     -36.280 -64.910  54.278  1.00  0.00           N  
ATOM   3352  CA  PRO A 197     -35.996 -66.040  53.377  1.00  0.00           C  
ATOM   3353  C   PRO A 197     -37.081 -66.264  52.346  1.00  0.00           C  
ATOM   3354  O   PRO A 197     -36.780 -66.379  51.151  1.00  0.00           O  
ATOM   3355  CB  PRO A 197     -35.883 -67.238  54.327  1.00  0.00           C  
ATOM   3356  CG  PRO A 197     -35.600 -66.667  55.643  1.00  0.00           C  
ATOM   3357  CD  PRO A 197     -36.410 -65.425  55.680  1.00  0.00           C  
ATOM   3358  HA  PRO A 197     -35.043 -65.860  52.861  1.00  0.00           H  
ATOM   3359 1HB  PRO A 197     -36.818 -67.817  54.318  1.00  0.00           H  
ATOM   3360 2HB  PRO A 197     -35.084 -67.914  53.987  1.00  0.00           H  
ATOM   3361 1HG  PRO A 197     -35.877 -67.380  56.434  1.00  0.00           H  
ATOM   3362 2HG  PRO A 197     -34.522 -66.477  55.750  1.00  0.00           H  
ATOM   3363 1HD  PRO A 197     -37.451 -65.673  55.936  1.00  0.00           H  
ATOM   3364 2HD  PRO A 197     -35.983 -64.730  56.419  1.00  0.00           H  
ATOM   3365  N   TYR A 198     -38.331 -66.296  52.763  1.00  0.00           N  
ATOM   3366  CA  TYR A 198     -39.407 -66.637  51.847  1.00  0.00           C  
ATOM   3367  C   TYR A 198     -40.069 -65.378  51.294  1.00  0.00           C  
ATOM   3368  O   TYR A 198     -40.507 -64.522  52.067  1.00  0.00           O  
ATOM   3369  CB  TYR A 198     -40.443 -67.524  52.543  1.00  0.00           C  
ATOM   3370  CG  TYR A 198     -39.898 -68.863  52.988  1.00  0.00           C  
ATOM   3371  CD1 TYR A 198     -39.347 -69.002  54.253  1.00  0.00           C  
ATOM   3372  CD2 TYR A 198     -39.951 -69.953  52.131  1.00  0.00           C  
ATOM   3373  CE1 TYR A 198     -38.850 -70.225  54.660  1.00  0.00           C  
ATOM   3374  CE2 TYR A 198     -39.454 -71.176  52.538  1.00  0.00           C  
ATOM   3375  CZ  TYR A 198     -38.905 -71.314  53.796  1.00  0.00           C  
ATOM   3376  OH  TYR A 198     -38.410 -72.532  54.201  1.00  0.00           O  
ATOM   3377  H   TYR A 198     -38.554 -66.085  53.725  1.00  0.00           H  
ATOM   3378  HA  TYR A 198     -38.983 -67.185  51.005  1.00  0.00           H  
ATOM   3379 1HB  TYR A 198     -40.834 -67.007  53.420  1.00  0.00           H  
ATOM   3380 2HB  TYR A 198     -41.279 -67.704  51.869  1.00  0.00           H  
ATOM   3381  HD1 TYR A 198     -39.305 -68.146  54.927  1.00  0.00           H  
ATOM   3382  HD2 TYR A 198     -40.384 -69.843  51.137  1.00  0.00           H  
ATOM   3383  HE1 TYR A 198     -38.416 -70.334  55.654  1.00  0.00           H  
ATOM   3384  HE2 TYR A 198     -39.495 -72.032  51.864  1.00  0.00           H  
ATOM   3385  HH  TYR A 198     -38.521 -73.172  53.494  1.00  0.00           H  
ATOM   3386  N   PRO A 199     -40.153 -65.236  49.971  1.00  0.00           N  
ATOM   3387  CA  PRO A 199     -40.716 -64.012  49.384  1.00  0.00           C  
ATOM   3388  C   PRO A 199     -42.224 -63.879  49.542  1.00  0.00           C  
ATOM   3389  O   PRO A 199     -42.744 -62.763  49.618  1.00  0.00           O  
ATOM   3390  CB  PRO A 199     -40.317 -64.128  47.904  1.00  0.00           C  
ATOM   3391  CG  PRO A 199     -40.148 -65.592  47.663  1.00  0.00           C  
ATOM   3392  CD  PRO A 199     -39.606 -66.159  48.942  1.00  0.00           C  
ATOM   3393  HA  PRO A 199     -40.246 -63.136  49.853  1.00  0.00           H  
ATOM   3394 1HB  PRO A 199     -41.098 -63.685  47.267  1.00  0.00           H  
ATOM   3395 2HB  PRO A 199     -39.392 -63.563  47.718  1.00  0.00           H  
ATOM   3396 1HG  PRO A 199     -41.112 -66.045  47.389  1.00  0.00           H  
ATOM   3397 2HG  PRO A 199     -39.465 -65.762  46.818  1.00  0.00           H  
ATOM   3398 1HD  PRO A 199     -39.979 -67.186  49.076  1.00  0.00           H  
ATOM   3399 2HD  PRO A 199     -38.507 -66.146  48.913  1.00  0.00           H  
ATOM   3400  N   ARG A 200     -42.938 -65.004  49.598  1.00  0.00           N  
ATOM   3401  CA  ARG A 200     -44.393 -64.970  49.588  1.00  0.00           C  
ATOM   3402  C   ARG A 200     -44.968 -64.448  50.891  1.00  0.00           C  
ATOM   3403  O   ARG A 200     -46.110 -63.976  50.910  1.00  0.00           O  
ATOM   3404  CB  ARG A 200     -44.952 -66.359  49.320  1.00  0.00           C  
ATOM   3405  CG  ARG A 200     -44.695 -66.893  47.920  1.00  0.00           C  
ATOM   3406  CD  ARG A 200     -45.243 -68.263  47.745  1.00  0.00           C  
ATOM   3407  NE  ARG A 200     -44.989 -68.782  46.411  1.00  0.00           N  
ATOM   3408  CZ  ARG A 200     -45.279 -70.036  46.010  1.00  0.00           C  
ATOM   3409  NH1 ARG A 200     -45.831 -70.883  46.850  1.00  0.00           N  
ATOM   3410  NH2 ARG A 200     -45.009 -70.413  44.773  1.00  0.00           N  
ATOM   3411  H   ARG A 200     -42.467 -65.896  49.649  1.00  0.00           H  
ATOM   3412  HA  ARG A 200     -44.717 -64.294  48.797  1.00  0.00           H  
ATOM   3413 1HB  ARG A 200     -44.521 -67.067  50.027  1.00  0.00           H  
ATOM   3414 2HB  ARG A 200     -46.031 -66.354  49.478  1.00  0.00           H  
ATOM   3415 1HG  ARG A 200     -45.168 -66.238  47.188  1.00  0.00           H  
ATOM   3416 2HG  ARG A 200     -43.621 -66.928  47.735  1.00  0.00           H  
ATOM   3417 1HD  ARG A 200     -44.780 -68.935  48.466  1.00  0.00           H  
ATOM   3418 2HD  ARG A 200     -46.321 -68.246  47.905  1.00  0.00           H  
ATOM   3419  HE  ARG A 200     -44.566 -68.159  45.736  1.00  0.00           H  
ATOM   3420 1HH1 ARG A 200     -46.038 -70.595  47.796  1.00  0.00           H  
ATOM   3421 2HH1 ARG A 200     -46.048 -71.822  46.549  1.00  0.00           H  
ATOM   3422 1HH2 ARG A 200     -44.584 -69.761  44.127  1.00  0.00           H  
ATOM   3423 2HH2 ARG A 200     -45.226 -71.351  44.472  1.00  0.00           H  
ATOM   3424  N   PHE A 201     -44.200 -64.511  51.972  1.00  0.00           N  
ATOM   3425  CA  PHE A 201     -44.642 -64.077  53.288  1.00  0.00           C  
ATOM   3426  C   PHE A 201     -44.331 -62.603  53.546  1.00  0.00           C  
ATOM   3427  O   PHE A 201     -44.817 -62.041  54.534  1.00  0.00           O  
ATOM   3428  CB  PHE A 201     -43.996 -64.992  54.338  1.00  0.00           C  
ATOM   3429  CG  PHE A 201     -44.571 -64.860  55.717  1.00  0.00           C  
ATOM   3430  CD1 PHE A 201     -45.843 -65.323  55.987  1.00  0.00           C  
ATOM   3431  CD2 PHE A 201     -43.827 -64.306  56.748  1.00  0.00           C  
ATOM   3432  CE1 PHE A 201     -46.380 -65.214  57.254  1.00  0.00           C  
ATOM   3433  CE2 PHE A 201     -44.356 -64.199  58.022  1.00  0.00           C  
ATOM   3434  CZ  PHE A 201     -45.635 -64.651  58.272  1.00  0.00           C  
ATOM   3435  H   PHE A 201     -43.266 -64.879  51.864  1.00  0.00           H  
ATOM   3436  HA  PHE A 201     -45.728 -64.171  53.337  1.00  0.00           H  
ATOM   3437 1HB  PHE A 201     -44.103 -66.031  54.030  1.00  0.00           H  
ATOM   3438 2HB  PHE A 201     -42.930 -64.778  54.400  1.00  0.00           H  
ATOM   3439  HD1 PHE A 201     -46.425 -65.779  55.186  1.00  0.00           H  
ATOM   3440  HD2 PHE A 201     -42.816 -63.950  56.545  1.00  0.00           H  
ATOM   3441  HE1 PHE A 201     -47.389 -65.572  57.450  1.00  0.00           H  
ATOM   3442  HE2 PHE A 201     -43.766 -63.761  58.826  1.00  0.00           H  
ATOM   3443  HZ  PHE A 201     -46.057 -64.561  59.272  1.00  0.00           H  
ATOM   3444  N   ARG A 202     -43.559 -61.952  52.663  1.00  0.00           N  
ATOM   3445  CA  ARG A 202     -43.113 -60.586  52.944  1.00  0.00           C  
ATOM   3446  C   ARG A 202     -44.247 -59.556  52.977  1.00  0.00           C  
ATOM   3447  O   ARG A 202     -44.269 -58.748  53.921  1.00  0.00           O  
ATOM   3448  CB  ARG A 202     -42.090 -60.155  51.904  1.00  0.00           C  
ATOM   3449  CG  ARG A 202     -40.746 -60.859  51.997  1.00  0.00           C  
ATOM   3450  CD  ARG A 202     -39.864 -60.513  50.853  1.00  0.00           C  
ATOM   3451  NE  ARG A 202     -38.603 -61.236  50.902  1.00  0.00           N  
ATOM   3452  CZ  ARG A 202     -37.679 -61.230  49.922  1.00  0.00           C  
ATOM   3453  NH1 ARG A 202     -37.889 -60.536  48.825  1.00  0.00           N  
ATOM   3454  NH2 ARG A 202     -36.562 -61.923  50.062  1.00  0.00           N  
ATOM   3455  H   ARG A 202     -43.278 -62.394  51.799  1.00  0.00           H  
ATOM   3456  HA  ARG A 202     -42.716 -60.554  53.959  1.00  0.00           H  
ATOM   3457 1HB  ARG A 202     -42.488 -60.335  50.906  1.00  0.00           H  
ATOM   3458 2HB  ARG A 202     -41.908 -59.084  51.995  1.00  0.00           H  
ATOM   3459 1HG  ARG A 202     -40.244 -60.564  52.919  1.00  0.00           H  
ATOM   3460 2HG  ARG A 202     -40.900 -61.939  51.997  1.00  0.00           H  
ATOM   3461 1HD  ARG A 202     -40.364 -60.763  49.919  1.00  0.00           H  
ATOM   3462 2HD  ARG A 202     -39.645 -59.445  50.873  1.00  0.00           H  
ATOM   3463  HE  ARG A 202     -38.406 -61.782  51.731  1.00  0.00           H  
ATOM   3464 1HH1 ARG A 202     -38.743 -60.007  48.718  1.00  0.00           H  
ATOM   3465 2HH1 ARG A 202     -37.197 -60.532  48.090  1.00  0.00           H  
ATOM   3466 1HH2 ARG A 202     -36.401 -62.456  50.905  1.00  0.00           H  
ATOM   3467 2HH2 ARG A 202     -35.870 -61.918  49.327  1.00  0.00           H  
ATOM   3468  N   PRO A 203     -45.200 -59.497  52.019  1.00  0.00           N  
ATOM   3469  CA  PRO A 203     -46.321 -58.563  52.221  1.00  0.00           C  
ATOM   3470  C   PRO A 203     -47.193 -58.910  53.410  1.00  0.00           C  
ATOM   3471  O   PRO A 203     -47.871 -58.021  53.941  1.00  0.00           O  
ATOM   3472  CB  PRO A 203     -47.116 -58.669  50.913  1.00  0.00           C  
ATOM   3473  CG  PRO A 203     -46.820 -59.997  50.426  1.00  0.00           C  
ATOM   3474  CD  PRO A 203     -45.387 -60.257  50.763  1.00  0.00           C  
ATOM   3475  HA  PRO A 203     -45.924 -57.546  52.354  1.00  0.00           H  
ATOM   3476 1HB  PRO A 203     -48.187 -58.515  51.110  1.00  0.00           H  
ATOM   3477 2HB  PRO A 203     -46.800 -57.878  50.216  1.00  0.00           H  
ATOM   3478 1HG  PRO A 203     -47.488 -60.732  50.897  1.00  0.00           H  
ATOM   3479 2HG  PRO A 203     -47.001 -60.052  49.343  1.00  0.00           H  
ATOM   3480 1HD  PRO A 203     -45.233 -61.337  50.903  1.00  0.00           H  
ATOM   3481 2HD  PRO A 203     -44.745 -59.876  49.954  1.00  0.00           H  
ATOM   3482  N   MET A 204     -47.194 -60.168  53.848  1.00  0.00           N  
ATOM   3483  CA  MET A 204     -47.999 -60.563  54.993  1.00  0.00           C  
ATOM   3484  C   MET A 204     -47.342 -60.149  56.305  1.00  0.00           C  
ATOM   3485  O   MET A 204     -48.026 -59.692  57.227  1.00  0.00           O  
ATOM   3486  CB  MET A 204     -48.239 -62.071  54.970  1.00  0.00           C  
ATOM   3487  CG  MET A 204     -49.064 -62.559  53.788  1.00  0.00           C  
ATOM   3488  SD  MET A 204     -50.711 -61.824  53.738  1.00  0.00           S  
ATOM   3489  CE  MET A 204     -50.451 -60.491  52.572  1.00  0.00           C  
ATOM   3490  H   MET A 204     -46.627 -60.863  53.381  1.00  0.00           H  
ATOM   3491  HA  MET A 204     -48.960 -60.052  54.934  1.00  0.00           H  
ATOM   3492 1HB  MET A 204     -47.283 -62.591  54.947  1.00  0.00           H  
ATOM   3493 2HB  MET A 204     -48.754 -62.372  55.884  1.00  0.00           H  
ATOM   3494 1HG  MET A 204     -48.549 -62.315  52.859  1.00  0.00           H  
ATOM   3495 2HG  MET A 204     -49.172 -63.642  53.842  1.00  0.00           H  
ATOM   3496 1HE  MET A 204     -51.383 -59.941  52.435  1.00  0.00           H  
ATOM   3497 2HE  MET A 204     -49.683 -59.817  52.954  1.00  0.00           H  
ATOM   3498 3HE  MET A 204     -50.129 -60.902  51.615  1.00  0.00           H  
ATOM   3499  N   ALA A 205     -46.021 -60.294  56.402  1.00  0.00           N  
ATOM   3500  CA  ALA A 205     -45.299 -59.799  57.569  1.00  0.00           C  
ATOM   3501  C   ALA A 205     -45.362 -58.287  57.686  1.00  0.00           C  
ATOM   3502  O   ALA A 205     -45.408 -57.762  58.801  1.00  0.00           O  
ATOM   3503  CB  ALA A 205     -43.843 -60.242  57.522  1.00  0.00           C  
ATOM   3504  H   ALA A 205     -45.505 -60.753  55.664  1.00  0.00           H  
ATOM   3505  HA  ALA A 205     -45.767 -60.219  58.460  1.00  0.00           H  
ATOM   3506 1HB  ALA A 205     -43.318 -59.864  58.400  1.00  0.00           H  
ATOM   3507 2HB  ALA A 205     -43.793 -61.331  57.512  1.00  0.00           H  
ATOM   3508 3HB  ALA A 205     -43.371 -59.850  56.622  1.00  0.00           H  
ATOM   3509  N   SER A 206     -45.344 -57.575  56.557  1.00  0.00           N  
ATOM   3510  CA  SER A 206     -45.540 -56.132  56.598  1.00  0.00           C  
ATOM   3511  C   SER A 206     -46.917 -55.785  57.144  1.00  0.00           C  
ATOM   3512  O   SER A 206     -47.043 -54.917  58.016  1.00  0.00           O  
ATOM   3513  CB  SER A 206     -45.372 -55.542  55.211  1.00  0.00           C  
ATOM   3514  OG  SER A 206     -45.508 -54.147  55.239  1.00  0.00           O  
ATOM   3515  H   SER A 206     -45.194 -58.027  55.667  1.00  0.00           H  
ATOM   3516  HA  SER A 206     -44.802 -55.701  57.275  1.00  0.00           H  
ATOM   3517 1HB  SER A 206     -44.389 -55.806  54.820  1.00  0.00           H  
ATOM   3518 2HB  SER A 206     -46.116 -55.969  54.541  1.00  0.00           H  
ATOM   3519  HG  SER A 206     -44.836 -53.803  54.647  1.00  0.00           H  
ATOM   3520  N   CYS A 207     -47.955 -56.479  56.669  1.00  0.00           N  
ATOM   3521  CA  CYS A 207     -49.308 -56.255  57.175  1.00  0.00           C  
ATOM   3522  C   CYS A 207     -49.421 -56.639  58.646  1.00  0.00           C  
ATOM   3523  O   CYS A 207     -49.958 -55.870  59.456  1.00  0.00           O  
ATOM   3524  CB  CYS A 207     -50.325 -57.060  56.366  1.00  0.00           C  
ATOM   3525  SG  CYS A 207     -50.489 -56.527  54.645  1.00  0.00           S  
ATOM   3526  H   CYS A 207     -47.808 -57.171  55.947  1.00  0.00           H  
ATOM   3527  HA  CYS A 207     -49.536 -55.192  57.095  1.00  0.00           H  
ATOM   3528 1HB  CYS A 207     -50.040 -58.113  56.367  1.00  0.00           H  
ATOM   3529 2HB  CYS A 207     -51.305 -56.986  56.836  1.00  0.00           H  
ATOM   3530  HG  CYS A 207     -49.236 -56.801  54.295  1.00  0.00           H  
ATOM   3531  N   LEU A 208     -48.901 -57.813  59.012  1.00  0.00           N  
ATOM   3532  CA  LEU A 208     -48.971 -58.246  60.403  1.00  0.00           C  
ATOM   3533  C   LEU A 208     -48.136 -57.357  61.314  1.00  0.00           C  
ATOM   3534  O   LEU A 208     -48.536 -57.099  62.450  1.00  0.00           O  
ATOM   3535  CB  LEU A 208     -48.496 -59.699  60.526  1.00  0.00           C  
ATOM   3536  CG  LEU A 208     -49.426 -60.757  59.920  1.00  0.00           C  
ATOM   3537  CD1 LEU A 208     -48.727 -62.110  59.922  1.00  0.00           C  
ATOM   3538  CD2 LEU A 208     -50.722 -60.810  60.715  1.00  0.00           C  
ATOM   3539  H   LEU A 208     -48.457 -58.412  58.332  1.00  0.00           H  
ATOM   3540  HA  LEU A 208     -50.005 -58.168  60.738  1.00  0.00           H  
ATOM   3541 1HB  LEU A 208     -47.527 -59.790  60.036  1.00  0.00           H  
ATOM   3542 2HB  LEU A 208     -48.369 -59.935  61.582  1.00  0.00           H  
ATOM   3543  HG  LEU A 208     -49.647 -60.497  58.884  1.00  0.00           H  
ATOM   3544 1HD1 LEU A 208     -49.388 -62.862  59.491  1.00  0.00           H  
ATOM   3545 2HD1 LEU A 208     -47.814 -62.049  59.329  1.00  0.00           H  
ATOM   3546 3HD1 LEU A 208     -48.479 -62.389  60.945  1.00  0.00           H  
ATOM   3547 1HD2 LEU A 208     -51.384 -61.562  60.284  1.00  0.00           H  
ATOM   3548 2HD2 LEU A 208     -50.502 -61.071  61.751  1.00  0.00           H  
ATOM   3549 3HD2 LEU A 208     -51.209 -59.835  60.682  1.00  0.00           H  
ATOM   3550  N   SER A 209     -46.990 -56.869  60.840  1.00  0.00           N  
ATOM   3551  CA  SER A 209     -46.207 -55.949  61.656  1.00  0.00           C  
ATOM   3552  C   SER A 209     -46.956 -54.645  61.886  1.00  0.00           C  
ATOM   3553  O   SER A 209     -46.923 -54.099  62.994  1.00  0.00           O  
ATOM   3554  CB  SER A 209     -44.874 -55.666  60.991  1.00  0.00           C  
ATOM   3555  OG  SER A 209     -44.080 -56.820  60.945  1.00  0.00           O  
ATOM   3556  H   SER A 209     -46.650 -57.124  59.923  1.00  0.00           H  
ATOM   3557  HA  SER A 209     -46.043 -56.407  62.633  1.00  0.00           H  
ATOM   3558 1HB  SER A 209     -45.043 -55.298  59.980  1.00  0.00           H  
ATOM   3559 2HB  SER A 209     -44.352 -54.884  61.541  1.00  0.00           H  
ATOM   3560  HG  SER A 209     -44.401 -57.333  60.200  1.00  0.00           H  
ATOM   3561  N   THR A 210     -47.665 -54.143  60.865  1.00  0.00           N  
ATOM   3562  CA  THR A 210     -48.438 -52.914  61.042  1.00  0.00           C  
ATOM   3563  C   THR A 210     -49.549 -53.087  62.070  1.00  0.00           C  
ATOM   3564  O   THR A 210     -49.757 -52.203  62.907  1.00  0.00           O  
ATOM   3565  CB  THR A 210     -49.045 -52.447  59.706  1.00  0.00           C  
ATOM   3566  OG1 THR A 210     -47.995 -52.198  58.762  1.00  0.00           O  
ATOM   3567  CG2 THR A 210     -49.856 -51.175  59.904  1.00  0.00           C  
ATOM   3568  H   THR A 210     -47.675 -54.605  59.967  1.00  0.00           H  
ATOM   3569  HA  THR A 210     -47.770 -52.134  61.405  1.00  0.00           H  
ATOM   3570  HB  THR A 210     -49.695 -53.226  59.309  1.00  0.00           H  
ATOM   3571  HG1 THR A 210     -47.695 -53.031  58.391  1.00  0.00           H  
ATOM   3572 1HG2 THR A 210     -50.277 -50.860  58.950  1.00  0.00           H  
ATOM   3573 2HG2 THR A 210     -50.662 -51.364  60.613  1.00  0.00           H  
ATOM   3574 3HG2 THR A 210     -49.209 -50.388  60.292  1.00  0.00           H  
ATOM   3575  N   VAL A 211     -50.266 -54.208  62.028  1.00  0.00           N  
ATOM   3576  CA  VAL A 211     -51.350 -54.419  62.984  1.00  0.00           C  
ATOM   3577  C   VAL A 211     -50.796 -54.654  64.386  1.00  0.00           C  
ATOM   3578  O   VAL A 211     -51.187 -53.980  65.348  1.00  0.00           O  
ATOM   3579  CB  VAL A 211     -52.212 -55.624  62.563  1.00  0.00           C  
ATOM   3580  CG1 VAL A 211     -53.232 -55.952  63.643  1.00  0.00           C  
ATOM   3581  CG2 VAL A 211     -52.901 -55.331  61.240  1.00  0.00           C  
ATOM   3582  H   VAL A 211     -50.072 -54.921  61.339  1.00  0.00           H  
ATOM   3583  HA  VAL A 211     -51.950 -53.510  63.032  1.00  0.00           H  
ATOM   3584  HB  VAL A 211     -51.569 -56.498  62.453  1.00  0.00           H  
ATOM   3585 1HG1 VAL A 211     -53.832 -56.806  63.329  1.00  0.00           H  
ATOM   3586 2HG1 VAL A 211     -52.715 -56.193  64.571  1.00  0.00           H  
ATOM   3587 3HG1 VAL A 211     -53.883 -55.092  63.801  1.00  0.00           H  
ATOM   3588 1HG2 VAL A 211     -53.508 -56.188  60.948  1.00  0.00           H  
ATOM   3589 2HG2 VAL A 211     -53.540 -54.454  61.348  1.00  0.00           H  
ATOM   3590 3HG2 VAL A 211     -52.151 -55.140  60.472  1.00  0.00           H  
ATOM   3591  N   TRP A 212     -49.865 -55.605  64.521  1.00  0.00           N  
ATOM   3592  CA  TRP A 212     -49.325 -55.929  65.838  1.00  0.00           C  
ATOM   3593  C   TRP A 212     -48.549 -54.771  66.456  1.00  0.00           C  
ATOM   3594  O   TRP A 212     -48.687 -54.527  67.660  1.00  0.00           O  
ATOM   3595  CB  TRP A 212     -48.414 -57.153  65.742  1.00  0.00           C  
ATOM   3596  CG  TRP A 212     -47.936 -57.649  67.074  1.00  0.00           C  
ATOM   3597  CD1 TRP A 212     -46.684 -57.510  67.594  1.00  0.00           C  
ATOM   3598  CD2 TRP A 212     -48.706 -58.370  68.066  1.00  0.00           C  
ATOM   3599  NE1 TRP A 212     -46.621 -58.093  68.836  1.00  0.00           N  
ATOM   3600  CE2 TRP A 212     -47.849 -58.622  69.141  1.00  0.00           C  
ATOM   3601  CE3 TRP A 212     -50.033 -58.813  68.128  1.00  0.00           C  
ATOM   3602  CZ2 TRP A 212     -48.272 -59.303  70.272  1.00  0.00           C  
ATOM   3603  CZ3 TRP A 212     -50.457 -59.494  69.263  1.00  0.00           C  
ATOM   3604  CH2 TRP A 212     -49.599 -59.732  70.307  1.00  0.00           C  
ATOM   3605  H   TRP A 212     -49.526 -56.109  63.714  1.00  0.00           H  
ATOM   3606  HA  TRP A 212     -50.158 -56.120  66.514  1.00  0.00           H  
ATOM   3607 1HB  TRP A 212     -48.945 -57.965  65.245  1.00  0.00           H  
ATOM   3608 2HB  TRP A 212     -47.542 -56.911  65.134  1.00  0.00           H  
ATOM   3609  HD1 TRP A 212     -45.855 -57.010  67.097  1.00  0.00           H  
ATOM   3610  HE1 TRP A 212     -45.804 -58.127  69.428  1.00  0.00           H  
ATOM   3611  HE3 TRP A 212     -50.719 -58.625  67.303  1.00  0.00           H  
ATOM   3612  HZ2 TRP A 212     -47.606 -59.502  71.112  1.00  0.00           H  
ATOM   3613  HZ3 TRP A 212     -51.492 -59.837  69.302  1.00  0.00           H  
ATOM   3614  HH2 TRP A 212     -49.966 -60.269  71.182  1.00  0.00           H  
ATOM   3615  N   THR A 213     -47.754 -54.034  65.669  1.00  0.00           N  
ATOM   3616  CA  THR A 213     -46.983 -52.939  66.256  1.00  0.00           C  
ATOM   3617  C   THR A 213     -47.888 -51.848  66.801  1.00  0.00           C  
ATOM   3618  O   THR A 213     -47.637 -51.323  67.888  1.00  0.00           O  
ATOM   3619  CB  THR A 213     -46.012 -52.331  65.227  1.00  0.00           C  
ATOM   3620  OG1 THR A 213     -45.113 -53.344  64.758  1.00  0.00           O  
ATOM   3621  CG2 THR A 213     -45.213 -51.198  65.852  1.00  0.00           C  
ATOM   3622  H   THR A 213     -47.673 -54.217  64.679  1.00  0.00           H  
ATOM   3623  HA  THR A 213     -46.403 -53.332  67.091  1.00  0.00           H  
ATOM   3624  HB  THR A 213     -46.576 -51.945  64.378  1.00  0.00           H  
ATOM   3625  HG1 THR A 213     -45.549 -53.874  64.087  1.00  0.00           H  
ATOM   3626 1HG2 THR A 213     -44.532 -50.781  65.111  1.00  0.00           H  
ATOM   3627 2HG2 THR A 213     -45.893 -50.421  66.199  1.00  0.00           H  
ATOM   3628 3HG2 THR A 213     -44.639 -51.581  66.696  1.00  0.00           H  
ATOM   3629  N   CYS A 214     -48.945 -51.493  66.070  1.00  0.00           N  
ATOM   3630  CA  CYS A 214     -49.843 -50.451  66.555  1.00  0.00           C  
ATOM   3631  C   CYS A 214     -50.661 -50.934  67.744  1.00  0.00           C  
ATOM   3632  O   CYS A 214     -51.075 -50.120  68.579  1.00  0.00           O  
ATOM   3633  CB  CYS A 214     -50.790 -49.998  65.444  1.00  0.00           C  
ATOM   3634  SG  CYS A 214     -52.022 -51.235  64.973  1.00  0.00           S  
ATOM   3635  H   CYS A 214     -49.138 -51.934  65.182  1.00  0.00           H  
ATOM   3636  HA  CYS A 214     -49.243 -49.610  66.900  1.00  0.00           H  
ATOM   3637 1HB  CYS A 214     -51.319 -49.099  65.762  1.00  0.00           H  
ATOM   3638 2HB  CYS A 214     -50.212 -49.741  64.556  1.00  0.00           H  
ATOM   3639  HG  CYS A 214     -51.148 -52.164  64.597  1.00  0.00           H  
ATOM   3640  N   ILE A 215     -50.890 -52.246  67.839  1.00  0.00           N  
ATOM   3641  CA  ILE A 215     -51.452 -52.817  69.060  1.00  0.00           C  
ATOM   3642  C   ILE A 215     -50.483 -52.635  70.227  1.00  0.00           C  
ATOM   3643  O   ILE A 215     -50.885 -52.250  71.331  1.00  0.00           O  
ATOM   3644  CB  ILE A 215     -51.771 -54.313  68.878  1.00  0.00           C  
ATOM   3645  CG1 ILE A 215     -52.945 -54.495  67.914  1.00  0.00           C  
ATOM   3646  CG2 ILE A 215     -52.075 -54.959  70.221  1.00  0.00           C  
ATOM   3647  CD1 ILE A 215     -53.151 -55.924  67.465  1.00  0.00           C  
ATOM   3648  H   ILE A 215     -50.676 -52.857  67.064  1.00  0.00           H  
ATOM   3649  HA  ILE A 215     -52.357 -52.266  69.315  1.00  0.00           H  
ATOM   3650  HB  ILE A 215     -50.914 -54.815  68.430  1.00  0.00           H  
ATOM   3651 1HG1 ILE A 215     -53.863 -54.151  68.390  1.00  0.00           H  
ATOM   3652 2HG1 ILE A 215     -52.788 -53.880  67.028  1.00  0.00           H  
ATOM   3653 1HG2 ILE A 215     -52.298 -56.015  70.074  1.00  0.00           H  
ATOM   3654 2HG2 ILE A 215     -51.211 -54.859  70.877  1.00  0.00           H  
ATOM   3655 3HG2 ILE A 215     -52.934 -54.466  70.676  1.00  0.00           H  
ATOM   3656 1HD1 ILE A 215     -54.001 -55.973  66.784  1.00  0.00           H  
ATOM   3657 2HD1 ILE A 215     -52.255 -56.277  66.954  1.00  0.00           H  
ATOM   3658 3HD1 ILE A 215     -53.346 -56.553  68.332  1.00  0.00           H  
ATOM   3659  N   ILE A 216     -49.187 -52.858  69.981  1.00  0.00           N  
ATOM   3660  CA  ILE A 216     -48.174 -52.620  71.010  1.00  0.00           C  
ATOM   3661  C   ILE A 216     -48.146 -51.149  71.426  1.00  0.00           C  
ATOM   3662  O   ILE A 216     -48.062 -50.837  72.620  1.00  0.00           O  
ATOM   3663  CB  ILE A 216     -46.779 -53.043  70.516  1.00  0.00           C  
ATOM   3664  CG1 ILE A 216     -46.731 -54.554  70.278  1.00  0.00           C  
ATOM   3665  CG2 ILE A 216     -45.711 -52.624  71.515  1.00  0.00           C  
ATOM   3666  CD1 ILE A 216     -46.994 -55.376  71.519  1.00  0.00           C  
ATOM   3667  H   ILE A 216     -48.898 -53.194  69.074  1.00  0.00           H  
ATOM   3668  HA  ILE A 216     -48.452 -53.179  71.903  1.00  0.00           H  
ATOM   3669  HB  ILE A 216     -46.573 -52.566  69.558  1.00  0.00           H  
ATOM   3670 1HG1 ILE A 216     -47.469 -54.827  69.525  1.00  0.00           H  
ATOM   3671 2HG1 ILE A 216     -45.751 -54.831  69.889  1.00  0.00           H  
ATOM   3672 1HG2 ILE A 216     -44.731 -52.930  71.150  1.00  0.00           H  
ATOM   3673 2HG2 ILE A 216     -45.731 -51.541  71.636  1.00  0.00           H  
ATOM   3674 3HG2 ILE A 216     -45.906 -53.100  72.476  1.00  0.00           H  
ATOM   3675 1HD1 ILE A 216     -46.943 -56.436  71.271  1.00  0.00           H  
ATOM   3676 2HD1 ILE A 216     -46.244 -55.144  72.275  1.00  0.00           H  
ATOM   3677 3HD1 ILE A 216     -47.985 -55.142  71.907  1.00  0.00           H  
ATOM   3678  N   ILE A 217     -48.266 -50.228  70.466  1.00  0.00           N  
ATOM   3679  CA  ILE A 217     -48.325 -48.798  70.780  1.00  0.00           C  
ATOM   3680  C   ILE A 217     -49.447 -48.506  71.773  1.00  0.00           C  
ATOM   3681  O   ILE A 217     -49.219 -47.887  72.821  1.00  0.00           O  
ATOM   3682  CB  ILE A 217     -48.535 -47.961  69.505  1.00  0.00           C  
ATOM   3683  CG1 ILE A 217     -47.297 -48.035  68.608  1.00  0.00           C  
ATOM   3684  CG2 ILE A 217     -48.850 -46.517  69.864  1.00  0.00           C  
ATOM   3685  CD1 ILE A 217     -46.074 -47.371  69.198  1.00  0.00           C  
ATOM   3686  H   ILE A 217     -48.317 -50.523  69.501  1.00  0.00           H  
ATOM   3687  HA  ILE A 217     -47.397 -48.514  71.274  1.00  0.00           H  
ATOM   3688  HB  ILE A 217     -49.365 -48.372  68.932  1.00  0.00           H  
ATOM   3689 1HG1 ILE A 217     -47.056 -49.078  68.407  1.00  0.00           H  
ATOM   3690 2HG1 ILE A 217     -47.513 -47.560  67.650  1.00  0.00           H  
ATOM   3691 1HG2 ILE A 217     -48.995 -45.938  68.952  1.00  0.00           H  
ATOM   3692 2HG2 ILE A 217     -49.759 -46.481  70.464  1.00  0.00           H  
ATOM   3693 3HG2 ILE A 217     -48.023 -46.094  70.434  1.00  0.00           H  
ATOM   3694 1HD1 ILE A 217     -45.239 -47.464  68.504  1.00  0.00           H  
ATOM   3695 2HD1 ILE A 217     -46.283 -46.315  69.374  1.00  0.00           H  
ATOM   3696 3HD1 ILE A 217     -45.818 -47.853  70.140  1.00  0.00           H  
ATOM   3697  N   VAL A 218     -50.660 -48.977  71.483  1.00  0.00           N  
ATOM   3698  CA  VAL A 218     -51.781 -48.770  72.398  1.00  0.00           C  
ATOM   3699  C   VAL A 218     -51.488 -49.398  73.760  1.00  0.00           C  
ATOM   3700  O   VAL A 218     -51.694 -48.770  74.808  1.00  0.00           O  
ATOM   3701  CB  VAL A 218     -53.070 -49.380  71.816  1.00  0.00           C  
ATOM   3702  CG1 VAL A 218     -54.180 -49.371  72.857  1.00  0.00           C  
ATOM   3703  CG2 VAL A 218     -53.491 -48.613  70.572  1.00  0.00           C  
ATOM   3704  H   VAL A 218     -50.815 -49.484  70.623  1.00  0.00           H  
ATOM   3705  HA  VAL A 218     -51.898 -47.699  72.564  1.00  0.00           H  
ATOM   3706  HB  VAL A 218     -52.883 -50.422  71.556  1.00  0.00           H  
ATOM   3707 1HG1 VAL A 218     -55.084 -49.806  72.429  1.00  0.00           H  
ATOM   3708 2HG1 VAL A 218     -53.872 -49.955  73.723  1.00  0.00           H  
ATOM   3709 3HG1 VAL A 218     -54.383 -48.345  73.163  1.00  0.00           H  
ATOM   3710 1HG2 VAL A 218     -54.402 -49.051  70.166  1.00  0.00           H  
ATOM   3711 2HG2 VAL A 218     -53.673 -47.570  70.831  1.00  0.00           H  
ATOM   3712 3HG2 VAL A 218     -52.698 -48.669  69.825  1.00  0.00           H  
ATOM   3713  N   CYS A 219     -50.946 -50.618  73.765  1.00  0.00           N  
ATOM   3714  CA  CYS A 219     -50.572 -51.280  75.008  1.00  0.00           C  
ATOM   3715  C   CYS A 219     -49.443 -50.575  75.748  1.00  0.00           C  
ATOM   3716  O   CYS A 219     -49.197 -50.900  76.910  1.00  0.00           O  
ATOM   3717  CB  CYS A 219     -50.150 -52.722  74.726  1.00  0.00           C  
ATOM   3718  SG  CYS A 219     -51.451 -53.743  73.993  1.00  0.00           S  
ATOM   3719  H   CYS A 219     -50.792 -51.095  72.887  1.00  0.00           H  
ATOM   3720  HA  CYS A 219     -51.431 -51.270  75.678  1.00  0.00           H  
ATOM   3721 1HB  CYS A 219     -49.296 -52.726  74.048  1.00  0.00           H  
ATOM   3722 2HB  CYS A 219     -49.832 -53.197  75.654  1.00  0.00           H  
ATOM   3723  HG  CYS A 219     -51.579 -53.026  72.880  1.00  0.00           H  
ATOM   3724  N   LYS A 220     -48.720 -49.662  75.106  1.00  0.00           N  
ATOM   3725  CA  LYS A 220     -47.681 -48.900  75.785  1.00  0.00           C  
ATOM   3726  C   LYS A 220     -48.094 -47.464  76.055  1.00  0.00           C  
ATOM   3727  O   LYS A 220     -47.372 -46.746  76.752  1.00  0.00           O  
ATOM   3728  CB  LYS A 220     -46.391 -48.921  74.963  1.00  0.00           C  
ATOM   3729  CG  LYS A 220     -45.735 -50.291  74.856  1.00  0.00           C  
ATOM   3730  CD  LYS A 220     -44.463 -50.231  74.024  1.00  0.00           C  
ATOM   3731  CE  LYS A 220     -43.332 -49.558  74.787  1.00  0.00           C  
ATOM   3732  NZ  LYS A 220     -42.033 -49.669  74.069  1.00  0.00           N  
ATOM   3733  H   LYS A 220     -48.893 -49.492  74.126  1.00  0.00           H  
ATOM   3734  HA  LYS A 220     -47.500 -49.355  76.759  1.00  0.00           H  
ATOM   3735 1HB  LYS A 220     -46.598 -48.569  73.952  1.00  0.00           H  
ATOM   3736 2HB  LYS A 220     -45.667 -48.237  75.406  1.00  0.00           H  
ATOM   3737 1HG  LYS A 220     -45.489 -50.656  75.854  1.00  0.00           H  
ATOM   3738 2HG  LYS A 220     -46.429 -50.992  74.394  1.00  0.00           H  
ATOM   3739 1HD  LYS A 220     -44.156 -51.243  73.754  1.00  0.00           H  
ATOM   3740 2HD  LYS A 220     -44.653 -49.672  73.108  1.00  0.00           H  
ATOM   3741 1HE  LYS A 220     -43.566 -48.504  74.928  1.00  0.00           H  
ATOM   3742 2HE  LYS A 220     -43.230 -50.020  75.769  1.00  0.00           H  
ATOM   3743 1HZ  LYS A 220     -41.310 -49.211  74.607  1.00  0.00           H  
ATOM   3744 2HZ  LYS A 220     -41.796 -50.644  73.949  1.00  0.00           H  
ATOM   3745 3HZ  LYS A 220     -42.109 -49.227  73.164  1.00  0.00           H  
ATOM   3746  N   MET A 221     -49.237 -47.033  75.524  1.00  0.00           N  
ATOM   3747  CA  MET A 221     -49.786 -45.731  75.873  1.00  0.00           C  
ATOM   3748  C   MET A 221     -50.673 -45.802  77.106  1.00  0.00           C  
ATOM   3749  O   MET A 221     -50.670 -44.872  77.920  1.00  0.00           O  
ATOM   3750  CB  MET A 221     -50.568 -45.160  74.692  1.00  0.00           C  
ATOM   3751  CG  MET A 221     -49.705 -44.738  73.511  1.00  0.00           C  
ATOM   3752  SD  MET A 221     -50.610 -43.743  72.309  1.00  0.00           S  
ATOM   3753  CE  MET A 221     -51.879 -44.899  71.800  1.00  0.00           C  
ATOM   3754  H   MET A 221     -49.733 -47.618  74.868  1.00  0.00           H  
ATOM   3755  HA  MET A 221     -48.962 -45.055  76.092  1.00  0.00           H  
ATOM   3756 1HB  MET A 221     -51.281 -45.902  74.335  1.00  0.00           H  
ATOM   3757 2HB  MET A 221     -51.136 -44.289  75.019  1.00  0.00           H  
ATOM   3758 1HG  MET A 221     -48.856 -44.157  73.870  1.00  0.00           H  
ATOM   3759 2HG  MET A 221     -49.321 -45.624  73.005  1.00  0.00           H  
ATOM   3760 1HE  MET A 221     -52.522 -44.429  71.056  1.00  0.00           H  
ATOM   3761 2HE  MET A 221     -51.412 -45.786  71.370  1.00  0.00           H  
ATOM   3762 3HE  MET A 221     -52.477 -45.187  72.666  1.00  0.00           H  
ATOM   3763  N   LEU A 222     -51.417 -46.895  77.280  1.00  0.00           N  
ATOM   3764  CA  LEU A 222     -52.439 -46.970  78.325  1.00  0.00           C  
ATOM   3765  C   LEU A 222     -51.846 -47.280  79.703  1.00  0.00           C  
ATOM   3766  O   LEU A 222     -52.152 -48.294  80.331  1.00  0.00           O  
ATOM   3767  CB  LEU A 222     -53.476 -48.040  77.963  1.00  0.00           C  
ATOM   3768  CG  LEU A 222     -54.247 -47.805  76.657  1.00  0.00           C  
ATOM   3769  CD1 LEU A 222     -55.164 -48.991  76.387  1.00  0.00           C  
ATOM   3770  CD2 LEU A 222     -55.042 -46.512  76.763  1.00  0.00           C  
ATOM   3771  H   LEU A 222     -51.271 -47.692  76.677  1.00  0.00           H  
ATOM   3772  HA  LEU A 222     -52.913 -45.992  78.417  1.00  0.00           H  
ATOM   3773 1HB  LEU A 222     -52.969 -49.001  77.879  1.00  0.00           H  
ATOM   3774 2HB  LEU A 222     -54.205 -48.107  78.770  1.00  0.00           H  
ATOM   3775  HG  LEU A 222     -53.544 -47.732  75.827  1.00  0.00           H  
ATOM   3776 1HD1 LEU A 222     -55.711 -48.824  75.460  1.00  0.00           H  
ATOM   3777 2HD1 LEU A 222     -54.567 -49.899  76.297  1.00  0.00           H  
ATOM   3778 3HD1 LEU A 222     -55.869 -49.100  77.210  1.00  0.00           H  
ATOM   3779 1HD2 LEU A 222     -55.589 -46.345  75.835  1.00  0.00           H  
ATOM   3780 2HD2 LEU A 222     -55.747 -46.585  77.592  1.00  0.00           H  
ATOM   3781 3HD2 LEU A 222     -54.361 -45.679  76.938  1.00  0.00           H  
ATOM   3782  N   TYR A 223     -51.003 -46.365  80.189  1.00  0.00           N  
ATOM   3783  CA  TYR A 223     -50.402 -46.480  81.522  1.00  0.00           C  
ATOM   3784  C   TYR A 223     -50.334 -45.080  82.127  1.00  0.00           C  
ATOM   3785  O   TYR A 223     -49.375 -44.336  81.906  1.00  0.00           O  
ATOM   3786  CB  TYR A 223     -49.013 -47.119  81.459  1.00  0.00           C  
ATOM   3787  CG  TYR A 223     -48.417 -47.420  82.816  1.00  0.00           C  
ATOM   3788  CD1 TYR A 223     -49.046 -46.966  83.966  1.00  0.00           C  
ATOM   3789  CD2 TYR A 223     -47.241 -48.149  82.911  1.00  0.00           C  
ATOM   3790  CE1 TYR A 223     -48.502 -47.241  85.206  1.00  0.00           C  
ATOM   3791  CE2 TYR A 223     -46.696 -48.424  84.150  1.00  0.00           C  
ATOM   3792  CZ  TYR A 223     -47.323 -47.973  85.294  1.00  0.00           C  
ATOM   3793  OH  TYR A 223     -46.780 -48.246  86.529  1.00  0.00           O  
ATOM   3794  H   TYR A 223     -50.776 -45.568  79.613  1.00  0.00           H  
ATOM   3795  HA  TYR A 223     -51.056 -47.089  82.146  1.00  0.00           H  
ATOM   3796 1HB  TYR A 223     -49.067 -48.052  80.896  1.00  0.00           H  
ATOM   3797 2HB  TYR A 223     -48.331 -46.456  80.927  1.00  0.00           H  
ATOM   3798  HD1 TYR A 223     -49.971 -46.393  83.892  1.00  0.00           H  
ATOM   3799  HD2 TYR A 223     -46.746 -48.504  82.007  1.00  0.00           H  
ATOM   3800  HE1 TYR A 223     -48.996 -46.885  86.109  1.00  0.00           H  
ATOM   3801  HE2 TYR A 223     -45.772 -48.996  84.225  1.00  0.00           H  
ATOM   3802  HH  TYR A 223     -47.334 -47.861  87.213  1.00  0.00           H  
ATOM   3803  N   GLN A 224     -51.363 -44.736  82.892  1.00  0.00           N  
ATOM   3804  CA  GLN A 224     -51.525 -43.414  83.486  1.00  0.00           C  
ATOM   3805  C   GLN A 224     -51.684 -43.446  84.999  1.00  0.00           C  
ATOM   3806  O   GLN A 224     -51.020 -42.675  85.695  1.00  0.00           O  
ATOM   3807  CB  GLN A 224     -52.732 -42.707  82.864  1.00  0.00           C  
ATOM   3808  CG  GLN A 224     -52.582 -42.406  81.382  1.00  0.00           C  
ATOM   3809  CD  GLN A 224     -53.801 -41.712  80.806  1.00  0.00           C  
ATOM   3810  OE1 GLN A 224     -54.925 -41.909  81.277  1.00  0.00           O  
ATOM   3811  NE2 GLN A 224     -53.587 -40.895  79.782  1.00  0.00           N  
ATOM   3812  H   GLN A 224     -52.067 -45.439  83.060  1.00  0.00           H  
ATOM   3813  HA  GLN A 224     -50.630 -42.828  83.273  1.00  0.00           H  
ATOM   3814 1HB  GLN A 224     -53.621 -43.324  82.993  1.00  0.00           H  
ATOM   3815 2HB  GLN A 224     -52.909 -41.765  83.382  1.00  0.00           H  
ATOM   3816 1HG  GLN A 224     -51.719 -41.756  81.240  1.00  0.00           H  
ATOM   3817 2HG  GLN A 224     -52.436 -43.343  80.845  1.00  0.00           H  
ATOM   3818 1HE2 GLN A 224     -54.354 -40.409  79.360  1.00  0.00           H  
ATOM   3819 2HE2 GLN A 224     -52.659 -40.764  79.431  1.00  0.00           H  
ATOM   3820  N   LEU A 225     -52.544 -44.318  85.528  1.00  0.00           N  
ATOM   3821  CA  LEU A 225     -53.011 -44.176  86.902  1.00  0.00           C  
ATOM   3822  C   LEU A 225     -52.671 -45.376  87.779  1.00  0.00           C  
ATOM   3823  O   LEU A 225     -52.403 -45.212  88.973  1.00  0.00           O  
ATOM   3824  CB  LEU A 225     -54.530 -43.958  86.910  1.00  0.00           C  
ATOM   3825  CG  LEU A 225     -55.025 -42.702  86.183  1.00  0.00           C  
ATOM   3826  CD1 LEU A 225     -56.548 -42.674  86.196  1.00  0.00           C  
ATOM   3827  CD2 LEU A 225     -54.450 -41.464  86.855  1.00  0.00           C  
ATOM   3828  H   LEU A 225     -52.879 -45.092  84.972  1.00  0.00           H  
ATOM   3829  HA  LEU A 225     -52.517 -43.315  87.349  1.00  0.00           H  
ATOM   3830 1HB  LEU A 225     -55.007 -44.819  86.446  1.00  0.00           H  
ATOM   3831 2HB  LEU A 225     -54.866 -43.896  87.945  1.00  0.00           H  
ATOM   3832  HG  LEU A 225     -54.702 -42.733  85.142  1.00  0.00           H  
ATOM   3833 1HD1 LEU A 225     -56.900 -41.781  85.679  1.00  0.00           H  
ATOM   3834 2HD1 LEU A 225     -56.933 -43.560  85.692  1.00  0.00           H  
ATOM   3835 3HD1 LEU A 225     -56.902 -42.659  87.227  1.00  0.00           H  
ATOM   3836 1HD2 LEU A 225     -54.802 -40.572  86.338  1.00  0.00           H  
ATOM   3837 2HD2 LEU A 225     -54.774 -41.432  87.896  1.00  0.00           H  
ATOM   3838 3HD2 LEU A 225     -53.361 -41.502  86.815  1.00  0.00           H  
ATOM   3839  N   LYS A 226     -52.693 -46.577  87.205  1.00  0.00           N  
ATOM   3840  CA  LYS A 226     -52.575 -47.804  87.991  1.00  0.00           C  
ATOM   3841  C   LYS A 226     -51.113 -48.022  88.361  1.00  0.00           C  
ATOM   3842  O   LYS A 226     -50.300 -48.411  87.519  1.00  0.00           O  
ATOM   3843  CB  LYS A 226     -53.120 -49.007  87.219  1.00  0.00           C  
ATOM   3844  CG  LYS A 226     -54.623 -48.971  86.978  1.00  0.00           C  
ATOM   3845  CD  LYS A 226     -55.092 -50.207  86.226  1.00  0.00           C  
ATOM   3846  CE  LYS A 226     -56.592 -50.169  85.978  1.00  0.00           C  
ATOM   3847  NZ  LYS A 226     -57.063 -51.365  85.226  1.00  0.00           N  
ATOM   3848  H   LYS A 226     -52.795 -46.644  86.202  1.00  0.00           H  
ATOM   3849  HA  LYS A 226     -53.154 -47.685  88.907  1.00  0.00           H  
ATOM   3850 1HB  LYS A 226     -52.627 -49.071  86.249  1.00  0.00           H  
ATOM   3851 2HB  LYS A 226     -52.890 -49.923  87.764  1.00  0.00           H  
ATOM   3852 1HG  LYS A 226     -55.144 -48.918  87.935  1.00  0.00           H  
ATOM   3853 2HG  LYS A 226     -54.877 -48.084  86.397  1.00  0.00           H  
ATOM   3854 1HD  LYS A 226     -54.575 -50.268  85.267  1.00  0.00           H  
ATOM   3855 2HD  LYS A 226     -54.852 -51.098  86.805  1.00  0.00           H  
ATOM   3856 1HE  LYS A 226     -57.117 -50.125  86.931  1.00  0.00           H  
ATOM   3857 2HE  LYS A 226     -56.845 -49.275  85.407  1.00  0.00           H  
ATOM   3858 1HZ  LYS A 226     -58.060 -51.301  85.082  1.00  0.00           H  
ATOM   3859 2HZ  LYS A 226     -56.595 -51.406  84.331  1.00  0.00           H  
ATOM   3860 3HZ  LYS A 226     -56.852 -52.199  85.754  1.00  0.00           H  
ATOM   3861  N   ILE A 227     -50.780 -47.767  89.626  1.00  0.00           N  
ATOM   3862  CA  ILE A 227     -49.408 -47.875  90.111  1.00  0.00           C  
ATOM   3863  C   ILE A 227     -49.028 -49.323  90.394  1.00  0.00           C  
ATOM   3864  O   ILE A 227     -49.891 -50.196  90.544  1.00  0.00           O  
ATOM   3865  CB  ILE A 227     -49.212 -47.036  91.387  1.00  0.00           C  
ATOM   3866  CG1 ILE A 227     -50.091 -47.573  92.520  1.00  0.00           C  
ATOM   3867  CG2 ILE A 227     -49.523 -45.573  91.115  1.00  0.00           C  
ATOM   3868  CD1 ILE A 227     -49.795 -46.956  93.868  1.00  0.00           C  
ATOM   3869  H   ILE A 227     -51.509 -47.489  90.269  1.00  0.00           H  
ATOM   3870  HA  ILE A 227     -48.736 -47.529  89.327  1.00  0.00           H  
ATOM   3871  HB  ILE A 227     -48.179 -47.122  91.723  1.00  0.00           H  
ATOM   3872 1HG1 ILE A 227     -51.139 -47.391  92.284  1.00  0.00           H  
ATOM   3873 2HG1 ILE A 227     -49.959 -48.652  92.604  1.00  0.00           H  
ATOM   3874 1HG2 ILE A 227     -49.380 -44.994  92.027  1.00  0.00           H  
ATOM   3875 2HG2 ILE A 227     -48.857 -45.198  90.339  1.00  0.00           H  
ATOM   3876 3HG2 ILE A 227     -50.557 -45.476  90.783  1.00  0.00           H  
ATOM   3877 1HD1 ILE A 227     -50.458 -47.386  94.619  1.00  0.00           H  
ATOM   3878 2HD1 ILE A 227     -48.759 -47.157  94.140  1.00  0.00           H  
ATOM   3879 3HD1 ILE A 227     -49.955 -45.879  93.818  1.00  0.00           H  
ATOM   3880  N   VAL A 228     -47.720 -49.575  90.462  1.00  0.00           N  
ATOM   3881  CA  VAL A 228     -47.187 -50.922  90.621  1.00  0.00           C  
ATOM   3882  C   VAL A 228     -47.217 -51.370  92.084  1.00  0.00           C  
ATOM   3883  O   VAL A 228     -47.292 -52.573  92.365  1.00  0.00           O  
ATOM   3884  CB  VAL A 228     -45.740 -50.983  90.097  1.00  0.00           C  
ATOM   3885  CG1 VAL A 228     -45.687 -50.580  88.631  1.00  0.00           C  
ATOM   3886  CG2 VAL A 228     -44.847 -50.083  90.936  1.00  0.00           C  
ATOM   3887  H   VAL A 228     -47.080 -48.796  90.401  1.00  0.00           H  
ATOM   3888  HA  VAL A 228     -47.826 -51.615  90.072  1.00  0.00           H  
ATOM   3889  HB  VAL A 228     -45.383 -52.011  90.160  1.00  0.00           H  
ATOM   3890 1HG1 VAL A 228     -44.657 -50.629  88.276  1.00  0.00           H  
ATOM   3891 2HG1 VAL A 228     -46.305 -51.259  88.044  1.00  0.00           H  
ATOM   3892 3HG1 VAL A 228     -46.060 -49.562  88.520  1.00  0.00           H  
ATOM   3893 1HG2 VAL A 228     -43.825 -50.132  90.561  1.00  0.00           H  
ATOM   3894 2HG2 VAL A 228     -45.207 -49.056  90.877  1.00  0.00           H  
ATOM   3895 3HG2 VAL A 228     -44.867 -50.416  91.974  1.00  0.00           H  
ATOM   3896  N   ASN A 229     -47.216 -50.418  93.024  1.00  0.00           N  
ATOM   3897  CA  ASN A 229     -46.914 -50.725  94.424  1.00  0.00           C  
ATOM   3898  C   ASN A 229     -47.785 -51.796  95.089  1.00  0.00           C  
ATOM   3899  O   ASN A 229     -47.214 -52.621  95.824  1.00  0.00           O  
ATOM   3900  CB  ASN A 229     -46.984 -49.445  95.237  1.00  0.00           C  
ATOM   3901  CG  ASN A 229     -45.822 -48.528  94.972  1.00  0.00           C  
ATOM   3902  OD1 ASN A 229     -44.782 -48.956  94.458  1.00  0.00           O  
ATOM   3903  ND2 ASN A 229     -45.977 -47.274  95.313  1.00  0.00           N  
ATOM   3904  H   ASN A 229     -47.429 -49.467  92.764  1.00  0.00           H  
ATOM   3905  HA  ASN A 229     -45.913 -51.158  94.476  1.00  0.00           H  
ATOM   3906 1HB  ASN A 229     -47.909 -48.916  95.005  1.00  0.00           H  
ATOM   3907 2HB  ASN A 229     -47.004 -49.689  96.299  1.00  0.00           H  
ATOM   3908 1HD2 ASN A 229     -45.237 -46.619  95.161  1.00  0.00           H  
ATOM   3909 2HD2 ASN A 229     -46.836 -46.972  95.727  1.00  0.00           H  
ATOM   3910  N   PRO A 230     -49.119 -51.855  94.921  1.00  0.00           N  
ATOM   3911  CA  PRO A 230     -49.852 -52.929  95.614  1.00  0.00           C  
ATOM   3912  C   PRO A 230     -49.660 -54.295  94.979  1.00  0.00           C  
ATOM   3913  O   PRO A 230     -50.025 -55.305  95.590  1.00  0.00           O  
ATOM   3914  CB  PRO A 230     -51.309 -52.471  95.500  1.00  0.00           C  
ATOM   3915  CG  PRO A 230     -51.359 -51.729  94.207  1.00  0.00           C  
ATOM   3916  CD  PRO A 230     -50.059 -50.972  94.160  1.00  0.00           C  
ATOM   3917  HA  PRO A 230     -49.514 -52.981  96.660  1.00  0.00           H  
ATOM   3918 1HB  PRO A 230     -51.980 -53.342  95.518  1.00  0.00           H  
ATOM   3919 2HB  PRO A 230     -51.575 -51.843  96.363  1.00  0.00           H  
ATOM   3920 1HG  PRO A 230     -51.470 -52.433  93.370  1.00  0.00           H  
ATOM   3921 2HG  PRO A 230     -52.236 -51.066  94.184  1.00  0.00           H  
ATOM   3922 1HD  PRO A 230     -49.736 -50.861  93.114  1.00  0.00           H  
ATOM   3923 2HD  PRO A 230     -50.190 -49.987  94.632  1.00  0.00           H  
ATOM   3924  N   HIS A 231     -49.095 -54.358  93.779  1.00  0.00           N  
ATOM   3925  CA  HIS A 231     -49.068 -55.597  93.020  1.00  0.00           C  
ATOM   3926  C   HIS A 231     -47.709 -56.279  93.142  1.00  0.00           C  
ATOM   3927  O   HIS A 231     -46.990 -56.084  94.121  1.00  0.00           O  
ATOM   3928  CB  HIS A 231     -49.388 -55.336  91.545  1.00  0.00           C  
ATOM   3929  CG  HIS A 231     -50.763 -54.788  91.316  1.00  0.00           C  
ATOM   3930  ND1 HIS A 231     -51.903 -55.546  91.485  1.00  0.00           N  
ATOM   3931  CD2 HIS A 231     -51.180 -53.560  90.931  1.00  0.00           C  
ATOM   3932  CE1 HIS A 231     -52.963 -54.805  91.214  1.00  0.00           C  
ATOM   3933  NE2 HIS A 231     -52.552 -53.597  90.876  1.00  0.00           N  
ATOM   3934  H   HIS A 231     -48.675 -53.528  93.384  1.00  0.00           H  
ATOM   3935  HA  HIS A 231     -49.815 -56.284  93.417  1.00  0.00           H  
ATOM   3936 1HB  HIS A 231     -48.666 -54.629  91.135  1.00  0.00           H  
ATOM   3937 2HB  HIS A 231     -49.293 -56.265  90.982  1.00  0.00           H  
ATOM   3938  HD2 HIS A 231     -50.546 -52.701  90.707  1.00  0.00           H  
ATOM   3939  HE1 HIS A 231     -54.001 -55.135  91.262  1.00  0.00           H  
ATOM   3940  HE2 HIS A 231     -53.145 -52.821  90.617  1.00  0.00           H  
ATOM   3941  N   ASN A 232     -41.637 -59.936  98.291  1.00  0.00           N  
ATOM   3942  CA  ASN A 232     -41.017 -60.310  97.024  1.00  0.00           C  
ATOM   3943  C   ASN A 232     -39.655 -60.965  97.209  1.00  0.00           C  
ATOM   3944  O   ASN A 232     -38.709 -60.316  97.662  1.00  0.00           O  
ATOM   3945  CB  ASN A 232     -40.897 -59.096  96.122  1.00  0.00           C  
ATOM   3946  CG  ASN A 232     -40.464 -59.453  94.727  1.00  0.00           C  
ATOM   3947  OD1 ASN A 232     -39.375 -59.070  94.284  1.00  0.00           O  
ATOM   3948  ND2 ASN A 232     -41.297 -60.180  94.026  1.00  0.00           N  
ATOM   3949  H   ASN A 232     -41.189 -60.206  99.156  1.00  0.00           H  
ATOM   3950  HA  ASN A 232     -41.663 -61.033  96.523  1.00  0.00           H  
ATOM   3951 1HB  ASN A 232     -41.858 -58.583  96.071  1.00  0.00           H  
ATOM   3952 2HB  ASN A 232     -40.175 -58.397  96.545  1.00  0.00           H  
ATOM   3953 1HD2 ASN A 232     -41.062 -60.448  93.091  1.00  0.00           H  
ATOM   3954 2HD2 ASN A 232     -42.167 -60.468  94.424  1.00  0.00           H  
ATOM   3955  N   CYS A 233     -39.586 -62.253  96.851  1.00  0.00           N  
ATOM   3956  CA  CYS A 233     -38.357 -62.970  96.495  1.00  0.00           C  
ATOM   3957  C   CYS A 233     -37.275 -62.842  97.576  1.00  0.00           C  
ATOM   3958  O   CYS A 233     -36.265 -62.157  97.413  1.00  0.00           O  
ATOM   3959  CB  CYS A 233     -37.802 -62.445  95.170  1.00  0.00           C  
ATOM   3960  SG  CYS A 233     -38.950 -62.591  93.780  1.00  0.00           S  
ATOM   3961  H   CYS A 233     -40.467 -62.748  96.833  1.00  0.00           H  
ATOM   3962  HA  CYS A 233     -38.583 -64.035  96.428  1.00  0.00           H  
ATOM   3963 1HB  CYS A 233     -37.535 -61.394  95.278  1.00  0.00           H  
ATOM   3964 2HB  CYS A 233     -36.893 -62.989  94.915  1.00  0.00           H  
ATOM   3965  N   THR A 234     -37.528 -63.503  98.704  1.00  0.00           N  
ATOM   3966  CA  THR A 234     -36.516 -63.589  99.750  1.00  0.00           C  
ATOM   3967  C   THR A 234     -35.257 -64.245  99.199  1.00  0.00           C  
ATOM   3968  O   THR A 234     -35.318 -65.295  98.553  1.00  0.00           O  
ATOM   3969  CB  THR A 234     -37.031 -64.378 100.968  1.00  0.00           C  
ATOM   3970  OG1 THR A 234     -38.189 -63.727 101.508  1.00  0.00           O  
ATOM   3971  CG2 THR A 234     -35.956 -64.465 102.041  1.00  0.00           C  
ATOM   3972  H   THR A 234     -38.422 -63.951  98.845  1.00  0.00           H  
ATOM   3973  HA  THR A 234     -36.276 -62.579 100.082  1.00  0.00           H  
ATOM   3974  HB  THR A 234     -37.309 -65.385 100.658  1.00  0.00           H  
ATOM   3975  HG1 THR A 234     -37.958 -62.835 101.776  1.00  0.00           H  
ATOM   3976 1HG2 THR A 234     -36.338 -65.026 102.894  1.00  0.00           H  
ATOM   3977 2HG2 THR A 234     -35.079 -64.970 101.637  1.00  0.00           H  
ATOM   3978 3HG2 THR A 234     -35.681 -63.461 102.362  1.00  0.00           H  
ATOM   3979  N   GLU A 235     -34.102 -63.624  99.472  1.00  0.00           N  
ATOM   3980  CA  GLU A 235     -32.849 -64.063  98.865  1.00  0.00           C  
ATOM   3981  C   GLU A 235     -32.389 -65.410  99.423  1.00  0.00           C  
ATOM   3982  O   GLU A 235     -32.329 -65.600 100.642  1.00  0.00           O  
ATOM   3983  CB  GLU A 235     -31.751 -63.013  99.068  1.00  0.00           C  
ATOM   3984  CG  GLU A 235     -31.247 -62.829 100.488  1.00  0.00           C  
ATOM   3985  CD  GLU A 235     -32.135 -61.925 101.311  1.00  0.00           C  
ATOM   3986  OE1 GLU A 235     -33.267 -61.636 100.872  1.00  0.00           O  
ATOM   3987  OE2 GLU A 235     -31.704 -61.510 102.405  1.00  0.00           O  
ATOM   3988  H   GLU A 235     -34.092 -62.839 100.108  1.00  0.00           H  
ATOM   3989  HA  GLU A 235     -33.011 -64.192  97.794  1.00  0.00           H  
ATOM   3990 1HB  GLU A 235     -30.885 -63.270  98.457  1.00  0.00           H  
ATOM   3991 2HB  GLU A 235     -32.111 -62.040  98.734  1.00  0.00           H  
ATOM   3992 1HG  GLU A 235     -31.192 -63.804 100.972  1.00  0.00           H  
ATOM   3993 2HG  GLU A 235     -30.242 -62.413 100.455  1.00  0.00           H  
ATOM   3994  N   PRO A 236     -32.139 -66.387  98.549  1.00  0.00           N  
ATOM   3995  CA  PRO A 236     -31.587 -67.666  99.013  1.00  0.00           C  
ATOM   3996  C   PRO A 236     -30.082 -67.570  99.223  1.00  0.00           C  
ATOM   3997  O   PRO A 236     -29.333 -67.193  98.314  1.00  0.00           O  
ATOM   3998  CB  PRO A 236     -31.936 -68.629  97.874  1.00  0.00           C  
ATOM   3999  CG  PRO A 236     -31.767 -67.812  96.639  1.00  0.00           C  
ATOM   4000  CD  PRO A 236     -32.224 -66.434  97.036  1.00  0.00           C  
ATOM   4001  HA  PRO A 236     -32.079 -67.951  99.955  1.00  0.00           H  
ATOM   4002 1HB  PRO A 236     -31.268 -69.503  97.903  1.00  0.00           H  
ATOM   4003 2HB  PRO A 236     -32.962 -69.005  98.000  1.00  0.00           H  
ATOM   4004 1HG  PRO A 236     -30.718 -67.832  96.311  1.00  0.00           H  
ATOM   4005 2HG  PRO A 236     -32.365 -68.236  95.818  1.00  0.00           H  
ATOM   4006 1HD  PRO A 236     -31.545 -65.684  96.605  1.00  0.00           H  
ATOM   4007 2HD  PRO A 236     -33.254 -66.273  96.685  1.00  0.00           H  
ATOM   4008  N   PHE A 237     -29.627 -67.892 100.426  1.00  0.00           N  
ATOM   4009  CA  PHE A 237     -28.195 -68.029 100.686  1.00  0.00           C  
ATOM   4010  C   PHE A 237     -27.569 -69.357 100.238  1.00  0.00           C  
ATOM   4011  O   PHE A 237     -26.385 -69.340  99.875  1.00  0.00           O  
ATOM   4012  CB  PHE A 237     -27.938 -67.845 102.183  1.00  0.00           C  
ATOM   4013  CG  PHE A 237     -28.142 -66.436 102.663  1.00  0.00           C  
ATOM   4014  CD1 PHE A 237     -29.355 -66.042 103.207  1.00  0.00           C  
ATOM   4015  CD2 PHE A 237     -27.121 -65.502 102.572  1.00  0.00           C  
ATOM   4016  CE1 PHE A 237     -29.544 -64.746 103.650  1.00  0.00           C  
ATOM   4017  CE2 PHE A 237     -27.306 -64.207 103.015  1.00  0.00           C  
ATOM   4018  CZ  PHE A 237     -28.519 -63.829 103.554  1.00  0.00           C  
ATOM   4019  H   PHE A 237     -30.281 -68.047 101.180  1.00  0.00           H  
ATOM   4020  HA  PHE A 237     -27.661 -67.302 100.073  1.00  0.00           H  
ATOM   4021 1HB  PHE A 237     -28.602 -68.496 102.749  1.00  0.00           H  
ATOM   4022 2HB  PHE A 237     -26.915 -68.139 102.415  1.00  0.00           H  
ATOM   4023  HD1 PHE A 237     -30.165 -66.768 103.284  1.00  0.00           H  
ATOM   4024  HD2 PHE A 237     -26.162 -65.801 102.146  1.00  0.00           H  
ATOM   4025  HE1 PHE A 237     -30.502 -64.450 104.074  1.00  0.00           H  
ATOM   4026  HE2 PHE A 237     -26.495 -63.482 102.938  1.00  0.00           H  
ATOM   4027  HZ  PHE A 237     -28.667 -62.807 103.901  1.00  0.00           H  
ATOM   4028  N   PRO A 238     -28.266 -70.528 100.257  1.00  0.00           N  
ATOM   4029  CA  PRO A 238     -27.429 -71.643  99.784  1.00  0.00           C  
ATOM   4030  C   PRO A 238     -27.253 -71.644  98.269  1.00  0.00           C  
ATOM   4031  O   PRO A 238     -28.063 -71.030  97.577  1.00  0.00           O  
ATOM   4032  CB  PRO A 238     -28.210 -72.875 100.253  1.00  0.00           C  
ATOM   4033  CG  PRO A 238     -29.636 -72.447 100.198  1.00  0.00           C  
ATOM   4034  CD  PRO A 238     -29.615 -71.012 100.653  1.00  0.00           C  
ATOM   4035  HA  PRO A 238     -26.448 -71.593 100.278  1.00  0.00           H  
ATOM   4036 1HB  PRO A 238     -27.994 -73.729  99.595  1.00  0.00           H  
ATOM   4037 2HB  PRO A 238     -27.889 -73.160 101.266  1.00  0.00           H  
ATOM   4038 1HG  PRO A 238     -30.028 -72.561  99.176  1.00  0.00           H  
ATOM   4039 2HG  PRO A 238     -30.251 -73.088 100.847  1.00  0.00           H  
ATOM   4040 1HD  PRO A 238     -30.403 -70.449 100.132  1.00  0.00           H  
ATOM   4041 2HD  PRO A 238     -29.764 -70.970 101.742  1.00  0.00           H  
ATOM   4042  N   GLN A 239     -24.065 -69.657  93.788  1.00  0.00           N  
ATOM   4043  CA  GLN A 239     -22.908 -69.842  94.661  1.00  0.00           C  
ATOM   4044  C   GLN A 239     -22.097 -68.542  94.947  1.00  0.00           C  
ATOM   4045  O   GLN A 239     -21.718 -68.324  96.098  1.00  0.00           O  
ATOM   4046  CB  GLN A 239     -21.985 -70.899  94.047  1.00  0.00           C  
ATOM   4047  CG  GLN A 239     -22.611 -72.277  93.925  1.00  0.00           C  
ATOM   4048  CD  GLN A 239     -22.963 -72.875  95.274  1.00  0.00           C  
ATOM   4049  OE1 GLN A 239     -22.304 -72.601  96.281  1.00  0.00           O  
ATOM   4050  NE2 GLN A 239     -24.006 -73.696  95.303  1.00  0.00           N  
ATOM   4051  H   GLN A 239     -23.925 -69.302  92.853  1.00  0.00           H  
ATOM   4052  HA  GLN A 239     -23.263 -70.135  95.649  1.00  0.00           H  
ATOM   4053 1HB  GLN A 239     -21.677 -70.579  93.052  1.00  0.00           H  
ATOM   4054 2HB  GLN A 239     -21.084 -70.991  94.654  1.00  0.00           H  
ATOM   4055 1HG  GLN A 239     -23.525 -72.199  93.337  1.00  0.00           H  
ATOM   4056 2HG  GLN A 239     -21.904 -72.944  93.430  1.00  0.00           H  
ATOM   4057 1HE2 GLN A 239     -24.286 -74.120  96.165  1.00  0.00           H  
ATOM   4058 2HE2 GLN A 239     -24.513 -73.890  94.463  1.00  0.00           H  
ATOM   4059  N   PRO A 240     -21.833 -67.644  93.937  1.00  0.00           N  
ATOM   4060  CA  PRO A 240     -20.948 -66.506  94.239  1.00  0.00           C  
ATOM   4061  C   PRO A 240     -21.617 -65.397  95.037  1.00  0.00           C  
ATOM   4062  O   PRO A 240     -22.831 -65.413  95.256  1.00  0.00           O  
ATOM   4063  CB  PRO A 240     -20.553 -66.012  92.844  1.00  0.00           C  
ATOM   4064  CG  PRO A 240     -21.718 -66.373  91.986  1.00  0.00           C  
ATOM   4065  CD  PRO A 240     -22.162 -67.716  92.502  1.00  0.00           C  
ATOM   4066  HA  PRO A 240     -20.073 -66.866  94.799  1.00  0.00           H  
ATOM   4067 1HB  PRO A 240     -20.360 -64.930  92.868  1.00  0.00           H  
ATOM   4068 2HB  PRO A 240     -19.620 -66.498  92.523  1.00  0.00           H  
ATOM   4069 1HG  PRO A 240     -22.503 -65.607  92.070  1.00  0.00           H  
ATOM   4070 2HG  PRO A 240     -21.416 -66.404  90.929  1.00  0.00           H  
ATOM   4071 1HD  PRO A 240     -23.245 -67.828  92.350  1.00  0.00           H  
ATOM   4072 2HD  PRO A 240     -21.612 -68.511  91.976  1.00  0.00           H  
ATOM   4073  N   LEU A 241     -20.821 -64.419  95.476  1.00  0.00           N  
ATOM   4074  CA  LEU A 241     -21.326 -63.426  96.415  1.00  0.00           C  
ATOM   4075  C   LEU A 241     -22.343 -62.510  95.748  1.00  0.00           C  
ATOM   4076  O   LEU A 241     -23.257 -62.005  96.411  1.00  0.00           O  
ATOM   4077  CB  LEU A 241     -20.168 -62.593  96.979  1.00  0.00           C  
ATOM   4078  CG  LEU A 241     -19.170 -63.353  97.861  1.00  0.00           C  
ATOM   4079  CD1 LEU A 241     -18.020 -62.428  98.240  1.00  0.00           C  
ATOM   4080  CD2 LEU A 241     -19.882 -63.876  99.100  1.00  0.00           C  
ATOM   4081  H   LEU A 241     -19.863 -64.359  95.162  1.00  0.00           H  
ATOM   4082  HA  LEU A 241     -21.845 -63.944  97.220  1.00  0.00           H  
ATOM   4083 1HB  LEU A 241     -19.614 -62.161  96.148  1.00  0.00           H  
ATOM   4084 2HB  LEU A 241     -20.583 -61.779  97.574  1.00  0.00           H  
ATOM   4085  HG  LEU A 241     -18.753 -64.190  97.301  1.00  0.00           H  
ATOM   4086 1HD1 LEU A 241     -17.310 -62.969  98.867  1.00  0.00           H  
ATOM   4087 2HD1 LEU A 241     -17.517 -62.085  97.337  1.00  0.00           H  
ATOM   4088 3HD1 LEU A 241     -18.409 -61.571  98.789  1.00  0.00           H  
ATOM   4089 1HD2 LEU A 241     -19.172 -64.417  99.727  1.00  0.00           H  
ATOM   4090 2HD2 LEU A 241     -20.297 -63.039  99.662  1.00  0.00           H  
ATOM   4091 3HD2 LEU A 241     -20.686 -64.548  98.801  1.00  0.00           H  
ATOM   4092  N   GLU A 242     -22.203 -62.281  94.443  1.00  0.00           N  
ATOM   4093  CA  GLU A 242     -23.033 -61.325  93.714  1.00  0.00           C  
ATOM   4094  C   GLU A 242     -24.204 -62.012  93.029  1.00  0.00           C  
ATOM   4095  O   GLU A 242     -24.850 -61.437  92.149  1.00  0.00           O  
ATOM   4096  CB  GLU A 242     -22.196 -60.575  92.675  1.00  0.00           C  
ATOM   4097  CG  GLU A 242     -21.089 -59.711  93.263  1.00  0.00           C  
ATOM   4098  CD  GLU A 242     -20.341 -58.929  92.220  1.00  0.00           C  
ATOM   4099  OE1 GLU A 242     -20.629 -59.096  91.060  1.00  0.00           O  
ATOM   4100  OE2 GLU A 242     -19.479 -58.164  92.585  1.00  0.00           O  
ATOM   4101  H   GLU A 242     -21.490 -62.795  93.945  1.00  0.00           H  
ATOM   4102  HA  GLU A 242     -23.455 -60.617  94.429  1.00  0.00           H  
ATOM   4103 1HB  GLU A 242     -21.735 -61.291  91.994  1.00  0.00           H  
ATOM   4104 2HB  GLU A 242     -22.844 -59.930  92.082  1.00  0.00           H  
ATOM   4105 1HG  GLU A 242     -21.528 -59.015  93.978  1.00  0.00           H  
ATOM   4106 2HG  GLU A 242     -20.391 -60.351  93.802  1.00  0.00           H  
ATOM   4107  N   ILE A 243     -24.490 -63.253  93.435  1.00  0.00           N  
ATOM   4108  CA  ILE A 243     -25.623 -64.003  92.908  1.00  0.00           C  
ATOM   4109  C   ILE A 243     -26.955 -63.371  93.311  1.00  0.00           C  
ATOM   4110  O   ILE A 243     -27.916 -63.397  92.532  1.00  0.00           O  
ATOM   4111  CB  ILE A 243     -25.580 -65.464  93.391  1.00  0.00           C  
ATOM   4112  CG1 ILE A 243     -26.517 -66.333  92.549  1.00  0.00           C  
ATOM   4113  CG2 ILE A 243     -25.951 -65.548  94.864  1.00  0.00           C  
ATOM   4114  CD1 ILE A 243     -26.107 -66.446  91.098  1.00  0.00           C  
ATOM   4115  H   ILE A 243     -23.897 -63.681  94.131  1.00  0.00           H  
ATOM   4116  HA  ILE A 243     -25.592 -63.957  91.820  1.00  0.00           H  
ATOM   4117  HB  ILE A 243     -24.575 -65.862  93.257  1.00  0.00           H  
ATOM   4118 1HG1 ILE A 243     -26.559 -67.337  92.971  1.00  0.00           H  
ATOM   4119 2HG1 ILE A 243     -27.526 -65.922  92.586  1.00  0.00           H  
ATOM   4120 1HG2 ILE A 243     -25.917 -66.587  95.189  1.00  0.00           H  
ATOM   4121 2HG2 ILE A 243     -25.246 -64.960  95.451  1.00  0.00           H  
ATOM   4122 3HG2 ILE A 243     -26.958 -65.156  95.008  1.00  0.00           H  
ATOM   4123 1HD1 ILE A 243     -26.819 -67.076  90.566  1.00  0.00           H  
ATOM   4124 2HD1 ILE A 243     -26.092 -65.453  90.646  1.00  0.00           H  
ATOM   4125 3HD1 ILE A 243     -25.114 -66.888  91.035  1.00  0.00           H  
ATOM   4126  N   ASN A 244     -27.019 -62.733  94.480  1.00  0.00           N  
ATOM   4127  CA  ASN A 244     -28.230 -62.079  94.953  1.00  0.00           C  
ATOM   4128  C   ASN A 244     -28.146 -60.563  94.843  1.00  0.00           C  
ATOM   4129  O   ASN A 244     -28.851 -59.845  95.564  1.00  0.00           O  
ATOM   4130  CB  ASN A 244     -28.517 -62.500  96.392  1.00  0.00           C  
ATOM   4131  CG  ASN A 244     -28.807 -63.982  96.505  1.00  0.00           C  
ATOM   4132  OD1 ASN A 244     -29.478 -64.558  95.649  1.00  0.00           O  
ATOM   4133  ND2 ASN A 244     -28.314 -64.606  97.567  1.00  0.00           N  
ATOM   4134  H   ASN A 244     -26.189 -62.708  95.057  1.00  0.00           H  
ATOM   4135  HA  ASN A 244     -29.061 -62.389  94.319  1.00  0.00           H  
ATOM   4136 1HB  ASN A 244     -27.661 -62.256  97.022  1.00  0.00           H  
ATOM   4137 2HB  ASN A 244     -29.372 -61.941  96.772  1.00  0.00           H  
ATOM   4138 1HD2 ASN A 244     -28.475 -65.586  97.692  1.00  0.00           H  
ATOM   4139 2HD2 ASN A 244     -27.781 -64.098  98.243  1.00  0.00           H  
ATOM   4140  N   GLN A 245     -27.289 -60.064  93.953  1.00  0.00           N  
ATOM   4141  CA  GLN A 245     -27.084 -58.640  93.745  1.00  0.00           C  
ATOM   4142  C   GLN A 245     -27.522 -58.166  92.364  1.00  0.00           C  
ATOM   4143  O   GLN A 245     -27.731 -56.960  92.181  1.00  0.00           O  
ATOM   4144  CB  GLN A 245     -25.609 -58.291  93.963  1.00  0.00           C  
ATOM   4145  CG  GLN A 245     -25.123 -58.503  95.387  1.00  0.00           C  
ATOM   4146  CD  GLN A 245     -25.802 -57.574  96.374  1.00  0.00           C  
ATOM   4147  OE1 GLN A 245     -25.822 -56.354  96.188  1.00  0.00           O  
ATOM   4148  NE2 GLN A 245     -26.364 -58.146  97.433  1.00  0.00           N  
ATOM   4149  H   GLN A 245     -26.759 -60.723  93.399  1.00  0.00           H  
ATOM   4150  HA  GLN A 245     -27.686 -58.095  94.471  1.00  0.00           H  
ATOM   4151 1HB  GLN A 245     -24.990 -58.899  93.302  1.00  0.00           H  
ATOM   4152 2HB  GLN A 245     -25.440 -57.247  93.702  1.00  0.00           H  
ATOM   4153 1HG  GLN A 245     -25.334 -59.531  95.683  1.00  0.00           H  
ATOM   4154 2HG  GLN A 245     -24.049 -58.317  95.425  1.00  0.00           H  
ATOM   4155 1HE2 GLN A 245     -26.828 -57.584  98.119  1.00  0.00           H  
ATOM   4156 2HE2 GLN A 245     -26.325 -59.139  97.545  1.00  0.00           H  
ATOM   4157  N   SER A 246     -27.727 -59.068  91.406  1.00  0.00           N  
ATOM   4158  CA  SER A 246     -27.923 -58.636  90.019  1.00  0.00           C  
ATOM   4159  C   SER A 246     -29.356 -58.220  89.695  1.00  0.00           C  
ATOM   4160  O   SER A 246     -29.618 -57.040  89.444  1.00  0.00           O  
ATOM   4161  CB  SER A 246     -27.506 -59.751  89.081  1.00  0.00           C  
ATOM   4162  OG  SER A 246     -27.727 -59.391  87.744  1.00  0.00           O  
ATOM   4163  H   SER A 246     -27.752 -60.054  91.623  1.00  0.00           H  
ATOM   4164  HA  SER A 246     -27.308 -57.753  89.843  1.00  0.00           H  
ATOM   4165 1HB  SER A 246     -26.450 -59.976  89.229  1.00  0.00           H  
ATOM   4166 2HB  SER A 246     -28.069 -60.653  89.315  1.00  0.00           H  
ATOM   4167  HG  SER A 246     -28.088 -60.172  87.317  1.00  0.00           H  
ATOM   4168  N   LEU A 247     -30.298 -59.169  89.697  1.00  0.00           N  
ATOM   4169  CA  LEU A 247     -31.645 -58.780  89.290  1.00  0.00           C  
ATOM   4170  C   LEU A 247     -32.746 -59.266  90.224  1.00  0.00           C  
ATOM   4171  O   LEU A 247     -33.513 -58.459  90.754  1.00  0.00           O  
ATOM   4172  CB  LEU A 247     -31.922 -59.308  87.877  1.00  0.00           C  
ATOM   4173  CG  LEU A 247     -33.325 -59.028  87.326  1.00  0.00           C  
ATOM   4174  CD1 LEU A 247     -33.547 -57.524  87.240  1.00  0.00           C  
ATOM   4175  CD2 LEU A 247     -33.474 -59.680  85.960  1.00  0.00           C  
ATOM   4176  H   LEU A 247     -30.121 -60.127  89.963  1.00  0.00           H  
ATOM   4177  HA  LEU A 247     -31.711 -57.692  89.313  1.00  0.00           H  
ATOM   4178 1HB  LEU A 247     -31.202 -58.863  87.193  1.00  0.00           H  
ATOM   4179 2HB  LEU A 247     -31.774 -60.388  87.875  1.00  0.00           H  
ATOM   4180  HG  LEU A 247     -34.073 -59.436  88.007  1.00  0.00           H  
ATOM   4181 1HD1 LEU A 247     -34.544 -57.324  86.849  1.00  0.00           H  
ATOM   4182 2HD1 LEU A 247     -33.454 -57.085  88.234  1.00  0.00           H  
ATOM   4183 3HD1 LEU A 247     -32.803 -57.083  86.578  1.00  0.00           H  
ATOM   4184 1HD2 LEU A 247     -34.472 -59.482  85.568  1.00  0.00           H  
ATOM   4185 2HD2 LEU A 247     -32.729 -59.271  85.278  1.00  0.00           H  
ATOM   4186 3HD2 LEU A 247     -33.329 -60.757  86.053  1.00  0.00           H  
ATOM   4187  N   LEU A 248     -32.837 -60.583  90.422  1.00  0.00           N  
ATOM   4188  CA  LEU A 248     -34.046 -61.153  91.012  1.00  0.00           C  
ATOM   4189  C   LEU A 248     -34.108 -60.926  92.512  1.00  0.00           C  
ATOM   4190  O   LEU A 248     -35.126 -60.475  93.045  1.00  0.00           O  
ATOM   4191  CB  LEU A 248     -34.116 -62.657  90.720  1.00  0.00           C  
ATOM   4192  CG  LEU A 248     -35.323 -63.394  91.315  1.00  0.00           C  
ATOM   4193  CD1 LEU A 248     -36.609 -62.741  90.825  1.00  0.00           C  
ATOM   4194  CD2 LEU A 248     -35.269 -64.861  90.916  1.00  0.00           C  
ATOM   4195  H   LEU A 248     -32.078 -61.197  90.168  1.00  0.00           H  
ATOM   4196  HA  LEU A 248     -34.913 -60.670  90.561  1.00  0.00           H  
ATOM   4197 1HB  LEU A 248     -34.139 -62.801  89.642  1.00  0.00           H  
ATOM   4198 2HB  LEU A 248     -33.215 -63.129  91.111  1.00  0.00           H  
ATOM   4199  HG  LEU A 248     -35.301 -63.312  92.402  1.00  0.00           H  
ATOM   4200 1HD1 LEU A 248     -37.466 -63.265  91.248  1.00  0.00           H  
ATOM   4201 2HD1 LEU A 248     -36.630 -61.698  91.141  1.00  0.00           H  
ATOM   4202 3HD1 LEU A 248     -36.652 -62.793  89.738  1.00  0.00           H  
ATOM   4203 1HD2 LEU A 248     -36.126 -65.386  91.339  1.00  0.00           H  
ATOM   4204 2HD2 LEU A 248     -35.293 -64.944  89.829  1.00  0.00           H  
ATOM   4205 3HD2 LEU A 248     -34.348 -65.307  91.294  1.00  0.00           H  
ATOM   4206  N   TYR A 249     -33.022 -61.248  93.208  1.00  0.00           N  
ATOM   4207  CA  TYR A 249     -33.019 -61.267  94.661  1.00  0.00           C  
ATOM   4208  C   TYR A 249     -32.352 -60.037  95.255  1.00  0.00           C  
ATOM   4209  O   TYR A 249     -31.852 -60.088  96.385  1.00  0.00           O  
ATOM   4210  CB  TYR A 249     -32.328 -62.534  95.170  1.00  0.00           C  
ATOM   4211  CG  TYR A 249     -33.024 -63.814  94.763  1.00  0.00           C  
ATOM   4212  CD1 TYR A 249     -32.352 -64.755  93.997  1.00  0.00           C  
ATOM   4213  CD2 TYR A 249     -34.334 -64.046  95.155  1.00  0.00           C  
ATOM   4214  CE1 TYR A 249     -32.988 -65.924  93.626  1.00  0.00           C  
ATOM   4215  CE2 TYR A 249     -34.970 -65.215  94.784  1.00  0.00           C  
ATOM   4216  CZ  TYR A 249     -34.301 -66.151  94.022  1.00  0.00           C  
ATOM   4217  OH  TYR A 249     -34.934 -67.316  93.652  1.00  0.00           O  
ATOM   4218  H   TYR A 249     -32.176 -61.485  92.711  1.00  0.00           H  
ATOM   4219  HA  TYR A 249     -34.052 -61.245  95.010  1.00  0.00           H  
ATOM   4220 1HB  TYR A 249     -31.305 -62.567  94.792  1.00  0.00           H  
ATOM   4221 2HB  TYR A 249     -32.274 -62.507  96.258  1.00  0.00           H  
ATOM   4222  HD1 TYR A 249     -31.323 -64.573  93.689  1.00  0.00           H  
ATOM   4223  HD2 TYR A 249     -34.862 -63.306  95.756  1.00  0.00           H  
ATOM   4224  HE1 TYR A 249     -32.460 -66.664  93.024  1.00  0.00           H  
ATOM   4225  HE2 TYR A 249     -36.000 -65.397  95.091  1.00  0.00           H  
ATOM   4226  HH  TYR A 249     -35.850 -67.286  93.939  1.00  0.00           H  
ATOM   4227  N   ARG A 250     -32.336 -58.928  94.519  1.00  0.00           N  
ATOM   4228  CA  ARG A 250     -31.796 -57.668  95.005  1.00  0.00           C  
ATOM   4229  C   ARG A 250     -32.896 -56.643  95.243  1.00  0.00           C  
ATOM   4230  O   ARG A 250     -33.017 -56.109  96.350  1.00  0.00           O  
ATOM   4231  CB  ARG A 250     -30.788 -57.104  94.014  1.00  0.00           C  
ATOM   4232  CG  ARG A 250     -30.202 -55.755  94.396  1.00  0.00           C  
ATOM   4233  CD  ARG A 250     -29.394 -55.839  95.640  1.00  0.00           C  
ATOM   4234  NE  ARG A 250     -28.830 -54.551  96.008  1.00  0.00           N  
ATOM   4235  CZ  ARG A 250     -29.465 -53.621  96.747  1.00  0.00           C  
ATOM   4236  NH1 ARG A 250     -30.682 -53.850  97.188  1.00  0.00           N  
ATOM   4237  NH2 ARG A 250     -28.865 -52.478  97.030  1.00  0.00           N  
ATOM   4238  H   ARG A 250     -32.715 -58.972  93.584  1.00  0.00           H  
ATOM   4239  HA  ARG A 250     -31.314 -57.846  95.967  1.00  0.00           H  
ATOM   4240 1HB  ARG A 250     -29.961 -57.803  93.900  1.00  0.00           H  
ATOM   4241 2HB  ARG A 250     -31.261 -56.994  93.038  1.00  0.00           H  
ATOM   4242 1HG  ARG A 250     -29.559 -55.396  93.593  1.00  0.00           H  
ATOM   4243 2HG  ARG A 250     -31.010 -55.040  94.561  1.00  0.00           H  
ATOM   4244 1HD  ARG A 250     -30.023 -56.183  96.460  1.00  0.00           H  
ATOM   4245 2HD  ARG A 250     -28.573 -56.541  95.493  1.00  0.00           H  
ATOM   4246  HE  ARG A 250     -27.894 -54.338  95.687  1.00  0.00           H  
ATOM   4247 1HH1 ARG A 250     -31.141 -54.724  96.973  1.00  0.00           H  
ATOM   4248 2HH1 ARG A 250     -31.158 -53.153  97.742  1.00  0.00           H  
ATOM   4249 1HH2 ARG A 250     -27.929 -52.301  96.691  1.00  0.00           H  
ATOM   4250 2HH2 ARG A 250     -29.341 -51.781  97.583  1.00  0.00           H  
ATOM   4251  N   GLY A 251     -33.708 -56.354  94.232  1.00  0.00           N  
ATOM   4252  CA  GLY A 251     -34.767 -55.381  94.364  1.00  0.00           C  
ATOM   4253  C   GLY A 251     -36.141 -56.009  94.271  1.00  0.00           C  
ATOM   4254  O   GLY A 251     -36.298 -57.142  93.808  1.00  0.00           O  
ATOM   4255  H   GLY A 251     -33.583 -56.827  93.348  1.00  0.00           H  
ATOM   4256 1HA  GLY A 251     -34.671 -54.868  95.321  1.00  0.00           H  
ATOM   4257 2HA  GLY A 251     -34.666 -54.627  93.584  1.00  0.00           H  
ATOM   4258  N   PRO A 252     -37.166 -55.287  94.733  1.00  0.00           N  
ATOM   4259  CA  PRO A 252     -38.549 -55.741  94.524  1.00  0.00           C  
ATOM   4260  C   PRO A 252     -38.908 -55.689  93.046  1.00  0.00           C  
ATOM   4261  O   PRO A 252     -38.896 -54.626  92.423  1.00  0.00           O  
ATOM   4262  CB  PRO A 252     -39.378 -54.753  95.354  1.00  0.00           C  
ATOM   4263  CG  PRO A 252     -38.559 -53.507  95.399  1.00  0.00           C  
ATOM   4264  CD  PRO A 252     -37.125 -53.953  95.406  1.00  0.00           C  
ATOM   4265  HA  PRO A 252     -38.657 -56.764  94.913  1.00  0.00           H  
ATOM   4266 1HB  PRO A 252     -40.358 -54.594  94.882  1.00  0.00           H  
ATOM   4267 2HB  PRO A 252     -39.567 -55.167  96.355  1.00  0.00           H  
ATOM   4268 1HG  PRO A 252     -38.785 -52.871  94.530  1.00  0.00           H  
ATOM   4269 2HG  PRO A 252     -38.810 -52.920  96.295  1.00  0.00           H  
ATOM   4270 1HD  PRO A 252     -36.515 -53.237  94.837  1.00  0.00           H  
ATOM   4271 2HD  PRO A 252     -36.769 -54.028  96.444  1.00  0.00           H  
ATOM   4272  N   VAL A 253     -39.206 -56.856  92.485  1.00  0.00           N  
ATOM   4273  CA  VAL A 253     -39.378 -56.996  91.042  1.00  0.00           C  
ATOM   4274  C   VAL A 253     -40.761 -56.498  90.652  1.00  0.00           C  
ATOM   4275  O   VAL A 253     -41.774 -56.958  91.189  1.00  0.00           O  
ATOM   4276  CB  VAL A 253     -39.211 -58.465  90.610  1.00  0.00           C  
ATOM   4277  CG1 VAL A 253     -39.521 -58.622  89.128  1.00  0.00           C  
ATOM   4278  CG2 VAL A 253     -37.799 -58.938  90.919  1.00  0.00           C  
ATOM   4279  H   VAL A 253     -39.316 -57.668  93.074  1.00  0.00           H  
ATOM   4280  HA  VAL A 253     -38.630 -56.378  90.543  1.00  0.00           H  
ATOM   4281  HB  VAL A 253     -39.928 -59.079  91.155  1.00  0.00           H  
ATOM   4282 1HG1 VAL A 253     -39.398 -59.667  88.840  1.00  0.00           H  
ATOM   4283 2HG1 VAL A 253     -40.547 -58.312  88.936  1.00  0.00           H  
ATOM   4284 3HG1 VAL A 253     -38.838 -58.003  88.546  1.00  0.00           H  
ATOM   4285 1HG2 VAL A 253     -37.688 -59.978  90.611  1.00  0.00           H  
ATOM   4286 2HG2 VAL A 253     -37.081 -58.321  90.378  1.00  0.00           H  
ATOM   4287 3HG2 VAL A 253     -37.614 -58.856  91.990  1.00  0.00           H  
ATOM   4288  N   ASP A 254     -40.800 -55.546  89.734  1.00  0.00           N  
ATOM   4289  CA  ASP A 254     -42.051 -55.116  89.129  1.00  0.00           C  
ATOM   4290  C   ASP A 254     -42.452 -56.155  88.088  1.00  0.00           C  
ATOM   4291  O   ASP A 254     -41.744 -56.311  87.085  1.00  0.00           O  
ATOM   4292  CB  ASP A 254     -41.913 -53.735  88.484  1.00  0.00           C  
ATOM   4293  CG  ASP A 254     -43.187 -53.275  87.789  1.00  0.00           C  
ATOM   4294  OD1 ASP A 254     -44.085 -54.072  87.649  1.00  0.00           O  
ATOM   4295  OD2 ASP A 254     -43.250 -52.132  87.404  1.00  0.00           O  
ATOM   4296  H   ASP A 254     -39.938 -55.107  89.446  1.00  0.00           H  
ATOM   4297  HA  ASP A 254     -42.808 -55.047  89.911  1.00  0.00           H  
ATOM   4298 1HB  ASP A 254     -41.648 -53.002  89.247  1.00  0.00           H  
ATOM   4299 2HB  ASP A 254     -41.103 -53.753  87.754  1.00  0.00           H  
ATOM   4300  N   PRO A 255     -43.539 -56.909  88.294  1.00  0.00           N  
ATOM   4301  CA  PRO A 255     -43.884 -57.957  87.322  1.00  0.00           C  
ATOM   4302  C   PRO A 255     -44.251 -57.425  85.952  1.00  0.00           C  
ATOM   4303  O   PRO A 255     -44.214 -58.184  84.976  1.00  0.00           O  
ATOM   4304  CB  PRO A 255     -45.071 -58.670  87.983  1.00  0.00           C  
ATOM   4305  CG  PRO A 255     -45.624 -57.670  88.925  1.00  0.00           C  
ATOM   4306  CD  PRO A 255     -44.449 -56.902  89.448  1.00  0.00           C  
ATOM   4307  HA  PRO A 255     -43.030 -58.641  87.207  1.00  0.00           H  
ATOM   4308 1HB  PRO A 255     -45.797 -58.979  87.217  1.00  0.00           H  
ATOM   4309 2HB  PRO A 255     -44.726 -59.584  88.488  1.00  0.00           H  
ATOM   4310 1HG  PRO A 255     -46.343 -57.018  88.408  1.00  0.00           H  
ATOM   4311 2HG  PRO A 255     -46.177 -58.175  89.732  1.00  0.00           H  
ATOM   4312 1HD  PRO A 255     -44.766 -55.885  89.718  1.00  0.00           H  
ATOM   4313 2HD  PRO A 255     -44.029 -57.423  90.321  1.00  0.00           H  
ATOM   4314  N   ALA A 256     -44.607 -56.153  85.846  1.00  0.00           N  
ATOM   4315  CA  ALA A 256     -45.047 -55.583  84.583  1.00  0.00           C  
ATOM   4316  C   ALA A 256     -43.898 -55.003  83.771  1.00  0.00           C  
ATOM   4317  O   ALA A 256     -44.091 -54.680  82.594  1.00  0.00           O  
ATOM   4318  CB  ALA A 256     -46.109 -54.512  84.837  1.00  0.00           C  
ATOM   4319  H   ALA A 256     -44.573 -55.564  86.665  1.00  0.00           H  
ATOM   4320  HA  ALA A 256     -45.482 -56.383  83.983  1.00  0.00           H  
ATOM   4321 1HB  ALA A 256     -46.434 -54.089  83.887  1.00  0.00           H  
ATOM   4322 2HB  ALA A 256     -46.963 -54.961  85.347  1.00  0.00           H  
ATOM   4323 3HB  ALA A 256     -45.689 -53.725  85.461  1.00  0.00           H  
ATOM   4324  N   ASN A 257     -42.713 -54.863  84.369  1.00  0.00           N  
ATOM   4325  CA  ASN A 257     -41.611 -54.190  83.689  1.00  0.00           C  
ATOM   4326  C   ASN A 257     -40.984 -55.097  82.638  1.00  0.00           C  
ATOM   4327  O   ASN A 257     -40.644 -54.636  81.544  1.00  0.00           O  
ATOM   4328  CB  ASN A 257     -40.567 -53.728  84.689  1.00  0.00           C  
ATOM   4329  CG  ASN A 257     -39.492 -52.890  84.055  1.00  0.00           C  
ATOM   4330  OD1 ASN A 257     -39.766 -51.814  83.511  1.00  0.00           O  
ATOM   4331  ND2 ASN A 257     -38.272 -53.361  84.116  1.00  0.00           N  
ATOM   4332  H   ASN A 257     -42.570 -55.223  85.302  1.00  0.00           H  
ATOM   4333  HA  ASN A 257     -42.003 -53.305  83.185  1.00  0.00           H  
ATOM   4334 1HB  ASN A 257     -41.049 -53.146  85.476  1.00  0.00           H  
ATOM   4335 2HB  ASN A 257     -40.105 -54.596  85.160  1.00  0.00           H  
ATOM   4336 1HD2 ASN A 257     -37.516 -52.846  83.711  1.00  0.00           H  
ATOM   4337 2HD2 ASN A 257     -38.096 -54.236  84.566  1.00  0.00           H  
ATOM   4338  N   TRP A 258     -40.838 -56.385  82.949  1.00  0.00           N  
ATOM   4339  CA  TRP A 258     -40.194 -57.311  82.022  1.00  0.00           C  
ATOM   4340  C   TRP A 258     -40.997 -57.445  80.734  1.00  0.00           C  
ATOM   4341  O   TRP A 258     -40.448 -57.834  79.696  1.00  0.00           O  
ATOM   4342  CB  TRP A 258     -40.027 -58.686  82.670  1.00  0.00           C  
ATOM   4343  CG  TRP A 258     -39.222 -59.643  81.844  1.00  0.00           C  
ATOM   4344  CD1 TRP A 258     -37.874 -59.614  81.646  1.00  0.00           C  
ATOM   4345  CD2 TRP A 258     -39.713 -60.783  81.098  1.00  0.00           C  
ATOM   4346  NE1 TRP A 258     -37.494 -60.652  80.830  1.00  0.00           N  
ATOM   4347  CE2 TRP A 258     -38.606 -61.378  80.487  1.00  0.00           C  
ATOM   4348  CE3 TRP A 258     -40.984 -61.339  80.904  1.00  0.00           C  
ATOM   4349  CZ2 TRP A 258     -38.726 -62.505  79.689  1.00  0.00           C  
ATOM   4350  CZ3 TRP A 258     -41.104 -62.469  80.105  1.00  0.00           C  
ATOM   4351  CH2 TRP A 258     -40.004 -63.037  79.514  1.00  0.00           C  
ATOM   4352  H   TRP A 258     -41.174 -56.733  83.836  1.00  0.00           H  
ATOM   4353  HA  TRP A 258     -39.214 -56.911  81.760  1.00  0.00           H  
ATOM   4354 1HB  TRP A 258     -39.540 -58.575  83.639  1.00  0.00           H  
ATOM   4355 2HB  TRP A 258     -41.008 -59.127  82.846  1.00  0.00           H  
ATOM   4356  HD1 TRP A 258     -37.198 -58.876  82.072  1.00  0.00           H  
ATOM   4357  HE1 TRP A 258     -36.550 -60.849  80.530  1.00  0.00           H  
ATOM   4358  HE3 TRP A 258     -41.861 -60.893  81.374  1.00  0.00           H  
ATOM   4359  HZ2 TRP A 258     -37.865 -62.970  79.210  1.00  0.00           H  
ATOM   4360  HZ3 TRP A 258     -42.097 -62.894  79.958  1.00  0.00           H  
ATOM   4361  HH2 TRP A 258     -40.134 -63.923  78.893  1.00  0.00           H  
ATOM   4362  N   PHE A 259     -42.289 -57.129  80.778  1.00  0.00           N  
ATOM   4363  CA  PHE A 259     -43.149 -57.154  79.607  1.00  0.00           C  
ATOM   4364  C   PHE A 259     -43.217 -55.806  78.903  1.00  0.00           C  
ATOM   4365  O   PHE A 259     -44.008 -55.646  77.968  1.00  0.00           O  
ATOM   4366  CB  PHE A 259     -44.560 -57.591  80.004  1.00  0.00           C  
ATOM   4367  CG  PHE A 259     -44.655 -59.034  80.412  1.00  0.00           C  
ATOM   4368  CD1 PHE A 259     -44.558 -59.400  81.746  1.00  0.00           C  
ATOM   4369  CD2 PHE A 259     -44.841 -60.028  79.463  1.00  0.00           C  
ATOM   4370  CE1 PHE A 259     -44.645 -60.727  82.123  1.00  0.00           C  
ATOM   4371  CE2 PHE A 259     -44.930 -61.355  79.837  1.00  0.00           C  
ATOM   4372  CZ  PHE A 259     -44.831 -61.704  81.169  1.00  0.00           C  
ATOM   4373  H   PHE A 259     -42.680 -56.860  81.670  1.00  0.00           H  
ATOM   4374  HA  PHE A 259     -42.737 -57.866  78.889  1.00  0.00           H  
ATOM   4375 1HB  PHE A 259     -44.911 -56.979  80.834  1.00  0.00           H  
ATOM   4376 2HB  PHE A 259     -45.240 -57.429  79.168  1.00  0.00           H  
ATOM   4377  HD1 PHE A 259     -44.412 -58.627  82.501  1.00  0.00           H  
ATOM   4378  HD2 PHE A 259     -44.919 -59.752  78.411  1.00  0.00           H  
ATOM   4379  HE1 PHE A 259     -44.567 -61.000  83.175  1.00  0.00           H  
ATOM   4380  HE2 PHE A 259     -45.077 -62.126  79.081  1.00  0.00           H  
ATOM   4381  HZ  PHE A 259     -44.899 -62.750  81.465  1.00  0.00           H  
ATOM   4382  N   GLY A 260     -42.413 -54.835  79.329  1.00  0.00           N  
ATOM   4383  CA  GLY A 260     -42.353 -53.551  78.657  1.00  0.00           C  
ATOM   4384  C   GLY A 260     -43.472 -52.598  79.021  1.00  0.00           C  
ATOM   4385  O   GLY A 260     -43.981 -51.875  78.160  1.00  0.00           O  
ATOM   4386  H   GLY A 260     -41.830 -54.995  80.138  1.00  0.00           H  
ATOM   4387 1HA  GLY A 260     -41.408 -53.062  78.889  1.00  0.00           H  
ATOM   4388 2HA  GLY A 260     -42.381 -53.703  77.579  1.00  0.00           H  
ATOM   4389  N   VAL A 261     -43.866 -52.583  80.290  1.00  0.00           N  
ATOM   4390  CA  VAL A 261     -44.872 -51.657  80.795  1.00  0.00           C  
ATOM   4391  C   VAL A 261     -44.238 -50.817  81.892  1.00  0.00           C  
ATOM   4392  O   VAL A 261     -44.085 -51.277  83.031  1.00  0.00           O  
ATOM   4393  CB  VAL A 261     -46.094 -52.413  81.350  1.00  0.00           C  
ATOM   4394  CG1 VAL A 261     -47.148 -51.433  81.843  1.00  0.00           C  
ATOM   4395  CG2 VAL A 261     -46.668 -53.328  80.278  1.00  0.00           C  
ATOM   4396  H   VAL A 261     -43.446 -53.247  80.925  1.00  0.00           H  
ATOM   4397  HA  VAL A 261     -45.184 -51.006  79.977  1.00  0.00           H  
ATOM   4398  HB  VAL A 261     -45.783 -53.009  82.208  1.00  0.00           H  
ATOM   4399 1HG1 VAL A 261     -48.004 -51.984  82.232  1.00  0.00           H  
ATOM   4400 2HG1 VAL A 261     -46.726 -50.813  82.634  1.00  0.00           H  
ATOM   4401 3HG1 VAL A 261     -47.470 -50.799  81.017  1.00  0.00           H  
ATOM   4402 1HG2 VAL A 261     -47.531 -53.859  80.678  1.00  0.00           H  
ATOM   4403 2HG2 VAL A 261     -46.974 -52.732  79.418  1.00  0.00           H  
ATOM   4404 3HG2 VAL A 261     -45.909 -54.047  79.970  1.00  0.00           H  
ATOM   4405  N   ARG A 262     -43.863 -49.589  81.547  1.00  0.00           N  
ATOM   4406  CA  ARG A 262     -43.283 -48.636  82.491  1.00  0.00           C  
ATOM   4407  C   ARG A 262     -43.769 -47.259  82.073  1.00  0.00           C  
ATOM   4408  O   ARG A 262     -43.663 -46.901  80.896  1.00  0.00           O  
ATOM   4409  CB  ARG A 262     -41.762 -48.685  82.487  1.00  0.00           C  
ATOM   4410  CG  ARG A 262     -41.090 -47.773  83.501  1.00  0.00           C  
ATOM   4411  CD  ARG A 262     -39.614 -47.938  83.494  1.00  0.00           C  
ATOM   4412  NE  ARG A 262     -38.966 -47.055  84.450  1.00  0.00           N  
ATOM   4413  CZ  ARG A 262     -37.634 -46.979  84.640  1.00  0.00           C  
ATOM   4414  NH1 ARG A 262     -36.825 -47.737  83.933  1.00  0.00           N  
ATOM   4415  NH2 ARG A 262     -37.141 -46.142  85.536  1.00  0.00           N  
ATOM   4416  H   ARG A 262     -43.989 -49.313  80.584  1.00  0.00           H  
ATOM   4417  HA  ARG A 262     -43.616 -48.899  83.495  1.00  0.00           H  
ATOM   4418 1HB  ARG A 262     -41.431 -49.703  82.688  1.00  0.00           H  
ATOM   4419 2HB  ARG A 262     -41.392 -48.410  81.499  1.00  0.00           H  
ATOM   4420 1HG  ARG A 262     -41.321 -46.734  83.265  1.00  0.00           H  
ATOM   4421 2HG  ARG A 262     -41.457 -48.008  84.501  1.00  0.00           H  
ATOM   4422 1HD  ARG A 262     -39.361 -48.966  83.753  1.00  0.00           H  
ATOM   4423 2HD  ARG A 262     -39.227 -47.708  82.501  1.00  0.00           H  
ATOM   4424  HE  ARG A 262     -39.556 -46.456  85.012  1.00  0.00           H  
ATOM   4425 1HH1 ARG A 262     -37.202 -48.376  83.248  1.00  0.00           H  
ATOM   4426 2HH1 ARG A 262     -35.827 -47.679  84.075  1.00  0.00           H  
ATOM   4427 1HH2 ARG A 262     -37.763 -45.559  86.079  1.00  0.00           H  
ATOM   4428 2HH2 ARG A 262     -36.143 -46.085  85.678  1.00  0.00           H  
ATOM   4429  N   LYS A 263     -44.301 -46.487  83.011  1.00  0.00           N  
ATOM   4430  CA  LYS A 263     -44.793 -45.157  82.663  1.00  0.00           C  
ATOM   4431  C   LYS A 263     -43.591 -44.231  82.469  1.00  0.00           C  
ATOM   4432  O   LYS A 263     -42.746 -44.069  83.352  1.00  0.00           O  
ATOM   4433  CB  LYS A 263     -45.731 -44.614  83.742  1.00  0.00           C  
ATOM   4434  CG  LYS A 263     -46.344 -43.258  83.418  1.00  0.00           C  
ATOM   4435  CD  LYS A 263     -47.307 -42.812  84.508  1.00  0.00           C  
ATOM   4436  CE  LYS A 263     -47.871 -41.429  84.218  1.00  0.00           C  
ATOM   4437  NZ  LYS A 263     -48.795 -40.969  85.290  1.00  0.00           N  
ATOM   4438  H   LYS A 263     -44.374 -46.803  83.967  1.00  0.00           H  
ATOM   4439  HA  LYS A 263     -45.286 -45.214  81.691  1.00  0.00           H  
ATOM   4440 1HB  LYS A 263     -46.546 -45.319  83.904  1.00  0.00           H  
ATOM   4441 2HB  LYS A 263     -45.188 -44.520  84.682  1.00  0.00           H  
ATOM   4442 1HG  LYS A 263     -45.552 -42.514  83.320  1.00  0.00           H  
ATOM   4443 2HG  LYS A 263     -46.881 -43.318  82.472  1.00  0.00           H  
ATOM   4444 1HD  LYS A 263     -48.131 -43.524  84.578  1.00  0.00           H  
ATOM   4445 2HD  LYS A 263     -46.788 -42.789  85.466  1.00  0.00           H  
ATOM   4446 1HE  LYS A 263     -47.053 -40.715  84.129  1.00  0.00           H  
ATOM   4447 2HE  LYS A 263     -48.412 -41.447  83.273  1.00  0.00           H  
ATOM   4448 1HZ  LYS A 263     -49.146 -40.050  85.061  1.00  0.00           H  
ATOM   4449 2HZ  LYS A 263     -49.568 -41.615  85.369  1.00  0.00           H  
ATOM   4450 3HZ  LYS A 263     -48.299 -40.929  86.169  1.00  0.00           H  
ATOM   4451  N   GLY A 264     -43.477 -43.675  81.261  1.00  0.00           N  
ATOM   4452  CA  GLY A 264     -42.416 -42.742  80.959  1.00  0.00           C  
ATOM   4453  C   GLY A 264     -42.781 -41.316  81.310  1.00  0.00           C  
ATOM   4454  O   GLY A 264     -43.927 -40.985  81.596  1.00  0.00           O  
ATOM   4455  H   GLY A 264     -44.146 -43.909  80.542  1.00  0.00           H  
ATOM   4456 1HA  GLY A 264     -41.516 -43.024  81.507  1.00  0.00           H  
ATOM   4457 2HA  GLY A 264     -42.175 -42.796  79.899  1.00  0.00           H  
ATOM   4458  N   TYR A 265     -41.770 -40.456  81.288  1.00  0.00           N  
ATOM   4459  CA  TYR A 265     -41.971 -39.029  81.530  1.00  0.00           C  
ATOM   4460  C   TYR A 265     -42.404 -38.208  80.306  1.00  0.00           C  
ATOM   4461  O   TYR A 265     -43.391 -37.469  80.437  1.00  0.00           O  
ATOM   4462  CB  TYR A 265     -40.687 -38.435  82.113  1.00  0.00           C  
ATOM   4463  CG  TYR A 265     -40.767 -36.948  82.376  1.00  0.00           C  
ATOM   4464  CD1 TYR A 265     -41.448 -36.476  83.488  1.00  0.00           C  
ATOM   4465  CD2 TYR A 265     -40.159 -36.056  81.505  1.00  0.00           C  
ATOM   4466  CE1 TYR A 265     -41.521 -35.118  83.729  1.00  0.00           C  
ATOM   4467  CE2 TYR A 265     -40.232 -34.697  81.746  1.00  0.00           C  
ATOM   4468  CZ  TYR A 265     -40.910 -34.228  82.852  1.00  0.00           C  
ATOM   4469  OH  TYR A 265     -40.983 -32.875  83.092  1.00  0.00           O  
ATOM   4470  H   TYR A 265     -40.839 -40.796  81.100  1.00  0.00           H  
ATOM   4471  HA  TYR A 265     -42.805 -38.910  82.223  1.00  0.00           H  
ATOM   4472 1HB  TYR A 265     -40.448 -38.935  83.052  1.00  0.00           H  
ATOM   4473 2HB  TYR A 265     -39.859 -38.615  81.427  1.00  0.00           H  
ATOM   4474  HD1 TYR A 265     -41.926 -37.177  84.173  1.00  0.00           H  
ATOM   4475  HD2 TYR A 265     -39.624 -36.426  80.631  1.00  0.00           H  
ATOM   4476  HE1 TYR A 265     -42.057 -34.747  84.603  1.00  0.00           H  
ATOM   4477  HE2 TYR A 265     -39.754 -33.996  81.061  1.00  0.00           H  
ATOM   4478  HH  TYR A 265     -41.485 -32.720  83.895  1.00  0.00           H  
ATOM   4479  N   PRO A 266     -41.736 -38.241  79.132  1.00  0.00           N  
ATOM   4480  CA  PRO A 266     -42.215 -37.381  78.031  1.00  0.00           C  
ATOM   4481  C   PRO A 266     -43.525 -37.829  77.410  1.00  0.00           C  
ATOM   4482  O   PRO A 266     -44.119 -37.048  76.657  1.00  0.00           O  
ATOM   4483  CB  PRO A 266     -41.073 -37.477  77.015  1.00  0.00           C  
ATOM   4484  CG  PRO A 266     -40.471 -38.817  77.265  1.00  0.00           C  
ATOM   4485  CD  PRO A 266     -40.516 -38.974  78.762  1.00  0.00           C  
ATOM   4486  HA  PRO A 266     -42.344 -36.354  78.404  1.00  0.00           H  
ATOM   4487 1HB  PRO A 266     -41.468 -37.370  75.994  1.00  0.00           H  
ATOM   4488 2HB  PRO A 266     -40.360 -36.653  77.171  1.00  0.00           H  
ATOM   4489 1HG  PRO A 266     -41.046 -39.595  76.741  1.00  0.00           H  
ATOM   4490 2HG  PRO A 266     -39.447 -38.855  76.866  1.00  0.00           H  
ATOM   4491 1HD  PRO A 266     -40.589 -40.041  79.018  1.00  0.00           H  
ATOM   4492 2HD  PRO A 266     -39.612 -38.530  79.205  1.00  0.00           H  
ATOM   4493  N   ASN A 267     -43.962 -39.071  77.657  1.00  0.00           N  
ATOM   4494  CA  ASN A 267     -45.165 -39.701  77.109  1.00  0.00           C  
ATOM   4495  C   ASN A 267     -45.117 -39.916  75.596  1.00  0.00           C  
ATOM   4496  O   ASN A 267     -46.122 -40.320  75.004  1.00  0.00           O  
ATOM   4497  CB  ASN A 267     -46.388 -38.882  77.476  1.00  0.00           C  
ATOM   4498  CG  ASN A 267     -46.616 -38.817  78.961  1.00  0.00           C  
ATOM   4499  OD1 ASN A 267     -46.620 -39.846  79.646  1.00  0.00           O  
ATOM   4500  ND2 ASN A 267     -46.807 -37.627  79.471  1.00  0.00           N  
ATOM   4501  H   ASN A 267     -43.375 -39.597  78.289  1.00  0.00           H  
ATOM   4502  HA  ASN A 267     -45.253 -40.704  77.532  1.00  0.00           H  
ATOM   4503 1HB  ASN A 267     -46.275 -37.867  77.093  1.00  0.00           H  
ATOM   4504 2HB  ASN A 267     -47.270 -39.313  77.003  1.00  0.00           H  
ATOM   4505 1HD2 ASN A 267     -46.964 -37.523  80.453  1.00  0.00           H  
ATOM   4506 2HD2 ASN A 267     -46.796 -36.822  78.879  1.00  0.00           H  
ATOM   4507  N   LEU A 268     -43.991 -39.625  74.946  1.00  0.00           N  
ATOM   4508  CA  LEU A 268     -43.809 -39.940  73.539  1.00  0.00           C  
ATOM   4509  C   LEU A 268     -42.546 -40.771  73.376  1.00  0.00           C  
ATOM   4510  O   LEU A 268     -42.545 -41.763  72.642  1.00  0.00           O  
ATOM   4511  CB  LEU A 268     -43.713 -38.658  72.703  1.00  0.00           C  
ATOM   4512  CG  LEU A 268     -43.555 -38.860  71.190  1.00  0.00           C  
ATOM   4513  CD1 LEU A 268     -44.774 -39.595  70.647  1.00  0.00           C  
ATOM   4514  CD2 LEU A 268     -43.383 -37.510  70.512  1.00  0.00           C  
ATOM   4515  H   LEU A 268     -43.242 -39.171  75.450  1.00  0.00           H  
ATOM   4516  HA  LEU A 268     -44.653 -40.542  73.207  1.00  0.00           H  
ATOM   4517 1HB  LEU A 268     -44.613 -38.068  72.866  1.00  0.00           H  
ATOM   4518 2HB  LEU A 268     -42.857 -38.079  73.050  1.00  0.00           H  
ATOM   4519  HG  LEU A 268     -42.679 -39.479  70.995  1.00  0.00           H  
ATOM   4520 1HD1 LEU A 268     -44.662 -39.739  69.572  1.00  0.00           H  
ATOM   4521 2HD1 LEU A 268     -44.861 -40.565  71.135  1.00  0.00           H  
ATOM   4522 3HD1 LEU A 268     -45.670 -39.007  70.842  1.00  0.00           H  
ATOM   4523 1HD2 LEU A 268     -43.271 -37.654  69.437  1.00  0.00           H  
ATOM   4524 2HD2 LEU A 268     -44.260 -36.891  70.705  1.00  0.00           H  
ATOM   4525 3HD2 LEU A 268     -42.496 -37.015  70.907  1.00  0.00           H  
ATOM   4526  N   GLY A 269     -41.481 -40.387  74.088  1.00  0.00           N  
ATOM   4527  CA  GLY A 269     -40.214 -41.088  73.976  1.00  0.00           C  
ATOM   4528  C   GLY A 269     -40.303 -42.545  74.375  1.00  0.00           C  
ATOM   4529  O   GLY A 269     -39.431 -43.343  74.023  1.00  0.00           O  
ATOM   4530  H   GLY A 269     -41.554 -39.599  74.714  1.00  0.00           H  
ATOM   4531 1HA  GLY A 269     -39.854 -41.028  72.949  1.00  0.00           H  
ATOM   4532 2HA  GLY A 269     -39.472 -40.599  74.606  1.00  0.00           H  
ATOM   4533  N   TYR A 270     -41.355 -42.914  75.105  1.00  0.00           N  
ATOM   4534  CA  TYR A 270     -41.564 -44.304  75.485  1.00  0.00           C  
ATOM   4535  C   TYR A 270     -41.897 -45.177  74.283  1.00  0.00           C  
ATOM   4536  O   TYR A 270     -41.526 -46.356  74.265  1.00  0.00           O  
ATOM   4537  CB  TYR A 270     -42.674 -44.405  76.534  1.00  0.00           C  
ATOM   4538  CG  TYR A 270     -42.830 -45.789  77.126  1.00  0.00           C  
ATOM   4539  CD1 TYR A 270     -41.758 -46.394  77.765  1.00  0.00           C  
ATOM   4540  CD2 TYR A 270     -44.044 -46.451  77.029  1.00  0.00           C  
ATOM   4541  CE1 TYR A 270     -41.901 -47.658  78.305  1.00  0.00           C  
ATOM   4542  CE2 TYR A 270     -44.187 -47.715  77.570  1.00  0.00           C  
ATOM   4543  CZ  TYR A 270     -43.121 -48.317  78.206  1.00  0.00           C  
ATOM   4544  OH  TYR A 270     -43.262 -49.575  78.744  1.00  0.00           O  
ATOM   4545  H   TYR A 270     -42.024 -42.217  75.401  1.00  0.00           H  
ATOM   4546  HA  TYR A 270     -40.640 -44.685  75.921  1.00  0.00           H  
ATOM   4547 1HB  TYR A 270     -42.471 -43.708  77.347  1.00  0.00           H  
ATOM   4548 2HB  TYR A 270     -43.625 -44.118  76.086  1.00  0.00           H  
ATOM   4549  HD1 TYR A 270     -40.803 -45.873  77.841  1.00  0.00           H  
ATOM   4550  HD2 TYR A 270     -44.886 -45.976  76.526  1.00  0.00           H  
ATOM   4551  HE1 TYR A 270     -41.059 -48.134  78.808  1.00  0.00           H  
ATOM   4552  HE2 TYR A 270     -45.141 -48.236  77.493  1.00  0.00           H  
ATOM   4553  HH  TYR A 270     -44.136 -49.915  78.536  1.00  0.00           H  
ATOM   4554  N   ILE A 271     -42.567 -44.622  73.274  1.00  0.00           N  
ATOM   4555  CA  ILE A 271     -43.064 -45.379  72.134  1.00  0.00           C  
ATOM   4556  C   ILE A 271     -42.474 -44.880  70.818  1.00  0.00           C  
ATOM   4557  O   ILE A 271     -42.789 -45.439  69.753  1.00  0.00           O  
ATOM   4558  CB  ILE A 271     -44.600 -45.309  72.064  1.00  0.00           C  
ATOM   4559  CG1 ILE A 271     -45.062 -43.856  71.919  1.00  0.00           C  
ATOM   4560  CG2 ILE A 271     -45.219 -45.946  73.299  1.00  0.00           C  
ATOM   4561  CD1 ILE A 271     -46.532 -43.712  71.594  1.00  0.00           C  
ATOM   4562  H   ILE A 271     -42.731 -43.626  73.312  1.00  0.00           H  
ATOM   4563  HA  ILE A 271     -42.747 -46.416  72.243  1.00  0.00           H  
ATOM   4564  HB  ILE A 271     -44.949 -45.840  71.179  1.00  0.00           H  
ATOM   4565 1HG1 ILE A 271     -44.863 -43.317  72.844  1.00  0.00           H  
ATOM   4566 2HG1 ILE A 271     -44.490 -43.370  71.128  1.00  0.00           H  
ATOM   4567 1HG2 ILE A 271     -46.305 -45.887  73.234  1.00  0.00           H  
ATOM   4568 2HG2 ILE A 271     -44.915 -46.990  73.360  1.00  0.00           H  
ATOM   4569 3HG2 ILE A 271     -44.879 -45.417  74.190  1.00  0.00           H  
ATOM   4570 1HD1 ILE A 271     -46.783 -42.655  71.506  1.00  0.00           H  
ATOM   4571 2HD1 ILE A 271     -46.747 -44.216  70.651  1.00  0.00           H  
ATOM   4572 3HD1 ILE A 271     -47.125 -44.161  72.389  1.00  0.00           H  
ATOM   4573  N   GLN A 272     -41.604 -43.854  70.860  1.00  0.00           N  
ATOM   4574  CA  GLN A 272     -41.026 -43.285  69.639  1.00  0.00           C  
ATOM   4575  C   GLN A 272     -40.369 -44.338  68.764  1.00  0.00           C  
ATOM   4576  O   GLN A 272     -40.387 -44.213  67.535  1.00  0.00           O  
ATOM   4577  CB  GLN A 272     -40.003 -42.202  69.990  1.00  0.00           C  
ATOM   4578  CG  GLN A 272     -38.742 -42.728  70.655  1.00  0.00           C  
ATOM   4579  CD  GLN A 272     -37.827 -41.614  71.124  1.00  0.00           C  
ATOM   4580  OE1 GLN A 272     -37.481 -40.711  70.357  1.00  0.00           O  
ATOM   4581  NE2 GLN A 272     -37.429 -41.670  72.390  1.00  0.00           N  
ATOM   4582  H   GLN A 272     -41.343 -43.467  71.755  1.00  0.00           H  
ATOM   4583  HA  GLN A 272     -41.826 -42.825  69.060  1.00  0.00           H  
ATOM   4584 1HB  GLN A 272     -39.709 -41.672  69.084  1.00  0.00           H  
ATOM   4585 2HB  GLN A 272     -40.458 -41.474  70.662  1.00  0.00           H  
ATOM   4586 1HG  GLN A 272     -39.024 -43.327  71.521  1.00  0.00           H  
ATOM   4587 2HG  GLN A 272     -38.195 -43.341  69.938  1.00  0.00           H  
ATOM   4588 1HE2 GLN A 272     -36.824 -40.962  72.757  1.00  0.00           H  
ATOM   4589 2HE2 GLN A 272     -37.733 -42.420  72.978  1.00  0.00           H  
ATOM   4590  N   ASN A 273     -39.807 -45.385  69.370  1.00  0.00           N  
ATOM   4591  CA  ASN A 273     -39.124 -46.431  68.617  1.00  0.00           C  
ATOM   4592  C   ASN A 273     -40.101 -47.208  67.740  1.00  0.00           C  
ATOM   4593  O   ASN A 273     -39.862 -47.404  66.544  1.00  0.00           O  
ATOM   4594  CB  ASN A 273     -38.385 -47.368  69.554  1.00  0.00           C  
ATOM   4595  CG  ASN A 273     -37.163 -46.734  70.160  1.00  0.00           C  
ATOM   4596  OD1 ASN A 273     -36.653 -45.730  69.650  1.00  0.00           O  
ATOM   4597  ND2 ASN A 273     -36.685 -47.301  71.237  1.00  0.00           N  
ATOM   4598  H   ASN A 273     -39.854 -45.457  70.377  1.00  0.00           H  
ATOM   4599  HA  ASN A 273     -38.393 -45.960  67.956  1.00  0.00           H  
ATOM   4600 1HB  ASN A 273     -39.053 -47.681  70.357  1.00  0.00           H  
ATOM   4601 2HB  ASN A 273     -38.084 -48.263  69.011  1.00  0.00           H  
ATOM   4602 1HD2 ASN A 273     -35.873 -46.923  71.684  1.00  0.00           H  
ATOM   4603 2HD2 ASN A 273     -37.130 -48.113  71.615  1.00  0.00           H  
ATOM   4604  N   HIS A 274     -41.226 -47.626  68.312  1.00  0.00           N  
ATOM   4605  CA  HIS A 274     -42.208 -48.390  67.555  1.00  0.00           C  
ATOM   4606  C   HIS A 274     -43.040 -47.511  66.632  1.00  0.00           C  
ATOM   4607  O   HIS A 274     -43.547 -48.009  65.619  1.00  0.00           O  
ATOM   4608  CB  HIS A 274     -43.137 -49.153  68.505  1.00  0.00           C  
ATOM   4609  CG  HIS A 274     -42.485 -50.325  69.170  1.00  0.00           C  
ATOM   4610  ND1 HIS A 274     -41.689 -50.197  70.289  1.00  0.00           N  
ATOM   4611  CD2 HIS A 274     -42.511 -51.646  68.875  1.00  0.00           C  
ATOM   4612  CE1 HIS A 274     -41.254 -51.391  70.654  1.00  0.00           C  
ATOM   4613  NE2 HIS A 274     -41.738 -52.286  69.812  1.00  0.00           N  
ATOM   4614  H   HIS A 274     -41.410 -47.414  69.283  1.00  0.00           H  
ATOM   4615  HA  HIS A 274     -41.695 -49.103  66.910  1.00  0.00           H  
ATOM   4616 1HB  HIS A 274     -43.499 -48.478  69.281  1.00  0.00           H  
ATOM   4617 2HB  HIS A 274     -44.005 -49.513  67.953  1.00  0.00           H  
ATOM   4618  HD2 HIS A 274     -43.045 -52.114  68.048  1.00  0.00           H  
ATOM   4619  HE1 HIS A 274     -40.606 -51.600  71.505  1.00  0.00           H  
ATOM   4620  HE2 HIS A 274     -41.570 -53.281  69.847  1.00  0.00           H  
ATOM   4621  N   LEU A 275     -43.183 -46.218  66.948  1.00  0.00           N  
ATOM   4622  CA  LEU A 275     -43.827 -45.302  66.012  1.00  0.00           C  
ATOM   4623  C   LEU A 275     -43.018 -45.183  64.729  1.00  0.00           C  
ATOM   4624  O   LEU A 275     -43.589 -45.149  63.635  1.00  0.00           O  
ATOM   4625  CB  LEU A 275     -43.994 -43.917  66.650  1.00  0.00           C  
ATOM   4626  CG  LEU A 275     -45.038 -43.823  67.771  1.00  0.00           C  
ATOM   4627  CD1 LEU A 275     -45.006 -42.427  68.378  1.00  0.00           C  
ATOM   4628  CD2 LEU A 275     -46.415 -44.145  67.211  1.00  0.00           C  
ATOM   4629  H   LEU A 275     -42.849 -45.864  67.833  1.00  0.00           H  
ATOM   4630  HA  LEU A 275     -44.800 -45.710  65.743  1.00  0.00           H  
ATOM   4631 1HB  LEU A 275     -43.036 -43.607  67.063  1.00  0.00           H  
ATOM   4632 2HB  LEU A 275     -44.278 -43.208  65.873  1.00  0.00           H  
ATOM   4633  HG  LEU A 275     -44.791 -44.535  68.559  1.00  0.00           H  
ATOM   4634 1HD1 LEU A 275     -45.748 -42.360  69.175  1.00  0.00           H  
ATOM   4635 2HD1 LEU A 275     -44.016 -42.231  68.788  1.00  0.00           H  
ATOM   4636 3HD1 LEU A 275     -45.234 -41.690  67.609  1.00  0.00           H  
ATOM   4637 1HD2 LEU A 275     -47.157 -44.078  68.008  1.00  0.00           H  
ATOM   4638 2HD2 LEU A 275     -46.664 -43.432  66.424  1.00  0.00           H  
ATOM   4639 3HD2 LEU A 275     -46.414 -45.154  66.800  1.00  0.00           H  
ATOM   4640  N   GLN A 276     -41.687 -45.145  64.843  1.00  0.00           N  
ATOM   4641  CA  GLN A 276     -40.841 -45.095  63.655  1.00  0.00           C  
ATOM   4642  C   GLN A 276     -40.948 -46.368  62.825  1.00  0.00           C  
ATOM   4643  O   GLN A 276     -40.867 -46.303  61.594  1.00  0.00           O  
ATOM   4644  CB  GLN A 276     -39.381 -44.858  64.051  1.00  0.00           C  
ATOM   4645  CG  GLN A 276     -39.088 -43.447  64.532  1.00  0.00           C  
ATOM   4646  CD  GLN A 276     -39.295 -42.410  63.445  1.00  0.00           C  
ATOM   4647  OE1 GLN A 276     -39.074 -42.679  62.261  1.00  0.00           O  
ATOM   4648  NE2 GLN A 276     -39.721 -41.216  63.841  1.00  0.00           N  
ATOM   4649  H   GLN A 276     -41.254 -45.150  65.756  1.00  0.00           H  
ATOM   4650  HA  GLN A 276     -41.182 -44.277  63.021  1.00  0.00           H  
ATOM   4651 1HB  GLN A 276     -39.103 -45.549  64.847  1.00  0.00           H  
ATOM   4652 2HB  GLN A 276     -38.735 -45.064  63.198  1.00  0.00           H  
ATOM   4653 1HG  GLN A 276     -39.756 -43.211  65.361  1.00  0.00           H  
ATOM   4654 2HG  GLN A 276     -38.051 -43.395  64.862  1.00  0.00           H  
ATOM   4655 1HE2 GLN A 276     -39.875 -40.491  63.168  1.00  0.00           H  
ATOM   4656 2HE2 GLN A 276     -39.887 -41.040  64.811  1.00  0.00           H  
ATOM   4657  N   ILE A 277     -41.134 -47.524  63.473  1.00  0.00           N  
ATOM   4658  CA  ILE A 277     -41.427 -48.757  62.740  1.00  0.00           C  
ATOM   4659  C   ILE A 277     -42.711 -48.608  61.935  1.00  0.00           C  
ATOM   4660  O   ILE A 277     -42.762 -48.932  60.741  1.00  0.00           O  
ATOM   4661  CB  ILE A 277     -41.554 -49.957  63.696  1.00  0.00           C  
ATOM   4662  CG1 ILE A 277     -40.192 -50.299  64.307  1.00  0.00           C  
ATOM   4663  CG2 ILE A 277     -42.130 -51.160  62.966  1.00  0.00           C  
ATOM   4664  CD1 ILE A 277     -40.265 -51.295  65.441  1.00  0.00           C  
ATOM   4665  H   ILE A 277     -41.073 -47.555  64.482  1.00  0.00           H  
ATOM   4666  HA  ILE A 277     -40.621 -48.937  62.030  1.00  0.00           H  
ATOM   4667  HB  ILE A 277     -42.213 -49.695  64.522  1.00  0.00           H  
ATOM   4668 1HG1 ILE A 277     -39.540 -50.706  63.536  1.00  0.00           H  
ATOM   4669 2HG1 ILE A 277     -39.724 -49.389  64.683  1.00  0.00           H  
ATOM   4670 1HG2 ILE A 277     -42.213 -51.999  63.656  1.00  0.00           H  
ATOM   4671 2HG2 ILE A 277     -43.117 -50.911  62.578  1.00  0.00           H  
ATOM   4672 3HG2 ILE A 277     -41.474 -51.433  62.139  1.00  0.00           H  
ATOM   4673 1HD1 ILE A 277     -39.262 -51.486  65.823  1.00  0.00           H  
ATOM   4674 2HD1 ILE A 277     -40.887 -50.891  66.241  1.00  0.00           H  
ATOM   4675 3HD1 ILE A 277     -40.699 -52.226  65.080  1.00  0.00           H  
ATOM   4676  N   LEU A 278     -43.762 -48.093  62.575  1.00  0.00           N  
ATOM   4677  CA  LEU A 278     -45.021 -47.884  61.872  1.00  0.00           C  
ATOM   4678  C   LEU A 278     -44.873 -46.840  60.772  1.00  0.00           C  
ATOM   4679  O   LEU A 278     -45.384 -47.041  59.667  1.00  0.00           O  
ATOM   4680  CB  LEU A 278     -46.111 -47.446  62.858  1.00  0.00           C  
ATOM   4681  CG  LEU A 278     -46.621 -48.534  63.812  1.00  0.00           C  
ATOM   4682  CD1 LEU A 278     -47.406 -47.888  64.946  1.00  0.00           C  
ATOM   4683  CD2 LEU A 278     -47.486 -49.520  63.041  1.00  0.00           C  
ATOM   4684  H   LEU A 278     -43.697 -47.841  63.552  1.00  0.00           H  
ATOM   4685  HA  LEU A 278     -45.300 -48.815  61.381  1.00  0.00           H  
ATOM   4686 1HB  LEU A 278     -45.723 -46.629  63.465  1.00  0.00           H  
ATOM   4687 2HB  LEU A 278     -46.965 -47.076  62.291  1.00  0.00           H  
ATOM   4688  HG  LEU A 278     -45.773 -49.060  64.251  1.00  0.00           H  
ATOM   4689 1HD1 LEU A 278     -47.768 -48.662  65.624  1.00  0.00           H  
ATOM   4690 2HD1 LEU A 278     -46.758 -47.203  65.492  1.00  0.00           H  
ATOM   4691 3HD1 LEU A 278     -48.253 -47.340  64.536  1.00  0.00           H  
ATOM   4692 1HD2 LEU A 278     -47.848 -50.294  63.719  1.00  0.00           H  
ATOM   4693 2HD2 LEU A 278     -48.335 -48.995  62.603  1.00  0.00           H  
ATOM   4694 3HD2 LEU A 278     -46.896 -49.980  62.248  1.00  0.00           H  
ATOM   4695  N   LEU A 279     -44.152 -45.746  61.042  1.00  0.00           N  
ATOM   4696  CA  LEU A 279     -43.987 -44.706  60.031  1.00  0.00           C  
ATOM   4697  C   LEU A 279     -43.271 -45.236  58.798  1.00  0.00           C  
ATOM   4698  O   LEU A 279     -43.638 -44.889  57.672  1.00  0.00           O  
ATOM   4699  CB  LEU A 279     -43.204 -43.523  60.613  1.00  0.00           C  
ATOM   4700  CG  LEU A 279     -43.951 -42.677  61.653  1.00  0.00           C  
ATOM   4701  CD1 LEU A 279     -42.991 -41.672  62.274  1.00  0.00           C  
ATOM   4702  CD2 LEU A 279     -45.124 -41.974  60.987  1.00  0.00           C  
ATOM   4703  H   LEU A 279     -43.714 -45.629  61.945  1.00  0.00           H  
ATOM   4704  HA  LEU A 279     -44.975 -44.369  59.717  1.00  0.00           H  
ATOM   4705 1HB  LEU A 279     -42.299 -43.903  61.084  1.00  0.00           H  
ATOM   4706 2HB  LEU A 279     -42.914 -42.863  59.796  1.00  0.00           H  
ATOM   4707  HG  LEU A 279     -44.320 -43.323  62.450  1.00  0.00           H  
ATOM   4708 1HD1 LEU A 279     -43.522 -41.071  63.013  1.00  0.00           H  
ATOM   4709 2HD1 LEU A 279     -42.172 -42.203  62.760  1.00  0.00           H  
ATOM   4710 3HD1 LEU A 279     -42.592 -41.021  61.497  1.00  0.00           H  
ATOM   4711 1HD2 LEU A 279     -45.655 -41.373  61.726  1.00  0.00           H  
ATOM   4712 2HD2 LEU A 279     -44.756 -41.327  60.191  1.00  0.00           H  
ATOM   4713 3HD2 LEU A 279     -45.803 -42.716  60.567  1.00  0.00           H  
ATOM   4714  N   LEU A 280     -42.252 -46.082  58.986  1.00  0.00           N  
ATOM   4715  CA  LEU A 280     -41.614 -46.719  57.837  1.00  0.00           C  
ATOM   4716  C   LEU A 280     -42.550 -47.685  57.130  1.00  0.00           C  
ATOM   4717  O   LEU A 280     -42.542 -47.749  55.898  1.00  0.00           O  
ATOM   4718  CB  LEU A 280     -40.352 -47.468  58.282  1.00  0.00           C  
ATOM   4719  CG  LEU A 280     -39.202 -46.589  58.793  1.00  0.00           C  
ATOM   4720  CD1 LEU A 280     -38.102 -47.473  59.365  1.00  0.00           C  
ATOM   4721  CD2 LEU A 280     -38.676 -45.730  57.653  1.00  0.00           C  
ATOM   4722  H   LEU A 280     -41.912 -46.289  59.915  1.00  0.00           H  
ATOM   4723  HA  LEU A 280     -41.352 -45.947  57.114  1.00  0.00           H  
ATOM   4724 1HB  LEU A 280     -40.620 -48.158  59.081  1.00  0.00           H  
ATOM   4725 2HB  LEU A 280     -39.976 -48.048  57.440  1.00  0.00           H  
ATOM   4726  HG  LEU A 280     -39.565 -45.946  59.595  1.00  0.00           H  
ATOM   4727 1HD1 LEU A 280     -37.286 -46.848  59.728  1.00  0.00           H  
ATOM   4728 2HD1 LEU A 280     -38.502 -48.062  60.191  1.00  0.00           H  
ATOM   4729 3HD1 LEU A 280     -37.731 -48.140  58.589  1.00  0.00           H  
ATOM   4730 1HD2 LEU A 280     -37.859 -45.104  58.016  1.00  0.00           H  
ATOM   4731 2HD2 LEU A 280     -38.312 -46.372  56.851  1.00  0.00           H  
ATOM   4732 3HD2 LEU A 280     -39.478 -45.096  57.275  1.00  0.00           H  
ATOM   4733  N   LEU A 281     -43.372 -48.424  57.876  1.00  0.00           N  
ATOM   4734  CA  LEU A 281     -44.334 -49.323  57.244  1.00  0.00           C  
ATOM   4735  C   LEU A 281     -45.375 -48.555  56.439  1.00  0.00           C  
ATOM   4736  O   LEU A 281     -45.780 -48.997  55.355  1.00  0.00           O  
ATOM   4737  CB  LEU A 281     -45.035 -50.178  58.307  1.00  0.00           C  
ATOM   4738  CG  LEU A 281     -44.177 -51.276  58.948  1.00  0.00           C  
ATOM   4739  CD1 LEU A 281     -44.867 -51.792  60.204  1.00  0.00           C  
ATOM   4740  CD2 LEU A 281     -43.957 -52.399  57.946  1.00  0.00           C  
ATOM   4741  H   LEU A 281     -43.337 -48.369  58.884  1.00  0.00           H  
ATOM   4742  HA  LEU A 281     -43.799 -49.970  56.550  1.00  0.00           H  
ATOM   4743 1HB  LEU A 281     -45.385 -49.524  59.103  1.00  0.00           H  
ATOM   4744 2HB  LEU A 281     -45.901 -50.658  57.851  1.00  0.00           H  
ATOM   4745  HG  LEU A 281     -43.214 -50.860  59.244  1.00  0.00           H  
ATOM   4746 1HD1 LEU A 281     -44.258 -52.572  60.660  1.00  0.00           H  
ATOM   4747 2HD1 LEU A 281     -44.995 -50.972  60.911  1.00  0.00           H  
ATOM   4748 3HD1 LEU A 281     -45.843 -52.200  59.941  1.00  0.00           H  
ATOM   4749 1HD2 LEU A 281     -43.346 -53.180  58.401  1.00  0.00           H  
ATOM   4750 2HD2 LEU A 281     -44.919 -52.817  57.650  1.00  0.00           H  
ATOM   4751 3HD2 LEU A 281     -43.446 -52.007  57.066  1.00  0.00           H  
ATOM   4752  N   VAL A 282     -45.818 -47.403  56.953  1.00  0.00           N  
ATOM   4753  CA  VAL A 282     -46.757 -46.566  56.213  1.00  0.00           C  
ATOM   4754  C   VAL A 282     -46.137 -46.097  54.903  1.00  0.00           C  
ATOM   4755  O   VAL A 282     -46.747 -46.226  53.838  1.00  0.00           O  
ATOM   4756  CB  VAL A 282     -47.168 -45.344  57.055  1.00  0.00           C  
ATOM   4757  CG1 VAL A 282     -47.912 -44.332  56.196  1.00  0.00           C  
ATOM   4758  CG2 VAL A 282     -48.027 -45.788  58.229  1.00  0.00           C  
ATOM   4759  H   VAL A 282     -45.503 -47.103  57.864  1.00  0.00           H  
ATOM   4760  HA  VAL A 282     -47.622 -47.174  55.942  1.00  0.00           H  
ATOM   4761  HB  VAL A 282     -46.270 -44.851  57.426  1.00  0.00           H  
ATOM   4762 1HG1 VAL A 282     -48.195 -43.474  56.806  1.00  0.00           H  
ATOM   4763 2HG1 VAL A 282     -47.266 -44.001  55.383  1.00  0.00           H  
ATOM   4764 3HG1 VAL A 282     -48.809 -44.794  55.783  1.00  0.00           H  
ATOM   4765 1HG2 VAL A 282     -48.313 -44.919  58.820  1.00  0.00           H  
ATOM   4766 2HG2 VAL A 282     -48.923 -46.286  57.858  1.00  0.00           H  
ATOM   4767 3HG2 VAL A 282     -47.460 -46.480  58.853  1.00  0.00           H  
ATOM   4768  N   PHE A 283     -44.890 -45.610  54.948  1.00  0.00           N  
ATOM   4769  CA  PHE A 283     -44.178 -45.244  53.726  1.00  0.00           C  
ATOM   4770  C   PHE A 283     -44.065 -46.421  52.762  1.00  0.00           C  
ATOM   4771  O   PHE A 283     -44.356 -46.268  51.568  1.00  0.00           O  
ATOM   4772  CB  PHE A 283     -42.779 -44.725  54.062  1.00  0.00           C  
ATOM   4773  CG  PHE A 283     -41.989 -44.289  52.861  1.00  0.00           C  
ATOM   4774  CD1 PHE A 283     -42.236 -43.064  52.258  1.00  0.00           C  
ATOM   4775  CD2 PHE A 283     -40.998 -45.101  52.332  1.00  0.00           C  
ATOM   4776  CE1 PHE A 283     -41.510 -42.662  51.152  1.00  0.00           C  
ATOM   4777  CE2 PHE A 283     -40.270 -44.701  51.228  1.00  0.00           C  
ATOM   4778  CZ  PHE A 283     -40.527 -43.480  50.638  1.00  0.00           C  
ATOM   4779  H   PHE A 283     -44.431 -45.492  55.839  1.00  0.00           H  
ATOM   4780  HA  PHE A 283     -44.741 -44.461  53.218  1.00  0.00           H  
ATOM   4781 1HB  PHE A 283     -42.859 -43.878  54.742  1.00  0.00           H  
ATOM   4782 2HB  PHE A 283     -42.215 -45.503  54.575  1.00  0.00           H  
ATOM   4783  HD1 PHE A 283     -43.013 -42.417  52.666  1.00  0.00           H  
ATOM   4784  HD2 PHE A 283     -40.795 -46.066  52.798  1.00  0.00           H  
ATOM   4785  HE1 PHE A 283     -41.715 -41.698  50.688  1.00  0.00           H  
ATOM   4786  HE2 PHE A 283     -39.493 -45.349  50.822  1.00  0.00           H  
ATOM   4787  HZ  PHE A 283     -39.956 -43.164  49.766  1.00  0.00           H  
ATOM   4788  N   GLU A 284     -43.664 -47.591  53.262  1.00  0.00           N  
ATOM   4789  CA  GLU A 284     -43.659 -48.804  52.449  1.00  0.00           C  
ATOM   4790  C   GLU A 284     -45.034 -49.087  51.862  1.00  0.00           C  
ATOM   4791  O   GLU A 284     -45.143 -49.440  50.684  1.00  0.00           O  
ATOM   4792  CB  GLU A 284     -43.197 -50.002  53.282  1.00  0.00           C  
ATOM   4793  CG  GLU A 284     -43.189 -51.325  52.531  1.00  0.00           C  
ATOM   4794  CD  GLU A 284     -42.652 -52.462  53.354  1.00  0.00           C  
ATOM   4795  OE1 GLU A 284     -41.515 -52.395  53.756  1.00  0.00           O  
ATOM   4796  OE2 GLU A 284     -43.379 -53.401  53.580  1.00  0.00           O  
ATOM   4797  H   GLU A 284     -43.357 -47.642  54.223  1.00  0.00           H  
ATOM   4798  HA  GLU A 284     -42.979 -48.655  51.610  1.00  0.00           H  
ATOM   4799 1HB  GLU A 284     -42.187 -49.820  53.651  1.00  0.00           H  
ATOM   4800 2HB  GLU A 284     -43.847 -50.114  54.150  1.00  0.00           H  
ATOM   4801 1HG  GLU A 284     -44.208 -51.563  52.224  1.00  0.00           H  
ATOM   4802 2HG  GLU A 284     -42.585 -51.216  51.631  1.00  0.00           H  
ATOM   4803  N   ALA A 285     -46.092 -48.933  52.656  1.00  0.00           N  
ATOM   4804  CA  ALA A 285     -47.424 -49.190  52.126  1.00  0.00           C  
ATOM   4805  C   ALA A 285     -47.761 -48.227  50.996  1.00  0.00           C  
ATOM   4806  O   ALA A 285     -48.306 -48.644  49.966  1.00  0.00           O  
ATOM   4807  CB  ALA A 285     -48.463 -49.105  53.241  1.00  0.00           C  
ATOM   4808  H   ALA A 285     -45.993 -48.643  53.618  1.00  0.00           H  
ATOM   4809  HA  ALA A 285     -47.435 -50.198  51.710  1.00  0.00           H  
ATOM   4810 1HB  ALA A 285     -49.454 -49.300  52.831  1.00  0.00           H  
ATOM   4811 2HB  ALA A 285     -48.235 -49.847  54.007  1.00  0.00           H  
ATOM   4812 3HB  ALA A 285     -48.442 -48.110  53.682  1.00  0.00           H  
ATOM   4813  N   VAL A 286     -47.410 -46.944  51.161  1.00  0.00           N  
ATOM   4814  CA  VAL A 286     -47.688 -45.913  50.159  1.00  0.00           C  
ATOM   4815  C   VAL A 286     -47.010 -46.238  48.832  1.00  0.00           C  
ATOM   4816  O   VAL A 286     -47.636 -46.159  47.766  1.00  0.00           O  
ATOM   4817  CB  VAL A 286     -47.202 -44.538  50.654  1.00  0.00           C  
ATOM   4818  CG1 VAL A 286     -47.220 -43.526  49.519  1.00  0.00           C  
ATOM   4819  CG2 VAL A 286     -48.071 -44.068  51.810  1.00  0.00           C  
ATOM   4820  H   VAL A 286     -46.936 -46.685  52.014  1.00  0.00           H  
ATOM   4821  HA  VAL A 286     -48.760 -45.906  49.959  1.00  0.00           H  
ATOM   4822  HB  VAL A 286     -46.168 -44.628  50.989  1.00  0.00           H  
ATOM   4823 1HG1 VAL A 286     -46.873 -42.560  49.887  1.00  0.00           H  
ATOM   4824 2HG1 VAL A 286     -46.563 -43.865  48.718  1.00  0.00           H  
ATOM   4825 3HG1 VAL A 286     -48.236 -43.425  49.138  1.00  0.00           H  
ATOM   4826 1HG2 VAL A 286     -47.721 -43.096  52.156  1.00  0.00           H  
ATOM   4827 2HG2 VAL A 286     -49.106 -43.984  51.477  1.00  0.00           H  
ATOM   4828 3HG2 VAL A 286     -48.010 -44.787  52.628  1.00  0.00           H  
ATOM   4829  N   VAL A 287     -45.742 -46.661  48.880  1.00  0.00           N  
ATOM   4830  CA  VAL A 287     -45.023 -47.005  47.653  1.00  0.00           C  
ATOM   4831  C   VAL A 287     -45.680 -48.184  46.938  1.00  0.00           C  
ATOM   4832  O   VAL A 287     -45.923 -48.126  45.725  1.00  0.00           O  
ATOM   4833  CB  VAL A 287     -43.557 -47.355  47.973  1.00  0.00           C  
ATOM   4834  CG1 VAL A 287     -42.851 -47.877  46.730  1.00  0.00           C  
ATOM   4835  CG2 VAL A 287     -42.842 -46.132  48.526  1.00  0.00           C  
ATOM   4836  H   VAL A 287     -45.270 -46.747  49.769  1.00  0.00           H  
ATOM   4837  HA  VAL A 287     -45.094 -46.164  46.962  1.00  0.00           H  
ATOM   4838  HB  VAL A 287     -43.538 -48.154  48.714  1.00  0.00           H  
ATOM   4839 1HG1 VAL A 287     -41.817 -48.120  46.975  1.00  0.00           H  
ATOM   4840 2HG1 VAL A 287     -43.359 -48.773  46.373  1.00  0.00           H  
ATOM   4841 3HG1 VAL A 287     -42.870 -47.113  45.953  1.00  0.00           H  
ATOM   4842 1HG2 VAL A 287     -41.806 -46.387  48.750  1.00  0.00           H  
ATOM   4843 2HG2 VAL A 287     -42.866 -45.330  47.787  1.00  0.00           H  
ATOM   4844 3HG2 VAL A 287     -43.339 -45.800  49.437  1.00  0.00           H  
ATOM   4845  N   TYR A 288     -46.018 -49.244  47.677  1.00  0.00           N  
ATOM   4846  CA  TYR A 288     -46.710 -50.382  47.072  1.00  0.00           C  
ATOM   4847  C   TYR A 288     -48.068 -49.987  46.497  1.00  0.00           C  
ATOM   4848  O   TYR A 288     -48.431 -50.432  45.399  1.00  0.00           O  
ATOM   4849  CB  TYR A 288     -46.881 -51.505  48.097  1.00  0.00           C  
ATOM   4850  CG  TYR A 288     -45.664 -52.392  48.239  1.00  0.00           C  
ATOM   4851  CD1 TYR A 288     -45.044 -52.527  49.473  1.00  0.00           C  
ATOM   4852  CD2 TYR A 288     -45.168 -53.070  47.136  1.00  0.00           C  
ATOM   4853  CE1 TYR A 288     -43.933 -53.338  49.602  1.00  0.00           C  
ATOM   4854  CE2 TYR A 288     -44.057 -53.881  47.265  1.00  0.00           C  
ATOM   4855  CZ  TYR A 288     -43.440 -54.015  48.492  1.00  0.00           C  
ATOM   4856  OH  TYR A 288     -42.333 -54.822  48.622  1.00  0.00           O  
ATOM   4857  H   TYR A 288     -45.797 -49.270  48.663  1.00  0.00           H  
ATOM   4858  HA  TYR A 288     -46.115 -50.742  46.232  1.00  0.00           H  
ATOM   4859 1HB  TYR A 288     -47.104 -51.075  49.074  1.00  0.00           H  
ATOM   4860 2HB  TYR A 288     -47.727 -52.130  47.814  1.00  0.00           H  
ATOM   4861  HD1 TYR A 288     -45.434 -51.994  50.340  1.00  0.00           H  
ATOM   4862  HD2 TYR A 288     -45.654 -52.963  46.166  1.00  0.00           H  
ATOM   4863  HE1 TYR A 288     -43.446 -53.444  50.571  1.00  0.00           H  
ATOM   4864  HE2 TYR A 288     -43.666 -54.413  46.398  1.00  0.00           H  
ATOM   4865  HH  TYR A 288     -42.105 -55.190  47.764  1.00  0.00           H  
ATOM   4866  N   ARG A 289     -48.823 -49.137  47.209  1.00  0.00           N  
ATOM   4867  CA  ARG A 289     -50.126 -48.711  46.700  1.00  0.00           C  
ATOM   4868  C   ARG A 289     -49.982 -47.920  45.405  1.00  0.00           C  
ATOM   4869  O   ARG A 289     -50.763 -48.102  44.464  1.00  0.00           O  
ATOM   4870  CB  ARG A 289     -50.852 -47.861  47.731  1.00  0.00           C  
ATOM   4871  CG  ARG A 289     -51.379 -48.626  48.935  1.00  0.00           C  
ATOM   4872  CD  ARG A 289     -51.954 -47.714  49.957  1.00  0.00           C  
ATOM   4873  NE  ARG A 289     -52.460 -48.442  51.110  1.00  0.00           N  
ATOM   4874  CZ  ARG A 289     -52.922 -47.865  52.236  1.00  0.00           C  
ATOM   4875  NH1 ARG A 289     -52.935 -46.555  52.346  1.00  0.00           N  
ATOM   4876  NH2 ARG A 289     -53.361 -48.615  53.231  1.00  0.00           N  
ATOM   4877  H   ARG A 289     -48.502 -48.783  48.099  1.00  0.00           H  
ATOM   4878  HA  ARG A 289     -50.721 -49.600  46.487  1.00  0.00           H  
ATOM   4879 1HB  ARG A 289     -50.182 -47.086  48.101  1.00  0.00           H  
ATOM   4880 2HB  ARG A 289     -51.700 -47.363  47.261  1.00  0.00           H  
ATOM   4881 1HG  ARG A 289     -52.158 -49.318  48.615  1.00  0.00           H  
ATOM   4882 2HG  ARG A 289     -50.564 -49.186  49.396  1.00  0.00           H  
ATOM   4883 1HD  ARG A 289     -51.187 -47.022  50.300  1.00  0.00           H  
ATOM   4884 2HD  ARG A 289     -52.779 -47.153  49.520  1.00  0.00           H  
ATOM   4885  HE  ARG A 289     -52.465 -49.452  51.063  1.00  0.00           H  
ATOM   4886 1HH1 ARG A 289     -52.600 -45.981  51.585  1.00  0.00           H  
ATOM   4887 2HH1 ARG A 289     -53.281 -46.122  53.190  1.00  0.00           H  
ATOM   4888 1HH2 ARG A 289     -53.351 -49.623  53.147  1.00  0.00           H  
ATOM   4889 2HH2 ARG A 289     -53.707 -48.183  54.075  1.00  0.00           H  
ATOM   4890  N   ARG A 290     -48.986 -47.033  45.343  1.00  0.00           N  
ATOM   4891  CA  ARG A 290     -48.749 -46.239  44.144  1.00  0.00           C  
ATOM   4892  C   ARG A 290     -48.346 -47.122  42.965  1.00  0.00           C  
ATOM   4893  O   ARG A 290     -48.817 -46.907  41.837  1.00  0.00           O  
ATOM   4894  CB  ARG A 290     -47.661 -45.205  44.395  1.00  0.00           C  
ATOM   4895  CG  ARG A 290     -48.072 -44.048  45.292  1.00  0.00           C  
ATOM   4896  CD  ARG A 290     -46.953 -43.097  45.509  1.00  0.00           C  
ATOM   4897  NE  ARG A 290     -47.325 -42.019  46.412  1.00  0.00           N  
ATOM   4898  CZ  ARG A 290     -47.972 -40.898  46.039  1.00  0.00           C  
ATOM   4899  NH1 ARG A 290     -48.311 -40.722  44.781  1.00  0.00           N  
ATOM   4900  NH2 ARG A 290     -48.266 -39.974  46.938  1.00  0.00           N  
ATOM   4901  H   ARG A 290     -48.381 -46.909  46.143  1.00  0.00           H  
ATOM   4902  HA  ARG A 290     -49.681 -45.747  43.864  1.00  0.00           H  
ATOM   4903 1HB  ARG A 290     -46.800 -45.688  44.854  1.00  0.00           H  
ATOM   4904 2HB  ARG A 290     -47.332 -44.785  43.445  1.00  0.00           H  
ATOM   4905 1HG  ARG A 290     -48.899 -43.507  44.831  1.00  0.00           H  
ATOM   4906 2HG  ARG A 290     -48.388 -44.434  46.262  1.00  0.00           H  
ATOM   4907 1HD  ARG A 290     -46.104 -43.626  45.941  1.00  0.00           H  
ATOM   4908 2HD  ARG A 290     -46.659 -42.657  44.557  1.00  0.00           H  
ATOM   4909  HE  ARG A 290     -47.081 -42.118  47.388  1.00  0.00           H  
ATOM   4910 1HH1 ARG A 290     -48.086 -41.428  44.094  1.00  0.00           H  
ATOM   4911 2HH1 ARG A 290     -48.796 -39.881  44.501  1.00  0.00           H  
ATOM   4912 1HH2 ARG A 290     -48.005 -40.109  47.905  1.00  0.00           H  
ATOM   4913 2HH2 ARG A 290     -48.750 -39.134  46.658  1.00  0.00           H  
ATOM   4914  N   GLN A 291     -47.518 -48.145  43.217  1.00  0.00           N  
ATOM   4915  CA  GLN A 291     -47.149 -49.081  42.158  1.00  0.00           C  
ATOM   4916  C   GLN A 291     -48.356 -49.875  41.676  1.00  0.00           C  
ATOM   4917  O   GLN A 291     -48.481 -50.140  40.476  1.00  0.00           O  
ATOM   4918  CB  GLN A 291     -46.056 -50.037  42.644  1.00  0.00           C  
ATOM   4919  CG  GLN A 291     -44.697 -49.386  42.832  1.00  0.00           C  
ATOM   4920  CD  GLN A 291     -44.126 -48.853  41.531  1.00  0.00           C  
ATOM   4921  OE1 GLN A 291     -43.860 -47.655  41.398  1.00  0.00           O  
ATOM   4922  NE2 GLN A 291     -43.935 -49.741  40.562  1.00  0.00           N  
ATOM   4923  H   GLN A 291     -47.141 -48.278  44.144  1.00  0.00           H  
ATOM   4924  HA  GLN A 291     -46.760 -48.512  41.314  1.00  0.00           H  
ATOM   4925 1HB  GLN A 291     -46.354 -50.475  43.597  1.00  0.00           H  
ATOM   4926 2HB  GLN A 291     -45.943 -50.853  41.931  1.00  0.00           H
[truncated: 6,299,381 more chars]
