# Supplementary material for: Modeling membrane geometries implicitly in Rosetta
Source: Protein Sci. 2024 Feb 15;33(3):e4908. doi: 10.1002/pro.4908 (PMC10868433; doi:10.1002/pro.4908)
Supplement: Supplementary file 2 — Data S2. Supporting Information [file PRO-33-e4908-s001.gz › mp_geo_demos/refinement_in_curved_membrane/vesicle/output/relax_ves_1_score.sc]

SEQUENCE: 
SCORE: total_score dslf_fa13    fa_atr    fa_dun   fa_elec fa_intra_rep fa_intra_sol_xover4              fa_rep              fa_sol fa_water_to_bilayer hbond_bb_sc hbond_lr_bb    hbond_sc hbond_sr_bb lk_ball_wtd       omega     p_aa_pp pro_close rama_prepro         ref yhh_planarity description 
SCORE:   -6954.647    -2.064 -25528.404  5427.937 -5920.318       60.799             843.801            2841.507           14969.279              -7.766    -403.675    -241.067    -346.569   -2213.836    -771.026     809.092    -379.907    42.667    1112.260    2752.519         0.123 relax_ves_1_6b3r_center120_0001
