# Supplementary material for: Modeling membrane geometries implicitly in Rosetta
Source: Protein Sci. 2024 Feb 15;33(3):e4908. doi: 10.1002/pro.4908 (PMC10868433; doi:10.1002/pro.4908)
Supplement: Supplementary file 2 — Data S2. Supporting Information [file PRO-33-e4908-s001.gz › mp_geo_demos/refinement_in_curved_membrane/mp_transition_bfactor_vesicle.sh]

#!/bin/bash

/Path/To/Rosetta/main/source/bin/mp_transition_bfactor.default.linuxgccrelease 
-in:file:s 6b3r_center120.pdb 
-mp:setup:spanfiles 6b3r_center120.span 
-mp:geometry vesicle 
-mp:geo:vesicle_radius -120 
-score:weights franklin2019 
-in:membrane 
-has_pore 0
